# Supplementary material for: Exploring Aromatic Cage Flexibility Using Cosolvent Molecular Dynamics Simulations—An In-Silico Case Study of Tudor Domains
Source: J Chem Inf Model. 2024 May 21;64(11):4553–69. doi: 10.1021/acs.jcim.4c00298 (PMC11167732; doi:10.1021/acs.jcim.4c00298)
Supplement: Supplementary file 2 — ci4c00298_si_002.zip [file ci4c00298_si_002.zip]

Archive with 148 entries (122 files):
- SMN/
- SMN/docking/
- SMN/docking/PYM_cluster0_cpd1.pdb
- SMN/docking/ISOIND_cluster2_cpd4.pdb
- SMN/docking/ACN_cluster0_cpd1.pdb
- SMN/cluster_representatives/
- SMN/cluster_representatives/07_WAT_rep_c4.pdb
- SMN/cluster_representatives/07_WAT_rep_c3.pdb
- SMN/cluster_representatives/07_WAT_rep_c2.pdb
- SMN/cluster_representatives/07_WAT_rep_c1.pdb
- SMN/cluster_representatives/07_WAT_rep_c0.pdb
- SMN/cluster_representatives/06_PYM_rep_c1.pdb
- SMN/cluster_representatives/06_PYM_rep_c0.pdb
- SMN/cluster_representatives/05_ACN_rep_c3.pdb
- SMN/cluster_representatives/05_ACN_rep_c2.pdb
- SMN/cluster_representatives/05_ACN_rep_c1.pdb
- SMN/cluster_representatives/05_ACN_rep_c0.pdb
- SMN/cluster_representatives/04_ISOIND_rep_c3.pdb
- SMN/cluster_representatives/04_ISOIND_rep_c2.pdb
- SMN/cluster_representatives/04_ISOIND_rep_c1.pdb
- SMN/cluster_representatives/04_ISOIND_rep_c0.pdb
- SMN/cluster_representatives/03_PRL_rep_c2.pdb
- SMN/cluster_representatives/03_PRL_rep_c1.pdb
- SMN/cluster_representatives/03_PRL_rep_c0.pdb
- SMN/cluster_representatives/02_TEA_rep_c1.pdb
- SMN/cluster_representatives/02_TEA_rep_c0.pdb
- SMN/cluster_representatives/01_TMA_rep_c2.pdb
- SMN/cluster_representatives/01_TMA_rep_c1.pdb
- SMN/cluster_representatives/01_TMA_rep_c0.pdb
- SMN/topologies_input-coordinates/
- SMN/amber_MD_scripts/
- SMN/amber_MD_scripts/mdmin1.job
- SMN/amber_MD_scripts/prod.in
- SMN/amber_MD_scripts/min2.in
- SMN/amber_MD_scripts/min1.in
- SMN/amber_MD_scripts/heat.in
- SMN/amber_MD_scripts/density.in
- SMN/topologies_input-coordinates/07_WAT/
- SMN/topologies_input-coordinates/07_WAT/z_solv.rst
- SMN/topologies_input-coordinates/07_WAT/z_solv.prmtop
- SMN/topologies_input-coordinates/01_TMA/
- SMN/topologies_input-coordinates/01_TMA/z_solv.rst
- SMN/topologies_input-coordinates/01_TMA/z_solv.prmtop
- SMN/topologies_input-coordinates/02_TEA/
- SMN/topologies_input-coordinates/02_TEA/z_solv.rst
- SMN/topologies_input-coordinates/02_TEA/z_solv.prmtop
- SMN/topologies_input-coordinates/06_PYM/
- SMN/topologies_input-coordinates/06_PYM/z_solv.rst
- SMN/topologies_input-coordinates/06_PYM/z_solv.prmtop
- SMN/topologies_input-coordinates/03_PRL/
- SMN/topologies_input-coordinates/03_PRL/z_solv.rst
- SMN/topologies_input-coordinates/03_PRL/z_solv.prmtop
- SMN/topologies_input-coordinates/04_ISOIND/
- SMN/topologies_input-coordinates/04_ISOIND/z_solv.rst
- SMN/topologies_input-coordinates/04_ISOIND/z_solv.prmtop
- SMN/topologies_input-coordinates/05_ACN/
- SMN/topologies_input-coordinates/05_ACN/z_solv.rst
- SMN/topologies_input-coordinates/05_ACN/z_solv.prmtop
- SPIN1/
- SPIN1/docking_domain2/
- SPIN1/docking_domain2/ISOIND_cluster2_A366.pdb
- SPIN1/docking_domain2/ACN_cluster4_A366.pdb
- SPIN1/docking_domain2/TEA_cluster3_A366.pdb
- SPIN1/docking_domain2/PYM_cluster1_A366.pdb
- SPIN1/cluster_representatives/
- SPIN1/topologies_input-coordinates/
- SPIN1/amber_MD_scripts/
- SPIN1/amber_MD_scripts/mdmin1.job
- SPIN1/amber_MD_scripts/prod.in
- SPIN1/amber_MD_scripts/min2.in
- SPIN1/amber_MD_scripts/min1.in
- SPIN1/amber_MD_scripts/heat.in
- SPIN1/amber_MD_scripts/density.in
- SPIN1/cluster_representatives/domain2/
- SPIN1/cluster_representatives/domain2/07_WAT_rep_c6.pdb
- SPIN1/cluster_representatives/domain2/07_WAT_rep_c5.pdb
- SPIN1/cluster_representatives/domain2/07_WAT_rep_c4.pdb
- SPIN1/cluster_representatives/domain2/07_WAT_rep_c3.pdb
- SPIN1/cluster_representatives/domain2/07_WAT_rep_c2.pdb
- SPIN1/cluster_representatives/domain2/07_WAT_rep_c1.pdb
- SPIN1/cluster_representatives/domain2/07_WAT_rep_c0.pdb
- SPIN1/cluster_representatives/domain2/06_PYM_rep_c1.pdb
- SPIN1/cluster_representatives/domain2/06_PYM_rep_c0.pdb
- SPIN1/cluster_representatives/domain2/05_ACN_rep_c5.pdb
- SPIN1/cluster_representatives/domain2/05_ACN_rep_c4.pdb
- SPIN1/cluster_representatives/domain2/05_ACN_rep_c3.pdb
- SPIN1/cluster_representatives/domain2/05_ACN_rep_c2.pdb
- SPIN1/cluster_representatives/domain2/05_ACN_rep_c1.pdb
- SPIN1/cluster_representatives/domain2/05_ACN_rep_c0.pdb
- SPIN1/cluster_representatives/domain2/04_ISOIND_rep_c2.pdb
- SPIN1/cluster_representatives/domain2/04_ISOIND_rep_c1.pdb
- SPIN1/cluster_representatives/domain2/04_ISOIND_rep_c0.pdb
- SPIN1/cluster_representatives/domain2/03_PRL_rep_c3.pdb
- SPIN1/cluster_representatives/domain2/03_PRL_rep_c2.pdb
- SPIN1/cluster_representatives/domain2/03_PRL_rep_c1.pdb
- SPIN1/cluster_representatives/domain2/03_PRL_rep_c0.pdb
- SPIN1/cluster_representatives/domain2/02_TEA_rep_c3.pdb
- SPIN1/cluster_representatives/domain2/02_TEA_rep_c2.pdb
- SPIN1/cluster_representatives/domain2/02_TEA_rep_c1.pdb
- SPIN1/cluster_representatives/domain2/02_TEA_rep_c0.pdb
- SPIN1/cluster_representatives/domain2/01_TMA_rep_c1.pdb
- SPIN1/cluster_representatives/domain2/01_TMA_rep_c0.pdb
- SPIN1/cluster_representatives/domain1/
- SPIN1/cluster_representatives/domain1/07_WAT_rep_c1.pdb
- SPIN1/cluster_representatives/domain1/07_WAT_rep_c0.pdb
- SPIN1/cluster_representatives/domain1/06_PYM_rep_c6.pdb
- SPIN1/cluster_representatives/domain1/06_PYM_rep_c5.pdb
- SPIN1/cluster_representatives/domain1/06_PYM_rep_c4.pdb
- SPIN1/cluster_representatives/domain1/06_PYM_rep_c3.pdb
- SPIN1/cluster_representatives/domain1/06_PYM_rep_c2.pdb
- SPIN1/cluster_representatives/domain1/06_PYM_rep_c1.pdb
- SPIN1/cluster_representatives/domain1/06_PYM_rep_c0.pdb
- SPIN1/cluster_representatives/domain1/05_ACN_rep_c2.pdb
- SPIN1/cluster_representatives/domain1/05_ACN_rep_c1.pdb
- SPIN1/cluster_representatives/domain1/05_ACN_rep_c0.pdb
- SPIN1/cluster_representatives/domain1/04_ISOIND_rep_c2.pdb
- SPIN1/cluster_representatives/domain1/04_ISOIND_rep_c1.pdb
- SPIN1/cluster_representatives/domain1/04_ISOIND_rep_c0.pdb
- SPIN1/cluster_representatives/domain1/03_PRL_rep_c2.pdb
- SPIN1/cluster_representatives/domain1/03_PRL_rep_c1.pdb
- SPIN1/cluster_representatives/domain1/03_PRL_rep_c0.pdb
- SPIN1/cluster_representatives/domain1/02_TEA_rep_c3.pdb
- SPIN1/cluster_representatives/domain1/02_TEA_rep_c2.pdb
- SPIN1/cluster_representatives/domain1/02_TEA_rep_c1.pdb
- SPIN1/cluster_representatives/domain1/02_TEA_rep_c0.pdb
- SPIN1/cluster_representatives/domain1/01_TMA_rep_c1.pdb
- SPIN1/cluster_representatives/domain1/01_TMA_rep_c0.pdb
- SPIN1/topologies_input-coordinates/06_PYM/
- SPIN1/topologies_input-coordinates/06_PYM/z_solv.rst
- SPIN1/topologies_input-coordinates/06_PYM/z_solv.prmtop
- SPIN1/topologies_input-coordinates/04_ISOIND/
- SPIN1/topologies_input-coordinates/04_ISOIND/z_solv.prmtop
- SPIN1/topologies_input-coordinates/04_ISOIND/z_solv.rst
- SPIN1/topologies_input-coordinates/07_WAT/
- SPIN1/topologies_input-coordinates/07_WAT/z_solv.prmtop
- SPIN1/topologies_input-coordinates/07_WAT/z_solv.rst
- SPIN1/topologies_input-coordinates/01_TMA/
- SPIN1/topologies_input-coordinates/01_TMA/z_solv.rst
- SPIN1/topologies_input-coordinates/01_TMA/z_solv.prmtop
- SPIN1/topologies_input-coordinates/02_TEA/
- SPIN1/topologies_input-coordinates/02_TEA/z_solv.prmtop
- SPIN1/topologies_input-coordinates/02_TEA/z_solv.rst
- SPIN1/topologies_input-coordinates/05_ACN/
- SPIN1/topologies_input-coordinates/05_ACN/z_solv.prmtop
- SPIN1/topologies_input-coordinates/05_ACN/z_solv.rst
- SPIN1/topologies_input-coordinates/03_PRL/
- SPIN1/topologies_input-coordinates/03_PRL/z_solv.prmtop
- SPIN1/topologies_input-coordinates/03_PRL/z_solv.rst
