# Supplementary material for: Exploring Aromatic Cage Flexibility Using Cosolvent Molecular Dynamics Simulations—An In-Silico Case Study of Tudor Domains
Source: J Chem Inf Model. 2024 May 21;64(11):4553–69. doi: 10.1021/acs.jcim.4c00298 (PMC11167732; doi:10.1021/acs.jcim.4c00298)
Supplement: Supplementary file 2 — ci4c00298_si_002.zip [file ci4c00298_si_002.zip › SMN/docking/PYM_cluster0_cpd1.pdb]

TITLE     rep02.c0 Structure181
REMARK   4      COMPLIES WITH FORMAT V. 3.0, 1-DEC-2006
REMARK 888
REMARK 888 WRITTEN BY MAESTRO (A PRODUCT OF SCHRODINGER, LLC)
ATOM      1  CH3 ACE     1      23.198  33.278  22.501  1.00  0.00           C  
ATOM      2  C   ACE     1      24.627  33.423  22.968  1.00  0.00           C  
ATOM      3  O   ACE     1      24.938  34.305  23.788  1.00  0.00           O  
ATOM      4  H1  ACE     1      22.629  34.185  22.707  1.00  0.00           H  
ATOM      5  H2  ACE     1      23.180  33.059  21.434  1.00  0.00           H  
ATOM      6  H3  ACE     1      22.760  32.495  23.121  1.00  0.00           H  
ATOM      7  N   LEU     2      25.513  32.548  22.417  1.00  0.00           N  
ATOM      8  CA  LEU     2      26.962  32.561  22.692  1.00  0.00           C  
ATOM      9  C   LEU     2      27.611  33.897  22.337  1.00  0.00           C  
ATOM     10  O   LEU     2      27.326  34.486  21.261  1.00  0.00           O  
ATOM     11  CB  LEU     2      27.665  31.324  22.002  1.00  0.00           C  
ATOM     12  CG  LEU     2      27.079  29.874  22.040  1.00  0.00           C  
ATOM     13  CD1 LEU     2      27.990  28.809  21.609  1.00  0.00           C  
ATOM     14  CD2 LEU     2      26.546  29.554  23.390  1.00  0.00           C  
ATOM     15  H   LEU     2      25.059  31.774  21.952  1.00  0.00           H  
ATOM     16  HA  LEU     2      27.104  32.550  23.773  1.00  0.00           H  
ATOM     17  HB2 LEU     2      27.906  31.438  20.945  1.00  0.00           H  
ATOM     18  HB3 LEU     2      28.722  31.263  22.260  1.00  0.00           H  
ATOM     19  HG  LEU     2      26.189  29.835  21.411  1.00  0.00           H  
ATOM     20 HD11 LEU     2      27.624  27.783  21.633  1.00  0.00           H  
ATOM     21 HD12 LEU     2      28.437  28.910  20.620  1.00  0.00           H  
ATOM     22 HD13 LEU     2      28.803  28.811  22.335  1.00  0.00           H  
ATOM     23 HD21 LEU     2      26.495  28.465  23.382  1.00  0.00           H  
ATOM     24 HD22 LEU     2      27.277  29.748  24.175  1.00  0.00           H  
ATOM     25 HD23 LEU     2      25.582  30.034  23.556  1.00  0.00           H  
ATOM     26  N   GLN     3      28.555  34.381  23.209  1.00  0.00           N  
ATOM     27  CA  GLN     3      29.364  35.592  23.143  1.00  0.00           C  
ATOM     28  C   GLN     3      30.685  35.434  23.882  1.00  0.00           C  
ATOM     29  O   GLN     3      30.667  34.776  24.950  1.00  0.00           O  
ATOM     30  CB  GLN     3      28.472  36.817  23.656  1.00  0.00           C  
ATOM     31  CG  GLN     3      28.071  36.903  25.156  1.00  0.00           C  
ATOM     32  CD  GLN     3      29.079  37.173  26.281  1.00  0.00           C  
ATOM     33  OE1 GLN     3      30.055  37.882  26.046  1.00  0.00           O  
ATOM     34  NE2 GLN     3      28.812  36.726  27.470  1.00  0.00           N  
ATOM     35  H   GLN     3      28.658  33.798  24.028  1.00  0.00           H  
ATOM     36  HA  GLN     3      29.553  35.899  22.115  1.00  0.00           H  
ATOM     37  HB2 GLN     3      29.061  37.732  23.602  1.00  0.00           H  
ATOM     38  HB3 GLN     3      27.702  37.063  22.925  1.00  0.00           H  
ATOM     39  HG2 GLN     3      27.404  37.765  25.134  1.00  0.00           H  
ATOM     40  HG3 GLN     3      27.616  35.943  25.400  1.00  0.00           H  
ATOM     41 HE21 GLN     3      27.975  36.209  27.701  1.00  0.00           H  
ATOM     42 HE22 GLN     3      29.535  36.807  28.170  1.00  0.00           H  
ATOM     43  N   GLN     4      31.771  36.056  23.448  1.00  0.00           N  
ATOM     44  CA  GLN     4      33.075  35.725  24.120  1.00  0.00           C  
ATOM     45  C   GLN     4      33.432  36.787  25.245  1.00  0.00           C  
ATOM     46  O   GLN     4      33.635  37.969  25.086  1.00  0.00           O  
ATOM     47  CB  GLN     4      34.168  35.768  23.022  1.00  0.00           C  
ATOM     48  CG  GLN     4      34.301  34.448  22.245  1.00  0.00           C  
ATOM     49  CD  GLN     4      34.607  33.265  23.171  1.00  0.00           C  
ATOM     50  OE1 GLN     4      34.845  33.307  24.364  1.00  0.00           O  
ATOM     51  NE2 GLN     4      34.778  32.051  22.635  1.00  0.00           N  
ATOM     52  H   GLN     4      31.761  36.441  22.514  1.00  0.00           H  
ATOM     53  HA  GLN     4      33.043  34.761  24.629  1.00  0.00           H  
ATOM     54  HB2 GLN     4      33.942  36.626  22.387  1.00  0.00           H  
ATOM     55  HB3 GLN     4      35.100  36.086  23.488  1.00  0.00           H  
ATOM     56  HG2 GLN     4      33.402  34.357  21.635  1.00  0.00           H  
ATOM     57  HG3 GLN     4      35.112  34.663  21.548  1.00  0.00           H  
ATOM     58 HE21 GLN     4      34.713  31.933  21.634  1.00  0.00           H  
ATOM     59 HE22 GLN     4      35.047  31.255  23.193  1.00  0.00           H  
ATOM     60  N   TRP     5      33.508  36.273  26.454  1.00  0.00           N  
ATOM     61  CA  TRP     5      33.945  36.851  27.737  1.00  0.00           C  
ATOM     62  C   TRP     5      35.429  37.324  27.519  1.00  0.00           C  
ATOM     63  O   TRP     5      36.169  36.485  27.037  1.00  0.00           O  
ATOM     64  CB  TRP     5      34.052  35.764  28.845  1.00  0.00           C  
ATOM     65  CG  TRP     5      32.748  35.255  29.329  1.00  0.00           C  
ATOM     66  CD1 TRP     5      32.234  34.088  28.876  1.00  0.00           C  
ATOM     67  NE1 TRP     5      30.953  33.973  29.404  1.00  0.00           N  
ATOM     68  CE2 TRP     5      30.567  35.122  29.941  1.00  0.00           C  
ATOM     69  CZ2 TRP     5      29.355  35.548  30.421  1.00  0.00           C  
ATOM     70  CH2 TRP     5      29.170  36.819  30.995  1.00  0.00           C  
ATOM     71  CZ3 TRP     5      30.274  37.690  30.979  1.00  0.00           C  
ATOM     72  CE3 TRP     5      31.568  37.275  30.526  1.00  0.00           C  
ATOM     73  CD2 TRP     5      31.690  35.978  29.993  1.00  0.00           C  
ATOM     74  H   TRP     5      33.239  35.315  26.618  1.00  0.00           H  
ATOM     75  HA  TRP     5      33.274  37.693  27.914  1.00  0.00           H  
ATOM     76  HB2 TRP     5      34.644  34.905  28.531  1.00  0.00           H  
ATOM     77  HB3 TRP     5      34.509  36.205  29.730  1.00  0.00           H  
ATOM     78  HD1 TRP     5      32.840  33.407  28.296  1.00  0.00           H  
ATOM     79  HE1 TRP     5      30.374  33.153  29.294  1.00  0.00           H  
ATOM     80  HZ2 TRP     5      28.463  34.939  30.385  1.00  0.00           H  
ATOM     81  HH2 TRP     5      28.184  37.141  31.297  1.00  0.00           H  
ATOM     82  HZ3 TRP     5      30.214  38.668  31.436  1.00  0.00           H  
ATOM     83  HE3 TRP     5      32.384  37.963  30.367  1.00  0.00           H  
ATOM     84  N   LYS     6      35.864  38.467  28.011  1.00  0.00           N  
ATOM     85  CA  LYS     6      37.350  38.842  28.009  1.00  0.00           C  
ATOM     86  C   LYS     6      37.769  39.480  29.395  1.00  0.00           C  
ATOM     87  O   LYS     6      36.891  39.949  30.107  1.00  0.00           O  
ATOM     88  CB  LYS     6      37.698  39.764  26.756  1.00  0.00           C  
ATOM     89  CG  LYS     6      36.957  41.129  26.816  1.00  0.00           C  
ATOM     90  CD  LYS     6      36.729  41.669  25.383  1.00  0.00           C  
ATOM     91  CE  LYS     6      36.168  43.112  25.268  1.00  0.00           C  
ATOM     92  NZ  LYS     6      34.823  43.389  25.909  1.00  0.00           N1+
ATOM     93  H   LYS     6      35.131  38.991  28.467  1.00  0.00           H  
ATOM     94  HA  LYS     6      37.953  37.941  27.896  1.00  0.00           H  
ATOM     95  HB2 LYS     6      38.771  39.932  26.676  1.00  0.00           H  
ATOM     96  HB3 LYS     6      37.401  39.136  25.915  1.00  0.00           H  
ATOM     97  HG2 LYS     6      35.991  41.038  27.311  1.00  0.00           H  
ATOM     98  HG3 LYS     6      37.497  41.893  27.375  1.00  0.00           H  
ATOM     99  HD2 LYS     6      37.727  41.648  24.945  1.00  0.00           H  
ATOM    100  HD3 LYS     6      36.085  41.041  24.768  1.00  0.00           H  
ATOM    101  HE2 LYS     6      36.765  43.912  25.708  1.00  0.00           H  
ATOM    102  HE3 LYS     6      36.166  43.367  24.208  1.00  0.00           H  
ATOM    103  HZ1 LYS     6      34.736  43.273  26.909  1.00  0.00           H  
ATOM    104  HZ2 LYS     6      34.440  44.280  25.627  1.00  0.00           H  
ATOM    105  HZ3 LYS     6      34.250  42.762  25.363  1.00  0.00           H  
ATOM    106  N   VAL     7      39.065  39.607  29.713  1.00  0.00           N  
ATOM    107  CA  VAL     7      39.593  40.301  30.958  1.00  0.00           C  
ATOM    108  C   VAL     7      39.121  41.767  31.077  1.00  0.00           C  
ATOM    109  O   VAL     7      39.194  42.547  30.089  1.00  0.00           O  
ATOM    110  CB  VAL     7      41.123  40.234  30.983  1.00  0.00           C  
ATOM    111  CG1 VAL     7      41.669  40.874  32.362  1.00  0.00           C  
ATOM    112  CG2 VAL     7      41.527  38.708  30.896  1.00  0.00           C  
ATOM    113  H   VAL     7      39.758  39.049  29.237  1.00  0.00           H  
ATOM    114  HA  VAL     7      39.231  39.726  31.811  1.00  0.00           H  
ATOM    115  HB  VAL     7      41.622  40.691  30.129  1.00  0.00           H  
ATOM    116 HG11 VAL     7      41.121  40.395  33.174  1.00  0.00           H  
ATOM    117 HG12 VAL     7      42.688  40.548  32.564  1.00  0.00           H  
ATOM    118 HG13 VAL     7      41.523  41.952  32.439  1.00  0.00           H  
ATOM    119 HG21 VAL     7      42.593  38.642  31.112  1.00  0.00           H  
ATOM    120 HG22 VAL     7      41.080  38.184  31.743  1.00  0.00           H  
ATOM    121 HG23 VAL     7      41.159  38.160  30.028  1.00  0.00           H  
ATOM    122  N   GLY     8      38.490  42.123  32.201  1.00  0.00           N  
ATOM    123  CA  GLY     8      37.690  43.360  32.412  1.00  0.00           C  
ATOM    124  C   GLY     8      36.211  43.255  32.044  1.00  0.00           C  
ATOM    125  O   GLY     8      35.542  44.276  32.149  1.00  0.00           O  
ATOM    126  H   GLY     8      38.495  41.492  32.989  1.00  0.00           H  
ATOM    127  HA2 GLY     8      37.799  43.554  33.479  1.00  0.00           H  
ATOM    128  HA3 GLY     8      38.151  44.178  31.859  1.00  0.00           H  
ATOM    129  N   ASP     9      35.629  42.017  31.772  1.00  0.00           N  
ATOM    130  CA  ASP     9      34.197  41.923  31.623  1.00  0.00           C  
ATOM    131  C   ASP     9      33.456  41.604  32.974  1.00  0.00           C  
ATOM    132  O   ASP     9      33.914  40.854  33.791  1.00  0.00           O  
ATOM    133  CB  ASP     9      33.829  40.846  30.595  1.00  0.00           C  
ATOM    134  CG  ASP     9      33.889  41.254  29.116  1.00  0.00           C  
ATOM    135  OD1 ASP     9      34.119  42.412  28.689  1.00  0.00           O  
ATOM    136  OD2 ASP     9      33.755  40.245  28.394  1.00  0.00           O1-
ATOM    137  H   ASP     9      36.149  41.152  31.735  1.00  0.00           H  
ATOM    138  HA  ASP     9      33.810  42.852  31.204  1.00  0.00           H  
ATOM    139  HB2 ASP     9      34.394  39.931  30.779  1.00  0.00           H  
ATOM    140  HB3 ASP     9      32.781  40.618  30.792  1.00  0.00           H  
ATOM    141  N   LYS    10      32.227  42.239  33.013  1.00  0.00           N  
ATOM    142  CA  LYS    10      31.235  42.227  34.190  1.00  0.00           C  
ATOM    143  C   LYS    10      30.253  41.053  34.081  1.00  0.00           C  
ATOM    144  O   LYS    10      29.889  40.785  32.946  1.00  0.00           O  
ATOM    145  CB  LYS    10      30.480  43.601  34.217  1.00  0.00           C  
ATOM    146  CG  LYS    10      29.663  43.724  35.593  1.00  0.00           C  
ATOM    147  CD  LYS    10      28.779  44.912  35.688  1.00  0.00           C  
ATOM    148  CE  LYS    10      29.255  46.200  36.360  1.00  0.00           C  
ATOM    149  NZ  LYS    10      28.143  47.192  36.425  1.00  0.00           N1+
ATOM    150  H   LYS    10      31.961  42.650  32.129  1.00  0.00           H  
ATOM    151  HA  LYS    10      31.815  42.136  35.109  1.00  0.00           H  
ATOM    152  HB2 LYS    10      31.134  44.467  34.119  1.00  0.00           H  
ATOM    153  HB3 LYS    10      29.794  43.587  33.369  1.00  0.00           H  
ATOM    154  HG2 LYS    10      28.980  42.874  35.604  1.00  0.00           H  
ATOM    155  HG3 LYS    10      30.306  43.626  36.467  1.00  0.00           H  
ATOM    156  HD2 LYS    10      28.502  45.188  34.670  1.00  0.00           H  
ATOM    157  HD3 LYS    10      27.821  44.535  36.047  1.00  0.00           H  
ATOM    158  HE2 LYS    10      29.498  46.004  37.404  1.00  0.00           H  
ATOM    159  HE3 LYS    10      30.152  46.504  35.822  1.00  0.00           H  
ATOM    160  HZ1 LYS    10      27.300  46.743  36.750  1.00  0.00           H  
ATOM    161  HZ2 LYS    10      28.484  47.918  37.039  1.00  0.00           H  
ATOM    162  HZ3 LYS    10      27.906  47.546  35.508  1.00  0.00           H  
ATOM    163  N   CYS    11      29.932  40.370  35.214  1.00  0.00           N  
ATOM    164  CA  CYS    11      29.170  39.162  35.049  1.00  0.00           C  
ATOM    165  C   CYS    11      28.504  38.765  36.393  1.00  0.00           C  
ATOM    166  O   CYS    11      28.375  39.654  37.257  1.00  0.00           O  
ATOM    167  CB  CYS    11      30.167  38.077  34.570  1.00  0.00           C  
ATOM    168  SG  CYS    11      31.534  37.739  35.798  1.00  0.00           S  
ATOM    169  H   CYS    11      30.311  40.531  36.136  1.00  0.00           H  
ATOM    170  HA  CYS    11      28.413  39.300  34.276  1.00  0.00           H  
ATOM    171  HB2 CYS    11      29.745  37.108  34.303  1.00  0.00           H  
ATOM    172  HB3 CYS    11      30.547  38.455  33.621  1.00  0.00           H  
ATOM    173  HG  CYS    11      32.385  38.673  35.366  1.00  0.00           H  
ATOM    174  N   SER    12      28.050  37.518  36.539  1.00  0.00           N  
ATOM    175  CA  SER    12      27.592  36.928  37.820  1.00  0.00           C  
ATOM    176  C   SER    12      28.065  35.489  37.946  1.00  0.00           C  
ATOM    177  O   SER    12      28.132  34.862  36.889  1.00  0.00           O  
ATOM    178  CB  SER    12      26.102  37.163  38.169  1.00  0.00           C  
ATOM    179  OG  SER    12      25.117  36.563  37.354  1.00  0.00           O  
ATOM    180  H   SER    12      27.967  36.906  35.740  1.00  0.00           H  
ATOM    181  HA  SER    12      28.179  37.444  38.579  1.00  0.00           H  
ATOM    182  HB2 SER    12      25.909  36.820  39.186  1.00  0.00           H  
ATOM    183  HB3 SER    12      25.820  38.211  38.264  1.00  0.00           H  
ATOM    184  HG  SER    12      25.267  36.898  36.467  1.00  0.00           H  
ATOM    185  N   ALA    13      28.341  34.949  39.168  1.00  0.00           N  
ATOM    186  CA  ALA    13      28.925  33.656  39.388  1.00  0.00           C  
ATOM    187  C   ALA    13      28.523  33.067  40.739  1.00  0.00           C  
ATOM    188  O   ALA    13      28.075  33.795  41.640  1.00  0.00           O  
ATOM    189  CB  ALA    13      30.499  33.764  39.212  1.00  0.00           C  
ATOM    190  H   ALA    13      28.308  35.608  39.932  1.00  0.00           H  
ATOM    191  HA  ALA    13      28.680  32.918  38.626  1.00  0.00           H  
ATOM    192  HB1 ALA    13      31.020  34.631  39.616  1.00  0.00           H  
ATOM    193  HB2 ALA    13      30.959  32.823  39.519  1.00  0.00           H  
ATOM    194  HB3 ALA    13      30.583  33.783  38.125  1.00  0.00           H  
ATOM    195  N   ILE    14      28.388  31.713  40.829  1.00  0.00           N  
ATOM    196  CA  ILE    14      28.106  31.003  42.025  1.00  0.00           C  
ATOM    197  C   ILE    14      29.354  31.031  42.834  1.00  0.00           C  
ATOM    198  O   ILE    14      30.286  30.311  42.482  1.00  0.00           O  
ATOM    199  CB  ILE    14      27.584  29.515  41.834  1.00  0.00           C  
ATOM    200  CG2 ILE    14      27.604  28.846  43.250  1.00  0.00           C  
ATOM    201  CG1 ILE    14      26.144  29.462  41.194  1.00  0.00           C  
ATOM    202  CD1 ILE    14      26.149  28.040  40.646  1.00  0.00           C  
ATOM    203  H   ILE    14      28.537  31.186  39.980  1.00  0.00           H  
ATOM    204  HA  ILE    14      27.268  31.517  42.496  1.00  0.00           H  
ATOM    205  HB  ILE    14      28.318  29.061  41.169  1.00  0.00           H  
ATOM    206 HG21 ILE    14      27.299  29.616  43.959  1.00  0.00           H  
ATOM    207 HG22 ILE    14      26.896  28.026  43.368  1.00  0.00           H  
ATOM    208 HG23 ILE    14      28.548  28.351  43.477  1.00  0.00           H  
ATOM    209 HG12 ILE    14      25.262  29.616  41.815  1.00  0.00           H  
ATOM    210 HG13 ILE    14      26.037  30.117  40.330  1.00  0.00           H  
ATOM    211 HD11 ILE    14      26.927  27.877  39.902  1.00  0.00           H  
ATOM    212 HD12 ILE    14      26.211  27.261  41.407  1.00  0.00           H  
ATOM    213 HD13 ILE    14      25.163  27.992  40.185  1.00  0.00           H  
ATOM    214  N   TRP    15      29.320  31.724  44.025  1.00  0.00           N  
ATOM    215  CA  TRP    15      30.350  31.668  45.112  1.00  0.00           C  
ATOM    216  C   TRP    15      30.190  30.292  45.721  1.00  0.00           C  
ATOM    217  O   TRP    15      29.210  29.941  46.387  1.00  0.00           O  
ATOM    218  CB  TRP    15      30.256  32.847  46.087  1.00  0.00           C  
ATOM    219  CG  TRP    15      31.363  32.920  47.049  1.00  0.00           C  
ATOM    220  CD1 TRP    15      32.600  32.404  46.881  1.00  0.00           C  
ATOM    221  NE1 TRP    15      33.361  32.579  47.987  1.00  0.00           N  
ATOM    222  CE2 TRP    15      32.656  33.141  49.003  1.00  0.00           C  
ATOM    223  CZ2 TRP    15      32.962  33.474  50.364  1.00  0.00           C  
ATOM    224  CH2 TRP    15      31.907  33.747  51.303  1.00  0.00           C  
ATOM    225  CZ3 TRP    15      30.639  33.975  50.704  1.00  0.00           C  
ATOM    226  CE3 TRP    15      30.388  33.778  49.330  1.00  0.00           C  
ATOM    227  CD2 TRP    15      31.398  33.354  48.436  1.00  0.00           C  
ATOM    228  H   TRP    15      28.553  32.365  44.166  1.00  0.00           H  
ATOM    229  HA  TRP    15      31.282  31.714  44.548  1.00  0.00           H  
ATOM    230  HB2 TRP    15      30.309  33.764  45.500  1.00  0.00           H  
ATOM    231  HB3 TRP    15      29.259  32.846  46.527  1.00  0.00           H  
ATOM    232  HD1 TRP    15      33.019  31.866  46.044  1.00  0.00           H  
ATOM    233  HE1 TRP    15      34.288  32.198  48.106  1.00  0.00           H  
ATOM    234  HZ2 TRP    15      33.925  33.101  50.681  1.00  0.00           H  
ATOM    235  HH2 TRP    15      32.074  33.773  52.369  1.00  0.00           H  
ATOM    236  HZ3 TRP    15      29.768  34.175  51.310  1.00  0.00           H  
ATOM    237  HE3 TRP    15      29.393  33.906  48.933  1.00  0.00           H  
ATOM    238  N   SER    16      31.211  29.461  45.582  1.00  0.00           N  
ATOM    239  CA  SER    16      31.083  28.045  46.003  1.00  0.00           C  
ATOM    240  C   SER    16      30.799  27.837  47.557  1.00  0.00           C  
ATOM    241  O   SER    16      30.080  26.927  47.933  1.00  0.00           O  
ATOM    242  CB  SER    16      32.178  27.116  45.500  1.00  0.00           C  
ATOM    243  OG  SER    16      33.349  27.469  46.105  1.00  0.00           O  
ATOM    244  H   SER    16      31.910  29.747  44.910  1.00  0.00           H  
ATOM    245  HA  SER    16      30.150  27.711  45.547  1.00  0.00           H  
ATOM    246  HB2 SER    16      31.928  26.129  45.889  1.00  0.00           H  
ATOM    247  HB3 SER    16      32.322  27.141  44.419  1.00  0.00           H  
ATOM    248  HG  SER    16      33.588  28.344  45.789  1.00  0.00           H  
ATOM    249  N   GLU    17      31.304  28.654  48.469  1.00  0.00           N  
ATOM    250  CA  GLU    17      31.123  28.530  49.917  1.00  0.00           C  
ATOM    251  C   GLU    17      29.754  28.930  50.455  1.00  0.00           C  
ATOM    252  O   GLU    17      29.479  28.715  51.628  1.00  0.00           O  
ATOM    253  CB  GLU    17      32.188  29.357  50.634  1.00  0.00           C  
ATOM    254  CG  GLU    17      33.658  29.140  50.185  1.00  0.00           C  
ATOM    255  CD  GLU    17      34.260  27.762  50.597  1.00  0.00           C  
ATOM    256  OE1 GLU    17      35.369  27.449  50.159  1.00  0.00           O  
ATOM    257  OE2 GLU    17      33.629  26.909  51.339  1.00  0.00           O1-
ATOM    258  H   GLU    17      32.105  29.186  48.163  1.00  0.00           H  
ATOM    259  HA  GLU    17      31.192  27.495  50.255  1.00  0.00           H  
ATOM    260  HB2 GLU    17      31.990  30.428  50.592  1.00  0.00           H  
ATOM    261  HB3 GLU    17      32.235  29.073  51.686  1.00  0.00           H  
ATOM    262  HG2 GLU    17      33.757  29.361  49.122  1.00  0.00           H  
ATOM    263  HG3 GLU    17      34.284  29.904  50.646  1.00  0.00           H  
ATOM    264  N   ASP    18      28.979  29.593  49.530  1.00  0.00           N  
ATOM    265  CA  ASP    18      27.621  30.049  49.753  1.00  0.00           C  
ATOM    266  C   ASP    18      26.527  29.351  49.036  1.00  0.00           C  
ATOM    267  O   ASP    18      25.416  29.154  49.493  1.00  0.00           O  
ATOM    268  CB  ASP    18      27.650  31.549  49.671  1.00  0.00           C  
ATOM    269  CG  ASP    18      26.444  32.204  50.449  1.00  0.00           C  
ATOM    270  OD1 ASP    18      25.672  31.558  51.173  1.00  0.00           O  
ATOM    271  OD2 ASP    18      26.348  33.451  50.316  1.00  0.00           O1-
ATOM    272  H   ASP    18      29.365  29.827  48.625  1.00  0.00           H  
ATOM    273  HA  ASP    18      27.304  29.827  50.771  1.00  0.00           H  
ATOM    274  HB2 ASP    18      28.459  32.039  50.211  1.00  0.00           H  
ATOM    275  HB3 ASP    18      27.567  31.895  48.640  1.00  0.00           H  
ATOM    276  N   GLY    19      26.771  28.929  47.759  1.00  0.00           N  
ATOM    277  CA  GLY    19      25.816  28.285  46.905  1.00  0.00           C  
ATOM    278  C   GLY    19      24.869  29.218  46.149  1.00  0.00           C  
ATOM    279  O   GLY    19      23.809  28.703  45.847  1.00  0.00           O  
ATOM    280  H   GLY    19      27.704  28.945  47.374  1.00  0.00           H  
ATOM    281  HA2 GLY    19      26.302  27.698  46.125  1.00  0.00           H  
ATOM    282  HA3 GLY    19      25.275  27.551  47.501  1.00  0.00           H  
ATOM    283  N   CYS    20      25.219  30.471  45.972  1.00  0.00           N  
ATOM    284  CA  CYS    20      24.362  31.632  45.636  1.00  0.00           C  
ATOM    285  C   CYS    20      25.195  32.409  44.494  1.00  0.00           C  
ATOM    286  O   CYS    20      26.427  32.586  44.608  1.00  0.00           O  
ATOM    287  CB  CYS    20      24.184  32.439  46.906  1.00  0.00           C  
ATOM    288  SG  CYS    20      22.990  31.606  47.953  1.00  0.00           S  
ATOM    289  H   CYS    20      26.205  30.636  46.118  1.00  0.00           H  
ATOM    290  HA  CYS    20      23.368  31.400  45.256  1.00  0.00           H  
ATOM    291  HB2 CYS    20      25.098  32.498  47.496  1.00  0.00           H  
ATOM    292  HB3 CYS    20      23.705  33.359  46.572  1.00  0.00           H  
ATOM    293  HG  CYS    20      23.800  30.654  48.423  1.00  0.00           H  
ATOM    294  N   ILE    21      24.491  32.850  43.536  1.00  0.00           N  
ATOM    295  CA  ILE    21      25.033  33.736  42.540  1.00  0.00           C  
ATOM    296  C   ILE    21      25.361  35.107  43.212  1.00  0.00           C  
ATOM    297  O   ILE    21      24.530  35.706  43.923  1.00  0.00           O  
ATOM    298  CB  ILE    21      24.172  33.847  41.339  1.00  0.00           C  
ATOM    299  CG2 ILE    21      24.777  34.840  40.368  1.00  0.00           C  
ATOM    300  CG1 ILE    21      23.989  32.479  40.743  1.00  0.00           C  
ATOM    301  CD1 ILE    21      22.805  32.450  39.678  1.00  0.00           C  
ATOM    302  H   ILE    21      23.534  32.544  43.431  1.00  0.00           H  
ATOM    303  HA  ILE    21      25.975  33.240  42.307  1.00  0.00           H  
ATOM    304  HB  ILE    21      23.209  34.237  41.668  1.00  0.00           H  
ATOM    305 HG21 ILE    21      25.789  34.551  40.083  1.00  0.00           H  
ATOM    306 HG22 ILE    21      24.149  34.983  39.489  1.00  0.00           H  
ATOM    307 HG23 ILE    21      24.863  35.828  40.822  1.00  0.00           H  
ATOM    308 HG12 ILE    21      24.938  32.277  40.247  1.00  0.00           H  
ATOM    309 HG13 ILE    21      23.758  31.689  41.456  1.00  0.00           H  
ATOM    310 HD11 ILE    21      21.829  32.502  40.159  1.00  0.00           H  
ATOM    311 HD12 ILE    21      22.997  33.285  39.005  1.00  0.00           H  
ATOM    312 HD13 ILE    21      22.822  31.511  39.123  1.00  0.00           H  
ATOM    313  N   TYR    22      26.536  35.693  42.907  1.00  0.00           N  
ATOM    314  CA  TYR    22      26.959  37.068  43.302  1.00  0.00           C  
ATOM    315  C   TYR    22      27.557  37.806  42.078  1.00  0.00           C  
ATOM    316  O   TYR    22      28.101  37.159  41.137  1.00  0.00           O  
ATOM    317  CB  TYR    22      28.013  37.015  44.362  1.00  0.00           C  
ATOM    318  CG  TYR    22      27.517  36.681  45.769  1.00  0.00           C  
ATOM    319  CD1 TYR    22      27.631  35.385  46.332  1.00  0.00           C  
ATOM    320  CE1 TYR    22      27.227  35.123  47.639  1.00  0.00           C  
ATOM    321  CZ  TYR    22      26.730  36.208  48.481  1.00  0.00           C  
ATOM    322  OH  TYR    22      26.259  35.957  49.764  1.00  0.00           O  
ATOM    323  CE2 TYR    22      26.673  37.462  47.996  1.00  0.00           C  
ATOM    324  CD2 TYR    22      27.075  37.722  46.660  1.00  0.00           C  
ATOM    325  H   TYR    22      27.230  35.158  42.403  1.00  0.00           H  
ATOM    326  HA  TYR    22      26.088  37.626  43.648  1.00  0.00           H  
ATOM    327  HB2 TYR    22      28.717  36.215  44.129  1.00  0.00           H  
ATOM    328  HB3 TYR    22      28.583  37.940  44.429  1.00  0.00           H  
ATOM    329  HD1 TYR    22      27.979  34.592  45.684  1.00  0.00           H  
ATOM    330  HE1 TYR    22      27.154  34.120  48.035  1.00  0.00           H  
ATOM    331  HH  TYR    22      26.242  35.000  49.839  1.00  0.00           H  
ATOM    332  HE2 TYR    22      26.214  38.225  48.607  1.00  0.00           H  
ATOM    333  HD2 TYR    22      27.008  38.741  46.306  1.00  0.00           H  
ATOM    334  N   PRO    23      27.375  39.146  41.947  1.00  0.00           N  
ATOM    335  CA  PRO    23      28.046  39.938  40.922  1.00  0.00           C  
ATOM    336  C   PRO    23      29.589  39.819  41.107  1.00  0.00           C  
ATOM    337  O   PRO    23      30.166  39.858  42.186  1.00  0.00           O  
ATOM    338  CD  PRO    23      26.751  39.997  42.989  1.00  0.00           C  
ATOM    339  CG  PRO    23      27.026  41.468  42.548  1.00  0.00           C  
ATOM    340  CB  PRO    23      27.529  41.376  41.130  1.00  0.00           C  
ATOM    341  HD2 PRO    23      27.320  39.800  43.898  1.00  0.00           H  
ATOM    342  HD3 PRO    23      25.689  39.755  43.033  1.00  0.00           H  
ATOM    343  HG2 PRO    23      27.839  41.803  43.191  1.00  0.00           H  
ATOM    344  HG3 PRO    23      26.105  42.047  42.616  1.00  0.00           H  
ATOM    345  HB2 PRO    23      28.394  42.035  41.068  1.00  0.00           H  
ATOM    346  HB3 PRO    23      26.875  41.780  40.357  1.00  0.00           H  
ATOM    347  HA  PRO    23      27.809  39.487  39.959  1.00  0.00           H  
ATOM    348  N   ALA    24      30.264  39.710  39.946  1.00  0.00           N  
ATOM    349  CA  ALA    24      31.676  39.826  39.858  1.00  0.00           C  
ATOM    350  C   ALA    24      32.114  40.437  38.503  1.00  0.00           C  
ATOM    351  O   ALA    24      31.255  40.800  37.693  1.00  0.00           O  
ATOM    352  CB  ALA    24      32.237  38.427  40.007  1.00  0.00           C  
ATOM    353  H   ALA    24      29.722  39.700  39.094  1.00  0.00           H  
ATOM    354  HA  ALA    24      32.047  40.431  40.686  1.00  0.00           H  
ATOM    355  HB1 ALA    24      32.033  37.933  40.957  1.00  0.00           H  
ATOM    356  HB2 ALA    24      31.698  37.721  39.373  1.00  0.00           H  
ATOM    357  HB3 ALA    24      33.312  38.401  39.831  1.00  0.00           H  
ATOM    358  N   THR    25      33.415  40.385  38.273  1.00  0.00           N  
ATOM    359  CA  THR    25      34.134  40.821  37.067  1.00  0.00           C  
ATOM    360  C   THR    25      35.270  39.821  36.705  1.00  0.00           C  
ATOM    361  O   THR    25      36.159  39.554  37.543  1.00  0.00           O  
ATOM    362  CB  THR    25      34.798  42.248  37.184  1.00  0.00           C  
ATOM    363  CG2 THR    25      35.726  42.647  36.027  1.00  0.00           C  
ATOM    364  OG1 THR    25      33.704  43.221  37.180  1.00  0.00           O  
ATOM    365  H   THR    25      33.979  40.209  39.092  1.00  0.00           H  
ATOM    366  HA  THR    25      33.480  40.884  36.197  1.00  0.00           H  
ATOM    367  HB  THR    25      35.299  42.350  38.146  1.00  0.00           H  
ATOM    368 HG21 THR    25      36.718  42.204  36.116  1.00  0.00           H  
ATOM    369 HG22 THR    25      35.244  42.397  35.082  1.00  0.00           H  
ATOM    370 HG23 THR    25      35.907  43.722  36.032  1.00  0.00           H  
ATOM    371  HG1 THR    25      33.299  43.272  38.049  1.00  0.00           H  
ATOM    372  N   ILE    26      35.411  39.270  35.499  1.00  0.00           N  
ATOM    373  CA  ILE    26      36.551  38.458  35.084  1.00  0.00           C  
ATOM    374  C   ILE    26      37.857  39.287  35.058  1.00  0.00           C  
ATOM    375  O   ILE    26      38.076  40.189  34.169  1.00  0.00           O  
ATOM    376  CB  ILE    26      36.221  37.699  33.746  1.00  0.00           C  
ATOM    377  CG2 ILE    26      37.508  37.219  33.022  1.00  0.00           C  
ATOM    378  CG1 ILE    26      35.278  36.561  33.962  1.00  0.00           C  
ATOM    379  CD1 ILE    26      34.778  35.625  32.790  1.00  0.00           C  
ATOM    380  H   ILE    26      34.742  39.607  34.819  1.00  0.00           H  
ATOM    381  HA  ILE    26      36.793  37.687  35.814  1.00  0.00           H  
ATOM    382  HB  ILE    26      35.791  38.423  33.055  1.00  0.00           H  
ATOM    383 HG21 ILE    26      38.142  38.040  32.687  1.00  0.00           H  
ATOM    384 HG22 ILE    26      38.039  36.606  33.750  1.00  0.00           H  
ATOM    385 HG23 ILE    26      37.199  36.571  32.203  1.00  0.00           H  
ATOM    386 HG12 ILE    26      35.769  35.753  34.504  1.00  0.00           H  
ATOM    387 HG13 ILE    26      34.518  36.891  34.670  1.00  0.00           H  
ATOM    388 HD11 ILE    26      35.462  35.773  31.954  1.00  0.00           H  
ATOM    389 HD12 ILE    26      34.677  34.575  33.064  1.00  0.00           H  
ATOM    390 HD13 ILE    26      33.816  36.013  32.456  1.00  0.00           H  
ATOM    391  N   ALA    27      38.842  38.999  35.913  1.00  0.00           N  
ATOM    392  CA  ALA    27      40.049  39.764  36.069  1.00  0.00           C  
ATOM    393  C   ALA    27      41.257  39.030  35.402  1.00  0.00           C  
ATOM    394  O   ALA    27      42.309  39.632  35.159  1.00  0.00           O  
ATOM    395  CB  ALA    27      40.169  40.099  37.571  1.00  0.00           C  
ATOM    396  H   ALA    27      38.673  38.280  36.602  1.00  0.00           H  
ATOM    397  HA  ALA    27      39.986  40.686  35.493  1.00  0.00           H  
ATOM    398  HB1 ALA    27      40.340  39.226  38.201  1.00  0.00           H  
ATOM    399  HB2 ALA    27      41.053  40.724  37.692  1.00  0.00           H  
ATOM    400  HB3 ALA    27      39.330  40.694  37.931  1.00  0.00           H  
ATOM    401  N   SER    28      41.193  37.764  35.187  1.00  0.00           N  
ATOM    402  CA  SER    28      42.201  36.934  34.426  1.00  0.00           C  
ATOM    403  C   SER    28      41.435  35.736  33.770  1.00  0.00           C  
ATOM    404  O   SER    28      40.399  35.329  34.289  1.00  0.00           O  
ATOM    405  CB  SER    28      43.327  36.475  35.400  1.00  0.00           C  
ATOM    406  OG  SER    28      44.240  35.641  34.705  1.00  0.00           O  
ATOM    407  H   SER    28      40.430  37.265  35.621  1.00  0.00           H  
ATOM    408  HA  SER    28      42.620  37.552  33.633  1.00  0.00           H  
ATOM    409  HB2 SER    28      43.896  37.332  35.760  1.00  0.00           H  
ATOM    410  HB3 SER    28      42.888  35.963  36.257  1.00  0.00           H  
ATOM    411  HG  SER    28      44.914  36.180  34.286  1.00  0.00           H  
ATOM    412  N   ILE    29      42.019  35.133  32.679  1.00  0.00           N  
ATOM    413  CA  ILE    29      41.500  33.953  31.915  1.00  0.00           C  
ATOM    414  C   ILE    29      42.599  32.893  31.801  1.00  0.00           C  
ATOM    415  O   ILE    29      43.751  33.273  31.636  1.00  0.00           O  
ATOM    416  CB  ILE    29      40.816  34.382  30.588  1.00  0.00           C  
ATOM    417  CG2 ILE    29      40.808  33.213  29.568  1.00  0.00           C  
ATOM    418  CG1 ILE    29      39.386  34.730  30.869  1.00  0.00           C  
ATOM    419  CD1 ILE    29      38.860  35.713  29.839  1.00  0.00           C  
ATOM    420  H   ILE    29      42.906  35.489  32.352  1.00  0.00           H  
ATOM    421  HA  ILE    29      40.767  33.365  32.468  1.00  0.00           H  
ATOM    422  HB  ILE    29      41.306  35.305  30.276  1.00  0.00           H  
ATOM    423 HG21 ILE    29      41.812  32.869  29.320  1.00  0.00           H  
ATOM    424 HG22 ILE    29      40.112  32.429  29.863  1.00  0.00           H  
ATOM    425 HG23 ILE    29      40.378  33.752  28.724  1.00  0.00           H  
ATOM    426 HG12 ILE    29      38.811  33.805  30.808  1.00  0.00           H  
ATOM    427 HG13 ILE    29      39.321  35.240  31.830  1.00  0.00           H  
ATOM    428 HD11 ILE    29      39.210  36.744  29.869  1.00  0.00           H  
ATOM    429 HD12 ILE    29      38.965  35.332  28.822  1.00  0.00           H  
ATOM    430 HD13 ILE    29      37.776  35.818  29.893  1.00  0.00           H  
ATOM    431  N   ASP    30      42.344  31.592  31.734  1.00  0.00           N  
ATOM    432  CA  ASP    30      43.323  30.587  31.310  1.00  0.00           C  
ATOM    433  C   ASP    30      42.882  29.689  30.168  1.00  0.00           C  
ATOM    434  O   ASP    30      42.324  28.604  30.425  1.00  0.00           O  
ATOM    435  CB  ASP    30      43.998  29.816  32.475  1.00  0.00           C  
ATOM    436  CG  ASP    30      45.010  28.696  32.044  1.00  0.00           C  
ATOM    437  OD1 ASP    30      45.653  28.957  30.970  1.00  0.00           O  
ATOM    438  OD2 ASP    30      45.198  27.679  32.753  1.00  0.00           O1-
ATOM    439  H   ASP    30      41.383  31.313  31.863  1.00  0.00           H  
ATOM    440  HA  ASP    30      44.151  31.150  30.877  1.00  0.00           H  
ATOM    441  HB2 ASP    30      44.510  30.489  33.162  1.00  0.00           H  
ATOM    442  HB3 ASP    30      43.143  29.409  33.015  1.00  0.00           H  
ATOM    443  N   PHE    31      43.220  29.993  28.930  1.00  0.00           N  
ATOM    444  CA  PHE    31      42.790  29.344  27.704  1.00  0.00           C  
ATOM    445  C   PHE    31      43.043  27.820  27.559  1.00  0.00           C  
ATOM    446  O   PHE    31      42.152  27.190  26.977  1.00  0.00           O  
ATOM    447  CB  PHE    31      43.596  30.139  26.647  1.00  0.00           C  
ATOM    448  CG  PHE    31      43.485  31.644  26.727  1.00  0.00           C  
ATOM    449  CD1 PHE    31      44.368  32.515  27.364  1.00  0.00           C  
ATOM    450  CE1 PHE    31      44.122  33.887  27.455  1.00  0.00           C  
ATOM    451  CZ  PHE    31      42.911  34.415  26.968  1.00  0.00           C  
ATOM    452  CE2 PHE    31      41.944  33.536  26.425  1.00  0.00           C  
ATOM    453  CD2 PHE    31      42.272  32.182  26.266  1.00  0.00           C  
ATOM    454  H   PHE    31      43.810  30.806  28.823  1.00  0.00           H  
ATOM    455  HA  PHE    31      41.713  29.446  27.570  1.00  0.00           H  
ATOM    456  HB2 PHE    31      44.640  29.830  26.694  1.00  0.00           H  
ATOM    457  HB3 PHE    31      43.368  29.809  25.634  1.00  0.00           H  
ATOM    458  HD1 PHE    31      45.242  32.091  27.835  1.00  0.00           H  
ATOM    459  HE1 PHE    31      44.886  34.576  27.784  1.00  0.00           H  
ATOM    460  HZ  PHE    31      42.602  35.450  26.996  1.00  0.00           H  
ATOM    461  HE2 PHE    31      41.001  33.935  26.080  1.00  0.00           H  
ATOM    462  HD2 PHE    31      41.609  31.477  25.787  1.00  0.00           H  
ATOM    463  N   LYS    32      44.102  27.240  28.075  1.00  0.00           N  
ATOM    464  CA  LYS    32      44.208  25.766  28.120  1.00  0.00           C  
ATOM    465  C   LYS    32      43.162  24.995  28.963  1.00  0.00           C  
ATOM    466  O   LYS    32      43.001  23.754  28.899  1.00  0.00           O  
ATOM    467  CB  LYS    32      45.724  25.433  28.452  1.00  0.00           C  
ATOM    468  CG  LYS    32      45.909  25.228  29.966  1.00  0.00           C  
ATOM    469  CD  LYS    32      47.353  24.985  30.374  1.00  0.00           C  
ATOM    470  CE  LYS    32      48.151  26.314  30.268  1.00  0.00           C  
ATOM    471  NZ  LYS    32      47.628  27.204  31.334  1.00  0.00           N1+
ATOM    472  H   LYS    32      44.819  27.826  28.480  1.00  0.00           H  
ATOM    473  HA  LYS    32      44.049  25.372  27.116  1.00  0.00           H  
ATOM    474  HB2 LYS    32      46.089  24.562  27.909  1.00  0.00           H  
ATOM    475  HB3 LYS    32      46.273  26.262  28.005  1.00  0.00           H  
ATOM    476  HG2 LYS    32      45.399  26.038  30.485  1.00  0.00           H  
ATOM    477  HG3 LYS    32      45.358  24.306  30.149  1.00  0.00           H  
ATOM    478  HD2 LYS    32      47.473  24.593  31.384  1.00  0.00           H  
ATOM    479  HD3 LYS    32      47.760  24.279  29.651  1.00  0.00           H  
ATOM    480  HE2 LYS    32      49.234  26.188  30.292  1.00  0.00           H  
ATOM    481  HE3 LYS    32      48.084  26.834  29.312  1.00  0.00           H  
ATOM    482  HZ1 LYS    32      47.620  26.789  32.255  1.00  0.00           H  
ATOM    483  HZ2 LYS    32      48.113  28.086  31.409  1.00  0.00           H  
ATOM    484  HZ3 LYS    32      46.708  27.563  31.125  1.00  0.00           H  
ATOM    485  N   ARG    33      42.601  25.775  29.924  1.00  0.00           N  
ATOM    486  CA  ARG    33      41.705  25.177  30.935  1.00  0.00           C  
ATOM    487  C   ARG    33      40.224  25.600  30.656  1.00  0.00           C  
ATOM    488  O   ARG    33      39.351  24.885  31.107  1.00  0.00           O  
ATOM    489  CB  ARG    33      42.174  25.668  32.354  1.00  0.00           C  
ATOM    490  CG  ARG    33      43.387  24.919  32.771  1.00  0.00           C  
ATOM    491  CD  ARG    33      43.613  24.971  34.296  1.00  0.00           C  
ATOM    492  NE  ARG    33      43.901  26.360  34.793  1.00  0.00           N  
ATOM    493  CZ  ARG    33      43.383  26.894  35.902  1.00  0.00           C  
ATOM    494  NH1 ARG    33      42.414  26.356  36.587  1.00  0.00           N  
ATOM    495  NH2 ARG    33      43.818  28.017  36.380  1.00  0.00           N1+
ATOM    496  H   ARG    33      42.819  26.760  29.973  1.00  0.00           H  
ATOM    497  HA  ARG    33      41.734  24.091  30.844  1.00  0.00           H  
ATOM    498  HB2 ARG    33      42.377  26.734  32.253  1.00  0.00           H  
ATOM    499  HB3 ARG    33      41.345  25.619  33.059  1.00  0.00           H  
ATOM    500  HG2 ARG    33      43.459  23.939  32.299  1.00  0.00           H  
ATOM    501  HG3 ARG    33      44.142  25.520  32.264  1.00  0.00           H  
ATOM    502  HD2 ARG    33      42.661  24.691  34.748  1.00  0.00           H  
ATOM    503  HD3 ARG    33      44.442  24.382  34.687  1.00  0.00           H  
ATOM    504  HE  ARG    33      44.364  26.973  34.138  1.00  0.00           H  
ATOM    505 HH11 ARG    33      42.100  25.447  36.278  1.00  0.00           H  
ATOM    506 HH12 ARG    33      42.151  26.825  37.442  1.00  0.00           H  
ATOM    507 HH21 ARG    33      44.718  28.256  35.989  1.00  0.00           H  
ATOM    508 HH22 ARG    33      43.406  28.440  37.198  1.00  0.00           H  
ATOM    509  N   GLU    34      40.021  26.616  29.818  1.00  0.00           N  
ATOM    510  CA  GLU    34      38.691  27.246  29.547  1.00  0.00           C  
ATOM    511  C   GLU    34      38.071  27.906  30.802  1.00  0.00           C  
ATOM    512  O   GLU    34      36.839  27.893  31.035  1.00  0.00           O  
ATOM    513  CB  GLU    34      37.676  26.385  28.716  1.00  0.00           C  
ATOM    514  CG  GLU    34      38.195  25.505  27.582  1.00  0.00           C  
ATOM    515  CD  GLU    34      36.968  25.060  26.733  1.00  0.00           C  
ATOM    516  OE1 GLU    34      36.428  23.967  26.917  1.00  0.00           O  
ATOM    517  OE2 GLU    34      36.489  25.859  25.890  1.00  0.00           O1-
ATOM    518  H   GLU    34      40.890  27.015  29.491  1.00  0.00           H  
ATOM    519  HA  GLU    34      39.010  28.118  28.977  1.00  0.00           H  
ATOM    520  HB2 GLU    34      37.270  25.747  29.501  1.00  0.00           H  
ATOM    521  HB3 GLU    34      36.880  27.054  28.389  1.00  0.00           H  
ATOM    522  HG2 GLU    34      38.907  26.047  26.960  1.00  0.00           H  
ATOM    523  HG3 GLU    34      38.694  24.583  27.883  1.00  0.00           H  
ATOM    524  N   THR    35      38.979  28.408  31.663  1.00  0.00           N  
ATOM    525  CA  THR    35      38.689  29.003  33.025  1.00  0.00           C  
ATOM    526  C   THR    35      39.019  30.532  33.125  1.00  0.00           C  
ATOM    527  O   THR    35      39.483  31.070  32.130  1.00  0.00           O  
ATOM    528  CB  THR    35      39.525  28.382  34.216  1.00  0.00           C  
ATOM    529  CG2 THR    35      39.057  26.918  34.408  1.00  0.00           C  
ATOM    530  OG1 THR    35      40.888  28.426  33.844  1.00  0.00           O  
ATOM    531  H   THR    35      39.944  28.377  31.366  1.00  0.00           H  
ATOM    532  HA  THR    35      37.627  28.787  33.146  1.00  0.00           H  
ATOM    533  HB  THR    35      39.361  28.918  35.151  1.00  0.00           H  
ATOM    534 HG21 THR    35      39.619  26.550  35.267  1.00  0.00           H  
ATOM    535 HG22 THR    35      38.007  27.088  34.648  1.00  0.00           H  
ATOM    536 HG23 THR    35      39.038  26.309  33.505  1.00  0.00           H  
ATOM    537  HG1 THR    35      41.232  29.215  34.271  1.00  0.00           H  
ATOM    538  N   CYS    36      38.598  31.195  34.214  1.00  0.00           N  
ATOM    539  CA  CYS    36      38.898  32.564  34.567  1.00  0.00           C  
ATOM    540  C   CYS    36      38.979  32.720  36.183  1.00  0.00           C  
ATOM    541  O   CYS    36      38.399  31.948  36.942  1.00  0.00           O  
ATOM    542  CB  CYS    36      37.791  33.443  33.916  1.00  0.00           C  
ATOM    543  SG  CYS    36      36.204  32.968  34.712  1.00  0.00           S  
ATOM    544  H   CYS    36      38.241  30.610  34.956  1.00  0.00           H  
ATOM    545  HA  CYS    36      39.884  32.757  34.143  1.00  0.00           H  
ATOM    546  HB2 CYS    36      38.019  34.509  33.916  1.00  0.00           H  
ATOM    547  HB3 CYS    36      37.719  33.243  32.847  1.00  0.00           H  
ATOM    548  HG  CYS    36      36.269  31.648  34.516  1.00  0.00           H  
ATOM    549  N   VAL    37      39.670  33.724  36.668  1.00  0.00           N  
ATOM    550  CA  VAL    37      39.579  34.155  38.119  1.00  0.00           C  
ATOM    551  C   VAL    37      38.665  35.404  37.997  1.00  0.00           C  
ATOM    552  O   VAL    37      38.883  36.334  37.286  1.00  0.00           O  
ATOM    553  CB  VAL    37      40.899  34.438  38.862  1.00  0.00           C  
ATOM    554  CG1 VAL    37      40.738  35.268  40.126  1.00  0.00           C  
ATOM    555  CG2 VAL    37      41.574  33.126  39.342  1.00  0.00           C  
ATOM    556  H   VAL    37      40.252  34.281  36.059  1.00  0.00           H  
ATOM    557  HA  VAL    37      39.007  33.379  38.629  1.00  0.00           H  
ATOM    558  HB  VAL    37      41.598  34.917  38.179  1.00  0.00           H  
ATOM    559 HG11 VAL    37      41.691  35.369  40.647  1.00  0.00           H  
ATOM    560 HG12 VAL    37      40.373  36.273  39.914  1.00  0.00           H  
ATOM    561 HG13 VAL    37      40.023  34.829  40.819  1.00  0.00           H  
ATOM    562 HG21 VAL    37      41.904  32.540  38.485  1.00  0.00           H  
ATOM    563 HG22 VAL    37      42.423  33.354  39.987  1.00  0.00           H  
ATOM    564 HG23 VAL    37      40.890  32.442  39.845  1.00  0.00           H  
ATOM    565  N   VAL    38      37.550  35.343  38.712  1.00  0.00           N  
ATOM    566  CA  VAL    38      36.623  36.480  38.863  1.00  0.00           C  
ATOM    567  C   VAL    38      36.915  37.299  40.132  1.00  0.00           C  
ATOM    568  O   VAL    38      37.300  36.705  41.164  1.00  0.00           O  
ATOM    569  CB  VAL    38      35.180  35.801  38.850  1.00  0.00           C  
ATOM    570  CG1 VAL    38      34.889  35.282  37.471  1.00  0.00           C  
ATOM    571  CG2 VAL    38      34.851  34.723  39.857  1.00  0.00           C  
ATOM    572  H   VAL    38      37.388  34.667  39.445  1.00  0.00           H  
ATOM    573  HA  VAL    38      36.721  37.136  37.998  1.00  0.00           H  
ATOM    574  HB  VAL    38      34.459  36.601  39.014  1.00  0.00           H  
ATOM    575 HG11 VAL    38      34.951  36.106  36.760  1.00  0.00           H  
ATOM    576 HG12 VAL    38      35.598  34.525  37.135  1.00  0.00           H  
ATOM    577 HG13 VAL    38      33.938  34.757  37.377  1.00  0.00           H  
ATOM    578 HG21 VAL    38      35.293  34.962  40.825  1.00  0.00           H  
ATOM    579 HG22 VAL    38      33.776  34.799  40.027  1.00  0.00           H  
ATOM    580 HG23 VAL    38      35.130  33.735  39.490  1.00  0.00           H  
ATOM    581  N   VAL    39      36.661  38.613  40.192  1.00  0.00           N  
ATOM    582  CA  VAL    39      36.699  39.411  41.435  1.00  0.00           C  
ATOM    583  C   VAL    39      35.250  39.707  41.879  1.00  0.00           C  
ATOM    584  O   VAL    39      34.525  40.464  41.144  1.00  0.00           O  
ATOM    585  CB  VAL    39      37.494  40.708  41.284  1.00  0.00           C  
ATOM    586  CG1 VAL    39      37.429  41.511  42.578  1.00  0.00           C  
ATOM    587  CG2 VAL    39      38.927  40.408  41.025  1.00  0.00           C  
ATOM    588  H   VAL    39      36.309  39.041  39.348  1.00  0.00           H  
ATOM    589  HA  VAL    39      37.217  38.893  42.243  1.00  0.00           H  
ATOM    590  HB  VAL    39      37.114  41.326  40.472  1.00  0.00           H  
ATOM    591 HG11 VAL    39      37.707  40.911  43.445  1.00  0.00           H  
ATOM    592 HG12 VAL    39      38.183  42.290  42.465  1.00  0.00           H  
ATOM    593 HG13 VAL    39      36.431  41.929  42.712  1.00  0.00           H  
ATOM    594 HG21 VAL    39      39.423  41.375  40.937  1.00  0.00           H  
ATOM    595 HG22 VAL    39      39.355  39.834  41.846  1.00  0.00           H  
ATOM    596 HG23 VAL    39      38.954  39.916  40.053  1.00  0.00           H  
ATOM    597  N   TYR    40      34.828  39.380  43.117  1.00  0.00           N  
ATOM    598  CA  TYR    40      33.473  39.589  43.597  1.00  0.00           C  
ATOM    599  C   TYR    40      33.131  40.998  44.021  1.00  0.00           C  
ATOM    600  O   TYR    40      33.614  41.527  45.025  1.00  0.00           O  
ATOM    601  CB  TYR    40      33.015  38.614  44.710  1.00  0.00           C  
ATOM    602  CG  TYR    40      32.791  37.183  44.110  1.00  0.00           C  
ATOM    603  CD1 TYR    40      33.724  36.180  44.367  1.00  0.00           C  
ATOM    604  CE1 TYR    40      33.570  34.888  43.887  1.00  0.00           C  
ATOM    605  CZ  TYR    40      32.396  34.521  43.104  1.00  0.00           C  
ATOM    606  OH  TYR    40      32.189  33.306  42.637  1.00  0.00           O  
ATOM    607  CE2 TYR    40      31.438  35.502  42.848  1.00  0.00           C  
ATOM    608  CD2 TYR    40      31.618  36.812  43.399  1.00  0.00           C  
ATOM    609  H   TYR    40      35.490  38.852  43.668  1.00  0.00           H  
ATOM    610  HA  TYR    40      32.798  39.360  42.772  1.00  0.00           H  
ATOM    611  HB2 TYR    40      33.759  38.658  45.505  1.00  0.00           H  
ATOM    612  HB3 TYR    40      32.128  38.906  45.270  1.00  0.00           H  
ATOM    613  HD1 TYR    40      34.644  36.320  44.914  1.00  0.00           H  
ATOM    614  HE1 TYR    40      34.259  34.102  44.154  1.00  0.00           H  
ATOM    615  HH  TYR    40      32.666  32.593  43.068  1.00  0.00           H  
ATOM    616  HE2 TYR    40      30.502  35.195  42.407  1.00  0.00           H  
ATOM    617  HD2 TYR    40      30.808  37.526  43.411  1.00  0.00           H  
ATOM    618  N   THR    41      32.225  41.643  43.344  1.00  0.00           N  
ATOM    619  CA  THR    41      32.142  43.088  43.406  1.00  0.00           C  
ATOM    620  C   THR    41      31.812  43.675  44.881  1.00  0.00           C  
ATOM    621  O   THR    41      30.922  43.208  45.565  1.00  0.00           O  
ATOM    622  CB  THR    41      31.102  43.506  42.359  1.00  0.00           C  
ATOM    623  CG2 THR    41      31.090  45.002  42.190  1.00  0.00           C  
ATOM    624  OG1 THR    41      31.281  42.847  41.136  1.00  0.00           O  
ATOM    625  H   THR    41      31.720  41.225  42.577  1.00  0.00           H  
ATOM    626  HA  THR    41      33.050  43.580  43.059  1.00  0.00           H  
ATOM    627  HB  THR    41      30.122  43.146  42.673  1.00  0.00           H  
ATOM    628 HG21 THR    41      30.952  45.327  43.221  1.00  0.00           H  
ATOM    629 HG22 THR    41      32.054  45.259  41.753  1.00  0.00           H  
ATOM    630 HG23 THR    41      30.215  45.273  41.598  1.00  0.00           H  
ATOM    631  HG1 THR    41      32.151  43.101  40.820  1.00  0.00           H  
ATOM    632  N   GLY    42      32.592  44.613  45.353  1.00  0.00           N  
ATOM    633  CA  GLY    42      32.489  45.148  46.753  1.00  0.00           C  
ATOM    634  C   GLY    42      33.112  44.202  47.820  1.00  0.00           C  
ATOM    635  O   GLY    42      33.599  44.581  48.900  1.00  0.00           O  
ATOM    636  H   GLY    42      33.392  44.874  44.795  1.00  0.00           H  
ATOM    637  HA2 GLY    42      32.965  46.123  46.658  1.00  0.00           H  
ATOM    638  HA3 GLY    42      31.454  45.383  47.006  1.00  0.00           H  
ATOM    639  N   TYR    43      33.225  42.915  47.572  1.00  0.00           N  
ATOM    640  CA  TYR    43      33.862  42.007  48.497  1.00  0.00           C  
ATOM    641  C   TYR    43      35.420  41.974  48.485  1.00  0.00           C  
ATOM    642  O   TYR    43      36.146  41.536  49.364  1.00  0.00           O  
ATOM    643  CB  TYR    43      33.159  40.728  48.310  1.00  0.00           C  
ATOM    644  CG  TYR    43      31.673  40.673  48.560  1.00  0.00           C  
ATOM    645  CD1 TYR    43      30.787  40.579  47.487  1.00  0.00           C  
ATOM    646  CE1 TYR    43      29.386  40.522  47.674  1.00  0.00           C  
ATOM    647  CZ  TYR    43      28.921  40.530  49.004  1.00  0.00           C  
ATOM    648  OH  TYR    43      27.579  40.507  49.224  1.00  0.00           O  
ATOM    649  CE2 TYR    43      29.735  40.461  50.074  1.00  0.00           C  
ATOM    650  CD2 TYR    43      31.120  40.561  49.871  1.00  0.00           C  
ATOM    651  H   TYR    43      32.810  42.644  46.691  1.00  0.00           H  
ATOM    652  HA  TYR    43      33.580  42.289  49.511  1.00  0.00           H  
ATOM    653  HB2 TYR    43      33.389  40.357  47.312  1.00  0.00           H  
ATOM    654  HB3 TYR    43      33.668  40.075  49.018  1.00  0.00           H  
ATOM    655  HD1 TYR    43      31.160  40.571  46.475  1.00  0.00           H  
ATOM    656  HE1 TYR    43      28.728  40.408  46.825  1.00  0.00           H  
ATOM    657  HH  TYR    43      27.060  40.797  48.471  1.00  0.00           H  
ATOM    658  HE2 TYR    43      29.347  40.390  51.080  1.00  0.00           H  
ATOM    659  HD2 TYR    43      31.728  40.548  50.763  1.00  0.00           H  
ATOM    660  N   GLY    44      35.948  42.266  47.269  1.00  0.00           N  
ATOM    661  CA  GLY    44      37.379  41.975  46.946  1.00  0.00           C  
ATOM    662  C   GLY    44      37.831  40.501  46.851  1.00  0.00           C  
ATOM    663  O   GLY    44      39.030  40.217  46.532  1.00  0.00           O  
ATOM    664  H   GLY    44      35.343  42.766  46.632  1.00  0.00           H  
ATOM    665  HA2 GLY    44      37.718  42.339  45.976  1.00  0.00           H  
ATOM    666  HA3 GLY    44      37.976  42.490  47.699  1.00  0.00           H  
ATOM    667  N   ASN    45      36.931  39.585  47.192  1.00  0.00           N  
ATOM    668  CA  ASN    45      37.240  38.154  47.160  1.00  0.00           C  
ATOM    669  C   ASN    45      37.512  37.660  45.693  1.00  0.00           C  
ATOM    670  O   ASN    45      36.999  38.226  44.759  1.00  0.00           O  
ATOM    671  CB  ASN    45      36.059  37.406  47.832  1.00  0.00           C  
ATOM    672  CG  ASN    45      36.352  36.006  48.384  1.00  0.00           C  
ATOM    673  OD1 ASN    45      37.445  35.513  48.161  1.00  0.00           O  
ATOM    674  ND2 ASN    45      35.388  35.212  48.885  1.00  0.00           N  
ATOM    675  H   ASN    45      36.003  39.811  47.521  1.00  0.00           H  
ATOM    676  HA  ASN    45      38.151  38.080  47.753  1.00  0.00           H  
ATOM    677  HB2 ASN    45      35.671  38.030  48.638  1.00  0.00           H  
ATOM    678  HB3 ASN    45      35.204  37.456  47.160  1.00  0.00           H  
ATOM    679 HD21 ASN    45      34.406  35.450  48.912  1.00  0.00           H  
ATOM    680 HD22 ASN    45      35.582  34.233  48.730  1.00  0.00           H  
ATOM    681  N   ARG    46      38.245  36.533  45.512  1.00  0.00           N  
ATOM    682  CA  ARG    46      38.687  36.025  44.241  1.00  0.00           C  
ATOM    683  C   ARG    46      38.412  34.462  44.147  1.00  0.00           C  
ATOM    684  O   ARG    46      38.646  33.757  45.152  1.00  0.00           O  
ATOM    685  CB  ARG    46      40.221  36.357  43.915  1.00  0.00           C  
ATOM    686  CG  ARG    46      40.345  37.811  43.610  1.00  0.00           C  
ATOM    687  CD  ARG    46      41.727  38.205  43.141  1.00  0.00           C  
ATOM    688  NE  ARG    46      42.724  38.139  44.245  1.00  0.00           N  
ATOM    689  CZ  ARG    46      43.981  37.745  43.967  1.00  0.00           C  
ATOM    690  NH1 ARG    46      44.586  37.862  42.791  1.00  0.00           N  
ATOM    691  NH2 ARG    46      44.756  37.159  44.897  1.00  0.00           N1+
ATOM    692  H   ARG    46      38.479  36.089  46.389  1.00  0.00           H  
ATOM    693  HA  ARG    46      38.065  36.479  43.471  1.00  0.00           H  
ATOM    694  HB2 ARG    46      40.808  36.134  44.806  1.00  0.00           H  
ATOM    695  HB3 ARG    46      40.589  35.884  43.005  1.00  0.00           H  
ATOM    696  HG2 ARG    46      39.671  37.932  42.760  1.00  0.00           H  
ATOM    697  HG3 ARG    46      39.892  38.446  44.370  1.00  0.00           H  
ATOM    698  HD2 ARG    46      41.974  37.413  42.434  1.00  0.00           H  
ATOM    699  HD3 ARG    46      41.794  39.193  42.686  1.00  0.00           H  
ATOM    700  HE  ARG    46      42.366  38.121  45.189  1.00  0.00           H  
ATOM    701 HH11 ARG    46      44.209  38.549  42.153  1.00  0.00           H  
ATOM    702 HH12 ARG    46      45.456  37.367  42.654  1.00  0.00           H  
ATOM    703 HH21 ARG    46      44.350  36.837  45.764  1.00  0.00           H  
ATOM    704 HH22 ARG    46      45.748  37.061  44.733  1.00  0.00           H  
ATOM    705  N   GLU    47      37.775  33.996  43.066  1.00  0.00           N  
ATOM    706  CA  GLU    47      37.496  32.538  43.002  1.00  0.00           C  
ATOM    707  C   GLU    47      37.701  32.097  41.584  1.00  0.00           C  
ATOM    708  O   GLU    47      37.422  32.872  40.651  1.00  0.00           O  
ATOM    709  CB  GLU    47      36.028  32.174  43.384  1.00  0.00           C  
ATOM    710  CG  GLU    47      35.746  30.699  43.457  1.00  0.00           C  
ATOM    711  CD  GLU    47      34.366  30.527  44.013  1.00  0.00           C  
ATOM    712  OE1 GLU    47      34.231  29.648  44.943  1.00  0.00           O  
ATOM    713  OE2 GLU    47      33.437  31.228  43.678  1.00  0.00           O1-
ATOM    714  H   GLU    47      37.394  34.622  42.371  1.00  0.00           H  
ATOM    715  HA  GLU    47      38.176  31.920  43.588  1.00  0.00           H  
ATOM    716  HB2 GLU    47      35.904  32.701  44.330  1.00  0.00           H  
ATOM    717  HB3 GLU    47      35.431  32.690  42.632  1.00  0.00           H  
ATOM    718  HG2 GLU    47      35.694  30.200  42.490  1.00  0.00           H  
ATOM    719  HG3 GLU    47      36.503  30.354  44.160  1.00  0.00           H  
ATOM    720  N   GLU    48      38.077  30.858  41.312  1.00  0.00           N  
ATOM    721  CA  GLU    48      38.387  30.415  39.934  1.00  0.00           C  
ATOM    722  C   GLU    48      37.232  29.612  39.414  1.00  0.00           C  
ATOM    723  O   GLU    48      36.783  28.613  39.979  1.00  0.00           O  
ATOM    724  CB  GLU    48      39.748  29.694  39.998  1.00  0.00           C  
ATOM    725  CG  GLU    48      40.202  29.120  38.619  1.00  0.00           C  
ATOM    726  CD  GLU    48      41.496  28.433  38.761  1.00  0.00           C  
ATOM    727  OE1 GLU    48      42.557  29.047  38.458  1.00  0.00           O  
ATOM    728  OE2 GLU    48      41.525  27.216  39.094  1.00  0.00           O1-
ATOM    729  H   GLU    48      38.100  30.245  42.114  1.00  0.00           H  
ATOM    730  HA  GLU    48      38.474  31.290  39.290  1.00  0.00           H  
ATOM    731  HB2 GLU    48      40.463  30.378  40.454  1.00  0.00           H  
ATOM    732  HB3 GLU    48      39.717  28.812  40.638  1.00  0.00           H  
ATOM    733  HG2 GLU    48      39.406  28.441  38.315  1.00  0.00           H  
ATOM    734  HG3 GLU    48      40.453  29.892  37.890  1.00  0.00           H  
ATOM    735  N   GLN    49      36.763  29.988  38.236  1.00  0.00           N  
ATOM    736  CA  GLN    49      35.522  29.641  37.627  1.00  0.00           C  
ATOM    737  C   GLN    49      35.840  29.134  36.218  1.00  0.00           C  
ATOM    738  O   GLN    49      36.743  29.581  35.505  1.00  0.00           O  
ATOM    739  CB  GLN    49      34.579  30.833  37.488  1.00  0.00           C  
ATOM    740  CG  GLN    49      33.916  31.361  38.753  1.00  0.00           C  
ATOM    741  CD  GLN    49      32.889  30.398  39.335  1.00  0.00           C  
ATOM    742  OE1 GLN    49      32.211  29.648  38.633  1.00  0.00           O  
ATOM    743  NE2 GLN    49      32.740  30.509  40.615  1.00  0.00           N  
ATOM    744  H   GLN    49      37.315  30.718  37.809  1.00  0.00           H  
ATOM    745  HA  GLN    49      35.033  28.803  38.125  1.00  0.00           H  
ATOM    746  HB2 GLN    49      35.069  31.609  36.899  1.00  0.00           H  
ATOM    747  HB3 GLN    49      33.804  30.661  36.741  1.00  0.00           H  
ATOM    748  HG2 GLN    49      34.628  31.629  39.534  1.00  0.00           H  
ATOM    749  HG3 GLN    49      33.330  32.241  38.484  1.00  0.00           H  
ATOM    750 HE21 GLN    49      33.285  31.166  41.155  1.00  0.00           H  
ATOM    751 HE22 GLN    49      32.057  29.911  41.055  1.00  0.00           H  
ATOM    752  N   ASN    50      35.144  28.050  35.861  1.00  0.00           N  
ATOM    753  CA  ASN    50      35.044  27.506  34.468  1.00  0.00           C  
ATOM    754  C   ASN    50      34.004  28.238  33.637  1.00  0.00           C  
ATOM    755  O   ASN    50      32.836  28.430  34.095  1.00  0.00           O  
ATOM    756  CB  ASN    50      34.569  26.044  34.508  1.00  0.00           C  
ATOM    757  CG  ASN    50      35.114  25.199  33.364  1.00  0.00           C  
ATOM    758  OD1 ASN    50      34.500  24.995  32.337  1.00  0.00           O  
ATOM    759  ND2 ASN    50      36.242  24.570  33.550  1.00  0.00           N  
ATOM    760  H   ASN    50      34.349  27.701  36.377  1.00  0.00           H  
ATOM    761  HA  ASN    50      36.062  27.673  34.116  1.00  0.00           H  
ATOM    762  HB2 ASN    50      34.995  25.619  35.416  1.00  0.00           H  
ATOM    763  HB3 ASN    50      33.486  25.948  34.593  1.00  0.00           H  
ATOM    764 HD21 ASN    50      36.757  24.595  34.418  1.00  0.00           H  
ATOM    765 HD22 ASN    50      36.589  24.089  32.732  1.00  0.00           H  
ATOM    766  N   LEU    51      34.362  28.651  32.412  1.00  0.00           N  
ATOM    767  CA  LEU    51      33.519  29.587  31.630  1.00  0.00           C  
ATOM    768  C   LEU    51      32.011  29.012  31.403  1.00  0.00           C  
ATOM    769  O   LEU    51      31.084  29.777  31.216  1.00  0.00           O  
ATOM    770  CB  LEU    51      34.066  30.047  30.264  1.00  0.00           C  
ATOM    771  CG  LEU    51      34.812  31.404  30.217  1.00  0.00           C  
ATOM    772  CD1 LEU    51      35.863  31.532  31.257  1.00  0.00           C  
ATOM    773  CD2 LEU    51      35.433  31.661  28.851  1.00  0.00           C  
ATOM    774  H   LEU    51      35.277  28.603  31.988  1.00  0.00           H  
ATOM    775  HA  LEU    51      33.433  30.503  32.213  1.00  0.00           H  
ATOM    776  HB2 LEU    51      34.752  29.246  29.988  1.00  0.00           H  
ATOM    777  HB3 LEU    51      33.125  30.024  29.713  1.00  0.00           H  
ATOM    778  HG  LEU    51      34.074  32.130  30.557  1.00  0.00           H  
ATOM    779 HD11 LEU    51      36.232  32.557  31.195  1.00  0.00           H  
ATOM    780 HD12 LEU    51      35.475  31.456  32.273  1.00  0.00           H  
ATOM    781 HD13 LEU    51      36.674  30.852  30.996  1.00  0.00           H  
ATOM    782 HD21 LEU    51      36.209  30.917  28.674  1.00  0.00           H  
ATOM    783 HD22 LEU    51      34.588  31.616  28.164  1.00  0.00           H  
ATOM    784 HD23 LEU    51      35.852  32.666  28.858  1.00  0.00           H  
ATOM    785  N   SER    52      31.896  27.674  31.563  1.00  0.00           N  
ATOM    786  CA  SER    52      30.640  26.965  31.659  1.00  0.00           C  
ATOM    787  C   SER    52      29.563  27.560  32.578  1.00  0.00           C  
ATOM    788  O   SER    52      28.429  27.516  32.281  1.00  0.00           O  
ATOM    789  CB  SER    52      30.832  25.467  31.982  1.00  0.00           C  
ATOM    790  OG  SER    52      31.690  24.895  31.064  1.00  0.00           O  
ATOM    791  H   SER    52      32.733  27.108  31.560  1.00  0.00           H  
ATOM    792  HA  SER    52      30.232  27.033  30.651  1.00  0.00           H  
ATOM    793  HB2 SER    52      31.307  25.350  32.956  1.00  0.00           H  
ATOM    794  HB3 SER    52      29.894  24.934  31.834  1.00  0.00           H  
ATOM    795  HG  SER    52      32.582  25.187  31.265  1.00  0.00           H  
ATOM    796  N   ASP    53      30.002  28.157  33.682  1.00  0.00           N  
ATOM    797  CA  ASP    53      29.126  28.582  34.739  1.00  0.00           C  
ATOM    798  C   ASP    53      29.044  30.125  34.801  1.00  0.00           C  
ATOM    799  O   ASP    53      28.323  30.723  35.573  1.00  0.00           O  
ATOM    800  CB  ASP    53      29.642  28.033  36.093  1.00  0.00           C  
ATOM    801  CG  ASP    53      29.853  26.503  36.024  1.00  0.00           C  
ATOM    802  OD1 ASP    53      30.604  26.106  36.982  1.00  0.00           O  
ATOM    803  OD2 ASP    53      29.175  25.686  35.283  1.00  0.00           O1-
ATOM    804  H   ASP    53      30.999  28.185  33.840  1.00  0.00           H  
ATOM    805  HA  ASP    53      28.135  28.152  34.597  1.00  0.00           H  
ATOM    806  HB2 ASP    53      30.592  28.536  36.273  1.00  0.00           H  
ATOM    807  HB3 ASP    53      28.908  28.299  36.852  1.00  0.00           H  
ATOM    808  N   LEU    54      29.783  30.874  33.916  1.00  0.00           N  
ATOM    809  CA  LEU    54      29.682  32.333  33.938  1.00  0.00           C  
ATOM    810  C   LEU    54      28.292  32.638  33.418  1.00  0.00           C  
ATOM    811  O   LEU    54      27.873  32.133  32.339  1.00  0.00           O  
ATOM    812  CB  LEU    54      30.703  33.015  33.103  1.00  0.00           C  
ATOM    813  CG  LEU    54      31.987  33.369  33.857  1.00  0.00           C  
ATOM    814  CD1 LEU    54      31.842  34.628  34.684  1.00  0.00           C  
ATOM    815  CD2 LEU    54      32.491  32.177  34.760  1.00  0.00           C  
ATOM    816  H   LEU    54      30.226  30.353  33.172  1.00  0.00           H  
ATOM    817  HA  LEU    54      29.735  32.809  34.917  1.00  0.00           H  
ATOM    818  HB2 LEU    54      30.996  32.476  32.202  1.00  0.00           H  
ATOM    819  HB3 LEU    54      30.188  33.943  32.853  1.00  0.00           H  
ATOM    820  HG  LEU    54      32.671  33.694  33.074  1.00  0.00           H  
ATOM    821 HD11 LEU    54      31.579  35.486  34.065  1.00  0.00           H  
ATOM    822 HD12 LEU    54      31.009  34.489  35.372  1.00  0.00           H  
ATOM    823 HD13 LEU    54      32.703  34.792  35.331  1.00  0.00           H  
ATOM    824 HD21 LEU    54      33.495  32.402  35.120  1.00  0.00           H  
ATOM    825 HD22 LEU    54      31.800  32.106  35.601  1.00  0.00           H  
ATOM    826 HD23 LEU    54      32.537  31.235  34.213  1.00  0.00           H  
ATOM    827  N   LEU    55      27.652  33.543  34.056  1.00  0.00           N  
ATOM    828  CA  LEU    55      26.364  34.232  33.737  1.00  0.00           C  
ATOM    829  C   LEU    55      26.480  35.721  33.440  1.00  0.00           C  
ATOM    830  O   LEU    55      27.337  36.452  33.992  1.00  0.00           O  
ATOM    831  CB  LEU    55      25.280  33.945  34.802  1.00  0.00           C  
ATOM    832  CG  LEU    55      25.168  32.536  35.418  1.00  0.00           C  
ATOM    833  CD1 LEU    55      25.784  32.388  36.861  1.00  0.00           C  
ATOM    834  CD2 LEU    55      23.719  32.251  35.666  1.00  0.00           C  
ATOM    835  H   LEU    55      28.190  34.031  34.758  1.00  0.00           H  
ATOM    836  HA  LEU    55      26.073  33.751  32.804  1.00  0.00           H  
ATOM    837  HB2 LEU    55      25.406  34.714  35.565  1.00  0.00           H  
ATOM    838  HB3 LEU    55      24.306  34.098  34.336  1.00  0.00           H  
ATOM    839  HG  LEU    55      25.571  31.720  34.818  1.00  0.00           H  
ATOM    840 HD11 LEU    55      25.666  31.386  37.271  1.00  0.00           H  
ATOM    841 HD12 LEU    55      26.872  32.377  36.794  1.00  0.00           H  
ATOM    842 HD13 LEU    55      25.282  33.101  37.515  1.00  0.00           H  
ATOM    843 HD21 LEU    55      23.081  32.208  34.784  1.00  0.00           H  
ATOM    844 HD22 LEU    55      23.625  31.238  36.055  1.00  0.00           H  
ATOM    845 HD23 LEU    55      23.317  33.025  36.321  1.00  0.00           H  
ATOM    846  N   SER    56      25.626  36.300  32.619  1.00  0.00           N  
ATOM    847  CA  SER    56      25.350  37.741  32.708  1.00  0.00           C  
ATOM    848  C   SER    56      25.268  38.412  34.106  1.00  0.00           C  
ATOM    849  O   SER    56      24.736  37.801  35.060  1.00  0.00           O  
ATOM    850  CB  SER    56      24.004  37.978  32.036  1.00  0.00           C  
ATOM    851  OG  SER    56      23.181  39.017  32.533  1.00  0.00           O  
ATOM    852  H   SER    56      24.841  35.780  32.250  1.00  0.00           H  
ATOM    853  HA  SER    56      26.107  38.239  32.103  1.00  0.00           H  
ATOM    854  HB2 SER    56      24.236  38.189  30.992  1.00  0.00           H  
ATOM    855  HB3 SER    56      23.464  37.039  32.161  1.00  0.00           H  
ATOM    856  HG  SER    56      22.335  38.845  32.111  1.00  0.00           H  
ATOM    857  N   PRO    57      25.572  39.757  34.164  1.00  0.00           N  
ATOM    858  CA  PRO    57      25.319  40.570  35.331  1.00  0.00           C  
ATOM    859  C   PRO    57      23.872  40.560  35.869  1.00  0.00           C  
ATOM    860  O   PRO    57      23.749  40.849  37.055  1.00  0.00           O  
ATOM    861  CD  PRO    57      26.011  40.577  33.040  1.00  0.00           C  
ATOM    862  CG  PRO    57      25.570  41.989  33.306  1.00  0.00           C  
ATOM    863  CB  PRO    57      25.679  41.977  34.848  1.00  0.00           C  
ATOM    864  HD2 PRO    57      25.504  40.302  32.116  1.00  0.00           H  
ATOM    865  HD3 PRO    57      27.086  40.570  32.859  1.00  0.00           H  
ATOM    866  HG2 PRO    57      24.555  42.075  32.921  1.00  0.00           H  
ATOM    867  HG3 PRO    57      26.247  42.732  32.885  1.00  0.00           H  
ATOM    868  HB2 PRO    57      24.890  42.674  35.127  1.00  0.00           H  
ATOM    869  HB3 PRO    57      26.692  42.303  35.086  1.00  0.00           H  
ATOM    870  HA  PRO    57      26.001  40.196  36.093  1.00  0.00           H  
ATOM    871  N   ILE    58      22.810  40.453  35.082  1.00  0.00           N  
ATOM    872  CA  ILE    58      21.410  40.429  35.513  1.00  0.00           C  
ATOM    873  C   ILE    58      21.006  39.299  36.487  1.00  0.00           C  
ATOM    874  O   ILE    58      20.213  39.513  37.405  1.00  0.00           O  
ATOM    875  CB  ILE    58      20.463  40.483  34.255  1.00  0.00           C  
ATOM    876  CG2 ILE    58      19.017  40.519  34.644  1.00  0.00           C  
ATOM    877  CG1 ILE    58      20.724  41.710  33.328  1.00  0.00           C  
ATOM    878  CD1 ILE    58      20.826  43.045  34.019  1.00  0.00           C  
ATOM    879  H   ILE    58      23.002  40.106  34.153  1.00  0.00           H  
ATOM    880  HA  ILE    58      21.260  41.364  36.052  1.00  0.00           H  
ATOM    881  HB  ILE    58      20.687  39.552  33.731  1.00  0.00           H  
ATOM    882 HG21 ILE    58      18.349  40.843  33.845  1.00  0.00           H  
ATOM    883 HG22 ILE    58      18.578  39.524  34.711  1.00  0.00           H  
ATOM    884 HG23 ILE    58      18.868  41.072  35.571  1.00  0.00           H  
ATOM    885 HG12 ILE    58      21.595  41.662  32.674  1.00  0.00           H  
ATOM    886 HG13 ILE    58      19.948  41.693  32.562  1.00  0.00           H  
ATOM    887 HD11 ILE    58      20.868  43.833  33.267  1.00  0.00           H  
ATOM    888 HD12 ILE    58      19.917  43.211  34.599  1.00  0.00           H  
ATOM    889 HD13 ILE    58      21.726  43.337  34.559  1.00  0.00           H  
ATOM    890  N   CYS    59      21.688  38.166  36.345  1.00  0.00           N  
ATOM    891  CA  CYS    59      21.233  36.853  36.873  1.00  0.00           C  
ATOM    892  C   CYS    59      21.346  36.644  38.298  1.00  0.00           C  
ATOM    893  O   CYS    59      20.884  35.588  38.864  1.00  0.00           O  
ATOM    894  CB  CYS    59      21.869  35.715  36.046  1.00  0.00           C  
ATOM    895  SG  CYS    59      21.394  35.796  34.250  1.00  0.00           S  
ATOM    896  H   CYS    59      22.424  38.161  35.654  1.00  0.00           H  
ATOM    897  HA  CYS    59      20.170  36.702  36.680  1.00  0.00           H  
ATOM    898  HB2 CYS    59      22.958  35.733  36.007  1.00  0.00           H  
ATOM    899  HB3 CYS    59      21.496  34.751  36.393  1.00  0.00           H  
ATOM    900  HG  CYS    59      22.089  34.790  33.714  1.00  0.00           H  
ATOM    901  N   GLU    60      22.024  37.537  39.110  1.00  0.00           N  
ATOM    902  CA  GLU    60      21.993  37.461  40.598  1.00  0.00           C  
ATOM    903  C   GLU    60      20.599  37.872  41.200  1.00  0.00           C  
ATOM    904  O   GLU    60      20.328  37.513  42.323  1.00  0.00           O  
ATOM    905  CB  GLU    60      23.230  38.197  41.040  1.00  0.00           C  
ATOM    906  CG  GLU    60      23.127  39.807  40.912  1.00  0.00           C  
ATOM    907  CD  GLU    60      22.786  40.474  42.268  1.00  0.00           C  
ATOM    908  OE1 GLU    60      21.968  41.401  42.262  1.00  0.00           O  
ATOM    909  OE2 GLU    60      23.284  40.051  43.352  1.00  0.00           O1-
ATOM    910  H   GLU    60      22.707  38.177  38.732  1.00  0.00           H  
ATOM    911  HA  GLU    60      22.134  36.425  40.907  1.00  0.00           H  
ATOM    912  HB2 GLU    60      23.296  37.981  42.105  1.00  0.00           H  
ATOM    913  HB3 GLU    60      24.182  37.932  40.579  1.00  0.00           H  
ATOM    914  HG2 GLU    60      24.130  40.101  40.602  1.00  0.00           H  
ATOM    915  HG3 GLU    60      22.346  40.078  40.201  1.00  0.00           H  
ATOM    916  N   NME    61      19.711  38.674  40.559  1.00  0.00           N  
ATOM    917  C   NME    61      18.370  38.897  41.029  1.00  0.00           C  
ATOM    918  H   NME    61      20.030  39.042  39.675  1.00  0.00           H  
ATOM    919  H1  NME    61      18.489  39.656  41.802  1.00  0.00           H  
ATOM    920  H2  NME    61      17.929  39.392  40.164  1.00  0.00           H  
ATOM    921  H3  NME    61      17.863  37.989  41.355  1.00  0.00           H  
TER     922      NME    61
HETATM  923  N1  36X A 204      34.131  37.278  50.938  1.00 30.43           N  
HETATM  924  C6  36X A 204      32.745  37.193  50.980  1.00 28.90           C  
HETATM  925  C5  36X A 204      32.049  37.192  52.206  1.00 26.89           C  
HETATM  926  C4  36X A 204      32.631  37.227  53.595  1.00 23.35           C  
HETATM  927  C3  36X A 204      31.408  37.009  54.521  1.00 22.53           C  
HETATM  928  C2  36X A 204      30.132  37.168  53.658  1.00 24.74           C  
HETATM  929  C1  36X A 204      30.654  37.157  52.243  1.00 28.07           C  
HETATM  930  C7  36X A 204      31.952  37.124  49.814  1.00 34.06           C  
HETATM  931  C11 36X A 204      30.557  37.107  49.903  1.00 34.95           C  
HETATM  932  N   36X A 204      29.911  37.127  51.103  1.00 30.73           N1+
HETATM  933  C   36X A 204      28.443  37.113  51.187  1.00 30.75           C  
HETATM  934  C10 36X A 204      29.921  37.054  48.540  1.00 32.85           C  
HETATM  935  C9  36X A 204      31.109  36.855  47.572  1.00 32.51           C  
HETATM  936  C8  36X A 204      32.407  37.095  48.376  1.00 36.10           C  
HETATM  937 H1_1 36X A 204      34.645  37.132  50.082  1.00  0.00           H  
HETATM  938 H1_2 36X A 204      34.674  37.179  51.786  1.00  0.00           H  
HETATM  939 H4_1 36X A 204      33.387  36.452  53.729  1.00  0.00           H  
HETATM  940 H4_2 36X A 204      33.091  38.200  53.767  1.00  0.00           H  
HETATM  941 H3_1 36X A 204      31.441  35.985  54.896  1.00  0.00           H  
HETATM  942 H3_2 36X A 204      31.416  37.666  55.392  1.00  0.00           H  
HETATM  943 H2_1 36X A 204      29.418  36.361  53.834  1.00  0.00           H  
HETATM  944 H2_2 36X A 204      29.642  38.121  53.863  1.00  0.00           H  
HETATM  945 1HXT 36X A 204      28.018  37.549  50.285  1.00  0.00           H  
HETATM  946 2HXT 36X A 204      28.110  37.710  52.036  1.00  0.00           H  
HETATM  947 3HXT 36X A 204      28.122  36.077  51.308  1.00  0.00           H  
HETATM  948 H101 36X A 204      29.206  36.239  48.487  1.00  0.00           H  
HETATM  949 H102 36X A 204      29.400  37.986  48.332  1.00  0.00           H  
HETATM  950 H9_1 36X A 204      31.103  35.820  47.231  1.00  0.00           H  
HETATM  951 H9_2 36X A 204      31.038  37.475  46.678  1.00  0.00           H  
HETATM  952 H8_1 36X A 204      32.856  38.052  48.119  1.00  0.00           H  
HETATM  953 H8_2 36X A 204      33.136  36.306  48.195  1.00  0.00           H  
CONECT  917  919  920  921
CONECT  919  917
CONECT  920  917
CONECT  921  917
CONECT  923  924  937  938
CONECT  924  923  925  930
CONECT  924  930
CONECT  925  924  926  929
CONECT  925  929
CONECT  926  925  927  939  940
CONECT  927  926  928  941  942
CONECT  928  927  929  943  944
CONECT  929  925  928  932
CONECT  929  925
CONECT  930  924  931  936
CONECT  930  924
CONECT  931  930  932  934
CONECT  931  932
CONECT  932  929  931  933
CONECT  932  931
CONECT  933  932  945  946  947
CONECT  934  931  935  948  949
CONECT  935  934  936  950  951
CONECT  936  930  935  952  953
CONECT  937  923
CONECT  938  923
CONECT  939  926
CONECT  940  926
CONECT  941  927
CONECT  942  927
CONECT  943  928
CONECT  944  928
CONECT  945  933
CONECT  946  933
CONECT  947  933
CONECT  948  934
CONECT  949  934
CONECT  950  935
CONECT  951  935
CONECT  952  936
CONECT  953  936
END   
