# Supplementary material for: Exploring Aromatic Cage Flexibility Using Cosolvent Molecular Dynamics Simulations—An In-Silico Case Study of Tudor Domains
Source: J Chem Inf Model. 2024 May 21;64(11):4553–69. doi: 10.1021/acs.jcim.4c00298 (PMC11167732; doi:10.1021/acs.jcim.4c00298)
Supplement: Supplementary file 2 — ci4c00298_si_002.zip [file ci4c00298_si_002.zip › SMN/docking/ISOIND_cluster2_cpd4.pdb]

TITLE     rep04.c2 lig-7W2P
REMARK   4      COMPLIES WITH FORMAT V. 3.0, 1-DEC-2006
REMARK 888
REMARK 888 WRITTEN BY MAESTRO (A PRODUCT OF SCHRODINGER, LLC)
ATOM      1  CH3 ACE     1      33.030  28.421  28.200  1.00  0.00           C  
ATOM      2  C   ACE     1      32.111  28.511  26.991  1.00  0.00           C  
ATOM      3  O   ACE     1      32.537  28.257  25.897  1.00  0.00           O  
ATOM      4  H1  ACE     1      32.424  28.696  29.064  1.00  0.00           H  
ATOM      5  H2  ACE     1      33.358  27.383  28.182  1.00  0.00           H  
ATOM      6  H3  ACE     1      33.812  29.180  28.162  1.00  0.00           H  
ATOM      7  N   LEU     2      30.849  28.958  27.113  1.00  0.00           N  
ATOM      8  CA  LEU     2      29.893  29.178  26.030  1.00  0.00           C  
ATOM      9  C   LEU     2      30.236  30.386  25.148  1.00  0.00           C  
ATOM     10  O   LEU     2      29.773  30.428  23.997  1.00  0.00           O  
ATOM     11  CB  LEU     2      28.484  29.332  26.694  1.00  0.00           C  
ATOM     12  CG  LEU     2      28.086  28.044  27.427  1.00  0.00           C  
ATOM     13  CD1 LEU     2      26.988  28.372  28.408  1.00  0.00           C  
ATOM     14  CD2 LEU     2      27.612  26.984  26.484  1.00  0.00           C  
ATOM     15  H   LEU     2      30.506  29.242  28.019  1.00  0.00           H  
ATOM     16  HA  LEU     2      29.864  28.359  25.311  1.00  0.00           H  
ATOM     17  HB2 LEU     2      28.739  30.046  27.478  1.00  0.00           H  
ATOM     18  HB3 LEU     2      27.697  29.664  26.017  1.00  0.00           H  
ATOM     19  HG  LEU     2      28.946  27.729  28.017  1.00  0.00           H  
ATOM     20 HD11 LEU     2      26.113  28.824  27.942  1.00  0.00           H  
ATOM     21 HD12 LEU     2      26.527  27.517  28.904  1.00  0.00           H  
ATOM     22 HD13 LEU     2      27.324  29.038  29.203  1.00  0.00           H  
ATOM     23 HD21 LEU     2      27.258  26.119  27.045  1.00  0.00           H  
ATOM     24 HD22 LEU     2      26.790  27.271  25.828  1.00  0.00           H  
ATOM     25 HD23 LEU     2      28.439  26.752  25.815  1.00  0.00           H  
ATOM     26  N   GLN     3      31.015  31.316  25.614  1.00  0.00           N  
ATOM     27  CA  GLN     3      31.399  32.476  24.827  1.00  0.00           C  
ATOM     28  C   GLN     3      32.916  32.651  24.905  1.00  0.00           C  
ATOM     29  O   GLN     3      33.632  31.944  25.609  1.00  0.00           O  
ATOM     30  CB  GLN     3      30.651  33.712  25.297  1.00  0.00           C  
ATOM     31  CG  GLN     3      29.160  33.652  24.756  1.00  0.00           C  
ATOM     32  CD  GLN     3      29.115  33.977  23.265  1.00  0.00           C  
ATOM     33  OE1 GLN     3      29.886  34.736  22.672  1.00  0.00           O  
ATOM     34  NE2 GLN     3      28.013  33.534  22.683  1.00  0.00           N  
ATOM     35  H   GLN     3      31.403  31.284  26.546  1.00  0.00           H  
ATOM     36  HA  GLN     3      31.144  32.223  23.797  1.00  0.00           H  
ATOM     37  HB2 GLN     3      30.604  33.618  26.382  1.00  0.00           H  
ATOM     38  HB3 GLN     3      31.097  34.682  25.081  1.00  0.00           H  
ATOM     39  HG2 GLN     3      28.779  32.636  24.863  1.00  0.00           H  
ATOM     40  HG3 GLN     3      28.486  34.342  25.264  1.00  0.00           H  
ATOM     41 HE21 GLN     3      27.390  32.866  23.113  1.00  0.00           H  
ATOM     42 HE22 GLN     3      27.808  33.867  21.753  1.00  0.00           H  
ATOM     43  N   GLN     4      33.459  33.542  24.054  1.00  0.00           N  
ATOM     44  CA  GLN     4      34.781  34.094  24.283  1.00  0.00           C  
ATOM     45  C   GLN     4      34.815  35.064  25.505  1.00  0.00           C  
ATOM     46  O   GLN     4      33.884  35.846  25.564  1.00  0.00           O  
ATOM     47  CB  GLN     4      35.259  34.760  22.996  1.00  0.00           C  
ATOM     48  CG  GLN     4      34.433  35.931  22.395  1.00  0.00           C  
ATOM     49  CD  GLN     4      32.995  35.710  21.919  1.00  0.00           C  
ATOM     50  OE1 GLN     4      32.722  34.607  21.470  1.00  0.00           O  
ATOM     51  NE2 GLN     4      32.145  36.683  21.991  1.00  0.00           N  
ATOM     52  H   GLN     4      32.784  34.071  23.521  1.00  0.00           H  
ATOM     53  HA  GLN     4      35.488  33.319  24.582  1.00  0.00           H  
ATOM     54  HB2 GLN     4      36.312  35.032  23.073  1.00  0.00           H  
ATOM     55  HB3 GLN     4      35.264  33.992  22.222  1.00  0.00           H  
ATOM     56  HG2 GLN     4      34.391  36.755  23.106  1.00  0.00           H  
ATOM     57  HG3 GLN     4      35.007  36.184  21.503  1.00  0.00           H  
ATOM     58 HE21 GLN     4      32.462  37.591  22.298  1.00  0.00           H  
ATOM     59 HE22 GLN     4      31.179  36.400  21.898  1.00  0.00           H  
ATOM     60  N   TRP     5      35.842  34.990  26.366  1.00  0.00           N  
ATOM     61  CA  TRP     5      35.880  35.925  27.502  1.00  0.00           C  
ATOM     62  C   TRP     5      37.282  36.622  27.583  1.00  0.00           C  
ATOM     63  O   TRP     5      38.247  36.150  26.953  1.00  0.00           O  
ATOM     64  CB  TRP     5      35.498  35.102  28.691  1.00  0.00           C  
ATOM     65  CG  TRP     5      34.068  34.741  28.973  1.00  0.00           C  
ATOM     66  CD1 TRP     5      33.394  33.650  28.551  1.00  0.00           C  
ATOM     67  NE1 TRP     5      32.093  33.690  29.014  1.00  0.00           N  
ATOM     68  CE2 TRP     5      31.832  34.812  29.740  1.00  0.00           C  
ATOM     69  CZ2 TRP     5      30.690  35.196  30.449  1.00  0.00           C  
ATOM     70  CH2 TRP     5      30.797  36.376  31.197  1.00  0.00           C  
ATOM     71  CZ3 TRP     5      32.005  37.156  31.137  1.00  0.00           C  
ATOM     72  CE3 TRP     5      33.109  36.689  30.454  1.00  0.00           C  
ATOM     73  CD2 TRP     5      33.052  35.517  29.653  1.00  0.00           C  
ATOM     74  H   TRP     5      36.654  34.465  26.076  1.00  0.00           H  
ATOM     75  HA  TRP     5      35.193  36.760  27.365  1.00  0.00           H  
ATOM     76  HB2 TRP     5      35.972  34.128  28.569  1.00  0.00           H  
ATOM     77  HB3 TRP     5      35.835  35.674  29.555  1.00  0.00           H  
ATOM     78  HD1 TRP     5      33.894  32.798  28.113  1.00  0.00           H  
ATOM     79  HE1 TRP     5      31.420  32.938  28.957  1.00  0.00           H  
ATOM     80  HZ2 TRP     5      29.777  34.619  30.460  1.00  0.00           H  
ATOM     81  HH2 TRP     5      29.940  36.888  31.610  1.00  0.00           H  
ATOM     82  HZ3 TRP     5      32.095  38.089  31.674  1.00  0.00           H  
ATOM     83  HE3 TRP     5      34.068  37.187  30.473  1.00  0.00           H  
ATOM     84  N   LYS     6      37.381  37.653  28.366  1.00  0.00           N  
ATOM     85  CA  LYS     6      38.550  38.536  28.518  1.00  0.00           C  
ATOM     86  C   LYS     6      38.677  39.123  29.912  1.00  0.00           C  
ATOM     87  O   LYS     6      37.736  39.339  30.672  1.00  0.00           O  
ATOM     88  CB  LYS     6      38.471  39.645  27.464  1.00  0.00           C  
ATOM     89  CG  LYS     6      38.831  39.182  26.072  1.00  0.00           C  
ATOM     90  CD  LYS     6      38.752  40.301  25.042  1.00  0.00           C  
ATOM     91  CE  LYS     6      39.685  39.920  23.805  1.00  0.00           C  
ATOM     92  NZ  LYS     6      39.648  40.984  22.825  1.00  0.00           N1+
ATOM     93  H   LYS     6      36.483  38.007  28.664  1.00  0.00           H  
ATOM     94  HA  LYS     6      39.428  37.970  28.207  1.00  0.00           H  
ATOM     95  HB2 LYS     6      37.535  40.206  27.457  1.00  0.00           H  
ATOM     96  HB3 LYS     6      39.188  40.375  27.840  1.00  0.00           H  
ATOM     97  HG2 LYS     6      39.855  38.807  26.081  1.00  0.00           H  
ATOM     98  HG3 LYS     6      38.186  38.371  25.732  1.00  0.00           H  
ATOM     99  HD2 LYS     6      37.725  40.483  24.723  1.00  0.00           H  
ATOM    100  HD3 LYS     6      39.228  41.208  25.413  1.00  0.00           H  
ATOM    101  HE2 LYS     6      40.703  39.736  24.150  1.00  0.00           H  
ATOM    102  HE3 LYS     6      39.148  39.068  23.386  1.00  0.00           H  
ATOM    103  HZ1 LYS     6      40.424  40.887  22.186  1.00  0.00           H  
ATOM    104  HZ2 LYS     6      38.764  40.984  22.336  1.00  0.00           H  
ATOM    105  HZ3 LYS     6      39.691  41.864  23.317  1.00  0.00           H  
ATOM    106  N   VAL     7      39.897  39.541  30.254  1.00  0.00           N  
ATOM    107  CA  VAL     7      40.306  40.139  31.507  1.00  0.00           C  
ATOM    108  C   VAL     7      39.664  41.528  31.574  1.00  0.00           C  
ATOM    109  O   VAL     7      39.807  42.380  30.710  1.00  0.00           O  
ATOM    110  CB  VAL     7      41.799  40.360  31.606  1.00  0.00           C  
ATOM    111  CG1 VAL     7      42.136  41.104  32.880  1.00  0.00           C  
ATOM    112  CG2 VAL     7      42.539  39.008  31.576  1.00  0.00           C  
ATOM    113  H   VAL     7      40.583  39.444  29.519  1.00  0.00           H  
ATOM    114  HA  VAL     7      40.010  39.520  32.355  1.00  0.00           H  
ATOM    115  HB  VAL     7      42.124  41.022  30.803  1.00  0.00           H  
ATOM    116 HG11 VAL     7      41.681  42.076  32.693  1.00  0.00           H  
ATOM    117 HG12 VAL     7      41.825  40.466  33.708  1.00  0.00           H  
ATOM    118 HG13 VAL     7      43.207  41.294  32.955  1.00  0.00           H  
ATOM    119 HG21 VAL     7      42.349  38.477  30.644  1.00  0.00           H  
ATOM    120 HG22 VAL     7      43.594  39.271  31.651  1.00  0.00           H  
ATOM    121 HG23 VAL     7      42.254  38.327  32.378  1.00  0.00           H  
ATOM    122  N   GLY     8      38.814  41.707  32.634  1.00  0.00           N  
ATOM    123  CA  GLY     8      37.939  42.839  32.908  1.00  0.00           C  
ATOM    124  C   GLY     8      36.589  42.887  32.110  1.00  0.00           C  
ATOM    125  O   GLY     8      35.878  43.908  32.198  1.00  0.00           O  
ATOM    126  H   GLY     8      38.803  40.973  33.328  1.00  0.00           H  
ATOM    127  HA2 GLY     8      37.779  42.986  33.976  1.00  0.00           H  
ATOM    128  HA3 GLY     8      38.411  43.791  32.664  1.00  0.00           H  
ATOM    129  N   ASP     9      36.121  41.713  31.640  1.00  0.00           N  
ATOM    130  CA  ASP     9      34.695  41.461  31.268  1.00  0.00           C  
ATOM    131  C   ASP     9      34.012  41.217  32.604  1.00  0.00           C  
ATOM    132  O   ASP     9      34.615  40.634  33.576  1.00  0.00           O  
ATOM    133  CB  ASP     9      34.477  40.220  30.393  1.00  0.00           C  
ATOM    134  CG  ASP     9      35.095  40.252  28.974  1.00  0.00           C  
ATOM    135  OD1 ASP     9      35.514  41.344  28.504  1.00  0.00           O  
ATOM    136  OD2 ASP     9      34.964  39.255  28.212  1.00  0.00           O1-
ATOM    137  H   ASP     9      36.751  40.925  31.593  1.00  0.00           H  
ATOM    138  HA  ASP     9      34.252  42.301  30.731  1.00  0.00           H  
ATOM    139  HB2 ASP     9      34.905  39.346  30.885  1.00  0.00           H  
ATOM    140  HB3 ASP     9      33.403  40.080  30.260  1.00  0.00           H  
ATOM    141  N   LYS    10      32.789  41.627  32.823  1.00  0.00           N  
ATOM    142  CA  LYS    10      31.955  41.621  34.060  1.00  0.00           C  
ATOM    143  C   LYS    10      30.921  40.469  34.025  1.00  0.00           C  
ATOM    144  O   LYS    10      30.510  40.051  32.969  1.00  0.00           O  
ATOM    145  CB  LYS    10      31.269  43.063  34.325  1.00  0.00           C  
ATOM    146  CG  LYS    10      32.344  44.159  34.438  1.00  0.00           C  
ATOM    147  CD  LYS    10      31.528  45.538  34.648  1.00  0.00           C  
ATOM    148  CE  LYS    10      32.381  46.810  34.462  1.00  0.00           C  
ATOM    149  NZ  LYS    10      31.697  48.091  34.810  1.00  0.00           N1+
ATOM    150  H   LYS    10      32.369  42.128  32.054  1.00  0.00           H  
ATOM    151  HA  LYS    10      32.628  41.495  34.908  1.00  0.00           H  
ATOM    152  HB2 LYS    10      30.573  43.246  33.508  1.00  0.00           H  
ATOM    153  HB3 LYS    10      30.669  43.050  35.235  1.00  0.00           H  
ATOM    154  HG2 LYS    10      33.085  44.116  35.237  1.00  0.00           H  
ATOM    155  HG3 LYS    10      32.916  44.101  33.512  1.00  0.00           H  
ATOM    156  HD2 LYS    10      30.647  45.604  34.008  1.00  0.00           H  
ATOM    157  HD3 LYS    10      31.197  45.532  35.686  1.00  0.00           H  
ATOM    158  HE2 LYS    10      33.376  46.680  34.888  1.00  0.00           H  
ATOM    159  HE3 LYS    10      32.827  46.925  33.473  1.00  0.00           H  
ATOM    160  HZ1 LYS    10      30.828  48.243  34.319  1.00  0.00           H  
ATOM    161  HZ2 LYS    10      31.569  48.071  35.811  1.00  0.00           H  
ATOM    162  HZ3 LYS    10      32.361  48.803  34.540  1.00  0.00           H  
ATOM    163  N   CYS    11      30.478  39.909  35.207  1.00  0.00           N  
ATOM    164  CA  CYS    11      29.728  38.674  35.211  1.00  0.00           C  
ATOM    165  C   CYS    11      29.145  38.404  36.578  1.00  0.00           C  
ATOM    166  O   CYS    11      29.201  39.306  37.418  1.00  0.00           O  
ATOM    167  CB  CYS    11      30.606  37.483  34.684  1.00  0.00           C  
ATOM    168  SG  CYS    11      32.129  37.340  35.643  1.00  0.00           S  
ATOM    169  H   CYS    11      30.837  40.249  36.088  1.00  0.00           H  
ATOM    170  HA  CYS    11      28.894  38.800  34.520  1.00  0.00           H  
ATOM    171  HB2 CYS    11      30.004  36.581  34.796  1.00  0.00           H  
ATOM    172  HB3 CYS    11      30.901  37.565  33.639  1.00  0.00           H  
ATOM    173  HG  CYS    11      32.622  36.283  34.991  1.00  0.00           H  
ATOM    174  N   SER    12      28.493  37.278  36.778  1.00  0.00           N  
ATOM    175  CA  SER    12      27.987  36.777  38.075  1.00  0.00           C  
ATOM    176  C   SER    12      28.285  35.329  38.091  1.00  0.00           C  
ATOM    177  O   SER    12      28.370  34.661  37.061  1.00  0.00           O  
ATOM    178  CB  SER    12      26.466  37.031  38.207  1.00  0.00           C  
ATOM    179  OG  SER    12      26.183  36.531  39.473  1.00  0.00           O  
ATOM    180  H   SER    12      28.420  36.657  35.984  1.00  0.00           H  
ATOM    181  HA  SER    12      28.567  37.385  38.769  1.00  0.00           H  
ATOM    182  HB2 SER    12      26.270  38.086  38.016  1.00  0.00           H  
ATOM    183  HB3 SER    12      25.881  36.430  37.512  1.00  0.00           H  
ATOM    184  HG  SER    12      25.346  36.866  39.800  1.00  0.00           H  
ATOM    185  N   ALA    13      28.656  34.840  39.320  1.00  0.00           N  
ATOM    186  CA  ALA    13      28.811  33.370  39.560  1.00  0.00           C  
ATOM    187  C   ALA    13      28.675  32.873  40.984  1.00  0.00           C  
ATOM    188  O   ALA    13      28.777  33.659  41.960  1.00  0.00           O  
ATOM    189  CB  ALA    13      30.198  32.935  38.958  1.00  0.00           C  
ATOM    190  H   ALA    13      28.638  35.402  40.158  1.00  0.00           H  
ATOM    191  HA  ALA    13      27.989  32.959  38.976  1.00  0.00           H  
ATOM    192  HB1 ALA    13      31.070  33.247  39.530  1.00  0.00           H  
ATOM    193  HB2 ALA    13      30.168  31.853  38.824  1.00  0.00           H  
ATOM    194  HB3 ALA    13      30.246  33.284  37.927  1.00  0.00           H  
ATOM    195  N   ILE    14      28.288  31.575  41.118  1.00  0.00           N  
ATOM    196  CA  ILE    14      28.076  30.924  42.447  1.00  0.00           C  
ATOM    197  C   ILE    14      29.409  31.019  43.265  1.00  0.00           C  
ATOM    198  O   ILE    14      30.498  30.529  42.838  1.00  0.00           O  
ATOM    199  CB  ILE    14      27.716  29.461  42.334  1.00  0.00           C  
ATOM    200  CG2 ILE    14      27.520  28.863  43.756  1.00  0.00           C  
ATOM    201  CG1 ILE    14      26.540  29.174  41.483  1.00  0.00           C  
ATOM    202  CD1 ILE    14      26.655  27.691  40.825  1.00  0.00           C  
ATOM    203  H   ILE    14      28.453  30.996  40.307  1.00  0.00           H  
ATOM    204  HA  ILE    14      27.276  31.439  42.980  1.00  0.00           H  
ATOM    205  HB  ILE    14      28.571  28.970  41.869  1.00  0.00           H  
ATOM    206 HG21 ILE    14      26.752  29.410  44.304  1.00  0.00           H  
ATOM    207 HG22 ILE    14      27.192  27.824  43.773  1.00  0.00           H  
ATOM    208 HG23 ILE    14      28.437  28.983  44.334  1.00  0.00           H  
ATOM    209 HG12 ILE    14      25.649  29.323  42.091  1.00  0.00           H  
ATOM    210 HG13 ILE    14      26.478  29.834  40.616  1.00  0.00           H  
ATOM    211 HD11 ILE    14      25.867  27.515  40.094  1.00  0.00           H  
ATOM    212 HD12 ILE    14      27.691  27.587  40.499  1.00  0.00           H  
ATOM    213 HD13 ILE    14      26.585  26.894  41.567  1.00  0.00           H  
ATOM    214  N   TRP    15      29.367  31.643  44.426  1.00  0.00           N  
ATOM    215  CA  TRP    15      30.541  31.647  45.355  1.00  0.00           C  
ATOM    216  C   TRP    15      30.641  30.237  45.984  1.00  0.00           C  
ATOM    217  O   TRP    15      29.637  29.640  46.410  1.00  0.00           O  
ATOM    218  CB  TRP    15      30.277  32.789  46.280  1.00  0.00           C  
ATOM    219  CG  TRP    15      31.258  32.985  47.381  1.00  0.00           C  
ATOM    220  CD1 TRP    15      31.008  32.786  48.701  1.00  0.00           C  
ATOM    221  NE1 TRP    15      32.177  33.066  49.400  1.00  0.00           N  
ATOM    222  CE2 TRP    15      33.290  33.387  48.636  1.00  0.00           C  
ATOM    223  CZ2 TRP    15      34.582  33.732  48.907  1.00  0.00           C  
ATOM    224  CH2 TRP    15      35.436  34.067  47.844  1.00  0.00           C  
ATOM    225  CZ3 TRP    15      34.898  33.999  46.555  1.00  0.00           C  
ATOM    226  CE3 TRP    15      33.575  33.666  46.305  1.00  0.00           C  
ATOM    227  CD2 TRP    15      32.698  33.382  47.322  1.00  0.00           C  
ATOM    228  H   TRP    15      28.491  32.009  44.768  1.00  0.00           H  
ATOM    229  HA  TRP    15      31.473  31.844  44.826  1.00  0.00           H  
ATOM    230  HB2 TRP    15      30.410  33.705  45.703  1.00  0.00           H  
ATOM    231  HB3 TRP    15      29.313  32.636  46.765  1.00  0.00           H  
ATOM    232  HD1 TRP    15      30.123  32.353  49.141  1.00  0.00           H  
ATOM    233  HE1 TRP    15      32.172  32.967  50.405  1.00  0.00           H  
ATOM    234  HZ2 TRP    15      34.820  33.728  49.960  1.00  0.00           H  
ATOM    235  HH2 TRP    15      36.460  34.361  48.017  1.00  0.00           H  
ATOM    236  HZ3 TRP    15      35.582  34.178  45.738  1.00  0.00           H  
ATOM    237  HE3 TRP    15      33.197  33.642  45.293  1.00  0.00           H  
ATOM    238  N   SER    16      31.889  29.747  46.116  1.00  0.00           N  
ATOM    239  CA  SER    16      32.205  28.331  46.358  1.00  0.00           C  
ATOM    240  C   SER    16      31.745  28.011  47.761  1.00  0.00           C  
ATOM    241  O   SER    16      31.455  26.896  48.021  1.00  0.00           O  
ATOM    242  CB  SER    16      33.712  28.214  46.268  1.00  0.00           C  
ATOM    243  OG  SER    16      34.401  29.297  46.998  1.00  0.00           O  
ATOM    244  H   SER    16      32.653  30.294  45.746  1.00  0.00           H  
ATOM    245  HA  SER    16      31.722  27.738  45.581  1.00  0.00           H  
ATOM    246  HB2 SER    16      33.994  27.246  46.682  1.00  0.00           H  
ATOM    247  HB3 SER    16      33.989  28.305  45.218  1.00  0.00           H  
ATOM    248  HG  SER    16      34.501  29.099  47.932  1.00  0.00           H  
ATOM    249  N   GLU    17      31.798  28.984  48.687  1.00  0.00           N  
ATOM    250  CA  GLU    17      31.785  28.688  50.164  1.00  0.00           C  
ATOM    251  C   GLU    17      30.467  28.266  50.698  1.00  0.00           C  
ATOM    252  O   GLU    17      30.459  27.605  51.731  1.00  0.00           O  
ATOM    253  CB  GLU    17      32.361  29.873  50.897  1.00  0.00           C  
ATOM    254  CG  GLU    17      33.778  30.257  50.475  1.00  0.00           C  
ATOM    255  CD  GLU    17      34.872  29.167  50.682  1.00  0.00           C  
ATOM    256  OE1 GLU    17      35.645  28.837  49.738  1.00  0.00           O  
ATOM    257  OE2 GLU    17      34.915  28.474  51.716  1.00  0.00           O1-
ATOM    258  H   GLU    17      32.008  29.879  48.269  1.00  0.00           H  
ATOM    259  HA  GLU    17      32.390  27.786  50.253  1.00  0.00           H  
ATOM    260  HB2 GLU    17      31.689  30.662  50.560  1.00  0.00           H  
ATOM    261  HB3 GLU    17      32.286  29.720  51.974  1.00  0.00           H  
ATOM    262  HG2 GLU    17      33.834  30.566  49.431  1.00  0.00           H  
ATOM    263  HG3 GLU    17      34.051  31.158  51.025  1.00  0.00           H  
ATOM    264  N   ASP    18      29.404  28.693  50.093  1.00  0.00           N  
ATOM    265  CA  ASP    18      28.059  28.800  50.602  1.00  0.00           C  
ATOM    266  C   ASP    18      26.899  28.959  49.568  1.00  0.00           C  
ATOM    267  O   ASP    18      25.733  29.101  49.956  1.00  0.00           O  
ATOM    268  CB  ASP    18      28.086  29.869  51.668  1.00  0.00           C  
ATOM    269  CG  ASP    18      28.469  31.339  51.141  1.00  0.00           C  
ATOM    270  OD1 ASP    18      27.896  31.866  50.136  1.00  0.00           O  
ATOM    271  OD2 ASP    18      29.408  31.920  51.715  1.00  0.00           O1-
ATOM    272  H   ASP    18      29.697  29.254  49.305  1.00  0.00           H  
ATOM    273  HA  ASP    18      27.830  27.862  51.107  1.00  0.00           H  
ATOM    274  HB2 ASP    18      27.019  29.849  51.887  1.00  0.00           H  
ATOM    275  HB3 ASP    18      28.687  29.511  52.504  1.00  0.00           H  
ATOM    276  N   GLY    19      27.256  28.866  48.258  1.00  0.00           N  
ATOM    277  CA  GLY    19      26.269  28.861  47.222  1.00  0.00           C  
ATOM    278  C   GLY    19      25.726  30.235  46.741  1.00  0.00           C  
ATOM    279  O   GLY    19      25.034  30.318  45.748  1.00  0.00           O  
ATOM    280  H   GLY    19      28.184  28.634  47.934  1.00  0.00           H  
ATOM    281  HA2 GLY    19      26.700  28.505  46.287  1.00  0.00           H  
ATOM    282  HA3 GLY    19      25.449  28.164  47.395  1.00  0.00           H  
ATOM    283  N   CYS    20      26.131  31.376  47.306  1.00  0.00           N  
ATOM    284  CA  CYS    20      25.670  32.676  46.895  1.00  0.00           C  
ATOM    285  C   CYS    20      25.979  33.158  45.424  1.00  0.00           C  
ATOM    286  O   CYS    20      27.087  33.484  45.076  1.00  0.00           O  
ATOM    287  CB  CYS    20      26.142  33.706  47.922  1.00  0.00           C  
ATOM    288  SG  CYS    20      25.314  35.317  47.626  1.00  0.00           S  
ATOM    289  H   CYS    20      26.730  31.247  48.108  1.00  0.00           H  
ATOM    290  HA  CYS    20      24.583  32.666  46.976  1.00  0.00           H  
ATOM    291  HB2 CYS    20      25.929  33.368  48.936  1.00  0.00           H  
ATOM    292  HB3 CYS    20      27.208  33.908  47.822  1.00  0.00           H  
ATOM    293  HG  CYS    20      24.144  34.960  48.164  1.00  0.00           H  
ATOM    294  N   ILE    21      24.921  33.137  44.622  1.00  0.00           N  
ATOM    295  CA  ILE    21      25.000  33.716  43.307  1.00  0.00           C  
ATOM    296  C   ILE    21      25.135  35.254  43.297  1.00  0.00           C  
ATOM    297  O   ILE    21      24.215  35.865  43.733  1.00  0.00           O  
ATOM    298  CB  ILE    21      23.890  33.033  42.384  1.00  0.00           C  
ATOM    299  CG2 ILE    21      24.092  33.447  40.904  1.00  0.00           C  
ATOM    300  CG1 ILE    21      23.684  31.490  42.563  1.00  0.00           C  
ATOM    301  CD1 ILE    21      22.504  30.850  41.777  1.00  0.00           C  
ATOM    302  H   ILE    21      24.057  32.759  44.983  1.00  0.00           H  
ATOM    303  HA  ILE    21      25.966  33.316  42.994  1.00  0.00           H  
ATOM    304  HB  ILE    21      22.933  33.542  42.509  1.00  0.00           H  
ATOM    305 HG21 ILE    21      23.168  33.281  40.350  1.00  0.00           H  
ATOM    306 HG22 ILE    21      24.302  34.517  40.889  1.00  0.00           H  
ATOM    307 HG23 ILE    21      24.965  32.953  40.476  1.00  0.00           H  
ATOM    308 HG12 ILE    21      24.642  31.004  42.376  1.00  0.00           H  
ATOM    309 HG13 ILE    21      23.527  31.368  43.635  1.00  0.00           H  
ATOM    310 HD11 ILE    21      22.448  29.766  41.877  1.00  0.00           H  
ATOM    311 HD12 ILE    21      21.605  31.207  42.279  1.00  0.00           H  
ATOM    312 HD13 ILE    21      22.672  30.929  40.704  1.00  0.00           H  
ATOM    313  N   TYR    22      26.307  35.785  42.888  1.00  0.00           N  
ATOM    314  CA  TYR    22      26.727  37.204  43.138  1.00  0.00           C  
ATOM    315  C   TYR    22      27.663  37.833  42.113  1.00  0.00           C  
ATOM    316  O   TYR    22      28.577  37.101  41.654  1.00  0.00           O  
ATOM    317  CB  TYR    22      27.391  37.133  44.501  1.00  0.00           C  
ATOM    318  CG  TYR    22      27.267  38.449  45.225  1.00  0.00           C  
ATOM    319  CD1 TYR    22      26.182  38.768  46.035  1.00  0.00           C  
ATOM    320  CE1 TYR    22      25.974  40.139  46.462  1.00  0.00           C  
ATOM    321  CZ  TYR    22      27.050  41.105  46.266  1.00  0.00           C  
ATOM    322  OH  TYR    22      27.091  42.339  46.880  1.00  0.00           O  
ATOM    323  CE2 TYR    22      28.152  40.696  45.492  1.00  0.00           C  
ATOM    324  CD2 TYR    22      28.203  39.442  44.889  1.00  0.00           C  
ATOM    325  H   TYR    22      27.028  35.099  42.715  1.00  0.00           H  
ATOM    326  HA  TYR    22      25.819  37.797  43.245  1.00  0.00           H  
ATOM    327  HB2 TYR    22      26.700  36.547  45.108  1.00  0.00           H  
ATOM    328  HB3 TYR    22      28.431  36.809  44.551  1.00  0.00           H  
ATOM    329  HD1 TYR    22      25.366  38.069  46.138  1.00  0.00           H  
ATOM    330  HE1 TYR    22      25.078  40.441  46.986  1.00  0.00           H  
ATOM    331  HH  TYR    22      27.516  42.900  46.227  1.00  0.00           H  
ATOM    332  HE2 TYR    22      28.920  41.414  45.247  1.00  0.00           H  
ATOM    333  HD2 TYR    22      28.954  39.230  44.143  1.00  0.00           H  
ATOM    334  N   PRO    23      27.608  39.160  41.823  1.00  0.00           N  
ATOM    335  CA  PRO    23      28.421  39.702  40.685  1.00  0.00           C  
ATOM    336  C   PRO    23      29.907  39.822  40.865  1.00  0.00           C  
ATOM    337  O   PRO    23      30.489  40.229  41.866  1.00  0.00           O  
ATOM    338  CD  PRO    23      26.609  40.164  42.147  1.00  0.00           C  
ATOM    339  CG  PRO    23      26.363  40.871  40.876  1.00  0.00           C  
ATOM    340  CB  PRO    23      27.783  40.957  40.143  1.00  0.00           C  
ATOM    341  HD2 PRO    23      26.930  40.898  42.885  1.00  0.00           H  
ATOM    342  HD3 PRO    23      25.635  39.758  42.419  1.00  0.00           H  
ATOM    343  HG2 PRO    23      26.037  41.875  41.147  1.00  0.00           H  
ATOM    344  HG3 PRO    23      25.680  40.263  40.281  1.00  0.00           H  
ATOM    345  HB2 PRO    23      28.266  41.876  40.474  1.00  0.00           H  
ATOM    346  HB3 PRO    23      27.678  40.926  39.058  1.00  0.00           H  
ATOM    347  HA  PRO    23      28.146  38.982  39.915  1.00  0.00           H  
ATOM    348  N   ALA    24      30.546  39.506  39.754  1.00  0.00           N  
ATOM    349  CA  ALA    24      31.940  39.397  39.635  1.00  0.00           C  
ATOM    350  C   ALA    24      32.596  40.026  38.367  1.00  0.00           C  
ATOM    351  O   ALA    24      31.964  40.509  37.526  1.00  0.00           O  
ATOM    352  CB  ALA    24      32.186  37.940  39.718  1.00  0.00           C  
ATOM    353  H   ALA    24      30.068  39.377  38.873  1.00  0.00           H  
ATOM    354  HA  ALA    24      32.476  39.805  40.491  1.00  0.00           H  
ATOM    355  HB1 ALA    24      31.806  37.607  40.684  1.00  0.00           H  
ATOM    356  HB2 ALA    24      31.820  37.402  38.844  1.00  0.00           H  
ATOM    357  HB3 ALA    24      33.234  37.678  39.868  1.00  0.00           H  
ATOM    358  N   THR    25      33.902  39.909  38.234  1.00  0.00           N  
ATOM    359  CA  THR    25      34.593  40.246  36.927  1.00  0.00           C  
ATOM    360  C   THR    25      35.918  39.457  36.840  1.00  0.00           C  
ATOM    361  O   THR    25      36.427  39.026  37.866  1.00  0.00           O  
ATOM    362  CB  THR    25      34.896  41.752  36.840  1.00  0.00           C  
ATOM    363  CG2 THR    25      35.905  42.237  37.812  1.00  0.00           C  
ATOM    364  OG1 THR    25      35.502  42.106  35.650  1.00  0.00           O  
ATOM    365  H   THR    25      34.530  39.741  39.007  1.00  0.00           H  
ATOM    366  HA  THR    25      33.887  40.065  36.118  1.00  0.00           H  
ATOM    367  HB  THR    25      34.033  42.412  36.930  1.00  0.00           H  
ATOM    368 HG21 THR    25      35.651  41.793  38.774  1.00  0.00           H  
ATOM    369 HG22 THR    25      36.892  41.793  37.682  1.00  0.00           H  
ATOM    370 HG23 THR    25      35.976  43.310  37.993  1.00  0.00           H  
ATOM    371  HG1 THR    25      35.110  41.692  34.878  1.00  0.00           H  
ATOM    372  N   ILE    26      36.412  39.144  35.638  1.00  0.00           N  
ATOM    373  CA  ILE    26      37.579  38.270  35.349  1.00  0.00           C  
ATOM    374  C   ILE    26      38.816  39.110  35.713  1.00  0.00           C  
ATOM    375  O   ILE    26      38.945  40.262  35.162  1.00  0.00           O  
ATOM    376  CB  ILE    26      37.726  37.855  33.828  1.00  0.00           C  
ATOM    377  CG2 ILE    26      38.998  37.070  33.600  1.00  0.00           C  
ATOM    378  CG1 ILE    26      36.462  36.864  33.499  1.00  0.00           C  
ATOM    379  CD1 ILE    26      36.645  35.932  32.256  1.00  0.00           C  
ATOM    380  H   ILE    26      35.877  39.413  34.824  1.00  0.00           H  
ATOM    381  HA  ILE    26      37.646  37.363  35.948  1.00  0.00           H  
ATOM    382  HB  ILE    26      37.680  38.658  33.093  1.00  0.00           H  
ATOM    383 HG21 ILE    26      39.876  37.499  34.084  1.00  0.00           H  
ATOM    384 HG22 ILE    26      38.912  36.088  34.065  1.00  0.00           H  
ATOM    385 HG23 ILE    26      39.230  36.957  32.540  1.00  0.00           H  
ATOM    386 HG12 ILE    26      36.205  36.267  34.375  1.00  0.00           H  
ATOM    387 HG13 ILE    26      35.558  37.448  33.327  1.00  0.00           H  
ATOM    388 HD11 ILE    26      37.494  35.311  32.544  1.00  0.00           H  
ATOM    389 HD12 ILE    26      35.728  35.415  31.971  1.00  0.00           H  
ATOM    390 HD13 ILE    26      37.057  36.555  31.462  1.00  0.00           H  
ATOM    391  N   ALA    27      39.632  38.490  36.547  1.00  0.00           N  
ATOM    392  CA  ALA    27      40.972  39.025  36.917  1.00  0.00           C  
ATOM    393  C   ALA    27      42.059  38.160  36.247  1.00  0.00           C  
ATOM    394  O   ALA    27      43.053  38.570  35.720  1.00  0.00           O  
ATOM    395  CB  ALA    27      41.100  39.158  38.469  1.00  0.00           C  
ATOM    396  H   ALA    27      39.342  37.670  37.060  1.00  0.00           H  
ATOM    397  HA  ALA    27      40.976  40.014  36.458  1.00  0.00           H  
ATOM    398  HB1 ALA    27      40.745  38.221  38.900  1.00  0.00           H  
ATOM    399  HB2 ALA    27      42.126  39.439  38.708  1.00  0.00           H  
ATOM    400  HB3 ALA    27      40.445  39.919  38.892  1.00  0.00           H  
ATOM    401  N   SER    28      41.797  36.833  36.076  1.00  0.00           N  
ATOM    402  CA  SER    28      42.650  35.965  35.183  1.00  0.00           C  
ATOM    403  C   SER    28      41.825  34.931  34.412  1.00  0.00           C  
ATOM    404  O   SER    28      40.821  34.357  34.964  1.00  0.00           O  
ATOM    405  CB  SER    28      43.796  35.396  36.100  1.00  0.00           C  
ATOM    406  OG  SER    28      44.410  34.340  35.372  1.00  0.00           O  
ATOM    407  H   SER    28      40.932  36.413  36.387  1.00  0.00           H  
ATOM    408  HA  SER    28      43.068  36.493  34.326  1.00  0.00           H  
ATOM    409  HB2 SER    28      44.536  36.158  36.342  1.00  0.00           H  
ATOM    410  HB3 SER    28      43.462  34.994  37.057  1.00  0.00           H  
ATOM    411  HG  SER    28      44.852  34.719  34.609  1.00  0.00           H  
ATOM    412  N   ILE    29      42.092  34.741  33.115  1.00  0.00           N  
ATOM    413  CA  ILE    29      41.432  33.627  32.283  1.00  0.00           C  
ATOM    414  C   ILE    29      42.468  32.507  31.880  1.00  0.00           C  
ATOM    415  O   ILE    29      43.603  32.820  31.435  1.00  0.00           O  
ATOM    416  CB  ILE    29      40.591  34.290  31.161  1.00  0.00           C  
ATOM    417  CG2 ILE    29      41.459  35.220  30.336  1.00  0.00           C  
ATOM    418  CG1 ILE    29      40.085  33.179  30.181  1.00  0.00           C  
ATOM    419  CD1 ILE    29      38.892  33.770  29.440  1.00  0.00           C  
ATOM    420  H   ILE    29      42.880  35.214  32.694  1.00  0.00           H  
ATOM    421  HA  ILE    29      40.642  33.144  32.859  1.00  0.00           H  
ATOM    422  HB  ILE    29      39.784  34.855  31.628  1.00  0.00           H  
ATOM    423 HG21 ILE    29      42.343  34.658  30.036  1.00  0.00           H  
ATOM    424 HG22 ILE    29      41.064  35.555  29.377  1.00  0.00           H  
ATOM    425 HG23 ILE    29      41.711  36.118  30.901  1.00  0.00           H  
ATOM    426 HG12 ILE    29      40.876  32.911  29.481  1.00  0.00           H  
ATOM    427 HG13 ILE    29      39.689  32.323  30.726  1.00  0.00           H  
ATOM    428 HD11 ILE    29      38.077  34.072  30.099  1.00  0.00           H  
ATOM    429 HD12 ILE    29      39.134  34.731  28.985  1.00  0.00           H  
ATOM    430 HD13 ILE    29      38.443  33.101  28.707  1.00  0.00           H  
ATOM    431  N   ASP    30      42.063  31.198  32.023  1.00  0.00           N  
ATOM    432  CA  ASP    30      42.660  30.057  31.259  1.00  0.00           C  
ATOM    433  C   ASP    30      41.731  29.491  30.221  1.00  0.00           C  
ATOM    434  O   ASP    30      40.899  28.609  30.479  1.00  0.00           O  
ATOM    435  CB  ASP    30      43.201  28.966  32.205  1.00  0.00           C  
ATOM    436  CG  ASP    30      44.423  29.243  33.063  1.00  0.00           C  
ATOM    437  OD1 ASP    30      44.734  28.373  33.841  1.00  0.00           O  
ATOM    438  OD2 ASP    30      45.102  30.290  33.025  1.00  0.00           O1-
ATOM    439  H   ASP    30      41.136  31.026  32.388  1.00  0.00           H  
ATOM    440  HA  ASP    30      43.503  30.488  30.719  1.00  0.00           H  
ATOM    441  HB2 ASP    30      42.379  28.630  32.836  1.00  0.00           H  
ATOM    442  HB3 ASP    30      43.506  28.074  31.658  1.00  0.00           H  
ATOM    443  N   PHE    31      41.715  30.110  29.023  1.00  0.00           N  
ATOM    444  CA  PHE    31      40.649  29.764  28.089  1.00  0.00           C  
ATOM    445  C   PHE    31      40.705  28.275  27.582  1.00  0.00           C  
ATOM    446  O   PHE    31      39.675  27.810  27.099  1.00  0.00           O  
ATOM    447  CB  PHE    31      40.816  30.704  26.937  1.00  0.00           C  
ATOM    448  CG  PHE    31      42.057  30.505  26.132  1.00  0.00           C  
ATOM    449  CD1 PHE    31      42.087  29.697  24.979  1.00  0.00           C  
ATOM    450  CE1 PHE    31      43.204  29.587  24.107  1.00  0.00           C  
ATOM    451  CZ  PHE    31      44.227  30.398  24.385  1.00  0.00           C  
ATOM    452  CE2 PHE    31      44.318  31.142  25.554  1.00  0.00           C  
ATOM    453  CD2 PHE    31      43.250  31.184  26.494  1.00  0.00           C  
ATOM    454  H   PHE    31      42.372  30.841  28.796  1.00  0.00           H  
ATOM    455  HA  PHE    31      39.766  29.894  28.716  1.00  0.00           H  
ATOM    456  HB2 PHE    31      39.872  30.571  26.409  1.00  0.00           H  
ATOM    457  HB3 PHE    31      40.814  31.763  27.193  1.00  0.00           H  
ATOM    458  HD1 PHE    31      41.181  29.213  24.648  1.00  0.00           H  
ATOM    459  HE1 PHE    31      43.128  28.903  23.275  1.00  0.00           H  
ATOM    460  HZ  PHE    31      45.185  30.339  23.889  1.00  0.00           H  
ATOM    461  HE2 PHE    31      45.163  31.748  25.848  1.00  0.00           H  
ATOM    462  HD2 PHE    31      43.346  31.875  27.319  1.00  0.00           H  
ATOM    463  N   LYS    32      41.831  27.520  27.631  1.00  0.00           N  
ATOM    464  CA  LYS    32      41.902  26.073  27.256  1.00  0.00           C  
ATOM    465  C   LYS    32      41.322  25.193  28.282  1.00  0.00           C  
ATOM    466  O   LYS    32      40.505  24.354  27.948  1.00  0.00           O  
ATOM    467  CB  LYS    32      43.355  25.801  26.953  1.00  0.00           C  
ATOM    468  CG  LYS    32      43.553  26.120  25.490  1.00  0.00           C  
ATOM    469  CD  LYS    32      45.065  26.092  25.102  1.00  0.00           C  
ATOM    470  CE  LYS    32      45.993  27.131  25.714  1.00  0.00           C  
ATOM    471  NZ  LYS    32      47.283  27.137  25.005  1.00  0.00           N1+
ATOM    472  H   LYS    32      42.674  27.936  28.002  1.00  0.00           H  
ATOM    473  HA  LYS    32      41.367  25.900  26.323  1.00  0.00           H  
ATOM    474  HB2 LYS    32      43.984  26.393  27.619  1.00  0.00           H  
ATOM    475  HB3 LYS    32      43.605  24.743  27.028  1.00  0.00           H  
ATOM    476  HG2 LYS    32      43.048  25.420  24.824  1.00  0.00           H  
ATOM    477  HG3 LYS    32      43.156  27.121  25.329  1.00  0.00           H  
ATOM    478  HD2 LYS    32      45.389  25.065  25.263  1.00  0.00           H  
ATOM    479  HD3 LYS    32      45.020  26.248  24.024  1.00  0.00           H  
ATOM    480  HE2 LYS    32      45.643  28.161  25.642  1.00  0.00           H  
ATOM    481  HE3 LYS    32      46.176  27.002  26.781  1.00  0.00           H  
ATOM    482  HZ1 LYS    32      47.909  26.345  25.042  1.00  0.00           H  
ATOM    483  HZ2 LYS    32      47.169  27.395  24.035  1.00  0.00           H  
ATOM    484  HZ3 LYS    32      47.862  27.895  25.338  1.00  0.00           H  
ATOM    485  N   ARG    33      41.758  25.439  29.530  1.00  0.00           N  
ATOM    486  CA  ARG    33      41.206  24.894  30.765  1.00  0.00           C  
ATOM    487  C   ARG    33      39.712  25.288  30.838  1.00  0.00           C  
ATOM    488  O   ARG    33      38.947  24.654  31.560  1.00  0.00           O  
ATOM    489  CB  ARG    33      41.936  25.340  32.017  1.00  0.00           C  
ATOM    490  CG  ARG    33      41.862  24.283  33.124  1.00  0.00           C  
ATOM    491  CD  ARG    33      43.132  24.295  34.032  1.00  0.00           C  
ATOM    492  NE  ARG    33      43.447  25.626  34.664  1.00  0.00           N  
ATOM    493  CZ  ARG    33      42.949  26.194  35.748  1.00  0.00           C  
ATOM    494  NH1 ARG    33      42.250  25.523  36.598  1.00  0.00           N  
ATOM    495  NH2 ARG    33      43.119  27.429  36.067  1.00  0.00           N1+
ATOM    496  H   ARG    33      42.484  26.137  29.603  1.00  0.00           H  
ATOM    497  HA  ARG    33      41.258  23.805  30.761  1.00  0.00           H  
ATOM    498  HB2 ARG    33      42.981  25.427  31.719  1.00  0.00           H  
ATOM    499  HB3 ARG    33      41.616  26.349  32.277  1.00  0.00           H  
ATOM    500  HG2 ARG    33      40.979  24.531  33.714  1.00  0.00           H  
ATOM    501  HG3 ARG    33      41.744  23.266  32.752  1.00  0.00           H  
ATOM    502  HD2 ARG    33      43.056  23.525  34.798  1.00  0.00           H  
ATOM    503  HD3 ARG    33      43.966  23.987  33.402  1.00  0.00           H  
ATOM    504  HE  ARG    33      43.918  26.301  34.080  1.00  0.00           H  
ATOM    505 HH11 ARG    33      42.337  24.528  36.747  1.00  0.00           H  
ATOM    506 HH12 ARG    33      41.932  26.031  37.411  1.00  0.00           H  
ATOM    507 HH21 ARG    33      43.815  27.917  35.522  1.00  0.00           H  
ATOM    508 HH22 ARG    33      42.623  27.903  36.809  1.00  0.00           H  
ATOM    509  N   GLU    34      39.205  26.301  30.127  1.00  0.00           N  
ATOM    510  CA  GLU    34      37.769  26.707  30.200  1.00  0.00           C  
ATOM    511  C   GLU    34      37.491  27.097  31.656  1.00  0.00           C  
ATOM    512  O   GLU    34      36.537  26.609  32.283  1.00  0.00           O  
ATOM    513  CB  GLU    34      36.769  25.664  29.661  1.00  0.00           C  
ATOM    514  CG  GLU    34      37.178  24.908  28.314  1.00  0.00           C  
ATOM    515  CD  GLU    34      36.055  24.182  27.589  1.00  0.00           C  
ATOM    516  OE1 GLU    34      36.129  23.918  26.361  1.00  0.00           O  
ATOM    517  OE2 GLU    34      35.026  24.004  28.271  1.00  0.00           O1-
ATOM    518  H   GLU    34      39.886  26.937  29.736  1.00  0.00           H  
ATOM    519  HA  GLU    34      37.650  27.577  29.555  1.00  0.00           H  
ATOM    520  HB2 GLU    34      36.600  24.889  30.407  1.00  0.00           H  
ATOM    521  HB3 GLU    34      35.830  26.207  29.540  1.00  0.00           H  
ATOM    522  HG2 GLU    34      37.573  25.623  27.593  1.00  0.00           H  
ATOM    523  HG3 GLU    34      37.983  24.227  28.590  1.00  0.00           H  
ATOM    524  N   THR    35      38.311  27.986  32.244  1.00  0.00           N  
ATOM    525  CA  THR    35      38.177  28.477  33.604  1.00  0.00           C  
ATOM    526  C   THR    35      38.559  29.982  33.628  1.00  0.00           C  
ATOM    527  O   THR    35      39.153  30.538  32.722  1.00  0.00           O  
ATOM    528  CB  THR    35      39.081  27.741  34.628  1.00  0.00           C  
ATOM    529  CG2 THR    35      38.593  26.338  35.085  1.00  0.00           C  
ATOM    530  OG1 THR    35      40.438  27.618  34.214  1.00  0.00           O  
ATOM    531  H   THR    35      39.102  28.374  31.748  1.00  0.00           H  
ATOM    532  HA  THR    35      37.124  28.385  33.869  1.00  0.00           H  
ATOM    533  HB  THR    35      39.099  28.340  35.538  1.00  0.00           H  
ATOM    534 HG21 THR    35      38.757  25.699  34.217  1.00  0.00           H  
ATOM    535 HG22 THR    35      39.143  26.001  35.963  1.00  0.00           H  
ATOM    536 HG23 THR    35      37.513  26.375  35.229  1.00  0.00           H  
ATOM    537  HG1 THR    35      40.919  28.377  34.554  1.00  0.00           H  
ATOM    538  N   CYS    36      38.258  30.665  34.772  1.00  0.00           N  
ATOM    539  CA  CYS    36      38.692  32.009  35.162  1.00  0.00           C  
ATOM    540  C   CYS    36      38.797  32.145  36.655  1.00  0.00           C  
ATOM    541  O   CYS    36      37.991  31.587  37.395  1.00  0.00           O  
ATOM    542  CB  CYS    36      37.902  33.097  34.441  1.00  0.00           C  
ATOM    543  SG  CYS    36      36.185  32.968  34.750  1.00  0.00           S  
ATOM    544  H   CYS    36      37.740  30.162  35.478  1.00  0.00           H  
ATOM    545  HA  CYS    36      39.747  32.126  34.914  1.00  0.00           H  
ATOM    546  HB2 CYS    36      38.215  34.109  34.698  1.00  0.00           H  
ATOM    547  HB3 CYS    36      38.211  32.978  33.402  1.00  0.00           H  
ATOM    548  HG  CYS    36      36.338  33.043  36.076  1.00  0.00           H  
ATOM    549  N   VAL    37      39.777  32.971  37.101  1.00  0.00           N  
ATOM    550  CA  VAL    37      39.679  33.688  38.411  1.00  0.00           C  
ATOM    551  C   VAL    37      38.815  34.926  38.300  1.00  0.00           C  
ATOM    552  O   VAL    37      39.222  35.946  37.739  1.00  0.00           O  
ATOM    553  CB  VAL    37      41.037  34.102  38.955  1.00  0.00           C  
ATOM    554  CG1 VAL    37      41.131  34.700  40.355  1.00  0.00           C  
ATOM    555  CG2 VAL    37      42.034  32.993  38.915  1.00  0.00           C  
ATOM    556  H   VAL    37      40.461  33.346  36.460  1.00  0.00           H  
ATOM    557  HA  VAL    37      39.206  33.029  39.138  1.00  0.00           H  
ATOM    558  HB  VAL    37      41.565  34.800  38.304  1.00  0.00           H  
ATOM    559 HG11 VAL    37      40.408  35.506  40.487  1.00  0.00           H  
ATOM    560 HG12 VAL    37      40.844  33.953  41.095  1.00  0.00           H  
ATOM    561 HG13 VAL    37      42.107  35.159  40.506  1.00  0.00           H  
ATOM    562 HG21 VAL    37      41.526  32.107  39.298  1.00  0.00           H  
ATOM    563 HG22 VAL    37      42.235  32.661  37.896  1.00  0.00           H  
ATOM    564 HG23 VAL    37      42.910  33.389  39.429  1.00  0.00           H  
ATOM    565  N   VAL    38      37.617  34.909  38.836  1.00  0.00           N  
ATOM    566  CA  VAL    38      36.753  36.090  38.972  1.00  0.00           C  
ATOM    567  C   VAL    38      36.845  36.770  40.394  1.00  0.00           C  
ATOM    568  O   VAL    38      37.069  36.111  41.418  1.00  0.00           O  
ATOM    569  CB  VAL    38      35.291  35.658  38.541  1.00  0.00           C  
ATOM    570  CG1 VAL    38      35.288  34.836  37.231  1.00  0.00           C  
ATOM    571  CG2 VAL    38      34.551  34.896  39.701  1.00  0.00           C  
ATOM    572  H   VAL    38      37.302  34.101  39.354  1.00  0.00           H  
ATOM    573  HA  VAL    38      37.060  36.845  38.248  1.00  0.00           H  
ATOM    574  HB  VAL    38      34.749  36.586  38.359  1.00  0.00           H  
ATOM    575 HG11 VAL    38      34.291  34.697  36.812  1.00  0.00           H  
ATOM    576 HG12 VAL    38      35.901  35.358  36.496  1.00  0.00           H  
ATOM    577 HG13 VAL    38      35.757  33.880  37.470  1.00  0.00           H  
ATOM    578 HG21 VAL    38      33.587  34.447  39.462  1.00  0.00           H  
ATOM    579 HG22 VAL    38      35.172  34.027  39.921  1.00  0.00           H  
ATOM    580 HG23 VAL    38      34.540  35.392  40.672  1.00  0.00           H  
ATOM    581  N   VAL    39      36.633  38.087  40.404  1.00  0.00           N  
ATOM    582  CA  VAL    39      36.767  38.917  41.545  1.00  0.00           C  
ATOM    583  C   VAL    39      35.405  39.570  41.836  1.00  0.00           C  
ATOM    584  O   VAL    39      34.890  40.254  40.973  1.00  0.00           O  
ATOM    585  CB  VAL    39      37.977  39.936  41.479  1.00  0.00           C  
ATOM    586  CG1 VAL    39      37.867  40.910  42.625  1.00  0.00           C  
ATOM    587  CG2 VAL    39      39.371  39.173  41.630  1.00  0.00           C  
ATOM    588  H   VAL    39      36.431  38.514  39.511  1.00  0.00           H  
ATOM    589  HA  VAL    39      36.935  38.324  42.444  1.00  0.00           H  
ATOM    590  HB  VAL    39      38.070  40.483  40.541  1.00  0.00           H  
ATOM    591 HG11 VAL    39      38.694  41.619  42.642  1.00  0.00           H  
ATOM    592 HG12 VAL    39      36.994  41.552  42.499  1.00  0.00           H  
ATOM    593 HG13 VAL    39      37.811  40.342  43.554  1.00  0.00           H  
ATOM    594 HG21 VAL    39      39.470  38.398  40.871  1.00  0.00           H  
ATOM    595 HG22 VAL    39      40.206  39.873  41.570  1.00  0.00           H  
ATOM    596 HG23 VAL    39      39.216  38.740  42.618  1.00  0.00           H  
ATOM    597  N   TYR    40      34.844  39.311  43.027  1.00  0.00           N  
ATOM    598  CA  TYR    40      33.509  39.717  43.430  1.00  0.00           C  
ATOM    599  C   TYR    40      33.419  41.222  43.725  1.00  0.00           C  
ATOM    600  O   TYR    40      34.205  41.747  44.514  1.00  0.00           O  
ATOM    601  CB  TYR    40      32.978  38.818  44.560  1.00  0.00           C  
ATOM    602  CG  TYR    40      32.620  37.464  44.018  1.00  0.00           C  
ATOM    603  CD1 TYR    40      33.709  36.621  43.748  1.00  0.00           C  
ATOM    604  CE1 TYR    40      33.444  35.376  43.224  1.00  0.00           C  
ATOM    605  CZ  TYR    40      32.165  34.977  42.838  1.00  0.00           C  
ATOM    606  OH  TYR    40      31.925  33.832  42.082  1.00  0.00           O  
ATOM    607  CE2 TYR    40      31.103  35.852  43.055  1.00  0.00           C  
ATOM    608  CD2 TYR    40      31.290  37.111  43.634  1.00  0.00           C  
ATOM    609  H   TYR    40      35.403  38.774  43.674  1.00  0.00           H  
ATOM    610  HA  TYR    40      32.825  39.504  42.609  1.00  0.00           H  
ATOM    611  HB2 TYR    40      33.596  38.806  45.457  1.00  0.00           H  
ATOM    612  HB3 TYR    40      32.044  39.337  44.774  1.00  0.00           H  
ATOM    613  HD1 TYR    40      34.688  36.927  44.087  1.00  0.00           H  
ATOM    614  HE1 TYR    40      34.246  34.659  43.120  1.00  0.00           H  
ATOM    615  HH  TYR    40      30.984  33.675  41.974  1.00  0.00           H  
ATOM    616  HE2 TYR    40      30.109  35.617  42.705  1.00  0.00           H  
ATOM    617  HD2 TYR    40      30.463  37.784  43.807  1.00  0.00           H  
ATOM    618  N   THR    41      32.329  41.816  43.262  1.00  0.00           N  
ATOM    619  CA  THR    41      31.791  43.139  43.628  1.00  0.00           C  
ATOM    620  C   THR    41      31.690  43.258  45.145  1.00  0.00           C  
ATOM    621  O   THR    41      31.293  42.340  45.842  1.00  0.00           O  
ATOM    622  CB  THR    41      30.480  43.584  42.879  1.00  0.00           C  
ATOM    623  CG2 THR    41      30.895  43.850  41.489  1.00  0.00           C  
ATOM    624  OG1 THR    41      29.563  42.538  43.148  1.00  0.00           O  
ATOM    625  H   THR    41      31.905  41.352  42.472  1.00  0.00           H  
ATOM    626  HA  THR    41      32.504  43.891  43.289  1.00  0.00           H  
ATOM    627  HB  THR    41      30.213  44.544  43.323  1.00  0.00           H  
ATOM    628 HG21 THR    41      29.971  44.027  40.937  1.00  0.00           H  
ATOM    629 HG22 THR    41      31.494  44.756  41.393  1.00  0.00           H  
ATOM    630 HG23 THR    41      31.322  42.944  41.061  1.00  0.00           H  
ATOM    631  HG1 THR    41      30.011  41.709  42.964  1.00  0.00           H  
ATOM    632  N   GLY    42      31.941  44.478  45.628  1.00  0.00           N  
ATOM    633  CA  GLY    42      32.087  44.828  47.046  1.00  0.00           C  
ATOM    634  C   GLY    42      32.994  43.997  47.906  1.00  0.00           C  
ATOM    635  O   GLY    42      33.867  44.549  48.584  1.00  0.00           O  
ATOM    636  H   GLY    42      31.988  45.255  44.985  1.00  0.00           H  
ATOM    637  HA2 GLY    42      32.303  45.883  47.216  1.00  0.00           H  
ATOM    638  HA3 GLY    42      31.099  44.575  47.428  1.00  0.00           H  
ATOM    639  N   TYR    43      32.881  42.652  47.927  1.00  0.00           N  
ATOM    640  CA  TYR    43      33.867  41.764  48.585  1.00  0.00           C  
ATOM    641  C   TYR    43      35.364  41.993  48.288  1.00  0.00           C  
ATOM    642  O   TYR    43      36.245  41.858  49.166  1.00  0.00           O  
ATOM    643  CB  TYR    43      33.537  40.327  48.349  1.00  0.00           C  
ATOM    644  CG  TYR    43      32.197  39.983  48.996  1.00  0.00           C  
ATOM    645  CD1 TYR    43      31.000  40.076  48.219  1.00  0.00           C  
ATOM    646  CE1 TYR    43      29.745  39.757  48.731  1.00  0.00           C  
ATOM    647  CZ  TYR    43      29.628  39.304  50.065  1.00  0.00           C  
ATOM    648  OH  TYR    43      28.422  38.818  50.627  1.00  0.00           O  
ATOM    649  CE2 TYR    43      30.837  39.282  50.871  1.00  0.00           C  
ATOM    650  CD2 TYR    43      32.047  39.612  50.330  1.00  0.00           C  
ATOM    651  H   TYR    43      32.077  42.262  47.456  1.00  0.00           H  
ATOM    652  HA  TYR    43      33.887  41.826  49.673  1.00  0.00           H  
ATOM    653  HB2 TYR    43      33.439  40.011  47.310  1.00  0.00           H  
ATOM    654  HB3 TYR    43      34.328  39.710  48.773  1.00  0.00           H  
ATOM    655  HD1 TYR    43      31.090  40.285  47.164  1.00  0.00           H  
ATOM    656  HE1 TYR    43      28.874  39.760  48.092  1.00  0.00           H  
ATOM    657  HH  TYR    43      27.681  38.928  50.026  1.00  0.00           H  
ATOM    658  HE2 TYR    43      30.784  39.045  51.924  1.00  0.00           H  
ATOM    659  HD2 TYR    43      32.912  39.615  50.978  1.00  0.00           H  
ATOM    660  N   GLY    44      35.703  42.109  46.965  1.00  0.00           N  
ATOM    661  CA  GLY    44      37.075  42.154  46.447  1.00  0.00           C  
ATOM    662  C   GLY    44      37.731  40.756  46.532  1.00  0.00           C  
ATOM    663  O   GLY    44      38.894  40.582  46.129  1.00  0.00           O  
ATOM    664  H   GLY    44      34.986  42.201  46.259  1.00  0.00           H  
ATOM    665  HA2 GLY    44      36.904  42.512  45.432  1.00  0.00           H  
ATOM    666  HA3 GLY    44      37.671  42.928  46.932  1.00  0.00           H  
ATOM    667  N   ASN    45      37.031  39.795  47.205  1.00  0.00           N  
ATOM    668  CA  ASN    45      37.500  38.449  47.384  1.00  0.00           C  
ATOM    669  C   ASN    45      37.402  37.656  46.070  1.00  0.00           C  
ATOM    670  O   ASN    45      36.563  37.949  45.176  1.00  0.00           O  
ATOM    671  CB  ASN    45      36.713  37.794  48.506  1.00  0.00           C  
ATOM    672  CG  ASN    45      37.428  36.547  49.138  1.00  0.00           C  
ATOM    673  OD1 ASN    45      38.337  35.978  48.572  1.00  0.00           O  
ATOM    674  ND2 ASN    45      36.900  36.100  50.227  1.00  0.00           N  
ATOM    675  H   ASN    45      36.163  40.001  47.680  1.00  0.00           H  
ATOM    676  HA  ASN    45      38.575  38.508  47.559  1.00  0.00           H  
ATOM    677  HB2 ASN    45      36.488  38.586  49.220  1.00  0.00           H  
ATOM    678  HB3 ASN    45      35.811  37.438  48.009  1.00  0.00           H  
ATOM    679 HD21 ASN    45      36.177  36.578  50.745  1.00  0.00           H  
ATOM    680 HD22 ASN    45      37.415  35.429  50.778  1.00  0.00           H  
ATOM    681  N   ARG    46      38.185  36.548  45.832  1.00  0.00           N  
ATOM    682  CA  ARG    46      38.310  35.774  44.590  1.00  0.00           C  
ATOM    683  C   ARG    46      38.097  34.254  44.662  1.00  0.00           C  
ATOM    684  O   ARG    46      38.117  33.582  45.724  1.00  0.00           O  
ATOM    685  CB  ARG    46      39.621  36.043  44.018  1.00  0.00           C  
ATOM    686  CG  ARG    46      40.824  36.064  44.989  1.00  0.00           C  
ATOM    687  CD  ARG    46      42.086  36.163  44.201  1.00  0.00           C  
ATOM    688  NE  ARG    46      42.284  37.502  43.544  1.00  0.00           N  
ATOM    689  CZ  ARG    46      43.115  37.760  42.515  1.00  0.00           C  
ATOM    690  NH1 ARG    46      43.942  36.877  42.070  1.00  0.00           N  
ATOM    691  NH2 ARG    46      43.178  38.891  41.923  1.00  0.00           N1+
ATOM    692  H   ARG    46      38.702  36.343  46.675  1.00  0.00           H  
ATOM    693  HA  ARG    46      37.595  36.146  43.856  1.00  0.00           H  
ATOM    694  HB2 ARG    46      39.827  35.171  43.397  1.00  0.00           H  
ATOM    695  HB3 ARG    46      39.578  36.989  43.478  1.00  0.00           H  
ATOM    696  HG2 ARG    46      40.847  36.854  45.742  1.00  0.00           H  
ATOM    697  HG3 ARG    46      40.847  35.108  45.511  1.00  0.00           H  
ATOM    698  HD2 ARG    46      43.012  35.989  44.750  1.00  0.00           H  
ATOM    699  HD3 ARG    46      42.103  35.383  43.442  1.00  0.00           H  
ATOM    700  HE  ARG    46      41.807  38.317  43.905  1.00  0.00           H  
ATOM    701 HH11 ARG    46      44.048  36.050  42.640  1.00  0.00           H  
ATOM    702 HH12 ARG    46      44.624  37.005  41.337  1.00  0.00           H  
ATOM    703 HH21 ARG    46      42.662  39.656  42.335  1.00  0.00           H  
ATOM    704 HH22 ARG    46      44.063  39.018  41.453  1.00  0.00           H  
ATOM    705  N   GLU    47      37.560  33.754  43.519  1.00  0.00           N  
ATOM    706  CA  GLU    47      37.175  32.290  43.333  1.00  0.00           C  
ATOM    707  C   GLU    47      37.390  31.898  41.915  1.00  0.00           C  
ATOM    708  O   GLU    47      37.040  32.744  41.077  1.00  0.00           O  
ATOM    709  CB  GLU    47      35.751  31.924  43.815  1.00  0.00           C  
ATOM    710  CG  GLU    47      35.391  30.457  43.688  1.00  0.00           C  
ATOM    711  CD  GLU    47      36.446  29.504  44.287  1.00  0.00           C  
ATOM    712  OE1 GLU    47      36.553  28.347  43.759  1.00  0.00           O  
ATOM    713  OE2 GLU    47      37.108  29.904  45.242  1.00  0.00           O1-
ATOM    714  H   GLU    47      37.495  34.393  42.740  1.00  0.00           H  
ATOM    715  HA  GLU    47      37.845  31.674  43.934  1.00  0.00           H  
ATOM    716  HB2 GLU    47      35.696  32.122  44.885  1.00  0.00           H  
ATOM    717  HB3 GLU    47      34.938  32.508  43.381  1.00  0.00           H  
ATOM    718  HG2 GLU    47      34.515  30.310  44.322  1.00  0.00           H  
ATOM    719  HG3 GLU    47      35.262  30.288  42.620  1.00  0.00           H  
ATOM    720  N   GLU    48      37.828  30.679  41.615  1.00  0.00           N  
ATOM    721  CA  GLU    48      38.093  30.313  40.242  1.00  0.00           C  
ATOM    722  C   GLU    48      36.845  29.571  39.769  1.00  0.00           C  
ATOM    723  O   GLU    48      36.354  28.667  40.409  1.00  0.00           O  
ATOM    724  CB  GLU    48      39.350  29.395  40.205  1.00  0.00           C  
ATOM    725  CG  GLU    48      39.527  28.648  38.854  1.00  0.00           C  
ATOM    726  CD  GLU    48      40.954  28.022  38.660  1.00  0.00           C  
ATOM    727  OE1 GLU    48      41.146  26.788  38.873  1.00  0.00           O  
ATOM    728  OE2 GLU    48      41.861  28.770  38.136  1.00  0.00           O1-
ATOM    729  H   GLU    48      38.145  30.051  42.340  1.00  0.00           H  
ATOM    730  HA  GLU    48      38.333  31.231  39.705  1.00  0.00           H  
ATOM    731  HB2 GLU    48      40.315  29.890  40.308  1.00  0.00           H  
ATOM    732  HB3 GLU    48      39.326  28.660  41.011  1.00  0.00           H  
ATOM    733  HG2 GLU    48      38.769  27.867  38.899  1.00  0.00           H  
ATOM    734  HG3 GLU    48      39.209  29.230  37.989  1.00  0.00           H  
ATOM    735  N   GLN    49      36.189  30.020  38.719  1.00  0.00           N  
ATOM    736  CA  GLN    49      34.992  29.498  38.136  1.00  0.00           C  
ATOM    737  C   GLN    49      35.301  28.488  37.000  1.00  0.00           C  
ATOM    738  O   GLN    49      36.281  28.581  36.254  1.00  0.00           O  
ATOM    739  CB  GLN    49      34.059  30.586  37.711  1.00  0.00           C  
ATOM    740  CG  GLN    49      33.726  31.389  39.028  1.00  0.00           C  
ATOM    741  CD  GLN    49      32.749  30.667  39.956  1.00  0.00           C  
ATOM    742  OE1 GLN    49      32.195  29.661  39.630  1.00  0.00           O  
ATOM    743  NE2 GLN    49      32.592  31.097  41.129  1.00  0.00           N  
ATOM    744  H   GLN    49      36.670  30.692  38.138  1.00  0.00           H  
ATOM    745  HA  GLN    49      34.467  28.911  38.889  1.00  0.00           H  
ATOM    746  HB2 GLN    49      34.518  31.201  36.936  1.00  0.00           H  
ATOM    747  HB3 GLN    49      33.152  30.175  37.270  1.00  0.00           H  
ATOM    748  HG2 GLN    49      34.597  31.735  39.584  1.00  0.00           H  
ATOM    749  HG3 GLN    49      33.320  32.296  38.582  1.00  0.00           H  
ATOM    750 HE21 GLN    49      32.941  32.014  41.369  1.00  0.00           H  
ATOM    751 HE22 GLN    49      31.821  30.777  41.700  1.00  0.00           H  
ATOM    752  N   ASN    50      34.333  27.564  36.736  1.00  0.00           N  
ATOM    753  CA  ASN    50      34.174  26.896  35.420  1.00  0.00           C  
ATOM    754  C   ASN    50      33.554  27.887  34.423  1.00  0.00           C  
ATOM    755  O   ASN    50      32.388  28.275  34.629  1.00  0.00           O  
ATOM    756  CB  ASN    50      33.364  25.637  35.619  1.00  0.00           C  
ATOM    757  CG  ASN    50      33.132  24.968  34.222  1.00  0.00           C  
ATOM    758  OD1 ASN    50      34.005  24.397  33.646  1.00  0.00           O  
ATOM    759  ND2 ASN    50      31.942  25.173  33.674  1.00  0.00           N  
ATOM    760  H   ASN    50      33.574  27.369  37.374  1.00  0.00           H  
ATOM    761  HA  ASN    50      35.159  26.631  35.035  1.00  0.00           H  
ATOM    762  HB2 ASN    50      33.890  24.958  36.290  1.00  0.00           H  
ATOM    763  HB3 ASN    50      32.442  26.003  36.070  1.00  0.00           H  
ATOM    764 HD21 ASN    50      31.268  25.713  34.198  1.00  0.00           H  
ATOM    765 HD22 ASN    50      31.636  24.609  32.894  1.00  0.00           H  
ATOM    766  N   LEU    51      34.215  28.178  33.354  1.00  0.00           N  
ATOM    767  CA  LEU    51      33.846  29.245  32.435  1.00  0.00           C  
ATOM    768  C   LEU    51      32.429  29.111  31.753  1.00  0.00           C  
ATOM    769  O   LEU    51      31.778  30.035  31.429  1.00  0.00           O  
ATOM    770  CB  LEU    51      34.997  29.362  31.361  1.00  0.00           C  
ATOM    771  CG  LEU    51      35.162  30.781  30.698  1.00  0.00           C  
ATOM    772  CD1 LEU    51      35.434  31.980  31.645  1.00  0.00           C  
ATOM    773  CD2 LEU    51      36.305  30.687  29.729  1.00  0.00           C  
ATOM    774  H   LEU    51      35.152  27.819  33.241  1.00  0.00           H  
ATOM    775  HA  LEU    51      33.864  30.193  32.973  1.00  0.00           H  
ATOM    776  HB2 LEU    51      35.965  29.149  31.814  1.00  0.00           H  
ATOM    777  HB3 LEU    51      34.861  28.549  30.646  1.00  0.00           H  
ATOM    778  HG  LEU    51      34.239  30.978  30.151  1.00  0.00           H  
ATOM    779 HD11 LEU    51      35.421  32.915  31.084  1.00  0.00           H  
ATOM    780 HD12 LEU    51      34.713  31.944  32.462  1.00  0.00           H  
ATOM    781 HD13 LEU    51      36.436  31.909  32.068  1.00  0.00           H  
ATOM    782 HD21 LEU    51      36.339  31.452  28.953  1.00  0.00           H  
ATOM    783 HD22 LEU    51      37.173  30.740  30.386  1.00  0.00           H  
ATOM    784 HD23 LEU    51      36.263  29.717  29.236  1.00  0.00           H  
ATOM    785  N   SER    52      32.010  27.838  31.534  1.00  0.00           N  
ATOM    786  CA  SER    52      30.616  27.554  31.200  1.00  0.00           C  
ATOM    787  C   SER    52      29.465  28.006  32.170  1.00  0.00           C  
ATOM    788  O   SER    52      28.288  28.159  31.812  1.00  0.00           O  
ATOM    789  CB  SER    52      30.242  26.126  30.856  1.00  0.00           C  
ATOM    790  OG  SER    52      31.029  25.735  29.829  1.00  0.00           O  
ATOM    791  H   SER    52      32.603  27.073  31.818  1.00  0.00           H  
ATOM    792  HA  SER    52      30.394  28.121  30.296  1.00  0.00           H  
ATOM    793  HB2 SER    52      30.210  25.466  31.724  1.00  0.00           H  
ATOM    794  HB3 SER    52      29.217  26.140  30.486  1.00  0.00           H  
ATOM    795  HG  SER    52      31.928  25.829  30.155  1.00  0.00           H  
ATOM    796  N   ASP    53      29.766  28.240  33.461  1.00  0.00           N  
ATOM    797  CA  ASP    53      28.840  28.562  34.520  1.00  0.00           C  
ATOM    798  C   ASP    53      28.537  30.068  34.627  1.00  0.00           C  
ATOM    799  O   ASP    53      27.623  30.434  35.377  1.00  0.00           O  
ATOM    800  CB  ASP    53      29.388  28.083  35.939  1.00  0.00           C  
ATOM    801  CG  ASP    53      29.745  26.610  36.146  1.00  0.00           C  
ATOM    802  OD1 ASP    53      29.740  25.784  35.234  1.00  0.00           O  
ATOM    803  OD2 ASP    53      30.165  26.281  37.259  1.00  0.00           O1-
ATOM    804  H   ASP    53      30.693  28.006  33.785  1.00  0.00           H  
ATOM    805  HA  ASP    53      27.994  27.888  34.387  1.00  0.00           H  
ATOM    806  HB2 ASP    53      30.265  28.668  36.215  1.00  0.00           H  
ATOM    807  HB3 ASP    53      28.614  28.355  36.659  1.00  0.00           H  
ATOM    808  N   LEU    54      29.340  30.874  33.900  1.00  0.00           N  
ATOM    809  CA  LEU    54      29.228  32.319  34.004  1.00  0.00           C  
ATOM    810  C   LEU    54      27.865  32.985  33.558  1.00  0.00           C  
ATOM    811  O   LEU    54      27.509  32.838  32.393  1.00  0.00           O  
ATOM    812  CB  LEU    54      30.373  33.161  33.289  1.00  0.00           C  
ATOM    813  CG  LEU    54      31.776  33.044  33.857  1.00  0.00           C  
ATOM    814  CD1 LEU    54      32.652  34.114  33.221  1.00  0.00           C  
ATOM    815  CD2 LEU    54      31.735  33.244  35.317  1.00  0.00           C  
ATOM    816  H   LEU    54      30.087  30.448  33.372  1.00  0.00           H  
ATOM    817  HA  LEU    54      29.332  32.550  35.064  1.00  0.00           H  
ATOM    818  HB2 LEU    54      30.396  32.803  32.259  1.00  0.00           H  
ATOM    819  HB3 LEU    54      30.040  34.198  33.339  1.00  0.00           H  
ATOM    820  HG  LEU    54      32.137  32.028  33.694  1.00  0.00           H  
ATOM    821 HD11 LEU    54      32.330  35.149  33.336  1.00  0.00           H  
ATOM    822 HD12 LEU    54      33.707  33.924  33.418  1.00  0.00           H  
ATOM    823 HD13 LEU    54      32.618  33.863  32.162  1.00  0.00           H  
ATOM    824 HD21 LEU    54      31.090  34.068  35.626  1.00  0.00           H  
ATOM    825 HD22 LEU    54      31.411  32.376  35.891  1.00  0.00           H  
ATOM    826 HD23 LEU    54      32.746  33.373  35.702  1.00  0.00           H  
ATOM    827  N   LEU    55      27.225  33.768  34.450  1.00  0.00           N  
ATOM    828  CA  LEU    55      26.045  34.707  34.339  1.00  0.00           C  
ATOM    829  C   LEU    55      26.471  36.182  34.148  1.00  0.00           C  
ATOM    830  O   LEU    55      27.608  36.568  34.360  1.00  0.00           O  
ATOM    831  CB  LEU    55      25.084  34.495  35.544  1.00  0.00           C  
ATOM    832  CG  LEU    55      24.668  33.032  35.744  1.00  0.00           C  
ATOM    833  CD1 LEU    55      23.602  32.878  36.798  1.00  0.00           C  
ATOM    834  CD2 LEU    55      23.872  32.494  34.560  1.00  0.00           C  
ATOM    835  H   LEU    55      27.587  33.837  35.390  1.00  0.00           H  
ATOM    836  HA  LEU    55      25.357  34.512  33.517  1.00  0.00           H  
ATOM    837  HB2 LEU    55      25.596  34.715  36.481  1.00  0.00           H  
ATOM    838  HB3 LEU    55      24.248  35.191  35.472  1.00  0.00           H  
ATOM    839  HG  LEU    55      25.572  32.447  35.918  1.00  0.00           H  
ATOM    840 HD11 LEU    55      24.086  33.125  37.743  1.00  0.00           H  
ATOM    841 HD12 LEU    55      22.789  33.531  36.483  1.00  0.00           H  
ATOM    842 HD13 LEU    55      23.153  31.886  36.746  1.00  0.00           H  
ATOM    843 HD21 LEU    55      24.589  32.503  33.740  1.00  0.00           H  
ATOM    844 HD22 LEU    55      23.467  31.488  34.682  1.00  0.00           H  
ATOM    845 HD23 LEU    55      23.082  33.215  34.347  1.00  0.00           H  
ATOM    846  N   SER    56      25.581  37.084  33.785  1.00  0.00           N  
ATOM    847  CA  SER    56      25.790  38.525  33.636  1.00  0.00           C  
ATOM    848  C   SER    56      25.397  39.117  35.022  1.00  0.00           C  
ATOM    849  O   SER    56      24.574  38.521  35.744  1.00  0.00           O  
ATOM    850  CB  SER    56      24.766  39.110  32.588  1.00  0.00           C  
ATOM    851  OG  SER    56      23.425  39.088  32.980  1.00  0.00           O  
ATOM    852  H   SER    56      24.598  36.851  33.795  1.00  0.00           H  
ATOM    853  HA  SER    56      26.807  38.793  33.352  1.00  0.00           H  
ATOM    854  HB2 SER    56      24.878  40.181  32.414  1.00  0.00           H  
ATOM    855  HB3 SER    56      25.000  38.601  31.653  1.00  0.00           H  
ATOM    856  HG  SER    56      23.097  38.189  33.053  1.00  0.00           H  
ATOM    857  N   PRO    57      25.994  40.303  35.274  1.00  0.00           N  
ATOM    858  CA  PRO    57      25.822  40.862  36.608  1.00  0.00           C  
ATOM    859  C   PRO    57      24.411  41.120  37.183  1.00  0.00           C  
ATOM    860  O   PRO    57      24.106  40.992  38.367  1.00  0.00           O  
ATOM    861  CD  PRO    57      27.046  41.057  34.638  1.00  0.00           C  
ATOM    862  CG  PRO    57      27.725  41.991  35.660  1.00  0.00           C  
ATOM    863  CB  PRO    57      26.538  42.200  36.556  1.00  0.00           C  
ATOM    864  HD2 PRO    57      26.654  41.653  33.815  1.00  0.00           H  
ATOM    865  HD3 PRO    57      27.836  40.430  34.225  1.00  0.00           H  
ATOM    866  HG2 PRO    57      28.201  42.814  35.127  1.00  0.00           H  
ATOM    867  HG3 PRO    57      28.548  41.456  36.134  1.00  0.00           H  
ATOM    868  HB2 PRO    57      25.908  42.965  36.102  1.00  0.00           H  
ATOM    869  HB3 PRO    57      26.934  42.486  37.531  1.00  0.00           H  
ATOM    870  HA  PRO    57      26.249  40.251  37.402  1.00  0.00           H  
ATOM    871  N   ILE    58      23.505  41.457  36.325  1.00  0.00           N  
ATOM    872  CA  ILE    58      22.062  41.705  36.551  1.00  0.00           C  
ATOM    873  C   ILE    58      21.384  40.653  37.367  1.00  0.00           C  
ATOM    874  O   ILE    58      20.513  40.987  38.162  1.00  0.00           O  
ATOM    875  CB  ILE    58      21.277  42.068  35.220  1.00  0.00           C  
ATOM    876  CG2 ILE    58      19.849  42.562  35.407  1.00  0.00           C  
ATOM    877  CG1 ILE    58      22.056  43.122  34.403  1.00  0.00           C  
ATOM    878  CD1 ILE    58      22.216  44.429  35.156  1.00  0.00           C  
ATOM    879  H   ILE    58      23.749  41.622  35.359  1.00  0.00           H  
ATOM    880  HA  ILE    58      22.024  42.564  37.221  1.00  0.00           H  
ATOM    881  HB  ILE    58      21.109  41.143  34.669  1.00  0.00           H  
ATOM    882 HG21 ILE    58      19.361  42.675  34.439  1.00  0.00           H  
ATOM    883 HG22 ILE    58      19.267  41.817  35.950  1.00  0.00           H  
ATOM    884 HG23 ILE    58      19.842  43.522  35.923  1.00  0.00           H  
ATOM    885 HG12 ILE    58      22.982  42.681  34.031  1.00  0.00           H  
ATOM    886 HG13 ILE    58      21.351  43.258  33.583  1.00  0.00           H  
ATOM    887 HD11 ILE    58      22.782  44.260  36.072  1.00  0.00           H  
ATOM    888 HD12 ILE    58      22.821  45.055  34.499  1.00  0.00           H  
ATOM    889 HD13 ILE    58      21.272  44.903  35.426  1.00  0.00           H  
ATOM    890  N   CYS    59      21.701  39.340  37.272  1.00  0.00           N  
ATOM    891  CA  CYS    59      20.980  38.206  37.850  1.00  0.00           C  
ATOM    892  C   CYS    59      20.881  38.240  39.386  1.00  0.00           C  
ATOM    893  O   CYS    59      21.823  38.726  40.002  1.00  0.00           O  
ATOM    894  CB  CYS    59      21.338  36.873  37.208  1.00  0.00           C  
ATOM    895  SG  CYS    59      23.018  36.344  37.849  1.00  0.00           S  
ATOM    896  H   CYS    59      22.501  39.137  36.690  1.00  0.00           H  
ATOM    897  HA  CYS    59      19.957  38.463  37.574  1.00  0.00           H  
ATOM    898  HB2 CYS    59      20.505  36.178  37.311  1.00  0.00           H  
ATOM    899  HB3 CYS    59      21.436  36.975  36.127  1.00  0.00           H  
ATOM    900  HG  CYS    59      23.536  37.465  37.339  1.00  0.00           H  
ATOM    901  N   GLU    60      19.913  37.489  39.914  1.00  0.00           N  
ATOM    902  CA  GLU    60      19.644  37.402  41.370  1.00  0.00           C  
ATOM    903  C   GLU    60      19.465  36.036  41.896  1.00  0.00           C  
ATOM    904  O   GLU    60      19.962  35.679  42.915  1.00  0.00           O  
ATOM    905  CB  GLU    60      18.438  38.287  41.760  1.00  0.00           C  
ATOM    906  CG  GLU    60      18.366  39.692  41.144  1.00  0.00           C  
ATOM    907  CD  GLU    60      19.338  40.635  41.842  1.00  0.00           C  
ATOM    908  OE1 GLU    60      19.640  41.623  41.091  1.00  0.00           O  
ATOM    909  OE2 GLU    60      19.585  40.561  43.048  1.00  0.00           O1-
ATOM    910  H   GLU    60      19.264  36.934  39.376  1.00  0.00           H  
ATOM    911  HA  GLU    60      20.445  37.858  41.952  1.00  0.00           H  
ATOM    912  HB2 GLU    60      17.571  37.773  41.346  1.00  0.00           H  
ATOM    913  HB3 GLU    60      18.366  38.262  42.847  1.00  0.00           H  
ATOM    914  HG2 GLU    60      18.416  39.609  40.059  1.00  0.00           H  
ATOM    915  HG3 GLU    60      17.348  40.031  41.333  1.00  0.00           H  
ATOM    916  N   NME    61      18.815  35.121  41.089  1.00  0.00           N  
ATOM    917  C   NME    61      18.759  33.674  41.317  1.00  0.00           C  
ATOM    918  H   NME    61      18.549  35.380  40.151  1.00  0.00           H  
ATOM    919  H1  NME    61      18.391  33.444  42.317  1.00  0.00           H  
ATOM    920  H2  NME    61      17.996  33.287  40.642  1.00  0.00           H  
ATOM    921  H3  NME    61      19.754  33.262  41.143  1.00  0.00           H  
TER     922      NME    61
HETATM  923  CAJ 8AI A 201      31.400  36.837  47.759  1.00 10.19           C  
ANISOU  923  CAJ 8AI A 201     1027   1596   1247   -153    147   -149
HETATM  924  CAK 8AI A 201      29.945  36.750  47.243  1.00 10.38           C  
ANISOU  924  CAK 8AI A 201     1039   1563   1339   -155    160    -36
HETATM  925  CAL 8AI A 201      29.077  36.153  48.380  1.00  9.52           C  
ANISOU  925  CAL 8AI A 201     1044   1540   1030   -238    237     87
HETATM  926  CAH 8AI A 201      30.030  35.963  49.536  1.00  7.71           C  
ANISOU  926  CAH 8AI A 201      890   1155    885   -175     17    -20
HETATM  927  CAI 8AI A 201      31.315  36.404  49.199  1.00  8.03           C  
ANISOU  927  CAI 8AI A 201      965   1105    979   -105     50      3
HETATM  928  CAM 8AI A 201      32.367  36.347  50.132  1.00  8.31           C  
ANISOU  928  CAM 8AI A 201     1053   1120    983   -116    -93    101
HETATM  929  NAN 8AI A 201      33.646  36.804  49.833  1.00 10.83           N  
ANISOU  929  NAN 8AI A 201     1339   1346   1430     44   -281    255
HETATM  930  CAO 8AI A 201      32.061  35.760  51.374  1.00  8.06           C  
ANISOU  930  CAO 8AI A 201     1154   1102    807   -150    -54    132
HETATM  931  CAS 8AI A 201      33.014  35.490  52.508  1.00  9.97           C  
ANISOU  931  CAS 8AI A 201     1346   1554    888   -295    -10    366
HETATM  932  CAR 8AI A 201      32.230  34.528  53.427  1.00  9.72           C  
ANISOU  932  CAR 8AI A 201     1469   1423    799     20     77    113
HETATM  933  CAQ 8AI A 201      30.744  34.600  53.006  1.00  8.24           C  
ANISOU  933  CAQ 8AI A 201     1225   1206    697   -195    140     62
HETATM  934  CAP 8AI A 201      30.777  35.277  51.652  1.00  7.34           C  
ANISOU  934  CAP 8AI A 201     1023   1010    753   -266    -38    129
HETATM  935  NAG 8AI A 201      29.754  35.392  50.751  1.00  6.78           N1+
ANISOU  935  NAG 8AI A 201      903    967    703   -136    -28     61
HETATM  936  CAF 8AI A 201      28.397  34.862  51.059  1.00  7.40           C  
ANISOU  936  CAF 8AI A 201      777   1119    915    -72     -1    100
HETATM  937  CAE 8AI A 201      27.426  35.912  51.592  1.00  8.15           C  
ANISOU  937  CAE 8AI A 201      792   1156   1147     21     24    246
HETATM  938  CAD 8AI A 201      27.513  36.382  52.921  1.00  9.43           C  
ANISOU  938  CAD 8AI A 201      982   1077   1523   -201   -122    169
HETATM  939  CAC 8AI A 201      26.592  37.330  53.407  1.00 11.02           C  
ANISOU  939  CAC 8AI A 201     1096   1219   1872    -86    -94     49
HETATM  940  CAB 8AI A 201      25.566  37.809  52.572  1.00 10.67           C  
ANISOU  940  CAB 8AI A 201     1057   1216   1778   -223    189    362
HETATM  941  FAA 8AI A 201      24.680  38.718  53.041  1.00 13.90           F  
ANISOU  941  FAA 8AI A 201     1316   1198   2764    -33    366    424
HETATM  942  CAU 8AI A 201      25.460  37.337  51.252  1.00 10.03           C  
ANISOU  942  CAU 8AI A 201      995   1383   1433    174    253    574
HETATM  943  CAT 8AI A 201      26.386  36.394  50.769  1.00  9.78           C  
ANISOU  943  CAT 8AI A 201     1090   1449   1174    107    206    396
HETATM  944 HAJ1 8AI A 201      32.044  36.146  47.215  1.00  0.00           H  
HETATM  945 HAJ2 8AI A 201      31.823  37.834  47.658  1.00  0.00           H  
HETATM  946 HAK1 8AI A 201      29.582  37.739  46.963  1.00  0.00           H  
HETATM  947 HAK2 8AI A 201      29.889  36.133  46.345  1.00  0.00           H  
HETATM  948 HAL1 8AI A 201      28.263  36.826  48.650  1.00  0.00           H  
HETATM  949 HAL2 8AI A 201      28.660  35.204  48.066  1.00  0.00           H  
HETATM  950 HAN1 8AI A 201      34.259  37.052  50.594  1.00  0.00           H  
HETATM  951 HAN2 8AI A 201      33.787  37.327  48.981  1.00  0.00           H  
HETATM  952 HAS1 8AI A 201      33.946  35.048  52.154  1.00  0.00           H  
HETATM  953 HAS2 8AI A 201      33.241  36.428  53.016  1.00  0.00           H  
HETATM  954 HAR1 8AI A 201      32.584  33.514  53.236  1.00  0.00           H  
HETATM  955 HAR2 8AI A 201      32.387  34.723  54.488  1.00  0.00           H  
HETATM  956 HAQ1 8AI A 201      30.300  33.605  52.972  1.00  0.00           H  
HETATM  957 HAQ2 8AI A 201      30.196  35.208  53.720  1.00  0.00           H  
HETATM  958 HAF1 8AI A 201      28.006  34.404  50.152  1.00  0.00           H  
HETATM  959 HAF2 8AI A 201      28.483  34.049  51.776  1.00  0.00           H  
HETATM  960 HCAD 8AI A 201      28.271  36.016  53.591  1.00  0.00           H  
HETATM  961 HCAC 8AI A 201      26.669  37.686  54.423  1.00  0.00           H  
HETATM  962 HCAU 8AI A 201      24.668  37.697  50.612  1.00  0.00           H  
HETATM  963 HCAT 8AI A 201      26.292  36.035  49.757  1.00  0.00           H  
CONECT  917  919  920  921
CONECT  919  917
CONECT  920  917
CONECT  921  917
CONECT  923  924  927  944  945
CONECT  924  923  925  946  947
CONECT  925  924  926  948  949
CONECT  926  925  927  935
CONECT  926  927
CONECT  927  923  926  928
CONECT  927  926
CONECT  928  927  929  930
CONECT  928  930
CONECT  929  928  950  951
CONECT  930  928  931  934
CONECT  930  928
CONECT  931  930  932  952  953
CONECT  932  931  933  954  955
CONECT  933  932  934  956  957
CONECT  934  930  933  935
CONECT  934  935
CONECT  935  926  934  936
CONECT  935  934
CONECT  936  935  937  958  959
CONECT  937  936  938  943
CONECT  937  943
CONECT  938  937  939  960
CONECT  938  939
CONECT  939  938  940  961
CONECT  939  938
CONECT  940  939  941  942
CONECT  940  942
CONECT  941  940
CONECT  942  940  943  962
CONECT  942  940
CONECT  943  937  942  963
CONECT  943  937
CONECT  944  923
CONECT  945  923
CONECT  946  924
CONECT  947  924
CONECT  948  925
CONECT  949  925
CONECT  950  929
CONECT  951  929
CONECT  952  931
CONECT  953  931
CONECT  954  932
CONECT  955  932
CONECT  956  933
CONECT  957  933
CONECT  958  936
CONECT  959  936
CONECT  960  938
CONECT  961  939
CONECT  962  942
CONECT  963  943
END   
