# Supplementary material for: Exploring Aromatic Cage Flexibility Using Cosolvent Molecular Dynamics Simulations—An In-Silico Case Study of Tudor Domains
Source: J Chem Inf Model. 2024 May 21;64(11):4553–69. doi: 10.1021/acs.jcim.4c00298 (PMC11167732; doi:10.1021/acs.jcim.4c00298)
Supplement: Supplementary file 2 — ci4c00298_si_002.zip [file ci4c00298_si_002.zip › SMN/docking/ACN_cluster0_cpd1.pdb]

TITLE     rep04.c0 Structure181
REMARK   4      COMPLIES WITH FORMAT V. 3.0, 1-DEC-2006
REMARK 888
REMARK 888 WRITTEN BY MAESTRO (A PRODUCT OF SCHRODINGER, LLC)
ATOM      1  CH3 ACE     1      42.068  32.961  22.220  1.00  0.00           C  
ATOM      2  C   ACE     1      40.624  32.770  21.878  1.00  0.00           C  
ATOM      3  O   ACE     1      39.994  31.973  22.502  1.00  0.00           O  
ATOM      4  H1  ACE     1      42.253  32.732  23.269  1.00  0.00           H  
ATOM      5  H2  ACE     1      42.695  32.385  21.538  1.00  0.00           H  
ATOM      6  H3  ACE     1      42.368  34.008  22.184  1.00  0.00           H  
ATOM      7  N   LEU     2      40.087  33.579  20.970  1.00  0.00           N  
ATOM      8  CA  LEU     2      38.688  33.695  20.450  1.00  0.00           C  
ATOM      9  C   LEU     2      37.723  34.212  21.514  1.00  0.00           C  
ATOM     10  O   LEU     2      36.500  34.398  21.231  1.00  0.00           O  
ATOM     11  CB  LEU     2      38.194  32.460  19.654  1.00  0.00           C  
ATOM     12  CG  LEU     2      39.181  31.958  18.531  1.00  0.00           C  
ATOM     13  CD1 LEU     2      38.449  30.811  17.767  1.00  0.00           C  
ATOM     14  CD2 LEU     2      39.513  33.057  17.419  1.00  0.00           C  
ATOM     15  H   LEU     2      40.680  34.344  20.682  1.00  0.00           H  
ATOM     16  HA  LEU     2      38.671  34.501  19.717  1.00  0.00           H  
ATOM     17  HB2 LEU     2      38.049  31.600  20.307  1.00  0.00           H  
ATOM     18  HB3 LEU     2      37.258  32.656  19.131  1.00  0.00           H  
ATOM     19  HG  LEU     2      40.089  31.558  18.983  1.00  0.00           H  
ATOM     20 HD11 LEU     2      39.312  30.175  17.573  1.00  0.00           H  
ATOM     21 HD12 LEU     2      37.813  30.274  18.470  1.00  0.00           H  
ATOM     22 HD13 LEU     2      37.887  31.267  16.952  1.00  0.00           H  
ATOM     23 HD21 LEU     2      40.142  32.601  16.653  1.00  0.00           H  
ATOM     24 HD22 LEU     2      38.532  33.352  17.046  1.00  0.00           H  
ATOM     25 HD23 LEU     2      40.052  33.895  17.859  1.00  0.00           H  
ATOM     26  N   GLN     3      38.176  34.429  22.769  1.00  0.00           N  
ATOM     27  CA  GLN     3      37.274  34.605  23.936  1.00  0.00           C  
ATOM     28  C   GLN     3      36.606  36.036  23.763  1.00  0.00           C  
ATOM     29  O   GLN     3      37.223  37.066  23.402  1.00  0.00           O  
ATOM     30  CB  GLN     3      38.092  34.583  25.303  1.00  0.00           C  
ATOM     31  CG  GLN     3      38.782  33.182  25.512  1.00  0.00           C  
ATOM     32  CD  GLN     3      37.898  31.929  25.663  1.00  0.00           C  
ATOM     33  OE1 GLN     3      36.679  31.965  25.492  1.00  0.00           O  
ATOM     34  NE2 GLN     3      38.480  30.743  25.847  1.00  0.00           N  
ATOM     35  H   GLN     3      39.160  34.353  22.986  1.00  0.00           H  
ATOM     36  HA  GLN     3      36.495  33.843  23.925  1.00  0.00           H  
ATOM     37  HB2 GLN     3      38.849  35.367  25.293  1.00  0.00           H  
ATOM     38  HB3 GLN     3      37.465  34.781  26.172  1.00  0.00           H  
ATOM     39  HG2 GLN     3      39.512  32.908  24.749  1.00  0.00           H  
ATOM     40  HG3 GLN     3      39.461  33.254  26.362  1.00  0.00           H  
ATOM     41 HE21 GLN     3      39.488  30.731  25.777  1.00  0.00           H  
ATOM     42 HE22 GLN     3      37.966  29.908  25.609  1.00  0.00           H  
ATOM     43  N   GLN     4      35.321  36.037  24.168  1.00  0.00           N  
ATOM     44  CA  GLN     4      34.586  37.349  24.199  1.00  0.00           C  
ATOM     45  C   GLN     4      34.737  37.996  25.602  1.00  0.00           C  
ATOM     46  O   GLN     4      33.741  38.508  26.066  1.00  0.00           O  
ATOM     47  CB  GLN     4      33.087  37.158  23.860  1.00  0.00           C  
ATOM     48  CG  GLN     4      32.284  36.009  24.506  1.00  0.00           C  
ATOM     49  CD  GLN     4      30.742  36.208  24.385  1.00  0.00           C  
ATOM     50  OE1 GLN     4      30.073  35.413  23.748  1.00  0.00           O  
ATOM     51  NE2 GLN     4      30.194  37.172  25.049  1.00  0.00           N  
ATOM     52  H   GLN     4      34.803  35.229  24.482  1.00  0.00           H  
ATOM     53  HA  GLN     4      35.060  38.057  23.518  1.00  0.00           H  
ATOM     54  HB2 GLN     4      32.522  38.080  24.002  1.00  0.00           H  
ATOM     55  HB3 GLN     4      33.058  36.768  22.844  1.00  0.00           H  
ATOM     56  HG2 GLN     4      32.482  35.045  24.038  1.00  0.00           H  
ATOM     57  HG3 GLN     4      32.531  36.027  25.568  1.00  0.00           H  
ATOM     58 HE21 GLN     4      30.789  37.736  25.640  1.00  0.00           H  
ATOM     59 HE22 GLN     4      29.205  37.151  25.252  1.00  0.00           H  
ATOM     60  N   TRP     5      35.877  37.894  26.282  1.00  0.00           N  
ATOM     61  CA  TRP     5      36.281  38.386  27.641  1.00  0.00           C  
ATOM     62  C   TRP     5      37.681  38.896  27.623  1.00  0.00           C  
ATOM     63  O   TRP     5      38.504  38.408  26.855  1.00  0.00           O  
ATOM     64  CB  TRP     5      36.167  37.286  28.619  1.00  0.00           C  
ATOM     65  CG  TRP     5      34.736  36.673  28.713  1.00  0.00           C  
ATOM     66  CD1 TRP     5      34.333  35.464  28.237  1.00  0.00           C  
ATOM     67  NE1 TRP     5      33.002  35.286  28.614  1.00  0.00           N  
ATOM     68  CE2 TRP     5      32.493  36.355  29.350  1.00  0.00           C  
ATOM     69  CZ2 TRP     5      31.210  36.618  29.864  1.00  0.00           C  
ATOM     70  CH2 TRP     5      30.954  37.809  30.590  1.00  0.00           C  
ATOM     71  CZ3 TRP     5      32.050  38.706  30.672  1.00  0.00           C  
ATOM     72  CE3 TRP     5      33.312  38.512  30.017  1.00  0.00           C  
ATOM     73  CD2 TRP     5      33.579  37.262  29.400  1.00  0.00           C  
ATOM     74  H   TRP     5      36.603  37.510  25.695  1.00  0.00           H  
ATOM     75  HA  TRP     5      35.661  39.232  27.938  1.00  0.00           H  
ATOM     76  HB2 TRP     5      36.832  36.483  28.303  1.00  0.00           H  
ATOM     77  HB3 TRP     5      36.448  37.582  29.629  1.00  0.00           H  
ATOM     78  HD1 TRP     5      34.990  34.789  27.708  1.00  0.00           H  
ATOM     79  HE1 TRP     5      32.526  34.417  28.421  1.00  0.00           H  
ATOM     80  HZ2 TRP     5      30.429  35.880  29.756  1.00  0.00           H  
ATOM     81  HH2 TRP     5      30.030  38.099  31.068  1.00  0.00           H  
ATOM     82  HZ3 TRP     5      31.973  39.660  31.171  1.00  0.00           H  
ATOM     83  HE3 TRP     5      34.112  39.232  29.922  1.00  0.00           H  
ATOM     84  N   LYS     6      37.976  39.931  28.417  1.00  0.00           N  
ATOM     85  CA  LYS     6      39.321  40.532  28.654  1.00  0.00           C  
ATOM     86  C   LYS     6      39.179  41.282  30.079  1.00  0.00           C  
ATOM     87  O   LYS     6      38.141  41.331  30.704  1.00  0.00           O  
ATOM     88  CB  LYS     6      39.829  41.473  27.481  1.00  0.00           C  
ATOM     89  CG  LYS     6      39.073  42.794  27.290  1.00  0.00           C  
ATOM     90  CD  LYS     6      37.963  42.610  26.264  1.00  0.00           C  
ATOM     91  CE  LYS     6      37.342  43.989  26.050  1.00  0.00           C  
ATOM     92  NZ  LYS     6      36.235  44.193  27.003  1.00  0.00           N1+
ATOM     93  H   LYS     6      37.250  40.459  28.880  1.00  0.00           H  
ATOM     94  HA  LYS     6      40.027  39.723  28.843  1.00  0.00           H  
ATOM     95  HB2 LYS     6      40.868  41.749  27.664  1.00  0.00           H  
ATOM     96  HB3 LYS     6      39.989  40.859  26.595  1.00  0.00           H  
ATOM     97  HG2 LYS     6      38.666  43.085  28.259  1.00  0.00           H  
ATOM     98  HG3 LYS     6      39.785  43.523  26.902  1.00  0.00           H  
ATOM     99  HD2 LYS     6      38.384  42.381  25.285  1.00  0.00           H  
ATOM    100  HD3 LYS     6      37.246  41.807  26.437  1.00  0.00           H  
ATOM    101  HE2 LYS     6      38.085  44.767  26.229  1.00  0.00           H  
ATOM    102  HE3 LYS     6      36.916  43.982  25.047  1.00  0.00           H  
ATOM    103  HZ1 LYS     6      36.171  45.186  27.175  1.00  0.00           H  
ATOM    104  HZ2 LYS     6      35.362  43.829  26.647  1.00  0.00           H  
ATOM    105  HZ3 LYS     6      36.348  43.655  27.850  1.00  0.00           H  
ATOM    106  N   VAL     7      40.274  41.678  30.675  1.00  0.00           N  
ATOM    107  CA  VAL     7      40.230  42.169  32.071  1.00  0.00           C  
ATOM    108  C   VAL     7      39.345  43.446  32.108  1.00  0.00           C  
ATOM    109  O   VAL     7      39.034  44.200  31.123  1.00  0.00           O  
ATOM    110  CB  VAL     7      41.686  42.268  32.681  1.00  0.00           C  
ATOM    111  CG1 VAL     7      41.936  43.006  34.047  1.00  0.00           C  
ATOM    112  CG2 VAL     7      42.233  40.834  32.777  1.00  0.00           C  
ATOM    113  H   VAL     7      41.166  41.560  30.218  1.00  0.00           H  
ATOM    114  HA  VAL     7      39.731  41.412  32.675  1.00  0.00           H  
ATOM    115  HB  VAL     7      42.276  42.866  31.985  1.00  0.00           H  
ATOM    116 HG11 VAL     7      41.108  42.732  34.701  1.00  0.00           H  
ATOM    117 HG12 VAL     7      42.828  42.613  34.533  1.00  0.00           H  
ATOM    118 HG13 VAL     7      41.951  44.096  34.051  1.00  0.00           H  
ATOM    119 HG21 VAL     7      43.310  40.852  32.612  1.00  0.00           H  
ATOM    120 HG22 VAL     7      42.117  40.446  33.789  1.00  0.00           H  
ATOM    121 HG23 VAL     7      41.836  40.115  32.061  1.00  0.00           H  
ATOM    122  N   GLY     8      38.851  43.625  33.287  1.00  0.00           N  
ATOM    123  CA  GLY     8      37.817  44.699  33.608  1.00  0.00           C  
ATOM    124  C   GLY     8      36.407  44.485  33.157  1.00  0.00           C  
ATOM    125  O   GLY     8      35.572  45.233  33.552  1.00  0.00           O  
ATOM    126  H   GLY     8      39.137  43.067  34.079  1.00  0.00           H  
ATOM    127  HA2 GLY     8      37.804  44.850  34.687  1.00  0.00           H  
ATOM    128  HA3 GLY     8      38.115  45.655  33.176  1.00  0.00           H  
ATOM    129  N   ASP     9      36.053  43.427  32.381  1.00  0.00           N  
ATOM    130  CA  ASP     9      34.718  43.169  31.930  1.00  0.00           C  
ATOM    131  C   ASP     9      33.927  42.653  33.189  1.00  0.00           C  
ATOM    132  O   ASP     9      34.432  41.927  34.049  1.00  0.00           O  
ATOM    133  CB  ASP     9      34.664  42.170  30.785  1.00  0.00           C  
ATOM    134  CG  ASP     9      35.373  42.542  29.574  1.00  0.00           C  
ATOM    135  OD1 ASP     9      35.493  43.787  29.461  1.00  0.00           O  
ATOM    136  OD2 ASP     9      35.808  41.704  28.799  1.00  0.00           O1-
ATOM    137  H   ASP     9      36.803  42.881  31.982  1.00  0.00           H  
ATOM    138  HA  ASP     9      34.295  44.139  31.671  1.00  0.00           H  
ATOM    139  HB2 ASP     9      35.028  41.179  31.057  1.00  0.00           H  
ATOM    140  HB3 ASP     9      33.616  42.086  30.498  1.00  0.00           H  
ATOM    141  N   LYS    10      32.698  43.214  33.371  1.00  0.00           N  
ATOM    142  CA  LYS    10      31.851  42.890  34.537  1.00  0.00           C  
ATOM    143  C   LYS    10      31.196  41.534  34.230  1.00  0.00           C  
ATOM    144  O   LYS    10      30.895  41.158  33.140  1.00  0.00           O  
ATOM    145  CB  LYS    10      30.811  43.988  34.719  1.00  0.00           C  
ATOM    146  CG  LYS    10      31.087  45.021  35.787  1.00  0.00           C  
ATOM    147  CD  LYS    10      32.296  46.019  35.569  1.00  0.00           C  
ATOM    148  CE  LYS    10      32.581  46.994  36.711  1.00  0.00           C  
ATOM    149  NZ  LYS    10      32.666  46.279  38.037  1.00  0.00           N1+
ATOM    150  H   LYS    10      32.310  43.795  32.640  1.00  0.00           H  
ATOM    151  HA  LYS    10      32.435  42.702  35.437  1.00  0.00           H  
ATOM    152  HB2 LYS    10      30.666  44.501  33.767  1.00  0.00           H  
ATOM    153  HB3 LYS    10      29.855  43.553  35.006  1.00  0.00           H  
ATOM    154  HG2 LYS    10      30.221  45.666  35.937  1.00  0.00           H  
ATOM    155  HG3 LYS    10      31.330  44.500  36.714  1.00  0.00           H  
ATOM    156  HD2 LYS    10      33.169  45.426  35.296  1.00  0.00           H  
ATOM    157  HD3 LYS    10      32.107  46.619  34.680  1.00  0.00           H  
ATOM    158  HE2 LYS    10      33.508  47.485  36.415  1.00  0.00           H  
ATOM    159  HE3 LYS    10      31.795  47.742  36.812  1.00  0.00           H  
ATOM    160  HZ1 LYS    10      31.756  45.948  38.326  1.00  0.00           H  
ATOM    161  HZ2 LYS    10      33.251  45.456  37.998  1.00  0.00           H  
ATOM    162  HZ3 LYS    10      33.118  46.790  38.782  1.00  0.00           H  
ATOM    163  N   CYS    11      30.960  40.761  35.262  1.00  0.00           N  
ATOM    164  CA  CYS    11      30.337  39.449  35.175  1.00  0.00           C  
ATOM    165  C   CYS    11      29.547  39.079  36.423  1.00  0.00           C  
ATOM    166  O   CYS    11      29.263  39.898  37.261  1.00  0.00           O  
ATOM    167  CB  CYS    11      31.319  38.286  34.716  1.00  0.00           C  
ATOM    168  SG  CYS    11      32.709  38.249  35.948  1.00  0.00           S  
ATOM    169  H   CYS    11      31.148  41.137  36.180  1.00  0.00           H  
ATOM    170  HA  CYS    11      29.557  39.421  34.414  1.00  0.00           H  
ATOM    171  HB2 CYS    11      30.811  37.331  34.583  1.00  0.00           H  
ATOM    172  HB3 CYS    11      31.814  38.644  33.814  1.00  0.00           H  
ATOM    173  HG  CYS    11      33.359  39.346  35.547  1.00  0.00           H  
ATOM    174  N   SER    12      29.173  37.793  36.662  1.00  0.00           N  
ATOM    175  CA  SER    12      28.587  37.266  37.877  1.00  0.00           C  
ATOM    176  C   SER    12      28.742  35.778  37.937  1.00  0.00           C  
ATOM    177  O   SER    12      29.059  35.081  36.942  1.00  0.00           O  
ATOM    178  CB  SER    12      27.153  37.734  37.897  1.00  0.00           C  
ATOM    179  OG  SER    12      26.322  37.196  38.848  1.00  0.00           O  
ATOM    180  H   SER    12      29.381  37.116  35.942  1.00  0.00           H  
ATOM    181  HA  SER    12      29.125  37.709  38.715  1.00  0.00           H  
ATOM    182  HB2 SER    12      27.202  38.807  38.077  1.00  0.00           H  
ATOM    183  HB3 SER    12      26.650  37.498  36.959  1.00  0.00           H  
ATOM    184  HG  SER    12      25.437  37.548  38.736  1.00  0.00           H  
ATOM    185  N   ALA    13      28.517  35.242  39.145  1.00  0.00           N  
ATOM    186  CA  ALA    13      28.959  33.947  39.530  1.00  0.00           C  
ATOM    187  C   ALA    13      28.321  33.417  40.876  1.00  0.00           C  
ATOM    188  O   ALA    13      28.136  34.158  41.794  1.00  0.00           O  
ATOM    189  CB  ALA    13      30.524  33.886  39.576  1.00  0.00           C  
ATOM    190  H   ALA    13      28.090  35.813  39.861  1.00  0.00           H  
ATOM    191  HA  ALA    13      28.560  33.243  38.800  1.00  0.00           H  
ATOM    192  HB1 ALA    13      30.968  33.846  38.581  1.00  0.00           H  
ATOM    193  HB2 ALA    13      30.921  34.818  39.981  1.00  0.00           H  
ATOM    194  HB3 ALA    13      30.920  33.073  40.185  1.00  0.00           H  
ATOM    195  N   ILE    14      28.079  32.061  40.941  1.00  0.00           N  
ATOM    196  CA  ILE    14      27.802  31.295  42.125  1.00  0.00           C  
ATOM    197  C   ILE    14      29.114  31.128  42.922  1.00  0.00           C  
ATOM    198  O   ILE    14      30.069  30.586  42.397  1.00  0.00           O  
ATOM    199  CB  ILE    14      27.121  29.964  41.854  1.00  0.00           C  
ATOM    200  CG2 ILE    14      26.761  29.257  43.212  1.00  0.00           C  
ATOM    201  CG1 ILE    14      25.853  30.189  41.059  1.00  0.00           C  
ATOM    202  CD1 ILE    14      24.956  29.070  40.805  1.00  0.00           C  
ATOM    203  H   ILE    14      28.188  31.521  40.094  1.00  0.00           H  
ATOM    204  HA  ILE    14      27.041  31.799  42.721  1.00  0.00           H  
ATOM    205  HB  ILE    14      27.776  29.293  41.299  1.00  0.00           H  
ATOM    206 HG21 ILE    14      26.470  28.211  43.113  1.00  0.00           H  
ATOM    207 HG22 ILE    14      27.614  29.300  43.890  1.00  0.00           H  
ATOM    208 HG23 ILE    14      25.885  29.706  43.681  1.00  0.00           H  
ATOM    209 HG12 ILE    14      25.206  30.891  41.588  1.00  0.00           H  
ATOM    210 HG13 ILE    14      26.020  30.683  40.102  1.00  0.00           H  
ATOM    211 HD11 ILE    14      24.607  28.555  41.700  1.00  0.00           H  
ATOM    212 HD12 ILE    14      24.219  29.397  40.071  1.00  0.00           H  
ATOM    213 HD13 ILE    14      25.538  28.299  40.301  1.00  0.00           H  
ATOM    214  N   TRP    15      29.157  31.610  44.175  1.00  0.00           N  
ATOM    215  CA  TRP    15      30.295  31.467  45.097  1.00  0.00           C  
ATOM    216  C   TRP    15      30.336  30.104  45.816  1.00  0.00           C  
ATOM    217  O   TRP    15      29.422  29.740  46.529  1.00  0.00           O  
ATOM    218  CB  TRP    15      30.408  32.701  46.015  1.00  0.00           C  
ATOM    219  CG  TRP    15      31.562  32.785  46.999  1.00  0.00           C  
ATOM    220  CD1 TRP    15      32.852  32.316  46.836  1.00  0.00           C  
ATOM    221  NE1 TRP    15      33.663  32.617  47.900  1.00  0.00           N  
ATOM    222  CE2 TRP    15      32.887  33.217  48.950  1.00  0.00           C  
ATOM    223  CZ2 TRP    15      33.183  33.640  50.257  1.00  0.00           C  
ATOM    224  CH2 TRP    15      32.174  34.214  51.108  1.00  0.00           C  
ATOM    225  CZ3 TRP    15      30.871  34.256  50.627  1.00  0.00           C  
ATOM    226  CE3 TRP    15      30.628  33.821  49.278  1.00  0.00           C  
ATOM    227  CD2 TRP    15      31.570  33.233  48.428  1.00  0.00           C  
ATOM    228  H   TRP    15      28.318  32.035  44.545  1.00  0.00           H  
ATOM    229  HA  TRP    15      31.242  31.440  44.558  1.00  0.00           H  
ATOM    230  HB2 TRP    15      30.400  33.541  45.321  1.00  0.00           H  
ATOM    231  HB3 TRP    15      29.480  32.781  46.582  1.00  0.00           H  
ATOM    232  HD1 TRP    15      33.210  31.910  45.901  1.00  0.00           H  
ATOM    233  HE1 TRP    15      34.627  32.313  47.924  1.00  0.00           H  
ATOM    234  HZ2 TRP    15      34.208  33.558  50.588  1.00  0.00           H  
ATOM    235  HH2 TRP    15      32.375  34.663  52.069  1.00  0.00           H  
ATOM    236  HZ3 TRP    15      30.100  34.712  51.231  1.00  0.00           H  
ATOM    237  HE3 TRP    15      29.645  33.892  48.838  1.00  0.00           H  
ATOM    238  N   SER    16      31.452  29.475  45.592  1.00  0.00           N  
ATOM    239  CA  SER    16      31.701  28.088  46.039  1.00  0.00           C  
ATOM    240  C   SER    16      31.595  27.875  47.573  1.00  0.00           C  
ATOM    241  O   SER    16      31.159  26.796  47.975  1.00  0.00           O  
ATOM    242  CB  SER    16      33.080  27.744  45.635  1.00  0.00           C  
ATOM    243  OG  SER    16      34.043  28.615  46.153  1.00  0.00           O  
ATOM    244  H   SER    16      32.124  29.998  45.049  1.00  0.00           H  
ATOM    245  HA  SER    16      30.986  27.434  45.541  1.00  0.00           H  
ATOM    246  HB2 SER    16      33.255  26.765  46.081  1.00  0.00           H  
ATOM    247  HB3 SER    16      33.208  27.637  44.558  1.00  0.00           H  
ATOM    248  HG  SER    16      34.468  29.112  45.449  1.00  0.00           H  
ATOM    249  N   GLU    17      31.925  28.856  48.364  1.00  0.00           N  
ATOM    250  CA  GLU    17      31.759  28.925  49.763  1.00  0.00           C  
ATOM    251  C   GLU    17      30.341  28.937  50.273  1.00  0.00           C  
ATOM    252  O   GLU    17      30.119  28.882  51.463  1.00  0.00           O  
ATOM    253  CB  GLU    17      32.628  29.981  50.439  1.00  0.00           C  
ATOM    254  CG  GLU    17      34.108  29.866  50.238  1.00  0.00           C  
ATOM    255  CD  GLU    17      34.812  28.571  50.811  1.00  0.00           C  
ATOM    256  OE1 GLU    17      34.258  27.950  51.769  1.00  0.00           O  
ATOM    257  OE2 GLU    17      35.855  28.064  50.214  1.00  0.00           O1-
ATOM    258  H   GLU    17      32.134  29.686  47.827  1.00  0.00           H  
ATOM    259  HA  GLU    17      32.106  27.951  50.106  1.00  0.00           H  
ATOM    260  HB2 GLU    17      32.215  30.929  50.094  1.00  0.00           H  
ATOM    261  HB3 GLU    17      32.325  30.013  51.487  1.00  0.00           H  
ATOM    262  HG2 GLU    17      34.305  29.836  49.167  1.00  0.00           H  
ATOM    263  HG3 GLU    17      34.685  30.699  50.641  1.00  0.00           H  
ATOM    264  N   ASP    18      29.356  29.299  49.392  1.00  0.00           N  
ATOM    265  CA  ASP    18      28.109  29.799  49.765  1.00  0.00           C  
ATOM    266  C   ASP    18      26.950  29.241  48.951  1.00  0.00           C  
ATOM    267  O   ASP    18      25.831  29.204  49.443  1.00  0.00           O  
ATOM    268  CB  ASP    18      28.208  31.288  49.712  1.00  0.00           C  
ATOM    269  CG  ASP    18      27.008  32.005  50.351  1.00  0.00           C  
ATOM    270  OD1 ASP    18      26.230  32.713  49.719  1.00  0.00           O  
ATOM    271  OD2 ASP    18      26.877  31.948  51.592  1.00  0.00           O1-
ATOM    272  H   ASP    18      29.579  29.324  48.407  1.00  0.00           H  
ATOM    273  HA  ASP    18      27.937  29.517  50.804  1.00  0.00           H  
ATOM    274  HB2 ASP    18      29.100  31.601  50.254  1.00  0.00           H  
ATOM    275  HB3 ASP    18      28.308  31.641  48.686  1.00  0.00           H  
ATOM    276  N   GLY    19      27.147  28.814  47.717  1.00  0.00           N  
ATOM    277  CA  GLY    19      26.100  28.252  46.795  1.00  0.00           C  
ATOM    278  C   GLY    19      25.156  29.266  46.173  1.00  0.00           C  
ATOM    279  O   GLY    19      24.235  28.878  45.423  1.00  0.00           O  
ATOM    280  H   GLY    19      28.086  28.893  47.353  1.00  0.00           H  
ATOM    281  HA2 GLY    19      26.576  27.778  45.935  1.00  0.00           H  
ATOM    282  HA3 GLY    19      25.519  27.496  47.322  1.00  0.00           H  
ATOM    283  N   CYS    20      25.409  30.541  46.333  1.00  0.00           N  
ATOM    284  CA  CYS    20      24.585  31.668  45.850  1.00  0.00           C  
ATOM    285  C   CYS    20      25.276  32.599  44.948  1.00  0.00           C  
ATOM    286  O   CYS    20      26.509  32.614  45.036  1.00  0.00           O  
ATOM    287  CB  CYS    20      23.841  32.386  46.971  1.00  0.00           C  
ATOM    288  SG  CYS    20      22.610  31.372  47.847  1.00  0.00           S  
ATOM    289  H   CYS    20      26.130  30.777  47.000  1.00  0.00           H  
ATOM    290  HA  CYS    20      23.811  31.303  45.174  1.00  0.00           H  
ATOM    291  HB2 CYS    20      24.668  32.520  47.669  1.00  0.00           H  
ATOM    292  HB3 CYS    20      23.452  33.382  46.761  1.00  0.00           H  
ATOM    293  HG  CYS    20      21.585  31.612  47.025  1.00  0.00           H  
ATOM    294  N   ILE    21      24.513  33.311  44.161  1.00  0.00           N  
ATOM    295  CA  ILE    21      25.068  34.131  43.060  1.00  0.00           C  
ATOM    296  C   ILE    21      25.571  35.465  43.647  1.00  0.00           C  
ATOM    297  O   ILE    21      24.915  36.054  44.523  1.00  0.00           O  
ATOM    298  CB  ILE    21      23.992  34.413  41.981  1.00  0.00           C  
ATOM    299  CG2 ILE    21      24.586  35.376  40.957  1.00  0.00           C  
ATOM    300  CG1 ILE    21      23.477  33.175  41.196  1.00  0.00           C  
ATOM    301  CD1 ILE    21      22.084  33.272  40.624  1.00  0.00           C  
ATOM    302  H   ILE    21      23.514  33.383  44.296  1.00  0.00           H  
ATOM    303  HA  ILE    21      25.968  33.736  42.588  1.00  0.00           H  
ATOM    304  HB  ILE    21      23.225  34.960  42.531  1.00  0.00           H  
ATOM    305 HG21 ILE    21      24.828  36.353  41.375  1.00  0.00           H  
ATOM    306 HG22 ILE    21      25.451  34.950  40.447  1.00  0.00           H  
ATOM    307 HG23 ILE    21      23.795  35.547  40.226  1.00  0.00           H  
ATOM    308 HG12 ILE    21      24.192  32.993  40.394  1.00  0.00           H  
ATOM    309 HG13 ILE    21      23.558  32.258  41.778  1.00  0.00           H  
ATOM    310 HD11 ILE    21      21.324  32.935  41.329  1.00  0.00           H  
ATOM    311 HD12 ILE    21      21.959  34.281  40.230  1.00  0.00           H  
ATOM    312 HD13 ILE    21      21.938  32.751  39.679  1.00  0.00           H  
ATOM    313  N   TYR    22      26.652  36.012  43.168  1.00  0.00           N  
ATOM    314  CA  TYR    22      27.255  37.294  43.541  1.00  0.00           C  
ATOM    315  C   TYR    22      27.828  38.067  42.339  1.00  0.00           C  
ATOM    316  O   TYR    22      28.258  37.422  41.347  1.00  0.00           O  
ATOM    317  CB  TYR    22      28.370  37.069  44.550  1.00  0.00           C  
ATOM    318  CG  TYR    22      27.828  36.583  45.897  1.00  0.00           C  
ATOM    319  CD1 TYR    22      27.784  35.224  46.244  1.00  0.00           C  
ATOM    320  CE1 TYR    22      27.178  34.764  47.468  1.00  0.00           C  
ATOM    321  CZ  TYR    22      26.850  35.740  48.423  1.00  0.00           C  
ATOM    322  OH  TYR    22      26.253  35.411  49.635  1.00  0.00           O  
ATOM    323  CE2 TYR    22      26.872  37.106  48.049  1.00  0.00           C  
ATOM    324  CD2 TYR    22      27.416  37.514  46.829  1.00  0.00           C  
ATOM    325  H   TYR    22      27.179  35.467  42.502  1.00  0.00           H  
ATOM    326  HA  TYR    22      26.513  37.952  43.994  1.00  0.00           H  
ATOM    327  HB2 TYR    22      29.001  36.253  44.196  1.00  0.00           H  
ATOM    328  HB3 TYR    22      28.920  37.978  44.796  1.00  0.00           H  
ATOM    329  HD1 TYR    22      28.246  34.525  45.562  1.00  0.00           H  
ATOM    330  HE1 TYR    22      27.016  33.725  47.714  1.00  0.00           H  
ATOM    331  HH  TYR    22      26.122  34.484  49.845  1.00  0.00           H  
ATOM    332  HE2 TYR    22      26.600  37.859  48.774  1.00  0.00           H  
ATOM    333  HD2 TYR    22      27.471  38.581  46.670  1.00  0.00           H  
ATOM    334  N   PRO    23      27.790  39.398  42.243  1.00  0.00           N  
ATOM    335  CA  PRO    23      28.296  40.163  41.160  1.00  0.00           C  
ATOM    336  C   PRO    23      29.792  40.184  41.066  1.00  0.00           C  
ATOM    337  O   PRO    23      30.480  40.232  42.117  1.00  0.00           O  
ATOM    338  CD  PRO    23      27.172  40.330  43.215  1.00  0.00           C  
ATOM    339  CG  PRO    23      27.479  41.766  42.720  1.00  0.00           C  
ATOM    340  CB  PRO    23      27.757  41.620  41.278  1.00  0.00           C  
ATOM    341  HD2 PRO    23      27.627  40.140  44.187  1.00  0.00           H  
ATOM    342  HD3 PRO    23      26.114  40.067  43.241  1.00  0.00           H  
ATOM    343  HG2 PRO    23      28.395  42.124  43.189  1.00  0.00           H  
ATOM    344  HG3 PRO    23      26.644  42.450  42.871  1.00  0.00           H  
ATOM    345  HB2 PRO    23      28.478  42.326  40.866  1.00  0.00           H  
ATOM    346  HB3 PRO    23      26.873  41.711  40.649  1.00  0.00           H  
ATOM    347  HA  PRO    23      27.908  39.756  40.227  1.00  0.00           H  
ATOM    348  N   ALA    24      30.382  40.064  39.837  1.00  0.00           N  
ATOM    349  CA  ALA    24      31.907  39.972  39.654  1.00  0.00           C  
ATOM    350  C   ALA    24      32.484  40.735  38.449  1.00  0.00           C  
ATOM    351  O   ALA    24      31.766  41.460  37.749  1.00  0.00           O  
ATOM    352  CB  ALA    24      32.377  38.496  39.752  1.00  0.00           C  
ATOM    353  H   ALA    24      29.882  39.838  38.990  1.00  0.00           H  
ATOM    354  HA  ALA    24      32.375  40.465  40.505  1.00  0.00           H  
ATOM    355  HB1 ALA    24      31.728  37.920  40.412  1.00  0.00           H  
ATOM    356  HB2 ALA    24      32.251  37.997  38.791  1.00  0.00           H  
ATOM    357  HB3 ALA    24      33.404  38.345  40.085  1.00  0.00           H  
ATOM    358  N   THR    25      33.855  40.754  38.350  1.00  0.00           N  
ATOM    359  CA  THR    25      34.551  41.457  37.205  1.00  0.00           C  
ATOM    360  C   THR    25      35.851  40.756  36.983  1.00  0.00           C  
ATOM    361  O   THR    25      36.478  40.382  37.979  1.00  0.00           O  
ATOM    362  CB  THR    25      34.863  42.958  37.565  1.00  0.00           C  
ATOM    363  CG2 THR    25      35.830  43.787  36.664  1.00  0.00           C  
ATOM    364  OG1 THR    25      33.628  43.702  37.729  1.00  0.00           O  
ATOM    365  H   THR    25      34.422  40.230  39.002  1.00  0.00           H  
ATOM    366  HA  THR    25      33.986  41.198  36.310  1.00  0.00           H  
ATOM    367  HB  THR    25      35.242  42.890  38.585  1.00  0.00           H  
ATOM    368 HG21 THR    25      35.863  44.836  36.957  1.00  0.00           H  
ATOM    369 HG22 THR    25      36.812  43.368  36.448  1.00  0.00           H  
ATOM    370 HG23 THR    25      35.327  43.809  35.697  1.00  0.00           H  
ATOM    371  HG1 THR    25      32.980  43.058  38.024  1.00  0.00           H  
ATOM    372  N   ILE    26      36.393  40.618  35.742  1.00  0.00           N  
ATOM    373  CA  ILE    26      37.649  39.829  35.462  1.00  0.00           C  
ATOM    374  C   ILE    26      38.927  40.538  35.902  1.00  0.00           C  
ATOM    375  O   ILE    26      39.156  41.656  35.429  1.00  0.00           O  
ATOM    376  CB  ILE    26      37.691  39.434  33.982  1.00  0.00           C  
ATOM    377  CG2 ILE    26      39.024  38.672  33.658  1.00  0.00           C  
ATOM    378  CG1 ILE    26      36.446  38.488  33.700  1.00  0.00           C  
ATOM    379  CD1 ILE    26      36.387  38.062  32.258  1.00  0.00           C  
ATOM    380  H   ILE    26      35.880  41.007  34.963  1.00  0.00           H  
ATOM    381  HA  ILE    26      37.493  38.845  35.905  1.00  0.00           H  
ATOM    382  HB  ILE    26      37.670  40.305  33.326  1.00  0.00           H  
ATOM    383 HG21 ILE    26      39.826  39.394  33.812  1.00  0.00           H  
ATOM    384 HG22 ILE    26      39.117  37.869  34.390  1.00  0.00           H  
ATOM    385 HG23 ILE    26      38.977  38.272  32.645  1.00  0.00           H  
ATOM    386 HG12 ILE    26      36.539  37.534  34.218  1.00  0.00           H  
ATOM    387 HG13 ILE    26      35.521  39.047  33.840  1.00  0.00           H  
ATOM    388 HD11 ILE    26      36.405  38.957  31.638  1.00  0.00           H  
ATOM    389 HD12 ILE    26      37.115  37.322  31.924  1.00  0.00           H  
ATOM    390 HD13 ILE    26      35.406  37.746  31.902  1.00  0.00           H  
ATOM    391  N   ALA    27      39.805  40.010  36.774  1.00  0.00           N  
ATOM    392  CA  ALA    27      41.058  40.617  37.235  1.00  0.00           C  
ATOM    393  C   ALA    27      42.260  39.980  36.535  1.00  0.00           C  
ATOM    394  O   ALA    27      43.303  40.640  36.557  1.00  0.00           O  
ATOM    395  CB  ALA    27      41.080  40.536  38.756  1.00  0.00           C  
ATOM    396  H   ALA    27      39.636  39.094  37.164  1.00  0.00           H  
ATOM    397  HA  ALA    27      41.183  41.674  36.998  1.00  0.00           H  
ATOM    398  HB1 ALA    27      41.006  39.488  39.049  1.00  0.00           H  
ATOM    399  HB2 ALA    27      42.023  40.853  39.201  1.00  0.00           H  
ATOM    400  HB3 ALA    27      40.186  41.038  39.124  1.00  0.00           H  
ATOM    401  N   SER    28      42.180  38.797  35.940  1.00  0.00           N  
ATOM    402  CA  SER    28      43.332  38.156  35.237  1.00  0.00           C  
ATOM    403  C   SER    28      42.816  37.051  34.360  1.00  0.00           C  
ATOM    404  O   SER    28      41.817  36.412  34.707  1.00  0.00           O  
ATOM    405  CB  SER    28      44.392  37.606  36.264  1.00  0.00           C  
ATOM    406  OG  SER    28      45.621  37.315  35.600  1.00  0.00           O  
ATOM    407  H   SER    28      41.276  38.348  35.899  1.00  0.00           H  
ATOM    408  HA  SER    28      43.900  38.929  34.722  1.00  0.00           H  
ATOM    409  HB2 SER    28      44.519  38.377  37.024  1.00  0.00           H  
ATOM    410  HB3 SER    28      44.141  36.611  36.630  1.00  0.00           H  
ATOM    411  HG  SER    28      45.566  36.411  35.282  1.00  0.00           H  
ATOM    412  N   ILE    29      43.456  36.857  33.172  1.00  0.00           N  
ATOM    413  CA  ILE    29      42.861  35.862  32.181  1.00  0.00           C  
ATOM    414  C   ILE    29      43.830  34.851  31.552  1.00  0.00           C  
ATOM    415  O   ILE    29      45.003  35.180  31.384  1.00  0.00           O  
ATOM    416  CB  ILE    29      41.992  36.634  31.112  1.00  0.00           C  
ATOM    417  CG2 ILE    29      42.753  37.512  30.040  1.00  0.00           C  
ATOM    418  CG1 ILE    29      41.149  35.678  30.305  1.00  0.00           C  
ATOM    419  CD1 ILE    29      40.001  36.335  29.451  1.00  0.00           C  
ATOM    420  H   ILE    29      44.361  37.266  32.985  1.00  0.00           H  
ATOM    421  HA  ILE    29      42.162  35.239  32.738  1.00  0.00           H  
ATOM    422  HB  ILE    29      41.355  37.256  31.742  1.00  0.00           H  
ATOM    423 HG21 ILE    29      43.218  36.913  29.258  1.00  0.00           H  
ATOM    424 HG22 ILE    29      42.031  38.152  29.532  1.00  0.00           H  
ATOM    425 HG23 ILE    29      43.559  38.144  30.413  1.00  0.00           H  
ATOM    426 HG12 ILE    29      41.823  35.157  29.624  1.00  0.00           H  
ATOM    427 HG13 ILE    29      40.828  34.864  30.955  1.00  0.00           H  
ATOM    428 HD11 ILE    29      39.506  35.646  28.766  1.00  0.00           H  
ATOM    429 HD12 ILE    29      39.222  36.772  30.075  1.00  0.00           H  
ATOM    430 HD13 ILE    29      40.324  37.153  28.807  1.00  0.00           H  
ATOM    431  N   ASP    30      43.461  33.608  31.332  1.00  0.00           N  
ATOM    432  CA  ASP    30      44.396  32.570  30.835  1.00  0.00           C  
ATOM    433  C   ASP    30      43.752  31.687  29.736  1.00  0.00           C  
ATOM    434  O   ASP    30      43.063  30.651  29.826  1.00  0.00           O  
ATOM    435  CB  ASP    30      44.992  31.718  31.891  1.00  0.00           C  
ATOM    436  CG  ASP    30      46.215  30.893  31.496  1.00  0.00           C  
ATOM    437  OD1 ASP    30      46.573  30.710  30.328  1.00  0.00           O  
ATOM    438  OD2 ASP    30      46.814  30.360  32.469  1.00  0.00           O1-
ATOM    439  H   ASP    30      42.511  33.332  31.536  1.00  0.00           H  
ATOM    440  HA  ASP    30      45.153  33.164  30.323  1.00  0.00           H  
ATOM    441  HB2 ASP    30      45.408  32.346  32.679  1.00  0.00           H  
ATOM    442  HB3 ASP    30      44.328  30.969  32.324  1.00  0.00           H  
ATOM    443  N   PHE    31      44.085  32.088  28.478  1.00  0.00           N  
ATOM    444  CA  PHE    31      43.575  31.502  27.334  1.00  0.00           C  
ATOM    445  C   PHE    31      43.950  30.001  27.123  1.00  0.00           C  
ATOM    446  O   PHE    31      43.256  29.234  26.525  1.00  0.00           O  
ATOM    447  CB  PHE    31      43.994  32.374  26.154  1.00  0.00           C  
ATOM    448  CG  PHE    31      43.549  33.812  26.373  1.00  0.00           C  
ATOM    449  CD1 PHE    31      44.488  34.778  26.831  1.00  0.00           C  
ATOM    450  CE1 PHE    31      44.131  36.112  26.911  1.00  0.00           C  
ATOM    451  CZ  PHE    31      42.874  36.574  26.364  1.00  0.00           C  
ATOM    452  CE2 PHE    31      41.956  35.612  25.967  1.00  0.00           C  
ATOM    453  CD2 PHE    31      42.272  34.236  25.965  1.00  0.00           C  
ATOM    454  H   PHE    31      44.680  32.885  28.299  1.00  0.00           H  
ATOM    455  HA  PHE    31      42.489  31.571  27.395  1.00  0.00           H  
ATOM    456  HB2 PHE    31      45.077  32.255  26.134  1.00  0.00           H  
ATOM    457  HB3 PHE    31      43.567  31.905  25.268  1.00  0.00           H  
ATOM    458  HD1 PHE    31      45.464  34.443  27.150  1.00  0.00           H  
ATOM    459  HE1 PHE    31      44.842  36.825  27.304  1.00  0.00           H  
ATOM    460  HZ  PHE    31      42.569  37.605  26.460  1.00  0.00           H  
ATOM    461  HE2 PHE    31      40.950  35.959  25.783  1.00  0.00           H  
ATOM    462  HD2 PHE    31      41.473  33.559  25.699  1.00  0.00           H  
ATOM    463  N   LYS    32      45.125  29.594  27.694  1.00  0.00           N  
ATOM    464  CA  LYS    32      45.667  28.273  27.488  1.00  0.00           C  
ATOM    465  C   LYS    32      44.714  27.312  28.275  1.00  0.00           C  
ATOM    466  O   LYS    32      44.627  26.143  27.874  1.00  0.00           O  
ATOM    467  CB  LYS    32      47.120  28.276  27.886  1.00  0.00           C  
ATOM    468  CG  LYS    32      47.646  26.834  27.949  1.00  0.00           C  
ATOM    469  CD  LYS    32      49.151  26.662  28.220  1.00  0.00           C  
ATOM    470  CE  LYS    32      49.388  25.310  28.835  1.00  0.00           C  
ATOM    471  NZ  LYS    32      50.775  25.072  29.257  1.00  0.00           N1+
ATOM    472  H   LYS    32      45.549  30.250  28.335  1.00  0.00           H  
ATOM    473  HA  LYS    32      45.599  27.922  26.459  1.00  0.00           H  
ATOM    474  HB2 LYS    32      47.776  28.910  27.290  1.00  0.00           H  
ATOM    475  HB3 LYS    32      47.134  28.591  28.929  1.00  0.00           H  
ATOM    476  HG2 LYS    32      47.074  26.340  28.734  1.00  0.00           H  
ATOM    477  HG3 LYS    32      47.450  26.306  27.015  1.00  0.00           H  
ATOM    478  HD2 LYS    32      49.784  26.669  27.333  1.00  0.00           H  
ATOM    479  HD3 LYS    32      49.516  27.404  28.930  1.00  0.00           H  
ATOM    480  HE2 LYS    32      48.754  25.140  29.705  1.00  0.00           H  
ATOM    481  HE3 LYS    32      49.143  24.545  28.095  1.00  0.00           H  
ATOM    482  HZ1 LYS    32      50.964  25.736  29.995  1.00  0.00           H  
ATOM    483  HZ2 LYS    32      50.945  24.132  29.584  1.00  0.00           H  
ATOM    484  HZ3 LYS    32      51.414  25.279  28.502  1.00  0.00           H  
ATOM    485  N   ARG    33      44.178  27.730  29.382  1.00  0.00           N  
ATOM    486  CA  ARG    33      43.357  27.011  30.372  1.00  0.00           C  
ATOM    487  C   ARG    33      41.887  27.326  30.234  1.00  0.00           C  
ATOM    488  O   ARG    33      41.141  26.634  30.910  1.00  0.00           O  
ATOM    489  CB  ARG    33      43.906  27.287  31.775  1.00  0.00           C  
ATOM    490  CG  ARG    33      45.297  26.645  32.060  1.00  0.00           C  
ATOM    491  CD  ARG    33      45.649  26.724  33.559  1.00  0.00           C  
ATOM    492  NE  ARG    33      45.806  28.080  34.059  1.00  0.00           N  
ATOM    493  CZ  ARG    33      45.303  28.773  35.039  1.00  0.00           C  
ATOM    494  NH1 ARG    33      44.587  28.291  35.969  1.00  0.00           N  
ATOM    495  NH2 ARG    33      45.439  30.035  35.138  1.00  0.00           N1+
ATOM    496  H   ARG    33      44.344  28.694  29.631  1.00  0.00           H  
ATOM    497  HA  ARG    33      43.387  25.934  30.205  1.00  0.00           H  
ATOM    498  HB2 ARG    33      44.079  28.363  31.765  1.00  0.00           H  
ATOM    499  HB3 ARG    33      43.239  26.985  32.581  1.00  0.00           H  
ATOM    500  HG2 ARG    33      45.265  25.611  31.714  1.00  0.00           H  
ATOM    501  HG3 ARG    33      46.080  27.104  31.457  1.00  0.00           H  
ATOM    502  HD2 ARG    33      44.807  26.369  34.154  1.00  0.00           H  
ATOM    503  HD3 ARG    33      46.525  26.103  33.740  1.00  0.00           H  
ATOM    504  HE  ARG    33      46.451  28.658  33.540  1.00  0.00           H  
ATOM    505 HH11 ARG    33      44.703  27.288  35.991  1.00  0.00           H  
ATOM    506 HH12 ARG    33      44.230  28.858  36.724  1.00  0.00           H  
ATOM    507 HH21 ARG    33      45.924  30.529  34.403  1.00  0.00           H  
ATOM    508 HH22 ARG    33      44.730  30.573  35.615  1.00  0.00           H  
ATOM    509  N   GLU    34      41.436  28.182  29.376  1.00  0.00           N  
ATOM    510  CA  GLU    34      40.078  28.727  29.268  1.00  0.00           C  
ATOM    511  C   GLU    34      39.518  29.329  30.596  1.00  0.00           C  
ATOM    512  O   GLU    34      38.275  29.331  30.809  1.00  0.00           O  
ATOM    513  CB  GLU    34      39.008  27.853  28.590  1.00  0.00           C  
ATOM    514  CG  GLU    34      39.502  27.058  27.293  1.00  0.00           C  
ATOM    515  CD  GLU    34      38.349  26.136  26.838  1.00  0.00           C  
ATOM    516  OE1 GLU    34      37.622  26.502  25.921  1.00  0.00           O  
ATOM    517  OE2 GLU    34      38.219  25.072  27.534  1.00  0.00           O1-
ATOM    518  H   GLU    34      42.096  28.781  28.900  1.00  0.00           H  
ATOM    519  HA  GLU    34      40.247  29.571  28.598  1.00  0.00           H  
ATOM    520  HB2 GLU    34      38.816  27.120  29.373  1.00  0.00           H  
ATOM    521  HB3 GLU    34      38.099  28.390  28.319  1.00  0.00           H  
ATOM    522  HG2 GLU    34      39.728  27.779  26.507  1.00  0.00           H  
ATOM    523  HG3 GLU    34      40.421  26.568  27.616  1.00  0.00           H  
ATOM    524  N   THR    35      40.422  29.955  31.400  1.00  0.00           N  
ATOM    525  CA  THR    35      40.097  30.418  32.748  1.00  0.00           C  
ATOM    526  C   THR    35      40.170  31.938  32.883  1.00  0.00           C  
ATOM    527  O   THR    35      40.916  32.581  32.140  1.00  0.00           O  
ATOM    528  CB  THR    35      40.860  29.691  33.896  1.00  0.00           C  
ATOM    529  CG2 THR    35      40.765  28.172  33.877  1.00  0.00           C  
ATOM    530  OG1 THR    35      42.211  30.078  33.764  1.00  0.00           O  
ATOM    531  H   THR    35      41.406  29.861  31.186  1.00  0.00           H  
ATOM    532  HA  THR    35      39.075  30.117  32.974  1.00  0.00           H  
ATOM    533  HB  THR    35      40.543  30.038  34.880  1.00  0.00           H  
ATOM    534 HG21 THR    35      39.731  27.834  33.920  1.00  0.00           H  
ATOM    535 HG22 THR    35      41.241  27.809  32.967  1.00  0.00           H  
ATOM    536 HG23 THR    35      41.226  27.770  34.781  1.00  0.00           H  
ATOM    537  HG1 THR    35      42.515  30.241  34.660  1.00  0.00           H  
ATOM    538  N   CYS    36      39.563  32.530  33.877  1.00  0.00           N  
ATOM    539  CA  CYS    36      39.977  33.824  34.413  1.00  0.00           C  
ATOM    540  C   CYS    36      39.938  33.877  35.957  1.00  0.00           C  
ATOM    541  O   CYS    36      39.043  33.309  36.512  1.00  0.00           O  
ATOM    542  CB  CYS    36      39.112  34.870  33.688  1.00  0.00           C  
ATOM    543  SG  CYS    36      37.359  34.769  34.151  1.00  0.00           S  
ATOM    544  H   CYS    36      38.794  32.026  34.296  1.00  0.00           H  
ATOM    545  HA  CYS    36      40.998  34.037  34.094  1.00  0.00           H  
ATOM    546  HB2 CYS    36      39.463  35.869  33.950  1.00  0.00           H  
ATOM    547  HB3 CYS    36      39.114  34.662  32.618  1.00  0.00           H  
ATOM    548  HG  CYS    36      37.559  34.170  35.330  1.00  0.00           H  
ATOM    549  N   VAL    37      40.804  34.683  36.584  1.00  0.00           N  
ATOM    550  CA  VAL    37      40.669  35.068  38.029  1.00  0.00           C  
ATOM    551  C   VAL    37      39.721  36.297  38.046  1.00  0.00           C  
ATOM    552  O   VAL    37      39.880  37.344  37.470  1.00  0.00           O  
ATOM    553  CB  VAL    37      42.036  35.389  38.693  1.00  0.00           C  
ATOM    554  CG1 VAL    37      41.796  35.628  40.245  1.00  0.00           C  
ATOM    555  CG2 VAL    37      42.979  34.276  38.612  1.00  0.00           C  
ATOM    556  H   VAL    37      41.447  35.210  36.010  1.00  0.00           H  
ATOM    557  HA  VAL    37      40.162  34.299  38.613  1.00  0.00           H  
ATOM    558  HB  VAL    37      42.383  36.293  38.192  1.00  0.00           H  
ATOM    559 HG11 VAL    37      41.227  34.798  40.664  1.00  0.00           H  
ATOM    560 HG12 VAL    37      42.740  35.767  40.772  1.00  0.00           H  
ATOM    561 HG13 VAL    37      41.174  36.512  40.394  1.00  0.00           H  
ATOM    562 HG21 VAL    37      42.558  33.344  38.988  1.00  0.00           H  
ATOM    563 HG22 VAL    37      43.396  34.223  37.606  1.00  0.00           H  
ATOM    564 HG23 VAL    37      43.851  34.566  39.197  1.00  0.00           H  
ATOM    565  N   VAL    38      38.519  36.074  38.589  1.00  0.00           N  
ATOM    566  CA  VAL    38      37.504  37.084  38.871  1.00  0.00           C  
ATOM    567  C   VAL    38      37.585  37.581  40.289  1.00  0.00           C  
ATOM    568  O   VAL    38      38.049  36.861  41.127  1.00  0.00           O  
ATOM    569  CB  VAL    38      36.022  36.671  38.520  1.00  0.00           C  
ATOM    570  CG1 VAL    38      35.969  35.936  37.183  1.00  0.00           C  
ATOM    571  CG2 VAL    38      35.214  35.958  39.621  1.00  0.00           C  
ATOM    572  H   VAL    38      38.448  35.141  38.966  1.00  0.00           H  
ATOM    573  HA  VAL    38      37.608  37.968  38.241  1.00  0.00           H  
ATOM    574  HB  VAL    38      35.488  37.592  38.287  1.00  0.00           H  
ATOM    575 HG11 VAL    38      36.559  36.456  36.429  1.00  0.00           H  
ATOM    576 HG12 VAL    38      36.570  35.043  37.354  1.00  0.00           H  
ATOM    577 HG13 VAL    38      34.969  35.660  36.847  1.00  0.00           H  
ATOM    578 HG21 VAL    38      35.680  35.012  39.897  1.00  0.00           H  
ATOM    579 HG22 VAL    38      35.199  36.529  40.550  1.00  0.00           H  
ATOM    580 HG23 VAL    38      34.161  35.757  39.431  1.00  0.00           H  
ATOM    581  N   VAL    39      36.989  38.802  40.471  1.00  0.00           N  
ATOM    582  CA  VAL    39      36.900  39.370  41.804  1.00  0.00           C  
ATOM    583  C   VAL    39      35.450  39.858  42.058  1.00  0.00           C  
ATOM    584  O   VAL    39      34.890  40.651  41.421  1.00  0.00           O  
ATOM    585  CB  VAL    39      37.951  40.500  41.930  1.00  0.00           C  
ATOM    586  CG1 VAL    39      37.761  41.224  43.312  1.00  0.00           C  
ATOM    587  CG2 VAL    39      39.407  39.978  42.027  1.00  0.00           C  
ATOM    588  H   VAL    39      36.591  39.231  39.647  1.00  0.00           H  
ATOM    589  HA  VAL    39      37.043  38.559  42.518  1.00  0.00           H  
ATOM    590  HB  VAL    39      37.858  41.178  41.083  1.00  0.00           H  
ATOM    591 HG11 VAL    39      38.002  40.558  44.140  1.00  0.00           H  
ATOM    592 HG12 VAL    39      38.328  42.154  43.261  1.00  0.00           H  
ATOM    593 HG13 VAL    39      36.722  41.551  43.339  1.00  0.00           H  
ATOM    594 HG21 VAL    39      40.105  40.788  41.812  1.00  0.00           H  
ATOM    595 HG22 VAL    39      39.441  39.336  42.907  1.00  0.00           H  
ATOM    596 HG23 VAL    39      39.557  39.234  41.246  1.00  0.00           H  
ATOM    597  N   TYR    40      34.812  39.260  43.031  1.00  0.00           N  
ATOM    598  CA  TYR    40      33.515  39.646  43.527  1.00  0.00           C  
ATOM    599  C   TYR    40      33.553  41.197  43.812  1.00  0.00           C  
ATOM    600  O   TYR    40      34.245  41.692  44.693  1.00  0.00           O  
ATOM    601  CB  TYR    40      33.090  38.716  44.723  1.00  0.00           C  
ATOM    602  CG  TYR    40      32.808  37.292  44.224  1.00  0.00           C  
ATOM    603  CD1 TYR    40      33.648  36.310  44.660  1.00  0.00           C  
ATOM    604  CE1 TYR    40      33.462  34.999  44.118  1.00  0.00           C  
ATOM    605  CZ  TYR    40      32.386  34.652  43.204  1.00  0.00           C  
ATOM    606  OH  TYR    40      32.086  33.412  42.751  1.00  0.00           O  
ATOM    607  CE2 TYR    40      31.506  35.664  42.868  1.00  0.00           C  
ATOM    608  CD2 TYR    40      31.653  36.953  43.444  1.00  0.00           C  
ATOM    609  H   TYR    40      35.209  38.480  43.535  1.00  0.00           H  
ATOM    610  HA  TYR    40      32.912  39.432  42.646  1.00  0.00           H  
ATOM    611  HB2 TYR    40      33.840  38.775  45.511  1.00  0.00           H  
ATOM    612  HB3 TYR    40      32.129  39.083  45.083  1.00  0.00           H  
ATOM    613  HD1 TYR    40      34.500  36.464  45.305  1.00  0.00           H  
ATOM    614  HE1 TYR    40      34.104  34.180  44.406  1.00  0.00           H  
ATOM    615  HH  TYR    40      32.834  32.812  42.752  1.00  0.00           H  
ATOM    616  HE2 TYR    40      30.551  35.558  42.374  1.00  0.00           H  
ATOM    617  HD2 TYR    40      31.051  37.765  43.066  1.00  0.00           H  
ATOM    618  N   THR    41      32.694  41.903  43.118  1.00  0.00           N  
ATOM    619  CA  THR    41      32.499  43.443  43.313  1.00  0.00           C  
ATOM    620  C   THR    41      31.892  43.768  44.690  1.00  0.00           C  
ATOM    621  O   THR    41      30.948  43.184  45.163  1.00  0.00           O  
ATOM    622  CB  THR    41      31.628  43.953  42.193  1.00  0.00           C  
ATOM    623  CG2 THR    41      31.776  45.481  42.133  1.00  0.00           C  
ATOM    624  OG1 THR    41      32.145  43.324  40.955  1.00  0.00           O  
ATOM    625  H   THR    41      32.045  41.436  42.500  1.00  0.00           H  
ATOM    626  HA  THR    41      33.444  43.977  43.219  1.00  0.00           H  
ATOM    627  HB  THR    41      30.597  43.636  42.349  1.00  0.00           H  
ATOM    628 HG21 THR    41      31.464  45.993  43.044  1.00  0.00           H  
ATOM    629 HG22 THR    41      32.739  45.768  41.710  1.00  0.00           H  
ATOM    630 HG23 THR    41      31.002  45.883  41.480  1.00  0.00           H  
ATOM    631  HG1 THR    41      31.546  43.507  40.227  1.00  0.00           H  
ATOM    632  N   GLY    42      32.509  44.784  45.361  1.00  0.00           N  
ATOM    633  CA  GLY    42      32.185  45.171  46.709  1.00  0.00           C  
ATOM    634  C   GLY    42      32.686  44.164  47.749  1.00  0.00           C  
ATOM    635  O   GLY    42      32.861  44.583  48.895  1.00  0.00           O  
ATOM    636  H   GLY    42      33.309  45.206  44.912  1.00  0.00           H  
ATOM    637  HA2 GLY    42      32.564  46.156  46.975  1.00  0.00           H  
ATOM    638  HA3 GLY    42      31.104  45.142  46.848  1.00  0.00           H  
ATOM    639  N   TYR    43      32.986  42.900  47.418  1.00  0.00           N  
ATOM    640  CA  TYR    43      33.579  41.924  48.342  1.00  0.00           C  
ATOM    641  C   TYR    43      35.139  41.857  48.321  1.00  0.00           C  
ATOM    642  O   TYR    43      35.674  41.523  49.404  1.00  0.00           O  
ATOM    643  CB  TYR    43      33.012  40.529  48.093  1.00  0.00           C  
ATOM    644  CG  TYR    43      31.488  40.531  48.201  1.00  0.00           C  
ATOM    645  CD1 TYR    43      31.005  40.341  49.474  1.00  0.00           C  
ATOM    646  CE1 TYR    43      29.587  40.458  49.718  1.00  0.00           C  
ATOM    647  CZ  TYR    43      28.717  40.781  48.634  1.00  0.00           C  
ATOM    648  OH  TYR    43      27.432  40.757  48.838  1.00  0.00           O  
ATOM    649  CE2 TYR    43      29.224  40.799  47.316  1.00  0.00           C  
ATOM    650  CD2 TYR    43      30.569  40.720  47.089  1.00  0.00           C  
ATOM    651  H   TYR    43      32.908  42.632  46.447  1.00  0.00           H  
ATOM    652  HA  TYR    43      33.384  42.259  49.361  1.00  0.00           H  
ATOM    653  HB2 TYR    43      33.209  40.212  47.069  1.00  0.00           H  
ATOM    654  HB3 TYR    43      33.426  39.887  48.869  1.00  0.00           H  
ATOM    655  HD1 TYR    43      31.633  39.892  50.229  1.00  0.00           H  
ATOM    656  HE1 TYR    43      29.196  40.225  50.699  1.00  0.00           H  
ATOM    657  HH  TYR    43      27.177  40.129  49.517  1.00  0.00           H  
ATOM    658  HE2 TYR    43      28.559  40.917  46.473  1.00  0.00           H  
ATOM    659  HD2 TYR    43      30.929  40.574  46.082  1.00  0.00           H  
ATOM    660  N   GLY    44      35.809  42.022  47.156  1.00  0.00           N  
ATOM    661  CA  GLY    44      37.285  41.900  46.944  1.00  0.00           C  
ATOM    662  C   GLY    44      37.913  40.550  47.025  1.00  0.00           C  
ATOM    663  O   GLY    44      39.137  40.343  47.191  1.00  0.00           O  
ATOM    664  H   GLY    44      35.237  42.362  46.396  1.00  0.00           H  
ATOM    665  HA2 GLY    44      37.445  42.250  45.924  1.00  0.00           H  
ATOM    666  HA3 GLY    44      37.718  42.565  47.691  1.00  0.00           H  
ATOM    667  N   ASN    45      37.142  39.518  47.000  1.00  0.00           N  
ATOM    668  CA  ASN    45      37.472  38.090  47.056  1.00  0.00           C  
ATOM    669  C   ASN    45      37.762  37.572  45.651  1.00  0.00           C  
ATOM    670  O   ASN    45      36.837  37.501  44.828  1.00  0.00           O  
ATOM    671  CB  ASN    45      36.318  37.471  47.787  1.00  0.00           C  
ATOM    672  CG  ASN    45      36.397  35.932  47.771  1.00  0.00           C  
ATOM    673  OD1 ASN    45      37.413  35.250  47.674  1.00  0.00           O  
ATOM    674  ND2 ASN    45      35.305  35.283  48.015  1.00  0.00           N  
ATOM    675  H   ASN    45      36.196  39.702  46.696  1.00  0.00           H  
ATOM    676  HA  ASN    45      38.390  38.044  47.641  1.00  0.00           H  
ATOM    677  HB2 ASN    45      36.368  37.848  48.809  1.00  0.00           H  
ATOM    678  HB3 ASN    45      35.424  37.924  47.358  1.00  0.00           H  
ATOM    679 HD21 ASN    45      34.483  35.795  48.299  1.00  0.00           H  
ATOM    680 HD22 ASN    45      35.439  34.283  47.977  1.00  0.00           H  
ATOM    681  N   ARG    46      38.969  37.034  45.453  1.00  0.00           N  
ATOM    682  CA  ARG    46      39.386  36.513  44.102  1.00  0.00           C  
ATOM    683  C   ARG    46      39.034  35.038  44.022  1.00  0.00           C  
ATOM    684  O   ARG    46      39.326  34.272  44.958  1.00  0.00           O  
ATOM    685  CB  ARG    46      40.794  36.824  43.673  1.00  0.00           C  
ATOM    686  CG  ARG    46      41.882  36.000  44.455  1.00  0.00           C  
ATOM    687  CD  ARG    46      43.344  36.329  44.376  1.00  0.00           C  
ATOM    688  NE  ARG    46      43.691  37.496  45.192  1.00  0.00           N  
ATOM    689  CZ  ARG    46      44.751  37.686  45.988  1.00  0.00           C  
ATOM    690  NH1 ARG    46      45.724  36.809  46.042  1.00  0.00           N  
ATOM    691  NH2 ARG    46      44.794  38.686  46.778  1.00  0.00           N1+
ATOM    692  H   ARG    46      39.564  36.959  46.266  1.00  0.00           H  
ATOM    693  HA  ARG    46      38.772  37.049  43.378  1.00  0.00           H  
ATOM    694  HB2 ARG    46      40.765  36.689  42.591  1.00  0.00           H  
ATOM    695  HB3 ARG    46      40.895  37.857  44.004  1.00  0.00           H  
ATOM    696  HG2 ARG    46      41.560  35.841  45.485  1.00  0.00           H  
ATOM    697  HG3 ARG    46      41.845  35.020  43.978  1.00  0.00           H  
ATOM    698  HD2 ARG    46      43.871  35.502  44.851  1.00  0.00           H  
ATOM    699  HD3 ARG    46      43.642  36.471  43.337  1.00  0.00           H  
ATOM    700  HE  ARG    46      42.996  38.229  45.214  1.00  0.00           H  
ATOM    701 HH11 ARG    46      45.891  36.112  45.331  1.00  0.00           H  
ATOM    702 HH12 ARG    46      46.392  37.047  46.762  1.00  0.00           H  
ATOM    703 HH21 ARG    46      44.355  39.562  46.528  1.00  0.00           H  
ATOM    704 HH22 ARG    46      45.391  38.658  47.592  1.00  0.00           H  
ATOM    705  N   GLU    47      38.493  34.564  42.894  1.00  0.00           N  
ATOM    706  CA  GLU    47      38.276  33.155  42.535  1.00  0.00           C  
ATOM    707  C   GLU    47      38.482  32.928  41.053  1.00  0.00           C  
ATOM    708  O   GLU    47      38.176  33.814  40.229  1.00  0.00           O  
ATOM    709  CB  GLU    47      36.823  32.828  43.042  1.00  0.00           C  
ATOM    710  CG  GLU    47      36.444  31.408  42.793  1.00  0.00           C  
ATOM    711  CD  GLU    47      35.124  30.933  43.327  1.00  0.00           C  
ATOM    712  OE1 GLU    47      34.988  29.855  43.954  1.00  0.00           O  
ATOM    713  OE2 GLU    47      34.079  31.658  43.101  1.00  0.00           O1-
ATOM    714  H   GLU    47      38.211  35.232  42.191  1.00  0.00           H  
ATOM    715  HA  GLU    47      39.015  32.568  43.080  1.00  0.00           H  
ATOM    716  HB2 GLU    47      36.883  32.882  44.129  1.00  0.00           H  
ATOM    717  HB3 GLU    47      36.101  33.498  42.576  1.00  0.00           H  
ATOM    718  HG2 GLU    47      36.535  31.219  41.724  1.00  0.00           H  
ATOM    719  HG3 GLU    47      37.202  30.750  43.219  1.00  0.00           H  
ATOM    720  N   GLU    48      39.175  31.868  40.695  1.00  0.00           N  
ATOM    721  CA  GLU    48      39.348  31.382  39.309  1.00  0.00           C  
ATOM    722  C   GLU    48      38.127  30.484  38.847  1.00  0.00           C  
ATOM    723  O   GLU    48      37.711  29.463  39.389  1.00  0.00           O  
ATOM    724  CB  GLU    48      40.742  30.771  39.166  1.00  0.00           C  
ATOM    725  CG  GLU    48      41.145  30.687  37.707  1.00  0.00           C  
ATOM    726  CD  GLU    48      42.620  30.324  37.467  1.00  0.00           C  
ATOM    727  OE1 GLU    48      43.065  30.819  36.406  1.00  0.00           O  
ATOM    728  OE2 GLU    48      43.291  29.511  38.153  1.00  0.00           O1-
ATOM    729  H   GLU    48      39.444  31.161  41.364  1.00  0.00           H  
ATOM    730  HA  GLU    48      39.368  32.249  38.649  1.00  0.00           H  
ATOM    731  HB2 GLU    48      41.484  31.421  39.630  1.00  0.00           H  
ATOM    732  HB3 GLU    48      40.817  29.738  39.508  1.00  0.00           H  
ATOM    733  HG2 GLU    48      40.545  29.846  37.360  1.00  0.00           H  
ATOM    734  HG3 GLU    48      40.913  31.598  37.155  1.00  0.00           H  
ATOM    735  N   GLN    49      37.649  30.801  37.615  1.00  0.00           N  
ATOM    736  CA  GLN    49      36.455  30.381  36.938  1.00  0.00           C  
ATOM    737  C   GLN    49      36.829  30.094  35.471  1.00  0.00           C  
ATOM    738  O   GLN    49      37.558  30.874  34.872  1.00  0.00           O  
ATOM    739  CB  GLN    49      35.334  31.318  37.196  1.00  0.00           C  
ATOM    740  CG  GLN    49      35.022  31.511  38.703  1.00  0.00           C  
ATOM    741  CD  GLN    49      33.602  31.637  39.098  1.00  0.00           C  
ATOM    742  OE1 GLN    49      32.692  31.552  38.301  1.00  0.00           O  
ATOM    743  NE2 GLN    49      33.295  31.638  40.386  1.00  0.00           N  
ATOM    744  H   GLN    49      38.159  31.508  37.105  1.00  0.00           H  
ATOM    745  HA  GLN    49      36.094  29.431  37.334  1.00  0.00           H  
ATOM    746  HB2 GLN    49      35.477  32.262  36.668  1.00  0.00           H  
ATOM    747  HB3 GLN    49      34.520  30.895  36.607  1.00  0.00           H  
ATOM    748  HG2 GLN    49      35.479  30.736  39.317  1.00  0.00           H  
ATOM    749  HG3 GLN    49      35.522  32.419  39.042  1.00  0.00           H  
ATOM    750 HE21 GLN    49      33.913  31.881  41.148  1.00  0.00           H  
ATOM    751 HE22 GLN    49      32.314  31.514  40.591  1.00  0.00           H  
ATOM    752  N   ASN    50      36.405  28.959  34.949  1.00  0.00           N  
ATOM    753  CA  ASN    50      36.357  28.766  33.470  1.00  0.00           C  
ATOM    754  C   ASN    50      35.409  29.846  32.814  1.00  0.00           C  
ATOM    755  O   ASN    50      34.342  30.173  33.377  1.00  0.00           O  
ATOM    756  CB  ASN    50      35.907  27.280  33.233  1.00  0.00           C  
ATOM    757  CG  ASN    50      35.808  26.987  31.730  1.00  0.00           C  
ATOM    758  OD1 ASN    50      34.866  27.322  31.077  1.00  0.00           O  
ATOM    759  ND2 ASN    50      36.723  26.217  31.240  1.00  0.00           N  
ATOM    760  H   ASN    50      35.885  28.318  35.532  1.00  0.00           H  
ATOM    761  HA  ASN    50      37.402  28.950  33.220  1.00  0.00           H  
ATOM    762  HB2 ASN    50      36.561  26.533  33.683  1.00  0.00           H  
ATOM    763  HB3 ASN    50      34.922  27.127  33.672  1.00  0.00           H  
ATOM    764 HD21 ASN    50      37.537  26.103  31.827  1.00  0.00           H  
ATOM    765 HD22 ASN    50      36.616  25.792  30.330  1.00  0.00           H  
ATOM    766  N   LEU    51      35.798  30.432  31.662  1.00  0.00           N  
ATOM    767  CA  LEU    51      35.189  31.500  30.874  1.00  0.00           C  
ATOM    768  C   LEU    51      33.785  31.280  30.407  1.00  0.00           C  
ATOM    769  O   LEU    51      33.089  32.288  30.188  1.00  0.00           O  
ATOM    770  CB  LEU    51      36.175  31.760  29.665  1.00  0.00           C  
ATOM    771  CG  LEU    51      37.391  32.580  30.002  1.00  0.00           C  
ATOM    772  CD1 LEU    51      38.538  32.499  28.987  1.00  0.00           C  
ATOM    773  CD2 LEU    51      37.100  33.993  30.385  1.00  0.00           C  
ATOM    774  H   LEU    51      36.598  30.003  31.220  1.00  0.00           H  
ATOM    775  HA  LEU    51      35.293  32.346  31.553  1.00  0.00           H  
ATOM    776  HB2 LEU    51      36.536  30.798  29.299  1.00  0.00           H  
ATOM    777  HB3 LEU    51      35.588  32.244  28.885  1.00  0.00           H  
ATOM    778  HG  LEU    51      37.877  32.134  30.869  1.00  0.00           H  
ATOM    779 HD11 LEU    51      38.659  31.551  28.464  1.00  0.00           H  
ATOM    780 HD12 LEU    51      38.643  33.306  28.261  1.00  0.00           H  
ATOM    781 HD13 LEU    51      39.445  32.511  29.592  1.00  0.00           H  
ATOM    782 HD21 LEU    51      36.614  34.556  29.588  1.00  0.00           H  
ATOM    783 HD22 LEU    51      36.509  34.180  31.281  1.00  0.00           H  
ATOM    784 HD23 LEU    51      38.047  34.476  30.628  1.00  0.00           H  
ATOM    785  N   SER    52      33.275  29.989  30.501  1.00  0.00           N  
ATOM    786  CA  SER    52      31.824  29.684  30.380  1.00  0.00           C  
ATOM    787  C   SER    52      31.173  29.315  31.701  1.00  0.00           C  
ATOM    788  O   SER    52      30.030  28.807  31.708  1.00  0.00           O  
ATOM    789  CB  SER    52      31.622  28.546  29.301  1.00  0.00           C  
ATOM    790  OG  SER    52      32.433  28.634  28.159  1.00  0.00           O  
ATOM    791  H   SER    52      33.897  29.195  30.556  1.00  0.00           H  
ATOM    792  HA  SER    52      31.335  30.570  29.975  1.00  0.00           H  
ATOM    793  HB2 SER    52      31.677  27.541  29.719  1.00  0.00           H  
ATOM    794  HB3 SER    52      30.583  28.654  28.988  1.00  0.00           H  
ATOM    795  HG  SER    52      33.313  28.833  28.486  1.00  0.00           H  
ATOM    796  N   ASP    53      31.804  29.417  32.896  1.00  0.00           N  
ATOM    797  CA  ASP    53      31.121  29.542  34.184  1.00  0.00           C  
ATOM    798  C   ASP    53      30.579  30.935  34.523  1.00  0.00           C  
ATOM    799  O   ASP    53      29.731  31.041  35.424  1.00  0.00           O  
ATOM    800  CB  ASP    53      31.983  29.120  35.363  1.00  0.00           C  
ATOM    801  CG  ASP    53      32.650  27.774  35.281  1.00  0.00           C  
ATOM    802  OD1 ASP    53      32.239  26.812  34.613  1.00  0.00           O  
ATOM    803  OD2 ASP    53      33.642  27.539  36.004  1.00  0.00           O1-
ATOM    804  H   ASP    53      32.755  29.757  32.925  1.00  0.00           H  
ATOM    805  HA  ASP    53      30.349  28.772  34.164  1.00  0.00           H  
ATOM    806  HB2 ASP    53      32.706  29.851  35.722  1.00  0.00           H  
ATOM    807  HB3 ASP    53      31.258  29.046  36.174  1.00  0.00           H  
ATOM    808  N   LEU    54      31.073  32.006  33.891  1.00  0.00           N  
ATOM    809  CA  LEU    54      30.518  33.390  34.017  1.00  0.00           C  
ATOM    810  C   LEU    54      29.062  33.472  33.557  1.00  0.00           C  
ATOM    811  O   LEU    54      28.703  33.133  32.412  1.00  0.00           O  
ATOM    812  CB  LEU    54      31.414  34.314  33.064  1.00  0.00           C  
ATOM    813  CG  LEU    54      32.960  34.266  33.312  1.00  0.00           C  
ATOM    814  CD1 LEU    54      33.742  35.286  32.449  1.00  0.00           C  
ATOM    815  CD2 LEU    54      33.442  34.499  34.841  1.00  0.00           C  
ATOM    816  H   LEU    54      31.823  31.910  33.223  1.00  0.00           H  
ATOM    817  HA  LEU    54      30.546  33.707  35.060  1.00  0.00           H  
ATOM    818  HB2 LEU    54      31.272  34.015  32.025  1.00  0.00           H  
ATOM    819  HB3 LEU    54      31.095  35.354  33.135  1.00  0.00           H  
ATOM    820  HG  LEU    54      33.264  33.273  32.982  1.00  0.00           H  
ATOM    821 HD11 LEU    54      34.799  35.142  32.673  1.00  0.00           H  
ATOM    822 HD12 LEU    54      33.490  35.215  31.391  1.00  0.00           H  
ATOM    823 HD13 LEU    54      33.447  36.299  32.725  1.00  0.00           H  
ATOM    824 HD21 LEU    54      33.075  33.742  35.533  1.00  0.00           H  
ATOM    825 HD22 LEU    54      34.526  34.446  34.739  1.00  0.00           H  
ATOM    826 HD23 LEU    54      33.136  35.430  35.319  1.00  0.00           H  
ATOM    827  N   LEU    55      28.222  34.119  34.360  1.00  0.00           N  
ATOM    828  CA  LEU    55      26.881  34.692  34.189  1.00  0.00           C  
ATOM    829  C   LEU    55      27.032  36.193  33.656  1.00  0.00           C  
ATOM    830  O   LEU    55      28.102  36.807  33.868  1.00  0.00           O  
ATOM    831  CB  LEU    55      26.090  34.659  35.530  1.00  0.00           C  
ATOM    832  CG  LEU    55      26.130  33.371  36.494  1.00  0.00           C  
ATOM    833  CD1 LEU    55      25.205  33.575  37.644  1.00  0.00           C  
ATOM    834  CD2 LEU    55      25.744  32.090  35.828  1.00  0.00           C  
ATOM    835  H   LEU    55      28.555  34.291  35.299  1.00  0.00           H  
ATOM    836  HA  LEU    55      26.267  34.116  33.497  1.00  0.00           H  
ATOM    837  HB2 LEU    55      26.411  35.502  36.141  1.00  0.00           H  
ATOM    838  HB3 LEU    55      25.037  34.860  35.328  1.00  0.00           H  
ATOM    839  HG  LEU    55      27.181  33.378  36.781  1.00  0.00           H  
ATOM    840 HD11 LEU    55      25.547  32.962  38.480  1.00  0.00           H  
ATOM    841 HD12 LEU    55      25.146  34.626  37.925  1.00  0.00           H  
ATOM    842 HD13 LEU    55      24.199  33.184  37.489  1.00  0.00           H  
ATOM    843 HD21 LEU    55      24.821  32.175  35.253  1.00  0.00           H  
ATOM    844 HD22 LEU    55      26.497  31.916  35.061  1.00  0.00           H  
ATOM    845 HD23 LEU    55      25.715  31.304  36.584  1.00  0.00           H  
ATOM    846  N   SER    56      25.985  36.635  33.024  1.00  0.00           N  
ATOM    847  CA  SER    56      25.775  38.028  32.767  1.00  0.00           C  
ATOM    848  C   SER    56      25.831  38.952  33.982  1.00  0.00           C  
ATOM    849  O   SER    56      25.195  38.640  34.965  1.00  0.00           O  
ATOM    850  CB  SER    56      24.481  38.212  31.967  1.00  0.00           C  
ATOM    851  OG  SER    56      24.261  39.608  31.750  1.00  0.00           O  
ATOM    852  H   SER    56      25.279  35.926  32.886  1.00  0.00           H  
ATOM    853  HA  SER    56      26.557  38.313  32.063  1.00  0.00           H  
ATOM    854  HB2 SER    56      24.682  37.726  31.013  1.00  0.00           H  
ATOM    855  HB3 SER    56      23.589  37.774  32.417  1.00  0.00           H  
ATOM    856  HG  SER    56      24.304  39.688  30.794  1.00  0.00           H  
ATOM    857  N   PRO    57      26.478  40.116  33.939  1.00  0.00           N  
ATOM    858  CA  PRO    57      26.288  41.054  35.039  1.00  0.00           C  
ATOM    859  C   PRO    57      24.865  41.434  35.358  1.00  0.00           C  
ATOM    860  O   PRO    57      24.559  41.866  36.506  1.00  0.00           O  
ATOM    861  CD  PRO    57      27.246  40.683  32.829  1.00  0.00           C  
ATOM    862  CG  PRO    57      27.163  42.198  33.142  1.00  0.00           C  
ATOM    863  CB  PRO    57      27.166  42.249  34.660  1.00  0.00           C  
ATOM    864  HD2 PRO    57      26.792  40.464  31.862  1.00  0.00           H  
ATOM    865  HD3 PRO    57      28.269  40.321  32.927  1.00  0.00           H  
ATOM    866  HG2 PRO    57      26.228  42.625  32.776  1.00  0.00           H  
ATOM    867  HG3 PRO    57      27.960  42.756  32.651  1.00  0.00           H  
ATOM    868  HB2 PRO    57      26.724  43.173  35.034  1.00  0.00           H  
ATOM    869  HB3 PRO    57      28.143  42.081  35.111  1.00  0.00           H  
ATOM    870  HA  PRO    57      26.623  40.477  35.902  1.00  0.00           H  
ATOM    871  N   ILE    58      23.973  41.293  34.411  1.00  0.00           N  
ATOM    872  CA  ILE    58      22.537  41.503  34.664  1.00  0.00           C  
ATOM    873  C   ILE    58      22.042  40.523  35.771  1.00  0.00           C  
ATOM    874  O   ILE    58      21.229  40.993  36.565  1.00  0.00           O  
ATOM    875  CB  ILE    58      21.871  41.236  33.315  1.00  0.00           C  
ATOM    876  CG2 ILE    58      20.314  40.939  33.502  1.00  0.00           C  
ATOM    877  CG1 ILE    58      21.910  42.448  32.260  1.00  0.00           C  
ATOM    878  CD1 ILE    58      21.198  43.741  32.606  1.00  0.00           C  
ATOM    879  H   ILE    58      24.328  40.895  33.554  1.00  0.00           H  
ATOM    880  HA  ILE    58      22.427  42.551  34.944  1.00  0.00           H  
ATOM    881  HB  ILE    58      22.310  40.377  32.806  1.00  0.00           H  
ATOM    882 HG21 ILE    58      19.831  40.826  32.531  1.00  0.00           H  
ATOM    883 HG22 ILE    58      20.090  40.081  34.136  1.00  0.00           H  
ATOM    884 HG23 ILE    58      19.930  41.798  34.053  1.00  0.00           H  
ATOM    885 HG12 ILE    58      22.964  42.684  32.122  1.00  0.00           H  
ATOM    886 HG13 ILE    58      21.618  42.196  31.241  1.00  0.00           H  
ATOM    887 HD11 ILE    58      20.129  43.609  32.777  1.00  0.00           H  
ATOM    888 HD12 ILE    58      21.577  44.169  33.536  1.00  0.00           H  
ATOM    889 HD13 ILE    58      21.402  44.318  31.705  1.00  0.00           H  
ATOM    890  N   CYS    59      22.430  39.227  35.866  1.00  0.00           N  
ATOM    891  CA  CYS    59      21.983  38.330  36.920  1.00  0.00           C  
ATOM    892  C   CYS    59      22.704  38.622  38.284  1.00  0.00           C  
ATOM    893  O   CYS    59      23.904  38.902  38.304  1.00  0.00           O  
ATOM    894  CB  CYS    59      22.235  36.917  36.451  1.00  0.00           C  
ATOM    895  SG  CYS    59      21.774  35.731  37.730  1.00  0.00           S  
ATOM    896  H   CYS    59      23.240  38.876  35.374  1.00  0.00           H  
ATOM    897  HA  CYS    59      20.895  38.371  36.989  1.00  0.00           H  
ATOM    898  HB2 CYS    59      21.732  36.716  35.504  1.00  0.00           H  
ATOM    899  HB3 CYS    59      23.285  36.882  36.159  1.00  0.00           H  
ATOM    900  HG  CYS    59      21.564  34.643  36.983  1.00  0.00           H  
ATOM    901  N   GLU    60      21.946  38.479  39.356  1.00  0.00           N  
ATOM    902  CA  GLU    60      22.330  38.460  40.823  1.00  0.00           C  
ATOM    903  C   GLU    60      21.645  37.413  41.684  1.00  0.00           C  
ATOM    904  O   GLU    60      21.926  37.345  42.806  1.00  0.00           O  
ATOM    905  CB  GLU    60      22.123  39.872  41.439  1.00  0.00           C  
ATOM    906  CG  GLU    60      20.685  40.289  41.942  1.00  0.00           C  
ATOM    907  CD  GLU    60      19.626  40.295  40.834  1.00  0.00           C  
ATOM    908  OE1 GLU    60      18.541  39.585  40.946  1.00  0.00           O  
ATOM    909  OE2 GLU    60      19.779  41.089  39.898  1.00  0.00           O1-
ATOM    910  H   GLU    60      21.017  38.187  39.088  1.00  0.00           H  
ATOM    911  HA  GLU    60      23.416  38.370  40.806  1.00  0.00           H  
ATOM    912  HB2 GLU    60      22.745  40.006  42.324  1.00  0.00           H  
ATOM    913  HB3 GLU    60      22.371  40.724  40.805  1.00  0.00           H  
ATOM    914  HG2 GLU    60      20.374  39.533  42.663  1.00  0.00           H  
ATOM    915  HG3 GLU    60      20.732  41.259  42.436  1.00  0.00           H  
ATOM    916  N   NME    61      20.759  36.553  41.082  1.00  0.00           N  
ATOM    917  C   NME    61      19.901  35.702  41.834  1.00  0.00           C  
ATOM    918  H   NME    61      20.479  36.711  40.125  1.00  0.00           H  
ATOM    919  H1  NME    61      20.174  34.659  41.670  1.00  0.00           H  
ATOM    920  H2  NME    61      19.830  36.021  42.874  1.00  0.00           H  
ATOM    921  H3  NME    61      18.930  35.707  41.337  1.00  0.00           H  
TER     922      NME    61
HETATM  923  N1  36X A 204      34.366  37.362  50.483  1.00 30.43           N  
HETATM  924  C6  36X A 204      32.980  37.338  50.599  1.00 28.90           C  
HETATM  925  C5  36X A 204      32.347  37.513  51.847  1.00 26.89           C  
HETATM  926  C4  36X A 204      33.002  37.692  53.193  1.00 23.35           C  
HETATM  927  C3  36X A 204      31.825  37.610  54.197  1.00 22.53           C  
HETATM  928  C2  36X A 204      30.509  37.703  53.388  1.00 24.74           C  
HETATM  929  C1  36X A 204      30.956  37.514  51.959  1.00 28.07           C  
HETATM  930  C7  36X A 204      32.124  37.140  49.491  1.00 34.06           C  
HETATM  931  C11 36X A 204      30.736  37.150  49.655  1.00 34.95           C  
HETATM  932  N   36X A 204      30.153  37.356  50.871  1.00 30.73           N1+
HETATM  933  C   36X A 204      28.687  37.393  51.016  1.00 30.75           C  
HETATM  934  C10 36X A 204      30.027  37.007  48.338  1.00 32.85           C  
HETATM  935  C9  36X A 204      31.152  36.677  47.336  1.00 32.51           C  
HETATM  936  C8  36X A 204      32.497  36.978  48.037  1.00 36.10           C  
HETATM  937 H1_1 36X A 204      34.846  37.190  49.616  1.00  0.00           H  
HETATM  938 H1_2 36X A 204      34.950  37.401  51.308  1.00  0.00           H  
HETATM  939 H4_1 36X A 204      33.748  36.917  53.376  1.00  0.00           H  
HETATM  940 H4_2 36X A 204      33.490  38.666  53.231  1.00  0.00           H  
HETATM  941 H3_1 36X A 204      31.858  36.633  54.681  1.00  0.00           H  
HETATM  942 H3_2 36X A 204      31.892  38.357  54.989  1.00  0.00           H  
HETATM  943 H2_1 36X A 204      29.791  36.941  53.691  1.00  0.00           H  
HETATM  944 H2_2 36X A 204      30.049  38.684  53.507  1.00  0.00           H  
HETATM  945 1HXT 36X A 204      28.234  37.733  50.088  1.00  0.00           H  
HETATM  946 2HXT 36X A 204      28.412  38.093  51.804  1.00  0.00           H  
HETATM  947 3HXT 36X A 204      28.340  36.390  51.262  1.00  0.00           H  
HETATM  948 H101 36X A 204      29.259  36.234  48.371  1.00  0.00           H  
HETATM  949 H102 36X A 204      29.574  37.965  48.084  1.00  0.00           H  
HETATM  950 H9_1 36X A 204      31.113  35.612  47.110  1.00  0.00           H  
HETATM  951 H9_2 36X A 204      31.037  37.204  46.389  1.00  0.00           H  
HETATM  952 H8_1 36X A 204      32.930  37.909  47.672  1.00  0.00           H  
HETATM  953 H8_2 36X A 204      33.205  36.174  47.879  1.00  0.00           H  
CONECT  917  919  920  921
CONECT  919  917
CONECT  920  917
CONECT  921  917
CONECT  923  924  937  938
CONECT  924  923  925  930
CONECT  924  930
CONECT  925  924  926  929
CONECT  925  929
CONECT  926  925  927  939  940
CONECT  927  926  928  941  942
CONECT  928  927  929  943  944
CONECT  929  925  928  932
CONECT  929  925
CONECT  930  924  931  936
CONECT  930  924
CONECT  931  930  932  934
CONECT  931  932
CONECT  932  929  931  933
CONECT  932  931
CONECT  933  932  945  946  947
CONECT  934  931  935  948  949
CONECT  935  934  936  950  951
CONECT  936  930  935  952  953
CONECT  937  923
CONECT  938  923
CONECT  939  926
CONECT  940  926
CONECT  941  927
CONECT  942  927
CONECT  943  928
CONECT  944  928
CONECT  945  933
CONECT  946  933
CONECT  947  933
CONECT  948  934
CONECT  949  934
CONECT  950  935
CONECT  951  935
CONECT  952  936
CONECT  953  936
END   
