# Supplementary material for: Exploring Aromatic Cage Flexibility Using Cosolvent Molecular Dynamics Simulations—An In-Silico Case Study of Tudor Domains
Source: J Chem Inf Model. 2024 May 21;64(11):4553–69. doi: 10.1021/acs.jcim.4c00298 (PMC11167732; doi:10.1021/acs.jcim.4c00298)
Supplement: Supplementary file 2 — ci4c00298_si_002.zip [file ci4c00298_si_002.zip › SMN/cluster_representatives/07_WAT_rep_c4.pdb]

TITLE     rep05.c4
REMARK   4      COMPLIES WITH FORMAT V. 3.0, 1-DEC-2006
REMARK 888
REMARK 888 WRITTEN BY MAESTRO (A PRODUCT OF SCHRODINGER, LLC)
CRYST1   63.102   63.102   63.102 109.47 109.47 109.47 P 1           1
ATOM      1  CH3 ACE     1      24.002  33.963  19.936  1.00  0.00           C  
ATOM      2  C   ACE     1      25.111  33.860  21.018  1.00  0.00           C  
ATOM      3  O   ACE     1      24.965  34.332  22.139  1.00  0.00           O  
ATOM      4  H1  ACE     1      24.508  33.982  18.971  1.00  0.00           H  
ATOM      5  H2  ACE     1      23.333  33.109  20.042  1.00  0.00           H  
ATOM      6  H3  ACE     1      23.522  34.937  20.025  1.00  0.00           H  
ATOM      7  N   LEU     2      26.068  33.063  20.715  1.00  0.00           N  
ATOM      8  CA  LEU     2      27.235  32.824  21.588  1.00  0.00           C  
ATOM      9  C   LEU     2      28.224  33.975  21.427  1.00  0.00           C  
ATOM     10  O   LEU     2      28.598  34.322  20.308  1.00  0.00           O  
ATOM     11  CB  LEU     2      27.831  31.483  21.265  1.00  0.00           C  
ATOM     12  CG  LEU     2      29.148  31.180  21.934  1.00  0.00           C  
ATOM     13  CD1 LEU     2      29.152  31.120  23.459  1.00  0.00           C  
ATOM     14  CD2 LEU     2      29.594  29.820  21.402  1.00  0.00           C  
ATOM     15  H   LEU     2      25.986  32.512  19.872  1.00  0.00           H  
ATOM     16  HA  LEU     2      26.873  32.767  22.615  1.00  0.00           H  
ATOM     17  HB2 LEU     2      27.124  30.683  21.487  1.00  0.00           H  
ATOM     18  HB3 LEU     2      27.853  31.419  20.177  1.00  0.00           H  
ATOM     19  HG  LEU     2      29.906  31.905  21.640  1.00  0.00           H  
ATOM     20 HD11 LEU     2      30.080  30.824  23.949  1.00  0.00           H  
ATOM     21 HD12 LEU     2      28.929  32.143  23.764  1.00  0.00           H  
ATOM     22 HD13 LEU     2      28.310  30.484  23.730  1.00  0.00           H  
ATOM     23 HD21 LEU     2      30.532  29.657  21.933  1.00  0.00           H  
ATOM     24 HD22 LEU     2      28.815  29.082  21.596  1.00  0.00           H  
ATOM     25 HD23 LEU     2      29.885  29.883  20.353  1.00  0.00           H  
ATOM     26  N   GLN     3      28.859  34.462  22.531  1.00  0.00           N  
ATOM     27  CA  GLN     3      29.973  35.385  22.603  1.00  0.00           C  
ATOM     28  C   GLN     3      31.058  34.949  23.569  1.00  0.00           C  
ATOM     29  O   GLN     3      30.745  34.538  24.669  1.00  0.00           O  
ATOM     30  CB  GLN     3      29.459  36.708  23.155  1.00  0.00           C  
ATOM     31  CG  GLN     3      30.338  37.861  22.761  1.00  0.00           C  
ATOM     32  CD  GLN     3      29.745  39.138  23.201  1.00  0.00           C  
ATOM     33  OE1 GLN     3      30.131  39.746  24.151  1.00  0.00           O  
ATOM     34  NE2 GLN     3      28.693  39.582  22.488  1.00  0.00           N  
ATOM     35  H   GLN     3      28.311  34.318  23.368  1.00  0.00           H  
ATOM     36  HA  GLN     3      30.402  35.511  21.609  1.00  0.00           H  
ATOM     37  HB2 GLN     3      28.464  36.904  22.756  1.00  0.00           H  
ATOM     38  HB3 GLN     3      29.432  36.569  24.235  1.00  0.00           H  
ATOM     39  HG2 GLN     3      31.316  37.767  23.234  1.00  0.00           H  
ATOM     40  HG3 GLN     3      30.526  37.857  21.687  1.00  0.00           H  
ATOM     41 HE21 GLN     3      28.257  39.038  21.758  1.00  0.00           H  
ATOM     42 HE22 GLN     3      28.251  40.468  22.685  1.00  0.00           H  
ATOM     43  N   GLN     4      32.300  35.007  23.124  1.00  0.00           N  
ATOM     44  CA  GLN     4      33.450  34.622  23.992  1.00  0.00           C  
ATOM     45  C   GLN     4      33.467  35.674  25.156  1.00  0.00           C  
ATOM     46  O   GLN     4      33.218  36.867  24.931  1.00  0.00           O  
ATOM     47  CB  GLN     4      34.750  34.609  23.182  1.00  0.00           C  
ATOM     48  CG  GLN     4      34.695  33.544  22.021  1.00  0.00           C  
ATOM     49  CD  GLN     4      34.073  32.171  22.506  1.00  0.00           C  
ATOM     50  OE1 GLN     4      34.373  31.579  23.513  1.00  0.00           O  
ATOM     51  NE2 GLN     4      33.234  31.566  21.716  1.00  0.00           N  
ATOM     52  H   GLN     4      32.394  35.181  22.133  1.00  0.00           H  
ATOM     53  HA  GLN     4      33.285  33.658  24.475  1.00  0.00           H  
ATOM     54  HB2 GLN     4      34.846  35.617  22.778  1.00  0.00           H  
ATOM     55  HB3 GLN     4      35.639  34.269  23.714  1.00  0.00           H  
ATOM     56  HG2 GLN     4      34.122  33.815  21.135  1.00  0.00           H  
ATOM     57  HG3 GLN     4      35.659  33.258  21.601  1.00  0.00           H  
ATOM     58 HE21 GLN     4      33.098  31.775  20.737  1.00  0.00           H  
ATOM     59 HE22 GLN     4      33.078  30.619  22.030  1.00  0.00           H  
ATOM     60  N   TRP     5      33.881  35.172  26.306  1.00  0.00           N  
ATOM     61  CA  TRP     5      34.253  36.065  27.394  1.00  0.00           C  
ATOM     62  C   TRP     5      35.681  36.654  27.081  1.00  0.00           C  
ATOM     63  O   TRP     5      36.632  35.955  26.646  1.00  0.00           O  
ATOM     64  CB  TRP     5      34.365  35.160  28.622  1.00  0.00           C  
ATOM     65  CG  TRP     5      33.100  34.513  29.029  1.00  0.00           C  
ATOM     66  CD1 TRP     5      32.812  33.165  28.893  1.00  0.00           C  
ATOM     67  NE1 TRP     5      31.535  32.936  29.433  1.00  0.00           N  
ATOM     68  CE2 TRP     5      30.983  34.106  29.862  1.00  0.00           C  
ATOM     69  CZ2 TRP     5      29.701  34.478  30.299  1.00  0.00           C  
ATOM     70  CH2 TRP     5      29.449  35.791  30.717  1.00  0.00           C  
ATOM     71  CZ3 TRP     5      30.425  36.747  30.602  1.00  0.00           C  
ATOM     72  CE3 TRP     5      31.599  36.444  29.933  1.00  0.00           C  
ATOM     73  CD2 TRP     5      31.922  35.121  29.570  1.00  0.00           C  
ATOM     74  H   TRP     5      34.186  34.214  26.403  1.00  0.00           H  
ATOM     75  HA  TRP     5      33.531  36.880  27.436  1.00  0.00           H  
ATOM     76  HB2 TRP     5      34.998  34.287  28.460  1.00  0.00           H  
ATOM     77  HB3 TRP     5      34.824  35.683  29.460  1.00  0.00           H  
ATOM     78  HD1 TRP     5      33.516  32.470  28.460  1.00  0.00           H  
ATOM     79  HE1 TRP     5      31.126  32.018  29.526  1.00  0.00           H  
ATOM     80  HZ2 TRP     5      28.889  33.767  30.322  1.00  0.00           H  
ATOM     81  HH2 TRP     5      28.475  36.086  31.077  1.00  0.00           H  
ATOM     82  HZ3 TRP     5      30.123  37.765  30.801  1.00  0.00           H  
ATOM     83  HE3 TRP     5      32.282  37.246  29.693  1.00  0.00           H  
ATOM     84  N   LYS     6      35.827  37.952  27.360  1.00  0.00           N  
ATOM     85  CA  LYS     6      37.114  38.585  27.552  1.00  0.00           C  
ATOM     86  C   LYS     6      37.390  38.816  29.042  1.00  0.00           C  
ATOM     87  O   LYS     6      36.531  38.899  29.919  1.00  0.00           O  
ATOM     88  CB  LYS     6      37.149  39.936  26.794  1.00  0.00           C  
ATOM     89  CG  LYS     6      37.031  39.907  25.262  1.00  0.00           C  
ATOM     90  CD  LYS     6      35.705  39.387  24.565  1.00  0.00           C  
ATOM     91  CE  LYS     6      34.409  40.009  25.160  1.00  0.00           C  
ATOM     92  NZ  LYS     6      33.264  39.613  24.361  1.00  0.00           N1+
ATOM     93  H   LYS     6      34.993  38.431  27.669  1.00  0.00           H  
ATOM     94  HA  LYS     6      37.965  38.014  27.180  1.00  0.00           H  
ATOM     95  HB2 LYS     6      36.434  40.656  27.193  1.00  0.00           H  
ATOM     96  HB3 LYS     6      38.174  40.256  26.974  1.00  0.00           H  
ATOM     97  HG2 LYS     6      37.150  40.891  24.809  1.00  0.00           H  
ATOM     98  HG3 LYS     6      37.826  39.303  24.823  1.00  0.00           H  
ATOM     99  HD2 LYS     6      35.675  39.491  23.480  1.00  0.00           H  
ATOM    100  HD3 LYS     6      35.650  38.313  24.746  1.00  0.00           H  
ATOM    101  HE2 LYS     6      34.359  39.688  26.200  1.00  0.00           H  
ATOM    102  HE3 LYS     6      34.609  41.080  25.132  1.00  0.00           H  
ATOM    103  HZ1 LYS     6      32.536  40.308  24.443  1.00  0.00           H  
ATOM    104  HZ2 LYS     6      33.438  39.617  23.366  1.00  0.00           H  
ATOM    105  HZ3 LYS     6      32.853  38.730  24.630  1.00  0.00           H  
ATOM    106  N   VAL     7      38.668  39.187  29.232  1.00  0.00           N  
ATOM    107  CA  VAL     7      39.153  39.818  30.471  1.00  0.00           C  
ATOM    108  C   VAL     7      38.609  41.229  30.631  1.00  0.00           C  
ATOM    109  O   VAL     7      38.460  41.902  29.631  1.00  0.00           O  
ATOM    110  CB  VAL     7      40.670  39.754  30.465  1.00  0.00           C  
ATOM    111  CG1 VAL     7      41.305  40.392  31.737  1.00  0.00           C  
ATOM    112  CG2 VAL     7      41.132  38.314  30.554  1.00  0.00           C  
ATOM    113  H   VAL     7      39.244  39.282  28.407  1.00  0.00           H  
ATOM    114  HA  VAL     7      38.812  39.198  31.300  1.00  0.00           H  
ATOM    115  HB  VAL     7      40.971  40.200  29.518  1.00  0.00           H  
ATOM    116 HG11 VAL     7      40.879  39.950  32.638  1.00  0.00           H  
ATOM    117 HG12 VAL     7      42.388  40.332  31.629  1.00  0.00           H  
ATOM    118 HG13 VAL     7      41.007  41.440  31.779  1.00  0.00           H  
ATOM    119 HG21 VAL     7      42.205  38.187  30.416  1.00  0.00           H  
ATOM    120 HG22 VAL     7      40.833  37.930  31.529  1.00  0.00           H  
ATOM    121 HG23 VAL     7      40.661  37.760  29.742  1.00  0.00           H  
ATOM    122  N   GLY     8      38.198  41.578  31.801  1.00  0.00           N  
ATOM    123  CA  GLY     8      37.513  42.851  32.098  1.00  0.00           C  
ATOM    124  C   GLY     8      36.004  42.662  32.104  1.00  0.00           C  
ATOM    125  O   GLY     8      35.350  43.603  32.525  1.00  0.00           O  
ATOM    126  H   GLY     8      38.350  40.880  32.515  1.00  0.00           H  
ATOM    127  HA2 GLY     8      37.779  43.366  33.020  1.00  0.00           H  
ATOM    128  HA3 GLY     8      37.730  43.643  31.380  1.00  0.00           H  
ATOM    129  N   ASP     9      35.332  41.551  31.759  1.00  0.00           N  
ATOM    130  CA  ASP     9      33.915  41.500  31.602  1.00  0.00           C  
ATOM    131  C   ASP     9      33.297  41.178  32.900  1.00  0.00           C  
ATOM    132  O   ASP     9      33.784  40.343  33.685  1.00  0.00           O  
ATOM    133  CB  ASP     9      33.610  40.412  30.562  1.00  0.00           C  
ATOM    134  CG  ASP     9      33.989  40.783  29.138  1.00  0.00           C  
ATOM    135  OD1 ASP     9      34.165  41.981  28.787  1.00  0.00           O  
ATOM    136  OD2 ASP     9      33.957  39.850  28.333  1.00  0.00           O1-
ATOM    137  H   ASP     9      35.792  40.783  31.293  1.00  0.00           H  
ATOM    138  HA  ASP     9      33.740  42.516  31.247  1.00  0.00           H  
ATOM    139  HB2 ASP     9      34.126  39.481  30.799  1.00  0.00           H  
ATOM    140  HB3 ASP     9      32.561  40.136  30.662  1.00  0.00           H  
ATOM    141  N   LYS    10      32.199  41.847  33.261  1.00  0.00           N  
ATOM    142  CA  LYS    10      31.250  41.395  34.336  1.00  0.00           C  
ATOM    143  C   LYS    10      30.491  40.118  33.991  1.00  0.00           C  
ATOM    144  O   LYS    10      30.218  39.851  32.818  1.00  0.00           O  
ATOM    145  CB  LYS    10      30.341  42.661  34.608  1.00  0.00           C  
ATOM    146  CG  LYS    10      31.088  43.766  35.359  1.00  0.00           C  
ATOM    147  CD  LYS    10      30.352  45.145  35.415  1.00  0.00           C  
ATOM    148  CE  LYS    10      31.144  46.298  35.980  1.00  0.00           C  
ATOM    149  NZ  LYS    10      32.054  46.838  34.885  1.00  0.00           N1+
ATOM    150  H   LYS    10      31.800  42.484  32.586  1.00  0.00           H  
ATOM    151  HA  LYS    10      31.897  41.156  35.181  1.00  0.00           H  
ATOM    152  HB2 LYS    10      29.978  42.966  33.627  1.00  0.00           H  
ATOM    153  HB3 LYS    10      29.479  42.291  35.164  1.00  0.00           H  
ATOM    154  HG2 LYS    10      31.369  43.439  36.361  1.00  0.00           H  
ATOM    155  HG3 LYS    10      32.065  44.018  34.946  1.00  0.00           H  
ATOM    156  HD2 LYS    10      29.930  45.368  34.435  1.00  0.00           H  
ATOM    157  HD3 LYS    10      29.475  45.016  36.049  1.00  0.00           H  
ATOM    158  HE2 LYS    10      30.529  47.155  36.253  1.00  0.00           H  
ATOM    159  HE3 LYS    10      31.735  46.017  36.852  1.00  0.00           H  
ATOM    160  HZ1 LYS    10      32.864  46.249  34.757  1.00  0.00           H  
ATOM    161  HZ2 LYS    10      31.539  47.047  34.042  1.00  0.00           H  
ATOM    162  HZ3 LYS    10      32.415  47.755  35.109  1.00  0.00           H  
ATOM    163  N   CYS    11      30.098  39.382  35.003  1.00  0.00           N  
ATOM    164  CA  CYS    11      29.441  38.134  34.869  1.00  0.00           C  
ATOM    165  C   CYS    11      28.938  37.678  36.283  1.00  0.00           C  
ATOM    166  O   CYS    11      29.150  38.378  37.287  1.00  0.00           O  
ATOM    167  CB  CYS    11      30.436  37.104  34.280  1.00  0.00           C  
ATOM    168  SG  CYS    11      31.858  37.081  35.330  1.00  0.00           S  
ATOM    169  H   CYS    11      30.348  39.794  35.891  1.00  0.00           H  
ATOM    170  HA  CYS    11      28.563  38.126  34.224  1.00  0.00           H  
ATOM    171  HB2 CYS    11      30.020  36.097  34.324  1.00  0.00           H  
ATOM    172  HB3 CYS    11      30.615  37.230  33.212  1.00  0.00           H  
ATOM    173  HG  CYS    11      32.431  38.038  34.595  1.00  0.00           H  
ATOM    174  N   SER    12      28.094  36.608  36.354  1.00  0.00           N  
ATOM    175  CA  SER    12      27.486  36.104  37.612  1.00  0.00           C  
ATOM    176  C   SER    12      27.999  34.709  37.810  1.00  0.00           C  
ATOM    177  O   SER    12      27.955  33.942  36.859  1.00  0.00           O  
ATOM    178  CB  SER    12      25.919  36.111  37.535  1.00  0.00           C  
ATOM    179  OG  SER    12      25.351  37.290  37.044  1.00  0.00           O  
ATOM    180  H   SER    12      28.026  36.052  35.514  1.00  0.00           H  
ATOM    181  HA  SER    12      27.874  36.776  38.376  1.00  0.00           H  
ATOM    182  HB2 SER    12      25.608  35.369  36.801  1.00  0.00           H  
ATOM    183  HB3 SER    12      25.703  35.878  38.578  1.00  0.00           H  
ATOM    184  HG  SER    12      25.491  37.077  36.118  1.00  0.00           H  
ATOM    185  N   ALA    13      28.412  34.334  39.039  1.00  0.00           N  
ATOM    186  CA  ALA    13      29.002  32.973  39.278  1.00  0.00           C  
ATOM    187  C   ALA    13      28.683  32.532  40.604  1.00  0.00           C  
ATOM    188  O   ALA    13      28.291  33.236  41.526  1.00  0.00           O  
ATOM    189  CB  ALA    13      30.487  33.005  38.904  1.00  0.00           C  
ATOM    190  H   ALA    13      28.372  35.025  39.775  1.00  0.00           H  
ATOM    191  HA  ALA    13      28.580  32.233  38.598  1.00  0.00           H  
ATOM    192  HB1 ALA    13      30.931  32.036  39.132  1.00  0.00           H  
ATOM    193  HB2 ALA    13      30.478  33.289  37.852  1.00  0.00           H  
ATOM    194  HB3 ALA    13      30.965  33.759  39.529  1.00  0.00           H  
ATOM    195  N   ILE    14      28.844  31.213  40.809  1.00  0.00           N  
ATOM    196  CA  ILE    14      28.676  30.586  42.130  1.00  0.00           C  
ATOM    197  C   ILE    14      29.701  30.960  43.168  1.00  0.00           C  
ATOM    198  O   ILE    14      30.907  30.705  42.965  1.00  0.00           O  
ATOM    199  CB  ILE    14      28.549  29.038  42.222  1.00  0.00           C  
ATOM    200  CG2 ILE    14      28.122  28.654  43.646  1.00  0.00           C  
ATOM    201  CG1 ILE    14      27.484  28.445  41.259  1.00  0.00           C  
ATOM    202  CD1 ILE    14      27.499  26.952  40.996  1.00  0.00           C  
ATOM    203  H   ILE    14      29.214  30.616  40.083  1.00  0.00           H  
ATOM    204  HA  ILE    14      27.709  30.942  42.487  1.00  0.00           H  
ATOM    205  HB  ILE    14      29.531  28.608  42.025  1.00  0.00           H  
ATOM    206 HG21 ILE    14      28.899  28.907  44.367  1.00  0.00           H  
ATOM    207 HG22 ILE    14      27.162  29.140  43.820  1.00  0.00           H  
ATOM    208 HG23 ILE    14      28.094  27.569  43.752  1.00  0.00           H  
ATOM    209 HG12 ILE    14      26.484  28.763  41.552  1.00  0.00           H  
ATOM    210 HG13 ILE    14      27.521  28.796  40.228  1.00  0.00           H  
ATOM    211 HD11 ILE    14      28.447  26.592  40.597  1.00  0.00           H  
ATOM    212 HD12 ILE    14      27.275  26.354  41.879  1.00  0.00           H  
ATOM    213 HD13 ILE    14      26.863  26.656  40.161  1.00  0.00           H  
ATOM    214  N   TRP    15      29.283  31.767  44.159  1.00  0.00           N  
ATOM    215  CA  TRP    15      30.170  32.123  45.251  1.00  0.00           C  
ATOM    216  C   TRP    15      30.242  31.015  46.242  1.00  0.00           C  
ATOM    217  O   TRP    15      29.212  30.685  46.912  1.00  0.00           O  
ATOM    218  CB  TRP    15      29.785  33.443  45.885  1.00  0.00           C  
ATOM    219  CG  TRP    15      30.531  34.140  46.925  1.00  0.00           C  
ATOM    220  CD1 TRP    15      31.853  34.099  47.098  1.00  0.00           C  
ATOM    221  NE1 TRP    15      32.193  35.113  48.000  1.00  0.00           N  
ATOM    222  CE2 TRP    15      31.109  35.828  48.386  1.00  0.00           C  
ATOM    223  CZ2 TRP    15      30.988  36.980  49.191  1.00  0.00           C  
ATOM    224  CH2 TRP    15      29.719  37.497  49.425  1.00  0.00           C  
ATOM    225  CZ3 TRP    15      28.634  36.873  48.845  1.00  0.00           C  
ATOM    226  CE3 TRP    15      28.746  35.708  48.064  1.00  0.00           C  
ATOM    227  CD2 TRP    15      30.002  35.142  47.875  1.00  0.00           C  
ATOM    228  H   TRP    15      28.398  32.208  43.955  1.00  0.00           H  
ATOM    229  HA  TRP    15      31.195  32.326  44.941  1.00  0.00           H  
ATOM    230  HB2 TRP    15      29.789  34.233  45.136  1.00  0.00           H  
ATOM    231  HB3 TRP    15      28.758  33.414  46.247  1.00  0.00           H  
ATOM    232  HD1 TRP    15      32.598  33.491  46.609  1.00  0.00           H  
ATOM    233  HE1 TRP    15      33.131  35.209  48.360  1.00  0.00           H  
ATOM    234  HZ2 TRP    15      31.836  37.587  49.472  1.00  0.00           H  
ATOM    235  HH2 TRP    15      29.659  38.368  50.060  1.00  0.00           H  
ATOM    236  HZ3 TRP    15      27.664  37.340  48.941  1.00  0.00           H  
ATOM    237  HE3 TRP    15      27.908  35.381  47.467  1.00  0.00           H  
ATOM    238  N   SER    16      31.381  30.420  46.543  1.00  0.00           N  
ATOM    239  CA  SER    16      31.435  29.237  47.375  1.00  0.00           C  
ATOM    240  C   SER    16      30.981  29.530  48.838  1.00  0.00           C  
ATOM    241  O   SER    16      30.544  28.610  49.515  1.00  0.00           O  
ATOM    242  CB  SER    16      32.835  28.665  47.369  1.00  0.00           C  
ATOM    243  OG  SER    16      33.764  29.648  47.726  1.00  0.00           O  
ATOM    244  H   SER    16      32.233  30.818  46.175  1.00  0.00           H  
ATOM    245  HA  SER    16      30.770  28.528  46.881  1.00  0.00           H  
ATOM    246  HB2 SER    16      32.930  27.791  48.014  1.00  0.00           H  
ATOM    247  HB3 SER    16      33.114  28.407  46.348  1.00  0.00           H  
ATOM    248  HG  SER    16      33.869  30.139  46.908  1.00  0.00           H  
ATOM    249  N   GLU    17      30.982  30.775  49.279  1.00  0.00           N  
ATOM    250  CA  GLU    17      30.585  31.099  50.581  1.00  0.00           C  
ATOM    251  C   GLU    17      29.069  30.999  50.814  1.00  0.00           C  
ATOM    252  O   GLU    17      28.530  31.166  51.891  1.00  0.00           O  
ATOM    253  CB  GLU    17      31.058  32.489  50.917  1.00  0.00           C  
ATOM    254  CG  GLU    17      32.556  32.735  50.543  1.00  0.00           C  
ATOM    255  CD  GLU    17      33.462  31.929  51.447  1.00  0.00           C  
ATOM    256  OE1 GLU    17      34.143  32.561  52.290  1.00  0.00           O  
ATOM    257  OE2 GLU    17      33.512  30.684  51.369  1.00  0.00           O1-
ATOM    258  H   GLU    17      31.371  31.450  48.637  1.00  0.00           H  
ATOM    259  HA  GLU    17      31.027  30.436  51.326  1.00  0.00           H  
ATOM    260  HB2 GLU    17      30.472  33.202  50.335  1.00  0.00           H  
ATOM    261  HB3 GLU    17      30.981  32.650  51.992  1.00  0.00           H  
ATOM    262  HG2 GLU    17      32.641  32.586  49.466  1.00  0.00           H  
ATOM    263  HG3 GLU    17      32.799  33.791  50.660  1.00  0.00           H  
ATOM    264  N   ASP    18      28.260  30.853  49.752  1.00  0.00           N  
ATOM    265  CA  ASP    18      26.774  30.710  49.718  1.00  0.00           C  
ATOM    266  C   ASP    18      26.211  29.615  48.779  1.00  0.00           C  
ATOM    267  O   ASP    18      25.047  29.449  48.593  1.00  0.00           O  
ATOM    268  CB  ASP    18      26.116  32.068  49.260  1.00  0.00           C  
ATOM    269  CG  ASP    18      24.737  32.332  49.947  1.00  0.00           C  
ATOM    270  OD1 ASP    18      24.139  33.391  49.733  1.00  0.00           O  
ATOM    271  OD2 ASP    18      24.314  31.501  50.767  1.00  0.00           O1-
ATOM    272  H   ASP    18      28.794  30.837  48.896  1.00  0.00           H  
ATOM    273  HA  ASP    18      26.397  30.362  50.680  1.00  0.00           H  
ATOM    274  HB2 ASP    18      26.724  32.892  49.633  1.00  0.00           H  
ATOM    275  HB3 ASP    18      26.062  32.201  48.179  1.00  0.00           H  
ATOM    276  N   GLY    19      27.129  28.998  47.966  1.00  0.00           N  
ATOM    277  CA  GLY    19      26.793  27.906  46.994  1.00  0.00           C  
ATOM    278  C   GLY    19      25.727  28.357  45.952  1.00  0.00           C  
ATOM    279  O   GLY    19      24.935  27.542  45.447  1.00  0.00           O  
ATOM    280  H   GLY    19      28.115  29.142  48.136  1.00  0.00           H  
ATOM    281  HA2 GLY    19      27.692  27.626  46.444  1.00  0.00           H  
ATOM    282  HA3 GLY    19      26.462  27.031  47.553  1.00  0.00           H  
ATOM    283  N   CYS    20      25.591  29.711  45.760  1.00  0.00           N  
ATOM    284  CA  CYS    20      24.513  30.358  45.057  1.00  0.00           C  
ATOM    285  C   CYS    20      25.021  31.371  44.017  1.00  0.00           C  
ATOM    286  O   CYS    20      26.175  31.791  44.126  1.00  0.00           O  
ATOM    287  CB  CYS    20      23.667  31.033  46.123  1.00  0.00           C  
ATOM    288  SG  CYS    20      22.124  31.625  45.361  1.00  0.00           S  
ATOM    289  H   CYS    20      26.281  30.382  46.066  1.00  0.00           H  
ATOM    290  HA  CYS    20      23.894  29.594  44.587  1.00  0.00           H  
ATOM    291  HB2 CYS    20      23.462  30.388  46.979  1.00  0.00           H  
ATOM    292  HB3 CYS    20      24.237  31.872  46.523  1.00  0.00           H  
ATOM    293  HG  CYS    20      21.686  32.081  46.538  1.00  0.00           H  
ATOM    294  N   ILE    21      24.255  31.823  42.975  1.00  0.00           N  
ATOM    295  CA  ILE    21      24.720  32.846  41.986  1.00  0.00           C  
ATOM    296  C   ILE    21      24.853  34.228  42.676  1.00  0.00           C  
ATOM    297  O   ILE    21      23.821  34.762  43.167  1.00  0.00           O  
ATOM    298  CB  ILE    21      23.892  32.832  40.669  1.00  0.00           C  
ATOM    299  CG2 ILE    21      24.342  33.958  39.668  1.00  0.00           C  
ATOM    300  CG1 ILE    21      23.936  31.479  39.773  1.00  0.00           C  
ATOM    301  CD1 ILE    21      25.274  31.052  39.183  1.00  0.00           C  
ATOM    302  H   ILE    21      23.311  31.469  43.036  1.00  0.00           H  
ATOM    303  HA  ILE    21      25.670  32.521  41.561  1.00  0.00           H  
ATOM    304  HB  ILE    21      22.861  33.013  40.973  1.00  0.00           H  
ATOM    305 HG21 ILE    21      23.905  33.981  38.670  1.00  0.00           H  
ATOM    306 HG22 ILE    21      24.065  34.899  40.145  1.00  0.00           H  
ATOM    307 HG23 ILE    21      25.420  33.881  39.526  1.00  0.00           H  
ATOM    308 HG12 ILE    21      23.579  30.650  40.383  1.00  0.00           H  
ATOM    309 HG13 ILE    21      23.221  31.591  38.958  1.00  0.00           H  
ATOM    310 HD11 ILE    21      25.829  30.591  40.000  1.00  0.00           H  
ATOM    311 HD12 ILE    21      24.980  30.259  38.496  1.00  0.00           H  
ATOM    312 HD13 ILE    21      25.785  31.862  38.664  1.00  0.00           H  
ATOM    313  N   TYR    22      26.067  34.865  42.555  1.00  0.00           N  
ATOM    314  CA  TYR    22      26.480  36.278  42.901  1.00  0.00           C  
ATOM    315  C   TYR    22      27.355  36.937  41.855  1.00  0.00           C  
ATOM    316  O   TYR    22      28.008  36.275  41.067  1.00  0.00           O  
ATOM    317  CB  TYR    22      27.155  36.231  44.230  1.00  0.00           C  
ATOM    318  CG  TYR    22      26.254  36.236  45.453  1.00  0.00           C  
ATOM    319  CD1 TYR    22      25.857  34.985  45.915  1.00  0.00           C  
ATOM    320  CE1 TYR    22      25.055  34.904  47.038  1.00  0.00           C  
ATOM    321  CZ  TYR    22      24.743  36.072  47.748  1.00  0.00           C  
ATOM    322  OH  TYR    22      24.109  36.008  48.923  1.00  0.00           O  
ATOM    323  CE2 TYR    22      25.005  37.361  47.147  1.00  0.00           C  
ATOM    324  CD2 TYR    22      25.759  37.453  45.987  1.00  0.00           C  
ATOM    325  H   TYR    22      26.816  34.252  42.264  1.00  0.00           H  
ATOM    326  HA  TYR    22      25.565  36.869  42.944  1.00  0.00           H  
ATOM    327  HB2 TYR    22      27.781  35.340  44.285  1.00  0.00           H  
ATOM    328  HB3 TYR    22      27.961  36.958  44.332  1.00  0.00           H  
ATOM    329  HD1 TYR    22      26.276  34.121  45.419  1.00  0.00           H  
ATOM    330  HE1 TYR    22      24.698  33.961  47.425  1.00  0.00           H  
ATOM    331  HH  TYR    22      24.095  35.077  49.157  1.00  0.00           H  
ATOM    332  HE2 TYR    22      24.708  38.255  47.677  1.00  0.00           H  
ATOM    333  HD2 TYR    22      25.996  38.333  45.408  1.00  0.00           H  
ATOM    334  N   PRO    23      27.464  38.299  41.917  1.00  0.00           N  
ATOM    335  CA  PRO    23      28.031  39.060  40.779  1.00  0.00           C  
ATOM    336  C   PRO    23      29.530  39.352  40.915  1.00  0.00           C  
ATOM    337  O   PRO    23      30.027  39.666  42.033  1.00  0.00           O  
ATOM    338  CD  PRO    23      26.736  39.189  42.834  1.00  0.00           C  
ATOM    339  CG  PRO    23      26.797  40.563  42.180  1.00  0.00           C  
ATOM    340  CB  PRO    23      27.266  40.351  40.713  1.00  0.00           C  
ATOM    341  HD2 PRO    23      27.285  39.215  43.776  1.00  0.00           H  
ATOM    342  HD3 PRO    23      25.692  38.882  42.886  1.00  0.00           H  
ATOM    343  HG2 PRO    23      27.556  41.124  42.726  1.00  0.00           H  
ATOM    344  HG3 PRO    23      25.790  40.965  42.289  1.00  0.00           H  
ATOM    345  HB2 PRO    23      27.921  41.149  40.361  1.00  0.00           H  
ATOM    346  HB3 PRO    23      26.358  40.291  40.113  1.00  0.00           H  
ATOM    347  HA  PRO    23      27.888  38.535  39.834  1.00  0.00           H  
ATOM    348  N   ALA    24      30.317  39.289  39.818  1.00  0.00           N  
ATOM    349  CA  ALA    24      31.761  39.423  39.775  1.00  0.00           C  
ATOM    350  C   ALA    24      32.255  39.997  38.420  1.00  0.00           C  
ATOM    351  O   ALA    24      31.381  40.487  37.686  1.00  0.00           O  
ATOM    352  CB  ALA    24      32.255  37.969  40.030  1.00  0.00           C  
ATOM    353  H   ALA    24      29.954  38.862  38.978  1.00  0.00           H  
ATOM    354  HA  ALA    24      32.015  40.142  40.553  1.00  0.00           H  
ATOM    355  HB1 ALA    24      33.328  37.838  39.881  1.00  0.00           H  
ATOM    356  HB2 ALA    24      32.028  37.718  41.065  1.00  0.00           H  
ATOM    357  HB3 ALA    24      31.720  37.229  39.436  1.00  0.00           H  
ATOM    358  N   THR    25      33.544  39.994  38.203  1.00  0.00           N  
ATOM    359  CA  THR    25      34.327  40.407  37.005  1.00  0.00           C  
ATOM    360  C   THR    25      35.551  39.464  36.749  1.00  0.00           C  
ATOM    361  O   THR    25      36.352  39.138  37.626  1.00  0.00           O  
ATOM    362  CB  THR    25      34.959  41.771  37.267  1.00  0.00           C  
ATOM    363  CG2 THR    25      35.722  42.296  36.040  1.00  0.00           C  
ATOM    364  OG1 THR    25      33.968  42.681  37.550  1.00  0.00           O  
ATOM    365  H   THR    25      34.106  39.746  39.005  1.00  0.00           H  
ATOM    366  HA  THR    25      33.776  40.491  36.068  1.00  0.00           H  
ATOM    367  HB  THR    25      35.575  41.681  38.162  1.00  0.00           H  
ATOM    368 HG21 THR    25      36.725  41.872  35.978  1.00  0.00           H  
ATOM    369 HG22 THR    25      35.102  42.062  35.175  1.00  0.00           H  
ATOM    370 HG23 THR    25      35.711  43.385  36.072  1.00  0.00           H  
ATOM    371  HG1 THR    25      33.498  42.276  38.283  1.00  0.00           H  
ATOM    372  N   ILE    26      35.679  39.160  35.472  1.00  0.00           N  
ATOM    373  CA  ILE    26      36.737  38.232  34.942  1.00  0.00           C  
ATOM    374  C   ILE    26      38.149  38.906  35.021  1.00  0.00           C  
ATOM    375  O   ILE    26      38.310  39.928  34.389  1.00  0.00           O  
ATOM    376  CB  ILE    26      36.377  37.749  33.456  1.00  0.00           C  
ATOM    377  CG2 ILE    26      37.407  36.689  33.070  1.00  0.00           C  
ATOM    378  CG1 ILE    26      34.967  37.075  33.387  1.00  0.00           C  
ATOM    379  CD1 ILE    26      34.595  36.475  32.078  1.00  0.00           C  
ATOM    380  H   ILE    26      34.965  39.487  34.837  1.00  0.00           H  
ATOM    381  HA  ILE    26      36.840  37.380  35.614  1.00  0.00           H  
ATOM    382  HB  ILE    26      36.477  38.542  32.714  1.00  0.00           H  
ATOM    383 HG21 ILE    26      38.350  37.214  32.915  1.00  0.00           H  
ATOM    384 HG22 ILE    26      37.441  35.954  33.874  1.00  0.00           H  
ATOM    385 HG23 ILE    26      37.167  36.252  32.100  1.00  0.00           H  
ATOM    386 HG12 ILE    26      34.799  36.332  34.167  1.00  0.00           H  
ATOM    387 HG13 ILE    26      34.157  37.802  33.461  1.00  0.00           H  
ATOM    388 HD11 ILE    26      34.839  37.148  31.257  1.00  0.00           H  
ATOM    389 HD12 ILE    26      35.120  35.532  31.921  1.00  0.00           H  
ATOM    390 HD13 ILE    26      33.518  36.311  32.038  1.00  0.00           H  
ATOM    391  N   ALA    27      39.092  38.323  35.782  1.00  0.00           N  
ATOM    392  CA  ALA    27      40.530  38.706  35.813  1.00  0.00           C  
ATOM    393  C   ALA    27      41.478  37.872  34.996  1.00  0.00           C  
ATOM    394  O   ALA    27      42.550  38.349  34.621  1.00  0.00           O  
ATOM    395  CB  ALA    27      41.007  38.861  37.240  1.00  0.00           C  
ATOM    396  H   ALA    27      38.839  37.546  36.376  1.00  0.00           H  
ATOM    397  HA  ALA    27      40.735  39.687  35.385  1.00  0.00           H  
ATOM    398  HB1 ALA    27      40.848  37.942  37.803  1.00  0.00           H  
ATOM    399  HB2 ALA    27      42.050  39.174  37.278  1.00  0.00           H  
ATOM    400  HB3 ALA    27      40.438  39.676  37.687  1.00  0.00           H  
ATOM    401  N   SER    28      41.116  36.615  34.662  1.00  0.00           N  
ATOM    402  CA  SER    28      41.888  35.738  33.819  1.00  0.00           C  
ATOM    403  C   SER    28      41.096  34.731  33.069  1.00  0.00           C  
ATOM    404  O   SER    28      40.095  34.235  33.546  1.00  0.00           O  
ATOM    405  CB  SER    28      43.020  35.021  34.562  1.00  0.00           C  
ATOM    406  OG  SER    28      43.843  34.304  33.663  1.00  0.00           O  
ATOM    407  H   SER    28      40.257  36.270  35.066  1.00  0.00           H  
ATOM    408  HA  SER    28      42.460  36.269  33.059  1.00  0.00           H  
ATOM    409  HB2 SER    28      43.625  35.728  35.131  1.00  0.00           H  
ATOM    410  HB3 SER    28      42.651  34.370  35.353  1.00  0.00           H  
ATOM    411  HG  SER    28      44.001  33.481  34.132  1.00  0.00           H  
ATOM    412  N   ILE    29      41.529  34.538  31.803  1.00  0.00           N  
ATOM    413  CA  ILE    29      41.056  33.433  30.964  1.00  0.00           C  
ATOM    414  C   ILE    29      42.020  32.239  30.950  1.00  0.00           C  
ATOM    415  O   ILE    29      43.228  32.525  30.811  1.00  0.00           O  
ATOM    416  CB  ILE    29      40.713  34.021  29.567  1.00  0.00           C  
ATOM    417  CG2 ILE    29      40.435  32.915  28.498  1.00  0.00           C  
ATOM    418  CG1 ILE    29      39.563  35.045  29.607  1.00  0.00           C  
ATOM    419  CD1 ILE    29      38.242  34.594  30.148  1.00  0.00           C  
ATOM    420  H   ILE    29      42.404  34.917  31.474  1.00  0.00           H  
ATOM    421  HA  ILE    29      40.126  33.057  31.392  1.00  0.00           H  
ATOM    422  HB  ILE    29      41.510  34.688  29.240  1.00  0.00           H  
ATOM    423 HG21 ILE    29      41.302  32.303  28.249  1.00  0.00           H  
ATOM    424 HG22 ILE    29      39.737  32.148  28.829  1.00  0.00           H  
ATOM    425 HG23 ILE    29      40.106  33.403  27.579  1.00  0.00           H  
ATOM    426 HG12 ILE    29      39.798  35.825  30.330  1.00  0.00           H  
ATOM    427 HG13 ILE    29      39.508  35.545  28.640  1.00  0.00           H  
ATOM    428 HD11 ILE    29      38.192  34.679  31.234  1.00  0.00           H  
ATOM    429 HD12 ILE    29      37.496  35.377  30.011  1.00  0.00           H  
ATOM    430 HD13 ILE    29      37.871  33.631  29.797  1.00  0.00           H  
ATOM    431  N   ASP    30      41.493  31.017  31.094  1.00  0.00           N  
ATOM    432  CA  ASP    30      42.251  29.805  30.986  1.00  0.00           C  
ATOM    433  C   ASP    30      41.687  28.869  29.936  1.00  0.00           C  
ATOM    434  O   ASP    30      40.761  28.066  30.290  1.00  0.00           O  
ATOM    435  CB  ASP    30      42.474  29.135  32.407  1.00  0.00           C  
ATOM    436  CG  ASP    30      43.211  27.771  32.373  1.00  0.00           C  
ATOM    437  OD1 ASP    30      43.555  27.277  31.281  1.00  0.00           O  
ATOM    438  OD2 ASP    30      43.546  27.214  33.479  1.00  0.00           O1-
ATOM    439  H   ASP    30      40.490  30.900  31.102  1.00  0.00           H  
ATOM    440  HA  ASP    30      43.267  29.993  30.639  1.00  0.00           H  
ATOM    441  HB2 ASP    30      43.029  29.868  32.992  1.00  0.00           H  
ATOM    442  HB3 ASP    30      41.457  28.955  32.754  1.00  0.00           H  
ATOM    443  N   PHE    31      42.268  28.776  28.714  1.00  0.00           N  
ATOM    444  CA  PHE    31      41.761  28.013  27.607  1.00  0.00           C  
ATOM    445  C   PHE    31      42.129  26.512  27.714  1.00  0.00           C  
ATOM    446  O   PHE    31      41.680  25.725  26.877  1.00  0.00           O  
ATOM    447  CB  PHE    31      42.241  28.634  26.324  1.00  0.00           C  
ATOM    448  CG  PHE    31      43.695  28.205  25.893  1.00  0.00           C  
ATOM    449  CD1 PHE    31      44.766  29.053  26.196  1.00  0.00           C  
ATOM    450  CE1 PHE    31      46.069  28.716  25.768  1.00  0.00           C  
ATOM    451  CZ  PHE    31      46.295  27.613  24.964  1.00  0.00           C  
ATOM    452  CE2 PHE    31      45.210  26.829  24.571  1.00  0.00           C  
ATOM    453  CD2 PHE    31      43.883  27.088  24.993  1.00  0.00           C  
ATOM    454  H   PHE    31      43.141  29.276  28.628  1.00  0.00           H  
ATOM    455  HA  PHE    31      40.688  28.190  27.545  1.00  0.00           H  
ATOM    456  HB2 PHE    31      41.466  28.350  25.611  1.00  0.00           H  
ATOM    457  HB3 PHE    31      42.271  29.723  26.297  1.00  0.00           H  
ATOM    458  HD1 PHE    31      44.582  29.981  26.715  1.00  0.00           H  
ATOM    459  HE1 PHE    31      46.873  29.361  26.090  1.00  0.00           H  
ATOM    460  HZ  PHE    31      47.295  27.330  24.673  1.00  0.00           H  
ATOM    461  HE2 PHE    31      45.361  25.920  24.008  1.00  0.00           H  
ATOM    462  HD2 PHE    31      43.082  26.406  24.746  1.00  0.00           H  
ATOM    463  N   LYS    32      43.065  26.113  28.581  1.00  0.00           N  
ATOM    464  CA  LYS    32      43.575  24.708  28.700  1.00  0.00           C  
ATOM    465  C   LYS    32      42.720  23.887  29.649  1.00  0.00           C  
ATOM    466  O   LYS    32      42.731  22.646  29.416  1.00  0.00           O  
ATOM    467  CB  LYS    32      45.020  24.878  29.153  1.00  0.00           C  
ATOM    468  CG  LYS    32      45.849  25.576  28.051  1.00  0.00           C  
ATOM    469  CD  LYS    32      47.376  25.345  28.228  1.00  0.00           C  
ATOM    470  CE  LYS    32      48.234  26.505  27.494  1.00  0.00           C  
ATOM    471  NZ  LYS    32      49.707  26.372  27.556  1.00  0.00           N1+
ATOM    472  H   LYS    32      43.283  26.812  29.277  1.00  0.00           H  
ATOM    473  HA  LYS    32      43.463  24.351  27.676  1.00  0.00           H  
ATOM    474  HB2 LYS    32      45.045  25.312  30.153  1.00  0.00           H  
ATOM    475  HB3 LYS    32      45.489  23.895  29.216  1.00  0.00           H  
ATOM    476  HG2 LYS    32      45.581  25.208  27.061  1.00  0.00           H  
ATOM    477  HG3 LYS    32      45.692  26.653  28.112  1.00  0.00           H  
ATOM    478  HD2 LYS    32      47.664  25.240  29.274  1.00  0.00           H  
ATOM    479  HD3 LYS    32      47.552  24.350  27.820  1.00  0.00           H  
ATOM    480  HE2 LYS    32      48.025  26.541  26.424  1.00  0.00           H  
ATOM    481  HE3 LYS    32      47.878  27.460  27.881  1.00  0.00           H  
ATOM    482  HZ1 LYS    32      50.210  27.089  27.051  1.00  0.00           H  
ATOM    483  HZ2 LYS    32      50.019  26.409  28.515  1.00  0.00           H  
ATOM    484  HZ3 LYS    32      49.994  25.426  27.353  1.00  0.00           H  
ATOM    485  N   ARG    33      41.849  24.505  30.480  1.00  0.00           N  
ATOM    486  CA  ARG    33      40.788  23.872  31.202  1.00  0.00           C  
ATOM    487  C   ARG    33      39.331  24.423  31.021  1.00  0.00           C  
ATOM    488  O   ARG    33      38.403  24.092  31.811  1.00  0.00           O  
ATOM    489  CB  ARG    33      41.112  23.928  32.714  1.00  0.00           C  
ATOM    490  CG  ARG    33      42.413  23.373  33.224  1.00  0.00           C  
ATOM    491  CD  ARG    33      42.758  23.688  34.733  1.00  0.00           C  
ATOM    492  NE  ARG    33      42.705  25.144  35.020  1.00  0.00           N  
ATOM    493  CZ  ARG    33      42.235  25.806  36.123  1.00  0.00           C  
ATOM    494  NH1 ARG    33      41.766  25.150  37.157  1.00  0.00           N  
ATOM    495  NH2 ARG    33      42.246  27.098  36.107  1.00  0.00           N1+
ATOM    496  H   ARG    33      42.056  25.491  30.558  1.00  0.00           H  
ATOM    497  HA  ARG    33      40.709  22.816  30.947  1.00  0.00           H  
ATOM    498  HB2 ARG    33      40.988  24.981  32.966  1.00  0.00           H  
ATOM    499  HB3 ARG    33      40.289  23.466  33.259  1.00  0.00           H  
ATOM    500  HG2 ARG    33      42.366  22.296  33.065  1.00  0.00           H  
ATOM    501  HG3 ARG    33      43.267  23.747  32.660  1.00  0.00           H  
ATOM    502  HD2 ARG    33      42.021  23.259  35.412  1.00  0.00           H  
ATOM    503  HD3 ARG    33      43.709  23.248  35.031  1.00  0.00           H  
ATOM    504  HE  ARG    33      43.110  25.753  34.324  1.00  0.00           H  
ATOM    505 HH11 ARG    33      41.535  24.169  37.084  1.00  0.00           H  
ATOM    506 HH12 ARG    33      41.564  25.633  38.020  1.00  0.00           H  
ATOM    507 HH21 ARG    33      42.779  27.579  35.397  1.00  0.00           H  
ATOM    508 HH22 ARG    33      41.877  27.619  36.889  1.00  0.00           H  
ATOM    509  N   GLU    34      39.228  25.214  29.978  1.00  0.00           N  
ATOM    510  CA  GLU    34      38.011  26.007  29.668  1.00  0.00           C  
ATOM    511  C   GLU    34      37.474  26.703  30.883  1.00  0.00           C  
ATOM    512  O   GLU    34      36.371  26.473  31.408  1.00  0.00           O  
ATOM    513  CB  GLU    34      36.977  25.214  28.930  1.00  0.00           C  
ATOM    514  CG  GLU    34      37.471  24.714  27.563  1.00  0.00           C  
ATOM    515  CD  GLU    34      36.434  25.060  26.504  1.00  0.00           C  
ATOM    516  OE1 GLU    34      35.244  24.615  26.628  1.00  0.00           O  
ATOM    517  OE2 GLU    34      36.790  25.871  25.585  1.00  0.00           O1-
ATOM    518  H   GLU    34      40.050  25.357  29.409  1.00  0.00           H  
ATOM    519  HA  GLU    34      38.284  26.741  28.910  1.00  0.00           H  
ATOM    520  HB2 GLU    34      36.518  24.368  29.441  1.00  0.00           H  
ATOM    521  HB3 GLU    34      36.282  26.044  28.802  1.00  0.00           H  
ATOM    522  HG2 GLU    34      38.406  25.226  27.334  1.00  0.00           H  
ATOM    523  HG3 GLU    34      37.697  23.677  27.808  1.00  0.00           H  
ATOM    524  N   THR    35      38.287  27.613  31.485  1.00  0.00           N  
ATOM    525  CA  THR    35      37.918  28.274  32.751  1.00  0.00           C  
ATOM    526  C   THR    35      38.235  29.794  32.689  1.00  0.00           C  
ATOM    527  O   THR    35      38.991  30.296  31.843  1.00  0.00           O  
ATOM    528  CB  THR    35      38.653  27.493  33.900  1.00  0.00           C  
ATOM    529  CG2 THR    35      38.934  28.261  35.183  1.00  0.00           C  
ATOM    530  OG1 THR    35      37.933  26.374  34.342  1.00  0.00           O  
ATOM    531  H   THR    35      39.121  27.959  31.034  1.00  0.00           H  
ATOM    532  HA  THR    35      36.841  28.174  32.883  1.00  0.00           H  
ATOM    533  HB  THR    35      39.562  27.040  33.502  1.00  0.00           H  
ATOM    534 HG21 THR    35      39.636  29.024  34.847  1.00  0.00           H  
ATOM    535 HG22 THR    35      38.011  28.690  35.573  1.00  0.00           H  
ATOM    536 HG23 THR    35      39.339  27.586  35.937  1.00  0.00           H  
ATOM    537  HG1 THR    35      37.654  25.913  33.548  1.00  0.00           H  
ATOM    538  N   CYS    36      37.590  30.476  33.597  1.00  0.00           N  
ATOM    539  CA  CYS    36      37.920  31.859  33.895  1.00  0.00           C  
ATOM    540  C   CYS    36      38.049  32.070  35.416  1.00  0.00           C  
ATOM    541  O   CYS    36      37.565  31.216  36.103  1.00  0.00           O  
ATOM    542  CB  CYS    36      36.950  32.800  33.302  1.00  0.00           C  
ATOM    543  SG  CYS    36      35.271  32.636  33.961  1.00  0.00           S  
ATOM    544  H   CYS    36      36.957  30.006  34.229  1.00  0.00           H  
ATOM    545  HA  CYS    36      38.872  32.167  33.463  1.00  0.00           H  
ATOM    546  HB2 CYS    36      37.238  33.810  33.591  1.00  0.00           H  
ATOM    547  HB3 CYS    36      36.956  32.696  32.217  1.00  0.00           H  
ATOM    548  HG  CYS    36      35.134  31.351  33.622  1.00  0.00           H  
ATOM    549  N   VAL    37      38.741  33.123  35.933  1.00  0.00           N  
ATOM    550  CA  VAL    37      39.093  33.574  37.328  1.00  0.00           C  
ATOM    551  C   VAL    37      38.204  34.769  37.539  1.00  0.00           C  
ATOM    552  O   VAL    37      38.260  35.601  36.650  1.00  0.00           O  
ATOM    553  CB  VAL    37      40.628  33.914  37.406  1.00  0.00           C  
ATOM    554  CG1 VAL    37      41.216  34.640  38.616  1.00  0.00           C  
ATOM    555  CG2 VAL    37      41.502  32.669  37.117  1.00  0.00           C  
ATOM    556  H   VAL    37      39.186  33.676  35.216  1.00  0.00           H  
ATOM    557  HA  VAL    37      38.911  32.716  37.976  1.00  0.00           H  
ATOM    558  HB  VAL    37      40.843  34.599  36.587  1.00  0.00           H  
ATOM    559 HG11 VAL    37      41.174  33.887  39.403  1.00  0.00           H  
ATOM    560 HG12 VAL    37      42.275  34.779  38.393  1.00  0.00           H  
ATOM    561 HG13 VAL    37      40.747  35.598  38.841  1.00  0.00           H  
ATOM    562 HG21 VAL    37      42.559  32.889  36.976  1.00  0.00           H  
ATOM    563 HG22 VAL    37      41.400  32.017  37.984  1.00  0.00           H  
ATOM    564 HG23 VAL    37      41.290  32.203  36.155  1.00  0.00           H  
ATOM    565  N   VAL    38      37.372  34.781  38.557  1.00  0.00           N  
ATOM    566  CA  VAL    38      36.537  35.894  38.722  1.00  0.00           C  
ATOM    567  C   VAL    38      36.625  36.434  40.139  1.00  0.00           C  
ATOM    568  O   VAL    38      36.850  35.667  41.108  1.00  0.00           O  
ATOM    569  CB  VAL    38      35.055  35.506  38.398  1.00  0.00           C  
ATOM    570  CG1 VAL    38      34.942  34.728  37.041  1.00  0.00           C  
ATOM    571  CG2 VAL    38      34.373  34.653  39.503  1.00  0.00           C  
ATOM    572  H   VAL    38      37.517  34.112  39.298  1.00  0.00           H  
ATOM    573  HA  VAL    38      36.889  36.761  38.164  1.00  0.00           H  
ATOM    574  HB  VAL    38      34.482  36.408  38.182  1.00  0.00           H  
ATOM    575 HG11 VAL    38      35.476  33.778  37.064  1.00  0.00           H  
ATOM    576 HG12 VAL    38      33.876  34.593  36.860  1.00  0.00           H  
ATOM    577 HG13 VAL    38      35.422  35.241  36.209  1.00  0.00           H  
ATOM    578 HG21 VAL    38      34.890  33.722  39.732  1.00  0.00           H  
ATOM    579 HG22 VAL    38      34.242  35.323  40.352  1.00  0.00           H  
ATOM    580 HG23 VAL    38      33.407  34.267  39.176  1.00  0.00           H  
ATOM    581  N   VAL    39      36.554  37.732  40.223  1.00  0.00           N  
ATOM    582  CA  VAL    39      36.577  38.624  41.354  1.00  0.00           C  
ATOM    583  C   VAL    39      35.271  39.266  41.618  1.00  0.00           C  
ATOM    584  O   VAL    39      34.679  39.809  40.749  1.00  0.00           O  
ATOM    585  CB  VAL    39      37.635  39.730  41.114  1.00  0.00           C  
ATOM    586  CG1 VAL    39      38.055  40.356  42.482  1.00  0.00           C  
ATOM    587  CG2 VAL    39      38.920  39.161  40.462  1.00  0.00           C  
ATOM    588  H   VAL    39      36.471  38.229  39.349  1.00  0.00           H  
ATOM    589  HA  VAL    39      36.852  38.004  42.208  1.00  0.00           H  
ATOM    590  HB  VAL    39      37.217  40.522  40.493  1.00  0.00           H  
ATOM    591 HG11 VAL    39      37.104  40.658  42.921  1.00  0.00           H  
ATOM    592 HG12 VAL    39      38.583  39.625  43.093  1.00  0.00           H  
ATOM    593 HG13 VAL    39      38.694  41.217  42.284  1.00  0.00           H  
ATOM    594 HG21 VAL    39      39.439  38.593  41.234  1.00  0.00           H  
ATOM    595 HG22 VAL    39      38.693  38.508  39.619  1.00  0.00           H  
ATOM    596 HG23 VAL    39      39.484  39.986  40.027  1.00  0.00           H  
ATOM    597  N   TYR    40      34.887  39.326  42.892  1.00  0.00           N  
ATOM    598  CA  TYR    40      33.628  39.920  43.437  1.00  0.00           C  
ATOM    599  C   TYR    40      33.835  41.309  43.953  1.00  0.00           C  
ATOM    600  O   TYR    40      34.597  41.558  44.927  1.00  0.00           O  
ATOM    601  CB  TYR    40      33.170  38.977  44.562  1.00  0.00           C  
ATOM    602  CG  TYR    40      32.623  37.644  43.994  1.00  0.00           C  
ATOM    603  CD1 TYR    40      33.520  36.655  43.536  1.00  0.00           C  
ATOM    604  CE1 TYR    40      33.035  35.504  42.888  1.00  0.00           C  
ATOM    605  CZ  TYR    40      31.643  35.316  42.760  1.00  0.00           C  
ATOM    606  OH  TYR    40      31.178  34.160  42.269  1.00  0.00           O  
ATOM    607  CE2 TYR    40      30.753  36.179  43.246  1.00  0.00           C  
ATOM    608  CD2 TYR    40      31.208  37.429  43.845  1.00  0.00           C  
ATOM    609  H   TYR    40      35.529  38.933  43.566  1.00  0.00           H  
ATOM    610  HA  TYR    40      32.867  39.926  42.657  1.00  0.00           H  
ATOM    611  HB2 TYR    40      34.011  38.817  45.237  1.00  0.00           H  
ATOM    612  HB3 TYR    40      32.355  39.509  45.051  1.00  0.00           H  
ATOM    613  HD1 TYR    40      34.576  36.797  43.709  1.00  0.00           H  
ATOM    614  HE1 TYR    40      33.707  34.738  42.532  1.00  0.00           H  
ATOM    615  HH  TYR    40      30.229  34.144  42.414  1.00  0.00           H  
ATOM    616  HE2 TYR    40      29.710  35.974  43.054  1.00  0.00           H  
ATOM    617  HD2 TYR    40      30.526  38.218  44.121  1.00  0.00           H  
ATOM    618  N   THR    41      33.187  42.327  43.359  1.00  0.00           N  
ATOM    619  CA  THR    41      33.251  43.761  43.719  1.00  0.00           C  
ATOM    620  C   THR    41      32.595  44.151  45.071  1.00  0.00           C  
ATOM    621  O   THR    41      31.505  43.651  45.444  1.00  0.00           O  
ATOM    622  CB  THR    41      32.773  44.694  42.602  1.00  0.00           C  
ATOM    623  CG2 THR    41      32.608  46.146  42.934  1.00  0.00           C  
ATOM    624  OG1 THR    41      33.725  44.669  41.594  1.00  0.00           O  
ATOM    625  H   THR    41      32.448  42.118  42.703  1.00  0.00           H  
ATOM    626  HA  THR    41      34.325  43.905  43.845  1.00  0.00           H  
ATOM    627  HB  THR    41      31.814  44.222  42.391  1.00  0.00           H  
ATOM    628 HG21 THR    41      32.610  46.810  42.070  1.00  0.00           H  
ATOM    629 HG22 THR    41      31.583  46.215  43.299  1.00  0.00           H  
ATOM    630 HG23 THR    41      33.313  46.382  43.730  1.00  0.00           H  
ATOM    631  HG1 THR    41      33.350  45.360  41.045  1.00  0.00           H  
ATOM    632  N   GLY    42      33.312  44.944  45.881  1.00  0.00           N  
ATOM    633  CA  GLY    42      32.958  45.251  47.291  1.00  0.00           C  
ATOM    634  C   GLY    42      33.226  44.107  48.296  1.00  0.00           C  
ATOM    635  O   GLY    42      32.833  44.315  49.416  1.00  0.00           O  
ATOM    636  H   GLY    42      34.175  45.297  45.493  1.00  0.00           H  
ATOM    637  HA2 GLY    42      33.582  46.082  47.622  1.00  0.00           H  
ATOM    638  HA3 GLY    42      31.914  45.559  47.362  1.00  0.00           H  
ATOM    639  N   TYR    43      33.934  43.029  47.952  1.00  0.00           N  
ATOM    640  CA  TYR    43      34.366  42.011  48.919  1.00  0.00           C  
ATOM    641  C   TYR    43      35.798  41.501  48.649  1.00  0.00           C  
ATOM    642  O   TYR    43      36.436  40.933  49.536  1.00  0.00           O  
ATOM    643  CB  TYR    43      33.348  40.879  48.851  1.00  0.00           C  
ATOM    644  CG  TYR    43      31.917  41.256  49.120  1.00  0.00           C  
ATOM    645  CD1 TYR    43      31.385  41.160  50.382  1.00  0.00           C  
ATOM    646  CE1 TYR    43      30.060  41.598  50.659  1.00  0.00           C  
ATOM    647  CZ  TYR    43      29.217  41.970  49.590  1.00  0.00           C  
ATOM    648  OH  TYR    43      27.885  42.135  49.908  1.00  0.00           O  
ATOM    649  CE2 TYR    43      29.734  42.060  48.282  1.00  0.00           C  
ATOM    650  CD2 TYR    43      31.062  41.660  48.014  1.00  0.00           C  
ATOM    651  H   TYR    43      34.377  43.060  47.044  1.00  0.00           H  
ATOM    652  HA  TYR    43      34.376  42.539  49.873  1.00  0.00           H  
ATOM    653  HB2 TYR    43      33.401  40.515  47.825  1.00  0.00           H  
ATOM    654  HB3 TYR    43      33.620  40.030  49.478  1.00  0.00           H  
ATOM    655  HD1 TYR    43      31.993  40.797  51.198  1.00  0.00           H  
ATOM    656  HE1 TYR    43      29.683  41.492  51.665  1.00  0.00           H  
ATOM    657  HH  TYR    43      27.777  42.286  50.850  1.00  0.00           H  
ATOM    658  HE2 TYR    43      29.094  42.437  47.497  1.00  0.00           H  
ATOM    659  HD2 TYR    43      31.370  41.690  46.980  1.00  0.00           H  
ATOM    660  N   GLY    44      36.230  41.564  47.392  1.00  0.00           N  
ATOM    661  CA  GLY    44      37.610  41.131  46.979  1.00  0.00           C  
ATOM    662  C   GLY    44      37.909  39.631  47.260  1.00  0.00           C  
ATOM    663  O   GLY    44      39.008  39.274  47.647  1.00  0.00           O  
ATOM    664  H   GLY    44      35.609  42.000  46.726  1.00  0.00           H  
ATOM    665  HA2 GLY    44      37.823  41.343  45.931  1.00  0.00           H  
ATOM    666  HA3 GLY    44      38.329  41.701  47.568  1.00  0.00           H  
ATOM    667  N   ASN    45      36.843  38.803  47.117  1.00  0.00           N  
ATOM    668  CA  ASN    45      36.990  37.382  46.979  1.00  0.00           C  
ATOM    669  C   ASN    45      37.374  36.968  45.559  1.00  0.00           C  
ATOM    670  O   ASN    45      36.908  37.571  44.615  1.00  0.00           O  
ATOM    671  CB  ASN    45      35.668  36.654  47.293  1.00  0.00           C  
ATOM    672  CG  ASN    45      35.443  36.302  48.711  1.00  0.00           C  
ATOM    673  OD1 ASN    45      35.422  37.124  49.548  1.00  0.00           O  
ATOM    674  ND2 ASN    45      35.107  35.102  49.059  1.00  0.00           N  
ATOM    675  H   ASN    45      35.919  39.087  46.826  1.00  0.00           H  
ATOM    676  HA  ASN    45      37.817  37.058  47.611  1.00  0.00           H  
ATOM    677  HB2 ASN    45      34.862  37.296  46.935  1.00  0.00           H  
ATOM    678  HB3 ASN    45      35.634  35.752  46.682  1.00  0.00           H  
ATOM    679 HD21 ASN    45      35.249  34.370  48.378  1.00  0.00           H  
ATOM    680 HD22 ASN    45      35.234  35.007  50.057  1.00  0.00           H  
ATOM    681  N   ARG    46      38.068  35.878  45.308  1.00  0.00           N  
ATOM    682  CA  ARG    46      38.308  35.302  43.976  1.00  0.00           C  
ATOM    683  C   ARG    46      37.834  33.863  43.899  1.00  0.00           C  
ATOM    684  O   ARG    46      37.977  33.052  44.832  1.00  0.00           O  
ATOM    685  CB  ARG    46      39.753  35.522  43.547  1.00  0.00           C  
ATOM    686  CG  ARG    46      40.254  36.997  43.514  1.00  0.00           C  
ATOM    687  CD  ARG    46      41.668  37.127  42.869  1.00  0.00           C  
ATOM    688  NE  ARG    46      41.869  38.467  42.275  1.00  0.00           N  
ATOM    689  CZ  ARG    46      42.789  38.767  41.358  1.00  0.00           C  
ATOM    690  NH1 ARG    46      43.744  37.912  41.152  1.00  0.00           N  
ATOM    691  NH2 ARG    46      42.888  39.905  40.746  1.00  0.00           N1+
ATOM    692  H   ARG    46      38.558  35.468  46.090  1.00  0.00           H  
ATOM    693  HA  ARG    46      37.674  35.905  43.325  1.00  0.00           H  
ATOM    694  HB2 ARG    46      40.450  34.898  44.108  1.00  0.00           H  
ATOM    695  HB3 ARG    46      39.844  35.101  42.546  1.00  0.00           H  
ATOM    696  HG2 ARG    46      39.515  37.563  42.948  1.00  0.00           H  
ATOM    697  HG3 ARG    46      40.315  37.206  44.581  1.00  0.00           H  
ATOM    698  HD2 ARG    46      42.468  36.873  43.565  1.00  0.00           H  
ATOM    699  HD3 ARG    46      41.625  36.391  42.066  1.00  0.00           H  
ATOM    700  HE  ARG    46      41.342  39.227  42.682  1.00  0.00           H  
ATOM    701 HH11 ARG    46      43.804  37.090  41.736  1.00  0.00           H  
ATOM    702 HH12 ARG    46      44.533  38.244  40.618  1.00  0.00           H  
ATOM    703 HH21 ARG    46      42.154  40.597  40.760  1.00  0.00           H  
ATOM    704 HH22 ARG    46      43.637  39.951  40.069  1.00  0.00           H  
ATOM    705  N   GLU    47      37.455  33.550  42.695  1.00  0.00           N  
ATOM    706  CA  GLU    47      36.987  32.247  42.293  1.00  0.00           C  
ATOM    707  C   GLU    47      37.512  31.820  40.905  1.00  0.00           C  
ATOM    708  O   GLU    47      38.169  32.586  40.145  1.00  0.00           O  
ATOM    709  CB  GLU    47      35.498  32.078  42.386  1.00  0.00           C  
ATOM    710  CG  GLU    47      34.650  32.324  43.668  1.00  0.00           C  
ATOM    711  CD  GLU    47      34.659  31.081  44.518  1.00  0.00           C  
ATOM    712  OE1 GLU    47      35.141  30.013  44.104  1.00  0.00           O  
ATOM    713  OE2 GLU    47      34.065  31.130  45.608  1.00  0.00           O1-
ATOM    714  H   GLU    47      37.472  34.319  42.041  1.00  0.00           H  
ATOM    715  HA  GLU    47      37.354  31.567  43.062  1.00  0.00           H  
ATOM    716  HB2 GLU    47      35.073  32.828  41.717  1.00  0.00           H  
ATOM    717  HB3 GLU    47      35.170  31.180  41.862  1.00  0.00           H  
ATOM    718  HG2 GLU    47      34.955  33.173  44.279  1.00  0.00           H  
ATOM    719  HG3 GLU    47      33.654  32.476  43.255  1.00  0.00           H  
ATOM    720  N   GLU    48      37.170  30.587  40.559  1.00  0.00           N  
ATOM    721  CA  GLU    48      37.226  29.940  39.181  1.00  0.00           C  
ATOM    722  C   GLU    48      35.703  29.603  38.791  1.00  0.00           C  
ATOM    723  O   GLU    48      34.840  29.308  39.614  1.00  0.00           O  
ATOM    724  CB  GLU    48      38.249  28.776  39.182  1.00  0.00           C  
ATOM    725  CG  GLU    48      39.691  29.334  39.194  1.00  0.00           C  
ATOM    726  CD  GLU    48      40.750  28.256  38.757  1.00  0.00           C  
ATOM    727  OE1 GLU    48      41.839  28.700  38.378  1.00  0.00           O  
ATOM    728  OE2 GLU    48      40.605  27.002  38.837  1.00  0.00           O1-
ATOM    729  H   GLU    48      36.627  30.112  41.265  1.00  0.00           H  
ATOM    730  HA  GLU    48      37.538  30.666  38.430  1.00  0.00           H  
ATOM    731  HB2 GLU    48      38.102  28.080  40.008  1.00  0.00           H  
ATOM    732  HB3 GLU    48      38.102  28.304  38.210  1.00  0.00           H  
ATOM    733  HG2 GLU    48      39.726  30.205  38.539  1.00  0.00           H  
ATOM    734  HG3 GLU    48      39.882  29.670  40.212  1.00  0.00           H  
ATOM    735  N   GLN    49      35.408  29.571  37.490  1.00  0.00           N  
ATOM    736  CA  GLN    49      34.103  29.075  36.857  1.00  0.00           C  
ATOM    737  C   GLN    49      34.384  28.653  35.424  1.00  0.00           C  
ATOM    738  O   GLN    49      35.101  29.280  34.647  1.00  0.00           O  
ATOM    739  CB  GLN    49      33.062  30.228  36.931  1.00  0.00           C  
ATOM    740  CG  GLN    49      31.609  29.813  37.015  1.00  0.00           C  
ATOM    741  CD  GLN    49      30.937  29.592  38.428  1.00  0.00           C  
ATOM    742  OE1 GLN    49      29.758  29.959  38.522  1.00  0.00           O  
ATOM    743  NE2 GLN    49      31.703  29.446  39.504  1.00  0.00           N  
ATOM    744  H   GLN    49      36.145  29.822  36.847  1.00  0.00           H  
ATOM    745  HA  GLN    49      33.670  28.210  37.360  1.00  0.00           H  
ATOM    746  HB2 GLN    49      33.165  31.028  37.663  1.00  0.00           H  
ATOM    747  HB3 GLN    49      33.078  30.726  35.961  1.00  0.00           H  
ATOM    748  HG2 GLN    49      31.024  30.469  36.371  1.00  0.00           H  
ATOM    749  HG3 GLN    49      31.485  28.913  36.412  1.00  0.00           H  
ATOM    750 HE21 GLN    49      32.708  29.488  39.406  1.00  0.00           H  
ATOM    751 HE22 GLN    49      31.340  29.393  40.445  1.00  0.00           H  
ATOM    752  N   ASN    50      33.903  27.482  34.953  1.00  0.00           N  
ATOM    753  CA  ASN    50      34.070  27.037  33.515  1.00  0.00           C  
ATOM    754  C   ASN    50      33.280  28.048  32.583  1.00  0.00           C  
ATOM    755  O   ASN    50      32.120  28.430  32.914  1.00  0.00           O  
ATOM    756  CB  ASN    50      33.487  25.631  33.434  1.00  0.00           C  
ATOM    757  CG  ASN    50      33.014  25.265  32.053  1.00  0.00           C  
ATOM    758  OD1 ASN    50      31.865  25.235  31.667  1.00  0.00           O  
ATOM    759  ND2 ASN    50      33.897  25.051  31.165  1.00  0.00           N  
ATOM    760  H   ASN    50      33.475  26.865  35.628  1.00  0.00           H  
ATOM    761  HA  ASN    50      35.106  27.039  33.175  1.00  0.00           H  
ATOM    762  HB2 ASN    50      34.282  24.942  33.720  1.00  0.00           H  
ATOM    763  HB3 ASN    50      32.600  25.516  34.057  1.00  0.00           H  
ATOM    764 HD21 ASN    50      34.818  25.008  31.579  1.00  0.00           H  
ATOM    765 HD22 ASN    50      33.728  24.853  30.188  1.00  0.00           H  
ATOM    766  N   LEU    51      33.826  28.321  31.414  1.00  0.00           N  
ATOM    767  CA  LEU    51      33.262  29.313  30.511  1.00  0.00           C  
ATOM    768  C   LEU    51      31.843  29.065  29.939  1.00  0.00           C  
ATOM    769  O   LEU    51      31.155  30.016  29.568  1.00  0.00           O  
ATOM    770  CB  LEU    51      34.238  29.329  29.348  1.00  0.00           C  
ATOM    771  CG  LEU    51      35.631  29.816  29.695  1.00  0.00           C  
ATOM    772  CD1 LEU    51      36.317  29.974  28.379  1.00  0.00           C  
ATOM    773  CD2 LEU    51      35.792  31.110  30.495  1.00  0.00           C  
ATOM    774  H   LEU    51      34.758  27.979  31.231  1.00  0.00           H  
ATOM    775  HA  LEU    51      33.375  30.310  30.937  1.00  0.00           H  
ATOM    776  HB2 LEU    51      34.400  28.333  28.934  1.00  0.00           H  
ATOM    777  HB3 LEU    51      33.896  29.946  28.518  1.00  0.00           H  
ATOM    778  HG  LEU    51      36.222  29.054  30.204  1.00  0.00           H  
ATOM    779 HD11 LEU    51      36.307  29.071  27.768  1.00  0.00           H  
ATOM    780 HD12 LEU    51      35.766  30.734  27.827  1.00  0.00           H  
ATOM    781 HD13 LEU    51      37.378  30.188  28.515  1.00  0.00           H  
ATOM    782 HD21 LEU    51      35.159  31.917  30.128  1.00  0.00           H  
ATOM    783 HD22 LEU    51      35.614  30.943  31.557  1.00  0.00           H  
ATOM    784 HD23 LEU    51      36.857  31.344  30.507  1.00  0.00           H  
ATOM    785  N   SER    52      31.427  27.826  29.852  1.00  0.00           N  
ATOM    786  CA  SER    52      30.012  27.418  29.569  1.00  0.00           C  
ATOM    787  C   SER    52      29.161  27.539  30.795  1.00  0.00           C  
ATOM    788  O   SER    52      28.002  27.992  30.623  1.00  0.00           O  
ATOM    789  CB  SER    52      30.086  25.928  29.034  1.00  0.00           C  
ATOM    790  OG  SER    52      28.778  25.482  28.667  1.00  0.00           O  
ATOM    791  H   SER    52      32.111  27.102  30.022  1.00  0.00           H  
ATOM    792  HA  SER    52      29.537  28.053  28.822  1.00  0.00           H  
ATOM    793  HB2 SER    52      30.827  25.966  28.236  1.00  0.00           H  
ATOM    794  HB3 SER    52      30.473  25.214  29.763  1.00  0.00           H  
ATOM    795  HG  SER    52      28.288  25.150  29.422  1.00  0.00           H  
ATOM    796  N   ASP    53      29.637  27.238  32.027  1.00  0.00           N  
ATOM    797  CA  ASP    53      28.906  27.523  33.296  1.00  0.00           C  
ATOM    798  C   ASP    53      28.780  29.036  33.490  1.00  0.00           C  
ATOM    799  O   ASP    53      27.898  29.454  34.258  1.00  0.00           O  
ATOM    800  CB  ASP    53      29.643  26.753  34.465  1.00  0.00           C  
ATOM    801  CG  ASP    53      29.126  25.330  34.480  1.00  0.00           C  
ATOM    802  OD1 ASP    53      28.554  24.852  33.509  1.00  0.00           O  
ATOM    803  OD2 ASP    53      29.394  24.761  35.560  1.00  0.00           O1-
ATOM    804  H   ASP    53      30.588  26.902  32.068  1.00  0.00           H  
ATOM    805  HA  ASP    53      27.912  27.087  33.197  1.00  0.00           H  
ATOM    806  HB2 ASP    53      30.718  26.733  34.278  1.00  0.00           H  
ATOM    807  HB3 ASP    53      29.447  27.163  35.456  1.00  0.00           H  
ATOM    808  N   LEU    54      29.686  29.852  33.082  1.00  0.00           N  
ATOM    809  CA  LEU    54      29.666  31.288  33.405  1.00  0.00           C  
ATOM    810  C   LEU    54      28.447  31.969  32.810  1.00  0.00           C  
ATOM    811  O   LEU    54      28.070  31.719  31.687  1.00  0.00           O  
ATOM    812  CB  LEU    54      30.930  31.979  32.990  1.00  0.00           C  
ATOM    813  CG  LEU    54      30.984  33.396  33.613  1.00  0.00           C  
ATOM    814  CD1 LEU    54      31.148  33.442  35.164  1.00  0.00           C  
ATOM    815  CD2 LEU    54      32.194  34.031  32.923  1.00  0.00           C  
ATOM    816  H   LEU    54      30.459  29.399  32.616  1.00  0.00           H  
ATOM    817  HA  LEU    54      29.584  31.263  34.492  1.00  0.00           H  
ATOM    818  HB2 LEU    54      31.706  31.371  33.457  1.00  0.00           H  
ATOM    819  HB3 LEU    54      31.000  31.993  31.903  1.00  0.00           H  
ATOM    820  HG  LEU    54      30.057  33.927  33.398  1.00  0.00           H  
ATOM    821 HD11 LEU    54      31.336  34.452  35.529  1.00  0.00           H  
ATOM    822 HD12 LEU    54      30.170  33.080  35.483  1.00  0.00           H  
ATOM    823 HD13 LEU    54      31.918  32.738  35.479  1.00  0.00           H  
ATOM    824 HD21 LEU    54      33.098  34.184  33.513  1.00  0.00           H  
ATOM    825 HD22 LEU    54      32.586  33.435  32.098  1.00  0.00           H  
ATOM    826 HD23 LEU    54      31.941  35.014  32.526  1.00  0.00           H  
ATOM    827  N   LEU    55      27.828  32.890  33.577  1.00  0.00           N  
ATOM    828  CA  LEU    55      26.564  33.544  33.324  1.00  0.00           C  
ATOM    829  C   LEU    55      26.774  35.094  33.162  1.00  0.00           C  
ATOM    830  O   LEU    55      27.747  35.664  33.703  1.00  0.00           O  
ATOM    831  CB  LEU    55      25.563  33.203  34.444  1.00  0.00           C  
ATOM    832  CG  LEU    55      25.391  31.762  34.847  1.00  0.00           C  
ATOM    833  CD1 LEU    55      24.347  31.664  36.014  1.00  0.00           C  
ATOM    834  CD2 LEU    55      25.014  30.745  33.711  1.00  0.00           C  
ATOM    835  H   LEU    55      28.228  33.115  34.477  1.00  0.00           H  
ATOM    836  HA  LEU    55      26.194  33.170  32.369  1.00  0.00           H  
ATOM    837  HB2 LEU    55      26.048  33.689  35.290  1.00  0.00           H  
ATOM    838  HB3 LEU    55      24.575  33.643  34.312  1.00  0.00           H  
ATOM    839  HG  LEU    55      26.341  31.500  35.314  1.00  0.00           H  
ATOM    840 HD11 LEU    55      24.428  32.376  36.836  1.00  0.00           H  
ATOM    841 HD12 LEU    55      23.413  31.819  35.476  1.00  0.00           H  
ATOM    842 HD13 LEU    55      24.396  30.625  36.340  1.00  0.00           H  
ATOM    843 HD21 LEU    55      25.795  30.648  32.956  1.00  0.00           H  
ATOM    844 HD22 LEU    55      25.071  29.744  34.139  1.00  0.00           H  
ATOM    845 HD23 LEU    55      24.126  31.048  33.157  1.00  0.00           H  
ATOM    846  N   SER    56      25.775  35.662  32.434  1.00  0.00           N  
ATOM    847  CA  SER    56      25.683  37.087  32.097  1.00  0.00           C  
ATOM    848  C   SER    56      25.915  37.973  33.351  1.00  0.00           C  
ATOM    849  O   SER    56      25.587  37.494  34.432  1.00  0.00           O  
ATOM    850  CB  SER    56      24.264  37.330  31.401  1.00  0.00           C  
ATOM    851  OG  SER    56      24.035  38.667  31.079  1.00  0.00           O  
ATOM    852  H   SER    56      25.070  35.018  32.110  1.00  0.00           H  
ATOM    853  HA  SER    56      26.430  37.239  31.316  1.00  0.00           H  
ATOM    854  HB2 SER    56      24.225  36.789  30.456  1.00  0.00           H  
ATOM    855  HB3 SER    56      23.448  36.922  31.997  1.00  0.00           H  
ATOM    856  HG  SER    56      23.119  38.817  30.831  1.00  0.00           H  
ATOM    857  N   PRO    57      26.308  39.267  33.202  1.00  0.00           N  
ATOM    858  CA  PRO    57      26.258  40.345  34.179  1.00  0.00           C  
ATOM    859  C   PRO    57      24.872  40.452  34.805  1.00  0.00           C  
ATOM    860  O   PRO    57      24.812  40.897  35.945  1.00  0.00           O  
ATOM    861  CD  PRO    57      27.072  39.831  32.053  1.00  0.00           C  
ATOM    862  CG  PRO    57      27.325  41.284  32.300  1.00  0.00           C  
ATOM    863  CB  PRO    57      26.467  41.644  33.491  1.00  0.00           C  
ATOM    864  HD2 PRO    57      26.385  39.824  31.207  1.00  0.00           H  
ATOM    865  HD3 PRO    57      28.023  39.313  31.936  1.00  0.00           H  
ATOM    866  HG2 PRO    57      27.087  41.919  31.446  1.00  0.00           H  
ATOM    867  HG3 PRO    57      28.352  41.484  32.609  1.00  0.00           H  
ATOM    868  HB2 PRO    57      25.520  42.064  33.154  1.00  0.00           H  
ATOM    869  HB3 PRO    57      27.029  42.248  34.204  1.00  0.00           H  
ATOM    870  HA  PRO    57      26.901  40.071  35.014  1.00  0.00           H  
ATOM    871  N   ILE    58      23.797  40.025  34.127  1.00  0.00           N  
ATOM    872  CA  ILE    58      22.445  39.944  34.679  1.00  0.00           C  
ATOM    873  C   ILE    58      22.065  38.447  34.862  1.00  0.00           C  
ATOM    874  O   ILE    58      21.774  37.795  33.852  1.00  0.00           O  
ATOM    875  CB  ILE    58      21.383  40.736  33.864  1.00  0.00           C  
ATOM    876  CG2 ILE    58      19.990  40.500  34.352  1.00  0.00           C  
ATOM    877  CG1 ILE    58      21.683  42.247  34.096  1.00  0.00           C  
ATOM    878  CD1 ILE    58      20.805  43.224  33.286  1.00  0.00           C  
ATOM    879  H   ILE    58      23.862  39.605  33.209  1.00  0.00           H  
ATOM    880  HA  ILE    58      22.399  40.354  35.688  1.00  0.00           H  
ATOM    881  HB  ILE    58      21.471  40.565  32.792  1.00  0.00           H  
ATOM    882 HG21 ILE    58      19.920  40.739  35.413  1.00  0.00           H  
ATOM    883 HG22 ILE    58      19.208  41.046  33.823  1.00  0.00           H  
ATOM    884 HG23 ILE    58      19.632  39.481  34.206  1.00  0.00           H  
ATOM    885 HG12 ILE    58      21.735  42.583  35.131  1.00  0.00           H  
ATOM    886 HG13 ILE    58      22.664  42.386  33.641  1.00  0.00           H  
ATOM    887 HD11 ILE    58      21.126  44.246  33.486  1.00  0.00           H  
ATOM    888 HD12 ILE    58      20.763  42.965  32.228  1.00  0.00           H  
ATOM    889 HD13 ILE    58      19.820  43.356  33.733  1.00  0.00           H  
ATOM    890  N   CYS    59      21.875  38.053  36.117  1.00  0.00           N  
ATOM    891  CA  CYS    59      21.316  36.755  36.514  1.00  0.00           C  
ATOM    892  C   CYS    59      21.137  36.689  38.052  1.00  0.00           C  
ATOM    893  O   CYS    59      21.897  37.261  38.785  1.00  0.00           O  
ATOM    894  CB  CYS    59      22.348  35.719  36.072  1.00  0.00           C  
ATOM    895  SG  CYS    59      21.861  34.030  36.291  1.00  0.00           S  
ATOM    896  H   CYS    59      22.232  38.569  36.909  1.00  0.00           H  
ATOM    897  HA  CYS    59      20.375  36.570  35.996  1.00  0.00           H  
ATOM    898  HB2 CYS    59      22.782  35.898  35.088  1.00  0.00           H  
ATOM    899  HB3 CYS    59      23.221  35.871  36.706  1.00  0.00           H  
ATOM    900  HG  CYS    59      21.115  33.964  35.185  1.00  0.00           H  
ATOM    901  N   GLU    60      20.271  35.810  38.556  1.00  0.00           N  
ATOM    902  CA  GLU    60      20.318  35.429  39.966  1.00  0.00           C  
ATOM    903  C   GLU    60      20.002  33.990  40.265  1.00  0.00           C  
ATOM    904  O   GLU    60      20.033  33.601  41.434  1.00  0.00           O  
ATOM    905  CB  GLU    60      19.455  36.384  40.830  1.00  0.00           C  
ATOM    906  CG  GLU    60      17.988  36.586  40.317  1.00  0.00           C  
ATOM    907  CD  GLU    60      17.127  37.411  41.332  1.00  0.00           C  
ATOM    908  OE1 GLU    60      17.562  38.461  41.888  1.00  0.00           O  
ATOM    909  OE2 GLU    60      16.030  36.917  41.765  1.00  0.00           O1-
ATOM    910  H   GLU    60      19.621  35.337  37.945  1.00  0.00           H  
ATOM    911  HA  GLU    60      21.341  35.461  40.340  1.00  0.00           H  
ATOM    912  HB2 GLU    60      19.338  36.062  41.865  1.00  0.00           H  
ATOM    913  HB3 GLU    60      19.977  37.334  40.948  1.00  0.00           H  
ATOM    914  HG2 GLU    60      18.018  37.134  39.375  1.00  0.00           H  
ATOM    915  HG3 GLU    60      17.533  35.599  40.236  1.00  0.00           H  
ATOM    916  N   NME    61      19.957  33.072  39.256  1.00  0.00           N  
ATOM    917  C   NME    61      19.563  31.660  39.450  1.00  0.00           C  
ATOM    918  H   NME    61      20.063  33.357  38.292  1.00  0.00           H  
ATOM    919  H1  NME    61      18.673  31.424  38.867  1.00  0.00           H  
ATOM    920  H2  NME    61      20.403  31.072  39.079  1.00  0.00           H  
ATOM    921  H3  NME    61      19.419  31.395  40.498  1.00  0.00           H  
TER     922      NME    61
CONECT  917  919  920  921
CONECT  919  917
CONECT  920  917
CONECT  921  917
END   
