# Supplementary material for: Exploring Aromatic Cage Flexibility Using Cosolvent Molecular Dynamics Simulations—An In-Silico Case Study of Tudor Domains
Source: J Chem Inf Model. 2024 May 21;64(11):4553–69. doi: 10.1021/acs.jcim.4c00298 (PMC11167732; doi:10.1021/acs.jcim.4c00298)
Supplement: Supplementary file 2 — ci4c00298_si_002.zip [file ci4c00298_si_002.zip › SMN/cluster_representatives/07_WAT_rep_c3.pdb]

TITLE     rep05.c3
REMARK   4      COMPLIES WITH FORMAT V. 3.0, 1-DEC-2006
REMARK 888
REMARK 888 WRITTEN BY MAESTRO (A PRODUCT OF SCHRODINGER, LLC)
CRYST1   63.089   63.089   63.089 109.47 109.47 109.47 P 1           1
ATOM      1  CH3 ACE     1      30.332  25.211  23.706  1.00  0.00           C  
ATOM      2  C   ACE     1      30.106  26.676  23.371  1.00  0.00           C  
ATOM      3  O   ACE     1      29.168  27.191  23.939  1.00  0.00           O  
ATOM      4  H1  ACE     1      31.055  24.851  22.976  1.00  0.00           H  
ATOM      5  H2  ACE     1      30.804  24.989  24.663  1.00  0.00           H  
ATOM      6  H3  ACE     1      29.362  24.727  23.585  1.00  0.00           H  
ATOM      7  N   LEU     2      30.799  27.189  22.377  1.00  0.00           N  
ATOM      8  CA  LEU     2      30.539  28.478  21.683  1.00  0.00           C  
ATOM      9  C   LEU     2      30.627  29.688  22.661  1.00  0.00           C  
ATOM     10  O   LEU     2      30.086  30.739  22.251  1.00  0.00           O  
ATOM     11  CB  LEU     2      29.221  28.429  20.872  1.00  0.00           C  
ATOM     12  CG  LEU     2      29.191  27.397  19.674  1.00  0.00           C  
ATOM     13  CD1 LEU     2      27.708  27.298  19.187  1.00  0.00           C  
ATOM     14  CD2 LEU     2      29.927  28.090  18.474  1.00  0.00           C  
ATOM     15  H   LEU     2      31.657  26.734  22.104  1.00  0.00           H  
ATOM     16  HA  LEU     2      31.406  28.604  21.035  1.00  0.00           H  
ATOM     17  HB2 LEU     2      28.334  28.305  21.493  1.00  0.00           H  
ATOM     18  HB3 LEU     2      28.973  29.407  20.458  1.00  0.00           H  
ATOM     19  HG  LEU     2      29.483  26.402  20.012  1.00  0.00           H  
ATOM     20 HD11 LEU     2      27.370  28.268  18.822  1.00  0.00           H  
ATOM     21 HD12 LEU     2      27.703  26.642  18.315  1.00  0.00           H  
ATOM     22 HD13 LEU     2      27.154  26.859  20.016  1.00  0.00           H  
ATOM     23 HD21 LEU     2      30.010  27.407  17.630  1.00  0.00           H  
ATOM     24 HD22 LEU     2      29.384  28.948  18.077  1.00  0.00           H  
ATOM     25 HD23 LEU     2      30.925  28.363  18.816  1.00  0.00           H  
ATOM     26  N   GLN     3      31.329  29.647  23.819  1.00  0.00           N  
ATOM     27  CA  GLN     3      31.421  30.762  24.787  1.00  0.00           C  
ATOM     28  C   GLN     3      32.323  31.938  24.298  1.00  0.00           C  
ATOM     29  O   GLN     3      33.304  31.726  23.654  1.00  0.00           O  
ATOM     30  CB  GLN     3      31.846  30.248  26.134  1.00  0.00           C  
ATOM     31  CG  GLN     3      31.122  29.006  26.743  1.00  0.00           C  
ATOM     32  CD  GLN     3      29.596  29.051  26.732  1.00  0.00           C  
ATOM     33  OE1 GLN     3      28.951  30.049  26.367  1.00  0.00           O  
ATOM     34  NE2 GLN     3      28.966  27.965  27.061  1.00  0.00           N  
ATOM     35  H   GLN     3      32.041  28.930  23.804  1.00  0.00           H  
ATOM     36  HA  GLN     3      30.440  31.234  24.848  1.00  0.00           H  
ATOM     37  HB2 GLN     3      32.878  29.995  25.889  1.00  0.00           H  
ATOM     38  HB3 GLN     3      31.817  31.093  26.822  1.00  0.00           H  
ATOM     39  HG2 GLN     3      31.532  28.149  26.208  1.00  0.00           H  
ATOM     40  HG3 GLN     3      31.492  28.833  27.753  1.00  0.00           H  
ATOM     41 HE21 GLN     3      29.378  27.078  27.312  1.00  0.00           H  
ATOM     42 HE22 GLN     3      27.985  28.086  27.269  1.00  0.00           H  
ATOM     43  N   GLN     4      32.031  33.187  24.716  1.00  0.00           N  
ATOM     44  CA  GLN     4      32.719  34.409  24.286  1.00  0.00           C  
ATOM     45  C   GLN     4      33.406  35.320  25.332  1.00  0.00           C  
ATOM     46  O   GLN     4      33.934  36.405  24.933  1.00  0.00           O  
ATOM     47  CB  GLN     4      31.520  35.186  23.593  1.00  0.00           C  
ATOM     48  CG  GLN     4      31.284  34.640  22.181  1.00  0.00           C  
ATOM     49  CD  GLN     4      32.346  34.988  21.164  1.00  0.00           C  
ATOM     50  OE1 GLN     4      33.258  35.765  21.378  1.00  0.00           O  
ATOM     51  NE2 GLN     4      32.293  34.425  19.983  1.00  0.00           N  
ATOM     52  H   GLN     4      31.265  33.349  25.354  1.00  0.00           H  
ATOM     53  HA  GLN     4      33.484  34.197  23.539  1.00  0.00           H  
ATOM     54  HB2 GLN     4      30.638  35.103  24.228  1.00  0.00           H  
ATOM     55  HB3 GLN     4      31.733  36.248  23.471  1.00  0.00           H  
ATOM     56  HG2 GLN     4      31.171  33.557  22.234  1.00  0.00           H  
ATOM     57  HG3 GLN     4      30.337  35.051  21.832  1.00  0.00           H  
ATOM     58 HE21 GLN     4      31.590  33.715  19.838  1.00  0.00           H  
ATOM     59 HE22 GLN     4      32.933  34.687  19.247  1.00  0.00           H  
ATOM     60  N   TRP     5      33.509  34.852  26.524  1.00  0.00           N  
ATOM     61  CA  TRP     5      34.193  35.560  27.652  1.00  0.00           C  
ATOM     62  C   TRP     5      35.604  35.815  27.281  1.00  0.00           C  
ATOM     63  O   TRP     5      36.434  34.966  26.876  1.00  0.00           O  
ATOM     64  CB  TRP     5      33.996  34.812  28.989  1.00  0.00           C  
ATOM     65  CG  TRP     5      32.632  34.261  29.336  1.00  0.00           C  
ATOM     66  CD1 TRP     5      32.291  32.967  29.136  1.00  0.00           C  
ATOM     67  NE1 TRP     5      30.986  32.889  29.514  1.00  0.00           N  
ATOM     68  CE2 TRP     5      30.445  34.085  29.978  1.00  0.00           C  
ATOM     69  CZ2 TRP     5      29.205  34.395  30.549  1.00  0.00           C  
ATOM     70  CH2 TRP     5      29.016  35.747  30.885  1.00  0.00           C  
ATOM     71  CZ3 TRP     5      30.055  36.718  30.900  1.00  0.00           C  
ATOM     72  CE3 TRP     5      31.290  36.318  30.358  1.00  0.00           C  
ATOM     73  CD2 TRP     5      31.465  34.994  29.812  1.00  0.00           C  
ATOM     74  H   TRP     5      33.049  33.982  26.749  1.00  0.00           H  
ATOM     75  HA  TRP     5      33.714  36.532  27.768  1.00  0.00           H  
ATOM     76  HB2 TRP     5      34.769  34.045  29.001  1.00  0.00           H  
ATOM     77  HB3 TRP     5      34.223  35.445  29.848  1.00  0.00           H  
ATOM     78  HD1 TRP     5      32.957  32.135  28.958  1.00  0.00           H  
ATOM     79  HE1 TRP     5      30.481  32.016  29.545  1.00  0.00           H  
ATOM     80  HZ2 TRP     5      28.434  33.650  30.684  1.00  0.00           H  
ATOM     81  HH2 TRP     5      28.012  36.024  31.172  1.00  0.00           H  
ATOM     82  HZ3 TRP     5      29.849  37.747  31.155  1.00  0.00           H  
ATOM     83  HE3 TRP     5      32.069  37.041  30.165  1.00  0.00           H  
ATOM     84  N   LYS     6      35.981  37.016  27.653  1.00  0.00           N  
ATOM     85  CA  LYS     6      37.400  37.444  27.598  1.00  0.00           C  
ATOM     86  C   LYS     6      37.635  37.940  29.052  1.00  0.00           C  
ATOM     87  O   LYS     6      36.677  38.293  29.806  1.00  0.00           O  
ATOM     88  CB  LYS     6      37.549  38.629  26.641  1.00  0.00           C  
ATOM     89  CG  LYS     6      37.488  38.193  25.136  1.00  0.00           C  
ATOM     90  CD  LYS     6      38.203  39.202  24.254  1.00  0.00           C  
ATOM     91  CE  LYS     6      37.681  40.637  24.370  1.00  0.00           C  
ATOM     92  NZ  LYS     6      36.272  40.819  24.051  1.00  0.00           N1+
ATOM     93  H   LYS     6      35.285  37.664  27.997  1.00  0.00           H  
ATOM     94  HA  LYS     6      38.136  36.712  27.269  1.00  0.00           H  
ATOM     95  HB2 LYS     6      36.852  39.441  26.843  1.00  0.00           H  
ATOM     96  HB3 LYS     6      38.513  39.104  26.828  1.00  0.00           H  
ATOM     97  HG2 LYS     6      38.179  37.353  25.065  1.00  0.00           H  
ATOM     98  HG3 LYS     6      36.520  37.868  24.755  1.00  0.00           H  
ATOM     99  HD2 LYS     6      39.259  39.190  24.522  1.00  0.00           H  
ATOM    100  HD3 LYS     6      38.088  38.941  23.201  1.00  0.00           H  
ATOM    101  HE2 LYS     6      37.923  40.850  25.412  1.00  0.00           H  
ATOM    102  HE3 LYS     6      38.287  41.203  23.663  1.00  0.00           H  
ATOM    103  HZ1 LYS     6      35.755  40.213  24.672  1.00  0.00           H  
ATOM    104  HZ2 LYS     6      35.917  41.757  24.170  1.00  0.00           H  
ATOM    105  HZ3 LYS     6      36.091  40.576  23.087  1.00  0.00           H  
ATOM    106  N   VAL     7      38.904  37.963  29.447  1.00  0.00           N  
ATOM    107  CA  VAL     7      39.308  38.503  30.734  1.00  0.00           C  
ATOM    108  C   VAL     7      38.966  40.014  30.822  1.00  0.00           C  
ATOM    109  O   VAL     7      39.094  40.756  29.865  1.00  0.00           O  
ATOM    110  CB  VAL     7      40.824  38.406  30.958  1.00  0.00           C  
ATOM    111  CG1 VAL     7      41.290  39.018  32.274  1.00  0.00           C  
ATOM    112  CG2 VAL     7      41.163  36.901  31.158  1.00  0.00           C  
ATOM    113  H   VAL     7      39.595  37.555  28.835  1.00  0.00           H  
ATOM    114  HA  VAL     7      38.745  37.915  31.459  1.00  0.00           H  
ATOM    115  HB  VAL     7      41.365  38.782  30.090  1.00  0.00           H  
ATOM    116 HG11 VAL     7      42.269  38.676  32.607  1.00  0.00           H  
ATOM    117 HG12 VAL     7      41.464  40.063  32.014  1.00  0.00           H  
ATOM    118 HG13 VAL     7      40.551  38.751  33.029  1.00  0.00           H  
ATOM    119 HG21 VAL     7      40.625  36.458  31.997  1.00  0.00           H  
ATOM    120 HG22 VAL     7      40.915  36.360  30.245  1.00  0.00           H  
ATOM    121 HG23 VAL     7      42.250  36.936  31.224  1.00  0.00           H  
ATOM    122  N   GLY     8      38.607  40.510  32.015  1.00  0.00           N  
ATOM    123  CA  GLY     8      37.914  41.842  32.158  1.00  0.00           C  
ATOM    124  C   GLY     8      36.383  42.020  31.938  1.00  0.00           C  
ATOM    125  O   GLY     8      35.816  43.000  32.441  1.00  0.00           O  
ATOM    126  H   GLY     8      38.509  39.863  32.785  1.00  0.00           H  
ATOM    127  HA2 GLY     8      38.121  42.215  33.162  1.00  0.00           H  
ATOM    128  HA3 GLY     8      38.345  42.485  31.391  1.00  0.00           H  
ATOM    129  N   ASP     9      35.694  41.036  31.323  1.00  0.00           N  
ATOM    130  CA  ASP     9      34.236  40.964  31.208  1.00  0.00           C  
ATOM    131  C   ASP     9      33.695  40.655  32.615  1.00  0.00           C  
ATOM    132  O   ASP     9      34.137  39.848  33.434  1.00  0.00           O  
ATOM    133  CB  ASP     9      33.658  39.879  30.210  1.00  0.00           C  
ATOM    134  CG  ASP     9      34.133  39.916  28.812  1.00  0.00           C  
ATOM    135  OD1 ASP     9      34.837  40.883  28.451  1.00  0.00           O  
ATOM    136  OD2 ASP     9      33.652  39.085  28.001  1.00  0.00           O1-
ATOM    137  H   ASP     9      36.204  40.251  30.943  1.00  0.00           H  
ATOM    138  HA  ASP     9      33.811  41.916  30.894  1.00  0.00           H  
ATOM    139  HB2 ASP     9      33.834  38.920  30.698  1.00  0.00           H  
ATOM    140  HB3 ASP     9      32.594  40.114  30.238  1.00  0.00           H  
ATOM    141  N   LYS    10      32.593  41.438  32.833  1.00  0.00           N  
ATOM    142  CA  LYS    10      31.561  41.337  33.874  1.00  0.00           C  
ATOM    143  C   LYS    10      30.607  40.153  33.566  1.00  0.00           C  
ATOM    144  O   LYS    10      30.200  40.090  32.410  1.00  0.00           O  
ATOM    145  CB  LYS    10      30.786  42.680  34.109  1.00  0.00           C  
ATOM    146  CG  LYS    10      31.803  43.728  34.583  1.00  0.00           C  
ATOM    147  CD  LYS    10      31.140  45.016  35.070  1.00  0.00           C  
ATOM    148  CE  LYS    10      30.395  45.633  33.911  1.00  0.00           C  
ATOM    149  NZ  LYS    10      29.950  47.043  34.124  1.00  0.00           N1+
ATOM    150  H   LYS    10      32.381  42.047  32.055  1.00  0.00           H  
ATOM    151  HA  LYS    10      32.093  41.057  34.783  1.00  0.00           H  
ATOM    152  HB2 LYS    10      30.313  42.975  33.173  1.00  0.00           H  
ATOM    153  HB3 LYS    10      29.996  42.605  34.858  1.00  0.00           H  
ATOM    154  HG2 LYS    10      32.317  43.237  35.410  1.00  0.00           H  
ATOM    155  HG3 LYS    10      32.484  44.020  33.784  1.00  0.00           H  
ATOM    156  HD2 LYS    10      30.459  44.784  35.889  1.00  0.00           H  
ATOM    157  HD3 LYS    10      31.938  45.685  35.392  1.00  0.00           H  
ATOM    158  HE2 LYS    10      31.103  45.669  33.083  1.00  0.00           H  
ATOM    159  HE3 LYS    10      29.491  45.077  33.659  1.00  0.00           H  
ATOM    160  HZ1 LYS    10      30.730  47.675  34.013  1.00  0.00           H  
ATOM    161  HZ2 LYS    10      29.333  47.309  33.369  1.00  0.00           H  
ATOM    162  HZ3 LYS    10      29.419  47.135  34.978  1.00  0.00           H  
ATOM    163  N   CYS    11      30.244  39.366  34.582  1.00  0.00           N  
ATOM    164  CA  CYS    11      29.335  38.213  34.591  1.00  0.00           C  
ATOM    165  C   CYS    11      28.611  38.147  36.000  1.00  0.00           C  
ATOM    166  O   CYS    11      28.706  39.040  36.840  1.00  0.00           O  
ATOM    167  CB  CYS    11      30.188  36.968  34.321  1.00  0.00           C  
ATOM    168  SG  CYS    11      31.575  36.873  35.501  1.00  0.00           S  
ATOM    169  H   CYS    11      30.671  39.499  35.487  1.00  0.00           H  
ATOM    170  HA  CYS    11      28.587  38.317  33.805  1.00  0.00           H  
ATOM    171  HB2 CYS    11      29.630  36.063  34.561  1.00  0.00           H  
ATOM    172  HB3 CYS    11      30.539  36.855  33.295  1.00  0.00           H  
ATOM    173  HG  CYS    11      32.460  36.130  34.830  1.00  0.00           H  
ATOM    174  N   SER    12      27.866  37.067  36.189  1.00  0.00           N  
ATOM    175  CA  SER    12      27.342  36.554  37.433  1.00  0.00           C  
ATOM    176  C   SER    12      27.657  35.087  37.669  1.00  0.00           C  
ATOM    177  O   SER    12      27.629  34.334  36.674  1.00  0.00           O  
ATOM    178  CB  SER    12      25.857  36.828  37.487  1.00  0.00           C  
ATOM    179  OG  SER    12      25.506  37.208  38.775  1.00  0.00           O  
ATOM    180  H   SER    12      27.805  36.508  35.350  1.00  0.00           H  
ATOM    181  HA  SER    12      27.861  37.114  38.212  1.00  0.00           H  
ATOM    182  HB2 SER    12      25.573  37.712  36.918  1.00  0.00           H  
ATOM    183  HB3 SER    12      25.303  35.984  37.075  1.00  0.00           H  
ATOM    184  HG  SER    12      24.560  37.360  38.711  1.00  0.00           H  
ATOM    185  N   ALA    13      27.977  34.641  38.897  1.00  0.00           N  
ATOM    186  CA  ALA    13      28.745  33.413  39.129  1.00  0.00           C  
ATOM    187  C   ALA    13      28.509  32.877  40.565  1.00  0.00           C  
ATOM    188  O   ALA    13      28.613  33.653  41.493  1.00  0.00           O  
ATOM    189  CB  ALA    13      30.272  33.733  38.779  1.00  0.00           C  
ATOM    190  H   ALA    13      27.840  35.287  39.661  1.00  0.00           H  
ATOM    191  HA  ALA    13      28.436  32.622  38.445  1.00  0.00           H  
ATOM    192  HB1 ALA    13      30.940  32.871  38.789  1.00  0.00           H  
ATOM    193  HB2 ALA    13      30.345  34.218  37.806  1.00  0.00           H  
ATOM    194  HB3 ALA    13      30.658  34.530  39.415  1.00  0.00           H  
ATOM    195  N   ILE    14      28.251  31.594  40.660  1.00  0.00           N  
ATOM    196  CA  ILE    14      28.128  30.848  41.966  1.00  0.00           C  
ATOM    197  C   ILE    14      29.487  30.931  42.731  1.00  0.00           C  
ATOM    198  O   ILE    14      30.497  30.445  42.256  1.00  0.00           O  
ATOM    199  CB  ILE    14      27.637  29.406  41.727  1.00  0.00           C  
ATOM    200  CG2 ILE    14      27.880  28.571  43.006  1.00  0.00           C  
ATOM    201  CG1 ILE    14      26.235  29.295  41.287  1.00  0.00           C  
ATOM    202  CD1 ILE    14      25.817  27.902  40.737  1.00  0.00           C  
ATOM    203  H   ILE    14      28.393  31.055  39.818  1.00  0.00           H  
ATOM    204  HA  ILE    14      27.374  31.230  42.654  1.00  0.00           H  
ATOM    205  HB  ILE    14      28.198  28.907  40.937  1.00  0.00           H  
ATOM    206 HG21 ILE    14      28.897  28.511  43.395  1.00  0.00           H  
ATOM    207 HG22 ILE    14      27.252  28.885  43.840  1.00  0.00           H  
ATOM    208 HG23 ILE    14      27.590  27.552  42.755  1.00  0.00           H  
ATOM    209 HG12 ILE    14      25.552  29.528  42.104  1.00  0.00           H  
ATOM    210 HG13 ILE    14      25.948  30.075  40.581  1.00  0.00           H  
ATOM    211 HD11 ILE    14      24.903  27.965  40.145  1.00  0.00           H  
ATOM    212 HD12 ILE    14      26.650  27.438  40.211  1.00  0.00           H  
ATOM    213 HD13 ILE    14      25.690  27.206  41.568  1.00  0.00           H  
ATOM    214  N   TRP    15      29.446  31.541  43.926  1.00  0.00           N  
ATOM    215  CA  TRP    15      30.565  31.545  44.874  1.00  0.00           C  
ATOM    216  C   TRP    15      30.540  30.266  45.651  1.00  0.00           C  
ATOM    217  O   TRP    15      29.621  30.005  46.423  1.00  0.00           O  
ATOM    218  CB  TRP    15      30.487  32.861  45.679  1.00  0.00           C  
ATOM    219  CG  TRP    15      31.687  33.177  46.540  1.00  0.00           C  
ATOM    220  CD1 TRP    15      32.980  32.796  46.312  1.00  0.00           C  
ATOM    221  NE1 TRP    15      33.862  33.306  47.273  1.00  0.00           N  
ATOM    222  CE2 TRP    15      33.192  33.975  48.213  1.00  0.00           C  
ATOM    223  CZ2 TRP    15      33.595  34.772  49.308  1.00  0.00           C  
ATOM    224  CH2 TRP    15      32.612  35.530  49.968  1.00  0.00           C  
ATOM    225  CZ3 TRP    15      31.251  35.473  49.677  1.00  0.00           C  
ATOM    226  CE3 TRP    15      30.890  34.781  48.524  1.00  0.00           C  
ATOM    227  CD2 TRP    15      31.801  34.043  47.706  1.00  0.00           C  
ATOM    228  H   TRP    15      28.496  31.834  44.102  1.00  0.00           H  
ATOM    229  HA  TRP    15      31.410  31.516  44.186  1.00  0.00           H  
ATOM    230  HB2 TRP    15      30.465  33.696  44.978  1.00  0.00           H  
ATOM    231  HB3 TRP    15      29.605  32.933  46.315  1.00  0.00           H  
ATOM    232  HD1 TRP    15      33.285  32.243  45.436  1.00  0.00           H  
ATOM    233  HE1 TRP    15      34.850  33.099  47.289  1.00  0.00           H  
ATOM    234  HZ2 TRP    15      34.607  34.719  49.682  1.00  0.00           H  
ATOM    235  HH2 TRP    15      32.914  36.147  50.801  1.00  0.00           H  
ATOM    236  HZ3 TRP    15      30.603  35.993  50.367  1.00  0.00           H  
ATOM    237  HE3 TRP    15      29.858  34.765  48.205  1.00  0.00           H  
ATOM    238  N   SER    16      31.686  29.617  45.562  1.00  0.00           N  
ATOM    239  CA  SER    16      31.846  28.227  46.182  1.00  0.00           C  
ATOM    240  C   SER    16      31.927  28.215  47.720  1.00  0.00           C  
ATOM    241  O   SER    16      31.699  27.207  48.329  1.00  0.00           O  
ATOM    242  CB  SER    16      33.119  27.563  45.521  1.00  0.00           C  
ATOM    243  OG  SER    16      34.232  28.253  45.914  1.00  0.00           O  
ATOM    244  H   SER    16      32.339  29.919  44.853  1.00  0.00           H  
ATOM    245  HA  SER    16      31.026  27.555  45.928  1.00  0.00           H  
ATOM    246  HB2 SER    16      33.256  26.520  45.803  1.00  0.00           H  
ATOM    247  HB3 SER    16      33.053  27.730  44.445  1.00  0.00           H  
ATOM    248  HG  SER    16      34.939  28.082  45.287  1.00  0.00           H  
ATOM    249  N   GLU    17      32.148  29.370  48.377  1.00  0.00           N  
ATOM    250  CA  GLU    17      31.972  29.571  49.797  1.00  0.00           C  
ATOM    251  C   GLU    17      30.516  29.393  50.265  1.00  0.00           C  
ATOM    252  O   GLU    17      30.304  28.943  51.373  1.00  0.00           O  
ATOM    253  CB  GLU    17      32.586  30.965  50.134  1.00  0.00           C  
ATOM    254  CG  GLU    17      34.049  31.278  50.065  1.00  0.00           C  
ATOM    255  CD  GLU    17      34.852  30.462  51.094  1.00  0.00           C  
ATOM    256  OE1 GLU    17      36.050  30.253  50.814  1.00  0.00           O  
ATOM    257  OE2 GLU    17      34.399  30.034  52.164  1.00  0.00           O1-
ATOM    258  H   GLU    17      32.436  30.109  47.753  1.00  0.00           H  
ATOM    259  HA  GLU    17      32.501  28.772  50.318  1.00  0.00           H  
ATOM    260  HB2 GLU    17      32.079  31.685  49.491  1.00  0.00           H  
ATOM    261  HB3 GLU    17      32.336  31.255  51.155  1.00  0.00           H  
ATOM    262  HG2 GLU    17      34.440  31.021  49.082  1.00  0.00           H  
ATOM    263  HG3 GLU    17      34.275  32.327  50.258  1.00  0.00           H  
ATOM    264  N   ASP    18      29.540  29.880  49.445  1.00  0.00           N  
ATOM    265  CA  ASP    18      28.165  30.327  49.835  1.00  0.00           C  
ATOM    266  C   ASP    18      27.074  29.609  48.999  1.00  0.00           C  
ATOM    267  O   ASP    18      25.843  29.608  49.260  1.00  0.00           O  
ATOM    268  CB  ASP    18      28.068  31.814  49.724  1.00  0.00           C  
ATOM    269  CG  ASP    18      26.768  32.265  50.272  1.00  0.00           C  
ATOM    270  OD1 ASP    18      26.401  32.076  51.435  1.00  0.00           O  
ATOM    271  OD2 ASP    18      26.016  32.869  49.454  1.00  0.00           O1-
ATOM    272  H   ASP    18      29.863  30.215  48.549  1.00  0.00           H  
ATOM    273  HA  ASP    18      28.077  29.880  50.826  1.00  0.00           H  
ATOM    274  HB2 ASP    18      28.902  32.247  50.275  1.00  0.00           H  
ATOM    275  HB3 ASP    18      28.167  32.114  48.681  1.00  0.00           H  
ATOM    276  N   GLY    19      27.482  28.992  47.884  1.00  0.00           N  
ATOM    277  CA  GLY    19      26.575  28.429  46.884  1.00  0.00           C  
ATOM    278  C   GLY    19      25.537  29.385  46.172  1.00  0.00           C  
ATOM    279  O   GLY    19      24.776  28.885  45.301  1.00  0.00           O  
ATOM    280  H   GLY    19      28.465  28.990  47.648  1.00  0.00           H  
ATOM    281  HA2 GLY    19      27.125  28.028  46.033  1.00  0.00           H  
ATOM    282  HA3 GLY    19      26.004  27.570  47.235  1.00  0.00           H  
ATOM    283  N   CYS    20      25.583  30.659  46.480  1.00  0.00           N  
ATOM    284  CA  CYS    20      24.727  31.711  45.823  1.00  0.00           C  
ATOM    285  C   CYS    20      25.488  32.226  44.569  1.00  0.00           C  
ATOM    286  O   CYS    20      26.707  32.291  44.396  1.00  0.00           O  
ATOM    287  CB  CYS    20      24.247  32.833  46.751  1.00  0.00           C  
ATOM    288  SG  CYS    20      22.896  33.742  45.986  1.00  0.00           S  
ATOM    289  H   CYS    20      26.009  31.008  47.326  1.00  0.00           H  
ATOM    290  HA  CYS    20      23.877  31.178  45.398  1.00  0.00           H  
ATOM    291  HB2 CYS    20      24.009  32.512  47.765  1.00  0.00           H  
ATOM    292  HB3 CYS    20      25.080  33.526  46.875  1.00  0.00           H  
ATOM    293  HG  CYS    20      23.596  34.102  44.907  1.00  0.00           H  
ATOM    294  N   ILE    21      24.646  32.685  43.642  1.00  0.00           N  
ATOM    295  CA  ILE    21      25.101  33.493  42.479  1.00  0.00           C  
ATOM    296  C   ILE    21      25.354  34.949  42.964  1.00  0.00           C  
ATOM    297  O   ILE    21      24.439  35.488  43.625  1.00  0.00           O  
ATOM    298  CB  ILE    21      24.070  33.368  41.385  1.00  0.00           C  
ATOM    299  CG2 ILE    21      24.748  33.944  40.104  1.00  0.00           C  
ATOM    300  CG1 ILE    21      23.474  32.000  41.141  1.00  0.00           C  
ATOM    301  CD1 ILE    21      21.978  32.147  40.643  1.00  0.00           C  
ATOM    302  H   ILE    21      23.651  32.655  43.811  1.00  0.00           H  
ATOM    303  HA  ILE    21      26.042  33.063  42.135  1.00  0.00           H  
ATOM    304  HB  ILE    21      23.256  33.989  41.759  1.00  0.00           H  
ATOM    305 HG21 ILE    21      25.079  34.969  40.272  1.00  0.00           H  
ATOM    306 HG22 ILE    21      25.518  33.310  39.666  1.00  0.00           H  
ATOM    307 HG23 ILE    21      23.913  34.037  39.409  1.00  0.00           H  
ATOM    308 HG12 ILE    21      24.124  31.503  40.421  1.00  0.00           H  
ATOM    309 HG13 ILE    21      23.350  31.315  41.980  1.00  0.00           H  
ATOM    310 HD11 ILE    21      21.463  31.188  40.575  1.00  0.00           H  
ATOM    311 HD12 ILE    21      21.429  32.838  41.283  1.00  0.00           H  
ATOM    312 HD13 ILE    21      22.013  32.625  39.664  1.00  0.00           H  
ATOM    313  N   TYR    22      26.495  35.603  42.629  1.00  0.00           N  
ATOM    314  CA  TYR    22      26.725  37.021  42.748  1.00  0.00           C  
ATOM    315  C   TYR    22      27.183  37.541  41.374  1.00  0.00           C  
ATOM    316  O   TYR    22      28.051  36.848  40.761  1.00  0.00           O  
ATOM    317  CB  TYR    22      27.804  37.262  43.705  1.00  0.00           C  
ATOM    318  CG  TYR    22      27.428  36.756  45.145  1.00  0.00           C  
ATOM    319  CD1 TYR    22      27.856  35.504  45.505  1.00  0.00           C  
ATOM    320  CE1 TYR    22      27.570  34.964  46.772  1.00  0.00           C  
ATOM    321  CZ  TYR    22      26.883  35.804  47.760  1.00  0.00           C  
ATOM    322  OH  TYR    22      26.416  35.319  48.907  1.00  0.00           O  
ATOM    323  CE2 TYR    22      26.578  37.154  47.338  1.00  0.00           C  
ATOM    324  CD2 TYR    22      26.749  37.622  46.055  1.00  0.00           C  
ATOM    325  H   TYR    22      27.179  34.984  42.219  1.00  0.00           H  
ATOM    326  HA  TYR    22      25.736  37.403  43.000  1.00  0.00           H  
ATOM    327  HB2 TYR    22      28.766  36.943  43.305  1.00  0.00           H  
ATOM    328  HB3 TYR    22      27.864  38.350  43.750  1.00  0.00           H  
ATOM    329  HD1 TYR    22      28.452  34.899  44.839  1.00  0.00           H  
ATOM    330  HE1 TYR    22      27.973  33.987  46.992  1.00  0.00           H  
ATOM    331  HH  TYR    22      26.266  34.370  48.903  1.00  0.00           H  
ATOM    332  HE2 TYR    22      26.046  37.775  48.044  1.00  0.00           H  
ATOM    333  HD2 TYR    22      26.459  38.596  45.687  1.00  0.00           H  
ATOM    334  N   PRO    23      26.953  38.817  41.082  1.00  0.00           N  
ATOM    335  CA  PRO    23      27.721  39.580  40.129  1.00  0.00           C  
ATOM    336  C   PRO    23      29.191  39.534  40.334  1.00  0.00           C  
ATOM    337  O   PRO    23      29.672  39.735  41.426  1.00  0.00           O  
ATOM    338  CD  PRO    23      26.034  39.735  41.820  1.00  0.00           C  
ATOM    339  CG  PRO    23      26.373  41.156  41.365  1.00  0.00           C  
ATOM    340  CB  PRO    23      27.169  41.016  40.069  1.00  0.00           C  
ATOM    341  HD2 PRO    23      26.192  39.700  42.897  1.00  0.00           H  
ATOM    342  HD3 PRO    23      25.002  39.514  41.552  1.00  0.00           H  
ATOM    343  HG2 PRO    23      26.955  41.671  42.129  1.00  0.00           H  
ATOM    344  HG3 PRO    23      25.374  41.569  41.226  1.00  0.00           H  
ATOM    345  HB2 PRO    23      27.919  41.804  39.997  1.00  0.00           H  
ATOM    346  HB3 PRO    23      26.485  41.177  39.237  1.00  0.00           H  
ATOM    347  HA  PRO    23      27.530  39.173  39.136  1.00  0.00           H  
ATOM    348  N   ALA    24      29.974  39.540  39.249  1.00  0.00           N  
ATOM    349  CA  ALA    24      31.423  39.398  39.163  1.00  0.00           C  
ATOM    350  C   ALA    24      32.078  40.018  37.945  1.00  0.00           C  
ATOM    351  O   ALA    24      31.368  40.345  36.956  1.00  0.00           O  
ATOM    352  CB  ALA    24      31.754  37.863  39.233  1.00  0.00           C  
ATOM    353  H   ALA    24      29.474  39.464  38.375  1.00  0.00           H  
ATOM    354  HA  ALA    24      31.837  39.939  40.013  1.00  0.00           H  
ATOM    355  HB1 ALA    24      32.773  37.803  39.617  1.00  0.00           H  
ATOM    356  HB2 ALA    24      31.136  37.401  40.002  1.00  0.00           H  
ATOM    357  HB3 ALA    24      31.664  37.247  38.338  1.00  0.00           H  
ATOM    358  N   THR    25      33.425  40.171  38.066  1.00  0.00           N  
ATOM    359  CA  THR    25      34.302  40.397  36.931  1.00  0.00           C  
ATOM    360  C   THR    25      35.369  39.285  36.859  1.00  0.00           C  
ATOM    361  O   THR    25      35.865  38.838  37.926  1.00  0.00           O  
ATOM    362  CB  THR    25      35.042  41.796  36.983  1.00  0.00           C  
ATOM    363  CG2 THR    25      35.371  42.204  35.543  1.00  0.00           C  
ATOM    364  OG1 THR    25      34.178  42.712  37.538  1.00  0.00           O  
ATOM    365  H   THR    25      33.748  39.770  38.934  1.00  0.00           H  
ATOM    366  HA  THR    25      33.751  40.322  35.993  1.00  0.00           H  
ATOM    367  HB  THR    25      35.902  41.811  37.652  1.00  0.00           H  
ATOM    368 HG21 THR    25      34.386  42.329  35.093  1.00  0.00           H  
ATOM    369 HG22 THR    25      35.806  43.198  35.645  1.00  0.00           H  
ATOM    370 HG23 THR    25      36.036  41.507  35.034  1.00  0.00           H  
ATOM    371  HG1 THR    25      33.944  42.444  38.429  1.00  0.00           H  
ATOM    372  N   ILE    26      35.737  38.788  35.685  1.00  0.00           N  
ATOM    373  CA  ILE    26      36.816  37.826  35.406  1.00  0.00           C  
ATOM    374  C   ILE    26      38.214  38.471  35.364  1.00  0.00           C  
ATOM    375  O   ILE    26      38.366  39.594  34.842  1.00  0.00           O  
ATOM    376  CB  ILE    26      36.443  37.159  34.075  1.00  0.00           C  
ATOM    377  CG2 ILE    26      37.496  36.079  33.642  1.00  0.00           C  
ATOM    378  CG1 ILE    26      34.922  36.627  34.019  1.00  0.00           C  
ATOM    379  CD1 ILE    26      34.457  36.158  32.587  1.00  0.00           C  
ATOM    380  H   ILE    26      35.250  39.110  34.860  1.00  0.00           H  
ATOM    381  HA  ILE    26      36.894  37.047  36.164  1.00  0.00           H  
ATOM    382  HB  ILE    26      36.536  37.935  33.316  1.00  0.00           H  
ATOM    383 HG21 ILE    26      38.497  36.473  33.465  1.00  0.00           H  
ATOM    384 HG22 ILE    26      37.545  35.325  34.427  1.00  0.00           H  
ATOM    385 HG23 ILE    26      37.178  35.659  32.688  1.00  0.00           H  
ATOM    386 HG12 ILE    26      34.757  35.754  34.651  1.00  0.00           H  
ATOM    387 HG13 ILE    26      34.299  37.445  34.382  1.00  0.00           H  
ATOM    388 HD11 ILE    26      34.704  36.967  31.899  1.00  0.00           H  
ATOM    389 HD12 ILE    26      34.942  35.209  32.357  1.00  0.00           H  
ATOM    390 HD13 ILE    26      33.392  35.942  32.665  1.00  0.00           H  
ATOM    391  N   ALA    27      39.272  37.811  35.856  1.00  0.00           N  
ATOM    392  CA  ALA    27      40.606  38.408  35.912  1.00  0.00           C  
ATOM    393  C   ALA    27      41.823  37.627  35.255  1.00  0.00           C  
ATOM    394  O   ALA    27      42.924  38.213  35.129  1.00  0.00           O  
ATOM    395  CB  ALA    27      40.960  38.775  37.384  1.00  0.00           C  
ATOM    396  H   ALA    27      39.105  36.887  36.229  1.00  0.00           H  
ATOM    397  HA  ALA    27      40.603  39.343  35.353  1.00  0.00           H  
ATOM    398  HB1 ALA    27      40.313  39.541  37.812  1.00  0.00           H  
ATOM    399  HB2 ALA    27      41.165  37.816  37.858  1.00  0.00           H  
ATOM    400  HB3 ALA    27      41.975  39.172  37.347  1.00  0.00           H  
ATOM    401  N   SER    28      41.559  36.387  34.923  1.00  0.00           N  
ATOM    402  CA  SER    28      42.323  35.526  34.054  1.00  0.00           C  
ATOM    403  C   SER    28      41.463  34.417  33.455  1.00  0.00           C  
ATOM    404  O   SER    28      40.311  34.258  33.963  1.00  0.00           O  
ATOM    405  CB  SER    28      43.520  34.924  34.787  1.00  0.00           C  
ATOM    406  OG  SER    28      44.107  33.814  34.052  1.00  0.00           O  
ATOM    407  H   SER    28      40.591  36.113  35.019  1.00  0.00           H  
ATOM    408  HA  SER    28      42.728  36.130  33.243  1.00  0.00           H  
ATOM    409  HB2 SER    28      44.341  35.619  34.959  1.00  0.00           H  
ATOM    410  HB3 SER    28      43.082  34.406  35.640  1.00  0.00           H  
ATOM    411  HG  SER    28      44.649  33.318  34.671  1.00  0.00           H  
ATOM    412  N   ILE    29      41.850  33.775  32.376  1.00  0.00           N  
ATOM    413  CA  ILE    29      41.033  32.725  31.686  1.00  0.00           C  
ATOM    414  C   ILE    29      41.994  31.564  31.329  1.00  0.00           C  
ATOM    415  O   ILE    29      43.070  31.825  30.753  1.00  0.00           O  
ATOM    416  CB  ILE    29      40.269  33.245  30.450  1.00  0.00           C  
ATOM    417  CG2 ILE    29      39.894  32.108  29.423  1.00  0.00           C  
ATOM    418  CG1 ILE    29      38.999  33.945  30.833  1.00  0.00           C  
ATOM    419  CD1 ILE    29      38.290  34.660  29.648  1.00  0.00           C  
ATOM    420  H   ILE    29      42.852  33.718  32.259  1.00  0.00           H  
ATOM    421  HA  ILE    29      40.399  32.119  32.333  1.00  0.00           H  
ATOM    422  HB  ILE    29      40.754  34.099  29.978  1.00  0.00           H  
ATOM    423 HG21 ILE    29      40.839  31.697  29.067  1.00  0.00           H  
ATOM    424 HG22 ILE    29      39.356  31.313  29.942  1.00  0.00           H  
ATOM    425 HG23 ILE    29      39.318  32.416  28.550  1.00  0.00           H  
ATOM    426 HG12 ILE    29      38.378  33.179  31.297  1.00  0.00           H  
ATOM    427 HG13 ILE    29      39.099  34.666  31.644  1.00  0.00           H  
ATOM    428 HD11 ILE    29      37.753  33.903  29.079  1.00  0.00           H  
ATOM    429 HD12 ILE    29      37.529  35.303  30.091  1.00  0.00           H  
ATOM    430 HD13 ILE    29      38.877  35.377  29.074  1.00  0.00           H  
ATOM    431  N   ASP    30      41.714  30.325  31.772  1.00  0.00           N  
ATOM    432  CA  ASP    30      42.322  29.040  31.376  1.00  0.00           C  
ATOM    433  C   ASP    30      41.604  28.296  30.206  1.00  0.00           C  
ATOM    434  O   ASP    30      40.741  27.445  30.391  1.00  0.00           O  
ATOM    435  CB  ASP    30      42.571  28.145  32.692  1.00  0.00           C  
ATOM    436  CG  ASP    30      43.551  27.043  32.421  1.00  0.00           C  
ATOM    437  OD1 ASP    30      43.931  26.394  33.407  1.00  0.00           O  
ATOM    438  OD2 ASP    30      44.011  26.865  31.241  1.00  0.00           O1-
ATOM    439  H   ASP    30      40.868  30.163  32.300  1.00  0.00           H  
ATOM    440  HA  ASP    30      43.338  29.090  30.980  1.00  0.00           H  
ATOM    441  HB2 ASP    30      42.844  28.813  33.510  1.00  0.00           H  
ATOM    442  HB3 ASP    30      41.604  27.725  32.967  1.00  0.00           H  
ATOM    443  N   PHE    31      41.774  28.790  28.999  1.00  0.00           N  
ATOM    444  CA  PHE    31      41.043  28.518  27.741  1.00  0.00           C  
ATOM    445  C   PHE    31      40.970  27.043  27.352  1.00  0.00           C  
ATOM    446  O   PHE    31      39.902  26.603  26.959  1.00  0.00           O  
ATOM    447  CB  PHE    31      41.610  29.436  26.625  1.00  0.00           C  
ATOM    448  CG  PHE    31      41.214  29.030  25.282  1.00  0.00           C  
ATOM    449  CD1 PHE    31      39.847  29.306  24.917  1.00  0.00           C  
ATOM    450  CE1 PHE    31      39.391  28.943  23.655  1.00  0.00           C  
ATOM    451  CZ  PHE    31      40.209  28.234  22.773  1.00  0.00           C  
ATOM    452  CE2 PHE    31      41.558  27.957  23.127  1.00  0.00           C  
ATOM    453  CD2 PHE    31      42.041  28.356  24.408  1.00  0.00           C  
ATOM    454  H   PHE    31      42.352  29.614  29.090  1.00  0.00           H  
ATOM    455  HA  PHE    31      40.014  28.832  27.918  1.00  0.00           H  
ATOM    456  HB2 PHE    31      41.297  30.473  26.757  1.00  0.00           H  
ATOM    457  HB3 PHE    31      42.698  29.411  26.692  1.00  0.00           H  
ATOM    458  HD1 PHE    31      39.273  29.927  25.589  1.00  0.00           H  
ATOM    459  HE1 PHE    31      38.363  29.137  23.385  1.00  0.00           H  
ATOM    460  HZ  PHE    31      39.933  27.974  21.762  1.00  0.00           H  
ATOM    461  HE2 PHE    31      42.247  27.514  22.423  1.00  0.00           H  
ATOM    462  HD2 PHE    31      43.069  28.185  24.695  1.00  0.00           H  
ATOM    463  N   LYS    32      42.089  26.335  27.608  1.00  0.00           N  
ATOM    464  CA  LYS    32      42.218  24.807  27.467  1.00  0.00           C  
ATOM    465  C   LYS    32      41.610  24.046  28.643  1.00  0.00           C  
ATOM    466  O   LYS    32      41.064  22.922  28.483  1.00  0.00           O  
ATOM    467  CB  LYS    32      43.705  24.412  27.353  1.00  0.00           C  
ATOM    468  CG  LYS    32      43.761  23.313  26.249  1.00  0.00           C  
ATOM    469  CD  LYS    32      45.215  23.024  25.898  1.00  0.00           C  
ATOM    470  CE  LYS    32      45.251  22.083  24.699  1.00  0.00           C  
ATOM    471  NZ  LYS    32      46.668  21.673  24.548  1.00  0.00           N1+
ATOM    472  H   LYS    32      42.821  26.833  28.094  1.00  0.00           H  
ATOM    473  HA  LYS    32      41.606  24.502  26.618  1.00  0.00           H  
ATOM    474  HB2 LYS    32      44.334  25.235  27.015  1.00  0.00           H  
ATOM    475  HB3 LYS    32      44.137  23.985  28.257  1.00  0.00           H  
ATOM    476  HG2 LYS    32      43.239  22.402  26.542  1.00  0.00           H  
ATOM    477  HG3 LYS    32      43.320  23.666  25.317  1.00  0.00           H  
ATOM    478  HD2 LYS    32      45.715  23.950  25.612  1.00  0.00           H  
ATOM    479  HD3 LYS    32      45.657  22.577  26.788  1.00  0.00           H  
ATOM    480  HE2 LYS    32      44.705  21.151  24.836  1.00  0.00           H  
ATOM    481  HE3 LYS    32      45.034  22.617  23.773  1.00  0.00           H  
ATOM    482  HZ1 LYS    32      46.809  21.252  23.641  1.00  0.00           H  
ATOM    483  HZ2 LYS    32      47.277  22.477  24.492  1.00  0.00           H  
ATOM    484  HZ3 LYS    32      47.077  21.104  25.275  1.00  0.00           H  
ATOM    485  N   ARG    33      41.514  24.647  29.833  1.00  0.00           N  
ATOM    486  CA  ARG    33      40.726  24.061  30.927  1.00  0.00           C  
ATOM    487  C   ARG    33      39.183  24.475  30.946  1.00  0.00           C  
ATOM    488  O   ARG    33      38.467  24.086  31.841  1.00  0.00           O  
ATOM    489  CB  ARG    33      41.487  24.245  32.223  1.00  0.00           C  
ATOM    490  CG  ARG    33      40.893  23.401  33.385  1.00  0.00           C  
ATOM    491  CD  ARG    33      41.954  23.179  34.541  1.00  0.00           C  
ATOM    492  NE  ARG    33      42.579  24.495  34.991  1.00  0.00           N  
ATOM    493  CZ  ARG    33      42.311  25.317  36.025  1.00  0.00           C  
ATOM    494  NH1 ARG    33      41.631  24.904  37.062  1.00  0.00           N  
ATOM    495  NH2 ARG    33      42.831  26.487  36.055  1.00  0.00           N1+
ATOM    496  H   ARG    33      42.003  25.521  29.961  1.00  0.00           H  
ATOM    497  HA  ARG    33      40.707  22.984  30.762  1.00  0.00           H  
ATOM    498  HB2 ARG    33      42.492  23.864  32.041  1.00  0.00           H  
ATOM    499  HB3 ARG    33      41.497  25.307  32.470  1.00  0.00           H  
ATOM    500  HG2 ARG    33      39.966  23.868  33.717  1.00  0.00           H  
ATOM    501  HG3 ARG    33      40.663  22.369  33.117  1.00  0.00           H  
ATOM    502  HD2 ARG    33      41.537  22.620  35.378  1.00  0.00           H  
ATOM    503  HD3 ARG    33      42.807  22.667  34.096  1.00  0.00           H  
ATOM    504  HE  ARG    33      43.147  24.994  34.321  1.00  0.00           H  
ATOM    505 HH11 ARG    33      41.670  23.910  37.233  1.00  0.00           H  
ATOM    506 HH12 ARG    33      41.665  25.448  37.913  1.00  0.00           H  
ATOM    507 HH21 ARG    33      43.291  26.877  35.244  1.00  0.00           H  
ATOM    508 HH22 ARG    33      42.567  27.185  36.736  1.00  0.00           H  
ATOM    509  N   GLU    34      38.761  25.192  29.960  1.00  0.00           N  
ATOM    510  CA  GLU    34      37.369  25.555  29.846  1.00  0.00           C  
ATOM    511  C   GLU    34      36.955  26.445  31.067  1.00  0.00           C  
ATOM    512  O   GLU    34      35.770  26.430  31.485  1.00  0.00           O  
ATOM    513  CB  GLU    34      36.337  24.406  29.447  1.00  0.00           C  
ATOM    514  CG  GLU    34      36.693  23.845  28.114  1.00  0.00           C  
ATOM    515  CD  GLU    34      36.155  22.438  28.005  1.00  0.00           C  
ATOM    516  OE1 GLU    34      36.792  21.421  28.516  1.00  0.00           O  
ATOM    517  OE2 GLU    34      35.040  22.244  27.544  1.00  0.00           O1-
ATOM    518  H   GLU    34      39.313  25.715  29.295  1.00  0.00           H  
ATOM    519  HA  GLU    34      37.319  26.264  29.020  1.00  0.00           H  
ATOM    520  HB2 GLU    34      36.276  23.642  30.221  1.00  0.00           H  
ATOM    521  HB3 GLU    34      35.346  24.836  29.302  1.00  0.00           H  
ATOM    522  HG2 GLU    34      36.191  24.462  27.369  1.00  0.00           H  
ATOM    523  HG3 GLU    34      37.767  23.816  27.932  1.00  0.00           H  
ATOM    524  N   THR    35      37.900  27.144  31.753  1.00  0.00           N  
ATOM    525  CA  THR    35      37.734  27.795  33.115  1.00  0.00           C  
ATOM    526  C   THR    35      38.448  29.111  33.231  1.00  0.00           C  
ATOM    527  O   THR    35      39.225  29.543  32.428  1.00  0.00           O  
ATOM    528  CB  THR    35      38.399  26.821  34.198  1.00  0.00           C  
ATOM    529  CG2 THR    35      38.322  27.154  35.648  1.00  0.00           C  
ATOM    530  OG1 THR    35      37.749  25.593  34.104  1.00  0.00           O  
ATOM    531  H   THR    35      38.828  27.177  31.354  1.00  0.00           H  
ATOM    532  HA  THR    35      36.668  27.929  33.294  1.00  0.00           H  
ATOM    533  HB  THR    35      39.454  26.619  34.011  1.00  0.00           H  
ATOM    534 HG21 THR    35      38.899  28.044  35.899  1.00  0.00           H  
ATOM    535 HG22 THR    35      37.273  27.435  35.752  1.00  0.00           H  
ATOM    536 HG23 THR    35      38.711  26.333  36.251  1.00  0.00           H  
ATOM    537  HG1 THR    35      38.089  25.021  33.413  1.00  0.00           H  
ATOM    538  N   CYS    36      38.059  29.929  34.212  1.00  0.00           N  
ATOM    539  CA  CYS    36      38.519  31.293  34.499  1.00  0.00           C  
ATOM    540  C   CYS    36      38.596  31.691  35.975  1.00  0.00           C  
ATOM    541  O   CYS    36      38.104  30.919  36.846  1.00  0.00           O  
ATOM    542  CB  CYS    36      37.672  32.238  33.651  1.00  0.00           C  
ATOM    543  SG  CYS    36      36.166  32.586  34.613  1.00  0.00           S  
ATOM    544  H   CYS    36      37.259  29.655  34.766  1.00  0.00           H  
ATOM    545  HA  CYS    36      39.553  31.418  34.178  1.00  0.00           H  
ATOM    546  HB2 CYS    36      38.208  33.187  33.623  1.00  0.00           H  
ATOM    547  HB3 CYS    36      37.469  31.838  32.658  1.00  0.00           H  
ATOM    548  HG  CYS    36      36.229  31.475  35.353  1.00  0.00           H  
ATOM    549  N   VAL    37      39.225  32.787  36.414  1.00  0.00           N  
ATOM    550  CA  VAL    37      39.181  33.285  37.829  1.00  0.00           C  
ATOM    551  C   VAL    37      38.251  34.480  37.855  1.00  0.00           C  
ATOM    552  O   VAL    37      38.278  35.248  36.941  1.00  0.00           O  
ATOM    553  CB  VAL    37      40.547  33.468  38.535  1.00  0.00           C  
ATOM    554  CG1 VAL    37      41.207  34.665  37.841  1.00  0.00           C  
ATOM    555  CG2 VAL    37      40.431  33.840  40.056  1.00  0.00           C  
ATOM    556  H   VAL    37      39.719  33.317  35.710  1.00  0.00           H  
ATOM    557  HA  VAL    37      38.735  32.585  38.536  1.00  0.00           H  
ATOM    558  HB  VAL    37      41.120  32.547  38.425  1.00  0.00           H  
ATOM    559 HG11 VAL    37      42.163  34.977  38.261  1.00  0.00           H  
ATOM    560 HG12 VAL    37      41.379  34.316  36.822  1.00  0.00           H  
ATOM    561 HG13 VAL    37      40.575  35.552  37.817  1.00  0.00           H  
ATOM    562 HG21 VAL    37      39.666  34.581  40.283  1.00  0.00           H  
ATOM    563 HG22 VAL    37      40.128  33.001  40.683  1.00  0.00           H  
ATOM    564 HG23 VAL    37      41.374  34.199  40.468  1.00  0.00           H  
ATOM    565  N   VAL    38      37.234  34.475  38.764  1.00  0.00           N  
ATOM    566  CA  VAL    38      36.215  35.541  38.895  1.00  0.00           C  
ATOM    567  C   VAL    38      36.179  36.253  40.262  1.00  0.00           C  
ATOM    568  O   VAL    38      35.974  35.666  41.287  1.00  0.00           O  
ATOM    569  CB  VAL    38      34.838  35.006  38.562  1.00  0.00           C  
ATOM    570  CG1 VAL    38      34.719  34.975  37.084  1.00  0.00           C  
ATOM    571  CG2 VAL    38      34.486  33.627  39.102  1.00  0.00           C  
ATOM    572  H   VAL    38      37.212  33.752  39.471  1.00  0.00           H  
ATOM    573  HA  VAL    38      36.442  36.308  38.154  1.00  0.00           H  
ATOM    574  HB  VAL    38      34.113  35.714  38.966  1.00  0.00           H  
ATOM    575 HG11 VAL    38      35.535  34.332  36.755  1.00  0.00           H  
ATOM    576 HG12 VAL    38      33.752  34.641  36.706  1.00  0.00           H  
ATOM    577 HG13 VAL    38      34.687  36.013  36.754  1.00  0.00           H  
ATOM    578 HG21 VAL    38      34.638  33.547  40.179  1.00  0.00           H  
ATOM    579 HG22 VAL    38      33.451  33.343  38.910  1.00  0.00           H  
ATOM    580 HG23 VAL    38      35.089  32.887  38.576  1.00  0.00           H  
ATOM    581  N   VAL    39      36.304  37.584  40.247  1.00  0.00           N  
ATOM    582  CA  VAL    39      36.198  38.490  41.434  1.00  0.00           C  
ATOM    583  C   VAL    39      34.746  38.909  41.820  1.00  0.00           C  
ATOM    584  O   VAL    39      34.092  39.681  41.017  1.00  0.00           O  
ATOM    585  CB  VAL    39      37.090  39.766  41.252  1.00  0.00           C  
ATOM    586  CG1 VAL    39      37.471  40.402  42.599  1.00  0.00           C  
ATOM    587  CG2 VAL    39      38.474  39.489  40.638  1.00  0.00           C  
ATOM    588  H   VAL    39      36.409  38.067  39.366  1.00  0.00           H  
ATOM    589  HA  VAL    39      36.577  37.875  42.251  1.00  0.00           H  
ATOM    590  HB  VAL    39      36.597  40.552  40.678  1.00  0.00           H  
ATOM    591 HG11 VAL    39      38.044  39.639  43.126  1.00  0.00           H  
ATOM    592 HG12 VAL    39      38.048  41.316  42.455  1.00  0.00           H  
ATOM    593 HG13 VAL    39      36.564  40.634  43.157  1.00  0.00           H  
ATOM    594 HG21 VAL    39      38.191  39.109  39.655  1.00  0.00           H  
ATOM    595 HG22 VAL    39      38.964  40.457  40.534  1.00  0.00           H  
ATOM    596 HG23 VAL    39      38.973  38.697  41.195  1.00  0.00           H  
ATOM    597  N   TYR    40      34.203  38.424  42.931  1.00  0.00           N  
ATOM    598  CA  TYR    40      32.725  38.610  43.312  1.00  0.00           C  
ATOM    599  C   TYR    40      32.499  40.016  43.813  1.00  0.00           C  
ATOM    600  O   TYR    40      33.315  40.640  44.409  1.00  0.00           O  
ATOM    601  CB  TYR    40      32.211  37.575  44.228  1.00  0.00           C  
ATOM    602  CG  TYR    40      32.459  36.164  43.764  1.00  0.00           C  
ATOM    603  CD1 TYR    40      33.538  35.366  44.135  1.00  0.00           C  
ATOM    604  CE1 TYR    40      33.758  34.111  43.548  1.00  0.00           C  
ATOM    605  CZ  TYR    40      32.838  33.508  42.733  1.00  0.00           C  
ATOM    606  OH  TYR    40      32.976  32.276  42.207  1.00  0.00           O  
ATOM    607  CE2 TYR    40      31.749  34.245  42.284  1.00  0.00           C  
ATOM    608  CD2 TYR    40      31.572  35.595  42.819  1.00  0.00           C  
ATOM    609  H   TYR    40      34.816  37.924  43.559  1.00  0.00           H  
ATOM    610  HA  TYR    40      32.103  38.508  42.423  1.00  0.00           H  
ATOM    611  HB2 TYR    40      32.713  37.775  45.175  1.00  0.00           H  
ATOM    612  HB3 TYR    40      31.146  37.695  44.426  1.00  0.00           H  
ATOM    613  HD1 TYR    40      34.276  35.747  44.827  1.00  0.00           H  
ATOM    614  HE1 TYR    40      34.600  33.565  43.947  1.00  0.00           H  
ATOM    615  HH  TYR    40      32.609  32.281  41.319  1.00  0.00           H  
ATOM    616  HE2 TYR    40      31.184  33.886  41.437  1.00  0.00           H  
ATOM    617  HD2 TYR    40      30.693  36.176  42.577  1.00  0.00           H  
ATOM    618  N   THR    41      31.279  40.597  43.557  1.00  0.00           N  
ATOM    619  CA  THR    41      30.816  41.877  44.108  1.00  0.00           C  
ATOM    620  C   THR    41      30.601  41.770  45.598  1.00  0.00           C  
ATOM    621  O   THR    41      29.770  41.049  46.055  1.00  0.00           O  
ATOM    622  CB  THR    41      29.571  42.329  43.456  1.00  0.00           C  
ATOM    623  CG2 THR    41      28.953  43.538  44.187  1.00  0.00           C  
ATOM    624  OG1 THR    41      29.847  42.607  42.063  1.00  0.00           O  
ATOM    625  H   THR    41      30.670  40.045  42.971  1.00  0.00           H  
ATOM    626  HA  THR    41      31.544  42.669  43.929  1.00  0.00           H  
ATOM    627  HB  THR    41      28.847  41.514  43.488  1.00  0.00           H  
ATOM    628 HG21 THR    41      28.666  43.278  45.206  1.00  0.00           H  
ATOM    629 HG22 THR    41      29.764  44.241  44.378  1.00  0.00           H  
ATOM    630 HG23 THR    41      28.148  44.040  43.650  1.00  0.00           H  
ATOM    631  HG1 THR    41      29.938  41.765  41.611  1.00  0.00           H  
ATOM    632  N   GLY    42      31.275  42.583  46.331  1.00  0.00           N  
ATOM    633  CA  GLY    42      31.273  42.680  47.814  1.00  0.00           C  
ATOM    634  C   GLY    42      32.588  43.234  48.214  1.00  0.00           C  
ATOM    635  O   GLY    42      33.113  44.139  47.598  1.00  0.00           O  
ATOM    636  H   GLY    42      31.923  43.181  45.838  1.00  0.00           H  
ATOM    637  HA2 GLY    42      30.477  43.357  48.123  1.00  0.00           H  
ATOM    638  HA3 GLY    42      31.151  41.690  48.255  1.00  0.00           H  
ATOM    639  N   TYR    43      33.196  42.706  49.282  1.00  0.00           N  
ATOM    640  CA  TYR    43      34.629  43.156  49.574  1.00  0.00           C  
ATOM    641  C   TYR    43      35.722  42.954  48.490  1.00  0.00           C  
ATOM    642  O   TYR    43      36.505  43.854  48.303  1.00  0.00           O  
ATOM    643  CB  TYR    43      34.997  42.504  50.931  1.00  0.00           C  
ATOM    644  CG  TYR    43      36.364  42.698  51.488  1.00  0.00           C  
ATOM    645  CD1 TYR    43      37.428  41.899  51.015  1.00  0.00           C  
ATOM    646  CE1 TYR    43      38.702  42.019  51.561  1.00  0.00           C  
ATOM    647  CZ  TYR    43      38.887  42.897  52.643  1.00  0.00           C  
ATOM    648  OH  TYR    43      40.112  42.960  53.319  1.00  0.00           O  
ATOM    649  CE2 TYR    43      37.891  43.747  53.089  1.00  0.00           C  
ATOM    650  CD2 TYR    43      36.600  43.691  52.490  1.00  0.00           C  
ATOM    651  H   TYR    43      32.879  41.853  49.718  1.00  0.00           H  
ATOM    652  HA  TYR    43      34.710  44.224  49.778  1.00  0.00           H  
ATOM    653  HB2 TYR    43      34.287  42.781  51.710  1.00  0.00           H  
ATOM    654  HB3 TYR    43      34.894  41.427  50.803  1.00  0.00           H  
ATOM    655  HD1 TYR    43      37.241  41.163  50.246  1.00  0.00           H  
ATOM    656  HE1 TYR    43      39.496  41.404  51.165  1.00  0.00           H  
ATOM    657  HH  TYR    43      40.723  42.266  53.057  1.00  0.00           H  
ATOM    658  HE2 TYR    43      38.069  44.386  53.941  1.00  0.00           H  
ATOM    659  HD2 TYR    43      35.774  44.267  52.878  1.00  0.00           H  
ATOM    660  N   GLY    44      35.600  41.893  47.700  1.00  0.00           N  
ATOM    661  CA  GLY    44      36.574  41.514  46.593  1.00  0.00           C  
ATOM    662  C   GLY    44      37.200  40.180  46.765  1.00  0.00           C  
ATOM    663  O   GLY    44      38.328  39.985  46.329  1.00  0.00           O  
ATOM    664  H   GLY    44      35.056  41.157  48.128  1.00  0.00           H  
ATOM    665  HA2 GLY    44      35.980  41.382  45.689  1.00  0.00           H  
ATOM    666  HA3 GLY    44      37.358  42.270  46.532  1.00  0.00           H  
ATOM    667  N   ASN    45      36.517  39.229  47.338  1.00  0.00           N  
ATOM    668  CA  ASN    45      36.960  37.851  47.295  1.00  0.00           C  
ATOM    669  C   ASN    45      36.896  37.280  45.880  1.00  0.00           C  
ATOM    670  O   ASN    45      36.078  37.616  45.031  1.00  0.00           O  
ATOM    671  CB  ASN    45      36.077  37.063  48.290  1.00  0.00           C  
ATOM    672  CG  ASN    45      36.255  37.466  49.753  1.00  0.00           C  
ATOM    673  OD1 ASN    45      35.313  37.557  50.511  1.00  0.00           O  
ATOM    674  ND2 ASN    45      37.456  37.759  50.263  1.00  0.00           N  
ATOM    675  H   ASN    45      35.549  39.456  47.520  1.00  0.00           H  
ATOM    676  HA  ASN    45      37.977  37.776  47.681  1.00  0.00           H  
ATOM    677  HB2 ASN    45      35.057  37.319  48.004  1.00  0.00           H  
ATOM    678  HB3 ASN    45      36.236  35.985  48.311  1.00  0.00           H  
ATOM    679 HD21 ASN    45      38.335  37.796  49.768  1.00  0.00           H  
ATOM    680 HD22 ASN    45      37.335  37.892  51.258  1.00  0.00           H  
ATOM    681  N   ARG    46      37.730  36.221  45.656  1.00  0.00           N  
ATOM    682  CA  ARG    46      37.695  35.556  44.317  1.00  0.00           C  
ATOM    683  C   ARG    46      37.737  33.998  44.385  1.00  0.00           C  
ATOM    684  O   ARG    46      38.136  33.472  45.401  1.00  0.00           O  
ATOM    685  CB  ARG    46      38.888  36.084  43.451  1.00  0.00           C  
ATOM    686  CG  ARG    46      40.337  35.645  43.981  1.00  0.00           C  
ATOM    687  CD  ARG    46      41.485  35.982  42.998  1.00  0.00           C  
ATOM    688  NE  ARG    46      41.661  37.412  42.652  1.00  0.00           N  
ATOM    689  CZ  ARG    46      42.346  38.043  41.717  1.00  0.00           C  
ATOM    690  NH1 ARG    46      43.056  37.445  40.779  1.00  0.00           N  
ATOM    691  NH2 ARG    46      42.280  39.323  41.527  1.00  0.00           N1+
ATOM    692  H   ARG    46      38.399  35.908  46.343  1.00  0.00           H  
ATOM    693  HA  ARG    46      36.739  35.761  43.836  1.00  0.00           H  
ATOM    694  HB2 ARG    46      38.686  35.640  42.477  1.00  0.00           H  
ATOM    695  HB3 ARG    46      38.811  37.168  43.366  1.00  0.00           H  
ATOM    696  HG2 ARG    46      40.481  36.115  44.954  1.00  0.00           H  
ATOM    697  HG3 ARG    46      40.333  34.564  44.121  1.00  0.00           H  
ATOM    698  HD2 ARG    46      42.419  35.697  43.483  1.00  0.00           H  
ATOM    699  HD3 ARG    46      41.421  35.286  42.163  1.00  0.00           H  
ATOM    700  HE  ARG    46      41.327  38.051  43.358  1.00  0.00           H  
ATOM    701 HH11 ARG    46      43.277  36.462  40.845  1.00  0.00           H  
ATOM    702 HH12 ARG    46      43.594  37.928  40.074  1.00  0.00           H  
ATOM    703 HH21 ARG    46      41.944  39.946  42.248  1.00  0.00           H  
ATOM    704 HH22 ARG    46      42.835  39.593  40.727  1.00  0.00           H  
ATOM    705  N   GLU    47      37.261  33.312  43.340  1.00  0.00           N  
ATOM    706  CA  GLU    47      37.517  31.840  43.120  1.00  0.00           C  
ATOM    707  C   GLU    47      37.806  31.456  41.643  1.00  0.00           C  
ATOM    708  O   GLU    47      37.820  32.275  40.742  1.00  0.00           O  
ATOM    709  CB  GLU    47      36.257  31.050  43.614  1.00  0.00           C  
ATOM    710  CG  GLU    47      35.917  31.136  45.104  1.00  0.00           C  
ATOM    711  CD  GLU    47      36.967  30.659  46.101  1.00  0.00           C  
ATOM    712  OE1 GLU    47      36.677  30.831  47.296  1.00  0.00           O  
ATOM    713  OE2 GLU    47      38.012  30.039  45.698  1.00  0.00           O1-
ATOM    714  H   GLU    47      36.859  33.781  42.541  1.00  0.00           H  
ATOM    715  HA  GLU    47      38.321  31.376  43.691  1.00  0.00           H  
ATOM    716  HB2 GLU    47      35.428  31.465  43.042  1.00  0.00           H  
ATOM    717  HB3 GLU    47      36.274  30.005  43.306  1.00  0.00           H  
ATOM    718  HG2 GLU    47      35.779  32.185  45.369  1.00  0.00           H  
ATOM    719  HG3 GLU    47      34.933  30.685  45.234  1.00  0.00           H  
ATOM    720  N   GLU    48      38.169  30.245  41.354  1.00  0.00           N  
ATOM    721  CA  GLU    48      38.359  29.698  40.015  1.00  0.00           C  
ATOM    722  C   GLU    48      37.158  28.900  39.573  1.00  0.00           C  
ATOM    723  O   GLU    48      36.716  28.003  40.302  1.00  0.00           O  
ATOM    724  CB  GLU    48      39.690  28.890  39.991  1.00  0.00           C  
ATOM    725  CG  GLU    48      40.102  28.457  38.552  1.00  0.00           C  
ATOM    726  CD  GLU    48      41.562  27.900  38.483  1.00  0.00           C  
ATOM    727  OE1 GLU    48      41.773  26.753  39.012  1.00  0.00           O  
ATOM    728  OE2 GLU    48      42.467  28.501  37.856  1.00  0.00           O1-
ATOM    729  H   GLU    48      38.196  29.621  42.148  1.00  0.00           H  
ATOM    730  HA  GLU    48      38.487  30.550  39.346  1.00  0.00           H  
ATOM    731  HB2 GLU    48      40.460  29.549  40.393  1.00  0.00           H  
ATOM    732  HB3 GLU    48      39.474  28.031  40.627  1.00  0.00           H  
ATOM    733  HG2 GLU    48      39.354  27.727  38.246  1.00  0.00           H  
ATOM    734  HG3 GLU    48      39.992  29.360  37.950  1.00  0.00           H  
ATOM    735  N   GLN    49      36.697  29.176  38.336  1.00  0.00           N  
ATOM    736  CA  GLN    49      35.427  28.700  37.844  1.00  0.00           C  
ATOM    737  C   GLN    49      35.207  28.642  36.351  1.00  0.00           C  
ATOM    738  O   GLN    49      35.579  29.488  35.567  1.00  0.00           O  
ATOM    739  CB  GLN    49      34.328  29.646  38.449  1.00  0.00           C  
ATOM    740  CG  GLN    49      32.830  29.312  38.143  1.00  0.00           C  
ATOM    741  CD  GLN    49      31.995  30.021  39.207  1.00  0.00           C  
ATOM    742  OE1 GLN    49      32.281  31.018  39.772  1.00  0.00           O  
ATOM    743  NE2 GLN    49      30.880  29.479  39.656  1.00  0.00           N  
ATOM    744  H   GLN    49      37.078  29.928  37.780  1.00  0.00           H  
ATOM    745  HA  GLN    49      35.356  27.710  38.295  1.00  0.00           H  
ATOM    746  HB2 GLN    49      34.439  29.463  39.517  1.00  0.00           H  
ATOM    747  HB3 GLN    49      34.571  30.688  38.238  1.00  0.00           H  
ATOM    748  HG2 GLN    49      32.519  29.686  37.167  1.00  0.00           H  
ATOM    749  HG3 GLN    49      32.588  28.250  38.092  1.00  0.00           H  
ATOM    750 HE21 GLN    49      30.477  28.748  39.087  1.00  0.00           H  
ATOM    751 HE22 GLN    49      30.389  30.010  40.360  1.00  0.00           H  
ATOM    752  N   ASN    50      34.751  27.458  35.914  1.00  0.00           N  
ATOM    753  CA  ASN    50      34.340  27.112  34.622  1.00  0.00           C  
ATOM    754  C   ASN    50      33.563  28.156  33.848  1.00  0.00           C  
ATOM    755  O   ASN    50      32.525  28.617  34.317  1.00  0.00           O  
ATOM    756  CB  ASN    50      33.540  25.819  34.807  1.00  0.00           C  
ATOM    757  CG  ASN    50      33.046  25.222  33.487  1.00  0.00           C  
ATOM    758  OD1 ASN    50      31.963  25.680  33.011  1.00  0.00           O  
ATOM    759  ND2 ASN    50      33.649  24.252  32.876  1.00  0.00           N  
ATOM    760  H   ASN    50      34.521  26.785  36.631  1.00  0.00           H  
ATOM    761  HA  ASN    50      35.186  26.861  33.983  1.00  0.00           H  
ATOM    762  HB2 ASN    50      34.098  24.972  35.204  1.00  0.00           H  
ATOM    763  HB3 ASN    50      32.628  26.130  35.318  1.00  0.00           H  
ATOM    764 HD21 ASN    50      34.556  23.889  33.133  1.00  0.00           H  
ATOM    765 HD22 ASN    50      33.361  23.987  31.945  1.00  0.00           H  
ATOM    766  N   LEU    51      33.897  28.417  32.542  1.00  0.00           N  
ATOM    767  CA  LEU    51      33.253  29.374  31.596  1.00  0.00           C  
ATOM    768  C   LEU    51      31.791  29.137  31.240  1.00  0.00           C  
ATOM    769  O   LEU    51      30.991  30.084  31.247  1.00  0.00           O  
ATOM    770  CB  LEU    51      34.122  29.355  30.334  1.00  0.00           C  
ATOM    771  CG  LEU    51      35.575  29.944  30.514  1.00  0.00           C  
ATOM    772  CD1 LEU    51      36.490  29.589  29.418  1.00  0.00           C  
ATOM    773  CD2 LEU    51      35.421  31.471  30.518  1.00  0.00           C  
ATOM    774  H   LEU    51      34.798  28.079  32.231  1.00  0.00           H  
ATOM    775  HA  LEU    51      33.320  30.420  31.897  1.00  0.00           H  
ATOM    776  HB2 LEU    51      34.285  28.335  29.988  1.00  0.00           H  
ATOM    777  HB3 LEU    51      33.491  29.869  29.609  1.00  0.00           H  
ATOM    778  HG  LEU    51      35.977  29.628  31.476  1.00  0.00           H  
ATOM    779 HD11 LEU    51      36.298  30.218  28.549  1.00  0.00           H  
ATOM    780 HD12 LEU    51      37.551  29.671  29.653  1.00  0.00           H  
ATOM    781 HD13 LEU    51      36.426  28.547  29.107  1.00  0.00           H  
ATOM    782 HD21 LEU    51      35.134  31.831  29.529  1.00  0.00           H  
ATOM    783 HD22 LEU    51      34.811  31.881  31.324  1.00  0.00           H  
ATOM    784 HD23 LEU    51      36.419  31.840  30.755  1.00  0.00           H  
ATOM    785  N   SER    52      31.420  27.884  30.917  1.00  0.00           N  
ATOM    786  CA  SER    52      29.994  27.546  30.728  1.00  0.00           C  
ATOM    787  C   SER    52      29.162  27.662  31.926  1.00  0.00           C  
ATOM    788  O   SER    52      27.956  27.949  31.787  1.00  0.00           O  
ATOM    789  CB  SER    52      29.866  26.126  30.199  1.00  0.00           C  
ATOM    790  OG  SER    52      30.552  26.049  28.970  1.00  0.00           O  
ATOM    791  H   SER    52      32.138  27.178  30.833  1.00  0.00           H  
ATOM    792  HA  SER    52      29.503  28.204  30.010  1.00  0.00           H  
ATOM    793  HB2 SER    52      30.134  25.293  30.849  1.00  0.00           H  
ATOM    794  HB3 SER    52      28.790  26.014  30.068  1.00  0.00           H  
ATOM    795  HG  SER    52      31.469  26.198  29.212  1.00  0.00           H  
ATOM    796  N   ASP    53      29.694  27.539  33.144  1.00  0.00           N  
ATOM    797  CA  ASP    53      28.873  27.696  34.422  1.00  0.00           C  
ATOM    798  C   ASP    53      28.488  29.179  34.656  1.00  0.00           C  
ATOM    799  O   ASP    53      27.603  29.517  35.436  1.00  0.00           O  
ATOM    800  CB  ASP    53      29.667  27.140  35.616  1.00  0.00           C  
ATOM    801  CG  ASP    53      28.790  27.233  36.883  1.00  0.00           C  
ATOM    802  OD1 ASP    53      27.637  26.759  36.835  1.00  0.00           O  
ATOM    803  OD2 ASP    53      29.307  27.680  37.940  1.00  0.00           O1-
ATOM    804  H   ASP    53      30.591  27.086  33.245  1.00  0.00           H  
ATOM    805  HA  ASP    53      27.931  27.149  34.388  1.00  0.00           H  
ATOM    806  HB2 ASP    53      29.893  26.117  35.317  1.00  0.00           H  
ATOM    807  HB3 ASP    53      30.598  27.690  35.759  1.00  0.00           H  
ATOM    808  N   LEU    54      29.120  30.130  33.997  1.00  0.00           N  
ATOM    809  CA  LEU    54      28.905  31.574  34.146  1.00  0.00           C  
ATOM    810  C   LEU    54      27.569  32.025  33.604  1.00  0.00           C  
ATOM    811  O   LEU    54      26.986  31.485  32.604  1.00  0.00           O  
ATOM    812  CB  LEU    54      30.020  32.308  33.479  1.00  0.00           C  
ATOM    813  CG  LEU    54      31.441  31.964  33.928  1.00  0.00           C  
ATOM    814  CD1 LEU    54      32.430  32.777  33.095  1.00  0.00           C  
ATOM    815  CD2 LEU    54      31.775  32.092  35.393  1.00  0.00           C  
ATOM    816  H   LEU    54      29.854  29.819  33.377  1.00  0.00           H  
ATOM    817  HA  LEU    54      28.967  31.860  35.197  1.00  0.00           H  
ATOM    818  HB2 LEU    54      29.943  32.064  32.419  1.00  0.00           H  
ATOM    819  HB3 LEU    54      29.828  33.378  33.564  1.00  0.00           H  
ATOM    820  HG  LEU    54      31.602  30.916  33.678  1.00  0.00           H  
ATOM    821 HD11 LEU    54      32.278  32.693  32.019  1.00  0.00           H  
ATOM    822 HD12 LEU    54      32.518  33.844  33.297  1.00  0.00           H  
ATOM    823 HD13 LEU    54      33.412  32.374  33.345  1.00  0.00           H  
ATOM    824 HD21 LEU    54      32.750  31.627  35.544  1.00  0.00           H  
ATOM    825 HD22 LEU    54      31.885  33.154  35.613  1.00  0.00           H  
ATOM    826 HD23 LEU    54      30.977  31.613  35.961  1.00  0.00           H  
ATOM    827  N   LEU    55      27.040  33.120  34.139  1.00  0.00           N  
ATOM    828  CA  LEU    55      25.808  33.864  33.724  1.00  0.00           C  
ATOM    829  C   LEU    55      25.912  35.369  33.380  1.00  0.00           C  
ATOM    830  O   LEU    55      26.888  35.966  33.837  1.00  0.00           O  
ATOM    831  CB  LEU    55      24.867  33.626  34.892  1.00  0.00           C  
ATOM    832  CG  LEU    55      24.512  32.158  35.264  1.00  0.00           C  
ATOM    833  CD1 LEU    55      23.731  32.082  36.579  1.00  0.00           C  
ATOM    834  CD2 LEU    55      23.561  31.552  34.208  1.00  0.00           C  
ATOM    835  H   LEU    55      27.587  33.527  34.885  1.00  0.00           H  
ATOM    836  HA  LEU    55      25.438  33.443  32.790  1.00  0.00           H  
ATOM    837  HB2 LEU    55      25.287  34.021  35.817  1.00  0.00           H  
ATOM    838  HB3 LEU    55      23.929  34.130  34.661  1.00  0.00           H  
ATOM    839  HG  LEU    55      25.430  31.571  35.228  1.00  0.00           H  
ATOM    840 HD11 LEU    55      22.731  32.485  36.422  1.00  0.00           H  
ATOM    841 HD12 LEU    55      23.590  31.052  36.907  1.00  0.00           H  
ATOM    842 HD13 LEU    55      24.140  32.610  37.440  1.00  0.00           H  
ATOM    843 HD21 LEU    55      23.493  30.467  34.284  1.00  0.00           H  
ATOM    844 HD22 LEU    55      22.641  32.136  34.185  1.00  0.00           H  
ATOM    845 HD23 LEU    55      24.115  31.580  33.270  1.00  0.00           H  
ATOM    846  N   SER    56      24.942  36.046  32.763  1.00  0.00           N  
ATOM    847  CA  SER    56      24.965  37.507  32.672  1.00  0.00           C  
ATOM    848  C   SER    56      24.871  38.248  33.989  1.00  0.00           C  
ATOM    849  O   SER    56      24.135  37.846  34.907  1.00  0.00           O  
ATOM    850  CB  SER    56      23.740  37.841  31.872  1.00  0.00           C  
ATOM    851  OG  SER    56      23.577  39.314  31.662  1.00  0.00           O  
ATOM    852  H   SER    56      24.190  35.508  32.355  1.00  0.00           H  
ATOM    853  HA  SER    56      25.863  37.731  32.096  1.00  0.00           H  
ATOM    854  HB2 SER    56      23.908  37.340  30.919  1.00  0.00           H  
ATOM    855  HB3 SER    56      22.837  37.325  32.200  1.00  0.00           H  
ATOM    856  HG  SER    56      22.798  39.481  31.126  1.00  0.00           H  
ATOM    857  N   PRO    57      25.496  39.412  34.192  1.00  0.00           N  
ATOM    858  CA  PRO    57      25.304  40.265  35.423  1.00  0.00           C  
ATOM    859  C   PRO    57      23.823  40.596  35.727  1.00  0.00           C  
ATOM    860  O   PRO    57      23.572  41.084  36.841  1.00  0.00           O  
ATOM    861  CD  PRO    57      26.263  40.155  33.130  1.00  0.00           C  
ATOM    862  CG  PRO    57      26.040  41.635  33.511  1.00  0.00           C  
ATOM    863  CB  PRO    57      26.030  41.534  35.059  1.00  0.00           C  
ATOM    864  HD2 PRO    57      26.002  39.951  32.092  1.00  0.00           H  
ATOM    865  HD3 PRO    57      27.315  39.940  33.318  1.00  0.00           H  
ATOM    866  HG2 PRO    57      25.058  42.020  33.238  1.00  0.00           H  
ATOM    867  HG3 PRO    57      26.881  42.275  33.241  1.00  0.00           H  
ATOM    868  HB2 PRO    57      25.404  42.301  35.513  1.00  0.00           H  
ATOM    869  HB3 PRO    57      27.058  41.469  35.417  1.00  0.00           H  
ATOM    870  HA  PRO    57      25.759  39.862  36.327  1.00  0.00           H  
ATOM    871  N   ILE    58      22.861  40.392  34.799  1.00  0.00           N  
ATOM    872  CA  ILE    58      21.471  40.653  35.099  1.00  0.00           C  
ATOM    873  C   ILE    58      20.901  39.559  35.987  1.00  0.00           C  
ATOM    874  O   ILE    58      19.841  39.784  36.522  1.00  0.00           O  
ATOM    875  CB  ILE    58      20.741  40.893  33.688  1.00  0.00           C  
ATOM    876  CG2 ILE    58      20.460  39.478  33.084  1.00  0.00           C  
ATOM    877  CG1 ILE    58      19.493  41.724  33.957  1.00  0.00           C  
ATOM    878  CD1 ILE    58      18.609  41.989  32.658  1.00  0.00           C  
ATOM    879  H   ILE    58      23.071  40.050  33.871  1.00  0.00           H  
ATOM    880  HA  ILE    58      21.392  41.572  35.679  1.00  0.00           H  
ATOM    881  HB  ILE    58      21.332  41.472  32.979  1.00  0.00           H  
ATOM    882 HG21 ILE    58      19.648  38.934  33.568  1.00  0.00           H  
ATOM    883 HG22 ILE    58      20.097  39.581  32.060  1.00  0.00           H  
ATOM    884 HG23 ILE    58      21.286  38.773  32.995  1.00  0.00           H  
ATOM    885 HG12 ILE    58      18.865  41.242  34.706  1.00  0.00           H  
ATOM    886 HG13 ILE    58      19.763  42.684  34.397  1.00  0.00           H  
ATOM    887 HD11 ILE    58      18.488  41.058  32.103  1.00  0.00           H  
ATOM    888 HD12 ILE    58      17.711  42.581  32.837  1.00  0.00           H  
ATOM    889 HD13 ILE    58      19.219  42.621  32.012  1.00  0.00           H  
ATOM    890  N   CYS    59      21.380  38.292  35.971  1.00  0.00           N  
ATOM    891  CA  CYS    59      21.046  37.222  36.883  1.00  0.00           C  
ATOM    892  C   CYS    59      21.710  37.426  38.256  1.00  0.00           C  
ATOM    893  O   CYS    59      22.825  37.024  38.550  1.00  0.00           O  
ATOM    894  CB  CYS    59      21.533  35.921  36.205  1.00  0.00           C  
ATOM    895  SG  CYS    59      20.720  34.487  37.008  1.00  0.00           S  
ATOM    896  H   CYS    59      22.313  38.184  35.599  1.00  0.00           H  
ATOM    897  HA  CYS    59      19.967  37.352  36.955  1.00  0.00           H  
ATOM    898  HB2 CYS    59      21.409  35.776  35.131  1.00  0.00           H  
ATOM    899  HB3 CYS    59      22.622  35.967  36.208  1.00  0.00           H  
ATOM    900  HG  CYS    59      21.475  34.403  38.108  1.00  0.00           H  
ATOM    901  N   GLU    60      21.021  38.228  39.143  1.00  0.00           N  
ATOM    902  CA  GLU    60      21.686  38.914  40.245  1.00  0.00           C  
ATOM    903  C   GLU    60      21.577  38.071  41.474  1.00  0.00           C  
ATOM    904  O   GLU    60      22.123  38.485  42.507  1.00  0.00           O  
ATOM    905  CB  GLU    60      21.014  40.307  40.373  1.00  0.00           C  
ATOM    906  CG  GLU    60      19.480  40.456  40.671  1.00  0.00           C  
ATOM    907  CD  GLU    60      18.925  41.695  39.954  1.00  0.00           C  
ATOM    908  OE1 GLU    60      17.880  41.506  39.366  1.00  0.00           O  
ATOM    909  OE2 GLU    60      19.714  42.681  39.901  1.00  0.00           O1-
ATOM    910  H   GLU    60      20.088  38.521  38.892  1.00  0.00           H  
ATOM    911  HA  GLU    60      22.763  38.825  40.111  1.00  0.00           H  
ATOM    912  HB2 GLU    60      21.605  40.797  41.148  1.00  0.00           H  
ATOM    913  HB3 GLU    60      21.131  40.678  39.354  1.00  0.00           H  
ATOM    914  HG2 GLU    60      19.033  39.531  40.306  1.00  0.00           H  
ATOM    915  HG3 GLU    60      19.445  40.585  41.753  1.00  0.00           H  
ATOM    916  N   NME    61      20.879  36.934  41.455  1.00  0.00           N  
ATOM    917  C   NME    61      20.882  36.001  42.569  1.00  0.00           C  
ATOM    918  H   NME    61      20.482  36.605  40.587  1.00  0.00           H  
ATOM    919  H1  NME    61      20.759  34.958  42.276  1.00  0.00           H  
ATOM    920  H2  NME    61      21.876  36.087  43.009  1.00  0.00           H  
ATOM    921  H3  NME    61      20.155  36.184  43.360  1.00  0.00           H  
TER     922      NME    61
CONECT  917  919  920  921
CONECT  919  917
CONECT  920  917
CONECT  921  917
END   
