# Supplementary material for: Exploring Aromatic Cage Flexibility Using Cosolvent Molecular Dynamics Simulations—An In-Silico Case Study of Tudor Domains
Source: J Chem Inf Model. 2024 May 21;64(11):4553–69. doi: 10.1021/acs.jcim.4c00298 (PMC11167732; doi:10.1021/acs.jcim.4c00298)
Supplement: Supplementary file 2 — ci4c00298_si_002.zip [file ci4c00298_si_002.zip › SMN/cluster_representatives/07_WAT_rep_c2.pdb]

TITLE     rep05.c2
REMARK   4      COMPLIES WITH FORMAT V. 3.0, 1-DEC-2006
REMARK 888
REMARK 888 WRITTEN BY MAESTRO (A PRODUCT OF SCHRODINGER, LLC)
CRYST1   63.116   63.116   63.116 109.47 109.47 109.47 P 1           1
ATOM      1  CH3 ACE     1      32.459  24.630  24.301  1.00  0.00           C  
ATOM      2  C   ACE     1      31.912  25.944  23.799  1.00  0.00           C  
ATOM      3  O   ACE     1      30.894  26.306  24.365  1.00  0.00           O  
ATOM      4  H1  ACE     1      31.618  23.955  24.464  1.00  0.00           H  
ATOM      5  H2  ACE     1      33.080  24.193  23.520  1.00  0.00           H  
ATOM      6  H3  ACE     1      33.062  24.823  25.188  1.00  0.00           H  
ATOM      7  N   LEU     2      32.587  26.645  22.823  1.00  0.00           N  
ATOM      8  CA  LEU     2      32.084  27.834  22.123  1.00  0.00           C  
ATOM      9  C   LEU     2      31.770  29.133  22.938  1.00  0.00           C  
ATOM     10  O   LEU     2      31.056  30.046  22.443  1.00  0.00           O  
ATOM     11  CB  LEU     2      30.927  27.284  21.300  1.00  0.00           C  
ATOM     12  CG  LEU     2      31.328  26.243  20.196  1.00  0.00           C  
ATOM     13  CD1 LEU     2      30.086  25.472  19.632  1.00  0.00           C  
ATOM     14  CD2 LEU     2      32.037  26.895  18.932  1.00  0.00           C  
ATOM     15  H   LEU     2      33.451  26.204  22.541  1.00  0.00           H  
ATOM     16  HA  LEU     2      32.796  28.199  21.383  1.00  0.00           H  
ATOM     17  HB2 LEU     2      30.190  26.999  22.051  1.00  0.00           H  
ATOM     18  HB3 LEU     2      30.426  28.171  20.910  1.00  0.00           H  
ATOM     19  HG  LEU     2      31.896  25.477  20.722  1.00  0.00           H  
ATOM     20 HD11 LEU     2      29.373  26.218  19.285  1.00  0.00           H  
ATOM     21 HD12 LEU     2      30.459  24.795  18.863  1.00  0.00           H  
ATOM     22 HD13 LEU     2      29.660  24.922  20.472  1.00  0.00           H  
ATOM     23 HD21 LEU     2      31.645  27.865  18.624  1.00  0.00           H  
ATOM     24 HD22 LEU     2      33.111  27.032  19.058  1.00  0.00           H  
ATOM     25 HD23 LEU     2      31.884  26.248  18.068  1.00  0.00           H  
ATOM     26  N   GLN     3      32.315  29.240  24.191  1.00  0.00           N  
ATOM     27  CA  GLN     3      32.177  30.434  25.084  1.00  0.00           C  
ATOM     28  C   GLN     3      33.290  31.428  24.825  1.00  0.00           C  
ATOM     29  O   GLN     3      34.469  31.105  24.689  1.00  0.00           O  
ATOM     30  CB  GLN     3      32.278  30.033  26.501  1.00  0.00           C  
ATOM     31  CG  GLN     3      31.423  28.888  27.012  1.00  0.00           C  
ATOM     32  CD  GLN     3      29.922  29.168  26.728  1.00  0.00           C  
ATOM     33  OE1 GLN     3      29.378  30.268  26.813  1.00  0.00           O  
ATOM     34  NE2 GLN     3      29.119  28.207  26.291  1.00  0.00           N  
ATOM     35  H   GLN     3      33.011  28.586  24.520  1.00  0.00           H  
ATOM     36  HA  GLN     3      31.188  30.881  24.982  1.00  0.00           H  
ATOM     37  HB2 GLN     3      33.290  29.687  26.709  1.00  0.00           H  
ATOM     38  HB3 GLN     3      32.133  30.984  27.012  1.00  0.00           H  
ATOM     39  HG2 GLN     3      31.733  27.943  26.567  1.00  0.00           H  
ATOM     40  HG3 GLN     3      31.536  28.839  28.094  1.00  0.00           H  
ATOM     41 HE21 GLN     3      29.551  27.355  25.961  1.00  0.00           H  
ATOM     42 HE22 GLN     3      28.196  28.508  26.012  1.00  0.00           H  
ATOM     43  N   GLN     4      32.895  32.625  24.566  1.00  0.00           N  
ATOM     44  CA  GLN     4      33.811  33.744  24.119  1.00  0.00           C  
ATOM     45  C   GLN     4      34.133  34.739  25.289  1.00  0.00           C  
ATOM     46  O   GLN     4      33.998  35.968  25.140  1.00  0.00           O  
ATOM     47  CB  GLN     4      33.223  34.346  22.817  1.00  0.00           C  
ATOM     48  CG  GLN     4      32.829  33.419  21.656  1.00  0.00           C  
ATOM     49  CD  GLN     4      33.998  32.367  21.345  1.00  0.00           C  
ATOM     50  OE1 GLN     4      35.203  32.666  21.398  1.00  0.00           O  
ATOM     51  NE2 GLN     4      33.711  31.168  20.766  1.00  0.00           N  
ATOM     52  H   GLN     4      31.906  32.828  24.593  1.00  0.00           H  
ATOM     53  HA  GLN     4      34.801  33.352  23.883  1.00  0.00           H  
ATOM     54  HB2 GLN     4      32.288  34.751  23.203  1.00  0.00           H  
ATOM     55  HB3 GLN     4      33.874  35.136  22.445  1.00  0.00           H  
ATOM     56  HG2 GLN     4      31.968  32.862  22.026  1.00  0.00           H  
ATOM     57  HG3 GLN     4      32.503  33.886  20.728  1.00  0.00           H  
ATOM     58 HE21 GLN     4      32.749  30.986  20.515  1.00  0.00           H  
ATOM     59 HE22 GLN     4      34.509  30.734  20.324  1.00  0.00           H  
ATOM     60  N   TRP     5      34.388  34.183  26.484  1.00  0.00           N  
ATOM     61  CA  TRP     5      34.771  35.011  27.705  1.00  0.00           C  
ATOM     62  C   TRP     5      36.161  35.638  27.641  1.00  0.00           C  
ATOM     63  O   TRP     5      37.140  34.997  27.253  1.00  0.00           O  
ATOM     64  CB  TRP     5      34.563  34.146  28.938  1.00  0.00           C  
ATOM     65  CG  TRP     5      33.195  33.819  29.460  1.00  0.00           C  
ATOM     66  CD1 TRP     5      32.669  32.598  29.375  1.00  0.00           C  
ATOM     67  NE1 TRP     5      31.304  32.639  29.732  1.00  0.00           N  
ATOM     68  CE2 TRP     5      30.888  33.898  29.938  1.00  0.00           C  
ATOM     69  CZ2 TRP     5      29.597  34.433  30.228  1.00  0.00           C  
ATOM     70  CH2 TRP     5      29.481  35.791  30.451  1.00  0.00           C  
ATOM     71  CZ3 TRP     5      30.576  36.653  30.308  1.00  0.00           C  
ATOM     72  CE3 TRP     5      31.864  36.078  30.069  1.00  0.00           C  
ATOM     73  CD2 TRP     5      32.043  34.661  29.828  1.00  0.00           C  
ATOM     74  H   TRP     5      34.653  33.209  26.483  1.00  0.00           H  
ATOM     75  HA  TRP     5      34.005  35.778  27.824  1.00  0.00           H  
ATOM     76  HB2 TRP     5      34.871  33.118  28.749  1.00  0.00           H  
ATOM     77  HB3 TRP     5      35.087  34.642  29.755  1.00  0.00           H  
ATOM     78  HD1 TRP     5      33.207  31.739  29.003  1.00  0.00           H  
ATOM     79  HE1 TRP     5      30.752  31.796  29.676  1.00  0.00           H  
ATOM     80  HZ2 TRP     5      28.810  33.733  30.468  1.00  0.00           H  
ATOM     81  HH2 TRP     5      28.532  36.146  30.825  1.00  0.00           H  
ATOM     82  HZ3 TRP     5      30.436  37.656  30.681  1.00  0.00           H  
ATOM     83  HE3 TRP     5      32.773  36.658  30.115  1.00  0.00           H  
ATOM     84  N   LYS     6      36.302  36.907  28.086  1.00  0.00           N  
ATOM     85  CA  LYS     6      37.548  37.712  28.069  1.00  0.00           C  
ATOM     86  C   LYS     6      37.824  38.193  29.518  1.00  0.00           C  
ATOM     87  O   LYS     6      36.932  38.259  30.394  1.00  0.00           O  
ATOM     88  CB  LYS     6      37.450  38.900  27.161  1.00  0.00           C  
ATOM     89  CG  LYS     6      37.236  38.645  25.697  1.00  0.00           C  
ATOM     90  CD  LYS     6      37.047  39.906  24.826  1.00  0.00           C  
ATOM     91  CE  LYS     6      35.797  40.774  25.110  1.00  0.00           C  
ATOM     92  NZ  LYS     6      34.505  40.090  25.378  1.00  0.00           N1+
ATOM     93  H   LYS     6      35.522  37.363  28.537  1.00  0.00           H  
ATOM     94  HA  LYS     6      38.366  37.102  27.686  1.00  0.00           H  
ATOM     95  HB2 LYS     6      36.719  39.608  27.550  1.00  0.00           H  
ATOM     96  HB3 LYS     6      38.406  39.421  27.195  1.00  0.00           H  
ATOM     97  HG2 LYS     6      38.059  38.049  25.303  1.00  0.00           H  
ATOM     98  HG3 LYS     6      36.291  38.117  25.573  1.00  0.00           H  
ATOM     99  HD2 LYS     6      38.018  40.401  24.830  1.00  0.00           H  
ATOM    100  HD3 LYS     6      36.937  39.627  23.778  1.00  0.00           H  
ATOM    101  HE2 LYS     6      36.062  41.484  25.893  1.00  0.00           H  
ATOM    102  HE3 LYS     6      35.581  41.421  24.260  1.00  0.00           H  
ATOM    103  HZ1 LYS     6      34.320  39.350  24.716  1.00  0.00           H  
ATOM    104  HZ2 LYS     6      34.526  39.715  26.316  1.00  0.00           H  
ATOM    105  HZ3 LYS     6      33.751  40.761  25.399  1.00  0.00           H  
ATOM    106  N   VAL     7      39.050  38.626  29.732  1.00  0.00           N  
ATOM    107  CA  VAL     7      39.435  39.365  30.903  1.00  0.00           C  
ATOM    108  C   VAL     7      38.879  40.764  30.830  1.00  0.00           C  
ATOM    109  O   VAL     7      39.003  41.484  29.806  1.00  0.00           O  
ATOM    110  CB  VAL     7      40.954  39.343  31.222  1.00  0.00           C  
ATOM    111  CG1 VAL     7      41.303  40.291  32.340  1.00  0.00           C  
ATOM    112  CG2 VAL     7      41.353  37.897  31.637  1.00  0.00           C  
ATOM    113  H   VAL     7      39.766  38.478  29.033  1.00  0.00           H  
ATOM    114  HA  VAL     7      38.932  38.918  31.760  1.00  0.00           H  
ATOM    115  HB  VAL     7      41.543  39.639  30.354  1.00  0.00           H  
ATOM    116 HG11 VAL     7      42.359  40.348  32.602  1.00  0.00           H  
ATOM    117 HG12 VAL     7      40.923  41.312  32.293  1.00  0.00           H  
ATOM    118 HG13 VAL     7      40.877  39.932  33.277  1.00  0.00           H  
ATOM    119 HG21 VAL     7      40.638  37.533  32.373  1.00  0.00           H  
ATOM    120 HG22 VAL     7      41.315  37.304  30.723  1.00  0.00           H  
ATOM    121 HG23 VAL     7      42.379  37.947  32.002  1.00  0.00           H  
ATOM    122  N   GLY     8      38.228  41.146  31.869  1.00  0.00           N  
ATOM    123  CA  GLY     8      37.348  42.373  31.788  1.00  0.00           C  
ATOM    124  C   GLY     8      35.948  42.123  31.219  1.00  0.00           C  
ATOM    125  O   GLY     8      35.173  43.094  31.259  1.00  0.00           O  
ATOM    126  H   GLY     8      38.119  40.542  32.672  1.00  0.00           H  
ATOM    127  HA2 GLY     8      37.233  42.721  32.815  1.00  0.00           H  
ATOM    128  HA3 GLY     8      37.890  43.080  31.160  1.00  0.00           H  
ATOM    129  N   ASP     9      35.458  40.902  30.892  1.00  0.00           N  
ATOM    130  CA  ASP     9      34.024  40.633  30.796  1.00  0.00           C  
ATOM    131  C   ASP     9      33.415  40.603  32.233  1.00  0.00           C  
ATOM    132  O   ASP     9      33.731  39.749  33.073  1.00  0.00           O  
ATOM    133  CB  ASP     9      33.744  39.333  29.964  1.00  0.00           C  
ATOM    134  CG  ASP     9      34.180  39.439  28.529  1.00  0.00           C  
ATOM    135  OD1 ASP     9      34.433  40.617  28.164  1.00  0.00           O  
ATOM    136  OD2 ASP     9      34.049  38.469  27.783  1.00  0.00           O1-
ATOM    137  H   ASP     9      36.097  40.125  30.972  1.00  0.00           H  
ATOM    138  HA  ASP     9      33.536  41.419  30.220  1.00  0.00           H  
ATOM    139  HB2 ASP     9      34.220  38.441  30.370  1.00  0.00           H  
ATOM    140  HB3 ASP     9      32.679  39.169  29.796  1.00  0.00           H  
ATOM    141  N   LYS    10      32.442  41.494  32.482  1.00  0.00           N  
ATOM    142  CA  LYS    10      31.402  41.318  33.518  1.00  0.00           C  
ATOM    143  C   LYS    10      30.621  39.997  33.224  1.00  0.00           C  
ATOM    144  O   LYS    10      30.276  39.722  32.084  1.00  0.00           O  
ATOM    145  CB  LYS    10      30.500  42.584  33.652  1.00  0.00           C  
ATOM    146  CG  LYS    10      31.227  43.880  34.058  1.00  0.00           C  
ATOM    147  CD  LYS    10      30.416  45.087  34.563  1.00  0.00           C  
ATOM    148  CE  LYS    10      29.717  45.596  33.304  1.00  0.00           C  
ATOM    149  NZ  LYS    10      28.491  46.418  33.616  1.00  0.00           N1+
ATOM    150  H   LYS    10      32.209  42.196  31.794  1.00  0.00           H  
ATOM    151  HA  LYS    10      31.955  41.245  34.455  1.00  0.00           H  
ATOM    152  HB2 LYS    10      30.020  42.874  32.717  1.00  0.00           H  
ATOM    153  HB3 LYS    10      29.700  42.398  34.368  1.00  0.00           H  
ATOM    154  HG2 LYS    10      31.833  43.600  34.921  1.00  0.00           H  
ATOM    155  HG3 LYS    10      31.958  44.242  33.336  1.00  0.00           H  
ATOM    156  HD2 LYS    10      29.712  44.686  35.293  1.00  0.00           H  
ATOM    157  HD3 LYS    10      31.014  45.859  35.048  1.00  0.00           H  
ATOM    158  HE2 LYS    10      30.377  46.144  32.631  1.00  0.00           H  
ATOM    159  HE3 LYS    10      29.389  44.688  32.797  1.00  0.00           H  
ATOM    160  HZ1 LYS    10      28.736  47.170  34.245  1.00  0.00           H  
ATOM    161  HZ2 LYS    10      28.024  46.670  32.756  1.00  0.00           H  
ATOM    162  HZ3 LYS    10      27.824  45.800  34.055  1.00  0.00           H  
ATOM    163  N   CYS    11      30.480  39.177  34.295  1.00  0.00           N  
ATOM    164  CA  CYS    11      29.801  37.868  34.275  1.00  0.00           C  
ATOM    165  C   CYS    11      28.940  37.674  35.556  1.00  0.00           C  
ATOM    166  O   CYS    11      28.804  38.543  36.398  1.00  0.00           O  
ATOM    167  CB  CYS    11      30.877  36.796  34.107  1.00  0.00           C  
ATOM    168  SG  CYS    11      32.140  36.970  35.441  1.00  0.00           S  
ATOM    169  H   CYS    11      30.668  39.504  35.232  1.00  0.00           H  
ATOM    170  HA  CYS    11      29.117  37.774  33.432  1.00  0.00           H  
ATOM    171  HB2 CYS    11      30.430  35.803  34.080  1.00  0.00           H  
ATOM    172  HB3 CYS    11      31.275  36.873  33.096  1.00  0.00           H  
ATOM    173  HG  CYS    11      32.660  38.120  35.002  1.00  0.00           H  
ATOM    174  N   SER    12      28.355  36.501  35.822  1.00  0.00           N  
ATOM    175  CA  SER    12      27.955  36.072  37.178  1.00  0.00           C  
ATOM    176  C   SER    12      28.328  34.665  37.419  1.00  0.00           C  
ATOM    177  O   SER    12      28.601  33.929  36.464  1.00  0.00           O  
ATOM    178  CB  SER    12      26.514  36.321  37.350  1.00  0.00           C  
ATOM    179  OG  SER    12      26.078  35.931  38.644  1.00  0.00           O  
ATOM    180  H   SER    12      28.290  35.758  35.142  1.00  0.00           H  
ATOM    181  HA  SER    12      28.449  36.687  37.931  1.00  0.00           H  
ATOM    182  HB2 SER    12      26.330  37.394  37.289  1.00  0.00           H  
ATOM    183  HB3 SER    12      25.967  35.858  36.529  1.00  0.00           H  
ATOM    184  HG  SER    12      25.436  36.583  38.934  1.00  0.00           H  
ATOM    185  N   ALA    13      28.354  34.215  38.658  1.00  0.00           N  
ATOM    186  CA  ALA    13      28.854  32.803  39.015  1.00  0.00           C  
ATOM    187  C   ALA    13      28.382  32.397  40.484  1.00  0.00           C  
ATOM    188  O   ALA    13      28.150  33.281  41.293  1.00  0.00           O  
ATOM    189  CB  ALA    13      30.423  32.866  38.909  1.00  0.00           C  
ATOM    190  H   ALA    13      28.042  34.795  39.424  1.00  0.00           H  
ATOM    191  HA  ALA    13      28.500  32.151  38.219  1.00  0.00           H  
ATOM    192  HB1 ALA    13      30.833  31.882  39.133  1.00  0.00           H  
ATOM    193  HB2 ALA    13      30.717  33.085  37.882  1.00  0.00           H  
ATOM    194  HB3 ALA    13      30.820  33.684  39.511  1.00  0.00           H  
ATOM    195  N   ILE    14      28.192  31.127  40.764  1.00  0.00           N  
ATOM    196  CA  ILE    14      28.082  30.687  42.133  1.00  0.00           C  
ATOM    197  C   ILE    14      29.354  31.126  42.889  1.00  0.00           C  
ATOM    198  O   ILE    14      30.416  30.954  42.350  1.00  0.00           O  
ATOM    199  CB  ILE    14      27.720  29.151  42.355  1.00  0.00           C  
ATOM    200  CG2 ILE    14      27.909  28.597  43.811  1.00  0.00           C  
ATOM    201  CG1 ILE    14      26.248  28.769  42.015  1.00  0.00           C  
ATOM    202  CD1 ILE    14      25.785  28.996  40.574  1.00  0.00           C  
ATOM    203  H   ILE    14      28.544  30.433  40.119  1.00  0.00           H  
ATOM    204  HA  ILE    14      27.237  31.267  42.504  1.00  0.00           H  
ATOM    205  HB  ILE    14      28.369  28.513  41.756  1.00  0.00           H  
ATOM    206 HG21 ILE    14      28.947  28.531  44.135  1.00  0.00           H  
ATOM    207 HG22 ILE    14      27.416  29.283  44.501  1.00  0.00           H  
ATOM    208 HG23 ILE    14      27.472  27.602  43.896  1.00  0.00           H  
ATOM    209 HG12 ILE    14      25.998  27.757  42.334  1.00  0.00           H  
ATOM    210 HG13 ILE    14      25.713  29.544  42.564  1.00  0.00           H  
ATOM    211 HD11 ILE    14      24.697  28.935  40.610  1.00  0.00           H  
ATOM    212 HD12 ILE    14      25.920  30.033  40.266  1.00  0.00           H  
ATOM    213 HD13 ILE    14      26.156  28.289  39.831  1.00  0.00           H  
ATOM    214  N   TRP    15      29.213  31.634  44.090  1.00  0.00           N  
ATOM    215  CA  TRP    15      30.393  31.879  44.976  1.00  0.00           C  
ATOM    216  C   TRP    15      30.719  30.715  45.913  1.00  0.00           C  
ATOM    217  O   TRP    15      29.861  30.399  46.719  1.00  0.00           O  
ATOM    218  CB  TRP    15      30.320  33.179  45.725  1.00  0.00           C  
ATOM    219  CG  TRP    15      31.435  33.585  46.665  1.00  0.00           C  
ATOM    220  CD1 TRP    15      32.731  33.247  46.396  1.00  0.00           C  
ATOM    221  NE1 TRP    15      33.572  33.667  47.388  1.00  0.00           N  
ATOM    222  CE2 TRP    15      32.882  34.449  48.308  1.00  0.00           C  
ATOM    223  CZ2 TRP    15      33.286  34.975  49.555  1.00  0.00           C  
ATOM    224  CH2 TRP    15      32.350  35.565  50.406  1.00  0.00           C  
ATOM    225  CZ3 TRP    15      31.006  35.486  50.042  1.00  0.00           C  
ATOM    226  CE3 TRP    15      30.551  34.765  48.877  1.00  0.00           C  
ATOM    227  CD2 TRP    15      31.493  34.323  47.938  1.00  0.00           C  
ATOM    228  H   TRP    15      28.327  31.528  44.562  1.00  0.00           H  
ATOM    229  HA  TRP    15      31.250  31.981  44.309  1.00  0.00           H  
ATOM    230  HB2 TRP    15      30.369  34.036  45.053  1.00  0.00           H  
ATOM    231  HB3 TRP    15      29.421  33.003  46.315  1.00  0.00           H  
ATOM    232  HD1 TRP    15      33.023  32.626  45.562  1.00  0.00           H  
ATOM    233  HE1 TRP    15      34.513  33.324  47.518  1.00  0.00           H  
ATOM    234  HZ2 TRP    15      34.318  34.881  49.862  1.00  0.00           H  
ATOM    235  HH2 TRP    15      32.590  35.964  51.381  1.00  0.00           H  
ATOM    236  HZ3 TRP    15      30.267  35.880  50.725  1.00  0.00           H  
ATOM    237  HE3 TRP    15      29.504  34.659  48.633  1.00  0.00           H  
ATOM    238  N   SER    16      31.826  29.997  45.748  1.00  0.00           N  
ATOM    239  CA  SER    16      32.147  28.781  46.505  1.00  0.00           C  
ATOM    240  C   SER    16      32.017  28.968  48.019  1.00  0.00           C  
ATOM    241  O   SER    16      31.559  28.000  48.638  1.00  0.00           O  
ATOM    242  CB  SER    16      33.534  28.344  46.216  1.00  0.00           C  
ATOM    243  OG  SER    16      34.463  29.393  46.408  1.00  0.00           O  
ATOM    244  H   SER    16      32.534  30.247  45.073  1.00  0.00           H  
ATOM    245  HA  SER    16      31.448  27.990  46.230  1.00  0.00           H  
ATOM    246  HB2 SER    16      33.710  27.566  46.960  1.00  0.00           H  
ATOM    247  HB3 SER    16      33.646  28.032  45.178  1.00  0.00           H  
ATOM    248  HG  SER    16      35.335  28.994  46.362  1.00  0.00           H  
ATOM    249  N   GLU    17      32.405  30.032  48.621  1.00  0.00           N  
ATOM    250  CA  GLU    17      32.409  30.179  50.085  1.00  0.00           C  
ATOM    251  C   GLU    17      30.976  30.206  50.594  1.00  0.00           C  
ATOM    252  O   GLU    17      30.860  30.087  51.840  1.00  0.00           O  
ATOM    253  CB  GLU    17      33.199  31.472  50.601  1.00  0.00           C  
ATOM    254  CG  GLU    17      34.523  31.560  49.885  1.00  0.00           C  
ATOM    255  CD  GLU    17      35.601  30.664  50.407  1.00  0.00           C  
ATOM    256  OE1 GLU    17      36.607  30.502  49.677  1.00  0.00           O  
ATOM    257  OE2 GLU    17      35.517  30.123  51.555  1.00  0.00           O1-
ATOM    258  H   GLU    17      32.825  30.806  48.127  1.00  0.00           H  
ATOM    259  HA  GLU    17      32.841  29.295  50.553  1.00  0.00           H  
ATOM    260  HB2 GLU    17      32.530  32.305  50.385  1.00  0.00           H  
ATOM    261  HB3 GLU    17      33.216  31.436  51.690  1.00  0.00           H  
ATOM    262  HG2 GLU    17      34.474  31.383  48.811  1.00  0.00           H  
ATOM    263  HG3 GLU    17      34.894  32.574  50.031  1.00  0.00           H  
ATOM    264  N   ASP    18      29.921  30.295  49.790  1.00  0.00           N  
ATOM    265  CA  ASP    18      28.536  30.539  50.262  1.00  0.00           C  
ATOM    266  C   ASP    18      27.491  29.772  49.490  1.00  0.00           C  
ATOM    267  O   ASP    18      26.417  29.628  49.988  1.00  0.00           O  
ATOM    268  CB  ASP    18      28.368  32.048  50.133  1.00  0.00           C  
ATOM    269  CG  ASP    18      27.313  32.660  51.053  1.00  0.00           C  
ATOM    270  OD1 ASP    18      27.090  32.134  52.162  1.00  0.00           O  
ATOM    271  OD2 ASP    18      26.782  33.732  50.677  1.00  0.00           O1-
ATOM    272  H   ASP    18      30.076  30.421  48.799  1.00  0.00           H  
ATOM    273  HA  ASP    18      28.519  30.245  51.311  1.00  0.00           H  
ATOM    274  HB2 ASP    18      29.279  32.567  50.432  1.00  0.00           H  
ATOM    275  HB3 ASP    18      28.274  32.238  49.064  1.00  0.00           H  
ATOM    276  N   GLY    19      27.814  29.201  48.354  1.00  0.00           N  
ATOM    277  CA  GLY    19      26.972  28.384  47.537  1.00  0.00           C  
ATOM    278  C   GLY    19      25.855  29.201  46.829  1.00  0.00           C  
ATOM    279  O   GLY    19      25.134  28.601  46.020  1.00  0.00           O  
ATOM    280  H   GLY    19      28.765  29.262  48.021  1.00  0.00           H  
ATOM    281  HA2 GLY    19      27.598  27.831  46.838  1.00  0.00           H  
ATOM    282  HA3 GLY    19      26.469  27.585  48.082  1.00  0.00           H  
ATOM    283  N   CYS    20      25.791  30.507  47.020  1.00  0.00           N  
ATOM    284  CA  CYS    20      24.818  31.424  46.428  1.00  0.00           C  
ATOM    285  C   CYS    20      25.414  32.138  45.194  1.00  0.00           C  
ATOM    286  O   CYS    20      26.648  32.233  45.066  1.00  0.00           O  
ATOM    287  CB  CYS    20      24.303  32.310  47.601  1.00  0.00           C  
ATOM    288  SG  CYS    20      23.416  33.820  47.200  1.00  0.00           S  
ATOM    289  H   CYS    20      26.597  30.910  47.475  1.00  0.00           H  
ATOM    290  HA  CYS    20      23.954  30.816  46.157  1.00  0.00           H  
ATOM    291  HB2 CYS    20      23.732  31.757  48.346  1.00  0.00           H  
ATOM    292  HB3 CYS    20      25.174  32.632  48.171  1.00  0.00           H  
ATOM    293  HG  CYS    20      24.407  34.548  46.678  1.00  0.00           H  
ATOM    294  N   ILE    21      24.667  32.591  44.273  1.00  0.00           N  
ATOM    295  CA  ILE    21      25.143  33.302  43.055  1.00  0.00           C  
ATOM    296  C   ILE    21      25.556  34.703  43.376  1.00  0.00           C  
ATOM    297  O   ILE    21      24.907  35.296  44.231  1.00  0.00           O  
ATOM    298  CB  ILE    21      24.056  33.270  41.966  1.00  0.00           C  
ATOM    299  CG2 ILE    21      24.436  34.045  40.676  1.00  0.00           C  
ATOM    300  CG1 ILE    21      23.729  31.810  41.571  1.00  0.00           C  
ATOM    301  CD1 ILE    21      22.393  31.597  40.865  1.00  0.00           C  
ATOM    302  H   ILE    21      23.703  32.291  44.253  1.00  0.00           H  
ATOM    303  HA  ILE    21      26.018  32.753  42.707  1.00  0.00           H  
ATOM    304  HB  ILE    21      23.199  33.804  42.377  1.00  0.00           H  
ATOM    305 HG21 ILE    21      25.490  33.875  40.455  1.00  0.00           H  
ATOM    306 HG22 ILE    21      23.905  33.723  39.780  1.00  0.00           H  
ATOM    307 HG23 ILE    21      24.195  35.102  40.792  1.00  0.00           H  
ATOM    308 HG12 ILE    21      24.471  31.361  40.911  1.00  0.00           H  
ATOM    309 HG13 ILE    21      23.643  31.227  42.488  1.00  0.00           H  
ATOM    310 HD11 ILE    21      21.587  32.078  41.418  1.00  0.00           H  
ATOM    311 HD12 ILE    21      22.484  32.040  39.874  1.00  0.00           H  
ATOM    312 HD13 ILE    21      22.137  30.569  40.606  1.00  0.00           H  
ATOM    313  N   TYR    22      26.538  35.304  42.749  1.00  0.00           N  
ATOM    314  CA  TYR    22      26.862  36.737  42.845  1.00  0.00           C  
ATOM    315  C   TYR    22      27.448  37.239  41.484  1.00  0.00           C  
ATOM    316  O   TYR    22      28.195  36.463  40.871  1.00  0.00           O  
ATOM    317  CB  TYR    22      27.831  37.121  44.041  1.00  0.00           C  
ATOM    318  CG  TYR    22      27.432  36.824  45.454  1.00  0.00           C  
ATOM    319  CD1 TYR    22      27.613  35.514  45.976  1.00  0.00           C  
ATOM    320  CE1 TYR    22      27.030  35.152  47.263  1.00  0.00           C  
ATOM    321  CZ  TYR    22      26.391  36.181  48.005  1.00  0.00           C  
ATOM    322  OH  TYR    22      25.885  35.826  49.250  1.00  0.00           O  
ATOM    323  CE2 TYR    22      26.263  37.482  47.481  1.00  0.00           C  
ATOM    324  CD2 TYR    22      26.680  37.762  46.167  1.00  0.00           C  
ATOM    325  H   TYR    22      27.097  34.792  42.082  1.00  0.00           H  
ATOM    326  HA  TYR    22      25.896  37.226  42.969  1.00  0.00           H  
ATOM    327  HB2 TYR    22      28.731  36.546  43.827  1.00  0.00           H  
ATOM    328  HB3 TYR    22      28.004  38.184  43.869  1.00  0.00           H  
ATOM    329  HD1 TYR    22      28.009  34.714  45.366  1.00  0.00           H  
ATOM    330  HE1 TYR    22      27.297  34.170  47.623  1.00  0.00           H  
ATOM    331  HH  TYR    22      26.227  35.075  49.740  1.00  0.00           H  
ATOM    332  HE2 TYR    22      25.727  38.209  48.074  1.00  0.00           H  
ATOM    333  HD2 TYR    22      26.367  38.712  45.761  1.00  0.00           H  
ATOM    334  N   PRO    23      27.081  38.457  41.040  1.00  0.00           N  
ATOM    335  CA  PRO    23      27.748  39.071  39.811  1.00  0.00           C  
ATOM    336  C   PRO    23      29.240  39.237  40.099  1.00  0.00           C  
ATOM    337  O   PRO    23      29.738  39.606  41.190  1.00  0.00           O  
ATOM    338  CD  PRO    23      25.927  39.305  41.457  1.00  0.00           C  
ATOM    339  CG  PRO    23      25.741  40.316  40.353  1.00  0.00           C  
ATOM    340  CB  PRO    23      27.029  40.412  39.615  1.00  0.00           C  
ATOM    341  HD2 PRO    23      26.271  39.841  42.341  1.00  0.00           H  
ATOM    342  HD3 PRO    23      25.009  38.730  41.579  1.00  0.00           H  
ATOM    343  HG2 PRO    23      25.470  41.290  40.761  1.00  0.00           H  
ATOM    344  HG3 PRO    23      24.967  39.892  39.713  1.00  0.00           H  
ATOM    345  HB2 PRO    23      27.620  41.228  40.032  1.00  0.00           H  
ATOM    346  HB3 PRO    23      26.914  40.563  38.543  1.00  0.00           H  
ATOM    347  HA  PRO    23      27.612  38.349  39.005  1.00  0.00           H  
ATOM    348  N   ALA    24      29.995  39.239  38.982  1.00  0.00           N  
ATOM    349  CA  ALA    24      31.495  39.099  39.103  1.00  0.00           C  
ATOM    350  C   ALA    24      32.184  39.622  37.830  1.00  0.00           C  
ATOM    351  O   ALA    24      31.529  39.959  36.821  1.00  0.00           O  
ATOM    352  CB  ALA    24      31.867  37.615  39.392  1.00  0.00           C  
ATOM    353  H   ALA    24      29.535  39.020  38.110  1.00  0.00           H  
ATOM    354  HA  ALA    24      31.966  39.818  39.774  1.00  0.00           H  
ATOM    355  HB1 ALA    24      32.869  37.750  39.801  1.00  0.00           H  
ATOM    356  HB2 ALA    24      31.218  37.207  40.167  1.00  0.00           H  
ATOM    357  HB3 ALA    24      31.887  37.049  38.461  1.00  0.00           H  
ATOM    358  N   THR    25      33.531  39.794  37.841  1.00  0.00           N  
ATOM    359  CA  THR    25      34.326  40.172  36.660  1.00  0.00           C  
ATOM    360  C   THR    25      35.391  39.096  36.484  1.00  0.00           C  
ATOM    361  O   THR    25      35.792  38.575  37.517  1.00  0.00           O  
ATOM    362  CB  THR    25      34.922  41.600  36.724  1.00  0.00           C  
ATOM    363  CG2 THR    25      35.407  42.144  35.336  1.00  0.00           C  
ATOM    364  OG1 THR    25      33.970  42.629  36.995  1.00  0.00           O  
ATOM    365  H   THR    25      34.097  39.480  38.616  1.00  0.00           H  
ATOM    366  HA  THR    25      33.738  40.092  35.745  1.00  0.00           H  
ATOM    367  HB  THR    25      35.721  41.530  37.461  1.00  0.00           H  
ATOM    368 HG21 THR    25      36.093  41.419  34.898  1.00  0.00           H  
ATOM    369 HG22 THR    25      34.580  42.288  34.641  1.00  0.00           H  
ATOM    370 HG23 THR    25      35.996  43.004  35.652  1.00  0.00           H  
ATOM    371  HG1 THR    25      34.065  42.826  37.930  1.00  0.00           H  
ATOM    372  N   ILE    26      35.797  38.846  35.219  1.00  0.00           N  
ATOM    373  CA  ILE    26      36.831  37.899  34.978  1.00  0.00           C  
ATOM    374  C   ILE    26      38.201  38.556  35.165  1.00  0.00           C  
ATOM    375  O   ILE    26      38.423  39.623  34.589  1.00  0.00           O  
ATOM    376  CB  ILE    26      36.583  37.101  33.715  1.00  0.00           C  
ATOM    377  CG2 ILE    26      37.756  36.123  33.366  1.00  0.00           C  
ATOM    378  CG1 ILE    26      35.352  36.204  33.739  1.00  0.00           C  
ATOM    379  CD1 ILE    26      34.820  35.706  32.386  1.00  0.00           C  
ATOM    380  H   ILE    26      35.270  39.216  34.441  1.00  0.00           H  
ATOM    381  HA  ILE    26      36.678  37.169  35.772  1.00  0.00           H  
ATOM    382  HB  ILE    26      36.435  37.842  32.931  1.00  0.00           H  
ATOM    383 HG21 ILE    26      38.585  36.700  32.954  1.00  0.00           H  
ATOM    384 HG22 ILE    26      38.090  35.608  34.267  1.00  0.00           H  
ATOM    385 HG23 ILE    26      37.450  35.436  32.577  1.00  0.00           H  
ATOM    386 HG12 ILE    26      35.539  35.261  34.252  1.00  0.00           H  
ATOM    387 HG13 ILE    26      34.595  36.793  34.256  1.00  0.00           H  
ATOM    388 HD11 ILE    26      33.989  35.029  32.583  1.00  0.00           H  
ATOM    389 HD12 ILE    26      34.431  36.610  31.917  1.00  0.00           H  
ATOM    390 HD13 ILE    26      35.557  35.206  31.758  1.00  0.00           H  
ATOM    391  N   ALA    27      39.171  37.871  35.744  1.00  0.00           N  
ATOM    392  CA  ALA    27      40.505  38.416  36.147  1.00  0.00           C  
ATOM    393  C   ALA    27      41.683  37.730  35.442  1.00  0.00           C  
ATOM    394  O   ALA    27      42.766  38.295  35.301  1.00  0.00           O  
ATOM    395  CB  ALA    27      40.608  38.371  37.694  1.00  0.00           C  
ATOM    396  H   ALA    27      38.877  36.954  36.047  1.00  0.00           H  
ATOM    397  HA  ALA    27      40.521  39.468  35.862  1.00  0.00           H  
ATOM    398  HB1 ALA    27      41.459  38.994  37.968  1.00  0.00           H  
ATOM    399  HB2 ALA    27      39.643  38.730  38.053  1.00  0.00           H  
ATOM    400  HB3 ALA    27      40.784  37.364  38.072  1.00  0.00           H  
ATOM    401  N   SER    28      41.589  36.456  34.985  1.00  0.00           N  
ATOM    402  CA  SER    28      42.613  35.561  34.343  1.00  0.00           C  
ATOM    403  C   SER    28      41.965  34.287  33.768  1.00  0.00           C  
ATOM    404  O   SER    28      40.838  33.928  34.267  1.00  0.00           O  
ATOM    405  CB  SER    28      43.483  34.996  35.425  1.00  0.00           C  
ATOM    406  OG  SER    28      44.589  34.370  34.894  1.00  0.00           O  
ATOM    407  H   SER    28      40.665  36.053  34.921  1.00  0.00           H  
ATOM    408  HA  SER    28      43.154  36.021  33.515  1.00  0.00           H  
ATOM    409  HB2 SER    28      43.837  35.871  35.970  1.00  0.00           H  
ATOM    410  HB3 SER    28      42.821  34.388  36.043  1.00  0.00           H  
ATOM    411  HG  SER    28      45.199  34.163  35.606  1.00  0.00           H  
ATOM    412  N   ILE    29      42.628  33.630  32.794  1.00  0.00           N  
ATOM    413  CA  ILE    29      42.066  32.552  31.954  1.00  0.00           C  
ATOM    414  C   ILE    29      43.107  31.434  31.692  1.00  0.00           C  
ATOM    415  O   ILE    29      44.259  31.631  31.289  1.00  0.00           O  
ATOM    416  CB  ILE    29      41.527  33.159  30.643  1.00  0.00           C  
ATOM    417  CG2 ILE    29      40.914  32.143  29.660  1.00  0.00           C  
ATOM    418  CG1 ILE    29      40.505  34.333  30.965  1.00  0.00           C  
ATOM    419  CD1 ILE    29      39.887  34.938  29.738  1.00  0.00           C  
ATOM    420  H   ILE    29      43.612  33.825  32.678  1.00  0.00           H  
ATOM    421  HA  ILE    29      41.292  32.193  32.632  1.00  0.00           H  
ATOM    422  HB  ILE    29      42.374  33.672  30.188  1.00  0.00           H  
ATOM    423 HG21 ILE    29      40.792  32.528  28.648  1.00  0.00           H  
ATOM    424 HG22 ILE    29      41.691  31.378  29.667  1.00  0.00           H  
ATOM    425 HG23 ILE    29      39.988  31.713  30.042  1.00  0.00           H  
ATOM    426 HG12 ILE    29      39.721  33.840  31.541  1.00  0.00           H  
ATOM    427 HG13 ILE    29      40.959  35.119  31.568  1.00  0.00           H  
ATOM    428 HD11 ILE    29      40.617  35.471  29.129  1.00  0.00           H  
ATOM    429 HD12 ILE    29      39.348  34.292  29.045  1.00  0.00           H  
ATOM    430 HD13 ILE    29      39.166  35.656  30.130  1.00  0.00           H  
ATOM    431  N   ASP    30      42.607  30.220  31.909  1.00  0.00           N  
ATOM    432  CA  ASP    30      43.381  28.955  31.814  1.00  0.00           C  
ATOM    433  C   ASP    30      42.618  28.076  30.782  1.00  0.00           C  
ATOM    434  O   ASP    30      42.060  27.063  31.085  1.00  0.00           O  
ATOM    435  CB  ASP    30      43.566  28.168  33.109  1.00  0.00           C  
ATOM    436  CG  ASP    30      44.484  26.931  33.041  1.00  0.00           C  
ATOM    437  OD1 ASP    30      44.815  26.423  34.170  1.00  0.00           O  
ATOM    438  OD2 ASP    30      44.863  26.556  31.885  1.00  0.00           O1-
ATOM    439  H   ASP    30      41.673  30.237  32.293  1.00  0.00           H  
ATOM    440  HA  ASP    30      44.431  29.106  31.560  1.00  0.00           H  
ATOM    441  HB2 ASP    30      44.050  28.814  33.842  1.00  0.00           H  
ATOM    442  HB3 ASP    30      42.606  27.858  33.519  1.00  0.00           H  
ATOM    443  N   PHE    31      42.589  28.560  29.530  1.00  0.00           N  
ATOM    444  CA  PHE    31      41.685  28.008  28.590  1.00  0.00           C  
ATOM    445  C   PHE    31      41.846  26.570  28.231  1.00  0.00           C  
ATOM    446  O   PHE    31      40.804  25.838  28.037  1.00  0.00           O  
ATOM    447  CB  PHE    31      41.841  28.967  27.362  1.00  0.00           C  
ATOM    448  CG  PHE    31      40.799  28.633  26.275  1.00  0.00           C  
ATOM    449  CD1 PHE    31      39.532  29.212  26.401  1.00  0.00           C  
ATOM    450  CE1 PHE    31      38.512  28.755  25.533  1.00  0.00           C  
ATOM    451  CZ  PHE    31      38.822  27.822  24.518  1.00  0.00           C  
ATOM    452  CE2 PHE    31      40.114  27.338  24.370  1.00  0.00           C  
ATOM    453  CD2 PHE    31      41.125  27.646  25.308  1.00  0.00           C  
ATOM    454  H   PHE    31      43.253  29.288  29.307  1.00  0.00           H  
ATOM    455  HA  PHE    31      40.730  28.219  29.072  1.00  0.00           H  
ATOM    456  HB2 PHE    31      41.605  29.980  27.689  1.00  0.00           H  
ATOM    457  HB3 PHE    31      42.842  28.862  26.944  1.00  0.00           H  
ATOM    458  HD1 PHE    31      39.378  29.886  27.231  1.00  0.00           H  
ATOM    459  HE1 PHE    31      37.509  29.144  25.630  1.00  0.00           H  
ATOM    460  HZ  PHE    31      38.081  27.470  23.816  1.00  0.00           H  
ATOM    461  HE2 PHE    31      40.302  26.651  23.558  1.00  0.00           H  
ATOM    462  HD2 PHE    31      42.095  27.175  25.252  1.00  0.00           H  
ATOM    463  N   LYS    32      43.056  26.075  28.210  1.00  0.00           N  
ATOM    464  CA  LYS    32      43.134  24.616  28.043  1.00  0.00           C  
ATOM    465  C   LYS    32      42.331  23.744  29.080  1.00  0.00           C  
ATOM    466  O   LYS    32      41.806  22.726  28.803  1.00  0.00           O  
ATOM    467  CB  LYS    32      44.636  24.169  27.945  1.00  0.00           C  
ATOM    468  CG  LYS    32      44.869  22.619  27.761  1.00  0.00           C  
ATOM    469  CD  LYS    32      46.303  22.220  27.328  1.00  0.00           C  
ATOM    470  CE  LYS    32      46.713  20.854  27.753  1.00  0.00           C  
ATOM    471  NZ  LYS    32      46.182  19.847  26.717  1.00  0.00           N1+
ATOM    472  H   LYS    32      43.855  26.641  28.462  1.00  0.00           H  
ATOM    473  HA  LYS    32      42.698  24.318  27.090  1.00  0.00           H  
ATOM    474  HB2 LYS    32      45.041  24.731  27.103  1.00  0.00           H  
ATOM    475  HB3 LYS    32      45.149  24.516  28.841  1.00  0.00           H  
ATOM    476  HG2 LYS    32      44.755  22.202  28.763  1.00  0.00           H  
ATOM    477  HG3 LYS    32      44.111  22.179  27.114  1.00  0.00           H  
ATOM    478  HD2 LYS    32      46.403  22.260  26.242  1.00  0.00           H  
ATOM    479  HD3 LYS    32      47.038  22.927  27.712  1.00  0.00           H  
ATOM    480  HE2 LYS    32      47.784  20.780  27.939  1.00  0.00           H  
ATOM    481  HE3 LYS    32      46.360  20.690  28.771  1.00  0.00           H  
ATOM    482  HZ1 LYS    32      45.180  19.741  26.784  1.00  0.00           H  
ATOM    483  HZ2 LYS    32      46.479  20.041  25.771  1.00  0.00           H  
ATOM    484  HZ3 LYS    32      46.709  18.996  26.855  1.00  0.00           H  
ATOM    485  N   ARG    33      42.293  24.279  30.336  1.00  0.00           N  
ATOM    486  CA  ARG    33      41.567  23.603  31.461  1.00  0.00           C  
ATOM    487  C   ARG    33      40.139  24.177  31.648  1.00  0.00           C  
ATOM    488  O   ARG    33      39.698  24.080  32.815  1.00  0.00           O  
ATOM    489  CB  ARG    33      42.512  23.737  32.692  1.00  0.00           C  
ATOM    490  CG  ARG    33      42.093  22.952  34.021  1.00  0.00           C  
ATOM    491  CD  ARG    33      43.134  22.963  35.128  1.00  0.00           C  
ATOM    492  NE  ARG    33      43.580  24.371  35.597  1.00  0.00           N  
ATOM    493  CZ  ARG    33      43.118  25.128  36.575  1.00  0.00           C  
ATOM    494  NH1 ARG    33      42.299  24.671  37.392  1.00  0.00           N  
ATOM    495  NH2 ARG    33      43.525  26.334  36.682  1.00  0.00           N1+
ATOM    496  H   ARG    33      42.546  25.247  30.476  1.00  0.00           H  
ATOM    497  HA  ARG    33      41.381  22.572  31.160  1.00  0.00           H  
ATOM    498  HB2 ARG    33      43.520  23.419  32.423  1.00  0.00           H  
ATOM    499  HB3 ARG    33      42.515  24.796  32.952  1.00  0.00           H  
ATOM    500  HG2 ARG    33      41.221  23.399  34.497  1.00  0.00           H  
ATOM    501  HG3 ARG    33      41.742  21.976  33.684  1.00  0.00           H  
ATOM    502  HD2 ARG    33      42.686  22.524  36.020  1.00  0.00           H  
ATOM    503  HD3 ARG    33      43.966  22.334  34.812  1.00  0.00           H  
ATOM    504  HE  ARG    33      44.103  24.830  34.865  1.00  0.00           H  
ATOM    505 HH11 ARG    33      42.007  23.726  37.189  1.00  0.00           H  
ATOM    506 HH12 ARG    33      41.981  25.130  38.232  1.00  0.00           H  
ATOM    507 HH21 ARG    33      44.099  26.676  35.924  1.00  0.00           H  
ATOM    508 HH22 ARG    33      43.355  26.856  37.530  1.00  0.00           H  
ATOM    509  N   GLU    34      39.590  24.855  30.668  1.00  0.00           N  
ATOM    510  CA  GLU    34      38.258  25.513  30.801  1.00  0.00           C  
ATOM    511  C   GLU    34      38.088  26.459  32.038  1.00  0.00           C  
ATOM    512  O   GLU    34      37.101  26.380  32.813  1.00  0.00           O  
ATOM    513  CB  GLU    34      37.040  24.609  30.647  1.00  0.00           C  
ATOM    514  CG  GLU    34      37.028  23.577  29.548  1.00  0.00           C  
ATOM    515  CD  GLU    34      36.386  24.126  28.326  1.00  0.00           C  
ATOM    516  OE1 GLU    34      36.802  25.097  27.675  1.00  0.00           O  
ATOM    517  OE2 GLU    34      35.342  23.566  27.861  1.00  0.00           O1-
ATOM    518  H   GLU    34      40.149  24.927  29.831  1.00  0.00           H  
ATOM    519  HA  GLU    34      38.176  26.119  29.899  1.00  0.00           H  
ATOM    520  HB2 GLU    34      36.885  24.155  31.626  1.00  0.00           H  
ATOM    521  HB3 GLU    34      36.249  25.344  30.495  1.00  0.00           H  
ATOM    522  HG2 GLU    34      38.020  23.230  29.260  1.00  0.00           H  
ATOM    523  HG3 GLU    34      36.572  22.637  29.859  1.00  0.00           H  
ATOM    524  N   THR    35      39.209  27.094  32.489  1.00  0.00           N  
ATOM    525  CA  THR    35      39.215  27.671  33.890  1.00  0.00           C  
ATOM    526  C   THR    35      39.537  29.186  33.893  1.00  0.00           C  
ATOM    527  O   THR    35      40.054  29.666  32.873  1.00  0.00           O  
ATOM    528  CB  THR    35      40.089  26.832  34.814  1.00  0.00           C  
ATOM    529  CG2 THR    35      40.475  27.405  36.148  1.00  0.00           C  
ATOM    530  OG1 THR    35      39.532  25.613  35.144  1.00  0.00           O  
ATOM    531  H   THR    35      39.908  27.285  31.785  1.00  0.00           H  
ATOM    532  HA  THR    35      38.245  27.642  34.385  1.00  0.00           H  
ATOM    533  HB  THR    35      41.081  26.657  34.397  1.00  0.00           H  
ATOM    534 HG21 THR    35      39.707  27.683  36.868  1.00  0.00           H  
ATOM    535 HG22 THR    35      41.065  26.755  36.794  1.00  0.00           H  
ATOM    536 HG23 THR    35      41.110  28.261  35.919  1.00  0.00           H  
ATOM    537  HG1 THR    35      39.482  25.132  34.316  1.00  0.00           H  
ATOM    538  N   CYS    36      39.081  29.927  34.893  1.00  0.00           N  
ATOM    539  CA  CYS    36      39.089  31.362  35.061  1.00  0.00           C  
ATOM    540  C   CYS    36      39.293  31.805  36.553  1.00  0.00           C  
ATOM    541  O   CYS    36      39.003  31.000  37.438  1.00  0.00           O  
ATOM    542  CB  CYS    36      37.816  31.921  34.325  1.00  0.00           C  
ATOM    543  SG  CYS    36      36.277  31.568  35.224  1.00  0.00           S  
ATOM    544  H   CYS    36      38.465  29.559  35.602  1.00  0.00           H  
ATOM    545  HA  CYS    36      39.917  31.797  34.502  1.00  0.00           H  
ATOM    546  HB2 CYS    36      37.854  33.007  34.240  1.00  0.00           H  
ATOM    547  HB3 CYS    36      37.861  31.570  33.294  1.00  0.00           H  
ATOM    548  HG  CYS    36      36.185  30.239  35.129  1.00  0.00           H  
ATOM    549  N   VAL    37      39.970  32.926  36.798  1.00  0.00           N  
ATOM    550  CA  VAL    37      39.957  33.616  38.134  1.00  0.00           C  
ATOM    551  C   VAL    37      38.909  34.678  37.998  1.00  0.00           C  
ATOM    552  O   VAL    37      38.913  35.369  36.974  1.00  0.00           O  
ATOM    553  CB  VAL    37      41.278  34.263  38.518  1.00  0.00           C  
ATOM    554  CG1 VAL    37      41.195  34.928  39.941  1.00  0.00           C  
ATOM    555  CG2 VAL    37      42.342  33.145  38.638  1.00  0.00           C  
ATOM    556  H   VAL    37      40.296  33.482  36.020  1.00  0.00           H  
ATOM    557  HA  VAL    37      39.861  32.909  38.957  1.00  0.00           H  
ATOM    558  HB  VAL    37      41.655  35.036  37.847  1.00  0.00           H  
ATOM    559 HG11 VAL    37      40.780  34.246  40.683  1.00  0.00           H  
ATOM    560 HG12 VAL    37      42.180  35.193  40.326  1.00  0.00           H  
ATOM    561 HG13 VAL    37      40.601  35.840  40.004  1.00  0.00           H  
ATOM    562 HG21 VAL    37      42.712  32.813  37.669  1.00  0.00           H  
ATOM    563 HG22 VAL    37      43.270  33.452  39.120  1.00  0.00           H  
ATOM    564 HG23 VAL    37      41.923  32.375  39.287  1.00  0.00           H  
ATOM    565  N   VAL    38      37.967  34.774  38.956  1.00  0.00           N  
ATOM    566  CA  VAL    38      36.837  35.725  39.027  1.00  0.00           C  
ATOM    567  C   VAL    38      36.800  36.571  40.336  1.00  0.00           C  
ATOM    568  O   VAL    38      36.962  36.062  41.456  1.00  0.00           O  
ATOM    569  CB  VAL    38      35.374  35.207  38.742  1.00  0.00           C  
ATOM    570  CG1 VAL    38      35.114  35.007  37.247  1.00  0.00           C  
ATOM    571  CG2 VAL    38      35.025  33.967  39.536  1.00  0.00           C  
ATOM    572  H   VAL    38      38.056  34.082  39.687  1.00  0.00           H  
ATOM    573  HA  VAL    38      37.073  36.410  38.212  1.00  0.00           H  
ATOM    574  HB  VAL    38      34.648  35.999  38.931  1.00  0.00           H  
ATOM    575 HG11 VAL    38      35.794  34.277  36.808  1.00  0.00           H  
ATOM    576 HG12 VAL    38      34.164  34.485  37.121  1.00  0.00           H  
ATOM    577 HG13 VAL    38      35.036  35.959  36.723  1.00  0.00           H  
ATOM    578 HG21 VAL    38      35.410  33.972  40.555  1.00  0.00           H  
ATOM    579 HG22 VAL    38      33.937  33.933  39.601  1.00  0.00           H  
ATOM    580 HG23 VAL    38      35.495  33.114  39.047  1.00  0.00           H  
ATOM    581  N   VAL    39      36.701  37.895  40.140  1.00  0.00           N  
ATOM    582  CA  VAL    39      36.438  38.815  41.309  1.00  0.00           C  
ATOM    583  C   VAL    39      34.950  39.086  41.448  1.00  0.00           C  
ATOM    584  O   VAL    39      34.290  39.686  40.561  1.00  0.00           O  
ATOM    585  CB  VAL    39      37.150  40.176  41.148  1.00  0.00           C  
ATOM    586  CG1 VAL    39      37.261  40.922  42.472  1.00  0.00           C  
ATOM    587  CG2 VAL    39      38.524  40.079  40.486  1.00  0.00           C  
ATOM    588  H   VAL    39      36.406  38.252  39.243  1.00  0.00           H  
ATOM    589  HA  VAL    39      36.866  38.447  42.241  1.00  0.00           H  
ATOM    590  HB  VAL    39      36.629  40.841  40.461  1.00  0.00           H  
ATOM    591 HG11 VAL    39      37.707  40.142  43.089  1.00  0.00           H  
ATOM    592 HG12 VAL    39      37.712  41.906  42.345  1.00  0.00           H  
ATOM    593 HG13 VAL    39      36.265  41.106  42.877  1.00  0.00           H  
ATOM    594 HG21 VAL    39      39.078  41.017  40.481  1.00  0.00           H  
ATOM    595 HG22 VAL    39      39.278  39.497  41.014  1.00  0.00           H  
ATOM    596 HG23 VAL    39      38.292  39.787  39.461  1.00  0.00           H  
ATOM    597  N   TYR    40      34.298  38.573  42.496  1.00  0.00           N  
ATOM    598  CA  TYR    40      32.883  38.803  42.960  1.00  0.00           C  
ATOM    599  C   TYR    40      32.647  40.207  43.536  1.00  0.00           C  
ATOM    600  O   TYR    40      33.429  40.815  44.213  1.00  0.00           O  
ATOM    601  CB  TYR    40      32.528  37.758  44.096  1.00  0.00           C  
ATOM    602  CG  TYR    40      32.569  36.317  43.625  1.00  0.00           C  
ATOM    603  CD1 TYR    40      33.681  35.495  43.757  1.00  0.00           C  
ATOM    604  CE1 TYR    40      33.766  34.274  43.026  1.00  0.00           C  
ATOM    605  CZ  TYR    40      32.630  33.809  42.340  1.00  0.00           C  
ATOM    606  OH  TYR    40      32.709  32.522  41.842  1.00  0.00           O  
ATOM    607  CE2 TYR    40      31.474  34.570  42.181  1.00  0.00           C  
ATOM    608  CD2 TYR    40      31.489  35.867  42.806  1.00  0.00           C  
ATOM    609  H   TYR    40      34.885  38.115  43.178  1.00  0.00           H  
ATOM    610  HA  TYR    40      32.278  38.678  42.062  1.00  0.00           H  
ATOM    611  HB2 TYR    40      33.172  37.908  44.963  1.00  0.00           H  
ATOM    612  HB3 TYR    40      31.522  37.866  44.501  1.00  0.00           H  
ATOM    613  HD1 TYR    40      34.471  35.890  44.378  1.00  0.00           H  
ATOM    614  HE1 TYR    40      34.642  33.697  43.281  1.00  0.00           H  
ATOM    615  HH  TYR    40      31.866  32.063  41.853  1.00  0.00           H  
ATOM    616  HE2 TYR    40      30.633  34.256  41.581  1.00  0.00           H  
ATOM    617  HD2 TYR    40      30.589  36.465  42.797  1.00  0.00           H  
ATOM    618  N   THR    41      31.434  40.728  43.284  1.00  0.00           N  
ATOM    619  CA  THR    41      30.818  41.958  43.840  1.00  0.00           C  
ATOM    620  C   THR    41      30.661  41.867  45.368  1.00  0.00           C  
ATOM    621  O   THR    41      29.893  41.054  45.826  1.00  0.00           O  
ATOM    622  CB  THR    41      29.485  42.250  43.101  1.00  0.00           C  
ATOM    623  CG2 THR    41      28.704  43.454  43.671  1.00  0.00           C  
ATOM    624  OG1 THR    41      29.850  42.494  41.750  1.00  0.00           O  
ATOM    625  H   THR    41      30.880  40.143  42.675  1.00  0.00           H  
ATOM    626  HA  THR    41      31.479  42.762  43.516  1.00  0.00           H  
ATOM    627  HB  THR    41      28.761  41.436  43.068  1.00  0.00           H  
ATOM    628 HG21 THR    41      28.255  43.149  44.616  1.00  0.00           H  
ATOM    629 HG22 THR    41      29.374  44.295  43.857  1.00  0.00           H  
ATOM    630 HG23 THR    41      27.919  43.895  43.058  1.00  0.00           H  
ATOM    631  HG1 THR    41      29.919  41.642  41.314  1.00  0.00           H  
ATOM    632  N   GLY    42      31.394  42.651  46.147  1.00  0.00           N  
ATOM    633  CA  GLY    42      31.380  42.700  47.652  1.00  0.00           C  
ATOM    634  C   GLY    42      32.599  43.382  48.245  1.00  0.00           C  
ATOM    635  O   GLY    42      32.977  44.521  48.012  1.00  0.00           O  
ATOM    636  H   GLY    42      32.060  43.239  45.665  1.00  0.00           H  
ATOM    637  HA2 GLY    42      30.479  43.214  47.987  1.00  0.00           H  
ATOM    638  HA3 GLY    42      31.259  41.700  48.068  1.00  0.00           H  
ATOM    639  N   TYR    43      33.290  42.597  49.055  1.00  0.00           N  
ATOM    640  CA  TYR    43      34.506  42.914  49.727  1.00  0.00           C  
ATOM    641  C   TYR    43      35.800  42.809  48.772  1.00  0.00           C  
ATOM    642  O   TYR    43      36.950  42.755  49.231  1.00  0.00           O  
ATOM    643  CB  TYR    43      34.639  42.017  50.957  1.00  0.00           C  
ATOM    644  CG  TYR    43      33.323  41.940  51.774  1.00  0.00           C  
ATOM    645  CD1 TYR    43      32.275  40.996  51.541  1.00  0.00           C  
ATOM    646  CE1 TYR    43      31.123  40.964  52.377  1.00  0.00           C  
ATOM    647  CZ  TYR    43      30.996  41.987  53.448  1.00  0.00           C  
ATOM    648  OH  TYR    43      29.815  42.014  54.130  1.00  0.00           O  
ATOM    649  CE2 TYR    43      31.966  42.961  53.513  1.00  0.00           C  
ATOM    650  CD2 TYR    43      33.089  42.952  52.644  1.00  0.00           C  
ATOM    651  H   TYR    43      33.081  41.621  48.901  1.00  0.00           H  
ATOM    652  HA  TYR    43      34.403  43.978  49.942  1.00  0.00           H  
ATOM    653  HB2 TYR    43      35.040  41.043  50.675  1.00  0.00           H  
ATOM    654  HB3 TYR    43      35.354  42.548  51.585  1.00  0.00           H  
ATOM    655  HD1 TYR    43      32.481  40.182  50.863  1.00  0.00           H  
ATOM    656  HE1 TYR    43      30.424  40.140  52.363  1.00  0.00           H  
ATOM    657  HH  TYR    43      29.931  42.688  54.804  1.00  0.00           H  
ATOM    658  HE2 TYR    43      31.790  43.702  54.279  1.00  0.00           H  
ATOM    659  HD2 TYR    43      33.715  43.831  52.683  1.00  0.00           H  
ATOM    660  N   GLY    44      35.509  42.716  47.461  1.00  0.00           N  
ATOM    661  CA  GLY    44      36.511  42.379  46.451  1.00  0.00           C  
ATOM    662  C   GLY    44      37.087  40.966  46.406  1.00  0.00           C  
ATOM    663  O   GLY    44      38.209  40.752  46.005  1.00  0.00           O  
ATOM    664  H   GLY    44      34.547  42.633  47.166  1.00  0.00           H  
ATOM    665  HA2 GLY    44      36.034  42.560  45.488  1.00  0.00           H  
ATOM    666  HA3 GLY    44      37.258  43.172  46.485  1.00  0.00           H  
ATOM    667  N   ASN    45      36.410  39.937  46.844  1.00  0.00           N  
ATOM    668  CA  ASN    45      36.987  38.527  46.918  1.00  0.00           C  
ATOM    669  C   ASN    45      37.018  37.751  45.597  1.00  0.00           C  
ATOM    670  O   ASN    45      36.180  37.963  44.684  1.00  0.00           O  
ATOM    671  CB  ASN    45      36.145  37.734  47.933  1.00  0.00           C  
ATOM    672  CG  ASN    45      36.275  38.218  49.350  1.00  0.00           C  
ATOM    673  OD1 ASN    45      37.337  38.547  49.875  1.00  0.00           O  
ATOM    674  ND2 ASN    45      35.169  38.287  50.039  1.00  0.00           N  
ATOM    675  H   ASN    45      35.490  40.054  47.243  1.00  0.00           H  
ATOM    676  HA  ASN    45      38.038  38.536  47.202  1.00  0.00           H  
ATOM    677  HB2 ASN    45      35.065  37.757  47.779  1.00  0.00           H  
ATOM    678  HB3 ASN    45      36.500  36.724  48.134  1.00  0.00           H  
ATOM    679 HD21 ASN    45      34.263  38.095  49.635  1.00  0.00           H  
ATOM    680 HD22 ASN    45      35.208  38.835  50.887  1.00  0.00           H  
ATOM    681  N   ARG    46      37.949  36.786  45.505  1.00  0.00           N  
ATOM    682  CA  ARG    46      38.296  36.207  44.268  1.00  0.00           C  
ATOM    683  C   ARG    46      38.509  34.692  44.379  1.00  0.00           C  
ATOM    684  O   ARG    46      39.244  34.245  45.287  1.00  0.00           O  
ATOM    685  CB  ARG    46      39.406  36.883  43.477  1.00  0.00           C  
ATOM    686  CG  ARG    46      40.713  36.877  44.169  1.00  0.00           C  
ATOM    687  CD  ARG    46      41.828  37.437  43.210  1.00  0.00           C  
ATOM    688  NE  ARG    46      41.523  38.690  42.488  1.00  0.00           N  
ATOM    689  CZ  ARG    46      42.229  39.060  41.404  1.00  0.00           C  
ATOM    690  NH1 ARG    46      43.078  38.329  40.696  1.00  0.00           N  
ATOM    691  NH2 ARG    46      42.061  40.205  40.856  1.00  0.00           N1+
ATOM    692  H   ARG    46      38.446  36.451  46.318  1.00  0.00           H  
ATOM    693  HA  ARG    46      37.450  36.339  43.595  1.00  0.00           H  
ATOM    694  HB2 ARG    46      39.484  36.383  42.511  1.00  0.00           H  
ATOM    695  HB3 ARG    46      39.041  37.896  43.312  1.00  0.00           H  
ATOM    696  HG2 ARG    46      40.565  37.509  45.044  1.00  0.00           H  
ATOM    697  HG3 ARG    46      40.953  35.836  44.387  1.00  0.00           H  
ATOM    698  HD2 ARG    46      42.821  37.507  43.653  1.00  0.00           H  
ATOM    699  HD3 ARG    46      42.018  36.666  42.463  1.00  0.00           H  
ATOM    700  HE  ARG    46      40.830  39.338  42.832  1.00  0.00           H  
ATOM    701 HH11 ARG    46      43.384  37.392  40.915  1.00  0.00           H  
ATOM    702 HH12 ARG    46      43.717  38.745  40.033  1.00  0.00           H  
ATOM    703 HH21 ARG    46      41.742  40.951  41.456  1.00  0.00           H  
ATOM    704 HH22 ARG    46      42.710  40.494  40.138  1.00  0.00           H  
ATOM    705  N   GLU    47      38.019  34.022  43.404  1.00  0.00           N  
ATOM    706  CA  GLU    47      38.060  32.606  43.288  1.00  0.00           C  
ATOM    707  C   GLU    47      38.320  32.056  41.880  1.00  0.00           C  
ATOM    708  O   GLU    47      37.882  32.623  40.854  1.00  0.00           O  
ATOM    709  CB  GLU    47      36.661  32.037  43.714  1.00  0.00           C  
ATOM    710  CG  GLU    47      36.034  32.553  45.020  1.00  0.00           C  
ATOM    711  CD  GLU    47      36.864  32.269  46.263  1.00  0.00           C  
ATOM    712  OE1 GLU    47      36.805  33.056  47.190  1.00  0.00           O  
ATOM    713  OE2 GLU    47      37.621  31.250  46.290  1.00  0.00           O1-
ATOM    714  H   GLU    47      37.476  34.480  42.686  1.00  0.00           H  
ATOM    715  HA  GLU    47      38.845  32.345  43.997  1.00  0.00           H  
ATOM    716  HB2 GLU    47      35.925  32.204  42.927  1.00  0.00           H  
ATOM    717  HB3 GLU    47      36.788  30.960  43.826  1.00  0.00           H  
ATOM    718  HG2 GLU    47      36.014  33.643  45.022  1.00  0.00           H  
ATOM    719  HG3 GLU    47      35.044  32.101  45.073  1.00  0.00           H  
ATOM    720  N   GLU    48      38.920  30.859  41.817  1.00  0.00           N  
ATOM    721  CA  GLU    48      39.155  30.115  40.596  1.00  0.00           C  
ATOM    722  C   GLU    48      37.965  29.179  40.260  1.00  0.00           C  
ATOM    723  O   GLU    48      37.420  28.493  41.136  1.00  0.00           O  
ATOM    724  CB  GLU    48      40.518  29.400  40.629  1.00  0.00           C  
ATOM    725  CG  GLU    48      40.848  28.779  39.267  1.00  0.00           C  
ATOM    726  CD  GLU    48      42.025  27.816  39.344  1.00  0.00           C  
ATOM    727  OE1 GLU    48      41.895  26.590  39.432  1.00  0.00           O  
ATOM    728  OE2 GLU    48      43.148  28.380  39.224  1.00  0.00           O1-
ATOM    729  H   GLU    48      39.191  30.437  42.693  1.00  0.00           H  
ATOM    730  HA  GLU    48      39.166  30.793  39.742  1.00  0.00           H  
ATOM    731  HB2 GLU    48      41.149  30.252  40.880  1.00  0.00           H  
ATOM    732  HB3 GLU    48      40.530  28.668  41.436  1.00  0.00           H  
ATOM    733  HG2 GLU    48      40.033  28.135  38.937  1.00  0.00           H  
ATOM    734  HG3 GLU    48      41.042  29.540  38.511  1.00  0.00           H  
ATOM    735  N   GLN    49      37.634  29.125  38.996  1.00  0.00           N  
ATOM    736  CA  GLN    49      36.258  28.836  38.530  1.00  0.00           C  
ATOM    737  C   GLN    49      36.304  28.161  37.111  1.00  0.00           C  
ATOM    738  O   GLN    49      36.990  28.652  36.200  1.00  0.00           O  
ATOM    739  CB  GLN    49      35.553  30.225  38.638  1.00  0.00           C  
ATOM    740  CG  GLN    49      34.096  30.204  38.162  1.00  0.00           C  
ATOM    741  CD  GLN    49      33.249  29.178  38.819  1.00  0.00           C  
ATOM    742  OE1 GLN    49      33.282  28.795  39.977  1.00  0.00           O  
ATOM    743  NE2 GLN    49      32.283  28.696  38.060  1.00  0.00           N  
ATOM    744  H   GLN    49      38.260  29.539  38.320  1.00  0.00           H  
ATOM    745  HA  GLN    49      35.797  28.160  39.249  1.00  0.00           H  
ATOM    746  HB2 GLN    49      35.699  30.600  39.650  1.00  0.00           H  
ATOM    747  HB3 GLN    49      36.081  30.856  37.923  1.00  0.00           H  
ATOM    748  HG2 GLN    49      33.712  31.221  38.238  1.00  0.00           H  
ATOM    749  HG3 GLN    49      34.187  30.025  37.090  1.00  0.00           H  
ATOM    750 HE21 GLN    49      32.278  28.892  37.069  1.00  0.00           H  
ATOM    751 HE22 GLN    49      31.563  28.074  38.397  1.00  0.00           H  
ATOM    752  N   ASN    50      35.451  27.225  36.782  1.00  0.00           N  
ATOM    753  CA  ASN    50      35.153  26.580  35.512  1.00  0.00           C  
ATOM    754  C   ASN    50      34.392  27.663  34.689  1.00  0.00           C  
ATOM    755  O   ASN    50      33.390  28.241  35.142  1.00  0.00           O  
ATOM    756  CB  ASN    50      34.389  25.264  35.794  1.00  0.00           C  
ATOM    757  CG  ASN    50      33.972  24.402  34.553  1.00  0.00           C  
ATOM    758  OD1 ASN    50      33.874  24.895  33.427  1.00  0.00           O  
ATOM    759  ND2 ASN    50      33.612  23.183  34.799  1.00  0.00           N  
ATOM    760  H   ASN    50      35.016  26.822  37.600  1.00  0.00           H  
ATOM    761  HA  ASN    50      36.129  26.389  35.065  1.00  0.00           H  
ATOM    762  HB2 ASN    50      35.039  24.663  36.429  1.00  0.00           H  
ATOM    763  HB3 ASN    50      33.496  25.516  36.369  1.00  0.00           H  
ATOM    764 HD21 ASN    50      33.451  22.839  35.735  1.00  0.00           H  
ATOM    765 HD22 ASN    50      33.386  22.545  34.049  1.00  0.00           H  
ATOM    766  N   LEU    51      34.741  27.799  33.385  1.00  0.00           N  
ATOM    767  CA  LEU    51      34.188  28.760  32.408  1.00  0.00           C  
ATOM    768  C   LEU    51      32.798  28.409  31.873  1.00  0.00           C  
ATOM    769  O   LEU    51      31.988  29.289  31.507  1.00  0.00           O  
ATOM    770  CB  LEU    51      35.143  28.760  31.216  1.00  0.00           C  
ATOM    771  CG  LEU    51      36.405  29.658  31.476  1.00  0.00           C  
ATOM    772  CD1 LEU    51      37.554  29.450  30.503  1.00  0.00           C  
ATOM    773  CD2 LEU    51      35.970  31.120  31.541  1.00  0.00           C  
ATOM    774  H   LEU    51      35.586  27.277  33.204  1.00  0.00           H  
ATOM    775  HA  LEU    51      34.062  29.685  32.970  1.00  0.00           H  
ATOM    776  HB2 LEU    51      35.533  27.759  31.033  1.00  0.00           H  
ATOM    777  HB3 LEU    51      34.565  29.263  30.440  1.00  0.00           H  
ATOM    778  HG  LEU    51      36.829  29.372  32.439  1.00  0.00           H  
ATOM    779 HD11 LEU    51      37.487  30.126  29.651  1.00  0.00           H  
ATOM    780 HD12 LEU    51      38.510  29.689  30.968  1.00  0.00           H  
ATOM    781 HD13 LEU    51      37.501  28.420  30.151  1.00  0.00           H  
ATOM    782 HD21 LEU    51      35.471  31.399  32.469  1.00  0.00           H  
ATOM    783 HD22 LEU    51      36.856  31.754  31.533  1.00  0.00           H  
ATOM    784 HD23 LEU    51      35.429  31.411  30.641  1.00  0.00           H  
ATOM    785  N   SER    52      32.509  27.131  31.820  1.00  0.00           N  
ATOM    786  CA  SER    52      31.198  26.451  31.525  1.00  0.00           C  
ATOM    787  C   SER    52      30.148  26.575  32.614  1.00  0.00           C  
ATOM    788  O   SER    52      28.943  26.546  32.300  1.00  0.00           O  
ATOM    789  CB  SER    52      31.431  24.939  31.151  1.00  0.00           C  
ATOM    790  OG  SER    52      31.595  24.088  32.268  1.00  0.00           O  
ATOM    791  H   SER    52      33.269  26.488  31.985  1.00  0.00           H  
ATOM    792  HA  SER    52      30.792  26.994  30.671  1.00  0.00           H  
ATOM    793  HB2 SER    52      30.472  24.655  30.718  1.00  0.00           H  
ATOM    794  HB3 SER    52      32.314  24.834  30.521  1.00  0.00           H  
ATOM    795  HG  SER    52      32.517  23.932  32.482  1.00  0.00           H  
ATOM    796  N   ASP    53      30.606  26.810  33.795  1.00  0.00           N  
ATOM    797  CA  ASP    53      29.755  27.008  35.008  1.00  0.00           C  
ATOM    798  C   ASP    53      29.357  28.488  35.225  1.00  0.00           C  
ATOM    799  O   ASP    53      28.576  28.793  36.112  1.00  0.00           O  
ATOM    800  CB  ASP    53      30.514  26.346  36.183  1.00  0.00           C  
ATOM    801  CG  ASP    53      29.732  26.373  37.499  1.00  0.00           C  
ATOM    802  OD1 ASP    53      28.623  25.823  37.421  1.00  0.00           O  
ATOM    803  OD2 ASP    53      30.181  26.939  38.544  1.00  0.00           O1-
ATOM    804  H   ASP    53      31.604  26.930  33.903  1.00  0.00           H  
ATOM    805  HA  ASP    53      28.802  26.507  34.838  1.00  0.00           H  
ATOM    806  HB2 ASP    53      30.730  25.307  35.934  1.00  0.00           H  
ATOM    807  HB3 ASP    53      31.518  26.740  36.343  1.00  0.00           H  
ATOM    808  N   LEU    54      29.879  29.447  34.485  1.00  0.00           N  
ATOM    809  CA  LEU    54      29.501  30.846  34.611  1.00  0.00           C  
ATOM    810  C   LEU    54      28.119  31.130  34.040  1.00  0.00           C  
ATOM    811  O   LEU    54      27.672  30.375  33.215  1.00  0.00           O  
ATOM    812  CB  LEU    54      30.598  31.670  33.827  1.00  0.00           C  
ATOM    813  CG  LEU    54      32.026  31.646  34.426  1.00  0.00           C  
ATOM    814  CD1 LEU    54      32.887  32.475  33.433  1.00  0.00           C  
ATOM    815  CD2 LEU    54      32.115  32.402  35.840  1.00  0.00           C  
ATOM    816  H   LEU    54      30.488  29.147  33.737  1.00  0.00           H  
ATOM    817  HA  LEU    54      29.467  31.033  35.684  1.00  0.00           H  
ATOM    818  HB2 LEU    54      30.625  31.356  32.784  1.00  0.00           H  
ATOM    819  HB3 LEU    54      30.248  32.701  33.780  1.00  0.00           H  
ATOM    820  HG  LEU    54      32.422  30.631  34.441  1.00  0.00           H  
ATOM    821 HD11 LEU    54      33.842  32.683  33.915  1.00  0.00           H  
ATOM    822 HD12 LEU    54      33.184  31.783  32.644  1.00  0.00           H  
ATOM    823 HD13 LEU    54      32.442  33.430  33.152  1.00  0.00           H  
ATOM    824 HD21 LEU    54      33.179  32.599  35.962  1.00  0.00           H  
ATOM    825 HD22 LEU    54      31.617  33.372  35.856  1.00  0.00           H  
ATOM    826 HD23 LEU    54      31.867  31.712  36.646  1.00  0.00           H  
ATOM    827  N   LEU    55      27.582  32.216  34.499  1.00  0.00           N  
ATOM    828  CA  LEU    55      26.253  32.770  34.197  1.00  0.00           C  
ATOM    829  C   LEU    55      26.402  34.291  33.593  1.00  0.00           C  
ATOM    830  O   LEU    55      27.340  34.980  33.727  1.00  0.00           O  
ATOM    831  CB  LEU    55      25.391  32.861  35.456  1.00  0.00           C  
ATOM    832  CG  LEU    55      24.708  31.573  35.845  1.00  0.00           C  
ATOM    833  CD1 LEU    55      25.605  30.501  36.460  1.00  0.00           C  
ATOM    834  CD2 LEU    55      23.603  31.829  36.849  1.00  0.00           C  
ATOM    835  H   LEU    55      28.065  32.662  35.266  1.00  0.00           H  
ATOM    836  HA  LEU    55      25.616  32.186  33.532  1.00  0.00           H  
ATOM    837  HB2 LEU    55      25.958  33.138  36.344  1.00  0.00           H  
ATOM    838  HB3 LEU    55      24.527  33.494  35.250  1.00  0.00           H  
ATOM    839  HG  LEU    55      24.216  31.134  34.977  1.00  0.00           H  
ATOM    840 HD11 LEU    55      26.302  30.931  37.179  1.00  0.00           H  
ATOM    841 HD12 LEU    55      25.111  29.581  36.772  1.00  0.00           H  
ATOM    842 HD13 LEU    55      26.147  30.118  35.595  1.00  0.00           H  
ATOM    843 HD21 LEU    55      22.786  32.417  36.430  1.00  0.00           H  
ATOM    844 HD22 LEU    55      23.173  30.997  37.407  1.00  0.00           H  
ATOM    845 HD23 LEU    55      23.948  32.446  37.680  1.00  0.00           H  
ATOM    846  N   SER    56      25.338  34.758  32.937  1.00  0.00           N  
ATOM    847  CA  SER    56      25.150  36.173  32.404  1.00  0.00           C  
ATOM    848  C   SER    56      25.191  37.259  33.408  1.00  0.00           C  
ATOM    849  O   SER    56      24.665  37.048  34.526  1.00  0.00           O  
ATOM    850  CB  SER    56      23.852  36.319  31.548  1.00  0.00           C  
ATOM    851  OG  SER    56      24.054  35.666  30.282  1.00  0.00           O  
ATOM    852  H   SER    56      24.485  34.222  32.863  1.00  0.00           H  
ATOM    853  HA  SER    56      26.032  36.335  31.784  1.00  0.00           H  
ATOM    854  HB2 SER    56      23.020  35.814  32.041  1.00  0.00           H  
ATOM    855  HB3 SER    56      23.611  37.377  31.448  1.00  0.00           H  
ATOM    856  HG  SER    56      24.323  34.770  30.492  1.00  0.00           H  
ATOM    857  N   PRO    57      25.836  38.408  33.101  1.00  0.00           N  
ATOM    858  CA  PRO    57      26.185  39.434  34.137  1.00  0.00           C  
ATOM    859  C   PRO    57      25.041  39.946  35.063  1.00  0.00           C  
ATOM    860  O   PRO    57      25.322  40.379  36.207  1.00  0.00           O  
ATOM    861  CD  PRO    57      26.533  38.769  31.846  1.00  0.00           C  
ATOM    862  CG  PRO    57      26.908  40.181  31.926  1.00  0.00           C  
ATOM    863  CB  PRO    57      26.994  40.539  33.397  1.00  0.00           C  
ATOM    864  HD2 PRO    57      25.829  38.575  31.037  1.00  0.00           H  
ATOM    865  HD3 PRO    57      27.423  38.144  31.765  1.00  0.00           H  
ATOM    866  HG2 PRO    57      26.179  40.851  31.469  1.00  0.00           H  
ATOM    867  HG3 PRO    57      27.847  40.435  31.434  1.00  0.00           H  
ATOM    868  HB2 PRO    57      26.564  41.518  33.609  1.00  0.00           H  
ATOM    869  HB3 PRO    57      28.060  40.449  33.606  1.00  0.00           H  
ATOM    870  HA  PRO    57      26.785  38.935  34.898  1.00  0.00           H  
ATOM    871  N   ILE    58      23.763  39.952  34.688  1.00  0.00           N  
ATOM    872  CA  ILE    58      22.577  40.402  35.437  1.00  0.00           C  
ATOM    873  C   ILE    58      22.435  39.552  36.787  1.00  0.00           C  
ATOM    874  O   ILE    58      22.055  40.175  37.817  1.00  0.00           O  
ATOM    875  CB  ILE    58      21.264  40.459  34.698  1.00  0.00           C  
ATOM    876  CG2 ILE    58      20.626  39.111  34.413  1.00  0.00           C  
ATOM    877  CG1 ILE    58      20.225  41.348  35.526  1.00  0.00           C  
ATOM    878  CD1 ILE    58      18.906  41.589  34.781  1.00  0.00           C  
ATOM    879  H   ILE    58      23.650  39.553  33.767  1.00  0.00           H  
ATOM    880  HA  ILE    58      22.766  41.419  35.782  1.00  0.00           H  
ATOM    881  HB  ILE    58      21.592  40.851  33.735  1.00  0.00           H  
ATOM    882 HG21 ILE    58      19.755  39.183  33.762  1.00  0.00           H  
ATOM    883 HG22 ILE    58      21.328  38.532  33.812  1.00  0.00           H  
ATOM    884 HG23 ILE    58      20.464  38.521  35.315  1.00  0.00           H  
ATOM    885 HG12 ILE    58      19.938  40.833  36.442  1.00  0.00           H  
ATOM    886 HG13 ILE    58      20.672  42.340  35.601  1.00  0.00           H  
ATOM    887 HD11 ILE    58      18.253  42.251  35.350  1.00  0.00           H  
ATOM    888 HD12 ILE    58      19.116  42.050  33.815  1.00  0.00           H  
ATOM    889 HD13 ILE    58      18.195  40.763  34.743  1.00  0.00           H  
ATOM    890  N   CYS    59      22.732  38.275  36.693  1.00  0.00           N  
ATOM    891  CA  CYS    59      22.323  37.181  37.632  1.00  0.00           C  
ATOM    892  C   CYS    59      22.849  37.276  39.078  1.00  0.00           C  
ATOM    893  O   CYS    59      24.041  37.376  39.309  1.00  0.00           O  
ATOM    894  CB  CYS    59      22.612  35.828  37.026  1.00  0.00           C  
ATOM    895  SG  CYS    59      21.933  35.768  35.313  1.00  0.00           S  
ATOM    896  H   CYS    59      23.378  37.989  35.971  1.00  0.00           H  
ATOM    897  HA  CYS    59      21.236  37.194  37.710  1.00  0.00           H  
ATOM    898  HB2 CYS    59      23.686  35.659  36.936  1.00  0.00           H  
ATOM    899  HB3 CYS    59      22.164  35.008  37.585  1.00  0.00           H  
ATOM    900  HG  CYS    59      23.169  35.981  34.852  1.00  0.00           H  
ATOM    901  N   GLU    60      21.908  37.103  40.056  1.00  0.00           N  
ATOM    902  CA  GLU    60      22.209  37.188  41.492  1.00  0.00           C  
ATOM    903  C   GLU    60      21.334  36.307  42.406  1.00  0.00           C  
ATOM    904  O   GLU    60      21.443  36.383  43.631  1.00  0.00           O  
ATOM    905  CB  GLU    60      22.214  38.686  41.964  1.00  0.00           C  
ATOM    906  CG  GLU    60      20.868  39.275  42.402  1.00  0.00           C  
ATOM    907  CD  GLU    60      19.602  39.248  41.469  1.00  0.00           C  
ATOM    908  OE1 GLU    60      19.181  40.313  40.957  1.00  0.00           O  
ATOM    909  OE2 GLU    60      19.028  38.148  41.265  1.00  0.00           O1-
ATOM    910  H   GLU    60      20.941  36.947  39.810  1.00  0.00           H  
ATOM    911  HA  GLU    60      23.186  36.730  41.643  1.00  0.00           H  
ATOM    912  HB2 GLU    60      22.873  38.824  42.821  1.00  0.00           H  
ATOM    913  HB3 GLU    60      22.526  39.260  41.091  1.00  0.00           H  
ATOM    914  HG2 GLU    60      20.553  38.740  43.298  1.00  0.00           H  
ATOM    915  HG3 GLU    60      21.025  40.337  42.591  1.00  0.00           H  
ATOM    916  N   NME    61      20.414  35.515  41.855  1.00  0.00           N  
ATOM    917  C   NME    61      19.352  34.769  42.495  1.00  0.00           C  
ATOM    918  H   NME    61      20.386  35.529  40.845  1.00  0.00           H  
ATOM    919  H1  NME    61      18.595  34.343  41.837  1.00  0.00           H  
ATOM    920  H2  NME    61      19.751  34.081  43.241  1.00  0.00           H  
ATOM    921  H3  NME    61      18.834  35.476  43.143  1.00  0.00           H  
TER     922      NME    61
CONECT  917  919  920  921
CONECT  919  917
CONECT  920  917
CONECT  921  917
END   
