# Supplementary material for: Exploring Aromatic Cage Flexibility Using Cosolvent Molecular Dynamics Simulations—An In-Silico Case Study of Tudor Domains
Source: J Chem Inf Model. 2024 May 21;64(11):4553–69. doi: 10.1021/acs.jcim.4c00298 (PMC11167732; doi:10.1021/acs.jcim.4c00298)
Supplement: Supplementary file 2 — ci4c00298_si_002.zip [file ci4c00298_si_002.zip › SMN/cluster_representatives/07_WAT_rep_c1.pdb]

TITLE     rep05.c1
REMARK   4      COMPLIES WITH FORMAT V. 3.0, 1-DEC-2006
REMARK 888
REMARK 888 WRITTEN BY MAESTRO (A PRODUCT OF SCHRODINGER, LLC)
CRYST1   63.092   63.092   63.092 109.47 109.47 109.47 P 1           1
ATOM      1  CH3 ACE     1      27.820  31.781  19.480  1.00  0.00           C  
ATOM      2  C   ACE     1      28.988  32.722  19.038  1.00  0.00           C  
ATOM      3  O   ACE     1      30.093  32.255  18.903  1.00  0.00           O  
ATOM      4  H1  ACE     1      26.882  32.320  19.616  1.00  0.00           H  
ATOM      5  H2  ACE     1      27.857  31.024  18.698  1.00  0.00           H  
ATOM      6  H3  ACE     1      28.046  31.261  20.410  1.00  0.00           H  
ATOM      7  N   LEU     2      28.596  33.832  18.425  1.00  0.00           N  
ATOM      8  CA  LEU     2      29.481  34.682  17.538  1.00  0.00           C  
ATOM      9  C   LEU     2      30.500  35.601  18.337  1.00  0.00           C  
ATOM     10  O   LEU     2      31.332  36.170  17.696  1.00  0.00           O  
ATOM     11  CB  LEU     2      28.602  35.593  16.621  1.00  0.00           C  
ATOM     12  CG  LEU     2      27.883  34.823  15.500  1.00  0.00           C  
ATOM     13  CD1 LEU     2      27.134  35.827  14.619  1.00  0.00           C  
ATOM     14  CD2 LEU     2      28.787  34.056  14.559  1.00  0.00           C  
ATOM     15  H   LEU     2      27.618  34.068  18.330  1.00  0.00           H  
ATOM     16  HA  LEU     2      30.117  34.047  16.921  1.00  0.00           H  
ATOM     17  HB2 LEU     2      27.827  36.127  17.169  1.00  0.00           H  
ATOM     18  HB3 LEU     2      29.195  36.413  16.214  1.00  0.00           H  
ATOM     19  HG  LEU     2      27.234  34.051  15.916  1.00  0.00           H  
ATOM     20 HD11 LEU     2      27.834  36.459  14.072  1.00  0.00           H  
ATOM     21 HD12 LEU     2      26.479  35.289  13.933  1.00  0.00           H  
ATOM     22 HD13 LEU     2      26.459  36.483  15.166  1.00  0.00           H  
ATOM     23 HD21 LEU     2      29.216  33.224  15.118  1.00  0.00           H  
ATOM     24 HD22 LEU     2      28.180  33.526  13.825  1.00  0.00           H  
ATOM     25 HD23 LEU     2      29.481  34.817  14.205  1.00  0.00           H  
ATOM     26  N   GLN     3      30.440  35.778  19.667  1.00  0.00           N  
ATOM     27  CA  GLN     3      31.317  36.680  20.425  1.00  0.00           C  
ATOM     28  C   GLN     3      31.899  35.958  21.605  1.00  0.00           C  
ATOM     29  O   GLN     3      31.598  34.768  21.938  1.00  0.00           O  
ATOM     30  CB  GLN     3      30.481  37.920  20.863  1.00  0.00           C  
ATOM     31  CG  GLN     3      30.015  38.828  19.710  1.00  0.00           C  
ATOM     32  CD  GLN     3      28.612  38.415  19.283  1.00  0.00           C  
ATOM     33  OE1 GLN     3      27.926  37.591  19.835  1.00  0.00           O  
ATOM     34  NE2 GLN     3      28.113  39.136  18.275  1.00  0.00           N  
ATOM     35  H   GLN     3      29.753  35.217  20.151  1.00  0.00           H  
ATOM     36  HA  GLN     3      32.140  37.079  19.833  1.00  0.00           H  
ATOM     37  HB2 GLN     3      29.700  37.471  21.476  1.00  0.00           H  
ATOM     38  HB3 GLN     3      31.055  38.567  21.527  1.00  0.00           H  
ATOM     39  HG2 GLN     3      29.925  39.850  20.080  1.00  0.00           H  
ATOM     40  HG3 GLN     3      30.681  38.877  18.850  1.00  0.00           H  
ATOM     41 HE21 GLN     3      28.517  39.984  17.904  1.00  0.00           H  
ATOM     42 HE22 GLN     3      27.136  38.948  18.098  1.00  0.00           H  
ATOM     43  N   GLN     4      32.769  36.645  22.300  1.00  0.00           N  
ATOM     44  CA  GLN     4      33.224  36.171  23.614  1.00  0.00           C  
ATOM     45  C   GLN     4      33.474  37.263  24.672  1.00  0.00           C  
ATOM     46  O   GLN     4      33.586  38.426  24.351  1.00  0.00           O  
ATOM     47  CB  GLN     4      34.500  35.371  23.187  1.00  0.00           C  
ATOM     48  CG  GLN     4      35.407  34.688  24.208  1.00  0.00           C  
ATOM     49  CD  GLN     4      34.678  33.729  25.228  1.00  0.00           C  
ATOM     50  OE1 GLN     4      34.076  34.154  26.198  1.00  0.00           O  
ATOM     51  NE2 GLN     4      34.671  32.462  25.065  1.00  0.00           N  
ATOM     52  H   GLN     4      32.797  37.642  22.136  1.00  0.00           H  
ATOM     53  HA  GLN     4      32.461  35.548  24.080  1.00  0.00           H  
ATOM     54  HB2 GLN     4      34.269  34.598  22.455  1.00  0.00           H  
ATOM     55  HB3 GLN     4      35.193  36.038  22.672  1.00  0.00           H  
ATOM     56  HG2 GLN     4      36.074  34.049  23.629  1.00  0.00           H  
ATOM     57  HG3 GLN     4      35.898  35.362  24.911  1.00  0.00           H  
ATOM     58 HE21 GLN     4      35.150  32.105  24.250  1.00  0.00           H  
ATOM     59 HE22 GLN     4      34.039  31.912  25.630  1.00  0.00           H  
ATOM     60  N   TRP     5      33.462  36.847  25.986  1.00  0.00           N  
ATOM     61  CA  TRP     5      33.963  37.702  27.136  1.00  0.00           C  
ATOM     62  C   TRP     5      35.243  38.463  26.870  1.00  0.00           C  
ATOM     63  O   TRP     5      36.174  37.975  26.204  1.00  0.00           O  
ATOM     64  CB  TRP     5      34.125  36.900  28.417  1.00  0.00           C  
ATOM     65  CG  TRP     5      32.925  36.228  29.037  1.00  0.00           C  
ATOM     66  CD1 TRP     5      32.658  34.886  29.037  1.00  0.00           C  
ATOM     67  NE1 TRP     5      31.600  34.653  29.951  1.00  0.00           N  
ATOM     68  CE2 TRP     5      31.061  35.848  30.331  1.00  0.00           C  
ATOM     69  CZ2 TRP     5      29.850  36.167  30.940  1.00  0.00           C  
ATOM     70  CH2 TRP     5      29.548  37.499  31.250  1.00  0.00           C  
ATOM     71  CZ3 TRP     5      30.386  38.523  30.853  1.00  0.00           C  
ATOM     72  CE3 TRP     5      31.508  38.274  30.048  1.00  0.00           C  
ATOM     73  CD2 TRP     5      31.882  36.891  29.750  1.00  0.00           C  
ATOM     74  H   TRP     5      33.451  35.854  26.170  1.00  0.00           H  
ATOM     75  HA  TRP     5      33.220  38.491  27.254  1.00  0.00           H  
ATOM     76  HB2 TRP     5      34.884  36.166  28.144  1.00  0.00           H  
ATOM     77  HB3 TRP     5      34.604  37.493  29.197  1.00  0.00           H  
ATOM     78  HD1 TRP     5      33.288  34.104  28.641  1.00  0.00           H  
ATOM     79  HE1 TRP     5      31.140  33.762  30.069  1.00  0.00           H  
ATOM     80  HZ2 TRP     5      29.145  35.405  31.239  1.00  0.00           H  
ATOM     81  HH2 TRP     5      28.721  37.684  31.920  1.00  0.00           H  
ATOM     82  HZ3 TRP     5      30.213  39.514  31.247  1.00  0.00           H  
ATOM     83  HE3 TRP     5      32.032  39.131  29.651  1.00  0.00           H  
ATOM     84  N   LYS     6      35.299  39.667  27.428  1.00  0.00           N  
ATOM     85  CA  LYS     6      36.520  40.526  27.491  1.00  0.00           C  
ATOM     86  C   LYS     6      37.014  40.725  28.977  1.00  0.00           C  
ATOM     87  O   LYS     6      36.214  40.846  29.894  1.00  0.00           O  
ATOM     88  CB  LYS     6      36.400  41.869  26.731  1.00  0.00           C  
ATOM     89  CG  LYS     6      36.071  41.757  25.232  1.00  0.00           C  
ATOM     90  CD  LYS     6      36.025  43.171  24.466  1.00  0.00           C  
ATOM     91  CE  LYS     6      34.997  43.218  23.377  1.00  0.00           C  
ATOM     92  NZ  LYS     6      33.604  43.272  23.880  1.00  0.00           N1+
ATOM     93  H   LYS     6      34.368  39.891  27.748  1.00  0.00           H  
ATOM     94  HA  LYS     6      37.290  39.990  26.936  1.00  0.00           H  
ATOM     95  HB2 LYS     6      35.739  42.610  27.181  1.00  0.00           H  
ATOM     96  HB3 LYS     6      37.376  42.299  26.951  1.00  0.00           H  
ATOM     97  HG2 LYS     6      36.720  41.026  24.753  1.00  0.00           H  
ATOM     98  HG3 LYS     6      35.057  41.359  25.168  1.00  0.00           H  
ATOM     99  HD2 LYS     6      35.954  43.982  25.191  1.00  0.00           H  
ATOM    100  HD3 LYS     6      37.019  43.220  24.022  1.00  0.00           H  
ATOM    101  HE2 LYS     6      35.264  44.129  22.840  1.00  0.00           H  
ATOM    102  HE3 LYS     6      35.073  42.353  22.717  1.00  0.00           H  
ATOM    103  HZ1 LYS     6      33.587  43.966  24.614  1.00  0.00           H  
ATOM    104  HZ2 LYS     6      32.935  43.521  23.167  1.00  0.00           H  
ATOM    105  HZ3 LYS     6      33.387  42.411  24.362  1.00  0.00           H  
ATOM    106  N   VAL     7      38.349  40.937  29.123  1.00  0.00           N  
ATOM    107  CA  VAL     7      38.902  41.508  30.354  1.00  0.00           C  
ATOM    108  C   VAL     7      38.376  42.905  30.613  1.00  0.00           C  
ATOM    109  O   VAL     7      38.376  43.749  29.744  1.00  0.00           O  
ATOM    110  CB  VAL     7      40.493  41.475  30.424  1.00  0.00           C  
ATOM    111  CG1 VAL     7      41.128  42.119  31.663  1.00  0.00           C  
ATOM    112  CG2 VAL     7      40.854  39.988  30.302  1.00  0.00           C  
ATOM    113  H   VAL     7      38.946  41.039  28.314  1.00  0.00           H  
ATOM    114  HA  VAL     7      38.459  40.856  31.106  1.00  0.00           H  
ATOM    115  HB  VAL     7      40.879  41.831  29.469  1.00  0.00           H  
ATOM    116 HG11 VAL     7      42.209  42.007  31.744  1.00  0.00           H  
ATOM    117 HG12 VAL     7      40.875  43.179  31.650  1.00  0.00           H  
ATOM    118 HG13 VAL     7      40.738  41.566  32.519  1.00  0.00           H  
ATOM    119 HG21 VAL     7      40.548  39.370  31.145  1.00  0.00           H  
ATOM    120 HG22 VAL     7      40.634  39.605  29.304  1.00  0.00           H  
ATOM    121 HG23 VAL     7      41.944  39.991  30.325  1.00  0.00           H  
ATOM    122  N   GLY     8      37.894  43.204  31.857  1.00  0.00           N  
ATOM    123  CA  GLY     8      37.108  44.403  32.139  1.00  0.00           C  
ATOM    124  C   GLY     8      35.645  44.204  32.158  1.00  0.00           C  
ATOM    125  O   GLY     8      35.010  45.025  32.815  1.00  0.00           O  
ATOM    126  H   GLY     8      38.046  42.500  32.565  1.00  0.00           H  
ATOM    127  HA2 GLY     8      37.250  44.646  33.193  1.00  0.00           H  
ATOM    128  HA3 GLY     8      37.419  45.300  31.604  1.00  0.00           H  
ATOM    129  N   ASP     9      35.080  43.167  31.533  1.00  0.00           N  
ATOM    130  CA  ASP     9      33.575  43.033  31.558  1.00  0.00           C  
ATOM    131  C   ASP     9      32.991  42.691  32.939  1.00  0.00           C  
ATOM    132  O   ASP     9      33.621  42.122  33.811  1.00  0.00           O  
ATOM    133  CB  ASP     9      33.188  41.948  30.525  1.00  0.00           C  
ATOM    134  CG  ASP     9      33.436  42.448  29.103  1.00  0.00           C  
ATOM    135  OD1 ASP     9      33.553  43.656  28.924  1.00  0.00           O  
ATOM    136  OD2 ASP     9      33.272  41.594  28.214  1.00  0.00           O1-
ATOM    137  H   ASP     9      35.643  42.407  31.179  1.00  0.00           H  
ATOM    138  HA  ASP     9      33.074  43.954  31.258  1.00  0.00           H  
ATOM    139  HB2 ASP     9      33.800  41.055  30.649  1.00  0.00           H  
ATOM    140  HB3 ASP     9      32.125  41.849  30.741  1.00  0.00           H  
ATOM    141  N   LYS    10      31.745  43.195  33.052  1.00  0.00           N  
ATOM    142  CA  LYS    10      30.851  42.890  34.190  1.00  0.00           C  
ATOM    143  C   LYS    10      30.103  41.494  34.049  1.00  0.00           C  
ATOM    144  O   LYS    10      29.529  41.182  33.005  1.00  0.00           O  
ATOM    145  CB  LYS    10      29.705  43.951  34.344  1.00  0.00           C  
ATOM    146  CG  LYS    10      30.094  45.160  35.135  1.00  0.00           C  
ATOM    147  CD  LYS    10      28.987  46.089  35.522  1.00  0.00           C  
ATOM    148  CE  LYS    10      29.598  47.208  36.371  1.00  0.00           C  
ATOM    149  NZ  LYS    10      28.562  48.062  36.944  1.00  0.00           N1+
ATOM    150  H   LYS    10      31.387  43.779  32.310  1.00  0.00           H  
ATOM    151  HA  LYS    10      31.465  42.780  35.084  1.00  0.00           H  
ATOM    152  HB2 LYS    10      29.333  44.324  33.389  1.00  0.00           H  
ATOM    153  HB3 LYS    10      28.924  43.480  34.940  1.00  0.00           H  
ATOM    154  HG2 LYS    10      30.463  44.768  36.082  1.00  0.00           H  
ATOM    155  HG3 LYS    10      30.858  45.716  34.592  1.00  0.00           H  
ATOM    156  HD2 LYS    10      28.648  46.473  34.560  1.00  0.00           H  
ATOM    157  HD3 LYS    10      28.089  45.653  35.960  1.00  0.00           H  
ATOM    158  HE2 LYS    10      30.058  46.675  37.203  1.00  0.00           H  
ATOM    159  HE3 LYS    10      30.289  47.843  35.817  1.00  0.00           H  
ATOM    160  HZ1 LYS    10      28.238  48.769  36.300  1.00  0.00           H  
ATOM    161  HZ2 LYS    10      27.766  47.531  37.266  1.00  0.00           H  
ATOM    162  HZ3 LYS    10      29.004  48.489  37.746  1.00  0.00           H  
ATOM    163  N   CYS    11      30.016  40.704  35.117  1.00  0.00           N  
ATOM    164  CA  CYS    11      29.448  39.430  35.092  1.00  0.00           C  
ATOM    165  C   CYS    11      28.862  39.067  36.433  1.00  0.00           C  
ATOM    166  O   CYS    11      28.813  39.858  37.369  1.00  0.00           O  
ATOM    167  CB  CYS    11      30.618  38.500  34.729  1.00  0.00           C  
ATOM    168  SG  CYS    11      31.797  38.395  36.137  1.00  0.00           S  
ATOM    169  H   CYS    11      30.518  40.950  35.958  1.00  0.00           H  
ATOM    170  HA  CYS    11      28.691  39.323  34.316  1.00  0.00           H  
ATOM    171  HB2 CYS    11      30.269  37.481  34.564  1.00  0.00           H  
ATOM    172  HB3 CYS    11      31.141  38.910  33.864  1.00  0.00           H  
ATOM    173  HG  CYS    11      31.934  39.691  36.431  1.00  0.00           H  
ATOM    174  N   SER    12      28.450  37.827  36.611  1.00  0.00           N  
ATOM    175  CA  SER    12      28.073  37.261  37.925  1.00  0.00           C  
ATOM    176  C   SER    12      28.657  35.848  38.095  1.00  0.00           C  
ATOM    177  O   SER    12      29.022  35.164  37.082  1.00  0.00           O  
ATOM    178  CB  SER    12      26.546  37.200  38.122  1.00  0.00           C  
ATOM    179  OG  SER    12      25.754  38.239  37.647  1.00  0.00           O  
ATOM    180  H   SER    12      28.628  37.069  35.968  1.00  0.00           H  
ATOM    181  HA  SER    12      28.459  37.897  38.721  1.00  0.00           H  
ATOM    182  HB2 SER    12      26.191  36.390  37.485  1.00  0.00           H  
ATOM    183  HB3 SER    12      26.347  37.019  39.179  1.00  0.00           H  
ATOM    184  HG  SER    12      25.781  38.210  36.688  1.00  0.00           H  
ATOM    185  N   ALA    13      28.656  35.379  39.278  1.00  0.00           N  
ATOM    186  CA  ALA    13      29.274  34.057  39.582  1.00  0.00           C  
ATOM    187  C   ALA    13      28.885  33.334  40.923  1.00  0.00           C  
ATOM    188  O   ALA    13      28.441  34.095  41.797  1.00  0.00           O  
ATOM    189  CB  ALA    13      30.770  34.257  39.583  1.00  0.00           C  
ATOM    190  H   ALA    13      28.427  35.977  40.058  1.00  0.00           H  
ATOM    191  HA  ALA    13      29.073  33.303  38.821  1.00  0.00           H  
ATOM    192  HB1 ALA    13      31.351  33.391  39.898  1.00  0.00           H  
ATOM    193  HB2 ALA    13      31.050  34.622  38.596  1.00  0.00           H  
ATOM    194  HB3 ALA    13      30.977  35.052  40.300  1.00  0.00           H  
ATOM    195  N   ILE    14      29.036  31.956  40.958  1.00  0.00           N  
ATOM    196  CA  ILE    14      28.590  31.204  42.171  1.00  0.00           C  
ATOM    197  C   ILE    14      29.751  31.163  43.193  1.00  0.00           C  
ATOM    198  O   ILE    14      30.654  30.335  43.094  1.00  0.00           O  
ATOM    199  CB  ILE    14      28.170  29.773  41.683  1.00  0.00           C  
ATOM    200  CG2 ILE    14      28.021  28.750  42.905  1.00  0.00           C  
ATOM    201  CG1 ILE    14      26.815  29.893  40.923  1.00  0.00           C  
ATOM    202  CD1 ILE    14      26.154  28.640  40.362  1.00  0.00           C  
ATOM    203  H   ILE    14      29.497  31.481  40.195  1.00  0.00           H  
ATOM    204  HA  ILE    14      27.700  31.658  42.606  1.00  0.00           H  
ATOM    205  HB  ILE    14      28.832  29.383  40.910  1.00  0.00           H  
ATOM    206 HG21 ILE    14      27.599  27.764  42.711  1.00  0.00           H  
ATOM    207 HG22 ILE    14      28.986  28.546  43.369  1.00  0.00           H  
ATOM    208 HG23 ILE    14      27.405  29.244  43.656  1.00  0.00           H  
ATOM    209 HG12 ILE    14      26.086  30.341  41.598  1.00  0.00           H  
ATOM    210 HG13 ILE    14      26.897  30.501  40.022  1.00  0.00           H  
ATOM    211 HD11 ILE    14      25.263  28.849  39.769  1.00  0.00           H  
ATOM    212 HD12 ILE    14      26.940  28.082  39.852  1.00  0.00           H  
ATOM    213 HD13 ILE    14      25.889  28.145  41.296  1.00  0.00           H  
ATOM    214  N   TRP    15      29.635  32.076  44.149  1.00  0.00           N  
ATOM    215  CA  TRP    15      30.530  31.964  45.337  1.00  0.00           C  
ATOM    216  C   TRP    15      30.186  30.654  46.076  1.00  0.00           C  
ATOM    217  O   TRP    15      29.062  30.400  46.526  1.00  0.00           O  
ATOM    218  CB  TRP    15      30.419  33.159  46.292  1.00  0.00           C  
ATOM    219  CG  TRP    15      31.398  33.146  47.431  1.00  0.00           C  
ATOM    220  CD1 TRP    15      31.050  33.142  48.710  1.00  0.00           C  
ATOM    221  NE1 TRP    15      32.269  33.297  49.470  1.00  0.00           N  
ATOM    222  CE2 TRP    15      33.361  33.224  48.666  1.00  0.00           C  
ATOM    223  CZ2 TRP    15      34.726  33.120  48.929  1.00  0.00           C  
ATOM    224  CH2 TRP    15      35.634  33.131  47.858  1.00  0.00           C  
ATOM    225  CZ3 TRP    15      35.196  33.116  46.520  1.00  0.00           C  
ATOM    226  CE3 TRP    15      33.849  33.214  46.289  1.00  0.00           C  
ATOM    227  CD2 TRP    15      32.868  33.192  47.352  1.00  0.00           C  
ATOM    228  H   TRP    15      28.770  32.593  44.225  1.00  0.00           H  
ATOM    229  HA  TRP    15      31.556  31.870  44.982  1.00  0.00           H  
ATOM    230  HB2 TRP    15      30.575  34.084  45.738  1.00  0.00           H  
ATOM    231  HB3 TRP    15      29.402  33.147  46.684  1.00  0.00           H  
ATOM    232  HD1 TRP    15      30.043  33.204  49.099  1.00  0.00           H  
ATOM    233  HE1 TRP    15      32.308  33.352  50.477  1.00  0.00           H  
ATOM    234  HZ2 TRP    15      35.041  33.053  49.961  1.00  0.00           H  
ATOM    235  HH2 TRP    15      36.696  32.955  47.953  1.00  0.00           H  
ATOM    236  HZ3 TRP    15      35.866  32.953  45.689  1.00  0.00           H  
ATOM    237  HE3 TRP    15      33.395  33.315  45.314  1.00  0.00           H  
ATOM    238  N   SER    16      31.101  29.696  46.169  1.00  0.00           N  
ATOM    239  CA  SER    16      30.825  28.257  46.480  1.00  0.00           C  
ATOM    240  C   SER    16      30.904  27.843  47.979  1.00  0.00           C  
ATOM    241  O   SER    16      30.475  26.801  48.377  1.00  0.00           O  
ATOM    242  CB  SER    16      31.892  27.484  45.665  1.00  0.00           C  
ATOM    243  OG  SER    16      31.858  26.063  45.738  1.00  0.00           O  
ATOM    244  H   SER    16      32.021  29.907  45.808  1.00  0.00           H  
ATOM    245  HA  SER    16      29.826  28.047  46.098  1.00  0.00           H  
ATOM    246  HB2 SER    16      31.785  27.792  44.625  1.00  0.00           H  
ATOM    247  HB3 SER    16      32.928  27.701  45.923  1.00  0.00           H  
ATOM    248  HG  SER    16      31.036  25.777  45.335  1.00  0.00           H  
ATOM    249  N   GLU    17      31.431  28.705  48.818  1.00  0.00           N  
ATOM    250  CA  GLU    17      31.300  28.611  50.228  1.00  0.00           C  
ATOM    251  C   GLU    17      29.890  28.888  50.659  1.00  0.00           C  
ATOM    252  O   GLU    17      29.327  28.156  51.462  1.00  0.00           O  
ATOM    253  CB  GLU    17      32.325  29.469  50.936  1.00  0.00           C  
ATOM    254  CG  GLU    17      32.340  29.166  52.447  1.00  0.00           C  
ATOM    255  CD  GLU    17      32.246  30.426  53.254  1.00  0.00           C  
ATOM    256  OE1 GLU    17      33.263  31.216  53.336  1.00  0.00           O  
ATOM    257  OE2 GLU    17      31.200  30.653  53.870  1.00  0.00           O1-
ATOM    258  H   GLU    17      31.853  29.505  48.370  1.00  0.00           H  
ATOM    259  HA  GLU    17      31.458  27.590  50.575  1.00  0.00           H  
ATOM    260  HB2 GLU    17      33.356  29.233  50.672  1.00  0.00           H  
ATOM    261  HB3 GLU    17      32.072  30.523  50.822  1.00  0.00           H  
ATOM    262  HG2 GLU    17      31.462  28.547  52.630  1.00  0.00           H  
ATOM    263  HG3 GLU    17      33.236  28.688  52.841  1.00  0.00           H  
ATOM    264  N   ASP    18      29.196  29.849  50.027  1.00  0.00           N  
ATOM    265  CA  ASP    18      27.654  29.999  50.132  1.00  0.00           C  
ATOM    266  C   ASP    18      26.833  29.002  49.279  1.00  0.00           C  
ATOM    267  O   ASP    18      25.716  28.596  49.653  1.00  0.00           O  
ATOM    268  CB  ASP    18      27.367  31.455  49.858  1.00  0.00           C  
ATOM    269  CG  ASP    18      27.575  32.527  50.946  1.00  0.00           C  
ATOM    270  OD1 ASP    18      27.775  32.176  52.126  1.00  0.00           O  
ATOM    271  OD2 ASP    18      27.423  33.730  50.607  1.00  0.00           O1-
ATOM    272  H   ASP    18      29.696  30.414  49.355  1.00  0.00           H  
ATOM    273  HA  ASP    18      27.367  29.831  51.170  1.00  0.00           H  
ATOM    274  HB2 ASP    18      27.944  31.669  48.958  1.00  0.00           H  
ATOM    275  HB3 ASP    18      26.352  31.489  49.465  1.00  0.00           H  
ATOM    276  N   GLY    19      27.297  28.651  48.060  1.00  0.00           N  
ATOM    277  CA  GLY    19      26.572  27.887  47.076  1.00  0.00           C  
ATOM    278  C   GLY    19      25.519  28.775  46.381  1.00  0.00           C  
ATOM    279  O   GLY    19      24.340  28.475  46.337  1.00  0.00           O  
ATOM    280  H   GLY    19      28.175  29.077  47.803  1.00  0.00           H  
ATOM    281  HA2 GLY    19      27.236  27.443  46.335  1.00  0.00           H  
ATOM    282  HA3 GLY    19      26.073  27.077  47.609  1.00  0.00           H  
ATOM    283  N   CYS    20      25.906  29.954  45.844  1.00  0.00           N  
ATOM    284  CA  CYS    20      25.084  31.127  45.783  1.00  0.00           C  
ATOM    285  C   CYS    20      25.627  32.170  44.806  1.00  0.00           C  
ATOM    286  O   CYS    20      26.845  32.342  44.800  1.00  0.00           O  
ATOM    287  CB  CYS    20      24.919  31.680  47.162  1.00  0.00           C  
ATOM    288  SG  CYS    20      23.480  32.808  47.105  1.00  0.00           S  
ATOM    289  H   CYS    20      26.859  30.166  46.100  1.00  0.00           H  
ATOM    290  HA  CYS    20      24.104  30.831  45.408  1.00  0.00           H  
ATOM    291  HB2 CYS    20      24.694  30.976  47.963  1.00  0.00           H  
ATOM    292  HB3 CYS    20      25.796  32.247  47.475  1.00  0.00           H  
ATOM    293  HG  CYS    20      24.137  33.954  46.900  1.00  0.00           H  
ATOM    294  N   ILE    21      24.771  32.845  44.032  1.00  0.00           N  
ATOM    295  CA  ILE    21      25.244  33.812  43.018  1.00  0.00           C  
ATOM    296  C   ILE    21      25.568  35.237  43.576  1.00  0.00           C  
ATOM    297  O   ILE    21      24.955  35.630  44.552  1.00  0.00           O  
ATOM    298  CB  ILE    21      24.228  33.793  41.884  1.00  0.00           C  
ATOM    299  CG2 ILE    21      24.717  34.666  40.721  1.00  0.00           C  
ATOM    300  CG1 ILE    21      23.986  32.426  41.280  1.00  0.00           C  
ATOM    301  CD1 ILE    21      22.746  32.408  40.379  1.00  0.00           C  
ATOM    302  H   ILE    21      23.807  32.546  44.063  1.00  0.00           H  
ATOM    303  HA  ILE    21      26.144  33.403  42.558  1.00  0.00           H  
ATOM    304  HB  ILE    21      23.268  34.058  42.325  1.00  0.00           H  
ATOM    305 HG21 ILE    21      23.936  34.753  39.966  1.00  0.00           H  
ATOM    306 HG22 ILE    21      24.843  35.698  41.047  1.00  0.00           H  
ATOM    307 HG23 ILE    21      25.675  34.383  40.286  1.00  0.00           H  
ATOM    308 HG12 ILE    21      24.816  32.126  40.640  1.00  0.00           H  
ATOM    309 HG13 ILE    21      23.910  31.654  42.046  1.00  0.00           H  
ATOM    310 HD11 ILE    21      21.884  32.900  40.829  1.00  0.00           H  
ATOM    311 HD12 ILE    21      22.918  32.916  39.431  1.00  0.00           H  
ATOM    312 HD13 ILE    21      22.540  31.349  40.220  1.00  0.00           H  
ATOM    313  N   TYR    22      26.582  35.897  43.085  1.00  0.00           N  
ATOM    314  CA  TYR    22      27.008  37.263  43.395  1.00  0.00           C  
ATOM    315  C   TYR    22      27.668  38.001  42.173  1.00  0.00           C  
ATOM    316  O   TYR    22      28.111  37.351  41.179  1.00  0.00           O  
ATOM    317  CB  TYR    22      28.093  37.268  44.492  1.00  0.00           C  
ATOM    318  CG  TYR    22      27.602  36.841  45.828  1.00  0.00           C  
ATOM    319  CD1 TYR    22      27.027  37.863  46.588  1.00  0.00           C  
ATOM    320  CE1 TYR    22      26.462  37.572  47.860  1.00  0.00           C  
ATOM    321  CZ  TYR    22      26.682  36.281  48.425  1.00  0.00           C  
ATOM    322  OH  TYR    22      26.180  35.982  49.691  1.00  0.00           O  
ATOM    323  CE2 TYR    22      27.465  35.354  47.746  1.00  0.00           C  
ATOM    324  CD2 TYR    22      27.859  35.553  46.376  1.00  0.00           C  
ATOM    325  H   TYR    22      27.086  35.484  42.312  1.00  0.00           H  
ATOM    326  HA  TYR    22      26.134  37.822  43.729  1.00  0.00           H  
ATOM    327  HB2 TYR    22      28.869  36.541  44.253  1.00  0.00           H  
ATOM    328  HB3 TYR    22      28.600  38.232  44.516  1.00  0.00           H  
ATOM    329  HD1 TYR    22      26.949  38.892  46.268  1.00  0.00           H  
ATOM    330  HE1 TYR    22      26.151  38.354  48.538  1.00  0.00           H  
ATOM    331  HH  TYR    22      26.638  35.192  49.986  1.00  0.00           H  
ATOM    332  HE2 TYR    22      27.645  34.387  48.191  1.00  0.00           H  
ATOM    333  HD2 TYR    22      28.422  34.786  45.866  1.00  0.00           H  
ATOM    334  N   PRO    23      27.600  39.339  42.185  1.00  0.00           N  
ATOM    335  CA  PRO    23      28.279  40.097  41.129  1.00  0.00           C  
ATOM    336  C   PRO    23      29.820  39.908  41.228  1.00  0.00           C  
ATOM    337  O   PRO    23      30.420  39.839  42.294  1.00  0.00           O  
ATOM    338  CD  PRO    23      27.087  40.320  43.210  1.00  0.00           C  
ATOM    339  CG  PRO    23      27.677  41.647  42.868  1.00  0.00           C  
ATOM    340  CB  PRO    23      27.916  41.554  41.416  1.00  0.00           C  
ATOM    341  HD2 PRO    23      27.362  40.131  44.248  1.00  0.00           H  
ATOM    342  HD3 PRO    23      25.997  40.336  43.219  1.00  0.00           H  
ATOM    343  HG2 PRO    23      28.623  41.942  43.322  1.00  0.00           H  
ATOM    344  HG3 PRO    23      26.948  42.422  43.104  1.00  0.00           H  
ATOM    345  HB2 PRO    23      28.642  42.315  41.125  1.00  0.00           H  
ATOM    346  HB3 PRO    23      26.946  41.719  40.948  1.00  0.00           H  
ATOM    347  HA  PRO    23      27.910  39.684  40.190  1.00  0.00           H  
ATOM    348  N   ALA    24      30.389  39.934  40.026  1.00  0.00           N  
ATOM    349  CA  ALA    24      31.827  39.905  39.790  1.00  0.00           C  
ATOM    350  C   ALA    24      32.197  40.678  38.546  1.00  0.00           C  
ATOM    351  O   ALA    24      31.328  41.225  37.811  1.00  0.00           O  
ATOM    352  CB  ALA    24      32.349  38.459  39.773  1.00  0.00           C  
ATOM    353  H   ALA    24      29.762  40.164  39.268  1.00  0.00           H  
ATOM    354  HA  ALA    24      32.249  40.420  40.653  1.00  0.00           H  
ATOM    355  HB1 ALA    24      33.332  38.327  40.225  1.00  0.00           H  
ATOM    356  HB2 ALA    24      31.604  37.882  40.323  1.00  0.00           H  
ATOM    357  HB3 ALA    24      32.425  38.040  38.770  1.00  0.00           H  
ATOM    358  N   THR    25      33.495  40.805  38.221  1.00  0.00           N  
ATOM    359  CA  THR    25      34.007  41.537  37.082  1.00  0.00           C  
ATOM    360  C   THR    25      35.348  40.898  36.603  1.00  0.00           C  
ATOM    361  O   THR    25      36.236  40.485  37.403  1.00  0.00           O  
ATOM    362  CB  THR    25      34.061  43.074  37.387  1.00  0.00           C  
ATOM    363  CG2 THR    25      34.661  43.936  36.233  1.00  0.00           C  
ATOM    364  OG1 THR    25      32.745  43.494  37.499  1.00  0.00           O  
ATOM    365  H   THR    25      34.172  40.569  38.933  1.00  0.00           H  
ATOM    366  HA  THR    25      33.232  41.324  36.347  1.00  0.00           H  
ATOM    367  HB  THR    25      34.567  43.180  38.346  1.00  0.00           H  
ATOM    368 HG21 THR    25      34.069  43.954  35.319  1.00  0.00           H  
ATOM    369 HG22 THR    25      34.789  44.933  36.657  1.00  0.00           H  
ATOM    370 HG23 THR    25      35.617  43.472  35.991  1.00  0.00           H  
ATOM    371  HG1 THR    25      32.196  42.759  37.781  1.00  0.00           H  
ATOM    372  N   ILE    26      35.459  40.669  35.292  1.00  0.00           N  
ATOM    373  CA  ILE    26      36.555  39.867  34.746  1.00  0.00           C  
ATOM    374  C   ILE    26      37.963  40.593  34.817  1.00  0.00           C  
ATOM    375  O   ILE    26      38.041  41.724  34.299  1.00  0.00           O  
ATOM    376  CB  ILE    26      36.175  39.466  33.276  1.00  0.00           C  
ATOM    377  CG2 ILE    26      37.252  38.659  32.575  1.00  0.00           C  
ATOM    378  CG1 ILE    26      34.864  38.669  33.221  1.00  0.00           C  
ATOM    379  CD1 ILE    26      34.397  38.319  31.815  1.00  0.00           C  
ATOM    380  H   ILE    26      34.809  41.209  34.740  1.00  0.00           H  
ATOM    381  HA  ILE    26      36.578  38.950  35.334  1.00  0.00           H  
ATOM    382  HB  ILE    26      36.067  40.400  32.725  1.00  0.00           H  
ATOM    383 HG21 ILE    26      38.077  39.371  32.557  1.00  0.00           H  
ATOM    384 HG22 ILE    26      37.470  37.802  33.211  1.00  0.00           H  
ATOM    385 HG23 ILE    26      37.033  38.398  31.539  1.00  0.00           H  
ATOM    386 HG12 ILE    26      34.776  37.778  33.843  1.00  0.00           H  
ATOM    387 HG13 ILE    26      34.068  39.283  33.644  1.00  0.00           H  
ATOM    388 HD11 ILE    26      33.311  38.307  31.715  1.00  0.00           H  
ATOM    389 HD12 ILE    26      34.851  38.877  30.996  1.00  0.00           H  
ATOM    390 HD13 ILE    26      34.658  37.273  31.654  1.00  0.00           H  
ATOM    391  N   ALA    27      38.898  39.989  35.527  1.00  0.00           N  
ATOM    392  CA  ALA    27      40.195  40.502  35.888  1.00  0.00           C  
ATOM    393  C   ALA    27      41.226  39.983  34.852  1.00  0.00           C  
ATOM    394  O   ALA    27      42.206  40.663  34.581  1.00  0.00           O  
ATOM    395  CB  ALA    27      40.343  40.123  37.349  1.00  0.00           C  
ATOM    396  H   ALA    27      38.598  39.197  36.078  1.00  0.00           H  
ATOM    397  HA  ALA    27      40.127  41.582  35.753  1.00  0.00           H  
ATOM    398  HB1 ALA    27      41.232  40.595  37.769  1.00  0.00           H  
ATOM    399  HB2 ALA    27      39.496  40.384  37.982  1.00  0.00           H  
ATOM    400  HB3 ALA    27      40.363  39.038  37.446  1.00  0.00           H  
ATOM    401  N   SER    28      41.107  38.735  34.281  1.00  0.00           N  
ATOM    402  CA  SER    28      42.040  38.255  33.229  1.00  0.00           C  
ATOM    403  C   SER    28      41.450  37.051  32.600  1.00  0.00           C  
ATOM    404  O   SER    28      40.478  36.411  33.124  1.00  0.00           O  
ATOM    405  CB  SER    28      43.427  37.943  33.791  1.00  0.00           C  
ATOM    406  OG  SER    28      44.200  37.703  32.639  1.00  0.00           O  
ATOM    407  H   SER    28      40.387  38.068  34.519  1.00  0.00           H  
ATOM    408  HA  SER    28      42.264  38.979  32.446  1.00  0.00           H  
ATOM    409  HB2 SER    28      43.840  38.839  34.253  1.00  0.00           H  
ATOM    410  HB3 SER    28      43.409  37.044  34.407  1.00  0.00           H  
ATOM    411  HG  SER    28      44.791  36.964  32.803  1.00  0.00           H  
ATOM    412  N   ILE    29      41.949  36.659  31.402  1.00  0.00           N  
ATOM    413  CA  ILE    29      41.610  35.475  30.593  1.00  0.00           C  
ATOM    414  C   ILE    29      42.878  34.774  30.177  1.00  0.00           C  
ATOM    415  O   ILE    29      43.808  35.421  29.625  1.00  0.00           O  
ATOM    416  CB  ILE    29      40.796  35.833  29.383  1.00  0.00           C  
ATOM    417  CG2 ILE    29      40.517  34.620  28.504  1.00  0.00           C  
ATOM    418  CG1 ILE    29      39.476  36.543  29.821  1.00  0.00           C  
ATOM    419  CD1 ILE    29      38.645  37.274  28.762  1.00  0.00           C  
ATOM    420  H   ILE    29      42.788  37.123  31.081  1.00  0.00           H  
ATOM    421  HA  ILE    29      41.044  34.737  31.161  1.00  0.00           H  
ATOM    422  HB  ILE    29      41.335  36.463  28.676  1.00  0.00           H  
ATOM    423 HG21 ILE    29      40.336  33.747  29.130  1.00  0.00           H  
ATOM    424 HG22 ILE    29      39.659  34.809  27.857  1.00  0.00           H  
ATOM    425 HG23 ILE    29      41.364  34.470  27.835  1.00  0.00           H  
ATOM    426 HG12 ILE    29      38.852  35.838  30.369  1.00  0.00           H  
ATOM    427 HG13 ILE    29      39.727  37.361  30.496  1.00  0.00           H  
ATOM    428 HD11 ILE    29      39.378  37.733  28.096  1.00  0.00           H  
ATOM    429 HD12 ILE    29      37.894  36.699  28.219  1.00  0.00           H  
ATOM    430 HD13 ILE    29      38.018  37.999  29.280  1.00  0.00           H  
ATOM    431  N   ASP    30      42.855  33.504  30.339  1.00  0.00           N  
ATOM    432  CA  ASP    30      43.859  32.574  29.821  1.00  0.00           C  
ATOM    433  C   ASP    30      43.219  31.454  28.991  1.00  0.00           C  
ATOM    434  O   ASP    30      43.104  30.298  29.343  1.00  0.00           O  
ATOM    435  CB  ASP    30      44.740  32.025  30.968  1.00  0.00           C  
ATOM    436  CG  ASP    30      46.012  31.335  30.638  1.00  0.00           C  
ATOM    437  OD1 ASP    30      46.568  30.470  31.382  1.00  0.00           O  
ATOM    438  OD2 ASP    30      46.608  31.599  29.558  1.00  0.00           O1-
ATOM    439  H   ASP    30      42.077  33.184  30.897  1.00  0.00           H  
ATOM    440  HA  ASP    30      44.529  33.088  29.133  1.00  0.00           H  
ATOM    441  HB2 ASP    30      44.999  32.854  31.627  1.00  0.00           H  
ATOM    442  HB3 ASP    30      44.276  31.262  31.592  1.00  0.00           H  
ATOM    443  N   PHE    31      42.912  31.814  27.748  1.00  0.00           N  
ATOM    444  CA  PHE    31      42.389  30.849  26.743  1.00  0.00           C  
ATOM    445  C   PHE    31      43.187  29.574  26.636  1.00  0.00           C  
ATOM    446  O   PHE    31      42.595  28.497  26.592  1.00  0.00           O  
ATOM    447  CB  PHE    31      42.341  31.538  25.400  1.00  0.00           C  
ATOM    448  CG  PHE    31      41.205  32.593  25.209  1.00  0.00           C  
ATOM    449  CD1 PHE    31      41.475  33.955  25.069  1.00  0.00           C  
ATOM    450  CE1 PHE    31      40.412  34.902  25.015  1.00  0.00           C  
ATOM    451  CZ  PHE    31      39.086  34.545  25.162  1.00  0.00           C  
ATOM    452  CE2 PHE    31      38.780  33.147  25.198  1.00  0.00           C  
ATOM    453  CD2 PHE    31      39.802  32.218  25.150  1.00  0.00           C  
ATOM    454  H   PHE    31      42.989  32.774  27.444  1.00  0.00           H  
ATOM    455  HA  PHE    31      41.413  30.506  27.087  1.00  0.00           H  
ATOM    456  HB2 PHE    31      43.211  32.093  25.046  1.00  0.00           H  
ATOM    457  HB3 PHE    31      42.271  30.785  24.614  1.00  0.00           H  
ATOM    458  HD1 PHE    31      42.494  34.312  25.102  1.00  0.00           H  
ATOM    459  HE1 PHE    31      40.647  35.954  24.967  1.00  0.00           H  
ATOM    460  HZ  PHE    31      38.420  35.389  25.265  1.00  0.00           H  
ATOM    461  HE2 PHE    31      37.731  32.931  25.335  1.00  0.00           H  
ATOM    462  HD2 PHE    31      39.572  31.166  25.233  1.00  0.00           H  
ATOM    463  N   LYS    32      44.520  29.636  26.748  1.00  0.00           N  
ATOM    464  CA  LYS    32      45.441  28.515  26.909  1.00  0.00           C  
ATOM    465  C   LYS    32      44.827  27.376  27.760  1.00  0.00           C  
ATOM    466  O   LYS    32      45.131  26.237  27.464  1.00  0.00           O  
ATOM    467  CB  LYS    32      46.630  28.997  27.724  1.00  0.00           C  
ATOM    468  CG  LYS    32      47.848  28.079  27.628  1.00  0.00           C  
ATOM    469  CD  LYS    32      49.053  28.177  28.593  1.00  0.00           C  
ATOM    470  CE  LYS    32      49.525  29.558  28.887  1.00  0.00           C  
ATOM    471  NZ  LYS    32      49.134  30.143  30.250  1.00  0.00           N1+
ATOM    472  H   LYS    32      44.955  30.545  26.818  1.00  0.00           H  
ATOM    473  HA  LYS    32      45.730  28.136  25.929  1.00  0.00           H  
ATOM    474  HB2 LYS    32      47.058  29.918  27.326  1.00  0.00           H  
ATOM    475  HB3 LYS    32      46.365  29.154  28.769  1.00  0.00           H  
ATOM    476  HG2 LYS    32      47.593  27.019  27.654  1.00  0.00           H  
ATOM    477  HG3 LYS    32      48.329  28.154  26.653  1.00  0.00           H  
ATOM    478  HD2 LYS    32      48.708  27.711  29.517  1.00  0.00           H  
ATOM    479  HD3 LYS    32      49.759  27.569  28.028  1.00  0.00           H  
ATOM    480  HE2 LYS    32      50.602  29.394  28.871  1.00  0.00           H  
ATOM    481  HE3 LYS    32      49.195  30.173  28.050  1.00  0.00           H  
ATOM    482  HZ1 LYS    32      49.636  31.017  30.326  1.00  0.00           H  
ATOM    483  HZ2 LYS    32      48.146  30.310  30.378  1.00  0.00           H  
ATOM    484  HZ3 LYS    32      49.425  29.594  31.046  1.00  0.00           H  
ATOM    485  N   ARG    33      44.128  27.727  28.862  1.00  0.00           N  
ATOM    486  CA  ARG    33      43.481  26.776  29.822  1.00  0.00           C  
ATOM    487  C   ARG    33      41.932  26.764  29.779  1.00  0.00           C  
ATOM    488  O   ARG    33      41.370  26.161  30.733  1.00  0.00           O  
ATOM    489  CB  ARG    33      43.998  27.077  31.310  1.00  0.00           C  
ATOM    490  CG  ARG    33      45.415  26.396  31.373  1.00  0.00           C  
ATOM    491  CD  ARG    33      46.141  26.723  32.729  1.00  0.00           C  
ATOM    492  NE  ARG    33      46.090  28.190  33.054  1.00  0.00           N  
ATOM    493  CZ  ARG    33      45.616  28.775  34.018  1.00  0.00           C  
ATOM    494  NH1 ARG    33      45.089  28.197  35.057  1.00  0.00           N  
ATOM    495  NH2 ARG    33      45.570  30.079  33.968  1.00  0.00           N1+
ATOM    496  H   ARG    33      43.905  28.705  28.977  1.00  0.00           H  
ATOM    497  HA  ARG    33      43.715  25.748  29.546  1.00  0.00           H  
ATOM    498  HB2 ARG    33      43.979  28.165  31.376  1.00  0.00           H  
ATOM    499  HB3 ARG    33      43.291  26.790  32.088  1.00  0.00           H  
ATOM    500  HG2 ARG    33      45.367  25.308  31.365  1.00  0.00           H  
ATOM    501  HG3 ARG    33      46.040  26.749  30.553  1.00  0.00           H  
ATOM    502  HD2 ARG    33      45.721  26.151  33.555  1.00  0.00           H  
ATOM    503  HD3 ARG    33      47.174  26.432  32.533  1.00  0.00           H  
ATOM    504  HE  ARG    33      46.387  28.831  32.332  1.00  0.00           H  
ATOM    505 HH11 ARG    33      44.938  27.198  35.060  1.00  0.00           H  
ATOM    506 HH12 ARG    33      44.714  28.787  35.786  1.00  0.00           H  
ATOM    507 HH21 ARG    33      45.969  30.507  33.144  1.00  0.00           H  
ATOM    508 HH22 ARG    33      45.147  30.622  34.707  1.00  0.00           H  
ATOM    509  N   GLU    34      41.296  27.557  28.914  1.00  0.00           N  
ATOM    510  CA  GLU    34      39.897  28.075  28.896  1.00  0.00           C  
ATOM    511  C   GLU    34      39.463  28.785  30.189  1.00  0.00           C  
ATOM    512  O   GLU    34      38.266  28.989  30.414  1.00  0.00           O  
ATOM    513  CB  GLU    34      38.968  26.952  28.322  1.00  0.00           C  
ATOM    514  CG  GLU    34      39.395  26.424  26.988  1.00  0.00           C  
ATOM    515  CD  GLU    34      38.216  26.098  26.114  1.00  0.00           C  
ATOM    516  OE1 GLU    34      37.286  25.360  26.497  1.00  0.00           O  
ATOM    517  OE2 GLU    34      38.213  26.571  25.003  1.00  0.00           O1-
ATOM    518  H   GLU    34      41.937  27.984  28.260  1.00  0.00           H  
ATOM    519  HA  GLU    34      39.863  28.869  28.150  1.00  0.00           H  
ATOM    520  HB2 GLU    34      38.957  26.087  28.986  1.00  0.00           H  
ATOM    521  HB3 GLU    34      37.976  27.390  28.219  1.00  0.00           H  
ATOM    522  HG2 GLU    34      39.915  27.235  26.478  1.00  0.00           H  
ATOM    523  HG3 GLU    34      40.030  25.543  27.084  1.00  0.00           H  
ATOM    524  N   THR    35      40.408  29.179  31.068  1.00  0.00           N  
ATOM    525  CA  THR    35      40.136  29.970  32.354  1.00  0.00           C  
ATOM    526  C   THR    35      40.086  31.516  32.284  1.00  0.00           C  
ATOM    527  O   THR    35      40.470  32.133  31.323  1.00  0.00           O  
ATOM    528  CB  THR    35      41.257  29.617  33.422  1.00  0.00           C  
ATOM    529  CG2 THR    35      41.183  28.267  34.013  1.00  0.00           C  
ATOM    530  OG1 THR    35      42.442  29.723  32.844  1.00  0.00           O  
ATOM    531  H   THR    35      41.323  28.977  30.692  1.00  0.00           H  
ATOM    532  HA  THR    35      39.203  29.505  32.675  1.00  0.00           H  
ATOM    533  HB  THR    35      41.249  30.298  34.273  1.00  0.00           H  
ATOM    534 HG21 THR    35      40.538  28.398  34.883  1.00  0.00           H  
ATOM    535 HG22 THR    35      40.792  27.510  33.333  1.00  0.00           H  
ATOM    536 HG23 THR    35      42.160  27.909  34.334  1.00  0.00           H  
ATOM    537  HG1 THR    35      42.614  30.624  32.562  1.00  0.00           H  
ATOM    538  N   CYS    36      39.535  32.111  33.255  1.00  0.00           N  
ATOM    539  CA  CYS    36      39.355  33.605  33.524  1.00  0.00           C  
ATOM    540  C   CYS    36      39.337  33.796  35.047  1.00  0.00           C  
ATOM    541  O   CYS    36      38.857  33.008  35.867  1.00  0.00           O  
ATOM    542  CB  CYS    36      38.118  34.147  32.821  1.00  0.00           C  
ATOM    543  SG  CYS    36      36.498  33.375  33.459  1.00  0.00           S  
ATOM    544  H   CYS    36      39.000  31.555  33.907  1.00  0.00           H  
ATOM    545  HA  CYS    36      40.259  34.042  33.098  1.00  0.00           H  
ATOM    546  HB2 CYS    36      38.032  35.224  32.967  1.00  0.00           H  
ATOM    547  HB3 CYS    36      38.221  33.921  31.760  1.00  0.00           H  
ATOM    548  HG  CYS    36      37.109  32.193  33.577  1.00  0.00           H  
ATOM    549  N   VAL    37      39.904  34.942  35.472  1.00  0.00           N  
ATOM    550  CA  VAL    37      39.986  35.389  36.835  1.00  0.00           C  
ATOM    551  C   VAL    37      38.837  36.376  37.074  1.00  0.00           C  
ATOM    552  O   VAL    37      38.625  37.261  36.215  1.00  0.00           O  
ATOM    553  CB  VAL    37      41.307  36.063  37.077  1.00  0.00           C  
ATOM    554  CG1 VAL    37      41.505  36.742  38.437  1.00  0.00           C  
ATOM    555  CG2 VAL    37      42.547  35.165  36.834  1.00  0.00           C  
ATOM    556  H   VAL    37      40.022  35.693  34.808  1.00  0.00           H  
ATOM    557  HA  VAL    37      39.876  34.532  37.501  1.00  0.00           H  
ATOM    558  HB  VAL    37      41.458  36.849  36.337  1.00  0.00           H  
ATOM    559 HG11 VAL    37      40.664  37.368  38.732  1.00  0.00           H  
ATOM    560 HG12 VAL    37      41.645  35.975  39.199  1.00  0.00           H  
ATOM    561 HG13 VAL    37      42.394  37.368  38.356  1.00  0.00           H  
ATOM    562 HG21 VAL    37      42.530  34.775  35.816  1.00  0.00           H  
ATOM    563 HG22 VAL    37      43.512  35.650  36.975  1.00  0.00           H  
ATOM    564 HG23 VAL    37      42.543  34.260  37.441  1.00  0.00           H  
ATOM    565  N   VAL    38      38.156  36.265  38.229  1.00  0.00           N  
ATOM    566  CA  VAL    38      37.151  37.309  38.689  1.00  0.00           C  
ATOM    567  C   VAL    38      37.499  37.870  40.020  1.00  0.00           C  
ATOM    568  O   VAL    38      38.278  37.344  40.781  1.00  0.00           O  
ATOM    569  CB  VAL    38      35.681  36.901  38.671  1.00  0.00           C  
ATOM    570  CG1 VAL    38      35.300  36.430  37.250  1.00  0.00           C  
ATOM    571  CG2 VAL    38      35.377  35.690  39.582  1.00  0.00           C  
ATOM    572  H   VAL    38      38.451  35.574  38.904  1.00  0.00           H  
ATOM    573  HA  VAL    38      37.146  38.148  37.994  1.00  0.00           H  
ATOM    574  HB  VAL    38      35.091  37.791  38.887  1.00  0.00           H  
ATOM    575 HG11 VAL    38      35.790  36.990  36.453  1.00  0.00           H  
ATOM    576 HG12 VAL    38      35.782  35.476  37.040  1.00  0.00           H  
ATOM    577 HG13 VAL    38      34.217  36.368  37.148  1.00  0.00           H  
ATOM    578 HG21 VAL    38      35.362  36.121  40.583  1.00  0.00           H  
ATOM    579 HG22 VAL    38      34.458  35.114  39.476  1.00  0.00           H  
ATOM    580 HG23 VAL    38      36.247  35.033  39.583  1.00  0.00           H  
ATOM    581  N   VAL    39      36.872  39.002  40.286  1.00  0.00           N  
ATOM    582  CA  VAL    39      36.947  39.747  41.466  1.00  0.00           C  
ATOM    583  C   VAL    39      35.571  40.058  41.845  1.00  0.00           C  
ATOM    584  O   VAL    39      34.932  40.777  41.036  1.00  0.00           O  
ATOM    585  CB  VAL    39      37.832  41.044  41.416  1.00  0.00           C  
ATOM    586  CG1 VAL    39      37.659  41.909  42.708  1.00  0.00           C  
ATOM    587  CG2 VAL    39      39.332  40.611  41.358  1.00  0.00           C  
ATOM    588  H   VAL    39      36.232  39.467  39.658  1.00  0.00           H  
ATOM    589  HA  VAL    39      37.427  39.178  42.263  1.00  0.00           H  
ATOM    590  HB  VAL    39      37.496  41.607  40.544  1.00  0.00           H  
ATOM    591 HG11 VAL    39      38.444  42.662  42.764  1.00  0.00           H  
ATOM    592 HG12 VAL    39      36.677  42.379  42.729  1.00  0.00           H  
ATOM    593 HG13 VAL    39      37.723  41.257  43.579  1.00  0.00           H  
ATOM    594 HG21 VAL    39      39.587  40.146  42.309  1.00  0.00           H  
ATOM    595 HG22 VAL    39      39.379  39.901  40.533  1.00  0.00           H  
ATOM    596 HG23 VAL    39      39.952  41.501  41.249  1.00  0.00           H  
ATOM    597  N   TYR    40      35.010  39.563  42.957  1.00  0.00           N  
ATOM    598  CA  TYR    40      33.556  39.608  43.336  1.00  0.00           C  
ATOM    599  C   TYR    40      33.339  41.039  43.904  1.00  0.00           C  
ATOM    600  O   TYR    40      33.961  41.469  44.916  1.00  0.00           O  
ATOM    601  CB  TYR    40      33.222  38.609  44.437  1.00  0.00           C  
ATOM    602  CG  TYR    40      33.149  37.182  43.987  1.00  0.00           C  
ATOM    603  CD1 TYR    40      34.342  36.411  43.778  1.00  0.00           C  
ATOM    604  CE1 TYR    40      34.251  35.090  43.219  1.00  0.00           C  
ATOM    605  CZ  TYR    40      32.975  34.559  42.898  1.00  0.00           C  
ATOM    606  OH  TYR    40      32.749  33.245  42.599  1.00  0.00           O  
ATOM    607  CE2 TYR    40      31.842  35.382  43.077  1.00  0.00           C  
ATOM    608  CD2 TYR    40      31.927  36.668  43.582  1.00  0.00           C  
ATOM    609  H   TYR    40      35.611  39.064  43.598  1.00  0.00           H  
ATOM    610  HA  TYR    40      32.977  39.356  42.447  1.00  0.00           H  
ATOM    611  HB2 TYR    40      33.987  38.685  45.209  1.00  0.00           H  
ATOM    612  HB3 TYR    40      32.251  38.846  44.872  1.00  0.00           H  
ATOM    613  HD1 TYR    40      35.339  36.775  43.974  1.00  0.00           H  
ATOM    614  HE1 TYR    40      35.123  34.489  43.005  1.00  0.00           H  
ATOM    615  HH  TYR    40      33.547  32.758  42.381  1.00  0.00           H  
ATOM    616  HE2 TYR    40      30.882  35.047  42.714  1.00  0.00           H  
ATOM    617  HD2 TYR    40      31.047  37.275  43.737  1.00  0.00           H  
ATOM    618  N   THR    41      32.462  41.737  43.213  1.00  0.00           N  
ATOM    619  CA  THR    41      32.428  43.198  43.226  1.00  0.00           C  
ATOM    620  C   THR    41      32.056  43.578  44.684  1.00  0.00           C  
ATOM    621  O   THR    41      30.973  43.267  45.204  1.00  0.00           O  
ATOM    622  CB  THR    41      31.494  43.789  42.254  1.00  0.00           C  
ATOM    623  CG2 THR    41      31.717  45.282  42.210  1.00  0.00           C  
ATOM    624  OG1 THR    41      31.929  43.324  41.018  1.00  0.00           O  
ATOM    625  H   THR    41      31.792  41.360  42.559  1.00  0.00           H  
ATOM    626  HA  THR    41      33.427  43.614  43.090  1.00  0.00           H  
ATOM    627  HB  THR    41      30.466  43.427  42.295  1.00  0.00           H  
ATOM    628 HG21 THR    41      31.526  45.746  43.178  1.00  0.00           H  
ATOM    629 HG22 THR    41      32.718  45.571  41.890  1.00  0.00           H  
ATOM    630 HG23 THR    41      30.926  45.747  41.620  1.00  0.00           H  
ATOM    631  HG1 THR    41      32.672  43.851  40.715  1.00  0.00           H  
ATOM    632  N   GLY    42      32.849  44.493  45.296  1.00  0.00           N  
ATOM    633  CA  GLY    42      32.637  44.954  46.722  1.00  0.00           C  
ATOM    634  C   GLY    42      33.038  43.940  47.837  1.00  0.00           C  
ATOM    635  O   GLY    42      33.196  44.341  49.023  1.00  0.00           O  
ATOM    636  H   GLY    42      33.658  44.809  44.780  1.00  0.00           H  
ATOM    637  HA2 GLY    42      33.228  45.849  46.914  1.00  0.00           H  
ATOM    638  HA3 GLY    42      31.579  45.187  46.845  1.00  0.00           H  
ATOM    639  N   TYR    43      33.148  42.609  47.530  1.00  0.00           N  
ATOM    640  CA  TYR    43      33.549  41.497  48.439  1.00  0.00           C  
ATOM    641  C   TYR    43      35.052  41.155  48.399  1.00  0.00           C  
ATOM    642  O   TYR    43      35.562  40.471  49.308  1.00  0.00           O  
ATOM    643  CB  TYR    43      32.679  40.268  48.165  1.00  0.00           C  
ATOM    644  CG  TYR    43      31.189  40.332  48.447  1.00  0.00           C  
ATOM    645  CD1 TYR    43      30.302  40.787  47.448  1.00  0.00           C  
ATOM    646  CE1 TYR    43      28.915  40.817  47.650  1.00  0.00           C  
ATOM    647  CZ  TYR    43      28.458  40.495  48.959  1.00  0.00           C  
ATOM    648  OH  TYR    43      27.128  40.635  49.286  1.00  0.00           O  
ATOM    649  CE2 TYR    43      29.313  40.041  50.010  1.00  0.00           C  
ATOM    650  CD2 TYR    43      30.689  40.008  49.749  1.00  0.00           C  
ATOM    651  H   TYR    43      33.071  42.316  46.566  1.00  0.00           H  
ATOM    652  HA  TYR    43      33.365  41.831  49.461  1.00  0.00           H  
ATOM    653  HB2 TYR    43      32.836  39.926  47.142  1.00  0.00           H  
ATOM    654  HB3 TYR    43      33.188  39.502  48.749  1.00  0.00           H  
ATOM    655  HD1 TYR    43      30.712  41.021  46.477  1.00  0.00           H  
ATOM    656  HE1 TYR    43      28.277  41.073  46.818  1.00  0.00           H  
ATOM    657  HH  TYR    43      26.528  40.679  48.539  1.00  0.00           H  
ATOM    658  HE2 TYR    43      28.937  39.736  50.975  1.00  0.00           H  
ATOM    659  HD2 TYR    43      31.375  39.617  50.486  1.00  0.00           H  
ATOM    660  N   GLY    44      35.726  41.691  47.419  1.00  0.00           N  
ATOM    661  CA  GLY    44      37.227  41.761  47.386  1.00  0.00           C  
ATOM    662  C   GLY    44      37.836  40.388  47.049  1.00  0.00           C  
ATOM    663  O   GLY    44      38.985  40.333  46.583  1.00  0.00           O  
ATOM    664  H   GLY    44      35.260  41.993  46.575  1.00  0.00           H  
ATOM    665  HA2 GLY    44      37.488  42.530  46.659  1.00  0.00           H  
ATOM    666  HA3 GLY    44      37.481  42.161  48.368  1.00  0.00           H  
ATOM    667  N   ASN    45      37.146  39.271  47.223  1.00  0.00           N  
ATOM    668  CA  ASN    45      37.645  37.947  46.837  1.00  0.00           C  
ATOM    669  C   ASN    45      37.938  37.712  45.331  1.00  0.00           C  
ATOM    670  O   ASN    45      37.229  38.234  44.442  1.00  0.00           O  
ATOM    671  CB  ASN    45      36.734  36.915  47.452  1.00  0.00           C  
ATOM    672  CG  ASN    45      36.636  37.045  48.954  1.00  0.00           C  
ATOM    673  OD1 ASN    45      37.583  36.860  49.666  1.00  0.00           O  
ATOM    674  ND2 ASN    45      35.473  37.471  49.502  1.00  0.00           N  
ATOM    675  H   ASN    45      36.342  39.312  47.833  1.00  0.00           H  
ATOM    676  HA  ASN    45      38.588  37.762  47.351  1.00  0.00           H  
ATOM    677  HB2 ASN    45      35.783  36.989  46.924  1.00  0.00           H  
ATOM    678  HB3 ASN    45      37.195  35.929  47.379  1.00  0.00           H  
ATOM    679 HD21 ASN    45      34.637  37.508  48.937  1.00  0.00           H  
ATOM    680 HD22 ASN    45      35.575  37.927  50.398  1.00  0.00           H  
ATOM    681  N   ARG    46      39.025  37.062  44.951  1.00  0.00           N  
ATOM    682  CA  ARG    46      39.554  36.822  43.575  1.00  0.00           C  
ATOM    683  C   ARG    46      39.828  35.336  43.293  1.00  0.00           C  
ATOM    684  O   ARG    46      40.570  34.663  44.034  1.00  0.00           O  
ATOM    685  CB  ARG    46      40.716  37.803  43.257  1.00  0.00           C  
ATOM    686  CG  ARG    46      42.102  37.495  43.831  1.00  0.00           C  
ATOM    687  CD  ARG    46      42.875  38.804  44.012  1.00  0.00           C  
ATOM    688  NE  ARG    46      43.494  39.282  42.767  1.00  0.00           N  
ATOM    689  CZ  ARG    46      43.493  40.509  42.261  1.00  0.00           C  
ATOM    690  NH1 ARG    46      42.724  41.461  42.746  1.00  0.00           N  
ATOM    691  NH2 ARG    46      44.097  40.750  41.130  1.00  0.00           N1+
ATOM    692  H   ARG    46      39.709  37.000  45.693  1.00  0.00           H  
ATOM    693  HA  ARG    46      38.737  37.051  42.890  1.00  0.00           H  
ATOM    694  HB2 ARG    46      40.866  37.865  42.179  1.00  0.00           H  
ATOM    695  HB3 ARG    46      40.384  38.797  43.554  1.00  0.00           H  
ATOM    696  HG2 ARG    46      42.023  37.156  44.864  1.00  0.00           H  
ATOM    697  HG3 ARG    46      42.607  36.765  43.197  1.00  0.00           H  
ATOM    698  HD2 ARG    46      42.285  39.571  44.515  1.00  0.00           H  
ATOM    699  HD3 ARG    46      43.719  38.545  44.651  1.00  0.00           H  
ATOM    700  HE  ARG    46      44.070  38.613  42.276  1.00  0.00           H  
ATOM    701 HH11 ARG    46      42.211  41.354  43.610  1.00  0.00           H  
ATOM    702 HH12 ARG    46      42.694  42.363  42.293  1.00  0.00           H  
ATOM    703 HH21 ARG    46      44.394  40.009  40.511  1.00  0.00           H  
ATOM    704 HH22 ARG    46      44.041  41.680  40.741  1.00  0.00           H  
ATOM    705  N   GLU    47      39.326  34.764  42.184  1.00  0.00           N  
ATOM    706  CA  GLU    47      39.339  33.337  41.926  1.00  0.00           C  
ATOM    707  C   GLU    47      39.433  33.169  40.463  1.00  0.00           C  
ATOM    708  O   GLU    47      38.873  33.969  39.727  1.00  0.00           O  
ATOM    709  CB  GLU    47      38.146  32.600  42.523  1.00  0.00           C  
ATOM    710  CG  GLU    47      38.243  32.224  44.033  1.00  0.00           C  
ATOM    711  CD  GLU    47      39.377  31.226  44.385  1.00  0.00           C  
ATOM    712  OE1 GLU    47      39.573  30.286  43.573  1.00  0.00           O  
ATOM    713  OE2 GLU    47      39.960  31.349  45.524  1.00  0.00           O1-
ATOM    714  H   GLU    47      38.902  35.337  41.468  1.00  0.00           H  
ATOM    715  HA  GLU    47      40.272  32.882  42.258  1.00  0.00           H  
ATOM    716  HB2 GLU    47      37.249  33.213  42.438  1.00  0.00           H  
ATOM    717  HB3 GLU    47      37.992  31.662  41.989  1.00  0.00           H  
ATOM    718  HG2 GLU    47      38.508  33.095  44.632  1.00  0.00           H  
ATOM    719  HG3 GLU    47      37.324  31.730  44.349  1.00  0.00           H  
ATOM    720  N   GLU    48      40.031  32.051  40.027  1.00  0.00           N  
ATOM    721  CA  GLU    48      40.160  31.713  38.597  1.00  0.00           C  
ATOM    722  C   GLU    48      39.351  30.472  38.199  1.00  0.00           C  
ATOM    723  O   GLU    48      39.466  29.412  38.864  1.00  0.00           O  
ATOM    724  CB  GLU    48      41.602  31.537  38.203  1.00  0.00           C  
ATOM    725  CG  GLU    48      41.947  31.355  36.674  1.00  0.00           C  
ATOM    726  CD  GLU    48      43.408  30.967  36.487  1.00  0.00           C  
ATOM    727  OE1 GLU    48      44.131  31.687  35.745  1.00  0.00           O  
ATOM    728  OE2 GLU    48      43.885  29.882  36.887  1.00  0.00           O1-
ATOM    729  H   GLU    48      40.555  31.538  40.721  1.00  0.00           H  
ATOM    730  HA  GLU    48      39.818  32.647  38.152  1.00  0.00           H  
ATOM    731  HB2 GLU    48      42.242  32.376  38.481  1.00  0.00           H  
ATOM    732  HB3 GLU    48      42.004  30.690  38.758  1.00  0.00           H  
ATOM    733  HG2 GLU    48      41.429  30.448  36.362  1.00  0.00           H  
ATOM    734  HG3 GLU    48      41.594  32.137  36.001  1.00  0.00           H  
ATOM    735  N   GLN    49      38.510  30.464  37.078  1.00  0.00           N  
ATOM    736  CA  GLN    49      37.592  29.398  36.699  1.00  0.00           C  
ATOM    737  C   GLN    49      37.317  29.583  35.185  1.00  0.00           C  
ATOM    738  O   GLN    49      37.762  30.372  34.447  1.00  0.00           O  
ATOM    739  CB  GLN    49      36.299  29.609  37.519  1.00  0.00           C  
ATOM    740  CG  GLN    49      35.547  30.933  37.316  1.00  0.00           C  
ATOM    741  CD  GLN    49      36.069  32.109  38.253  1.00  0.00           C  
ATOM    742  OE1 GLN    49      35.909  32.126  39.411  1.00  0.00           O  
ATOM    743  NE2 GLN    49      36.759  33.073  37.691  1.00  0.00           N  
ATOM    744  H   GLN    49      38.435  31.331  36.568  1.00  0.00           H  
ATOM    745  HA  GLN    49      37.965  28.389  36.870  1.00  0.00           H  
ATOM    746  HB2 GLN    49      35.613  28.819  37.212  1.00  0.00           H  
ATOM    747  HB3 GLN    49      36.499  29.536  38.587  1.00  0.00           H  
ATOM    748  HG2 GLN    49      35.671  31.139  36.253  1.00  0.00           H  
ATOM    749  HG3 GLN    49      34.534  30.668  37.620  1.00  0.00           H  
ATOM    750 HE21 GLN    49      36.888  33.087  36.690  1.00  0.00           H  
ATOM    751 HE22 GLN    49      37.178  33.782  38.275  1.00  0.00           H  
ATOM    752  N   ASN    50      36.678  28.596  34.670  1.00  0.00           N  
ATOM    753  CA  ASN    50      36.370  28.334  33.268  1.00  0.00           C  
ATOM    754  C   ASN    50      35.320  29.468  32.820  1.00  0.00           C  
ATOM    755  O   ASN    50      34.307  29.828  33.443  1.00  0.00           O  
ATOM    756  CB  ASN    50      35.903  26.840  33.074  1.00  0.00           C  
ATOM    757  CG  ASN    50      35.482  26.634  31.620  1.00  0.00           C  
ATOM    758  OD1 ASN    50      34.344  26.889  31.242  1.00  0.00           O  
ATOM    759  ND2 ASN    50      36.339  26.321  30.717  1.00  0.00           N  
ATOM    760  H   ASN    50      36.159  27.967  35.267  1.00  0.00           H  
ATOM    761  HA  ASN    50      37.281  28.452  32.682  1.00  0.00           H  
ATOM    762  HB2 ASN    50      36.670  26.100  33.300  1.00  0.00           H  
ATOM    763  HB3 ASN    50      35.011  26.628  33.663  1.00  0.00           H  
ATOM    764 HD21 ASN    50      37.234  25.956  31.012  1.00  0.00           H  
ATOM    765 HD22 ASN    50      36.044  26.369  29.753  1.00  0.00           H  
ATOM    766  N   LEU    51      35.579  29.968  31.554  1.00  0.00           N  
ATOM    767  CA  LEU    51      34.981  31.152  30.931  1.00  0.00           C  
ATOM    768  C   LEU    51      33.433  30.946  30.771  1.00  0.00           C  
ATOM    769  O   LEU    51      32.634  31.845  30.990  1.00  0.00           O  
ATOM    770  CB  LEU    51      35.588  31.312  29.474  1.00  0.00           C  
ATOM    771  CG  LEU    51      36.889  32.026  29.517  1.00  0.00           C  
ATOM    772  CD1 LEU    51      37.592  31.998  28.178  1.00  0.00           C  
ATOM    773  CD2 LEU    51      36.686  33.511  29.869  1.00  0.00           C  
ATOM    774  H   LEU    51      36.416  29.531  31.194  1.00  0.00           H  
ATOM    775  HA  LEU    51      35.042  32.055  31.539  1.00  0.00           H  
ATOM    776  HB2 LEU    51      35.811  30.381  28.954  1.00  0.00           H  
ATOM    777  HB3 LEU    51      34.883  31.824  28.820  1.00  0.00           H  
ATOM    778  HG  LEU    51      37.513  31.507  30.244  1.00  0.00           H  
ATOM    779 HD11 LEU    51      36.949  32.457  27.429  1.00  0.00           H  
ATOM    780 HD12 LEU    51      38.553  32.510  28.218  1.00  0.00           H  
ATOM    781 HD13 LEU    51      37.773  30.996  27.787  1.00  0.00           H  
ATOM    782 HD21 LEU    51      36.179  33.727  30.809  1.00  0.00           H  
ATOM    783 HD22 LEU    51      37.631  34.054  29.853  1.00  0.00           H  
ATOM    784 HD23 LEU    51      36.179  33.922  28.995  1.00  0.00           H  
ATOM    785  N   SER    52      33.106  29.669  30.444  1.00  0.00           N  
ATOM    786  CA  SER    52      31.682  29.254  30.347  1.00  0.00           C  
ATOM    787  C   SER    52      30.965  29.254  31.744  1.00  0.00           C  
ATOM    788  O   SER    52      29.782  29.421  31.833  1.00  0.00           O  
ATOM    789  CB  SER    52      31.602  27.762  29.834  1.00  0.00           C  
ATOM    790  OG  SER    52      30.412  27.551  29.045  1.00  0.00           O  
ATOM    791  H   SER    52      33.791  28.927  30.403  1.00  0.00           H  
ATOM    792  HA  SER    52      31.150  29.891  29.641  1.00  0.00           H  
ATOM    793  HB2 SER    52      32.404  27.532  29.133  1.00  0.00           H  
ATOM    794  HB3 SER    52      31.688  27.000  30.609  1.00  0.00           H  
ATOM    795  HG  SER    52      30.364  26.640  28.747  1.00  0.00           H  
ATOM    796  N   ASP    53      31.679  28.924  32.854  1.00  0.00           N  
ATOM    797  CA  ASP    53      31.114  28.885  34.150  1.00  0.00           C  
ATOM    798  C   ASP    53      30.817  30.280  34.772  1.00  0.00           C  
ATOM    799  O   ASP    53      30.126  30.315  35.848  1.00  0.00           O  
ATOM    800  CB  ASP    53      31.996  27.898  34.982  1.00  0.00           C  
ATOM    801  CG  ASP    53      31.710  26.464  34.648  1.00  0.00           C  
ATOM    802  OD1 ASP    53      32.626  25.598  34.824  1.00  0.00           O  
ATOM    803  OD2 ASP    53      30.599  26.151  34.153  1.00  0.00           O1-
ATOM    804  H   ASP    53      32.686  28.888  32.780  1.00  0.00           H  
ATOM    805  HA  ASP    53      30.114  28.460  34.066  1.00  0.00           H  
ATOM    806  HB2 ASP    53      33.064  28.110  34.920  1.00  0.00           H  
ATOM    807  HB3 ASP    53      31.631  28.070  35.995  1.00  0.00           H  
ATOM    808  N   LEU    54      31.189  31.368  34.103  1.00  0.00           N  
ATOM    809  CA  LEU    54      30.705  32.713  34.315  1.00  0.00           C  
ATOM    810  C   LEU    54      29.268  32.872  33.828  1.00  0.00           C  
ATOM    811  O   LEU    54      28.823  32.188  32.932  1.00  0.00           O  
ATOM    812  CB  LEU    54      31.571  33.757  33.602  1.00  0.00           C  
ATOM    813  CG  LEU    54      32.993  34.023  34.017  1.00  0.00           C  
ATOM    814  CD1 LEU    54      33.695  35.038  33.158  1.00  0.00           C  
ATOM    815  CD2 LEU    54      33.241  34.389  35.467  1.00  0.00           C  
ATOM    816  H   LEU    54      31.860  31.108  33.395  1.00  0.00           H  
ATOM    817  HA  LEU    54      30.698  32.876  35.392  1.00  0.00           H  
ATOM    818  HB2 LEU    54      31.677  33.470  32.555  1.00  0.00           H  
ATOM    819  HB3 LEU    54      31.149  34.757  33.498  1.00  0.00           H  
ATOM    820  HG  LEU    54      33.567  33.101  33.933  1.00  0.00           H  
ATOM    821 HD11 LEU    54      34.694  35.324  33.490  1.00  0.00           H  
ATOM    822 HD12 LEU    54      33.795  34.727  32.118  1.00  0.00           H  
ATOM    823 HD13 LEU    54      32.983  35.863  33.181  1.00  0.00           H  
ATOM    824 HD21 LEU    54      32.956  33.579  36.139  1.00  0.00           H  
ATOM    825 HD22 LEU    54      34.319  34.456  35.612  1.00  0.00           H  
ATOM    826 HD23 LEU    54      32.719  35.309  35.734  1.00  0.00           H  
ATOM    827  N   LEU    55      28.582  33.824  34.485  1.00  0.00           N  
ATOM    828  CA  LEU    55      27.253  34.230  34.225  1.00  0.00           C  
ATOM    829  C   LEU    55      27.071  35.661  33.733  1.00  0.00           C  
ATOM    830  O   LEU    55      27.898  36.496  34.134  1.00  0.00           O  
ATOM    831  CB  LEU    55      26.358  33.945  35.447  1.00  0.00           C  
ATOM    832  CG  LEU    55      26.644  32.783  36.375  1.00  0.00           C  
ATOM    833  CD1 LEU    55      25.716  32.821  37.625  1.00  0.00           C  
ATOM    834  CD2 LEU    55      26.507  31.404  35.765  1.00  0.00           C  
ATOM    835  H   LEU    55      29.074  34.409  35.145  1.00  0.00           H  
ATOM    836  HA  LEU    55      26.779  33.579  33.491  1.00  0.00           H  
ATOM    837  HB2 LEU    55      26.323  34.832  36.079  1.00  0.00           H  
ATOM    838  HB3 LEU    55      25.378  33.755  35.010  1.00  0.00           H  
ATOM    839  HG  LEU    55      27.674  32.864  36.721  1.00  0.00           H  
ATOM    840 HD11 LEU    55      25.892  33.669  38.288  1.00  0.00           H  
ATOM    841 HD12 LEU    55      24.672  32.687  37.347  1.00  0.00           H  
ATOM    842 HD13 LEU    55      25.980  31.957  38.234  1.00  0.00           H  
ATOM    843 HD21 LEU    55      27.319  31.280  35.049  1.00  0.00           H  
ATOM    844 HD22 LEU    55      26.649  30.720  36.601  1.00  0.00           H  
ATOM    845 HD23 LEU    55      25.574  31.160  35.258  1.00  0.00           H  
ATOM    846  N   SER    56      26.092  36.058  32.915  1.00  0.00           N  
ATOM    847  CA  SER    56      25.650  37.365  32.642  1.00  0.00           C  
ATOM    848  C   SER    56      25.715  38.278  33.915  1.00  0.00           C  
ATOM    849  O   SER    56      25.171  37.870  34.891  1.00  0.00           O  
ATOM    850  CB  SER    56      24.256  37.327  32.044  1.00  0.00           C  
ATOM    851  OG  SER    56      23.686  38.594  31.941  1.00  0.00           O  
ATOM    852  H   SER    56      25.410  35.326  32.770  1.00  0.00           H  
ATOM    853  HA  SER    56      26.403  37.710  31.932  1.00  0.00           H  
ATOM    854  HB2 SER    56      24.431  36.810  31.100  1.00  0.00           H  
ATOM    855  HB3 SER    56      23.623  36.758  32.725  1.00  0.00           H  
ATOM    856  HG  SER    56      23.004  38.605  31.266  1.00  0.00           H  
ATOM    857  N   PRO    57      26.013  39.567  33.762  1.00  0.00           N  
ATOM    858  CA  PRO    57      25.897  40.523  34.822  1.00  0.00           C  
ATOM    859  C   PRO    57      24.455  40.818  35.197  1.00  0.00           C  
ATOM    860  O   PRO    57      24.235  41.331  36.243  1.00  0.00           O  
ATOM    861  CD  PRO    57      26.478  40.195  32.520  1.00  0.00           C  
ATOM    862  CG  PRO    57      26.533  41.730  32.853  1.00  0.00           C  
ATOM    863  CB  PRO    57      26.546  41.833  34.334  1.00  0.00           C  
ATOM    864  HD2 PRO    57      25.852  40.042  31.641  1.00  0.00           H  
ATOM    865  HD3 PRO    57      27.449  39.785  32.245  1.00  0.00           H  
ATOM    866  HG2 PRO    57      25.590  42.148  32.499  1.00  0.00           H  
ATOM    867  HG3 PRO    57      27.312  42.279  32.325  1.00  0.00           H  
ATOM    868  HB2 PRO    57      25.999  42.711  34.679  1.00  0.00           H  
ATOM    869  HB3 PRO    57      27.593  41.858  34.633  1.00  0.00           H  
ATOM    870  HA  PRO    57      26.502  40.113  35.630  1.00  0.00           H  
ATOM    871  N   ILE    58      23.468  40.471  34.342  1.00  0.00           N  
ATOM    872  CA  ILE    58      22.067  40.989  34.426  1.00  0.00           C  
ATOM    873  C   ILE    58      21.364  40.149  35.571  1.00  0.00           C  
ATOM    874  O   ILE    58      20.356  40.583  36.122  1.00  0.00           O  
ATOM    875  CB  ILE    58      21.351  40.934  33.060  1.00  0.00           C  
ATOM    876  CG2 ILE    58      19.895  41.335  33.162  1.00  0.00           C  
ATOM    877  CG1 ILE    58      22.040  41.669  31.959  1.00  0.00           C  
ATOM    878  CD1 ILE    58      22.412  43.182  32.250  1.00  0.00           C  
ATOM    879  H   ILE    58      23.664  39.750  33.662  1.00  0.00           H  
ATOM    880  HA  ILE    58      22.137  42.023  34.764  1.00  0.00           H  
ATOM    881  HB  ILE    58      21.304  39.901  32.715  1.00  0.00           H  
ATOM    882 HG21 ILE    58      19.409  40.640  33.848  1.00  0.00           H  
ATOM    883 HG22 ILE    58      19.829  42.375  33.483  1.00  0.00           H  
ATOM    884 HG23 ILE    58      19.393  41.217  32.202  1.00  0.00           H  
ATOM    885 HG12 ILE    58      22.962  41.179  31.646  1.00  0.00           H  
ATOM    886 HG13 ILE    58      21.472  41.638  31.030  1.00  0.00           H  
ATOM    887 HD11 ILE    58      23.102  43.497  31.466  1.00  0.00           H  
ATOM    888 HD12 ILE    58      21.485  43.723  32.067  1.00  0.00           H  
ATOM    889 HD13 ILE    58      22.807  43.287  33.261  1.00  0.00           H  
ATOM    890  N   CYS    59      21.973  38.899  35.817  1.00  0.00           N  
ATOM    891  CA  CYS    59      21.576  38.047  36.884  1.00  0.00           C  
ATOM    892  C   CYS    59      21.641  38.806  38.207  1.00  0.00           C  
ATOM    893  O   CYS    59      20.721  38.636  39.039  1.00  0.00           O  
ATOM    894  CB  CYS    59      22.514  36.892  36.990  1.00  0.00           C  
ATOM    895  SG  CYS    59      22.689  36.005  35.379  1.00  0.00           S  
ATOM    896  H   CYS    59      22.867  38.649  35.419  1.00  0.00           H  
ATOM    897  HA  CYS    59      20.580  37.659  36.668  1.00  0.00           H  
ATOM    898  HB2 CYS    59      23.470  37.393  37.142  1.00  0.00           H  
ATOM    899  HB3 CYS    59      22.328  36.186  37.799  1.00  0.00           H  
ATOM    900  HG  CYS    59      23.968  36.222  35.061  1.00  0.00           H  
ATOM    901  N   GLU    60      22.680  39.590  38.438  1.00  0.00           N  
ATOM    902  CA  GLU    60      22.782  40.575  39.609  1.00  0.00           C  
ATOM    903  C   GLU    60      22.554  42.033  39.338  1.00  0.00           C  
ATOM    904  O   GLU    60      22.520  42.859  40.279  1.00  0.00           O  
ATOM    905  CB  GLU    60      24.120  40.361  40.482  1.00  0.00           C  
ATOM    906  CG  GLU    60      23.988  39.022  41.216  1.00  0.00           C  
ATOM    907  CD  GLU    60      22.979  39.187  42.430  1.00  0.00           C  
ATOM    908  OE1 GLU    60      22.961  40.207  43.147  1.00  0.00           O  
ATOM    909  OE2 GLU    60      22.172  38.262  42.636  1.00  0.00           O1-
ATOM    910  H   GLU    60      23.471  39.600  37.809  1.00  0.00           H  
ATOM    911  HA  GLU    60      22.003  40.294  40.318  1.00  0.00           H  
ATOM    912  HB2 GLU    60      24.968  40.343  39.797  1.00  0.00           H  
ATOM    913  HB3 GLU    60      24.318  41.210  41.136  1.00  0.00           H  
ATOM    914  HG2 GLU    60      23.700  38.189  40.575  1.00  0.00           H  
ATOM    915  HG3 GLU    60      24.968  38.769  41.616  1.00  0.00           H  
ATOM    916  N   NME    61      22.254  42.293  38.013  1.00  0.00           N  
ATOM    917  C   NME    61      21.928  43.592  37.555  1.00  0.00           C  
ATOM    918  H   NME    61      22.480  41.572  37.343  1.00  0.00           H  
ATOM    919  H1  NME    61      20.885  43.537  37.242  1.00  0.00           H  
ATOM    920  H2  NME    61      22.226  44.402  38.221  1.00  0.00           H  
ATOM    921  H3  NME    61      22.596  43.673  36.697  1.00  0.00           H  
TER     922      NME    61
CONECT  917  919  920  921
CONECT  919  917
CONECT  920  917
CONECT  921  917
END   
