# Supplementary material for: Exploring Aromatic Cage Flexibility Using Cosolvent Molecular Dynamics Simulations—An In-Silico Case Study of Tudor Domains
Source: J Chem Inf Model. 2024 May 21;64(11):4553–69. doi: 10.1021/acs.jcim.4c00298 (PMC11167732; doi:10.1021/acs.jcim.4c00298)
Supplement: Supplementary file 2 — ci4c00298_si_002.zip [file ci4c00298_si_002.zip › SMN/cluster_representatives/07_WAT_rep_c0.pdb]

TITLE     rep05.c0
REMARK   4      COMPLIES WITH FORMAT V. 3.0, 1-DEC-2006
REMARK 888
REMARK 888 WRITTEN BY MAESTRO (A PRODUCT OF SCHRODINGER, LLC)
CRYST1   63.101   63.101   63.101 109.47 109.47 109.47 P 1           1
ATOM      1  CH3 ACE     1      39.877  34.538  17.224  1.00  0.00           C  
ATOM      2  C   ACE     1      38.834  33.804  18.081  1.00  0.00           C  
ATOM      3  O   ACE     1      39.244  33.126  19.030  1.00  0.00           O  
ATOM      4  H1  ACE     1      40.632  33.821  16.903  1.00  0.00           H  
ATOM      5  H2  ACE     1      39.345  35.106  16.460  1.00  0.00           H  
ATOM      6  H3  ACE     1      40.304  35.292  17.885  1.00  0.00           H  
ATOM      7  N   LEU     2      37.513  33.913  17.747  1.00  0.00           N  
ATOM      8  CA  LEU     2      36.384  33.351  18.461  1.00  0.00           C  
ATOM      9  C   LEU     2      36.316  33.673  19.995  1.00  0.00           C  
ATOM     10  O   LEU     2      35.576  33.026  20.739  1.00  0.00           O  
ATOM     11  CB  LEU     2      36.442  31.806  18.152  1.00  0.00           C  
ATOM     12  CG  LEU     2      35.073  31.195  18.280  1.00  0.00           C  
ATOM     13  CD1 LEU     2      34.350  31.365  16.944  1.00  0.00           C  
ATOM     14  CD2 LEU     2      35.170  29.780  18.855  1.00  0.00           C  
ATOM     15  H   LEU     2      37.336  34.517  16.957  1.00  0.00           H  
ATOM     16  HA  LEU     2      35.508  33.759  17.957  1.00  0.00           H  
ATOM     17  HB2 LEU     2      36.793  31.656  17.130  1.00  0.00           H  
ATOM     18  HB3 LEU     2      37.178  31.334  18.802  1.00  0.00           H  
ATOM     19  HG  LEU     2      34.530  31.846  18.965  1.00  0.00           H  
ATOM     20 HD11 LEU     2      34.311  32.372  16.530  1.00  0.00           H  
ATOM     21 HD12 LEU     2      34.846  30.767  16.179  1.00  0.00           H  
ATOM     22 HD13 LEU     2      33.330  31.086  17.209  1.00  0.00           H  
ATOM     23 HD21 LEU     2      34.148  29.414  18.951  1.00  0.00           H  
ATOM     24 HD22 LEU     2      35.708  29.111  18.182  1.00  0.00           H  
ATOM     25 HD23 LEU     2      35.650  29.730  19.832  1.00  0.00           H  
ATOM     26  N   GLN     3      37.114  34.655  20.449  1.00  0.00           N  
ATOM     27  CA  GLN     3      37.026  35.233  21.794  1.00  0.00           C  
ATOM     28  C   GLN     3      35.839  36.128  22.157  1.00  0.00           C  
ATOM     29  O   GLN     3      35.473  37.134  21.534  1.00  0.00           O  
ATOM     30  CB  GLN     3      38.364  35.929  22.145  1.00  0.00           C  
ATOM     31  CG  GLN     3      38.398  36.509  23.553  1.00  0.00           C  
ATOM     32  CD  GLN     3      39.650  37.306  23.853  1.00  0.00           C  
ATOM     33  OE1 GLN     3      40.484  37.587  23.086  1.00  0.00           O  
ATOM     34  NE2 GLN     3      39.867  37.707  25.053  1.00  0.00           N  
ATOM     35  H   GLN     3      37.695  35.162  19.797  1.00  0.00           H  
ATOM     36  HA  GLN     3      37.026  34.387  22.481  1.00  0.00           H  
ATOM     37  HB2 GLN     3      39.263  35.322  22.035  1.00  0.00           H  
ATOM     38  HB3 GLN     3      38.491  36.733  21.419  1.00  0.00           H  
ATOM     39  HG2 GLN     3      37.595  37.239  23.644  1.00  0.00           H  
ATOM     40  HG3 GLN     3      38.320  35.684  24.261  1.00  0.00           H  
ATOM     41 HE21 GLN     3      39.286  37.425  25.829  1.00  0.00           H  
ATOM     42 HE22 GLN     3      40.748  38.157  25.255  1.00  0.00           H  
ATOM     43  N   GLN     4      35.183  35.838  23.296  1.00  0.00           N  
ATOM     44  CA  GLN     4      33.968  36.518  23.801  1.00  0.00           C  
ATOM     45  C   GLN     4      34.096  37.135  25.273  1.00  0.00           C  
ATOM     46  O   GLN     4      33.279  37.968  25.651  1.00  0.00           O  
ATOM     47  CB  GLN     4      32.948  35.387  23.703  1.00  0.00           C  
ATOM     48  CG  GLN     4      31.475  35.614  24.173  1.00  0.00           C  
ATOM     49  CD  GLN     4      30.689  36.661  23.319  1.00  0.00           C  
ATOM     50  OE1 GLN     4      31.119  37.081  22.251  1.00  0.00           O  
ATOM     51  NE2 GLN     4      29.603  37.108  23.844  1.00  0.00           N  
ATOM     52  H   GLN     4      35.534  35.046  23.815  1.00  0.00           H  
ATOM     53  HA  GLN     4      33.709  37.223  23.012  1.00  0.00           H  
ATOM     54  HB2 GLN     4      32.842  35.059  22.668  1.00  0.00           H  
ATOM     55  HB3 GLN     4      33.306  34.631  24.402  1.00  0.00           H  
ATOM     56  HG2 GLN     4      30.919  34.702  23.955  1.00  0.00           H  
ATOM     57  HG3 GLN     4      31.494  35.775  25.251  1.00  0.00           H  
ATOM     58 HE21 GLN     4      29.405  36.879  24.808  1.00  0.00           H  
ATOM     59 HE22 GLN     4      29.130  37.885  23.403  1.00  0.00           H  
ATOM     60  N   TRP     5      35.113  36.725  25.953  1.00  0.00           N  
ATOM     61  CA  TRP     5      35.444  37.086  27.298  1.00  0.00           C  
ATOM     62  C   TRP     5      36.929  37.569  27.276  1.00  0.00           C  
ATOM     63  O   TRP     5      37.822  37.032  26.613  1.00  0.00           O  
ATOM     64  CB  TRP     5      35.330  35.887  28.281  1.00  0.00           C  
ATOM     65  CG  TRP     5      33.892  35.387  28.472  1.00  0.00           C  
ATOM     66  CD1 TRP     5      33.298  34.359  27.838  1.00  0.00           C  
ATOM     67  NE1 TRP     5      32.020  34.237  28.316  1.00  0.00           N  
ATOM     68  CE2 TRP     5      31.714  35.192  29.250  1.00  0.00           C  
ATOM     69  CZ2 TRP     5      30.594  35.468  30.051  1.00  0.00           C  
ATOM     70  CH2 TRP     5      30.581  36.637  30.822  1.00  0.00           C  
ATOM     71  CZ3 TRP     5      31.632  37.480  30.750  1.00  0.00           C  
ATOM     72  CE3 TRP     5      32.776  37.145  29.955  1.00  0.00           C  
ATOM     73  CD2 TRP     5      32.833  36.002  29.216  1.00  0.00           C  
ATOM     74  H   TRP     5      35.710  35.991  25.600  1.00  0.00           H  
ATOM     75  HA  TRP     5      34.730  37.858  27.583  1.00  0.00           H  
ATOM     76  HB2 TRP     5      35.935  35.016  28.034  1.00  0.00           H  
ATOM     77  HB3 TRP     5      35.736  36.226  29.235  1.00  0.00           H  
ATOM     78  HD1 TRP     5      33.693  33.658  27.117  1.00  0.00           H  
ATOM     79  HE1 TRP     5      31.297  33.574  28.074  1.00  0.00           H  
ATOM     80  HZ2 TRP     5      29.658  34.948  29.903  1.00  0.00           H  
ATOM     81  HH2 TRP     5      29.696  36.883  31.390  1.00  0.00           H  
ATOM     82  HZ3 TRP     5      31.518  38.474  31.156  1.00  0.00           H  
ATOM     83  HE3 TRP     5      33.617  37.779  29.717  1.00  0.00           H  
ATOM     84  N   LYS     6      37.176  38.534  28.168  1.00  0.00           N  
ATOM     85  CA  LYS     6      38.494  39.189  28.497  1.00  0.00           C  
ATOM     86  C   LYS     6      38.500  39.830  29.855  1.00  0.00           C  
ATOM     87  O   LYS     6      37.471  40.145  30.521  1.00  0.00           O  
ATOM     88  CB  LYS     6      38.811  40.217  27.405  1.00  0.00           C  
ATOM     89  CG  LYS     6      38.002  41.476  27.548  1.00  0.00           C  
ATOM     90  CD  LYS     6      38.026  42.303  26.224  1.00  0.00           C  
ATOM     91  CE  LYS     6      37.269  43.570  26.185  1.00  0.00           C  
ATOM     92  NZ  LYS     6      35.809  43.365  26.536  1.00  0.00           N1+
ATOM     93  H   LYS     6      36.370  38.890  28.663  1.00  0.00           H  
ATOM     94  HA  LYS     6      39.143  38.324  28.633  1.00  0.00           H  
ATOM     95  HB2 LYS     6      39.856  40.525  27.362  1.00  0.00           H  
ATOM     96  HB3 LYS     6      38.560  39.678  26.492  1.00  0.00           H  
ATOM     97  HG2 LYS     6      36.966  41.170  27.693  1.00  0.00           H  
ATOM     98  HG3 LYS     6      38.452  41.979  28.404  1.00  0.00           H  
ATOM     99  HD2 LYS     6      39.058  42.632  26.110  1.00  0.00           H  
ATOM    100  HD3 LYS     6      37.683  41.743  25.354  1.00  0.00           H  
ATOM    101  HE2 LYS     6      37.749  44.278  26.861  1.00  0.00           H  
ATOM    102  HE3 LYS     6      37.322  43.975  25.175  1.00  0.00           H  
ATOM    103  HZ1 LYS     6      35.339  42.717  25.919  1.00  0.00           H  
ATOM    104  HZ2 LYS     6      35.871  43.023  27.484  1.00  0.00           H  
ATOM    105  HZ3 LYS     6      35.267  44.213  26.614  1.00  0.00           H  
ATOM    106  N   VAL     7      39.748  40.087  30.340  1.00  0.00           N  
ATOM    107  CA  VAL     7      39.955  40.825  31.586  1.00  0.00           C  
ATOM    108  C   VAL     7      39.299  42.215  31.594  1.00  0.00           C  
ATOM    109  O   VAL     7      39.173  42.956  30.604  1.00  0.00           O  
ATOM    110  CB  VAL     7      41.455  40.826  32.025  1.00  0.00           C  
ATOM    111  CG1 VAL     7      41.994  39.417  32.179  1.00  0.00           C  
ATOM    112  CG2 VAL     7      42.344  41.715  31.171  1.00  0.00           C  
ATOM    113  H   VAL     7      40.471  39.790  29.702  1.00  0.00           H  
ATOM    114  HA  VAL     7      39.437  40.220  32.329  1.00  0.00           H  
ATOM    115  HB  VAL     7      41.459  41.232  33.037  1.00  0.00           H  
ATOM    116 HG11 VAL     7      41.227  38.832  32.687  1.00  0.00           H  
ATOM    117 HG12 VAL     7      42.143  39.059  31.160  1.00  0.00           H  
ATOM    118 HG13 VAL     7      42.971  39.394  32.663  1.00  0.00           H  
ATOM    119 HG21 VAL     7      42.366  41.124  30.256  1.00  0.00           H  
ATOM    120 HG22 VAL     7      41.974  42.731  31.036  1.00  0.00           H  
ATOM    121 HG23 VAL     7      43.272  41.787  31.739  1.00  0.00           H  
ATOM    122  N   GLY     8      38.617  42.403  32.679  1.00  0.00           N  
ATOM    123  CA  GLY     8      37.706  43.502  32.952  1.00  0.00           C  
ATOM    124  C   GLY     8      36.230  43.370  32.520  1.00  0.00           C  
ATOM    125  O   GLY     8      35.525  44.295  32.742  1.00  0.00           O  
ATOM    126  H   GLY     8      38.687  41.697  33.398  1.00  0.00           H  
ATOM    127  HA2 GLY     8      37.625  43.619  34.033  1.00  0.00           H  
ATOM    128  HA3 GLY     8      38.131  44.375  32.456  1.00  0.00           H  
ATOM    129  N   ASP     9      35.761  42.261  31.887  1.00  0.00           N  
ATOM    130  CA  ASP     9      34.379  42.027  31.649  1.00  0.00           C  
ATOM    131  C   ASP     9      33.655  41.840  33.010  1.00  0.00           C  
ATOM    132  O   ASP     9      33.892  40.927  33.788  1.00  0.00           O  
ATOM    133  CB  ASP     9      34.166  40.898  30.659  1.00  0.00           C  
ATOM    134  CG  ASP     9      34.672  41.248  29.270  1.00  0.00           C  
ATOM    135  OD1 ASP     9      34.837  42.467  28.915  1.00  0.00           O  
ATOM    136  OD2 ASP     9      34.891  40.268  28.530  1.00  0.00           O1-
ATOM    137  H   ASP     9      36.428  41.588  31.535  1.00  0.00           H  
ATOM    138  HA  ASP     9      34.060  42.966  31.196  1.00  0.00           H  
ATOM    139  HB2 ASP     9      34.744  40.010  30.916  1.00  0.00           H  
ATOM    140  HB3 ASP     9      33.095  40.742  30.533  1.00  0.00           H  
ATOM    141  N   LYS    10      32.643  42.687  33.199  1.00  0.00           N  
ATOM    142  CA  LYS    10      31.685  42.533  34.310  1.00  0.00           C  
ATOM    143  C   LYS    10      30.826  41.280  34.125  1.00  0.00           C  
ATOM    144  O   LYS    10      30.502  41.009  32.992  1.00  0.00           O  
ATOM    145  CB  LYS    10      30.862  43.846  34.393  1.00  0.00           C  
ATOM    146  CG  LYS    10      29.935  43.956  35.618  1.00  0.00           C  
ATOM    147  CD  LYS    10      29.004  45.191  35.524  1.00  0.00           C  
ATOM    148  CE  LYS    10      29.790  46.567  35.437  1.00  0.00           C  
ATOM    149  NZ  LYS    10      28.894  47.752  35.323  1.00  0.00           N1+
ATOM    150  H   LYS    10      32.456  43.299  32.416  1.00  0.00           H  
ATOM    151  HA  LYS    10      32.222  42.443  35.252  1.00  0.00           H  
ATOM    152  HB2 LYS    10      31.687  44.557  34.340  1.00  0.00           H  
ATOM    153  HB3 LYS    10      30.289  44.066  33.493  1.00  0.00           H  
ATOM    154  HG2 LYS    10      29.343  43.045  35.716  1.00  0.00           H  
ATOM    155  HG3 LYS    10      30.504  44.073  36.540  1.00  0.00           H  
ATOM    156  HD2 LYS    10      28.387  45.179  34.626  1.00  0.00           H  
ATOM    157  HD3 LYS    10      28.361  45.100  36.399  1.00  0.00           H  
ATOM    158  HE2 LYS    10      30.356  46.622  36.366  1.00  0.00           H  
ATOM    159  HE3 LYS    10      30.355  46.575  34.505  1.00  0.00           H  
ATOM    160  HZ1 LYS    10      28.219  47.674  34.575  1.00  0.00           H  
ATOM    161  HZ2 LYS    10      28.370  47.851  36.180  1.00  0.00           H  
ATOM    162  HZ3 LYS    10      29.377  48.607  35.085  1.00  0.00           H  
ATOM    163  N   CYS    11      30.476  40.494  35.179  1.00  0.00           N  
ATOM    164  CA  CYS    11      29.829  39.236  35.027  1.00  0.00           C  
ATOM    165  C   CYS    11      29.103  38.781  36.346  1.00  0.00           C  
ATOM    166  O   CYS    11      29.051  39.518  37.343  1.00  0.00           O  
ATOM    167  CB  CYS    11      30.788  38.177  34.598  1.00  0.00           C  
ATOM    168  SG  CYS    11      32.198  37.858  35.769  1.00  0.00           S  
ATOM    169  H   CYS    11      30.772  40.757  36.107  1.00  0.00           H  
ATOM    170  HA  CYS    11      29.037  39.405  34.298  1.00  0.00           H  
ATOM    171  HB2 CYS    11      30.348  37.190  34.457  1.00  0.00           H  
ATOM    172  HB3 CYS    11      31.266  38.531  33.685  1.00  0.00           H  
ATOM    173  HG  CYS    11      32.605  39.130  35.735  1.00  0.00           H  
ATOM    174  N   SER    12      28.634  37.542  36.496  1.00  0.00           N  
ATOM    175  CA  SER    12      28.215  37.054  37.871  1.00  0.00           C  
ATOM    176  C   SER    12      28.357  35.527  37.920  1.00  0.00           C  
ATOM    177  O   SER    12      28.489  34.900  36.860  1.00  0.00           O  
ATOM    178  CB  SER    12      26.832  37.586  38.185  1.00  0.00           C  
ATOM    179  OG  SER    12      25.854  37.140  37.251  1.00  0.00           O  
ATOM    180  H   SER    12      28.863  36.881  35.769  1.00  0.00           H  
ATOM    181  HA  SER    12      28.974  37.396  38.575  1.00  0.00           H  
ATOM    182  HB2 SER    12      26.466  37.141  39.111  1.00  0.00           H  
ATOM    183  HB3 SER    12      26.735  38.670  38.246  1.00  0.00           H  
ATOM    184  HG  SER    12      26.063  37.704  36.503  1.00  0.00           H  
ATOM    185  N   ALA    13      28.504  34.969  39.149  1.00  0.00           N  
ATOM    186  CA  ALA    13      29.048  33.625  39.353  1.00  0.00           C  
ATOM    187  C   ALA    13      28.653  33.117  40.753  1.00  0.00           C  
ATOM    188  O   ALA    13      28.193  33.855  41.683  1.00  0.00           O  
ATOM    189  CB  ALA    13      30.564  33.625  39.180  1.00  0.00           C  
ATOM    190  H   ALA    13      28.304  35.496  39.988  1.00  0.00           H  
ATOM    191  HA  ALA    13      28.579  33.055  38.551  1.00  0.00           H  
ATOM    192  HB1 ALA    13      31.020  32.745  39.631  1.00  0.00           H  
ATOM    193  HB2 ALA    13      30.896  33.776  38.152  1.00  0.00           H  
ATOM    194  HB3 ALA    13      30.955  34.470  39.747  1.00  0.00           H  
ATOM    195  N   ILE    14      28.599  31.760  40.883  1.00  0.00           N  
ATOM    196  CA  ILE    14      28.195  31.103  42.119  1.00  0.00           C  
ATOM    197  C   ILE    14      29.369  30.907  43.102  1.00  0.00           C  
ATOM    198  O   ILE    14      30.206  29.990  42.899  1.00  0.00           O  
ATOM    199  CB  ILE    14      27.561  29.840  41.721  1.00  0.00           C  
ATOM    200  CG2 ILE    14      26.987  29.119  42.957  1.00  0.00           C  
ATOM    201  CG1 ILE    14      26.404  29.889  40.697  1.00  0.00           C  
ATOM    202  CD1 ILE    14      25.189  30.785  40.960  1.00  0.00           C  
ATOM    203  H   ILE    14      29.000  31.273  40.094  1.00  0.00           H  
ATOM    204  HA  ILE    14      27.436  31.724  42.595  1.00  0.00           H  
ATOM    205  HB  ILE    14      28.340  29.183  41.335  1.00  0.00           H  
ATOM    206 HG21 ILE    14      26.205  29.750  43.377  1.00  0.00           H  
ATOM    207 HG22 ILE    14      26.539  28.129  42.866  1.00  0.00           H  
ATOM    208 HG23 ILE    14      27.788  28.791  43.620  1.00  0.00           H  
ATOM    209 HG12 ILE    14      26.760  30.269  39.739  1.00  0.00           H  
ATOM    210 HG13 ILE    14      26.072  28.865  40.526  1.00  0.00           H  
ATOM    211 HD11 ILE    14      25.581  31.793  41.099  1.00  0.00           H  
ATOM    212 HD12 ILE    14      24.529  30.861  40.095  1.00  0.00           H  
ATOM    213 HD13 ILE    14      24.633  30.348  41.789  1.00  0.00           H  
ATOM    214  N   TRP    15      29.380  31.676  44.217  1.00  0.00           N  
ATOM    215  CA  TRP    15      30.480  31.810  45.145  1.00  0.00           C  
ATOM    216  C   TRP    15      30.511  30.662  46.156  1.00  0.00           C  
ATOM    217  O   TRP    15      29.661  30.541  47.023  1.00  0.00           O  
ATOM    218  CB  TRP    15      30.452  33.193  45.907  1.00  0.00           C  
ATOM    219  CG  TRP    15      31.668  33.611  46.737  1.00  0.00           C  
ATOM    220  CD1 TRP    15      32.877  32.918  46.741  1.00  0.00           C  
ATOM    221  NE1 TRP    15      33.744  33.655  47.554  1.00  0.00           N  
ATOM    222  CE2 TRP    15      33.034  34.581  48.343  1.00  0.00           C  
ATOM    223  CZ2 TRP    15      33.528  35.408  49.348  1.00  0.00           C  
ATOM    224  CH2 TRP    15      32.737  36.435  49.809  1.00  0.00           C  
ATOM    225  CZ3 TRP    15      31.363  36.478  49.411  1.00  0.00           C  
ATOM    226  CE3 TRP    15      30.865  35.549  48.438  1.00  0.00           C  
ATOM    227  CD2 TRP    15      31.716  34.612  47.856  1.00  0.00           C  
ATOM    228  H   TRP    15      28.595  32.305  44.314  1.00  0.00           H  
ATOM    229  HA  TRP    15      31.428  31.851  44.610  1.00  0.00           H  
ATOM    230  HB2 TRP    15      30.207  33.894  45.109  1.00  0.00           H  
ATOM    231  HB3 TRP    15      29.677  33.178  46.675  1.00  0.00           H  
ATOM    232  HD1 TRP    15      33.181  32.058  46.161  1.00  0.00           H  
ATOM    233  HE1 TRP    15      34.736  33.502  47.666  1.00  0.00           H  
ATOM    234  HZ2 TRP    15      34.511  35.356  49.793  1.00  0.00           H  
ATOM    235  HH2 TRP    15      33.134  37.087  50.573  1.00  0.00           H  
ATOM    236  HZ3 TRP    15      30.743  37.305  49.725  1.00  0.00           H  
ATOM    237  HE3 TRP    15      29.835  35.664  48.137  1.00  0.00           H  
ATOM    238  N   SER    16      31.574  29.824  46.074  1.00  0.00           N  
ATOM    239  CA  SER    16      31.725  28.705  46.981  1.00  0.00           C  
ATOM    240  C   SER    16      31.983  29.004  48.432  1.00  0.00           C  
ATOM    241  O   SER    16      32.053  28.052  49.223  1.00  0.00           O  
ATOM    242  CB  SER    16      32.605  27.651  46.390  1.00  0.00           C  
ATOM    243  OG  SER    16      33.982  28.042  46.484  1.00  0.00           O  
ATOM    244  H   SER    16      32.271  30.065  45.384  1.00  0.00           H  
ATOM    245  HA  SER    16      30.780  28.164  46.926  1.00  0.00           H  
ATOM    246  HB2 SER    16      32.460  26.674  46.849  1.00  0.00           H  
ATOM    247  HB3 SER    16      32.420  27.506  45.326  1.00  0.00           H  
ATOM    248  HG  SER    16      34.041  28.808  45.908  1.00  0.00           H  
ATOM    249  N   GLU    17      32.015  30.262  48.883  1.00  0.00           N  
ATOM    250  CA  GLU    17      31.889  30.635  50.239  1.00  0.00           C  
ATOM    251  C   GLU    17      30.514  30.341  50.770  1.00  0.00           C  
ATOM    252  O   GLU    17      30.351  30.211  51.996  1.00  0.00           O  
ATOM    253  CB  GLU    17      32.295  32.106  50.511  1.00  0.00           C  
ATOM    254  CG  GLU    17      32.475  32.549  51.886  1.00  0.00           C  
ATOM    255  CD  GLU    17      33.847  32.176  52.543  1.00  0.00           C  
ATOM    256  OE1 GLU    17      34.598  31.315  52.022  1.00  0.00           O  
ATOM    257  OE2 GLU    17      34.195  32.645  53.646  1.00  0.00           O1-
ATOM    258  H   GLU    17      31.837  31.058  48.289  1.00  0.00           H  
ATOM    259  HA  GLU    17      32.656  30.099  50.797  1.00  0.00           H  
ATOM    260  HB2 GLU    17      33.218  32.323  49.974  1.00  0.00           H  
ATOM    261  HB3 GLU    17      31.498  32.709  50.077  1.00  0.00           H  
ATOM    262  HG2 GLU    17      32.350  33.631  51.942  1.00  0.00           H  
ATOM    263  HG3 GLU    17      31.673  32.295  52.579  1.00  0.00           H  
ATOM    264  N   ASP    18      29.474  30.197  49.904  1.00  0.00           N  
ATOM    265  CA  ASP    18      28.051  29.876  50.246  1.00  0.00           C  
ATOM    266  C   ASP    18      27.259  28.919  49.269  1.00  0.00           C  
ATOM    267  O   ASP    18      26.345  28.177  49.649  1.00  0.00           O  
ATOM    268  CB  ASP    18      27.255  31.105  50.523  1.00  0.00           C  
ATOM    269  CG  ASP    18      27.176  31.493  51.978  1.00  0.00           C  
ATOM    270  OD1 ASP    18      27.243  30.713  52.959  1.00  0.00           O  
ATOM    271  OD2 ASP    18      27.021  32.713  52.051  1.00  0.00           O1-
ATOM    272  H   ASP    18      29.649  30.336  48.919  1.00  0.00           H  
ATOM    273  HA  ASP    18      28.030  29.172  51.078  1.00  0.00           H  
ATOM    274  HB2 ASP    18      27.589  31.891  49.847  1.00  0.00           H  
ATOM    275  HB3 ASP    18      26.261  30.871  50.142  1.00  0.00           H  
ATOM    276  N   GLY    19      27.634  28.844  48.007  1.00  0.00           N  
ATOM    277  CA  GLY    19      26.874  28.163  46.973  1.00  0.00           C  
ATOM    278  C   GLY    19      25.884  29.113  46.386  1.00  0.00           C  
ATOM    279  O   GLY    19      24.952  28.641  45.782  1.00  0.00           O  
ATOM    280  H   GLY    19      28.401  29.435  47.723  1.00  0.00           H  
ATOM    281  HA2 GLY    19      27.525  27.712  46.223  1.00  0.00           H  
ATOM    282  HA3 GLY    19      26.366  27.316  47.434  1.00  0.00           H  
ATOM    283  N   CYS    20      26.038  30.430  46.531  1.00  0.00           N  
ATOM    284  CA  CYS    20      25.064  31.396  46.134  1.00  0.00           C  
ATOM    285  C   CYS    20      25.652  32.431  45.183  1.00  0.00           C  
ATOM    286  O   CYS    20      26.853  32.485  44.983  1.00  0.00           O  
ATOM    287  CB  CYS    20      24.485  32.050  47.388  1.00  0.00           C  
ATOM    288  SG  CYS    20      23.622  30.899  48.435  1.00  0.00           S  
ATOM    289  H   CYS    20      26.848  30.800  47.009  1.00  0.00           H  
ATOM    290  HA  CYS    20      24.261  30.899  45.589  1.00  0.00           H  
ATOM    291  HB2 CYS    20      25.370  32.427  47.903  1.00  0.00           H  
ATOM    292  HB3 CYS    20      23.785  32.840  47.113  1.00  0.00           H  
ATOM    293  HG  CYS    20      22.680  30.654  47.520  1.00  0.00           H  
ATOM    294  N   ILE    21      24.822  33.180  44.491  1.00  0.00           N  
ATOM    295  CA  ILE    21      25.187  34.061  43.355  1.00  0.00           C  
ATOM    296  C   ILE    21      25.621  35.485  43.856  1.00  0.00           C  
ATOM    297  O   ILE    21      25.016  36.150  44.679  1.00  0.00           O  
ATOM    298  CB  ILE    21      24.035  34.085  42.309  1.00  0.00           C  
ATOM    299  CG2 ILE    21      22.856  34.919  42.764  1.00  0.00           C  
ATOM    300  CG1 ILE    21      24.595  34.470  40.905  1.00  0.00           C  
ATOM    301  CD1 ILE    21      23.618  34.098  39.763  1.00  0.00           C  
ATOM    302  H   ILE    21      23.835  33.002  44.614  1.00  0.00           H  
ATOM    303  HA  ILE    21      26.026  33.574  42.858  1.00  0.00           H  
ATOM    304  HB  ILE    21      23.679  33.060  42.214  1.00  0.00           H  
ATOM    305 HG21 ILE    21      22.597  34.812  43.817  1.00  0.00           H  
ATOM    306 HG22 ILE    21      23.043  35.981  42.608  1.00  0.00           H  
ATOM    307 HG23 ILE    21      21.921  34.705  42.246  1.00  0.00           H  
ATOM    308 HG12 ILE    21      24.559  35.556  40.823  1.00  0.00           H  
ATOM    309 HG13 ILE    21      25.548  33.981  40.701  1.00  0.00           H  
ATOM    310 HD11 ILE    21      24.056  34.350  38.797  1.00  0.00           H  
ATOM    311 HD12 ILE    21      23.427  33.024  39.773  1.00  0.00           H  
ATOM    312 HD13 ILE    21      22.632  34.542  39.904  1.00  0.00           H  
ATOM    313  N   TYR    22      26.700  35.928  43.280  1.00  0.00           N  
ATOM    314  CA  TYR    22      27.191  37.298  43.432  1.00  0.00           C  
ATOM    315  C   TYR    22      27.663  38.072  42.130  1.00  0.00           C  
ATOM    316  O   TYR    22      28.004  37.410  41.144  1.00  0.00           O  
ATOM    317  CB  TYR    22      28.294  37.277  44.516  1.00  0.00           C  
ATOM    318  CG  TYR    22      27.854  36.845  45.884  1.00  0.00           C  
ATOM    319  CD1 TYR    22      27.936  35.480  46.219  1.00  0.00           C  
ATOM    320  CE1 TYR    22      27.423  35.108  47.475  1.00  0.00           C  
ATOM    321  CZ  TYR    22      26.929  35.998  48.393  1.00  0.00           C  
ATOM    322  OH  TYR    22      26.223  35.513  49.410  1.00  0.00           O  
ATOM    323  CE2 TYR    22      26.879  37.342  48.061  1.00  0.00           C  
ATOM    324  CD2 TYR    22      27.345  37.764  46.814  1.00  0.00           C  
ATOM    325  H   TYR    22      27.176  35.320  42.630  1.00  0.00           H  
ATOM    326  HA  TYR    22      26.444  37.939  43.899  1.00  0.00           H  
ATOM    327  HB2 TYR    22      29.018  36.595  44.068  1.00  0.00           H  
ATOM    328  HB3 TYR    22      28.739  38.267  44.607  1.00  0.00           H  
ATOM    329  HD1 TYR    22      28.150  34.677  45.529  1.00  0.00           H  
ATOM    330  HE1 TYR    22      27.394  34.068  47.763  1.00  0.00           H  
ATOM    331  HH  TYR    22      25.784  36.206  49.908  1.00  0.00           H  
ATOM    332  HE2 TYR    22      26.431  38.010  48.781  1.00  0.00           H  
ATOM    333  HD2 TYR    22      27.352  38.789  46.475  1.00  0.00           H  
ATOM    334  N   PRO    23      27.524  39.435  42.081  1.00  0.00           N  
ATOM    335  CA  PRO    23      28.078  40.160  40.999  1.00  0.00           C  
ATOM    336  C   PRO    23      29.550  39.990  41.119  1.00  0.00           C  
ATOM    337  O   PRO    23      30.151  39.938  42.162  1.00  0.00           O  
ATOM    338  CD  PRO    23      27.062  40.358  43.168  1.00  0.00           C  
ATOM    339  CG  PRO    23      26.572  41.570  42.449  1.00  0.00           C  
ATOM    340  CB  PRO    23      27.601  41.525  41.297  1.00  0.00           C  
ATOM    341  HD2 PRO    23      27.860  40.648  43.851  1.00  0.00           H  
ATOM    342  HD3 PRO    23      26.300  39.940  43.827  1.00  0.00           H  
ATOM    343  HG2 PRO    23      26.480  42.460  43.072  1.00  0.00           H  
ATOM    344  HG3 PRO    23      25.565  41.336  42.108  1.00  0.00           H  
ATOM    345  HB2 PRO    23      28.488  42.103  41.556  1.00  0.00           H  
ATOM    346  HB3 PRO    23      27.114  41.894  40.394  1.00  0.00           H  
ATOM    347  HA  PRO    23      27.719  39.794  40.038  1.00  0.00           H  
ATOM    348  N   ALA    24      30.195  39.915  39.900  1.00  0.00           N  
ATOM    349  CA  ALA    24      31.587  39.742  39.753  1.00  0.00           C  
ATOM    350  C   ALA    24      32.166  40.479  38.509  1.00  0.00           C  
ATOM    351  O   ALA    24      31.463  41.194  37.750  1.00  0.00           O  
ATOM    352  CB  ALA    24      31.821  38.253  39.731  1.00  0.00           C  
ATOM    353  H   ALA    24      29.669  39.835  39.041  1.00  0.00           H  
ATOM    354  HA  ALA    24      32.186  40.200  40.539  1.00  0.00           H  
ATOM    355  HB1 ALA    24      31.208  37.763  40.488  1.00  0.00           H  
ATOM    356  HB2 ALA    24      31.524  37.901  38.742  1.00  0.00           H  
ATOM    357  HB3 ALA    24      32.886  38.084  39.887  1.00  0.00           H  
ATOM    358  N   THR    25      33.494  40.596  38.368  1.00  0.00           N  
ATOM    359  CA  THR    25      34.166  41.013  37.075  1.00  0.00           C  
ATOM    360  C   THR    25      35.395  40.009  36.871  1.00  0.00           C  
ATOM    361  O   THR    25      35.930  39.413  37.825  1.00  0.00           O  
ATOM    362  CB  THR    25      34.846  42.449  37.170  1.00  0.00           C  
ATOM    363  CG2 THR    25      35.675  42.978  36.028  1.00  0.00           C  
ATOM    364  OG1 THR    25      33.825  43.388  37.185  1.00  0.00           O  
ATOM    365  H   THR    25      34.077  40.189  39.085  1.00  0.00           H  
ATOM    366  HA  THR    25      33.478  41.044  36.231  1.00  0.00           H  
ATOM    367  HB  THR    25      35.496  42.498  38.044  1.00  0.00           H  
ATOM    368 HG21 THR    25      36.541  42.322  35.938  1.00  0.00           H  
ATOM    369 HG22 THR    25      35.232  43.078  35.037  1.00  0.00           H  
ATOM    370 HG23 THR    25      36.017  43.973  36.312  1.00  0.00           H  
ATOM    371  HG1 THR    25      33.137  42.977  37.714  1.00  0.00           H  
ATOM    372  N   ILE    26      35.821  39.826  35.569  1.00  0.00           N  
ATOM    373  CA  ILE    26      37.037  39.041  35.162  1.00  0.00           C  
ATOM    374  C   ILE    26      38.411  39.747  35.440  1.00  0.00           C  
ATOM    375  O   ILE    26      38.493  40.876  34.971  1.00  0.00           O  
ATOM    376  CB  ILE    26      36.881  38.532  33.727  1.00  0.00           C  
ATOM    377  CG2 ILE    26      38.214  37.776  33.352  1.00  0.00           C  
ATOM    378  CG1 ILE    26      35.649  37.678  33.596  1.00  0.00           C  
ATOM    379  CD1 ILE    26      35.427  37.086  32.193  1.00  0.00           C  
ATOM    380  H   ILE    26      35.216  40.258  34.884  1.00  0.00           H  
ATOM    381  HA  ILE    26      37.044  38.192  35.846  1.00  0.00           H  
ATOM    382  HB  ILE    26      36.848  39.416  33.090  1.00  0.00           H  
ATOM    383 HG21 ILE    26      38.145  37.256  32.396  1.00  0.00           H  
ATOM    384 HG22 ILE    26      39.106  38.380  33.186  1.00  0.00           H  
ATOM    385 HG23 ILE    26      38.457  37.125  34.192  1.00  0.00           H  
ATOM    386 HG12 ILE    26      35.687  36.870  34.326  1.00  0.00           H  
ATOM    387 HG13 ILE    26      34.707  38.205  33.752  1.00  0.00           H  
ATOM    388 HD11 ILE    26      35.416  37.866  31.432  1.00  0.00           H  
ATOM    389 HD12 ILE    26      36.309  36.488  31.964  1.00  0.00           H  
ATOM    390 HD13 ILE    26      34.469  36.565  32.210  1.00  0.00           H  
ATOM    391  N   ALA    27      39.427  39.093  35.966  1.00  0.00           N  
ATOM    392  CA  ALA    27      40.649  39.681  36.428  1.00  0.00           C  
ATOM    393  C   ALA    27      41.850  38.960  35.830  1.00  0.00           C  
ATOM    394  O   ALA    27      42.941  39.558  35.569  1.00  0.00           O  
ATOM    395  CB  ALA    27      40.634  39.714  37.994  1.00  0.00           C  
ATOM    396  H   ALA    27      39.022  38.234  36.311  1.00  0.00           H  
ATOM    397  HA  ALA    27      40.685  40.716  36.088  1.00  0.00           H  
ATOM    398  HB1 ALA    27      41.410  40.335  38.442  1.00  0.00           H  
ATOM    399  HB2 ALA    27      39.653  40.009  38.368  1.00  0.00           H  
ATOM    400  HB3 ALA    27      40.666  38.679  38.336  1.00  0.00           H  
ATOM    401  N   SER    28      41.770  37.634  35.520  1.00  0.00           N  
ATOM    402  CA  SER    28      42.712  36.801  34.740  1.00  0.00           C  
ATOM    403  C   SER    28      42.003  35.557  34.191  1.00  0.00           C  
ATOM    404  O   SER    28      41.353  34.912  34.948  1.00  0.00           O  
ATOM    405  CB  SER    28      43.892  36.412  35.646  1.00  0.00           C  
ATOM    406  OG  SER    28      44.895  35.976  34.791  1.00  0.00           O  
ATOM    407  H   SER    28      40.913  37.162  35.771  1.00  0.00           H  
ATOM    408  HA  SER    28      43.129  37.427  33.951  1.00  0.00           H  
ATOM    409  HB2 SER    28      44.269  37.251  36.231  1.00  0.00           H  
ATOM    410  HB3 SER    28      43.626  35.553  36.263  1.00  0.00           H  
ATOM    411  HG  SER    28      45.298  36.671  34.266  1.00  0.00           H  
ATOM    412  N   ILE    29      42.198  35.324  32.903  1.00  0.00           N  
ATOM    413  CA  ILE    29      41.835  34.054  32.255  1.00  0.00           C  
ATOM    414  C   ILE    29      43.019  33.059  31.878  1.00  0.00           C  
ATOM    415  O   ILE    29      43.952  33.316  31.161  1.00  0.00           O  
ATOM    416  CB  ILE    29      40.896  34.307  30.996  1.00  0.00           C  
ATOM    417  CG2 ILE    29      40.505  33.057  30.227  1.00  0.00           C  
ATOM    418  CG1 ILE    29      39.670  35.146  31.200  1.00  0.00           C  
ATOM    419  CD1 ILE    29      39.014  35.706  29.986  1.00  0.00           C  
ATOM    420  H   ILE    29      42.846  35.913  32.399  1.00  0.00           H  
ATOM    421  HA  ILE    29      41.284  33.419  32.950  1.00  0.00           H  
ATOM    422  HB  ILE    29      41.594  34.805  30.324  1.00  0.00           H  
ATOM    423 HG21 ILE    29      41.405  32.478  30.025  1.00  0.00           H  
ATOM    424 HG22 ILE    29      39.822  32.305  30.623  1.00  0.00           H  
ATOM    425 HG23 ILE    29      40.170  33.490  29.285  1.00  0.00           H  
ATOM    426 HG12 ILE    29      38.942  34.544  31.745  1.00  0.00           H  
ATOM    427 HG13 ILE    29      39.987  35.990  31.811  1.00  0.00           H  
ATOM    428 HD11 ILE    29      39.795  36.152  29.370  1.00  0.00           H  
ATOM    429 HD12 ILE    29      38.528  34.875  29.473  1.00  0.00           H  
ATOM    430 HD13 ILE    29      38.244  36.449  30.197  1.00  0.00           H  
ATOM    431  N   ASP    30      42.858  31.771  32.269  1.00  0.00           N  
ATOM    432  CA  ASP    30      43.660  30.649  31.844  1.00  0.00           C  
ATOM    433  C   ASP    30      43.173  29.940  30.541  1.00  0.00           C  
ATOM    434  O   ASP    30      42.375  29.026  30.719  1.00  0.00           O  
ATOM    435  CB  ASP    30      43.600  29.655  33.025  1.00  0.00           C  
ATOM    436  CG  ASP    30      44.666  28.575  32.831  1.00  0.00           C  
ATOM    437  OD1 ASP    30      45.599  28.757  32.021  1.00  0.00           O  
ATOM    438  OD2 ASP    30      44.531  27.594  33.580  1.00  0.00           O1-
ATOM    439  H   ASP    30      42.085  31.619  32.902  1.00  0.00           H  
ATOM    440  HA  ASP    30      44.721  30.883  31.766  1.00  0.00           H  
ATOM    441  HB2 ASP    30      43.815  30.152  33.971  1.00  0.00           H  
ATOM    442  HB3 ASP    30      42.630  29.168  33.120  1.00  0.00           H  
ATOM    443  N   PHE    31      43.461  30.488  29.414  1.00  0.00           N  
ATOM    444  CA  PHE    31      42.770  30.145  28.123  1.00  0.00           C  
ATOM    445  C   PHE    31      42.895  28.646  27.793  1.00  0.00           C  
ATOM    446  O   PHE    31      41.901  27.995  27.537  1.00  0.00           O  
ATOM    447  CB  PHE    31      43.297  31.048  26.952  1.00  0.00           C  
ATOM    448  CG  PHE    31      42.826  32.533  26.996  1.00  0.00           C  
ATOM    449  CD1 PHE    31      43.601  33.594  27.451  1.00  0.00           C  
ATOM    450  CE1 PHE    31      43.149  34.908  27.560  1.00  0.00           C  
ATOM    451  CZ  PHE    31      41.727  35.156  27.300  1.00  0.00           C  
ATOM    452  CE2 PHE    31      40.926  34.118  26.833  1.00  0.00           C  
ATOM    453  CD2 PHE    31      41.417  32.801  26.719  1.00  0.00           C  
ATOM    454  H   PHE    31      44.195  31.180  29.363  1.00  0.00           H  
ATOM    455  HA  PHE    31      41.715  30.379  28.265  1.00  0.00           H  
ATOM    456  HB2 PHE    31      44.387  31.042  26.944  1.00  0.00           H  
ATOM    457  HB3 PHE    31      42.839  30.588  26.077  1.00  0.00           H  
ATOM    458  HD1 PHE    31      44.633  33.356  27.662  1.00  0.00           H  
ATOM    459  HE1 PHE    31      43.845  35.666  27.889  1.00  0.00           H  
ATOM    460  HZ  PHE    31      41.417  36.190  27.338  1.00  0.00           H  
ATOM    461  HE2 PHE    31      39.858  34.227  26.712  1.00  0.00           H  
ATOM    462  HD2 PHE    31      40.746  32.019  26.397  1.00  0.00           H  
ATOM    463  N   LYS    32      44.027  27.972  28.105  1.00  0.00           N  
ATOM    464  CA  LYS    32      44.351  26.508  27.968  1.00  0.00           C  
ATOM    465  C   LYS    32      43.378  25.607  28.733  1.00  0.00           C  
ATOM    466  O   LYS    32      43.204  24.443  28.329  1.00  0.00           O  
ATOM    467  CB  LYS    32      45.822  26.153  28.420  1.00  0.00           C  
ATOM    468  CG  LYS    32      46.358  26.642  29.757  1.00  0.00           C  
ATOM    469  CD  LYS    32      47.512  25.766  30.169  1.00  0.00           C  
ATOM    470  CE  LYS    32      48.160  26.315  31.444  1.00  0.00           C  
ATOM    471  NZ  LYS    32      47.214  26.612  32.596  1.00  0.00           N1+
ATOM    472  H   LYS    32      44.713  28.584  28.523  1.00  0.00           H  
ATOM    473  HA  LYS    32      44.286  26.255  26.910  1.00  0.00           H  
ATOM    474  HB2 LYS    32      45.937  25.070  28.369  1.00  0.00           H  
ATOM    475  HB3 LYS    32      46.544  26.563  27.713  1.00  0.00           H  
ATOM    476  HG2 LYS    32      46.569  27.708  29.674  1.00  0.00           H  
ATOM    477  HG3 LYS    32      45.535  26.528  30.462  1.00  0.00           H  
ATOM    478  HD2 LYS    32      47.321  24.708  30.352  1.00  0.00           H  
ATOM    479  HD3 LYS    32      48.211  25.726  29.334  1.00  0.00           H  
ATOM    480  HE2 LYS    32      48.861  25.519  31.692  1.00  0.00           H  
ATOM    481  HE3 LYS    32      48.742  27.200  31.183  1.00  0.00           H  
ATOM    482  HZ1 LYS    32      47.832  26.511  33.389  1.00  0.00           H  
ATOM    483  HZ2 LYS    32      46.826  27.542  32.523  1.00  0.00           H  
ATOM    484  HZ3 LYS    32      46.520  25.879  32.565  1.00  0.00           H  
ATOM    485  N   ARG    33      42.789  26.142  29.867  1.00  0.00           N  
ATOM    486  CA  ARG    33      41.772  25.392  30.737  1.00  0.00           C  
ATOM    487  C   ARG    33      40.339  25.974  30.640  1.00  0.00           C  
ATOM    488  O   ARG    33      39.440  25.563  31.369  1.00  0.00           O  
ATOM    489  CB  ARG    33      42.286  25.311  32.206  1.00  0.00           C  
ATOM    490  CG  ARG    33      41.644  24.257  33.033  1.00  0.00           C  
ATOM    491  CD  ARG    33      42.298  24.197  34.485  1.00  0.00           C  
ATOM    492  NE  ARG    33      42.806  25.506  34.956  1.00  0.00           N  
ATOM    493  CZ  ARG    33      42.533  26.258  35.991  1.00  0.00           C  
ATOM    494  NH1 ARG    33      41.765  25.861  36.957  1.00  0.00           N  
ATOM    495  NH2 ARG    33      43.022  27.447  36.086  1.00  0.00           N1+
ATOM    496  H   ARG    33      42.885  27.098  30.176  1.00  0.00           H  
ATOM    497  HA  ARG    33      41.783  24.362  30.378  1.00  0.00           H  
ATOM    498  HB2 ARG    33      43.348  25.067  32.157  1.00  0.00           H  
ATOM    499  HB3 ARG    33      42.217  26.267  32.726  1.00  0.00           H  
ATOM    500  HG2 ARG    33      40.611  24.498  33.281  1.00  0.00           H  
ATOM    501  HG3 ARG    33      41.743  23.313  32.498  1.00  0.00           H  
ATOM    502  HD2 ARG    33      41.643  23.784  35.252  1.00  0.00           H  
ATOM    503  HD3 ARG    33      43.152  23.519  34.522  1.00  0.00           H  
ATOM    504  HE  ARG    33      43.409  26.013  34.325  1.00  0.00           H  
ATOM    505 HH11 ARG    33      41.580  24.869  36.998  1.00  0.00           H  
ATOM    506 HH12 ARG    33      41.790  26.324  37.855  1.00  0.00           H  
ATOM    507 HH21 ARG    33      43.638  27.732  35.338  1.00  0.00           H  
ATOM    508 HH22 ARG    33      42.812  28.107  36.820  1.00  0.00           H  
ATOM    509  N   GLU    34      40.111  27.035  29.794  1.00  0.00           N  
ATOM    510  CA  GLU    34      38.832  27.832  29.655  1.00  0.00           C  
ATOM    511  C   GLU    34      38.228  28.333  30.967  1.00  0.00           C  
ATOM    512  O   GLU    34      37.048  28.262  31.171  1.00  0.00           O  
ATOM    513  CB  GLU    34      37.801  27.090  28.742  1.00  0.00           C  
ATOM    514  CG  GLU    34      38.461  26.249  27.630  1.00  0.00           C  
ATOM    515  CD  GLU    34      37.497  25.878  26.490  1.00  0.00           C  
ATOM    516  OE1 GLU    34      37.840  26.025  25.293  1.00  0.00           O  
ATOM    517  OE2 GLU    34      36.367  25.429  26.757  1.00  0.00           O1-
ATOM    518  H   GLU    34      40.909  27.320  29.245  1.00  0.00           H  
ATOM    519  HA  GLU    34      39.100  28.703  29.056  1.00  0.00           H  
ATOM    520  HB2 GLU    34      37.367  26.325  29.384  1.00  0.00           H  
ATOM    521  HB3 GLU    34      37.021  27.752  28.364  1.00  0.00           H  
ATOM    522  HG2 GLU    34      39.166  26.988  27.249  1.00  0.00           H  
ATOM    523  HG3 GLU    34      38.930  25.329  27.982  1.00  0.00           H  
ATOM    524  N   THR    35      39.175  28.730  31.894  1.00  0.00           N  
ATOM    525  CA  THR    35      38.811  29.112  33.305  1.00  0.00           C  
ATOM    526  C   THR    35      39.282  30.498  33.578  1.00  0.00           C  
ATOM    527  O   THR    35      40.376  30.816  33.330  1.00  0.00           O  
ATOM    528  CB  THR    35      39.362  28.007  34.333  1.00  0.00           C  
ATOM    529  CG2 THR    35      39.418  28.541  35.735  1.00  0.00           C  
ATOM    530  OG1 THR    35      38.431  26.980  34.282  1.00  0.00           O  
ATOM    531  H   THR    35      40.142  28.736  31.603  1.00  0.00           H  
ATOM    532  HA  THR    35      37.729  29.100  33.435  1.00  0.00           H  
ATOM    533  HB  THR    35      40.331  27.684  33.953  1.00  0.00           H  
ATOM    534 HG21 THR    35      38.470  28.854  36.173  1.00  0.00           H  
ATOM    535 HG22 THR    35      39.857  27.888  36.488  1.00  0.00           H  
ATOM    536 HG23 THR    35      40.039  29.434  35.669  1.00  0.00           H  
ATOM    537  HG1 THR    35      38.444  26.594  33.403  1.00  0.00           H  
ATOM    538  N   CYS    36      38.448  31.292  34.194  1.00  0.00           N  
ATOM    539  CA  CYS    36      38.735  32.592  34.658  1.00  0.00           C  
ATOM    540  C   CYS    36      38.691  32.709  36.166  1.00  0.00           C  
ATOM    541  O   CYS    36      37.937  32.119  36.908  1.00  0.00           O  
ATOM    542  CB  CYS    36      37.640  33.560  34.098  1.00  0.00           C  
ATOM    543  SG  CYS    36      35.921  33.132  34.631  1.00  0.00           S  
ATOM    544  H   CYS    36      37.517  30.968  34.408  1.00  0.00           H  
ATOM    545  HA  CYS    36      39.712  32.856  34.255  1.00  0.00           H  
ATOM    546  HB2 CYS    36      37.815  34.577  34.449  1.00  0.00           H  
ATOM    547  HB3 CYS    36      37.450  33.568  33.024  1.00  0.00           H  
ATOM    548  HG  CYS    36      35.987  31.819  34.391  1.00  0.00           H  
ATOM    549  N   VAL    37      39.602  33.577  36.699  1.00  0.00           N  
ATOM    550  CA  VAL    37      39.677  34.055  38.072  1.00  0.00           C  
ATOM    551  C   VAL    37      38.760  35.294  38.029  1.00  0.00           C  
ATOM    552  O   VAL    37      39.164  36.318  37.442  1.00  0.00           O  
ATOM    553  CB  VAL    37      41.107  34.339  38.559  1.00  0.00           C  
ATOM    554  CG1 VAL    37      41.134  35.024  39.964  1.00  0.00           C  
ATOM    555  CG2 VAL    37      41.870  33.037  38.581  1.00  0.00           C  
ATOM    556  H   VAL    37      40.120  34.191  36.086  1.00  0.00           H  
ATOM    557  HA  VAL    37      39.322  33.310  38.783  1.00  0.00           H  
ATOM    558  HB  VAL    37      41.651  35.013  37.896  1.00  0.00           H  
ATOM    559 HG11 VAL    37      40.642  35.997  39.962  1.00  0.00           H  
ATOM    560 HG12 VAL    37      40.685  34.340  40.684  1.00  0.00           H  
ATOM    561 HG13 VAL    37      42.154  35.278  40.252  1.00  0.00           H  
ATOM    562 HG21 VAL    37      41.665  32.538  39.528  1.00  0.00           H  
ATOM    563 HG22 VAL    37      41.592  32.369  37.766  1.00  0.00           H  
ATOM    564 HG23 VAL    37      42.933  33.203  38.405  1.00  0.00           H  
ATOM    565  N   VAL    38      37.610  35.296  38.734  1.00  0.00           N  
ATOM    566  CA  VAL    38      36.816  36.485  38.941  1.00  0.00           C  
ATOM    567  C   VAL    38      37.135  37.139  40.249  1.00  0.00           C  
ATOM    568  O   VAL    38      37.465  36.492  41.210  1.00  0.00           O  
ATOM    569  CB  VAL    38      35.279  36.240  38.711  1.00  0.00           C  
ATOM    570  CG1 VAL    38      35.045  35.758  37.297  1.00  0.00           C  
ATOM    571  CG2 VAL    38      34.577  35.391  39.746  1.00  0.00           C  
ATOM    572  H   VAL    38      37.363  34.460  39.243  1.00  0.00           H  
ATOM    573  HA  VAL    38      37.150  37.243  38.232  1.00  0.00           H  
ATOM    574  HB  VAL    38      34.867  37.248  38.748  1.00  0.00           H  
ATOM    575 HG11 VAL    38      35.671  36.287  36.577  1.00  0.00           H  
ATOM    576 HG12 VAL    38      35.168  34.678  37.211  1.00  0.00           H  
ATOM    577 HG13 VAL    38      34.028  36.007  36.996  1.00  0.00           H  
ATOM    578 HG21 VAL    38      35.014  34.393  39.730  1.00  0.00           H  
ATOM    579 HG22 VAL    38      34.437  35.790  40.750  1.00  0.00           H  
ATOM    580 HG23 VAL    38      33.546  35.258  39.417  1.00  0.00           H  
ATOM    581  N   VAL    39      36.984  38.491  40.368  1.00  0.00           N  
ATOM    582  CA  VAL    39      36.661  39.184  41.604  1.00  0.00           C  
ATOM    583  C   VAL    39      35.221  39.468  41.849  1.00  0.00           C  
ATOM    584  O   VAL    39      34.641  40.152  41.008  1.00  0.00           O  
ATOM    585  CB  VAL    39      37.489  40.534  41.685  1.00  0.00           C  
ATOM    586  CG1 VAL    39      37.388  41.230  42.999  1.00  0.00           C  
ATOM    587  CG2 VAL    39      39.004  40.226  41.483  1.00  0.00           C  
ATOM    588  H   VAL    39      36.795  38.996  39.514  1.00  0.00           H  
ATOM    589  HA  VAL    39      37.086  38.564  42.393  1.00  0.00           H  
ATOM    590  HB  VAL    39      37.262  41.234  40.881  1.00  0.00           H  
ATOM    591 HG11 VAL    39      37.945  40.717  43.784  1.00  0.00           H  
ATOM    592 HG12 VAL    39      37.843  42.213  42.884  1.00  0.00           H  
ATOM    593 HG13 VAL    39      36.332  41.435  43.169  1.00  0.00           H  
ATOM    594 HG21 VAL    39      39.149  39.896  40.455  1.00  0.00           H  
ATOM    595 HG22 VAL    39      39.660  41.089  41.601  1.00  0.00           H  
ATOM    596 HG23 VAL    39      39.336  39.368  42.068  1.00  0.00           H  
ATOM    597  N   TYR    40      34.665  39.027  42.987  1.00  0.00           N  
ATOM    598  CA  TYR    40      33.344  39.355  43.432  1.00  0.00           C  
ATOM    599  C   TYR    40      33.157  40.793  43.912  1.00  0.00           C  
ATOM    600  O   TYR    40      33.802  41.214  44.939  1.00  0.00           O  
ATOM    601  CB  TYR    40      32.935  38.373  44.496  1.00  0.00           C  
ATOM    602  CG  TYR    40      32.751  36.944  44.096  1.00  0.00           C  
ATOM    603  CD1 TYR    40      33.757  35.998  44.397  1.00  0.00           C  
ATOM    604  CE1 TYR    40      33.743  34.696  43.826  1.00  0.00           C  
ATOM    605  CZ  TYR    40      32.749  34.385  42.873  1.00  0.00           C  
ATOM    606  OH  TYR    40      32.568  33.130  42.424  1.00  0.00           O  
ATOM    607  CE2 TYR    40      31.705  35.297  42.664  1.00  0.00           C  
ATOM    608  CD2 TYR    40      31.699  36.593  43.243  1.00  0.00           C  
ATOM    609  H   TYR    40      35.276  38.609  43.674  1.00  0.00           H  
ATOM    610  HA  TYR    40      32.678  39.202  42.582  1.00  0.00           H  
ATOM    611  HB2 TYR    40      33.576  38.397  45.377  1.00  0.00           H  
ATOM    612  HB3 TYR    40      31.898  38.617  44.729  1.00  0.00           H  
ATOM    613  HD1 TYR    40      34.544  36.163  45.119  1.00  0.00           H  
ATOM    614  HE1 TYR    40      34.332  33.866  44.188  1.00  0.00           H  
ATOM    615  HH  TYR    40      32.919  32.467  43.023  1.00  0.00           H  
ATOM    616  HE2 TYR    40      30.869  35.129  42.002  1.00  0.00           H  
ATOM    617  HD2 TYR    40      30.913  37.306  43.041  1.00  0.00           H  
ATOM    618  N   THR    41      32.266  41.477  43.216  1.00  0.00           N  
ATOM    619  CA  THR    41      32.132  42.937  43.299  1.00  0.00           C  
ATOM    620  C   THR    41      31.663  43.323  44.685  1.00  0.00           C  
ATOM    621  O   THR    41      30.730  42.687  45.052  1.00  0.00           O  
ATOM    622  CB  THR    41      31.194  43.383  42.187  1.00  0.00           C  
ATOM    623  CG2 THR    41      31.263  44.853  41.957  1.00  0.00           C  
ATOM    624  OG1 THR    41      31.546  42.666  41.076  1.00  0.00           O  
ATOM    625  H   THR    41      31.676  40.989  42.557  1.00  0.00           H  
ATOM    626  HA  THR    41      33.103  43.411  43.156  1.00  0.00           H  
ATOM    627  HB  THR    41      30.146  43.204  42.426  1.00  0.00           H  
ATOM    628 HG21 THR    41      32.228  45.359  41.943  1.00  0.00           H  
ATOM    629 HG22 THR    41      30.857  45.108  40.978  1.00  0.00           H  
ATOM    630 HG23 THR    41      30.609  45.342  42.679  1.00  0.00           H  
ATOM    631  HG1 THR    41      32.479  42.825  40.919  1.00  0.00           H  
ATOM    632  N   GLY    42      32.223  44.278  45.341  1.00  0.00           N  
ATOM    633  CA  GLY    42      31.881  44.733  46.690  1.00  0.00           C  
ATOM    634  C   GLY    42      32.552  43.949  47.831  1.00  0.00           C  
ATOM    635  O   GLY    42      32.598  44.456  48.959  1.00  0.00           O  
ATOM    636  H   GLY    42      33.098  44.611  44.963  1.00  0.00           H  
ATOM    637  HA2 GLY    42      32.079  45.781  46.919  1.00  0.00           H  
ATOM    638  HA3 GLY    42      30.800  44.637  46.792  1.00  0.00           H  
ATOM    639  N   TYR    43      32.971  42.709  47.566  1.00  0.00           N  
ATOM    640  CA  TYR    43      33.629  41.869  48.499  1.00  0.00           C  
ATOM    641  C   TYR    43      35.220  41.824  48.392  1.00  0.00           C  
ATOM    642  O   TYR    43      35.877  42.016  49.416  1.00  0.00           O  
ATOM    643  CB  TYR    43      33.096  40.451  48.213  1.00  0.00           C  
ATOM    644  CG  TYR    43      31.575  40.497  48.421  1.00  0.00           C  
ATOM    645  CD1 TYR    43      30.711  40.594  47.339  1.00  0.00           C  
ATOM    646  CE1 TYR    43      29.273  40.578  47.483  1.00  0.00           C  
ATOM    647  CZ  TYR    43      28.709  40.539  48.762  1.00  0.00           C  
ATOM    648  OH  TYR    43      27.340  40.611  49.004  1.00  0.00           O  
ATOM    649  CE2 TYR    43      29.569  40.593  49.876  1.00  0.00           C  
ATOM    650  CD2 TYR    43      30.974  40.547  49.672  1.00  0.00           C  
ATOM    651  H   TYR    43      32.820  42.405  46.615  1.00  0.00           H  
ATOM    652  HA  TYR    43      33.447  42.135  49.541  1.00  0.00           H  
ATOM    653  HB2 TYR    43      33.374  40.142  47.205  1.00  0.00           H  
ATOM    654  HB3 TYR    43      33.562  39.726  48.880  1.00  0.00           H  
ATOM    655  HD1 TYR    43      31.038  40.677  46.314  1.00  0.00           H  
ATOM    656  HE1 TYR    43      28.736  40.555  46.546  1.00  0.00           H  
ATOM    657  HH  TYR    43      26.865  40.745  48.180  1.00  0.00           H  
ATOM    658  HE2 TYR    43      29.140  40.769  50.852  1.00  0.00           H  
ATOM    659  HD2 TYR    43      31.596  40.748  50.532  1.00  0.00           H  
ATOM    660  N   GLY    44      35.724  41.694  47.154  1.00  0.00           N  
ATOM    661  CA  GLY    44      37.119  41.581  46.838  1.00  0.00           C  
ATOM    662  C   GLY    44      37.665  40.176  46.725  1.00  0.00           C  
ATOM    663  O   GLY    44      38.855  39.945  46.424  1.00  0.00           O  
ATOM    664  H   GLY    44      35.071  41.471  46.417  1.00  0.00           H  
ATOM    665  HA2 GLY    44      37.276  41.966  45.830  1.00  0.00           H  
ATOM    666  HA3 GLY    44      37.702  42.219  47.502  1.00  0.00           H  
ATOM    667  N   ASN    45      36.823  39.236  47.202  1.00  0.00           N  
ATOM    668  CA  ASN    45      37.089  37.789  47.186  1.00  0.00           C  
ATOM    669  C   ASN    45      37.255  37.290  45.728  1.00  0.00           C  
ATOM    670  O   ASN    45      36.529  37.782  44.881  1.00  0.00           O  
ATOM    671  CB  ASN    45      36.064  37.111  48.007  1.00  0.00           C  
ATOM    672  CG  ASN    45      36.263  37.452  49.425  1.00  0.00           C  
ATOM    673  OD1 ASN    45      35.774  38.471  49.964  1.00  0.00           O  
ATOM    674  ND2 ASN    45      37.112  36.711  50.110  1.00  0.00           N  
ATOM    675  H   ASN    45      35.945  39.543  47.594  1.00  0.00           H  
ATOM    676  HA  ASN    45      38.030  37.612  47.706  1.00  0.00           H  
ATOM    677  HB2 ASN    45      35.114  37.559  47.711  1.00  0.00           H  
ATOM    678  HB3 ASN    45      36.037  36.031  47.864  1.00  0.00           H  
ATOM    679 HD21 ASN    45      37.650  36.057  49.560  1.00  0.00           H  
ATOM    680 HD22 ASN    45      37.292  37.037  51.049  1.00  0.00           H  
ATOM    681  N   ARG    46      38.190  36.421  45.465  1.00  0.00           N  
ATOM    682  CA  ARG    46      38.465  35.896  44.122  1.00  0.00           C  
ATOM    683  C   ARG    46      38.445  34.385  43.964  1.00  0.00           C  
ATOM    684  O   ARG    46      38.889  33.680  44.864  1.00  0.00           O  
ATOM    685  CB  ARG    46      39.783  36.431  43.572  1.00  0.00           C  
ATOM    686  CG  ARG    46      41.098  35.772  44.153  1.00  0.00           C  
ATOM    687  CD  ARG    46      42.345  36.705  44.036  1.00  0.00           C  
ATOM    688  NE  ARG    46      42.911  36.829  42.660  1.00  0.00           N  
ATOM    689  CZ  ARG    46      42.848  37.973  42.012  1.00  0.00           C  
ATOM    690  NH1 ARG    46      42.314  39.079  42.439  1.00  0.00           N  
ATOM    691  NH2 ARG    46      43.437  38.013  40.885  1.00  0.00           N1+
ATOM    692  H   ARG    46      38.481  35.903  46.282  1.00  0.00           H  
ATOM    693  HA  ARG    46      37.743  36.351  43.444  1.00  0.00           H  
ATOM    694  HB2 ARG    46      39.727  36.357  42.486  1.00  0.00           H  
ATOM    695  HB3 ARG    46      39.731  37.466  43.910  1.00  0.00           H  
ATOM    696  HG2 ARG    46      40.796  35.699  45.198  1.00  0.00           H  
ATOM    697  HG3 ARG    46      41.269  34.736  43.861  1.00  0.00           H  
ATOM    698  HD2 ARG    46      42.015  37.682  44.389  1.00  0.00           H  
ATOM    699  HD3 ARG    46      43.115  36.299  44.692  1.00  0.00           H  
ATOM    700  HE  ARG    46      43.046  35.984  42.125  1.00  0.00           H  
ATOM    701 HH11 ARG    46      41.863  39.148  43.341  1.00  0.00           H  
ATOM    702 HH12 ARG    46      42.330  39.857  41.794  1.00  0.00           H  
ATOM    703 HH21 ARG    46      44.177  37.377  40.622  1.00  0.00           H  
ATOM    704 HH22 ARG    46      43.165  38.831  40.359  1.00  0.00           H  
ATOM    705  N   GLU    47      37.939  33.878  42.823  1.00  0.00           N  
ATOM    706  CA  GLU    47      37.688  32.415  42.754  1.00  0.00           C  
ATOM    707  C   GLU    47      37.843  31.950  41.306  1.00  0.00           C  
ATOM    708  O   GLU    47      37.557  32.711  40.375  1.00  0.00           O  
ATOM    709  CB  GLU    47      36.341  32.178  43.394  1.00  0.00           C  
ATOM    710  CG  GLU    47      35.887  30.723  43.378  1.00  0.00           C  
ATOM    711  CD  GLU    47      34.642  30.743  44.235  1.00  0.00           C  
ATOM    712  OE1 GLU    47      33.620  31.302  43.784  1.00  0.00           O  
ATOM    713  OE2 GLU    47      34.678  30.094  45.340  1.00  0.00           O1-
ATOM    714  H   GLU    47      37.586  34.548  42.156  1.00  0.00           H  
ATOM    715  HA  GLU    47      38.485  31.930  43.319  1.00  0.00           H  
ATOM    716  HB2 GLU    47      36.318  32.599  44.400  1.00  0.00           H  
ATOM    717  HB3 GLU    47      35.636  32.702  42.749  1.00  0.00           H  
ATOM    718  HG2 GLU    47      35.670  30.382  42.366  1.00  0.00           H  
ATOM    719  HG3 GLU    47      36.604  30.067  43.870  1.00  0.00           H  
ATOM    720  N   GLU    48      38.035  30.661  41.073  1.00  0.00           N  
ATOM    721  CA  GLU    48      37.963  30.094  39.726  1.00  0.00           C  
ATOM    722  C   GLU    48      36.545  29.624  39.336  1.00  0.00           C  
ATOM    723  O   GLU    48      35.822  28.932  40.049  1.00  0.00           O  
ATOM    724  CB  GLU    48      38.973  28.981  39.505  1.00  0.00           C  
ATOM    725  CG  GLU    48      40.405  29.451  39.659  1.00  0.00           C  
ATOM    726  CD  GLU    48      41.489  28.568  39.023  1.00  0.00           C  
ATOM    727  OE1 GLU    48      41.529  27.352  39.377  1.00  0.00           O  
ATOM    728  OE2 GLU    48      42.272  28.955  38.137  1.00  0.00           O1-
ATOM    729  H   GLU    48      38.112  30.019  41.848  1.00  0.00           H  
ATOM    730  HA  GLU    48      38.247  30.893  39.041  1.00  0.00           H  
ATOM    731  HB2 GLU    48      38.844  28.158  40.209  1.00  0.00           H  
ATOM    732  HB3 GLU    48      38.716  28.627  38.507  1.00  0.00           H  
ATOM    733  HG2 GLU    48      40.610  30.371  39.111  1.00  0.00           H  
ATOM    734  HG3 GLU    48      40.479  29.602  40.735  1.00  0.00           H  
ATOM    735  N   GLN    49      36.265  30.036  38.110  1.00  0.00           N  
ATOM    736  CA  GLN    49      34.960  29.861  37.509  1.00  0.00           C  
ATOM    737  C   GLN    49      35.165  29.489  36.018  1.00  0.00           C  
ATOM    738  O   GLN    49      36.006  30.113  35.354  1.00  0.00           O  
ATOM    739  CB  GLN    49      34.199  31.166  37.651  1.00  0.00           C  
ATOM    740  CG  GLN    49      33.715  31.540  39.083  1.00  0.00           C  
ATOM    741  CD  GLN    49      32.785  30.528  39.710  1.00  0.00           C  
ATOM    742  OE1 GLN    49      32.066  29.756  39.058  1.00  0.00           O  
ATOM    743  NE2 GLN    49      32.752  30.397  40.990  1.00  0.00           N  
ATOM    744  H   GLN    49      37.033  30.475  37.623  1.00  0.00           H  
ATOM    745  HA  GLN    49      34.513  29.040  38.071  1.00  0.00           H  
ATOM    746  HB2 GLN    49      34.838  31.939  37.224  1.00  0.00           H  
ATOM    747  HB3 GLN    49      33.287  31.147  37.054  1.00  0.00           H  
ATOM    748  HG2 GLN    49      34.531  31.600  39.803  1.00  0.00           H  
ATOM    749  HG3 GLN    49      33.241  32.509  38.932  1.00  0.00           H  
ATOM    750 HE21 GLN    49      33.313  30.980  41.595  1.00  0.00           H  
ATOM    751 HE22 GLN    49      32.132  29.689  41.358  1.00  0.00           H  
ATOM    752  N   ASN    50      34.486  28.462  35.474  1.00  0.00           N  
ATOM    753  CA  ASN    50      34.424  28.114  34.048  1.00  0.00           C  
ATOM    754  C   ASN    50      33.643  29.218  33.242  1.00  0.00           C  
ATOM    755  O   ASN    50      32.644  29.727  33.648  1.00  0.00           O  
ATOM    756  CB  ASN    50      33.749  26.765  34.032  1.00  0.00           C  
ATOM    757  CG  ASN    50      33.485  26.049  32.692  1.00  0.00           C  
ATOM    758  OD1 ASN    50      33.583  26.607  31.590  1.00  0.00           O  
ATOM    759  ND2 ASN    50      33.222  24.813  32.613  1.00  0.00           N  
ATOM    760  H   ASN    50      33.789  27.990  36.032  1.00  0.00           H  
ATOM    761  HA  ASN    50      35.449  27.976  33.701  1.00  0.00           H  
ATOM    762  HB2 ASN    50      34.182  26.045  34.726  1.00  0.00           H  
ATOM    763  HB3 ASN    50      32.773  26.984  34.465  1.00  0.00           H  
ATOM    764 HD21 ASN    50      33.361  24.131  33.345  1.00  0.00           H  
ATOM    765 HD22 ASN    50      33.095  24.458  31.676  1.00  0.00           H  
ATOM    766  N   LEU    51      34.050  29.473  32.024  1.00  0.00           N  
ATOM    767  CA  LEU    51      33.481  30.443  31.091  1.00  0.00           C  
ATOM    768  C   LEU    51      32.032  30.087  30.735  1.00  0.00           C  
ATOM    769  O   LEU    51      31.170  30.936  30.683  1.00  0.00           O  
ATOM    770  CB  LEU    51      34.416  30.458  29.901  1.00  0.00           C  
ATOM    771  CG  LEU    51      35.786  31.146  30.142  1.00  0.00           C  
ATOM    772  CD1 LEU    51      36.727  31.081  28.964  1.00  0.00           C  
ATOM    773  CD2 LEU    51      35.622  32.622  30.454  1.00  0.00           C  
ATOM    774  H   LEU    51      34.846  28.955  31.681  1.00  0.00           H  
ATOM    775  HA  LEU    51      33.505  31.425  31.562  1.00  0.00           H  
ATOM    776  HB2 LEU    51      34.630  29.435  29.593  1.00  0.00           H  
ATOM    777  HB3 LEU    51      33.935  30.960  29.062  1.00  0.00           H  
ATOM    778  HG  LEU    51      36.213  30.701  31.041  1.00  0.00           H  
ATOM    779 HD11 LEU    51      36.368  31.783  28.213  1.00  0.00           H  
ATOM    780 HD12 LEU    51      37.750  31.385  29.186  1.00  0.00           H  
ATOM    781 HD13 LEU    51      36.760  30.070  28.558  1.00  0.00           H  
ATOM    782 HD21 LEU    51      36.622  33.054  30.421  1.00  0.00           H  
ATOM    783 HD22 LEU    51      35.057  33.176  29.705  1.00  0.00           H  
ATOM    784 HD23 LEU    51      35.061  32.764  31.378  1.00  0.00           H  
ATOM    785  N   SER    52      31.695  28.782  30.564  1.00  0.00           N  
ATOM    786  CA  SER    52      30.317  28.317  30.577  1.00  0.00           C  
ATOM    787  C   SER    52      29.519  28.576  31.828  1.00  0.00           C  
ATOM    788  O   SER    52      28.351  28.979  31.744  1.00  0.00           O  
ATOM    789  CB  SER    52      30.182  26.833  30.303  1.00  0.00           C  
ATOM    790  OG  SER    52      30.836  26.610  29.085  1.00  0.00           O  
ATOM    791  H   SER    52      32.394  28.055  30.502  1.00  0.00           H  
ATOM    792  HA  SER    52      29.766  28.848  29.801  1.00  0.00           H  
ATOM    793  HB2 SER    52      30.641  26.277  31.121  1.00  0.00           H  
ATOM    794  HB3 SER    52      29.127  26.577  30.201  1.00  0.00           H  
ATOM    795  HG  SER    52      30.283  27.008  28.407  1.00  0.00           H  
ATOM    796  N   ASP    53      30.176  28.416  32.943  1.00  0.00           N  
ATOM    797  CA  ASP    53      29.501  28.813  34.219  1.00  0.00           C  
ATOM    798  C   ASP    53      29.379  30.277  34.653  1.00  0.00           C  
ATOM    799  O   ASP    53      28.827  30.566  35.709  1.00  0.00           O  
ATOM    800  CB  ASP    53      30.275  28.107  35.312  1.00  0.00           C  
ATOM    801  CG  ASP    53      30.047  26.620  35.328  1.00  0.00           C  
ATOM    802  OD1 ASP    53      30.317  26.024  36.359  1.00  0.00           O  
ATOM    803  OD2 ASP    53      29.443  26.019  34.438  1.00  0.00           O1-
ATOM    804  H   ASP    53      31.141  28.135  33.044  1.00  0.00           H  
ATOM    805  HA  ASP    53      28.474  28.450  34.274  1.00  0.00           H  
ATOM    806  HB2 ASP    53      31.331  28.376  35.316  1.00  0.00           H  
ATOM    807  HB3 ASP    53      29.944  28.516  36.266  1.00  0.00           H  
ATOM    808  N   LEU    54      29.986  31.210  33.896  1.00  0.00           N  
ATOM    809  CA  LEU    54      29.639  32.656  34.014  1.00  0.00           C  
ATOM    810  C   LEU    54      28.203  32.975  33.607  1.00  0.00           C  
ATOM    811  O   LEU    54      27.623  32.328  32.702  1.00  0.00           O  
ATOM    812  CB  LEU    54      30.563  33.504  33.139  1.00  0.00           C  
ATOM    813  CG  LEU    54      31.958  33.263  33.655  1.00  0.00           C  
ATOM    814  CD1 LEU    54      32.891  34.135  32.768  1.00  0.00           C  
ATOM    815  CD2 LEU    54      32.177  33.714  35.104  1.00  0.00           C  
ATOM    816  H   LEU    54      30.472  30.906  33.066  1.00  0.00           H  
ATOM    817  HA  LEU    54      29.746  32.967  35.053  1.00  0.00           H  
ATOM    818  HB2 LEU    54      30.498  33.113  32.123  1.00  0.00           H  
ATOM    819  HB3 LEU    54      30.382  34.575  33.228  1.00  0.00           H  
ATOM    820  HG  LEU    54      32.198  32.220  33.452  1.00  0.00           H  
ATOM    821 HD11 LEU    54      32.894  35.204  32.983  1.00  0.00           H  
ATOM    822 HD12 LEU    54      33.906  33.788  32.956  1.00  0.00           H  
ATOM    823 HD13 LEU    54      32.697  33.862  31.730  1.00  0.00           H  
ATOM    824 HD21 LEU    54      31.727  33.027  35.821  1.00  0.00           H  
ATOM    825 HD22 LEU    54      33.228  33.629  35.379  1.00  0.00           H  
ATOM    826 HD23 LEU    54      31.758  34.697  35.318  1.00  0.00           H  
ATOM    827  N   LEU    55      27.622  33.983  34.259  1.00  0.00           N  
ATOM    828  CA  LEU    55      26.338  34.554  33.840  1.00  0.00           C  
ATOM    829  C   LEU    55      26.543  36.001  33.320  1.00  0.00           C  
ATOM    830  O   LEU    55      27.621  36.604  33.477  1.00  0.00           O  
ATOM    831  CB  LEU    55      25.328  34.593  35.030  1.00  0.00           C  
ATOM    832  CG  LEU    55      24.760  33.139  35.318  1.00  0.00           C  
ATOM    833  CD1 LEU    55      25.596  32.322  36.294  1.00  0.00           C  
ATOM    834  CD2 LEU    55      23.412  33.232  36.031  1.00  0.00           C  
ATOM    835  H   LEU    55      28.002  34.277  35.147  1.00  0.00           H  
ATOM    836  HA  LEU    55      25.864  33.926  33.085  1.00  0.00           H  
ATOM    837  HB2 LEU    55      25.744  35.054  35.926  1.00  0.00           H  
ATOM    838  HB3 LEU    55      24.531  35.233  34.651  1.00  0.00           H  
ATOM    839  HG  LEU    55      24.589  32.547  34.418  1.00  0.00           H  
ATOM    840 HD11 LEU    55      25.423  32.755  37.278  1.00  0.00           H  
ATOM    841 HD12 LEU    55      25.124  31.340  36.341  1.00  0.00           H  
ATOM    842 HD13 LEU    55      26.644  32.268  36.003  1.00  0.00           H  
ATOM    843 HD21 LEU    55      23.189  32.360  36.645  1.00  0.00           H  
ATOM    844 HD22 LEU    55      23.179  34.187  36.501  1.00  0.00           H  
ATOM    845 HD23 LEU    55      22.663  33.155  35.242  1.00  0.00           H  
ATOM    846  N   SER    56      25.446  36.581  32.861  1.00  0.00           N  
ATOM    847  CA  SER    56      25.281  37.957  32.420  1.00  0.00           C  
ATOM    848  C   SER    56      25.518  38.910  33.678  1.00  0.00           C  
ATOM    849  O   SER    56      25.120  38.559  34.805  1.00  0.00           O  
ATOM    850  CB  SER    56      23.813  38.190  32.037  1.00  0.00           C  
ATOM    851  OG  SER    56      23.349  37.291  31.005  1.00  0.00           O  
ATOM    852  H   SER    56      24.590  36.045  32.831  1.00  0.00           H  
ATOM    853  HA  SER    56      25.900  38.227  31.564  1.00  0.00           H  
ATOM    854  HB2 SER    56      23.290  37.780  32.902  1.00  0.00           H  
ATOM    855  HB3 SER    56      23.551  39.230  31.842  1.00  0.00           H  
ATOM    856  HG  SER    56      22.873  37.841  30.379  1.00  0.00           H  
ATOM    857  N   PRO    57      26.272  40.038  33.560  1.00  0.00           N  
ATOM    858  CA  PRO    57      26.359  41.050  34.594  1.00  0.00           C  
ATOM    859  C   PRO    57      25.015  41.512  35.040  1.00  0.00           C  
ATOM    860  O   PRO    57      23.988  41.556  34.338  1.00  0.00           O  
ATOM    861  CD  PRO    57      26.736  40.603  32.281  1.00  0.00           C  
ATOM    862  CG  PRO    57      27.127  42.066  32.539  1.00  0.00           C  
ATOM    863  CB  PRO    57      27.376  42.076  34.059  1.00  0.00           C  
ATOM    864  HD2 PRO    57      25.839  40.517  31.667  1.00  0.00           H  
ATOM    865  HD3 PRO    57      27.639  40.098  31.940  1.00  0.00           H  
ATOM    866  HG2 PRO    57      26.310  42.731  32.258  1.00  0.00           H  
ATOM    867  HG3 PRO    57      28.099  42.220  32.070  1.00  0.00           H  
ATOM    868  HB2 PRO    57      27.178  43.091  34.402  1.00  0.00           H  
ATOM    869  HB3 PRO    57      28.367  41.740  34.364  1.00  0.00           H  
ATOM    870  HA  PRO    57      26.854  40.715  35.505  1.00  0.00           H  
ATOM    871  N   ILE    58      24.949  41.867  36.318  1.00  0.00           N  
ATOM    872  CA  ILE    58      23.787  42.108  37.129  1.00  0.00           C  
ATOM    873  C   ILE    58      23.583  43.624  37.385  1.00  0.00           C  
ATOM    874  O   ILE    58      24.479  44.257  37.881  1.00  0.00           O  
ATOM    875  CB  ILE    58      23.951  41.367  38.513  1.00  0.00           C  
ATOM    876  CG2 ILE    58      22.918  41.802  39.618  1.00  0.00           C  
ATOM    877  CG1 ILE    58      23.870  39.804  38.444  1.00  0.00           C  
ATOM    878  CD1 ILE    58      24.111  39.028  39.739  1.00  0.00           C  
ATOM    879  H   ILE    58      25.778  42.195  36.790  1.00  0.00           H  
ATOM    880  HA  ILE    58      22.962  41.674  36.564  1.00  0.00           H  
ATOM    881  HB  ILE    58      24.903  41.673  38.947  1.00  0.00           H  
ATOM    882 HG21 ILE    58      21.960  41.374  39.323  1.00  0.00           H  
ATOM    883 HG22 ILE    58      23.319  41.450  40.568  1.00  0.00           H  
ATOM    884 HG23 ILE    58      22.796  42.884  39.665  1.00  0.00           H  
ATOM    885 HG12 ILE    58      22.820  39.628  38.208  1.00  0.00           H  
ATOM    886 HG13 ILE    58      24.504  39.502  37.609  1.00  0.00           H  
ATOM    887 HD11 ILE    58      24.073  37.951  39.575  1.00  0.00           H  
ATOM    888 HD12 ILE    58      25.129  39.213  40.083  1.00  0.00           H  
ATOM    889 HD13 ILE    58      23.362  39.230  40.504  1.00  0.00           H  
ATOM    890  N   CYS    59      22.377  44.166  37.125  1.00  0.00           N  
ATOM    891  CA  CYS    59      22.043  45.605  37.430  1.00  0.00           C  
ATOM    892  C   CYS    59      21.378  45.771  38.857  1.00  0.00           C  
ATOM    893  O   CYS    59      21.361  46.872  39.437  1.00  0.00           O  
ATOM    894  CB  CYS    59      21.159  46.159  36.305  1.00  0.00           C  
ATOM    895  SG  CYS    59      19.540  45.301  36.208  1.00  0.00           S  
ATOM    896  H   CYS    59      21.659  43.602  36.693  1.00  0.00           H  
ATOM    897  HA  CYS    59      22.934  46.223  37.539  1.00  0.00           H  
ATOM    898  HB2 CYS    59      21.124  47.233  36.483  1.00  0.00           H  
ATOM    899  HB3 CYS    59      21.677  46.153  35.346  1.00  0.00           H  
ATOM    900  HG  CYS    59      18.980  46.166  37.060  1.00  0.00           H  
ATOM    901  N   GLU    60      20.560  44.695  39.203  1.00  0.00           N  
ATOM    902  CA  GLU    60      19.558  44.813  40.303  1.00  0.00           C  
ATOM    903  C   GLU    60      19.111  43.480  40.870  1.00  0.00           C  
ATOM    904  O   GLU    60      18.858  42.500  40.070  1.00  0.00           O  
ATOM    905  CB  GLU    60      18.395  45.710  39.794  1.00  0.00           C  
ATOM    906  CG  GLU    60      17.357  45.903  40.879  1.00  0.00           C  
ATOM    907  CD  GLU    60      17.968  46.664  42.049  1.00  0.00           C  
ATOM    908  OE1 GLU    60      18.087  46.113  43.157  1.00  0.00           O  
ATOM    909  OE2 GLU    60      18.161  47.877  41.926  1.00  0.00           O1-
ATOM    910  H   GLU    60      20.641  43.907  38.576  1.00  0.00           H  
ATOM    911  HA  GLU    60      19.985  45.256  41.202  1.00  0.00           H  
ATOM    912  HB2 GLU    60      18.716  46.695  39.455  1.00  0.00           H  
ATOM    913  HB3 GLU    60      17.938  45.172  38.964  1.00  0.00           H  
ATOM    914  HG2 GLU    60      16.504  46.454  40.483  1.00  0.00           H  
ATOM    915  HG3 GLU    60      16.980  44.941  41.229  1.00  0.00           H  
ATOM    916  N   NME    61      19.051  43.466  42.232  1.00  0.00           N  
ATOM    917  C   NME    61      18.644  42.326  42.958  1.00  0.00           C  
ATOM    918  H   NME    61      19.241  44.320  42.738  1.00  0.00           H  
ATOM    919  H1  NME    61      19.527  41.774  43.279  1.00  0.00           H  
ATOM    920  H2  NME    61      18.159  42.523  43.915  1.00  0.00           H  
ATOM    921  H3  NME    61      17.987  41.779  42.282  1.00  0.00           H  
TER     922      NME    61
CONECT  917  919  920  921
CONECT  919  917
CONECT  920  917
CONECT  921  917
END   
