# Supplementary material for: Exploring Aromatic Cage Flexibility Using Cosolvent Molecular Dynamics Simulations—An In-Silico Case Study of Tudor Domains
Source: J Chem Inf Model. 2024 May 21;64(11):4553–69. doi: 10.1021/acs.jcim.4c00298 (PMC11167732; doi:10.1021/acs.jcim.4c00298)
Supplement: Supplementary file 2 — ci4c00298_si_002.zip [file ci4c00298_si_002.zip › SMN/cluster_representatives/06_PYM_rep_c1.pdb]

TITLE     rep02.c1
REMARK   4      COMPLIES WITH FORMAT V. 3.0, 1-DEC-2006
REMARK 888
REMARK 888 WRITTEN BY MAESTRO (A PRODUCT OF SCHRODINGER, LLC)
CRYST1   64.496   64.496   64.496 109.47 109.47 109.47 P 1           1
ATOM      1  CH3 ACE     1      41.472  39.166  23.225  1.00  0.00           C  
ATOM      2  C   ACE     1      40.574  38.275  22.413  1.00  0.00           C  
ATOM      3  O   ACE     1      40.911  37.125  22.316  1.00  0.00           O  
ATOM      4  H1  ACE     1      40.971  39.442  24.153  1.00  0.00           H  
ATOM      5  H2  ACE     1      42.374  38.582  23.412  1.00  0.00           H  
ATOM      6  H3  ACE     1      41.738  40.077  22.689  1.00  0.00           H  
ATOM      7  N   LEU     2      39.510  38.740  21.897  1.00  0.00           N  
ATOM      8  CA  LEU     2      38.443  38.037  21.078  1.00  0.00           C  
ATOM      9  C   LEU     2      37.788  36.715  21.618  1.00  0.00           C  
ATOM     10  O   LEU     2      36.863  36.148  20.996  1.00  0.00           O  
ATOM     11  CB  LEU     2      38.861  38.007  19.613  1.00  0.00           C  
ATOM     12  CG  LEU     2      37.866  37.414  18.556  1.00  0.00           C  
ATOM     13  CD1 LEU     2      36.410  37.987  18.668  1.00  0.00           C  
ATOM     14  CD2 LEU     2      38.443  37.651  17.208  1.00  0.00           C  
ATOM     15  H   LEU     2      39.273  39.672  22.209  1.00  0.00           H  
ATOM     16  HA  LEU     2      37.598  38.722  21.130  1.00  0.00           H  
ATOM     17  HB2 LEU     2      38.954  39.045  19.294  1.00  0.00           H  
ATOM     18  HB3 LEU     2      39.877  37.638  19.473  1.00  0.00           H  
ATOM     19  HG  LEU     2      37.815  36.326  18.526  1.00  0.00           H  
ATOM     20 HD11 LEU     2      35.818  37.699  19.536  1.00  0.00           H  
ATOM     21 HD12 LEU     2      36.434  39.069  18.539  1.00  0.00           H  
ATOM     22 HD13 LEU     2      35.902  37.562  17.802  1.00  0.00           H  
ATOM     23 HD21 LEU     2      37.706  37.474  16.427  1.00  0.00           H  
ATOM     24 HD22 LEU     2      38.823  38.670  17.124  1.00  0.00           H  
ATOM     25 HD23 LEU     2      39.272  36.944  17.167  1.00  0.00           H  
ATOM     26  N   GLN     3      38.207  36.226  22.764  1.00  0.00           N  
ATOM     27  CA  GLN     3      37.438  35.219  23.476  1.00  0.00           C  
ATOM     28  C   GLN     3      36.127  35.732  24.088  1.00  0.00           C  
ATOM     29  O   GLN     3      36.118  36.893  24.504  1.00  0.00           O  
ATOM     30  CB  GLN     3      38.409  34.552  24.549  1.00  0.00           C  
ATOM     31  CG  GLN     3      39.811  34.050  24.121  1.00  0.00           C  
ATOM     32  CD  GLN     3      39.636  32.892  23.072  1.00  0.00           C  
ATOM     33  OE1 GLN     3      38.556  32.631  22.646  1.00  0.00           O  
ATOM     34  NE2 GLN     3      40.730  32.277  22.618  1.00  0.00           N  
ATOM     35  H   GLN     3      38.929  36.729  23.258  1.00  0.00           H  
ATOM     36  HA  GLN     3      37.109  34.553  22.678  1.00  0.00           H  
ATOM     37  HB2 GLN     3      38.455  35.308  25.333  1.00  0.00           H  
ATOM     38  HB3 GLN     3      37.853  33.773  25.069  1.00  0.00           H  
ATOM     39  HG2 GLN     3      40.389  34.854  23.664  1.00  0.00           H  
ATOM     40  HG3 GLN     3      40.422  33.630  24.920  1.00  0.00           H  
ATOM     41 HE21 GLN     3      41.575  32.603  23.064  1.00  0.00           H  
ATOM     42 HE22 GLN     3      40.767  31.524  21.945  1.00  0.00           H  
ATOM     43  N   GLN     4      35.134  34.934  24.084  1.00  0.00           N  
ATOM     44  CA  GLN     4      33.877  35.172  24.857  1.00  0.00           C  
ATOM     45  C   GLN     4      34.145  35.558  26.338  1.00  0.00           C  
ATOM     46  O   GLN     4      33.333  36.309  26.857  1.00  0.00           O  
ATOM     47  CB  GLN     4      32.957  33.920  24.923  1.00  0.00           C  
ATOM     48  CG  GLN     4      32.477  33.486  23.485  1.00  0.00           C  
ATOM     49  CD  GLN     4      31.704  34.601  22.699  1.00  0.00           C  
ATOM     50  OE1 GLN     4      31.194  35.534  23.240  1.00  0.00           O  
ATOM     51  NE2 GLN     4      31.488  34.439  21.412  1.00  0.00           N  
ATOM     52  H   GLN     4      35.241  34.101  23.522  1.00  0.00           H  
ATOM     53  HA  GLN     4      33.383  36.057  24.457  1.00  0.00           H  
ATOM     54  HB2 GLN     4      33.447  33.062  25.386  1.00  0.00           H  
ATOM     55  HB3 GLN     4      32.039  34.072  25.490  1.00  0.00           H  
ATOM     56  HG2 GLN     4      33.311  33.163  22.861  1.00  0.00           H  
ATOM     57  HG3 GLN     4      31.714  32.726  23.650  1.00  0.00           H  
ATOM     58 HE21 GLN     4      31.939  33.717  20.869  1.00  0.00           H  
ATOM     59 HE22 GLN     4      30.842  35.117  21.033  1.00  0.00           H  
ATOM     60  N   TRP     5      35.307  35.098  26.856  1.00  0.00           N  
ATOM     61  CA  TRP     5      35.724  35.456  28.200  1.00  0.00           C  
ATOM     62  C   TRP     5      37.138  35.939  28.124  1.00  0.00           C  
ATOM     63  O   TRP     5      38.118  35.268  27.734  1.00  0.00           O  
ATOM     64  CB  TRP     5      35.581  34.250  29.155  1.00  0.00           C  
ATOM     65  CG  TRP     5      34.237  33.657  29.283  1.00  0.00           C  
ATOM     66  CD1 TRP     5      33.905  32.393  28.974  1.00  0.00           C  
ATOM     67  NE1 TRP     5      32.630  32.062  29.324  1.00  0.00           N  
ATOM     68  CE2 TRP     5      31.991  33.196  29.846  1.00  0.00           C  
ATOM     69  CZ2 TRP     5      30.707  33.490  30.391  1.00  0.00           C  
ATOM     70  CH2 TRP     5      30.382  34.764  30.882  1.00  0.00           C  
ATOM     71  CZ3 TRP     5      31.318  35.718  30.834  1.00  0.00           C  
ATOM     72  CE3 TRP     5      32.632  35.423  30.273  1.00  0.00           C  
ATOM     73  CD2 TRP     5      33.001  34.146  29.815  1.00  0.00           C  
ATOM     74  H   TRP     5      35.824  34.375  26.376  1.00  0.00           H  
ATOM     75  HA  TRP     5      35.042  36.220  28.574  1.00  0.00           H  
ATOM     76  HB2 TRP     5      36.318  33.504  28.857  1.00  0.00           H  
ATOM     77  HB3 TRP     5      35.871  34.532  30.167  1.00  0.00           H  
ATOM     78  HD1 TRP     5      34.605  31.665  28.591  1.00  0.00           H  
ATOM     79  HE1 TRP     5      32.156  31.186  29.157  1.00  0.00           H  
ATOM     80  HZ2 TRP     5      30.066  32.622  30.440  1.00  0.00           H  
ATOM     81  HH2 TRP     5      29.394  35.044  31.217  1.00  0.00           H  
ATOM     82  HZ3 TRP     5      31.170  36.666  31.332  1.00  0.00           H  
ATOM     83  HE3 TRP     5      33.250  36.287  30.080  1.00  0.00           H  
ATOM     84  N   LYS     6      37.325  37.213  28.601  1.00  0.00           N  
ATOM     85  CA  LYS     6      38.625  37.877  28.867  1.00  0.00           C  
ATOM     86  C   LYS     6      38.809  38.218  30.284  1.00  0.00           C  
ATOM     87  O   LYS     6      37.929  38.310  31.060  1.00  0.00           O  
ATOM     88  CB  LYS     6      38.681  39.049  27.936  1.00  0.00           C  
ATOM     89  CG  LYS     6      38.679  38.686  26.417  1.00  0.00           C  
ATOM     90  CD  LYS     6      38.252  39.805  25.534  1.00  0.00           C  
ATOM     91  CE  LYS     6      36.886  40.363  25.750  1.00  0.00           C  
ATOM     92  NZ  LYS     6      35.822  39.329  25.869  1.00  0.00           N1+
ATOM     93  H   LYS     6      36.435  37.687  28.659  1.00  0.00           H  
ATOM     94  HA  LYS     6      39.489  37.321  28.502  1.00  0.00           H  
ATOM     95  HB2 LYS     6      37.899  39.755  28.217  1.00  0.00           H  
ATOM     96  HB3 LYS     6      39.611  39.586  28.128  1.00  0.00           H  
ATOM     97  HG2 LYS     6      39.717  38.474  26.166  1.00  0.00           H  
ATOM     98  HG3 LYS     6      38.083  37.776  26.353  1.00  0.00           H  
ATOM     99  HD2 LYS     6      38.980  40.614  25.537  1.00  0.00           H  
ATOM    100  HD3 LYS     6      38.367  39.387  24.534  1.00  0.00           H  
ATOM    101  HE2 LYS     6      36.799  40.965  26.655  1.00  0.00           H  
ATOM    102  HE3 LYS     6      36.644  41.053  24.943  1.00  0.00           H  
ATOM    103  HZ1 LYS     6      34.893  39.716  25.778  1.00  0.00           H  
ATOM    104  HZ2 LYS     6      35.851  38.616  25.155  1.00  0.00           H  
ATOM    105  HZ3 LYS     6      35.778  38.903  26.784  1.00  0.00           H  
ATOM    106  N   VAL     7      40.053  38.448  30.769  1.00  0.00           N  
ATOM    107  CA  VAL     7      40.381  39.109  32.070  1.00  0.00           C  
ATOM    108  C   VAL     7      39.922  40.618  32.073  1.00  0.00           C  
ATOM    109  O   VAL     7      40.479  41.373  31.255  1.00  0.00           O  
ATOM    110  CB  VAL     7      41.842  38.974  32.508  1.00  0.00           C  
ATOM    111  CG1 VAL     7      42.366  39.698  33.741  1.00  0.00           C  
ATOM    112  CG2 VAL     7      42.150  37.457  32.620  1.00  0.00           C  
ATOM    113  H   VAL     7      40.762  38.241  30.082  1.00  0.00           H  
ATOM    114  HA  VAL     7      39.848  38.533  32.826  1.00  0.00           H  
ATOM    115  HB  VAL     7      42.458  39.268  31.657  1.00  0.00           H  
ATOM    116 HG11 VAL     7      41.867  39.317  34.631  1.00  0.00           H  
ATOM    117 HG12 VAL     7      43.450  39.586  33.760  1.00  0.00           H  
ATOM    118 HG13 VAL     7      42.132  40.763  33.747  1.00  0.00           H  
ATOM    119 HG21 VAL     7      41.426  37.007  33.299  1.00  0.00           H  
ATOM    120 HG22 VAL     7      42.051  36.881  31.700  1.00  0.00           H  
ATOM    121 HG23 VAL     7      43.161  37.272  32.986  1.00  0.00           H  
ATOM    122  N   GLY     8      39.002  40.984  32.977  1.00  0.00           N  
ATOM    123  CA  GLY     8      38.344  42.245  33.061  1.00  0.00           C  
ATOM    124  C   GLY     8      36.944  42.231  32.537  1.00  0.00           C  
ATOM    125  O   GLY     8      36.242  43.204  32.895  1.00  0.00           O  
ATOM    126  H   GLY     8      38.959  40.306  33.724  1.00  0.00           H  
ATOM    127  HA2 GLY     8      38.314  42.626  34.082  1.00  0.00           H  
ATOM    128  HA3 GLY     8      38.940  42.861  32.389  1.00  0.00           H  
ATOM    129  N   ASP     9      36.500  41.263  31.775  1.00  0.00           N  
ATOM    130  CA  ASP     9      35.045  40.983  31.649  1.00  0.00           C  
ATOM    131  C   ASP     9      34.271  40.706  32.919  1.00  0.00           C  
ATOM    132  O   ASP     9      34.720  40.297  33.997  1.00  0.00           O  
ATOM    133  CB  ASP     9      34.847  39.756  30.670  1.00  0.00           C  
ATOM    134  CG  ASP     9      35.342  39.840  29.224  1.00  0.00           C  
ATOM    135  OD1 ASP     9      35.149  38.903  28.475  1.00  0.00           O  
ATOM    136  OD2 ASP     9      35.736  40.919  28.714  1.00  0.00           O1-
ATOM    137  H   ASP     9      37.177  40.546  31.561  1.00  0.00           H  
ATOM    138  HA  ASP     9      34.502  41.847  31.264  1.00  0.00           H  
ATOM    139  HB2 ASP     9      35.346  38.854  31.022  1.00  0.00           H  
ATOM    140  HB3 ASP     9      33.783  39.523  30.634  1.00  0.00           H  
ATOM    141  N   LYS    10      32.997  40.987  32.836  1.00  0.00           N  
ATOM    142  CA  LYS    10      32.002  41.024  33.887  1.00  0.00           C  
ATOM    143  C   LYS    10      31.036  39.858  33.743  1.00  0.00           C  
ATOM    144  O   LYS    10      30.129  39.854  32.901  1.00  0.00           O  
ATOM    145  CB  LYS    10      31.249  42.302  34.173  1.00  0.00           C  
ATOM    146  CG  LYS    10      32.150  43.576  34.248  1.00  0.00           C  
ATOM    147  CD  LYS    10      33.124  43.633  35.440  1.00  0.00           C  
ATOM    148  CE  LYS    10      33.539  45.056  35.698  1.00  0.00           C  
ATOM    149  NZ  LYS    10      34.731  45.118  36.567  1.00  0.00           N1+
ATOM    150  H   LYS    10      32.591  41.207  31.938  1.00  0.00           H  
ATOM    151  HA  LYS    10      32.559  40.799  34.797  1.00  0.00           H  
ATOM    152  HB2 LYS    10      30.473  42.316  33.407  1.00  0.00           H  
ATOM    153  HB3 LYS    10      30.762  42.161  35.138  1.00  0.00           H  
ATOM    154  HG2 LYS    10      32.712  43.595  33.314  1.00  0.00           H  
ATOM    155  HG3 LYS    10      31.538  44.477  34.270  1.00  0.00           H  
ATOM    156  HD2 LYS    10      32.669  43.182  36.323  1.00  0.00           H  
ATOM    157  HD3 LYS    10      34.017  43.077  35.157  1.00  0.00           H  
ATOM    158  HE2 LYS    10      33.774  45.581  34.771  1.00  0.00           H  
ATOM    159  HE3 LYS    10      32.661  45.461  36.200  1.00  0.00           H  
ATOM    160  HZ1 LYS    10      34.676  44.710  37.490  1.00  0.00           H  
ATOM    161  HZ2 LYS    10      35.572  44.760  36.138  1.00  0.00           H  
ATOM    162  HZ3 LYS    10      34.952  46.097  36.677  1.00  0.00           H  
ATOM    163  N   CYS    11      31.297  38.893  34.521  1.00  0.00           N  
ATOM    164  CA  CYS    11      30.561  37.573  34.535  1.00  0.00           C  
ATOM    165  C   CYS    11      29.598  37.378  35.760  1.00  0.00           C  
ATOM    166  O   CYS    11      29.403  38.320  36.533  1.00  0.00           O  
ATOM    167  CB  CYS    11      31.587  36.447  34.289  1.00  0.00           C  
ATOM    168  SG  CYS    11      32.586  35.959  35.725  1.00  0.00           S  
ATOM    169  H   CYS    11      31.991  39.147  35.209  1.00  0.00           H  
ATOM    170  HA  CYS    11      29.941  37.557  33.638  1.00  0.00           H  
ATOM    171  HB2 CYS    11      31.022  35.584  33.938  1.00  0.00           H  
ATOM    172  HB3 CYS    11      32.215  36.783  33.464  1.00  0.00           H  
ATOM    173  HG  CYS    11      33.165  37.132  36.000  1.00  0.00           H  
ATOM    174  N   SER    12      28.861  36.235  35.891  1.00  0.00           N  
ATOM    175  CA  SER    12      28.137  35.811  37.099  1.00  0.00           C  
ATOM    176  C   SER    12      28.240  34.283  37.194  1.00  0.00           C  
ATOM    177  O   SER    12      28.118  33.598  36.159  1.00  0.00           O  
ATOM    178  CB  SER    12      26.700  36.255  37.115  1.00  0.00           C  
ATOM    179  OG  SER    12      25.924  35.751  36.018  1.00  0.00           O  
ATOM    180  H   SER    12      29.089  35.438  35.314  1.00  0.00           H  
ATOM    181  HA  SER    12      28.666  36.269  37.935  1.00  0.00           H  
ATOM    182  HB2 SER    12      26.301  35.963  38.086  1.00  0.00           H  
ATOM    183  HB3 SER    12      26.634  37.343  37.085  1.00  0.00           H  
ATOM    184  HG  SER    12      26.376  35.973  35.200  1.00  0.00           H  
ATOM    185  N   ALA    13      28.461  33.752  38.436  1.00  0.00           N  
ATOM    186  CA  ALA    13      28.629  32.425  38.787  1.00  0.00           C  
ATOM    187  C   ALA    13      28.364  32.110  40.241  1.00  0.00           C  
ATOM    188  O   ALA    13      28.515  32.941  41.190  1.00  0.00           O  
ATOM    189  CB  ALA    13      30.079  32.057  38.490  1.00  0.00           C  
ATOM    190  H   ALA    13      28.518  34.451  39.163  1.00  0.00           H  
ATOM    191  HA  ALA    13      27.947  31.758  38.259  1.00  0.00           H  
ATOM    192  HB1 ALA    13      30.842  32.623  39.024  1.00  0.00           H  
ATOM    193  HB2 ALA    13      30.181  30.982  38.638  1.00  0.00           H  
ATOM    194  HB3 ALA    13      30.192  32.277  37.428  1.00  0.00           H  
ATOM    195  N   ILE    14      28.107  30.847  40.490  1.00  0.00           N  
ATOM    196  CA  ILE    14      27.847  30.360  41.829  1.00  0.00           C  
ATOM    197  C   ILE    14      29.151  30.481  42.591  1.00  0.00           C  
ATOM    198  O   ILE    14      30.153  29.949  42.153  1.00  0.00           O  
ATOM    199  CB  ILE    14      27.372  28.886  41.786  1.00  0.00           C  
ATOM    200  CG2 ILE    14      27.533  28.193  43.160  1.00  0.00           C  
ATOM    201  CG1 ILE    14      25.897  28.733  41.506  1.00  0.00           C  
ATOM    202  CD1 ILE    14      25.654  28.696  39.985  1.00  0.00           C  
ATOM    203  H   ILE    14      28.478  30.188  39.821  1.00  0.00           H  
ATOM    204  HA  ILE    14      27.126  31.100  42.175  1.00  0.00           H  
ATOM    205  HB  ILE    14      27.959  28.277  41.098  1.00  0.00           H  
ATOM    206 HG21 ILE    14      27.056  27.214  43.214  1.00  0.00           H  
ATOM    207 HG22 ILE    14      28.561  28.068  43.501  1.00  0.00           H  
ATOM    208 HG23 ILE    14      27.053  28.856  43.879  1.00  0.00           H  
ATOM    209 HG12 ILE    14      25.483  27.804  41.898  1.00  0.00           H  
ATOM    210 HG13 ILE    14      25.309  29.552  41.919  1.00  0.00           H  
ATOM    211 HD11 ILE    14      26.279  27.857  39.681  1.00  0.00           H  
ATOM    212 HD12 ILE    14      24.632  28.464  39.683  1.00  0.00           H  
ATOM    213 HD13 ILE    14      25.936  29.609  39.461  1.00  0.00           H  
ATOM    214  N   TRP    15      29.060  31.058  43.737  1.00  0.00           N  
ATOM    215  CA  TRP    15      30.172  31.009  44.754  1.00  0.00           C  
ATOM    216  C   TRP    15      30.112  29.607  45.447  1.00  0.00           C  
ATOM    217  O   TRP    15      29.089  29.209  45.913  1.00  0.00           O  
ATOM    218  CB  TRP    15      30.102  32.292  45.648  1.00  0.00           C  
ATOM    219  CG  TRP    15      31.119  32.495  46.724  1.00  0.00           C  
ATOM    220  CD1 TRP    15      32.410  32.174  46.644  1.00  0.00           C  
ATOM    221  NE1 TRP    15      33.032  32.373  47.844  1.00  0.00           N  
ATOM    222  CE2 TRP    15      32.223  33.051  48.726  1.00  0.00           C  
ATOM    223  CZ2 TRP    15      32.398  33.378  50.091  1.00  0.00           C  
ATOM    224  CH2 TRP    15      31.311  33.874  50.819  1.00  0.00           C  
ATOM    225  CZ3 TRP    15      30.123  34.055  50.126  1.00  0.00           C  
ATOM    226  CE3 TRP    15      29.914  33.760  48.769  1.00  0.00           C  
ATOM    227  CD2 TRP    15      30.992  33.212  48.027  1.00  0.00           C  
ATOM    228  H   TRP    15      28.205  31.548  43.959  1.00  0.00           H  
ATOM    229  HA  TRP    15      31.119  31.101  44.222  1.00  0.00           H  
ATOM    230  HB2 TRP    15      30.119  33.193  45.036  1.00  0.00           H  
ATOM    231  HB3 TRP    15      29.138  32.172  46.143  1.00  0.00           H  
ATOM    232  HD1 TRP    15      32.742  31.578  45.807  1.00  0.00           H  
ATOM    233  HE1 TRP    15      33.921  31.922  48.005  1.00  0.00           H  
ATOM    234  HZ2 TRP    15      33.420  33.312  50.437  1.00  0.00           H  
ATOM    235  HH2 TRP    15      31.376  34.162  51.858  1.00  0.00           H  
ATOM    236  HZ3 TRP    15      29.287  34.539  50.608  1.00  0.00           H  
ATOM    237  HE3 TRP    15      28.944  33.926  48.323  1.00  0.00           H  
ATOM    238  N   SER    16      31.205  28.781  45.402  1.00  0.00           N  
ATOM    239  CA  SER    16      31.168  27.371  45.848  1.00  0.00           C  
ATOM    240  C   SER    16      31.011  27.242  47.366  1.00  0.00           C  
ATOM    241  O   SER    16      30.282  26.359  47.786  1.00  0.00           O  
ATOM    242  CB  SER    16      32.422  26.527  45.292  1.00  0.00           C  
ATOM    243  OG  SER    16      33.482  27.033  46.042  1.00  0.00           O  
ATOM    244  H   SER    16      32.074  29.153  45.045  1.00  0.00           H  
ATOM    245  HA  SER    16      30.294  26.916  45.381  1.00  0.00           H  
ATOM    246  HB2 SER    16      32.249  25.462  45.446  1.00  0.00           H  
ATOM    247  HB3 SER    16      32.565  26.731  44.231  1.00  0.00           H  
ATOM    248  HG  SER    16      33.685  27.838  45.562  1.00  0.00           H  
ATOM    249  N   GLU    17      31.397  28.244  48.128  1.00  0.00           N  
ATOM    250  CA  GLU    17      31.125  28.383  49.603  1.00  0.00           C  
ATOM    251  C   GLU    17      29.706  28.836  50.034  1.00  0.00           C  
ATOM    252  O   GLU    17      29.348  28.792  51.251  1.00  0.00           O  
ATOM    253  CB  GLU    17      32.072  29.510  50.104  1.00  0.00           C  
ATOM    254  CG  GLU    17      33.553  29.438  49.657  1.00  0.00           C  
ATOM    255  CD  GLU    17      34.194  28.033  49.812  1.00  0.00           C  
ATOM    256  OE1 GLU    17      34.104  27.384  50.880  1.00  0.00           O  
ATOM    257  OE2 GLU    17      34.882  27.679  48.831  1.00  0.00           O1-
ATOM    258  H   GLU    17      31.831  29.050  47.704  1.00  0.00           H  
ATOM    259  HA  GLU    17      31.384  27.432  50.069  1.00  0.00           H  
ATOM    260  HB2 GLU    17      31.619  30.489  49.951  1.00  0.00           H  
ATOM    261  HB3 GLU    17      32.060  29.528  51.194  1.00  0.00           H  
ATOM    262  HG2 GLU    17      33.579  29.833  48.641  1.00  0.00           H  
ATOM    263  HG3 GLU    17      34.073  30.141  50.308  1.00  0.00           H  
ATOM    264  N   ASP    18      28.861  29.245  49.077  1.00  0.00           N  
ATOM    265  CA  ASP    18      27.510  29.703  49.390  1.00  0.00           C  
ATOM    266  C   ASP    18      26.374  29.015  48.536  1.00  0.00           C  
ATOM    267  O   ASP    18      25.188  29.037  48.995  1.00  0.00           O  
ATOM    268  CB  ASP    18      27.508  31.249  49.148  1.00  0.00           C  
ATOM    269  CG  ASP    18      26.205  31.891  49.771  1.00  0.00           C  
ATOM    270  OD1 ASP    18      26.106  31.722  51.002  1.00  0.00           O  
ATOM    271  OD2 ASP    18      25.352  32.493  49.064  1.00  0.00           O1-
ATOM    272  H   ASP    18      29.172  29.394  48.127  1.00  0.00           H  
ATOM    273  HA  ASP    18      27.249  29.549  50.437  1.00  0.00           H  
ATOM    274  HB2 ASP    18      28.349  31.622  49.731  1.00  0.00           H  
ATOM    275  HB3 ASP    18      27.756  31.562  48.134  1.00  0.00           H  
ATOM    276  N   GLY    19      26.784  28.388  47.446  1.00  0.00           N  
ATOM    277  CA  GLY    19      25.910  27.744  46.492  1.00  0.00           C  
ATOM    278  C   GLY    19      25.110  28.716  45.606  1.00  0.00           C  
ATOM    279  O   GLY    19      24.577  28.296  44.600  1.00  0.00           O  
ATOM    280  H   GLY    19      27.749  28.508  47.169  1.00  0.00           H  
ATOM    281  HA2 GLY    19      26.564  27.156  45.847  1.00  0.00           H  
ATOM    282  HA3 GLY    19      25.146  27.183  47.027  1.00  0.00           H  
ATOM    283  N   CYS    20      25.176  30.032  45.859  1.00  0.00           N  
ATOM    284  CA  CYS    20      24.245  31.041  45.257  1.00  0.00           C  
ATOM    285  C   CYS    20      24.972  31.900  44.249  1.00  0.00           C  
ATOM    286  O   CYS    20      26.199  32.009  44.285  1.00  0.00           O  
ATOM    287  CB  CYS    20      23.649  31.908  46.362  1.00  0.00           C  
ATOM    288  SG  CYS    20      22.799  30.779  47.610  1.00  0.00           S  
ATOM    289  H   CYS    20      25.710  30.299  46.674  1.00  0.00           H  
ATOM    290  HA  CYS    20      23.462  30.471  44.757  1.00  0.00           H  
ATOM    291  HB2 CYS    20      24.485  32.483  46.762  1.00  0.00           H  
ATOM    292  HB3 CYS    20      22.920  32.645  46.026  1.00  0.00           H  
ATOM    293  HG  CYS    20      23.980  30.231  47.906  1.00  0.00           H  
ATOM    294  N   ILE    21      24.269  32.635  43.332  1.00  0.00           N  
ATOM    295  CA  ILE    21      24.903  33.443  42.269  1.00  0.00           C  
ATOM    296  C   ILE    21      25.076  34.953  42.696  1.00  0.00           C  
ATOM    297  O   ILE    21      24.120  35.657  43.022  1.00  0.00           O  
ATOM    298  CB  ILE    21      24.150  33.304  40.944  1.00  0.00           C  
ATOM    299  CG2 ILE    21      24.645  34.251  39.814  1.00  0.00           C  
ATOM    300  CG1 ILE    21      24.016  31.801  40.464  1.00  0.00           C  
ATOM    301  CD1 ILE    21      22.818  31.514  39.642  1.00  0.00           C  
ATOM    302  H   ILE    21      23.277  32.449  43.298  1.00  0.00           H  
ATOM    303  HA  ILE    21      25.858  32.983  42.019  1.00  0.00           H  
ATOM    304  HB  ILE    21      23.106  33.575  41.102  1.00  0.00           H  
ATOM    305 HG21 ILE    21      24.236  35.248  39.981  1.00  0.00           H  
ATOM    306 HG22 ILE    21      25.731  34.252  39.904  1.00  0.00           H  
ATOM    307 HG23 ILE    21      24.312  33.975  38.813  1.00  0.00           H  
ATOM    308 HG12 ILE    21      24.928  31.627  39.894  1.00  0.00           H  
ATOM    309 HG13 ILE    21      23.981  31.149  41.336  1.00  0.00           H  
ATOM    310 HD11 ILE    21      22.860  30.441  39.457  1.00  0.00           H  
ATOM    311 HD12 ILE    21      21.912  31.817  40.167  1.00  0.00           H  
ATOM    312 HD13 ILE    21      22.687  32.092  38.727  1.00  0.00           H  
ATOM    313  N   TYR    22      26.260  35.389  42.535  1.00  0.00           N  
ATOM    314  CA  TYR    22      26.720  36.724  42.805  1.00  0.00           C  
ATOM    315  C   TYR    22      27.402  37.244  41.534  1.00  0.00           C  
ATOM    316  O   TYR    22      28.087  36.480  40.864  1.00  0.00           O  
ATOM    317  CB  TYR    22      27.552  36.783  44.069  1.00  0.00           C  
ATOM    318  CG  TYR    22      26.864  36.292  45.368  1.00  0.00           C  
ATOM    319  CD1 TYR    22      27.074  34.973  45.873  1.00  0.00           C  
ATOM    320  CE1 TYR    22      26.459  34.581  47.081  1.00  0.00           C  
ATOM    321  CZ  TYR    22      25.672  35.514  47.786  1.00  0.00           C  
ATOM    322  OH  TYR    22      25.259  35.086  48.959  1.00  0.00           O  
ATOM    323  CE2 TYR    22      25.447  36.781  47.272  1.00  0.00           C  
ATOM    324  CD2 TYR    22      26.067  37.143  46.103  1.00  0.00           C  
ATOM    325  H   TYR    22      27.013  34.789  42.228  1.00  0.00           H  
ATOM    326  HA  TYR    22      25.855  37.362  42.984  1.00  0.00           H  
ATOM    327  HB2 TYR    22      28.523  36.292  44.016  1.00  0.00           H  
ATOM    328  HB3 TYR    22      27.949  37.783  44.238  1.00  0.00           H  
ATOM    329  HD1 TYR    22      27.706  34.328  45.281  1.00  0.00           H  
ATOM    330  HE1 TYR    22      26.727  33.601  47.446  1.00  0.00           H  
ATOM    331  HH  TYR    22      25.201  34.131  49.036  1.00  0.00           H  
ATOM    332  HE2 TYR    22      24.869  37.466  47.874  1.00  0.00           H  
ATOM    333  HD2 TYR    22      26.039  38.167  45.761  1.00  0.00           H  
ATOM    334  N   PRO    23      27.386  38.556  41.217  1.00  0.00           N  
ATOM    335  CA  PRO    23      28.173  39.184  40.100  1.00  0.00           C  
ATOM    336  C   PRO    23      29.748  39.315  40.289  1.00  0.00           C  
ATOM    337  O   PRO    23      30.267  39.632  41.361  1.00  0.00           O  
ATOM    338  CD  PRO    23      26.726  39.604  41.937  1.00  0.00           C  
ATOM    339  CG  PRO    23      27.213  40.947  41.314  1.00  0.00           C  
ATOM    340  CB  PRO    23      27.431  40.505  39.826  1.00  0.00           C  
ATOM    341  HD2 PRO    23      26.930  39.680  43.005  1.00  0.00           H  
ATOM    342  HD3 PRO    23      25.659  39.486  41.754  1.00  0.00           H  
ATOM    343  HG2 PRO    23      28.177  41.261  41.711  1.00  0.00           H  
ATOM    344  HG3 PRO    23      26.550  41.802  41.450  1.00  0.00           H  
ATOM    345  HB2 PRO    23      28.075  41.239  39.341  1.00  0.00           H  
ATOM    346  HB3 PRO    23      26.467  40.360  39.339  1.00  0.00           H  
ATOM    347  HA  PRO    23      28.012  38.582  39.205  1.00  0.00           H  
ATOM    348  N   ALA    24      30.580  38.942  39.244  1.00  0.00           N  
ATOM    349  CA  ALA    24      31.992  38.635  39.359  1.00  0.00           C  
ATOM    350  C   ALA    24      32.828  39.143  38.173  1.00  0.00           C  
ATOM    351  O   ALA    24      32.399  38.932  37.025  1.00  0.00           O  
ATOM    352  CB  ALA    24      32.044  37.044  39.425  1.00  0.00           C  
ATOM    353  H   ALA    24      30.069  38.787  38.387  1.00  0.00           H  
ATOM    354  HA  ALA    24      32.359  39.129  40.259  1.00  0.00           H  
ATOM    355  HB1 ALA    24      31.585  36.723  38.489  1.00  0.00           H  
ATOM    356  HB2 ALA    24      33.088  36.734  39.389  1.00  0.00           H  
ATOM    357  HB3 ALA    24      31.536  36.739  40.340  1.00  0.00           H  
ATOM    358  N   THR    25      34.029  39.655  38.543  1.00  0.00           N  
ATOM    359  CA  THR    25      35.066  40.134  37.591  1.00  0.00           C  
ATOM    360  C   THR    25      36.101  39.068  37.275  1.00  0.00           C  
ATOM    361  O   THR    25      36.754  38.538  38.185  1.00  0.00           O  
ATOM    362  CB  THR    25      35.702  41.444  38.136  1.00  0.00           C  
ATOM    363  CG2 THR    25      36.962  41.945  37.350  1.00  0.00           C  
ATOM    364  OG1 THR    25      34.578  42.341  38.022  1.00  0.00           O  
ATOM    365  H   THR    25      34.283  39.687  39.520  1.00  0.00           H  
ATOM    366  HA  THR    25      34.561  40.299  36.639  1.00  0.00           H  
ATOM    367  HB  THR    25      35.990  41.264  39.171  1.00  0.00           H  
ATOM    368 HG21 THR    25      37.200  42.880  37.859  1.00  0.00           H  
ATOM    369 HG22 THR    25      37.888  41.375  37.417  1.00  0.00           H  
ATOM    370 HG23 THR    25      36.782  42.152  36.296  1.00  0.00           H  
ATOM    371  HG1 THR    25      33.830  41.864  38.390  1.00  0.00           H  
ATOM    372  N   ILE    26      36.301  38.648  36.052  1.00  0.00           N  
ATOM    373  CA  ILE    26      37.401  37.683  35.711  1.00  0.00           C  
ATOM    374  C   ILE    26      38.771  38.328  35.992  1.00  0.00           C  
ATOM    375  O   ILE    26      39.073  39.414  35.460  1.00  0.00           O  
ATOM    376  CB  ILE    26      37.344  37.193  34.230  1.00  0.00           C  
ATOM    377  CG2 ILE    26      38.582  36.371  33.954  1.00  0.00           C  
ATOM    378  CG1 ILE    26      36.092  36.474  33.991  1.00  0.00           C  
ATOM    379  CD1 ILE    26      36.017  35.703  32.661  1.00  0.00           C  
ATOM    380  H   ILE    26      35.763  39.115  35.336  1.00  0.00           H  
ATOM    381  HA  ILE    26      37.251  36.795  36.325  1.00  0.00           H  
ATOM    382  HB  ILE    26      37.326  38.052  33.559  1.00  0.00           H  
ATOM    383 HG21 ILE    26      39.475  36.956  34.173  1.00  0.00           H  
ATOM    384 HG22 ILE    26      38.732  35.498  34.588  1.00  0.00           H  
ATOM    385 HG23 ILE    26      38.583  36.234  32.873  1.00  0.00           H  
ATOM    386 HG12 ILE    26      35.870  35.765  34.788  1.00  0.00           H  
ATOM    387 HG13 ILE    26      35.266  37.180  34.067  1.00  0.00           H  
ATOM    388 HD11 ILE    26      35.067  35.167  32.655  1.00  0.00           H  
ATOM    389 HD12 ILE    26      35.911  36.401  31.830  1.00  0.00           H  
ATOM    390 HD13 ILE    26      36.687  34.847  32.587  1.00  0.00           H  
ATOM    391  N   ALA    27      39.736  37.691  36.744  1.00  0.00           N  
ATOM    392  CA  ALA    27      40.855  38.310  37.258  1.00  0.00           C  
ATOM    393  C   ALA    27      42.220  37.612  36.858  1.00  0.00           C  
ATOM    394  O   ALA    27      43.314  38.167  36.909  1.00  0.00           O  
ATOM    395  CB  ALA    27      40.716  38.379  38.712  1.00  0.00           C  
ATOM    396  H   ALA    27      39.514  36.907  37.341  1.00  0.00           H  
ATOM    397  HA  ALA    27      40.876  39.334  36.886  1.00  0.00           H  
ATOM    398  HB1 ALA    27      40.001  39.142  39.019  1.00  0.00           H  
ATOM    399  HB2 ALA    27      40.324  37.465  39.156  1.00  0.00           H  
ATOM    400  HB3 ALA    27      41.701  38.710  39.042  1.00  0.00           H  
ATOM    401  N   SER    28      42.044  36.360  36.319  1.00  0.00           N  
ATOM    402  CA  SER    28      42.994  35.544  35.581  1.00  0.00           C  
ATOM    403  C   SER    28      42.382  34.286  34.925  1.00  0.00           C  
ATOM    404  O   SER    28      41.339  33.820  35.313  1.00  0.00           O  
ATOM    405  CB  SER    28      44.208  35.162  36.464  1.00  0.00           C  
ATOM    406  OG  SER    28      43.789  34.459  37.652  1.00  0.00           O  
ATOM    407  H   SER    28      41.227  35.832  36.594  1.00  0.00           H  
ATOM    408  HA  SER    28      43.389  36.230  34.832  1.00  0.00           H  
ATOM    409  HB2 SER    28      44.940  34.690  35.809  1.00  0.00           H  
ATOM    410  HB3 SER    28      44.746  36.038  36.829  1.00  0.00           H  
ATOM    411  HG  SER    28      43.519  35.134  38.279  1.00  0.00           H  
ATOM    412  N   ILE    29      43.090  33.775  33.881  1.00  0.00           N  
ATOM    413  CA  ILE    29      42.690  32.677  33.050  1.00  0.00           C  
ATOM    414  C   ILE    29      43.929  31.767  32.778  1.00  0.00           C  
ATOM    415  O   ILE    29      44.877  32.201  32.068  1.00  0.00           O  
ATOM    416  CB  ILE    29      42.030  33.170  31.649  1.00  0.00           C  
ATOM    417  CG2 ILE    29      41.660  31.866  30.785  1.00  0.00           C  
ATOM    418  CG1 ILE    29      40.741  33.954  31.875  1.00  0.00           C  
ATOM    419  CD1 ILE    29      40.332  34.698  30.661  1.00  0.00           C  
ATOM    420  H   ILE    29      43.952  34.226  33.607  1.00  0.00           H  
ATOM    421  HA  ILE    29      42.018  32.094  33.680  1.00  0.00           H  
ATOM    422  HB  ILE    29      42.776  33.723  31.077  1.00  0.00           H  
ATOM    423 HG21 ILE    29      41.058  31.111  31.293  1.00  0.00           H  
ATOM    424 HG22 ILE    29      41.276  32.095  29.791  1.00  0.00           H  
ATOM    425 HG23 ILE    29      42.563  31.314  30.525  1.00  0.00           H  
ATOM    426 HG12 ILE    29      40.037  33.229  32.282  1.00  0.00           H  
ATOM    427 HG13 ILE    29      40.909  34.586  32.748  1.00  0.00           H  
ATOM    428 HD11 ILE    29      39.616  35.413  31.066  1.00  0.00           H  
ATOM    429 HD12 ILE    29      41.175  35.147  30.137  1.00  0.00           H  
ATOM    430 HD13 ILE    29      39.891  34.104  29.860  1.00  0.00           H  
ATOM    431  N   ASP    30      43.830  30.558  33.231  1.00  0.00           N  
ATOM    432  CA  ASP    30      44.601  29.433  32.707  1.00  0.00           C  
ATOM    433  C   ASP    30      43.893  28.756  31.517  1.00  0.00           C  
ATOM    434  O   ASP    30      43.318  27.653  31.661  1.00  0.00           O  
ATOM    435  CB  ASP    30      44.989  28.418  33.790  1.00  0.00           C  
ATOM    436  CG  ASP    30      46.229  28.767  34.624  1.00  0.00           C  
ATOM    437  OD1 ASP    30      46.568  27.952  35.546  1.00  0.00           O  
ATOM    438  OD2 ASP    30      46.901  29.776  34.491  1.00  0.00           O1-
ATOM    439  H   ASP    30      43.144  30.392  33.953  1.00  0.00           H  
ATOM    440  HA  ASP    30      45.546  29.854  32.362  1.00  0.00           H  
ATOM    441  HB2 ASP    30      44.216  28.147  34.508  1.00  0.00           H  
ATOM    442  HB3 ASP    30      45.258  27.444  33.381  1.00  0.00           H  
ATOM    443  N   PHE    31      44.084  29.278  30.315  1.00  0.00           N  
ATOM    444  CA  PHE    31      43.250  28.836  29.170  1.00  0.00           C  
ATOM    445  C   PHE    31      43.410  27.343  28.675  1.00  0.00           C  
ATOM    446  O   PHE    31      42.399  26.737  28.444  1.00  0.00           O  
ATOM    447  CB  PHE    31      43.495  29.851  28.023  1.00  0.00           C  
ATOM    448  CG  PHE    31      44.676  29.636  27.105  1.00  0.00           C  
ATOM    449  CD1 PHE    31      46.003  29.956  27.493  1.00  0.00           C  
ATOM    450  CE1 PHE    31      47.134  29.752  26.613  1.00  0.00           C  
ATOM    451  CZ  PHE    31      46.864  29.138  25.398  1.00  0.00           C  
ATOM    452  CE2 PHE    31      45.591  28.776  24.990  1.00  0.00           C  
ATOM    453  CD2 PHE    31      44.502  29.004  25.850  1.00  0.00           C  
ATOM    454  H   PHE    31      44.720  30.063  30.313  1.00  0.00           H  
ATOM    455  HA  PHE    31      42.200  28.928  29.444  1.00  0.00           H  
ATOM    456  HB2 PHE    31      42.539  29.920  27.503  1.00  0.00           H  
ATOM    457  HB3 PHE    31      43.604  30.873  28.387  1.00  0.00           H  
ATOM    458  HD1 PHE    31      46.191  30.373  28.470  1.00  0.00           H  
ATOM    459  HE1 PHE    31      48.109  30.015  26.994  1.00  0.00           H  
ATOM    460  HZ  PHE    31      47.676  28.867  24.740  1.00  0.00           H  
ATOM    461  HE2 PHE    31      45.396  28.370  24.009  1.00  0.00           H  
ATOM    462  HD2 PHE    31      43.534  28.842  25.400  1.00  0.00           H  
ATOM    463  N   LYS    32      44.601  26.722  28.649  1.00  0.00           N  
ATOM    464  CA  LYS    32      44.671  25.296  28.311  1.00  0.00           C  
ATOM    465  C   LYS    32      43.930  24.413  29.269  1.00  0.00           C  
ATOM    466  O   LYS    32      43.697  23.223  29.013  1.00  0.00           O  
ATOM    467  CB  LYS    32      46.147  24.834  28.241  1.00  0.00           C  
ATOM    468  CG  LYS    32      47.010  25.513  27.135  1.00  0.00           C  
ATOM    469  CD  LYS    32      46.723  25.130  25.658  1.00  0.00           C  
ATOM    470  CE  LYS    32      47.124  23.714  25.326  1.00  0.00           C  
ATOM    471  NZ  LYS    32      46.783  23.357  23.918  1.00  0.00           N1+
ATOM    472  H   LYS    32      45.425  27.288  28.796  1.00  0.00           H  
ATOM    473  HA  LYS    32      44.129  25.171  27.374  1.00  0.00           H  
ATOM    474  HB2 LYS    32      46.595  25.150  29.183  1.00  0.00           H  
ATOM    475  HB3 LYS    32      46.340  23.774  28.074  1.00  0.00           H  
ATOM    476  HG2 LYS    32      46.945  26.599  27.064  1.00  0.00           H  
ATOM    477  HG3 LYS    32      48.059  25.397  27.404  1.00  0.00           H  
ATOM    478  HD2 LYS    32      45.653  25.217  25.464  1.00  0.00           H  
ATOM    479  HD3 LYS    32      47.304  25.804  25.028  1.00  0.00           H  
ATOM    480  HE2 LYS    32      48.191  23.505  25.404  1.00  0.00           H  
ATOM    481  HE3 LYS    32      46.655  22.963  25.962  1.00  0.00           H  
ATOM    482  HZ1 LYS    32      45.785  23.353  23.754  1.00  0.00           H  
ATOM    483  HZ2 LYS    32      47.103  24.001  23.209  1.00  0.00           H  
ATOM    484  HZ3 LYS    32      47.097  22.423  23.697  1.00  0.00           H  
ATOM    485  N   ARG    33      43.636  24.889  30.535  1.00  0.00           N  
ATOM    486  CA  ARG    33      42.928  24.199  31.641  1.00  0.00           C  
ATOM    487  C   ARG    33      41.421  24.476  31.535  1.00  0.00           C  
ATOM    488  O   ARG    33      40.637  23.951  32.324  1.00  0.00           O  
ATOM    489  CB  ARG    33      43.565  24.695  33.029  1.00  0.00           C  
ATOM    490  CG  ARG    33      43.036  23.831  34.163  1.00  0.00           C  
ATOM    491  CD  ARG    33      43.608  24.253  35.447  1.00  0.00           C  
ATOM    492  NE  ARG    33      42.885  23.627  36.530  1.00  0.00           N  
ATOM    493  CZ  ARG    33      42.420  24.337  37.582  1.00  0.00           C  
ATOM    494  NH1 ARG    33      43.034  25.266  38.204  1.00  0.00           N  
ATOM    495  NH2 ARG    33      41.349  23.910  38.177  1.00  0.00           N1+
ATOM    496  H   ARG    33      43.705  25.882  30.705  1.00  0.00           H  
ATOM    497  HA  ARG    33      42.979  23.111  31.659  1.00  0.00           H  
ATOM    498  HB2 ARG    33      44.649  24.574  33.033  1.00  0.00           H  
ATOM    499  HB3 ARG    33      43.279  25.730  33.213  1.00  0.00           H  
ATOM    500  HG2 ARG    33      41.965  24.001  34.267  1.00  0.00           H  
ATOM    501  HG3 ARG    33      43.296  22.777  34.068  1.00  0.00           H  
ATOM    502  HD2 ARG    33      44.647  23.927  35.482  1.00  0.00           H  
ATOM    503  HD3 ARG    33      43.481  25.333  35.509  1.00  0.00           H  
ATOM    504  HE  ARG    33      42.426  22.770  36.254  1.00  0.00           H  
ATOM    505 HH11 ARG    33      44.005  25.476  38.022  1.00  0.00           H  
ATOM    506 HH12 ARG    33      42.627  25.759  38.986  1.00  0.00           H  
ATOM    507 HH21 ARG    33      40.907  23.087  37.793  1.00  0.00           H  
ATOM    508 HH22 ARG    33      40.924  24.410  38.944  1.00  0.00           H  
ATOM    509  N   GLU    34      41.049  25.333  30.616  1.00  0.00           N  
ATOM    510  CA  GLU    34      39.702  25.936  30.417  1.00  0.00           C  
ATOM    511  C   GLU    34      39.028  26.399  31.733  1.00  0.00           C  
ATOM    512  O   GLU    34      37.833  26.241  31.936  1.00  0.00           O  
ATOM    513  CB  GLU    34      38.765  25.053  29.478  1.00  0.00           C  
ATOM    514  CG  GLU    34      38.362  23.648  29.958  1.00  0.00           C  
ATOM    515  CD  GLU    34      37.515  22.772  29.052  1.00  0.00           C  
ATOM    516  OE1 GLU    34      36.746  23.316  28.191  1.00  0.00           O  
ATOM    517  OE2 GLU    34      37.436  21.536  29.320  1.00  0.00           O1-
ATOM    518  H   GLU    34      41.783  25.759  30.069  1.00  0.00           H  
ATOM    519  HA  GLU    34      39.835  26.826  29.803  1.00  0.00           H  
ATOM    520  HB2 GLU    34      37.865  25.644  29.302  1.00  0.00           H  
ATOM    521  HB3 GLU    34      39.223  24.904  28.501  1.00  0.00           H  
ATOM    522  HG2 GLU    34      39.284  23.193  30.316  1.00  0.00           H  
ATOM    523  HG3 GLU    34      37.762  23.991  30.801  1.00  0.00           H  
ATOM    524  N   THR    35      39.863  26.919  32.629  1.00  0.00           N  
ATOM    525  CA  THR    35      39.430  27.387  34.014  1.00  0.00           C  
ATOM    526  C   THR    35      40.119  28.748  34.352  1.00  0.00           C  
ATOM    527  O   THR    35      41.197  29.064  33.855  1.00  0.00           O  
ATOM    528  CB  THR    35      39.799  26.242  35.009  1.00  0.00           C  
ATOM    529  CG2 THR    35      39.422  26.552  36.429  1.00  0.00           C  
ATOM    530  OG1 THR    35      39.309  25.031  34.670  1.00  0.00           O  
ATOM    531  H   THR    35      40.757  27.217  32.267  1.00  0.00           H  
ATOM    532  HA  THR    35      38.369  27.631  34.062  1.00  0.00           H  
ATOM    533  HB  THR    35      40.881  26.124  34.939  1.00  0.00           H  
ATOM    534 HG21 THR    35      38.379  26.424  36.723  1.00  0.00           H  
ATOM    535 HG22 THR    35      39.917  25.811  37.057  1.00  0.00           H  
ATOM    536 HG23 THR    35      39.904  27.478  36.744  1.00  0.00           H  
ATOM    537  HG1 THR    35      39.745  24.680  33.890  1.00  0.00           H  
ATOM    538  N   CYS    36      39.446  29.542  35.215  1.00  0.00           N  
ATOM    539  CA  CYS    36      39.702  30.901  35.613  1.00  0.00           C  
ATOM    540  C   CYS    36      39.577  31.214  37.130  1.00  0.00           C  
ATOM    541  O   CYS    36      39.116  30.350  37.827  1.00  0.00           O  
ATOM    542  CB  CYS    36      38.803  31.737  34.746  1.00  0.00           C  
ATOM    543  SG  CYS    36      37.045  31.713  35.146  1.00  0.00           S  
ATOM    544  H   CYS    36      38.595  29.226  35.657  1.00  0.00           H  
ATOM    545  HA  CYS    36      40.695  31.219  35.295  1.00  0.00           H  
ATOM    546  HB2 CYS    36      39.222  32.736  34.875  1.00  0.00           H  
ATOM    547  HB3 CYS    36      39.035  31.494  33.710  1.00  0.00           H  
ATOM    548  HG  CYS    36      36.940  30.413  34.857  1.00  0.00           H  
ATOM    549  N   VAL    37      40.018  32.413  37.540  1.00  0.00           N  
ATOM    550  CA  VAL    37      39.758  32.874  38.892  1.00  0.00           C  
ATOM    551  C   VAL    37      39.033  34.260  38.810  1.00  0.00           C  
ATOM    552  O   VAL    37      39.577  35.243  38.326  1.00  0.00           O  
ATOM    553  CB  VAL    37      41.079  32.929  39.724  1.00  0.00           C  
ATOM    554  CG1 VAL    37      40.698  33.370  41.136  1.00  0.00           C  
ATOM    555  CG2 VAL    37      41.705  31.532  39.992  1.00  0.00           C  
ATOM    556  H   VAL    37      40.459  33.124  36.974  1.00  0.00           H  
ATOM    557  HA  VAL    37      39.045  32.200  39.367  1.00  0.00           H  
ATOM    558  HB  VAL    37      41.799  33.536  39.176  1.00  0.00           H  
ATOM    559 HG11 VAL    37      40.577  34.453  41.141  1.00  0.00           H  
ATOM    560 HG12 VAL    37      39.760  32.940  41.490  1.00  0.00           H  
ATOM    561 HG13 VAL    37      41.477  33.106  41.851  1.00  0.00           H  
ATOM    562 HG21 VAL    37      42.562  31.477  40.663  1.00  0.00           H  
ATOM    563 HG22 VAL    37      41.021  30.840  40.486  1.00  0.00           H  
ATOM    564 HG23 VAL    37      41.900  31.070  39.025  1.00  0.00           H  
ATOM    565  N   VAL    38      37.825  34.316  39.386  1.00  0.00           N  
ATOM    566  CA  VAL    38      36.920  35.500  39.420  1.00  0.00           C  
ATOM    567  C   VAL    38      36.771  36.119  40.754  1.00  0.00           C  
ATOM    568  O   VAL    38      37.007  35.450  41.771  1.00  0.00           O  
ATOM    569  CB  VAL    38      35.557  34.943  38.848  1.00  0.00           C  
ATOM    570  CG1 VAL    38      35.533  33.841  37.818  1.00  0.00           C  
ATOM    571  CG2 VAL    38      34.605  34.381  39.945  1.00  0.00           C  
ATOM    572  H   VAL    38      37.392  33.552  39.885  1.00  0.00           H  
ATOM    573  HA  VAL    38      37.305  36.254  38.733  1.00  0.00           H  
ATOM    574  HB  VAL    38      35.020  35.817  38.479  1.00  0.00           H  
ATOM    575 HG11 VAL    38      35.889  32.842  38.065  1.00  0.00           H  
ATOM    576 HG12 VAL    38      34.519  33.636  37.472  1.00  0.00           H  
ATOM    577 HG13 VAL    38      36.190  34.265  37.057  1.00  0.00           H  
ATOM    578 HG21 VAL    38      33.585  34.280  39.572  1.00  0.00           H  
ATOM    579 HG22 VAL    38      34.899  33.378  40.256  1.00  0.00           H  
ATOM    580 HG23 VAL    38      34.388  35.069  40.762  1.00  0.00           H  
ATOM    581  N   VAL    39      36.448  37.402  40.773  1.00  0.00           N  
ATOM    582  CA  VAL    39      36.505  38.218  42.041  1.00  0.00           C  
ATOM    583  C   VAL    39      35.159  38.961  42.158  1.00  0.00           C  
ATOM    584  O   VAL    39      34.808  39.781  41.307  1.00  0.00           O  
ATOM    585  CB  VAL    39      37.679  39.194  42.157  1.00  0.00           C  
ATOM    586  CG1 VAL    39      37.643  39.966  43.485  1.00  0.00           C  
ATOM    587  CG2 VAL    39      39.048  38.395  42.291  1.00  0.00           C  
ATOM    588  H   VAL    39      36.257  37.862  39.895  1.00  0.00           H  
ATOM    589  HA  VAL    39      36.631  37.564  42.904  1.00  0.00           H  
ATOM    590  HB  VAL    39      37.815  39.873  41.315  1.00  0.00           H  
ATOM    591 HG11 VAL    39      37.649  39.242  44.300  1.00  0.00           H  
ATOM    592 HG12 VAL    39      38.490  40.628  43.661  1.00  0.00           H  
ATOM    593 HG13 VAL    39      36.767  40.601  43.618  1.00  0.00           H  
ATOM    594 HG21 VAL    39      39.933  39.031  42.287  1.00  0.00           H  
ATOM    595 HG22 VAL    39      39.037  37.864  43.244  1.00  0.00           H  
ATOM    596 HG23 VAL    39      39.175  37.617  41.539  1.00  0.00           H  
ATOM    597  N   TYR    40      34.410  38.640  43.211  1.00  0.00           N  
ATOM    598  CA  TYR    40      32.980  39.107  43.453  1.00  0.00           C  
ATOM    599  C   TYR    40      32.969  40.543  43.946  1.00  0.00           C  
ATOM    600  O   TYR    40      33.922  41.083  44.521  1.00  0.00           O  
ATOM    601  CB  TYR    40      32.178  38.258  44.466  1.00  0.00           C  
ATOM    602  CG  TYR    40      31.909  36.800  43.976  1.00  0.00           C  
ATOM    603  CD1 TYR    40      32.642  35.678  44.465  1.00  0.00           C  
ATOM    604  CE1 TYR    40      32.383  34.401  43.912  1.00  0.00           C  
ATOM    605  CZ  TYR    40      31.442  34.168  42.820  1.00  0.00           C  
ATOM    606  OH  TYR    40      31.298  32.948  42.212  1.00  0.00           O  
ATOM    607  CE2 TYR    40      30.758  35.312  42.354  1.00  0.00           C  
ATOM    608  CD2 TYR    40      30.978  36.596  42.947  1.00  0.00           C  
ATOM    609  H   TYR    40      34.815  37.935  43.808  1.00  0.00           H  
ATOM    610  HA  TYR    40      32.404  39.127  42.527  1.00  0.00           H  
ATOM    611  HB2 TYR    40      32.796  38.326  45.361  1.00  0.00           H  
ATOM    612  HB3 TYR    40      31.235  38.781  44.630  1.00  0.00           H  
ATOM    613  HD1 TYR    40      33.485  35.918  45.096  1.00  0.00           H  
ATOM    614  HE1 TYR    40      32.905  33.569  44.362  1.00  0.00           H  
ATOM    615  HH  TYR    40      30.399  32.781  41.916  1.00  0.00           H  
ATOM    616  HE2 TYR    40      30.139  35.218  41.475  1.00  0.00           H  
ATOM    617  HD2 TYR    40      30.415  37.441  42.579  1.00  0.00           H  
ATOM    618  N   THR    41      31.810  41.253  43.673  1.00  0.00           N  
ATOM    619  CA  THR    41      31.875  42.785  43.659  1.00  0.00           C  
ATOM    620  C   THR    41      32.108  43.356  45.099  1.00  0.00           C  
ATOM    621  O   THR    41      31.484  42.956  46.084  1.00  0.00           O  
ATOM    622  CB  THR    41      30.711  43.443  42.965  1.00  0.00           C  
ATOM    623  CG2 THR    41      29.341  43.414  43.745  1.00  0.00           C  
ATOM    624  OG1 THR    41      31.108  44.724  42.695  1.00  0.00           O  
ATOM    625  H   THR    41      30.981  40.831  43.277  1.00  0.00           H  
ATOM    626  HA  THR    41      32.762  42.998  43.062  1.00  0.00           H  
ATOM    627  HB  THR    41      30.664  42.934  42.002  1.00  0.00           H  
ATOM    628 HG21 THR    41      29.463  43.957  44.682  1.00  0.00           H  
ATOM    629 HG22 THR    41      28.593  43.927  43.139  1.00  0.00           H  
ATOM    630 HG23 THR    41      29.053  42.416  44.073  1.00  0.00           H  
ATOM    631  HG1 THR    41      30.833  45.227  43.466  1.00  0.00           H  
ATOM    632  N   GLY    42      33.011  44.379  45.129  1.00  0.00           N  
ATOM    633  CA  GLY    42      33.202  45.098  46.381  1.00  0.00           C  
ATOM    634  C   GLY    42      34.165  44.346  47.253  1.00  0.00           C  
ATOM    635  O   GLY    42      35.104  43.796  46.704  1.00  0.00           O  
ATOM    636  H   GLY    42      33.575  44.694  44.352  1.00  0.00           H  
ATOM    637  HA2 GLY    42      33.701  46.025  46.096  1.00  0.00           H  
ATOM    638  HA3 GLY    42      32.296  45.332  46.940  1.00  0.00           H  
ATOM    639  N   TYR    43      33.950  44.287  48.566  1.00  0.00           N  
ATOM    640  CA  TYR    43      34.772  43.491  49.496  1.00  0.00           C  
ATOM    641  C   TYR    43      34.691  41.926  49.226  1.00  0.00           C  
ATOM    642  O   TYR    43      35.142  41.154  50.021  1.00  0.00           O  
ATOM    643  CB  TYR    43      34.357  43.764  50.999  1.00  0.00           C  
ATOM    644  CG  TYR    43      34.339  45.218  51.309  1.00  0.00           C  
ATOM    645  CD1 TYR    43      35.502  45.955  51.402  1.00  0.00           C  
ATOM    646  CE1 TYR    43      35.532  47.345  51.813  1.00  0.00           C  
ATOM    647  CZ  TYR    43      34.317  47.896  52.156  1.00  0.00           C  
ATOM    648  OH  TYR    43      34.313  49.170  52.643  1.00  0.00           O  
ATOM    649  CE2 TYR    43      33.174  47.101  52.170  1.00  0.00           C  
ATOM    650  CD2 TYR    43      33.125  45.796  51.654  1.00  0.00           C  
ATOM    651  H   TYR    43      33.124  44.782  48.866  1.00  0.00           H  
ATOM    652  HA  TYR    43      35.816  43.675  49.244  1.00  0.00           H  
ATOM    653  HB2 TYR    43      33.494  43.240  51.408  1.00  0.00           H  
ATOM    654  HB3 TYR    43      35.229  43.357  51.512  1.00  0.00           H  
ATOM    655  HD1 TYR    43      36.402  45.480  51.038  1.00  0.00           H  
ATOM    656  HE1 TYR    43      36.473  47.871  51.751  1.00  0.00           H  
ATOM    657  HH  TYR    43      35.166  49.589  52.508  1.00  0.00           H  
ATOM    658  HE2 TYR    43      32.246  47.526  52.522  1.00  0.00           H  
ATOM    659  HD2 TYR    43      32.268  45.143  51.716  1.00  0.00           H  
ATOM    660  N   GLY    44      34.030  41.478  48.145  1.00  0.00           N  
ATOM    661  CA  GLY    44      33.957  40.026  47.819  1.00  0.00           C  
ATOM    662  C   GLY    44      35.217  39.148  47.701  1.00  0.00           C  
ATOM    663  O   GLY    44      36.316  39.674  47.458  1.00  0.00           O  
ATOM    664  H   GLY    44      33.742  42.106  47.409  1.00  0.00           H  
ATOM    665  HA2 GLY    44      33.347  39.656  48.643  1.00  0.00           H  
ATOM    666  HA3 GLY    44      33.360  39.958  46.910  1.00  0.00           H  
ATOM    667  N   ASN    45      35.001  37.809  47.771  1.00  0.00           N  
ATOM    668  CA  ASN    45      36.014  36.717  47.702  1.00  0.00           C  
ATOM    669  C   ASN    45      36.551  36.481  46.242  1.00  0.00           C  
ATOM    670  O   ASN    45      35.809  36.811  45.256  1.00  0.00           O  
ATOM    671  CB  ASN    45      35.499  35.556  48.545  1.00  0.00           C  
ATOM    672  CG  ASN    45      35.349  35.983  49.997  1.00  0.00           C  
ATOM    673  OD1 ASN    45      36.319  36.339  50.671  1.00  0.00           O  
ATOM    674  ND2 ASN    45      34.108  36.016  50.492  1.00  0.00           N  
ATOM    675  H   ASN    45      34.082  37.548  48.097  1.00  0.00           H  
ATOM    676  HA  ASN    45      36.897  37.056  48.243  1.00  0.00           H  
ATOM    677  HB2 ASN    45      34.544  35.188  48.167  1.00  0.00           H  
ATOM    678  HB3 ASN    45      36.212  34.748  48.377  1.00  0.00           H  
ATOM    679 HD21 ASN    45      33.280  35.786  49.961  1.00  0.00           H  
ATOM    680 HD22 ASN    45      34.107  36.370  51.438  1.00  0.00           H  
ATOM    681  N   ARG    46      37.747  35.896  46.213  1.00  0.00           N  
ATOM    682  CA  ARG    46      38.339  35.203  45.053  1.00  0.00           C  
ATOM    683  C   ARG    46      37.839  33.753  44.886  1.00  0.00           C  
ATOM    684  O   ARG    46      37.711  33.012  45.859  1.00  0.00           O  
ATOM    685  CB  ARG    46      39.851  35.127  45.415  1.00  0.00           C  
ATOM    686  CG  ARG    46      40.782  34.798  44.252  1.00  0.00           C  
ATOM    687  CD  ARG    46      42.195  34.801  44.824  1.00  0.00           C  
ATOM    688  NE  ARG    46      43.236  34.449  43.735  1.00  0.00           N  
ATOM    689  CZ  ARG    46      43.754  33.242  43.628  1.00  0.00           C  
ATOM    690  NH1 ARG    46      43.616  32.251  44.385  1.00  0.00           N  
ATOM    691  NH2 ARG    46      44.707  33.065  42.798  1.00  0.00           N1+
ATOM    692  H   ARG    46      38.134  35.726  47.130  1.00  0.00           H  
ATOM    693  HA  ARG    46      38.038  35.744  44.156  1.00  0.00           H  
ATOM    694  HB2 ARG    46      40.240  35.957  46.006  1.00  0.00           H  
ATOM    695  HB3 ARG    46      39.990  34.325  46.140  1.00  0.00           H  
ATOM    696  HG2 ARG    46      40.536  33.815  43.855  1.00  0.00           H  
ATOM    697  HG3 ARG    46      40.574  35.620  43.566  1.00  0.00           H  
ATOM    698  HD2 ARG    46      42.550  35.729  45.272  1.00  0.00           H  
ATOM    699  HD3 ARG    46      42.260  34.020  45.581  1.00  0.00           H  
ATOM    700  HE  ARG    46      43.679  35.205  43.234  1.00  0.00           H  
ATOM    701 HH11 ARG    46      42.987  32.366  45.168  1.00  0.00           H  
ATOM    702 HH12 ARG    46      44.199  31.461  44.149  1.00  0.00           H  
ATOM    703 HH21 ARG    46      45.011  33.835  42.219  1.00  0.00           H  
ATOM    704 HH22 ARG    46      45.409  32.350  42.923  1.00  0.00           H  
ATOM    705  N   GLU    47      37.405  33.324  43.673  1.00  0.00           N  
ATOM    706  CA  GLU    47      36.826  32.035  43.462  1.00  0.00           C  
ATOM    707  C   GLU    47      37.244  31.463  42.101  1.00  0.00           C  
ATOM    708  O   GLU    47      37.136  32.134  41.078  1.00  0.00           O  
ATOM    709  CB  GLU    47      35.273  32.108  43.554  1.00  0.00           C  
ATOM    710  CG  GLU    47      34.518  30.851  43.018  1.00  0.00           C  
ATOM    711  CD  GLU    47      34.707  29.584  43.862  1.00  0.00           C  
ATOM    712  OE1 GLU    47      33.655  29.046  44.279  1.00  0.00           O  
ATOM    713  OE2 GLU    47      35.788  29.101  44.269  1.00  0.00           O1-
ATOM    714  H   GLU    47      37.187  34.140  43.118  1.00  0.00           H  
ATOM    715  HA  GLU    47      37.177  31.358  44.240  1.00  0.00           H  
ATOM    716  HB2 GLU    47      34.994  32.242  44.600  1.00  0.00           H  
ATOM    717  HB3 GLU    47      35.043  33.033  43.024  1.00  0.00           H  
ATOM    718  HG2 GLU    47      33.444  31.020  42.943  1.00  0.00           H  
ATOM    719  HG3 GLU    47      34.817  30.661  41.987  1.00  0.00           H  
ATOM    720  N   GLU    48      37.673  30.185  42.069  1.00  0.00           N  
ATOM    721  CA  GLU    48      37.965  29.463  40.830  1.00  0.00           C  
ATOM    722  C   GLU    48      36.716  28.804  40.191  1.00  0.00           C  
ATOM    723  O   GLU    48      35.875  28.194  40.844  1.00  0.00           O  
ATOM    724  CB  GLU    48      39.118  28.420  41.096  1.00  0.00           C  
ATOM    725  CG  GLU    48      39.658  27.770  39.810  1.00  0.00           C  
ATOM    726  CD  GLU    48      40.626  26.637  40.182  1.00  0.00           C  
ATOM    727  OE1 GLU    48      41.819  27.022  40.348  1.00  0.00           O  
ATOM    728  OE2 GLU    48      40.324  25.451  40.097  1.00  0.00           O1-
ATOM    729  H   GLU    48      37.793  29.779  42.986  1.00  0.00           H  
ATOM    730  HA  GLU    48      38.376  30.181  40.121  1.00  0.00           H  
ATOM    731  HB2 GLU    48      39.904  28.799  41.750  1.00  0.00           H  
ATOM    732  HB3 GLU    48      38.630  27.600  41.623  1.00  0.00           H  
ATOM    733  HG2 GLU    48      38.803  27.521  39.183  1.00  0.00           H  
ATOM    734  HG3 GLU    48      40.216  28.542  39.280  1.00  0.00           H  
ATOM    735  N   GLN    49      36.690  28.843  38.900  1.00  0.00           N  
ATOM    736  CA  GLN    49      35.535  28.483  38.114  1.00  0.00           C  
ATOM    737  C   GLN    49      36.043  27.826  36.807  1.00  0.00           C  
ATOM    738  O   GLN    49      36.950  28.331  36.163  1.00  0.00           O  
ATOM    739  CB  GLN    49      34.589  29.669  37.741  1.00  0.00           C  
ATOM    740  CG  GLN    49      34.101  30.546  38.860  1.00  0.00           C  
ATOM    741  CD  GLN    49      33.098  29.931  39.811  1.00  0.00           C  
ATOM    742  OE1 GLN    49      32.944  28.738  39.902  1.00  0.00           O  
ATOM    743  NE2 GLN    49      32.259  30.739  40.450  1.00  0.00           N  
ATOM    744  H   GLN    49      37.373  29.378  38.384  1.00  0.00           H  
ATOM    745  HA  GLN    49      34.948  27.730  38.641  1.00  0.00           H  
ATOM    746  HB2 GLN    49      35.265  30.223  37.090  1.00  0.00           H  
ATOM    747  HB3 GLN    49      33.817  29.320  37.055  1.00  0.00           H  
ATOM    748  HG2 GLN    49      34.934  30.905  39.464  1.00  0.00           H  
ATOM    749  HG3 GLN    49      33.674  31.432  38.389  1.00  0.00           H  
ATOM    750 HE21 GLN    49      32.362  31.743  40.431  1.00  0.00           H  
ATOM    751 HE22 GLN    49      31.589  30.299  41.065  1.00  0.00           H  
ATOM    752  N   ASN    50      35.351  26.789  36.332  1.00  0.00           N  
ATOM    753  CA  ASN    50      35.433  26.321  34.902  1.00  0.00           C  
ATOM    754  C   ASN    50      34.806  27.387  33.993  1.00  0.00           C  
ATOM    755  O   ASN    50      33.770  28.046  34.291  1.00  0.00           O  
ATOM    756  CB  ASN    50      34.655  24.977  34.747  1.00  0.00           C  
ATOM    757  CG  ASN    50      35.122  24.254  33.463  1.00  0.00           C  
ATOM    758  OD1 ASN    50      34.709  24.626  32.422  1.00  0.00           O  
ATOM    759  ND2 ASN    50      35.976  23.251  33.489  1.00  0.00           N  
ATOM    760  H   ASN    50      34.570  26.454  36.877  1.00  0.00           H  
ATOM    761  HA  ASN    50      36.489  26.172  34.676  1.00  0.00           H  
ATOM    762  HB2 ASN    50      34.669  24.363  35.647  1.00  0.00           H  
ATOM    763  HB3 ASN    50      33.625  25.307  34.616  1.00  0.00           H  
ATOM    764 HD21 ASN    50      36.495  23.070  34.336  1.00  0.00           H  
ATOM    765 HD22 ASN    50      36.286  22.875  32.605  1.00  0.00           H  
ATOM    766  N   LEU    51      35.335  27.588  32.792  1.00  0.00           N  
ATOM    767  CA  LEU    51      34.896  28.648  31.966  1.00  0.00           C  
ATOM    768  C   LEU    51      33.487  28.431  31.512  1.00  0.00           C  
ATOM    769  O   LEU    51      32.719  29.357  31.254  1.00  0.00           O  
ATOM    770  CB  LEU    51      35.852  28.948  30.810  1.00  0.00           C  
ATOM    771  CG  LEU    51      37.175  29.782  31.170  1.00  0.00           C  
ATOM    772  CD1 LEU    51      38.063  29.697  29.903  1.00  0.00           C  
ATOM    773  CD2 LEU    51      36.939  31.265  31.476  1.00  0.00           C  
ATOM    774  H   LEU    51      36.030  26.980  32.383  1.00  0.00           H  
ATOM    775  HA  LEU    51      34.801  29.534  32.593  1.00  0.00           H  
ATOM    776  HB2 LEU    51      36.029  28.055  30.210  1.00  0.00           H  
ATOM    777  HB3 LEU    51      35.302  29.543  30.082  1.00  0.00           H  
ATOM    778  HG  LEU    51      37.647  29.292  32.023  1.00  0.00           H  
ATOM    779 HD11 LEU    51      38.960  30.285  30.100  1.00  0.00           H  
ATOM    780 HD12 LEU    51      38.503  28.708  29.782  1.00  0.00           H  
ATOM    781 HD13 LEU    51      37.619  30.070  28.980  1.00  0.00           H  
ATOM    782 HD21 LEU    51      36.235  31.437  32.290  1.00  0.00           H  
ATOM    783 HD22 LEU    51      37.882  31.757  31.709  1.00  0.00           H  
ATOM    784 HD23 LEU    51      36.598  31.806  30.593  1.00  0.00           H  
ATOM    785  N   SER    52      33.094  27.116  31.385  1.00  0.00           N  
ATOM    786  CA  SER    52      31.719  26.596  31.040  1.00  0.00           C  
ATOM    787  C   SER    52      30.717  26.893  32.158  1.00  0.00           C  
ATOM    788  O   SER    52      29.544  26.934  31.860  1.00  0.00           O  
ATOM    789  CB  SER    52      31.832  25.076  30.874  1.00  0.00           C  
ATOM    790  OG  SER    52      30.606  24.370  30.590  1.00  0.00           O  
ATOM    791  H   SER    52      33.576  26.368  31.863  1.00  0.00           H  
ATOM    792  HA  SER    52      31.347  27.096  30.146  1.00  0.00           H  
ATOM    793  HB2 SER    52      32.558  24.898  30.080  1.00  0.00           H  
ATOM    794  HB3 SER    52      32.291  24.754  31.809  1.00  0.00           H  
ATOM    795  HG  SER    52      30.053  24.940  30.051  1.00  0.00           H  
ATOM    796  N   ASP    53      31.164  26.946  33.425  1.00  0.00           N  
ATOM    797  CA  ASP    53      30.319  27.137  34.626  1.00  0.00           C  
ATOM    798  C   ASP    53      29.982  28.626  34.858  1.00  0.00           C  
ATOM    799  O   ASP    53      29.126  28.915  35.655  1.00  0.00           O  
ATOM    800  CB  ASP    53      30.995  26.477  35.834  1.00  0.00           C  
ATOM    801  CG  ASP    53      30.985  24.955  36.009  1.00  0.00           C  
ATOM    802  OD1 ASP    53      31.324  24.586  37.169  1.00  0.00           O  
ATOM    803  OD2 ASP    53      30.834  24.269  35.009  1.00  0.00           O1-
ATOM    804  H   ASP    53      32.169  27.021  33.498  1.00  0.00           H  
ATOM    805  HA  ASP    53      29.362  26.642  34.465  1.00  0.00           H  
ATOM    806  HB2 ASP    53      32.024  26.836  35.862  1.00  0.00           H  
ATOM    807  HB3 ASP    53      30.551  26.914  36.729  1.00  0.00           H  
ATOM    808  N   LEU    54      30.579  29.576  34.138  1.00  0.00           N  
ATOM    809  CA  LEU    54      30.142  31.016  34.123  1.00  0.00           C  
ATOM    810  C   LEU    54      28.789  31.145  33.372  1.00  0.00           C  
ATOM    811  O   LEU    54      28.748  30.766  32.164  1.00  0.00           O  
ATOM    812  CB  LEU    54      31.269  31.780  33.386  1.00  0.00           C  
ATOM    813  CG  LEU    54      32.655  31.815  34.030  1.00  0.00           C  
ATOM    814  CD1 LEU    54      33.501  32.818  33.220  1.00  0.00           C  
ATOM    815  CD2 LEU    54      32.787  32.090  35.530  1.00  0.00           C  
ATOM    816  H   LEU    54      31.225  29.304  33.411  1.00  0.00           H  
ATOM    817  HA  LEU    54      29.974  31.368  35.142  1.00  0.00           H  
ATOM    818  HB2 LEU    54      31.472  31.367  32.398  1.00  0.00           H  
ATOM    819  HB3 LEU    54      30.907  32.791  33.199  1.00  0.00           H  
ATOM    820  HG  LEU    54      33.154  30.850  33.945  1.00  0.00           H  
ATOM    821 HD11 LEU    54      33.001  33.780  33.338  1.00  0.00           H  
ATOM    822 HD12 LEU    54      34.467  32.954  33.705  1.00  0.00           H  
ATOM    823 HD13 LEU    54      33.583  32.458  32.194  1.00  0.00           H  
ATOM    824 HD21 LEU    54      32.159  31.396  36.088  1.00  0.00           H  
ATOM    825 HD22 LEU    54      33.849  32.093  35.776  1.00  0.00           H  
ATOM    826 HD23 LEU    54      32.399  33.102  35.642  1.00  0.00           H  
ATOM    827  N   LEU    55      27.811  31.749  34.000  1.00  0.00           N  
ATOM    828  CA  LEU    55      26.622  32.216  33.203  1.00  0.00           C  
ATOM    829  C   LEU    55      26.960  33.428  32.289  1.00  0.00           C  
ATOM    830  O   LEU    55      27.685  34.320  32.682  1.00  0.00           O  
ATOM    831  CB  LEU    55      25.543  32.711  34.169  1.00  0.00           C  
ATOM    832  CG  LEU    55      24.878  31.573  35.000  1.00  0.00           C  
ATOM    833  CD1 LEU    55      25.507  31.443  36.383  1.00  0.00           C  
ATOM    834  CD2 LEU    55      23.379  31.854  35.147  1.00  0.00           C  
ATOM    835  H   LEU    55      27.996  32.208  34.880  1.00  0.00           H  
ATOM    836  HA  LEU    55      26.391  31.372  32.554  1.00  0.00           H  
ATOM    837  HB2 LEU    55      25.938  33.563  34.724  1.00  0.00           H  
ATOM    838  HB3 LEU    55      24.812  33.339  33.660  1.00  0.00           H  
ATOM    839  HG  LEU    55      25.048  30.630  34.480  1.00  0.00           H  
ATOM    840 HD11 LEU    55      24.977  30.720  37.005  1.00  0.00           H  
ATOM    841 HD12 LEU    55      26.575  31.257  36.271  1.00  0.00           H  
ATOM    842 HD13 LEU    55      25.421  32.407  36.885  1.00  0.00           H  
ATOM    843 HD21 LEU    55      23.256  32.877  35.502  1.00  0.00           H  
ATOM    844 HD22 LEU    55      22.910  31.783  34.166  1.00  0.00           H  
ATOM    845 HD23 LEU    55      22.972  31.094  35.813  1.00  0.00           H  
ATOM    846  N   SER    56      26.159  33.531  31.208  1.00  0.00           N  
ATOM    847  CA  SER    56      26.156  34.676  30.243  1.00  0.00           C  
ATOM    848  C   SER    56      25.495  35.989  30.815  1.00  0.00           C  
ATOM    849  O   SER    56      24.527  35.854  31.631  1.00  0.00           O  
ATOM    850  CB  SER    56      25.448  34.296  29.023  1.00  0.00           C  
ATOM    851  OG  SER    56      25.103  35.411  28.165  1.00  0.00           O  
ATOM    852  H   SER    56      25.674  32.698  30.908  1.00  0.00           H  
ATOM    853  HA  SER    56      27.213  34.906  30.108  1.00  0.00           H  
ATOM    854  HB2 SER    56      26.109  33.605  28.501  1.00  0.00           H  
ATOM    855  HB3 SER    56      24.527  33.764  29.262  1.00  0.00           H  
ATOM    856  HG  SER    56      25.134  35.101  27.257  1.00  0.00           H  
ATOM    857  N   PRO    57      25.958  37.233  30.525  1.00  0.00           N  
ATOM    858  CA  PRO    57      25.242  38.447  31.007  1.00  0.00           C  
ATOM    859  C   PRO    57      23.884  38.611  30.356  1.00  0.00           C  
ATOM    860  O   PRO    57      23.084  39.528  30.695  1.00  0.00           O  
ATOM    861  CD  PRO    57      27.140  37.588  29.836  1.00  0.00           C  
ATOM    862  CG  PRO    57      26.978  39.114  29.539  1.00  0.00           C  
ATOM    863  CB  PRO    57      26.146  39.708  30.694  1.00  0.00           C  
ATOM    864  HD2 PRO    57      27.318  37.041  28.909  1.00  0.00           H  
ATOM    865  HD3 PRO    57      27.954  37.459  30.549  1.00  0.00           H  
ATOM    866  HG2 PRO    57      26.465  39.238  28.585  1.00  0.00           H  
ATOM    867  HG3 PRO    57      27.932  39.635  29.462  1.00  0.00           H  
ATOM    868  HB2 PRO    57      25.509  40.545  30.409  1.00  0.00           H  
ATOM    869  HB3 PRO    57      26.803  39.994  31.516  1.00  0.00           H  
ATOM    870  HA  PRO    57      25.073  38.425  32.083  1.00  0.00           H  
ATOM    871  N   ILE    58      23.546  37.850  29.274  1.00  0.00           N  
ATOM    872  CA  ILE    58      22.233  37.696  28.518  1.00  0.00           C  
ATOM    873  C   ILE    58      21.267  36.836  29.280  1.00  0.00           C  
ATOM    874  O   ILE    58      20.044  37.143  29.337  1.00  0.00           O  
ATOM    875  CB  ILE    58      22.441  37.163  27.064  1.00  0.00           C  
ATOM    876  CG2 ILE    58      21.144  37.225  26.125  1.00  0.00           C  
ATOM    877  CG1 ILE    58      23.570  37.851  26.355  1.00  0.00           C  
ATOM    878  CD1 ILE    58      23.607  39.334  26.409  1.00  0.00           C  
ATOM    879  H   ILE    58      24.332  37.363  28.867  1.00  0.00           H  
ATOM    880  HA  ILE    58      21.739  38.666  28.468  1.00  0.00           H  
ATOM    881  HB  ILE    58      22.689  36.112  27.214  1.00  0.00           H  
ATOM    882 HG21 ILE    58      20.891  38.233  25.796  1.00  0.00           H  
ATOM    883 HG22 ILE    58      21.285  36.568  25.266  1.00  0.00           H  
ATOM    884 HG23 ILE    58      20.216  36.970  26.638  1.00  0.00           H  
ATOM    885 HG12 ILE    58      24.502  37.398  26.691  1.00  0.00           H  
ATOM    886 HG13 ILE    58      23.542  37.652  25.284  1.00  0.00           H  
ATOM    887 HD11 ILE    58      24.084  39.696  27.319  1.00  0.00           H  
ATOM    888 HD12 ILE    58      24.266  39.639  25.596  1.00  0.00           H  
ATOM    889 HD13 ILE    58      22.713  39.933  26.239  1.00  0.00           H  
ATOM    890  N   CYS    59      21.731  35.755  29.918  1.00  0.00           N  
ATOM    891  CA  CYS    59      20.985  34.855  30.766  1.00  0.00           C  
ATOM    892  C   CYS    59      20.758  35.437  32.152  1.00  0.00           C  
ATOM    893  O   CYS    59      19.643  35.311  32.675  1.00  0.00           O  
ATOM    894  CB  CYS    59      21.732  33.538  30.908  1.00  0.00           C  
ATOM    895  SG  CYS    59      21.532  32.568  29.343  1.00  0.00           S  
ATOM    896  H   CYS    59      22.698  35.533  29.724  1.00  0.00           H  
ATOM    897  HA  CYS    59      19.975  34.777  30.366  1.00  0.00           H  
ATOM    898  HB2 CYS    59      22.790  33.727  31.093  1.00  0.00           H  
ATOM    899  HB3 CYS    59      21.336  32.964  31.747  1.00  0.00           H  
ATOM    900  HG  CYS    59      20.824  31.563  29.867  1.00  0.00           H  
ATOM    901  N   GLU    60      21.742  36.144  32.673  1.00  0.00           N  
ATOM    902  CA  GLU    60      21.703  36.691  34.040  1.00  0.00           C  
ATOM    903  C   GLU    60      22.639  37.926  34.161  1.00  0.00           C  
ATOM    904  O   GLU    60      23.805  37.708  34.509  1.00  0.00           O  
ATOM    905  CB  GLU    60      21.863  35.524  35.024  1.00  0.00           C  
ATOM    906  CG  GLU    60      22.059  35.815  36.480  1.00  0.00           C  
ATOM    907  CD  GLU    60      20.944  36.713  37.046  1.00  0.00           C  
ATOM    908  OE1 GLU    60      20.490  36.407  38.201  1.00  0.00           O  
ATOM    909  OE2 GLU    60      20.651  37.748  36.501  1.00  0.00           O1-
ATOM    910  H   GLU    60      22.612  36.100  32.163  1.00  0.00           H  
ATOM    911  HA  GLU    60      20.708  37.122  34.147  1.00  0.00           H  
ATOM    912  HB2 GLU    60      21.043  34.805  35.008  1.00  0.00           H  
ATOM    913  HB3 GLU    60      22.721  34.988  34.618  1.00  0.00           H  
ATOM    914  HG2 GLU    60      22.028  34.821  36.927  1.00  0.00           H  
ATOM    915  HG3 GLU    60      23.005  36.326  36.659  1.00  0.00           H  
ATOM    916  N   NME    61      22.105  39.103  33.860  1.00  0.00           N  
ATOM    917  C   NME    61      22.840  40.323  33.926  1.00  0.00           C  
ATOM    918  H   NME    61      21.162  39.091  33.497  1.00  0.00           H  
ATOM    919  H1  NME    61      22.621  40.762  34.899  1.00  0.00           H  
ATOM    920  H2  NME    61      23.912  40.138  33.868  1.00  0.00           H  
ATOM    921  H3  NME    61      22.553  41.052  33.167  1.00  0.00           H  
TER     922      NME    61
CONECT  917  919  920  921
CONECT  919  917
CONECT  920  917
CONECT  921  917
END   
