# Supplementary material for: Exploring Aromatic Cage Flexibility Using Cosolvent Molecular Dynamics Simulations—An In-Silico Case Study of Tudor Domains
Source: J Chem Inf Model. 2024 May 21;64(11):4553–69. doi: 10.1021/acs.jcim.4c00298 (PMC11167732; doi:10.1021/acs.jcim.4c00298)
Supplement: Supplementary file 2 — ci4c00298_si_002.zip [file ci4c00298_si_002.zip › SMN/cluster_representatives/06_PYM_rep_c0.pdb]

TITLE     rep02.c0
REMARK   4      COMPLIES WITH FORMAT V. 3.0, 1-DEC-2006
REMARK 888
REMARK 888 WRITTEN BY MAESTRO (A PRODUCT OF SCHRODINGER, LLC)
CRYST1   64.532   64.532   64.532 109.47 109.47 109.47 P 1           1
ATOM      1  CH3 ACE     1      23.200  33.241  22.508  1.00  0.00           C  
ATOM      2  C   ACE     1      24.629  33.388  22.974  1.00  0.00           C  
ATOM      3  O   ACE     1      24.938  34.272  23.793  1.00  0.00           O  
ATOM      4  H1  ACE     1      22.630  34.148  22.712  1.00  0.00           H  
ATOM      5  H2  ACE     1      23.182  33.021  21.441  1.00  0.00           H  
ATOM      6  H3  ACE     1      22.763  32.458  23.129  1.00  0.00           H  
ATOM      7  N   LEU     2      25.516  32.514  22.424  1.00  0.00           N  
ATOM      8  CA  LEU     2      26.965  32.529  22.699  1.00  0.00           C  
ATOM      9  C   LEU     2      27.612  33.866  22.342  1.00  0.00           C  
ATOM     10  O   LEU     2      27.326  34.453  21.265  1.00  0.00           O  
ATOM     11  CB  LEU     2      27.670  31.293  22.010  1.00  0.00           C  
ATOM     12  CG  LEU     2      27.086  29.842  22.049  1.00  0.00           C  
ATOM     13  CD1 LEU     2      27.998  28.778  21.619  1.00  0.00           C  
ATOM     14  CD2 LEU     2      26.554  29.522  23.400  1.00  0.00           C  
ATOM     15  H   LEU     2      25.063  31.739  21.960  1.00  0.00           H  
ATOM     16  HA  LEU     2      27.108  32.520  23.780  1.00  0.00           H  
ATOM     17  HB2 LEU     2      27.910  31.406  20.953  1.00  0.00           H  
ATOM     18  HB3 LEU     2      28.727  31.234  22.268  1.00  0.00           H  
ATOM     19  HG  LEU     2      26.196  29.801  21.421  1.00  0.00           H  
ATOM     20 HD11 LEU     2      27.634  27.751  21.645  1.00  0.00           H  
ATOM     21 HD12 LEU     2      28.445  28.878  20.630  1.00  0.00           H  
ATOM     22 HD13 LEU     2      28.811  28.782  22.345  1.00  0.00           H  
ATOM     23 HD21 LEU     2      26.505  28.433  23.393  1.00  0.00           H  
ATOM     24 HD22 LEU     2      27.285  29.719  24.185  1.00  0.00           H  
ATOM     25 HD23 LEU     2      25.588  30.002  23.565  1.00  0.00           H  
ATOM     26  N   GLN     3      28.555  34.353  23.213  1.00  0.00           N  
ATOM     27  CA  GLN     3      29.362  35.565  23.145  1.00  0.00           C  
ATOM     28  C   GLN     3      30.684  35.409  23.884  1.00  0.00           C  
ATOM     29  O   GLN     3      30.667  34.753  24.953  1.00  0.00           O  
ATOM     30  CB  GLN     3      28.469  36.789  23.657  1.00  0.00           C  
ATOM     31  CG  GLN     3      28.068  36.876  25.157  1.00  0.00           C  
ATOM     32  CD  GLN     3      29.076  37.149  26.282  1.00  0.00           C  
ATOM     33  OE1 GLN     3      30.051  37.859  26.046  1.00  0.00           O  
ATOM     34  NE2 GLN     3      28.810  36.703  27.472  1.00  0.00           N  
ATOM     35  H   GLN     3      28.660  33.771  24.032  1.00  0.00           H  
ATOM     36  HA  GLN     3      29.551  35.871  22.117  1.00  0.00           H  
ATOM     37  HB2 GLN     3      29.057  37.705  23.602  1.00  0.00           H  
ATOM     38  HB3 GLN     3      27.698  37.033  22.926  1.00  0.00           H  
ATOM     39  HG2 GLN     3      27.400  37.737  25.135  1.00  0.00           H  
ATOM     40  HG3 GLN     3      27.614  35.916  25.403  1.00  0.00           H  
ATOM     41 HE21 GLN     3      27.974  36.184  27.703  1.00  0.00           H  
ATOM     42 HE22 GLN     3      29.533  36.786  28.171  1.00  0.00           H  
ATOM     43  N   GLN     4      31.769  36.033  23.449  1.00  0.00           N  
ATOM     44  CA  GLN     4      33.073  35.704  24.121  1.00  0.00           C  
ATOM     45  C   GLN     4      33.429  36.768  25.246  1.00  0.00           C  
ATOM     46  O   GLN     4      33.630  37.950  25.086  1.00  0.00           O  
ATOM     47  CB  GLN     4      34.166  35.747  23.023  1.00  0.00           C  
ATOM     48  CG  GLN     4      34.301  34.427  22.248  1.00  0.00           C  
ATOM     49  CD  GLN     4      34.609  33.245  23.175  1.00  0.00           C  
ATOM     50  OE1 GLN     4      34.847  33.289  24.368  1.00  0.00           O  
ATOM     51  NE2 GLN     4      34.782  32.031  22.640  1.00  0.00           N  
ATOM     52  H   GLN     4      31.758  36.417  22.515  1.00  0.00           H  
ATOM     53  HA  GLN     4      33.043  34.741  24.631  1.00  0.00           H  
ATOM     54  HB2 GLN     4      33.939  36.604  22.388  1.00  0.00           H  
ATOM     55  HB3 GLN     4      35.098  36.068  23.489  1.00  0.00           H  
ATOM     56  HG2 GLN     4      33.402  34.333  21.639  1.00  0.00           H  
ATOM     57  HG3 GLN     4      35.112  34.642  21.551  1.00  0.00           H  
ATOM     58 HE21 GLN     4      34.717  31.912  21.639  1.00  0.00           H  
ATOM     59 HE22 GLN     4      35.052  31.236  23.200  1.00  0.00           H  
ATOM     60  N   TRP     5      33.506  36.256  26.455  1.00  0.00           N  
ATOM     61  CA  TRP     5      33.942  36.835  27.738  1.00  0.00           C  
ATOM     62  C   TRP     5      35.426  37.310  27.519  1.00  0.00           C  
ATOM     63  O   TRP     5      36.167  36.472  27.037  1.00  0.00           O  
ATOM     64  CB  TRP     5      34.051  35.750  28.846  1.00  0.00           C  
ATOM     65  CG  TRP     5      32.748  35.240  29.331  1.00  0.00           C  
ATOM     66  CD1 TRP     5      32.236  34.071  28.880  1.00  0.00           C  
ATOM     67  NE1 TRP     5      30.955  33.955  29.408  1.00  0.00           N  
ATOM     68  CE2 TRP     5      30.567  35.104  29.944  1.00  0.00           C  
ATOM     69  CZ2 TRP     5      29.356  35.529  30.423  1.00  0.00           C  
ATOM     70  CH2 TRP     5      29.168  36.801  30.996  1.00  0.00           C  
ATOM     71  CZ3 TRP     5      30.271  37.673  30.979  1.00  0.00           C  
ATOM     72  CE3 TRP     5      31.565  37.259  30.526  1.00  0.00           C  
ATOM     73  CD2 TRP     5      31.690  35.962  29.994  1.00  0.00           C  
ATOM     74  H   TRP     5      33.238  35.297  26.620  1.00  0.00           H  
ATOM     75  HA  TRP     5      33.271  37.677  27.913  1.00  0.00           H  
ATOM     76  HB2 TRP     5      34.644  34.891  28.533  1.00  0.00           H  
ATOM     77  HB3 TRP     5      34.508  36.193  29.731  1.00  0.00           H  
ATOM     78  HD1 TRP     5      32.842  33.391  28.301  1.00  0.00           H  
ATOM     79  HE1 TRP     5      30.377  33.134  29.299  1.00  0.00           H  
ATOM     80  HZ2 TRP     5      28.464  34.919  30.389  1.00  0.00           H  
ATOM     81  HH2 TRP     5      28.182  37.121  31.298  1.00  0.00           H  
ATOM     82  HZ3 TRP     5      30.210  38.651  31.435  1.00  0.00           H  
ATOM     83  HE3 TRP     5      32.380  37.949  30.366  1.00  0.00           H  
ATOM     84  N   LYS     6      35.859  38.455  28.009  1.00  0.00           N  
ATOM     85  CA  LYS     6      37.345  38.831  28.006  1.00  0.00           C  
ATOM     86  C   LYS     6      37.764  39.472  29.391  1.00  0.00           C  
ATOM     87  O   LYS     6      36.884  39.940  30.103  1.00  0.00           O  
ATOM     88  CB  LYS     6      37.691  39.752  26.752  1.00  0.00           C  
ATOM     89  CG  LYS     6      36.949  41.117  26.811  1.00  0.00           C  
ATOM     90  CD  LYS     6      36.719  41.655  25.378  1.00  0.00           C  
ATOM     91  CE  LYS     6      36.156  43.097  25.261  1.00  0.00           C  
ATOM     92  NZ  LYS     6      34.811  43.372  25.902  1.00  0.00           N1+
ATOM     93  H   LYS     6      35.126  38.978  28.465  1.00  0.00           H  
ATOM     94  HA  LYS     6      37.949  37.931  27.895  1.00  0.00           H  
ATOM     95  HB2 LYS     6      38.764  39.922  26.672  1.00  0.00           H  
ATOM     96  HB3 LYS     6      37.395  39.124  25.912  1.00  0.00           H  
ATOM     97  HG2 LYS     6      35.983  41.025  27.306  1.00  0.00           H  
ATOM     98  HG3 LYS     6      37.487  41.882  27.369  1.00  0.00           H  
ATOM     99  HD2 LYS     6      37.717  41.635  24.940  1.00  0.00           H  
ATOM    100  HD3 LYS     6      36.076  41.025  24.763  1.00  0.00           H  
ATOM    101  HE2 LYS     6      36.752  43.898  25.700  1.00  0.00           H  
ATOM    102  HE3 LYS     6      36.154  43.351  24.201  1.00  0.00           H  
ATOM    103  HZ1 LYS     6      34.725  43.257  26.902  1.00  0.00           H  
ATOM    104  HZ2 LYS     6      34.426  44.263  25.619  1.00  0.00           H  
ATOM    105  HZ3 LYS     6      34.238  42.745  25.357  1.00  0.00           H  
ATOM    106  N   VAL     7      39.059  39.602  29.709  1.00  0.00           N  
ATOM    107  CA  VAL     7      39.586  40.297  30.953  1.00  0.00           C  
ATOM    108  C   VAL     7      39.112  41.762  31.071  1.00  0.00           C  
ATOM    109  O   VAL     7      39.184  42.541  30.082  1.00  0.00           O  
ATOM    110  CB  VAL     7      41.116  40.233  30.978  1.00  0.00           C  
ATOM    111  CG1 VAL     7      41.661  40.875  32.356  1.00  0.00           C  
ATOM    112  CG2 VAL     7      41.523  38.707  30.893  1.00  0.00           C  
ATOM    113  H   VAL     7      39.753  39.043  29.234  1.00  0.00           H  
ATOM    114  HA  VAL     7      39.226  39.723  31.807  1.00  0.00           H  
ATOM    115  HB  VAL     7      41.615  40.690  30.123  1.00  0.00           H  
ATOM    116 HG11 VAL     7      41.115  40.396  33.169  1.00  0.00           H  
ATOM    117 HG12 VAL     7      42.682  40.551  32.558  1.00  0.00           H  
ATOM    118 HG13 VAL     7      41.514  41.952  32.432  1.00  0.00           H  
ATOM    119 HG21 VAL     7      42.589  38.643  31.109  1.00  0.00           H  
ATOM    120 HG22 VAL     7      41.076  38.184  31.740  1.00  0.00           H  
ATOM    121 HG23 VAL     7      41.156  38.158  30.026  1.00  0.00           H  
ATOM    122  N   GLY     8      38.481  42.119  32.194  1.00  0.00           N  
ATOM    123  CA  GLY     8      37.679  43.356  32.404  1.00  0.00           C  
ATOM    124  C   GLY     8      36.200  43.247  32.037  1.00  0.00           C  
ATOM    125  O   GLY     8      35.530  44.267  32.140  1.00  0.00           O  
ATOM    126  H   GLY     8      38.487  41.489  32.983  1.00  0.00           H  
ATOM    127  HA2 GLY     8      37.788  43.550  33.471  1.00  0.00           H  
ATOM    128  HA3 GLY     8      38.139  44.174  31.850  1.00  0.00           H  
ATOM    129  N   ASP     9      35.620  42.008  31.766  1.00  0.00           N  
ATOM    130  CA  ASP     9      34.188  41.912  31.618  1.00  0.00           C  
ATOM    131  C   ASP     9      33.448  41.594  32.969  1.00  0.00           C  
ATOM    132  O   ASP     9      33.907  40.846  33.786  1.00  0.00           O  
ATOM    133  CB  ASP     9      33.822  40.833  30.591  1.00  0.00           C  
ATOM    134  CG  ASP     9      33.881  41.240  29.112  1.00  0.00           C  
ATOM    135  OD1 ASP     9      34.109  42.398  28.683  1.00  0.00           O  
ATOM    136  OD2 ASP     9      33.748  40.230  28.391  1.00  0.00           O1-
ATOM    137  H   ASP     9      36.141  41.144  31.730  1.00  0.00           H  
ATOM    138  HA  ASP     9      33.799  42.840  31.198  1.00  0.00           H  
ATOM    139  HB2 ASP     9      34.388  39.920  30.775  1.00  0.00           H  
ATOM    140  HB3 ASP     9      32.774  40.604  30.789  1.00  0.00           H  
ATOM    141  N   LYS    10      32.218  42.227  33.007  1.00  0.00           N  
ATOM    142  CA  LYS    10      31.227  42.214  34.185  1.00  0.00           C  
ATOM    143  C   LYS    10      30.246  41.039  34.077  1.00  0.00           C  
ATOM    144  O   LYS    10      29.881  40.769  32.943  1.00  0.00           O  
ATOM    145  CB  LYS    10      30.469  43.588  34.210  1.00  0.00           C  
ATOM    146  CG  LYS    10      29.652  43.711  35.587  1.00  0.00           C  
ATOM    147  CD  LYS    10      28.766  44.898  35.680  1.00  0.00           C  
ATOM    148  CE  LYS    10      29.240  46.188  36.351  1.00  0.00           C  
ATOM    149  NZ  LYS    10      28.128  47.178  36.414  1.00  0.00           N1+
ATOM    150  H   LYS    10      31.951  42.637  32.123  1.00  0.00           H  
ATOM    151  HA  LYS    10      31.806  42.126  35.104  1.00  0.00           H  
ATOM    152  HB2 LYS    10      31.122  44.455  34.112  1.00  0.00           H  
ATOM    153  HB3 LYS    10      29.783  43.572  33.362  1.00  0.00           H  
ATOM    154  HG2 LYS    10      28.971  42.860  35.598  1.00  0.00           H  
ATOM    155  HG3 LYS    10      30.296  43.615  36.460  1.00  0.00           H  
ATOM    156  HD2 LYS    10      28.488  45.172  34.662  1.00  0.00           H  
ATOM    157  HD3 LYS    10      27.809  44.520  36.040  1.00  0.00           H  
ATOM    158  HE2 LYS    10      29.484  45.993  37.394  1.00  0.00           H  
ATOM    159  HE3 LYS    10      30.137  46.492  35.812  1.00  0.00           H  
ATOM    160  HZ1 LYS    10      27.285  46.728  36.740  1.00  0.00           H  
ATOM    161  HZ2 LYS    10      28.467  47.905  37.028  1.00  0.00           H  
ATOM    162  HZ3 LYS    10      27.890  47.530  35.498  1.00  0.00           H  
ATOM    163  N   CYS    11      29.926  40.357  35.211  1.00  0.00           N  
ATOM    164  CA  CYS    11      29.165  39.148  35.047  1.00  0.00           C  
ATOM    165  C   CYS    11      28.501  38.751  36.392  1.00  0.00           C  
ATOM    166  O   CYS    11      28.370  39.641  37.255  1.00  0.00           O  
ATOM    167  CB  CYS    11      30.164  38.064  34.570  1.00  0.00           C  
ATOM    168  SG  CYS    11      31.531  37.729  35.798  1.00  0.00           S  
ATOM    169  H   CYS    11      30.305  40.519  36.133  1.00  0.00           H  
ATOM    170  HA  CYS    11      28.409  39.283  34.275  1.00  0.00           H  
ATOM    171  HB2 CYS    11      29.743  37.094  34.304  1.00  0.00           H  
ATOM    172  HB3 CYS    11      30.543  38.441  33.620  1.00  0.00           H  
ATOM    173  HG  CYS    11      32.382  38.664  35.364  1.00  0.00           H  
ATOM    174  N   SER    12      28.048  37.504  36.539  1.00  0.00           N  
ATOM    175  CA  SER    12      27.591  36.914  37.821  1.00  0.00           C  
ATOM    176  C   SER    12      28.066  35.476  37.949  1.00  0.00           C  
ATOM    177  O   SER    12      28.135  34.848  36.893  1.00  0.00           O  
ATOM    178  CB  SER    12      26.101  37.148  38.170  1.00  0.00           C  
ATOM    179  OG  SER    12      25.117  36.545  37.356  1.00  0.00           O  
ATOM    180  H   SER    12      27.966  36.890  35.741  1.00  0.00           H  
ATOM    181  HA  SER    12      28.178  37.432  38.580  1.00  0.00           H  
ATOM    182  HB2 SER    12      25.909  36.805  39.188  1.00  0.00           H  
ATOM    183  HB3 SER    12      25.818  38.196  38.264  1.00  0.00           H  
ATOM    184  HG  SER    12      25.267  36.880  36.469  1.00  0.00           H  
ATOM    185  N   ALA    13      28.344  34.938  39.171  1.00  0.00           N  
ATOM    186  CA  ALA    13      28.930  33.646  39.393  1.00  0.00           C  
ATOM    187  C   ALA    13      28.528  33.058  40.745  1.00  0.00           C  
ATOM    188  O   ALA    13      28.079  33.786  41.645  1.00  0.00           O  
ATOM    189  CB  ALA    13      30.503  33.756  39.217  1.00  0.00           C  
ATOM    190  H   ALA    13      28.309  35.598  39.934  1.00  0.00           H  
ATOM    191  HA  ALA    13      28.686  32.907  38.631  1.00  0.00           H  
ATOM    192  HB1 ALA    13      31.024  34.625  39.620  1.00  0.00           H  
ATOM    193  HB2 ALA    13      30.965  32.817  39.525  1.00  0.00           H  
ATOM    194  HB3 ALA    13      30.587  33.774  38.129  1.00  0.00           H  
ATOM    195  N   ILE    14      28.396  31.704  40.836  1.00  0.00           N  
ATOM    196  CA  ILE    14      28.115  30.995  42.033  1.00  0.00           C  
ATOM    197  C   ILE    14      29.363  31.026  42.842  1.00  0.00           C  
ATOM    198  O   ILE    14      30.296  30.307  42.491  1.00  0.00           O  
ATOM    199  CB  ILE    14      27.596  29.507  41.844  1.00  0.00           C  
ATOM    200  CG2 ILE    14      27.616  28.838  43.261  1.00  0.00           C  
ATOM    201  CG1 ILE    14      26.155  29.450  41.204  1.00  0.00           C  
ATOM    202  CD1 ILE    14      26.162  28.027  40.658  1.00  0.00           C  
ATOM    203  H   ILE    14      28.545  31.177  39.987  1.00  0.00           H  
ATOM    204  HA  ILE    14      27.277  31.509  42.504  1.00  0.00           H  
ATOM    205  HB  ILE    14      28.330  29.052  41.180  1.00  0.00           H  
ATOM    206 HG21 ILE    14      27.310  29.609  43.969  1.00  0.00           H  
ATOM    207 HG22 ILE    14      26.909  28.018  43.379  1.00  0.00           H  
ATOM    208 HG23 ILE    14      28.562  28.345  43.488  1.00  0.00           H  
ATOM    209 HG12 ILE    14      25.273  29.603  41.825  1.00  0.00           H  
ATOM    210 HG13 ILE    14      26.047  30.104  40.339  1.00  0.00           H  
ATOM    211 HD11 ILE    14      26.940  27.865  39.913  1.00  0.00           H  
ATOM    212 HD12 ILE    14      26.225  27.250  41.420  1.00  0.00           H  
ATOM    213 HD13 ILE    14      25.176  27.978  40.197  1.00  0.00           H  
ATOM    214  N   TRP    15      29.329  31.720  44.032  1.00  0.00           N  
ATOM    215  CA  TRP    15      30.359  31.667  45.119  1.00  0.00           C  
ATOM    216  C   TRP    15      30.201  30.291  45.730  1.00  0.00           C  
ATOM    217  O   TRP    15      29.221  29.939  46.396  1.00  0.00           O  
ATOM    218  CB  TRP    15      30.264  32.847  46.093  1.00  0.00           C  
ATOM    219  CG  TRP    15      31.371  32.923  47.055  1.00  0.00           C  
ATOM    220  CD1 TRP    15      32.608  32.408  46.887  1.00  0.00           C  
ATOM    221  NE1 TRP    15      33.368  32.586  47.992  1.00  0.00           N  
ATOM    222  CE2 TRP    15      32.664  33.148  49.008  1.00  0.00           C  
ATOM    223  CZ2 TRP    15      32.969  33.483  50.368  1.00  0.00           C  
ATOM    224  CH2 TRP    15      31.914  33.755  51.307  1.00  0.00           C  
ATOM    225  CZ3 TRP    15      30.646  33.980  50.708  1.00  0.00           C  
ATOM    226  CE3 TRP    15      30.395  33.782  49.335  1.00  0.00           C  
ATOM    227  CD2 TRP    15      31.405  33.358  48.441  1.00  0.00           C  
ATOM    228  H   TRP    15      28.560  32.360  44.172  1.00  0.00           H  
ATOM    229  HA  TRP    15      31.291  31.713  44.555  1.00  0.00           H  
ATOM    230  HB2 TRP    15      30.315  33.763  45.504  1.00  0.00           H  
ATOM    231  HB3 TRP    15      29.266  32.844  46.533  1.00  0.00           H  
ATOM    232  HD1 TRP    15      33.027  31.869  46.050  1.00  0.00           H  
ATOM    233  HE1 TRP    15      34.297  32.206  48.111  1.00  0.00           H  
ATOM    234  HZ2 TRP    15      33.932  33.111  50.685  1.00  0.00           H  
ATOM    235  HH2 TRP    15      32.081  33.783  52.373  1.00  0.00           H  
ATOM    236  HZ3 TRP    15      29.774  34.180  51.314  1.00  0.00           H  
ATOM    237  HE3 TRP    15      29.399  33.908  48.938  1.00  0.00           H  
ATOM    238  N   SER    16      31.223  29.462  45.592  1.00  0.00           N  
ATOM    239  CA  SER    16      31.097  28.046  46.014  1.00  0.00           C  
ATOM    240  C   SER    16      30.814  27.839  47.568  1.00  0.00           C  
ATOM    241  O   SER    16      30.097  26.929  47.946  1.00  0.00           O  
ATOM    242  CB  SER    16      32.194  27.118  45.511  1.00  0.00           C  
ATOM    243  OG  SER    16      33.364  27.473  46.116  1.00  0.00           O  
ATOM    244  H   SER    16      31.921  29.748  44.919  1.00  0.00           H  
ATOM    245  HA  SER    16      30.165  27.710  45.558  1.00  0.00           H  
ATOM    246  HB2 SER    16      31.945  26.131  45.902  1.00  0.00           H  
ATOM    247  HB3 SER    16      32.337  27.142  44.431  1.00  0.00           H  
ATOM    248  HG  SER    16      33.601  28.348  45.799  1.00  0.00           H  
ATOM    249  N   GLU    17      31.317  28.657  48.479  1.00  0.00           N  
ATOM    250  CA  GLU    17      31.137  28.535  49.928  1.00  0.00           C  
ATOM    251  C   GLU    17      29.767  28.934  50.465  1.00  0.00           C  
ATOM    252  O   GLU    17      29.493  28.720  51.638  1.00  0.00           O  
ATOM    253  CB  GLU    17      32.201  29.365  50.643  1.00  0.00           C  
ATOM    254  CG  GLU    17      33.671  29.150  50.194  1.00  0.00           C  
ATOM    255  CD  GLU    17      34.275  27.772  50.608  1.00  0.00           C  
ATOM    256  OE1 GLU    17      35.384  27.461  50.170  1.00  0.00           O  
ATOM    257  OE2 GLU    17      33.646  26.919  51.350  1.00  0.00           O1-
ATOM    258  H   GLU    17      32.118  29.191  48.173  1.00  0.00           H  
ATOM    259  HA  GLU    17      31.208  27.501  50.266  1.00  0.00           H  
ATOM    260  HB2 GLU    17      32.001  30.435  50.600  1.00  0.00           H  
ATOM    261  HB3 GLU    17      32.249  29.082  51.695  1.00  0.00           H  
ATOM    262  HG2 GLU    17      33.770  29.370  49.131  1.00  0.00           H  
ATOM    263  HG3 GLU    17      34.296  29.915  50.654  1.00  0.00           H  
ATOM    264  N   ASP    18      28.992  29.595  49.539  1.00  0.00           N  
ATOM    265  CA  ASP    18      27.633  30.049  49.762  1.00  0.00           C  
ATOM    266  C   ASP    18      26.540  29.349  49.046  1.00  0.00           C  
ATOM    267  O   ASP    18      25.429  29.150  49.504  1.00  0.00           O  
ATOM    268  CB  ASP    18      27.660  31.548  49.678  1.00  0.00           C  
ATOM    269  CG  ASP    18      26.452  32.203  50.456  1.00  0.00           C  
ATOM    270  OD1 ASP    18      25.682  31.557  51.180  1.00  0.00           O  
ATOM    271  OD2 ASP    18      26.355  33.450  50.321  1.00  0.00           O1-
ATOM    272  H   ASP    18      29.377  29.828  48.634  1.00  0.00           H  
ATOM    273  HA  ASP    18      27.316  29.827  50.781  1.00  0.00           H  
ATOM    274  HB2 ASP    18      28.468  32.041  50.218  1.00  0.00           H  
ATOM    275  HB3 ASP    18      27.576  31.894  48.648  1.00  0.00           H  
ATOM    276  N   GLY    19      26.784  28.926  47.770  1.00  0.00           N  
ATOM    277  CA  GLY    19      25.830  28.279  46.917  1.00  0.00           C  
ATOM    278  C   GLY    19      24.882  29.210  46.160  1.00  0.00           C  
ATOM    279  O   GLY    19      23.822  28.693  45.858  1.00  0.00           O  
ATOM    280  H   GLY    19      27.717  28.943  47.385  1.00  0.00           H  
ATOM    281  HA2 GLY    19      26.317  27.692  46.138  1.00  0.00           H  
ATOM    282  HA3 GLY    19      25.290  27.546  47.514  1.00  0.00           H  
ATOM    283  N   CYS    20      25.230  30.464  45.981  1.00  0.00           N  
ATOM    284  CA  CYS    20      24.371  31.623  45.644  1.00  0.00           C  
ATOM    285  C   CYS    20      25.202  32.400  44.501  1.00  0.00           C  
ATOM    286  O   CYS    20      26.434  32.579  44.615  1.00  0.00           O  
ATOM    287  CB  CYS    20      24.192  32.431  46.913  1.00  0.00           C  
ATOM    288  SG  CYS    20      22.999  31.597  47.961  1.00  0.00           S  
ATOM    289  H   CYS    20      26.215  30.629  46.127  1.00  0.00           H  
ATOM    290  HA  CYS    20      23.377  31.388  45.264  1.00  0.00           H  
ATOM    291  HB2 CYS    20      25.106  32.492  47.503  1.00  0.00           H  
ATOM    292  HB3 CYS    20      23.712  33.350  46.578  1.00  0.00           H  
ATOM    293  HG  CYS    20      23.811  30.647  48.432  1.00  0.00           H  
ATOM    294  N   ILE    21      24.497  32.838  43.543  1.00  0.00           N  
ATOM    295  CA  ILE    21      25.038  33.724  42.545  1.00  0.00           C  
ATOM    296  C   ILE    21      25.364  35.096  43.216  1.00  0.00           C  
ATOM    297  O   ILE    21      24.533  35.695  43.926  1.00  0.00           O  
ATOM    298  CB  ILE    21      24.177  33.833  41.345  1.00  0.00           C  
ATOM    299  CG2 ILE    21      24.780  34.826  40.373  1.00  0.00           C  
ATOM    300  CG1 ILE    21      23.995  32.464  40.750  1.00  0.00           C  
ATOM    301  CD1 ILE    21      22.812  32.431  39.686  1.00  0.00           C  
ATOM    302  H   ILE    21      23.541  32.531  43.438  1.00  0.00           H  
ATOM    303  HA  ILE    21      25.981  33.229  42.313  1.00  0.00           H  
ATOM    304  HB  ILE    21      23.214  34.222  41.673  1.00  0.00           H  
ATOM    305 HG21 ILE    21      25.792  34.537  40.088  1.00  0.00           H  
ATOM    306 HG22 ILE    21      24.151  34.966  39.493  1.00  0.00           H  
ATOM    307 HG23 ILE    21      24.864  35.814  40.826  1.00  0.00           H  
ATOM    308 HG12 ILE    21      24.945  32.263  40.254  1.00  0.00           H  
ATOM    309 HG13 ILE    21      23.765  31.674  41.464  1.00  0.00           H  
ATOM    310 HD11 ILE    21      21.836  32.483  40.167  1.00  0.00           H  
ATOM    311 HD12 ILE    21      23.002  33.266  39.011  1.00  0.00           H  
ATOM    312 HD13 ILE    21      22.829  31.492  39.131  1.00  0.00           H  
ATOM    313  N   TYR    22      26.539  35.684  42.910  1.00  0.00           N  
ATOM    314  CA  TYR    22      26.959  37.060  43.303  1.00  0.00           C  
ATOM    315  C   TYR    22      27.556  37.798  42.078  1.00  0.00           C  
ATOM    316  O   TYR    22      28.100  37.151  41.138  1.00  0.00           O  
ATOM    317  CB  TYR    22      28.013  37.009  44.363  1.00  0.00           C  
ATOM    318  CG  TYR    22      27.518  36.676  45.770  1.00  0.00           C  
ATOM    319  CD1 TYR    22      27.635  35.381  46.335  1.00  0.00           C  
ATOM    320  CE1 TYR    22      27.231  35.120  47.643  1.00  0.00           C  
ATOM    321  CZ  TYR    22      26.733  36.205  48.484  1.00  0.00           C  
ATOM    322  OH  TYR    22      26.262  35.955  49.767  1.00  0.00           O  
ATOM    323  CE2 TYR    22      26.674  37.459  47.997  1.00  0.00           C  
ATOM    324  CD2 TYR    22      27.075  37.718  46.660  1.00  0.00           C  
ATOM    325  H   TYR    22      27.233  35.150  42.407  1.00  0.00           H  
ATOM    326  HA  TYR    22      26.088  37.617  43.649  1.00  0.00           H  
ATOM    327  HB2 TYR    22      28.718  36.210  44.131  1.00  0.00           H  
ATOM    328  HB3 TYR    22      28.583  37.936  44.429  1.00  0.00           H  
ATOM    329  HD1 TYR    22      27.983  34.588  45.688  1.00  0.00           H  
ATOM    330  HE1 TYR    22      27.160  34.118  48.040  1.00  0.00           H  
ATOM    331  HH  TYR    22      26.247  34.998  49.843  1.00  0.00           H  
ATOM    332  HE2 TYR    22      26.213  38.222  48.607  1.00  0.00           H  
ATOM    333  HD2 TYR    22      27.007  38.736  46.306  1.00  0.00           H  
ATOM    334  N   PRO    23      27.372  39.137  41.946  1.00  0.00           N  
ATOM    335  CA  PRO    23      28.042  39.929  40.920  1.00  0.00           C  
ATOM    336  C   PRO    23      29.585  39.812  41.104  1.00  0.00           C  
ATOM    337  O   PRO    23      30.163  39.854  42.183  1.00  0.00           O  
ATOM    338  CD  PRO    23      26.747  39.988  42.987  1.00  0.00           C  
ATOM    339  CG  PRO    23      27.020  41.459  42.544  1.00  0.00           C  
ATOM    340  CB  PRO    23      27.523  41.366  41.127  1.00  0.00           C  
ATOM    341  HD2 PRO    23      27.316  39.793  43.896  1.00  0.00           H  
ATOM    342  HD3 PRO    23      25.685  39.745  43.032  1.00  0.00           H  
ATOM    343  HG2 PRO    23      27.832  41.796  43.187  1.00  0.00           H  
ATOM    344  HG3 PRO    23      26.098  42.037  42.612  1.00  0.00           H  
ATOM    345  HB2 PRO    23      28.387  42.026  41.063  1.00  0.00           H  
ATOM    346  HB3 PRO    23      26.868  41.768  40.353  1.00  0.00           H  
ATOM    347  HA  PRO    23      27.805  39.477  39.957  1.00  0.00           H  
ATOM    348  N   ALA    24      30.260  39.703  39.944  1.00  0.00           N  
ATOM    349  CA  ALA    24      31.672  39.821  39.855  1.00  0.00           C  
ATOM    350  C   ALA    24      32.109  40.431  38.499  1.00  0.00           C  
ATOM    351  O   ALA    24      31.248  40.792  37.689  1.00  0.00           O  
ATOM    352  CB  ALA    24      32.235  38.422  40.006  1.00  0.00           C  
ATOM    353  H   ALA    24      29.718  39.691  39.092  1.00  0.00           H  
ATOM    354  HA  ALA    24      32.042  40.427  40.682  1.00  0.00           H  
ATOM    355  HB1 ALA    24      32.031  37.929  40.956  1.00  0.00           H  
ATOM    356  HB2 ALA    24      31.697  37.716  39.373  1.00  0.00           H  
ATOM    357  HB3 ALA    24      33.310  38.398  39.829  1.00  0.00           H  
ATOM    358  N   THR    25      33.410  40.380  38.269  1.00  0.00           N  
ATOM    359  CA  THR    25      34.128  40.816  37.063  1.00  0.00           C  
ATOM    360  C   THR    25      35.265  39.818  36.701  1.00  0.00           C  
ATOM    361  O   THR    25      36.155  39.552  37.540  1.00  0.00           O  
ATOM    362  CB  THR    25      34.790  42.244  37.178  1.00  0.00           C  
ATOM    363  CG2 THR    25      35.717  42.644  36.021  1.00  0.00           C  
ATOM    364  OG1 THR    25      33.694  43.215  37.173  1.00  0.00           O  
ATOM    365  H   THR    25      33.974  40.206  39.088  1.00  0.00           H  
ATOM    366  HA  THR    25      33.473  40.877  36.193  1.00  0.00           H  
ATOM    367  HB  THR    25      35.291  42.349  38.140  1.00  0.00           H  
ATOM    368 HG21 THR    25      36.710  42.202  36.110  1.00  0.00           H  
ATOM    369 HG22 THR    25      35.235  42.392  35.076  1.00  0.00           H  
ATOM    370 HG23 THR    25      35.896  43.719  36.025  1.00  0.00           H  
ATOM    371  HG1 THR    25      33.289  43.267  38.042  1.00  0.00           H  
ATOM    372  N   ILE    26      35.406  39.265  35.496  1.00  0.00           N  
ATOM    373  CA  ILE    26      36.548  38.455  35.082  1.00  0.00           C  
ATOM    374  C   ILE    26      37.852  39.285  35.055  1.00  0.00           C  
ATOM    375  O   ILE    26      38.070  40.186  34.165  1.00  0.00           O  
ATOM    376  CB  ILE    26      36.218  37.694  33.745  1.00  0.00           C  
ATOM    377  CG2 ILE    26      37.507  37.215  33.021  1.00  0.00           C  
ATOM    378  CG1 ILE    26      35.277  36.554  33.962  1.00  0.00           C  
ATOM    379  CD1 ILE    26      34.779  35.617  32.792  1.00  0.00           C  
ATOM    380  H   ILE    26      34.737  39.600  34.817  1.00  0.00           H  
ATOM    381  HA  ILE    26      36.792  37.684  35.813  1.00  0.00           H  
ATOM    382  HB  ILE    26      35.787  38.416  33.053  1.00  0.00           H  
ATOM    383 HG21 ILE    26      38.139  38.036  32.685  1.00  0.00           H  
ATOM    384 HG22 ILE    26      38.038  36.603  33.750  1.00  0.00           H  
ATOM    385 HG23 ILE    26      37.198  36.565  32.203  1.00  0.00           H  
ATOM    386 HG12 ILE    26      35.769  35.748  34.505  1.00  0.00           H  
ATOM    387 HG13 ILE    26      34.517  36.884  34.671  1.00  0.00           H  
ATOM    388 HD11 ILE    26      35.462  35.764  31.955  1.00  0.00           H  
ATOM    389 HD12 ILE    26      34.679  34.567  33.067  1.00  0.00           H  
ATOM    390 HD13 ILE    26      33.816  36.003  32.457  1.00  0.00           H  
ATOM    391  N   ALA    27      38.838  39.000  35.910  1.00  0.00           N  
ATOM    392  CA  ALA    27      40.044  39.766  36.064  1.00  0.00           C  
ATOM    393  C   ALA    27      41.253  39.034  35.399  1.00  0.00           C  
ATOM    394  O   ALA    27      42.304  39.637  35.155  1.00  0.00           O  
ATOM    395  CB  ALA    27      40.164  40.103  37.566  1.00  0.00           C  
ATOM    396  H   ALA    27      38.670  38.282  36.600  1.00  0.00           H  
ATOM    397  HA  ALA    27      39.980  40.689  35.488  1.00  0.00           H  
ATOM    398  HB1 ALA    27      40.336  39.232  38.198  1.00  0.00           H  
ATOM    399  HB2 ALA    27      41.047  40.730  37.686  1.00  0.00           H  
ATOM    400  HB3 ALA    27      39.324  40.697  37.926  1.00  0.00           H  
ATOM    401  N   SER    28      41.191  37.767  35.185  1.00  0.00           N  
ATOM    402  CA  SER    28      42.199  36.938  34.424  1.00  0.00           C  
ATOM    403  C   SER    28      41.436  35.738  33.770  1.00  0.00           C  
ATOM    404  O   SER    28      40.401  35.331  34.290  1.00  0.00           O  
ATOM    405  CB  SER    28      43.326  36.481  35.399  1.00  0.00           C  
ATOM    406  OG  SER    28      44.241  35.648  34.705  1.00  0.00           O  
ATOM    407  H   SER    28      40.429  37.267  35.619  1.00  0.00           H  
ATOM    408  HA  SER    28      42.618  37.556  33.631  1.00  0.00           H  
ATOM    409  HB2 SER    28      43.894  37.340  35.758  1.00  0.00           H  
ATOM    410  HB3 SER    28      42.889  35.970  36.257  1.00  0.00           H  
ATOM    411  HG  SER    28      44.914  36.188  34.285  1.00  0.00           H  
ATOM    412  N   ILE    29      42.020  35.135  32.680  1.00  0.00           N  
ATOM    413  CA  ILE    29      41.503  33.954  31.918  1.00  0.00           C  
ATOM    414  C   ILE    29      42.604  32.895  31.804  1.00  0.00           C  
ATOM    415  O   ILE    29      43.754  33.276  31.639  1.00  0.00           O  
ATOM    416  CB  ILE    29      40.818  34.380  30.590  1.00  0.00           C  
ATOM    417  CG2 ILE    29      40.811  33.210  29.571  1.00  0.00           C  
ATOM    418  CG1 ILE    29      39.387  34.726  30.871  1.00  0.00           C  
ATOM    419  CD1 ILE    29      38.859  35.707  29.839  1.00  0.00           C  
ATOM    420  H   ILE    29      42.907  35.492  32.352  1.00  0.00           H  
ATOM    421  HA  ILE    29      40.771  33.365  32.471  1.00  0.00           H  
ATOM    422  HB  ILE    29      41.306  35.303  30.276  1.00  0.00           H  
ATOM    423 HG21 ILE    29      41.815  32.867  29.323  1.00  0.00           H  
ATOM    424 HG22 ILE    29      40.116  32.425  29.867  1.00  0.00           H  
ATOM    425 HG23 ILE    29      40.380  33.747  28.727  1.00  0.00           H  
ATOM    426 HG12 ILE    29      38.814  33.801  30.811  1.00  0.00           H  
ATOM    427 HG13 ILE    29      39.321  35.237  31.831  1.00  0.00           H  
ATOM    428 HD11 ILE    29      39.208  36.739  29.869  1.00  0.00           H  
ATOM    429 HD12 ILE    29      38.965  35.325  28.823  1.00  0.00           H  
ATOM    430 HD13 ILE    29      37.776  35.811  29.894  1.00  0.00           H  
ATOM    431  N   ASP    30      42.350  31.593  31.738  1.00  0.00           N  
ATOM    432  CA  ASP    30      43.331  30.589  31.315  1.00  0.00           C  
ATOM    433  C   ASP    30      42.890  29.689  30.175  1.00  0.00           C  
ATOM    434  O   ASP    30      42.334  28.603  30.433  1.00  0.00           O  
ATOM    435  CB  ASP    30      44.007  29.821  32.481  1.00  0.00           C  
ATOM    436  CG  ASP    30      45.021  28.701  32.051  1.00  0.00           C  
ATOM    437  OD1 ASP    30      45.663  28.962  30.977  1.00  0.00           O  
ATOM    438  OD2 ASP    30      45.210  27.685  32.761  1.00  0.00           O1-
ATOM    439  H   ASP    30      41.389  31.313  31.868  1.00  0.00           H  
ATOM    440  HA  ASP    30      44.157  31.153  30.882  1.00  0.00           H  
ATOM    441  HB2 ASP    30      44.518  30.495  33.168  1.00  0.00           H  
ATOM    442  HB3 ASP    30      43.153  29.413  33.021  1.00  0.00           H  
ATOM    443  N   PHE    31      43.228  29.992  28.936  1.00  0.00           N  
ATOM    444  CA  PHE    31      42.799  29.342  27.711  1.00  0.00           C  
ATOM    445  C   PHE    31      43.054  27.818  27.567  1.00  0.00           C  
ATOM    446  O   PHE    31      42.164  27.186  26.986  1.00  0.00           O  
ATOM    447  CB  PHE    31      43.603  30.137  26.653  1.00  0.00           C  
ATOM    448  CG  PHE    31      43.491  31.642  26.731  1.00  0.00           C  
ATOM    449  CD1 PHE    31      44.372  32.514  27.367  1.00  0.00           C  
ATOM    450  CE1 PHE    31      44.124  33.886  27.457  1.00  0.00           C  
ATOM    451  CZ  PHE    31      42.912  34.412  26.970  1.00  0.00           C  
ATOM    452  CE2 PHE    31      41.947  33.531  26.428  1.00  0.00           C  
ATOM    453  CD2 PHE    31      42.276  32.177  26.270  1.00  0.00           C  
ATOM    454  H   PHE    31      43.817  30.806  28.828  1.00  0.00           H  
ATOM    455  HA  PHE    31      41.722  29.442  27.577  1.00  0.00           H  
ATOM    456  HB2 PHE    31      44.648  29.829  26.700  1.00  0.00           H  
ATOM    457  HB3 PHE    31      43.376  29.805  25.640  1.00  0.00           H  
ATOM    458  HD1 PHE    31      45.247  32.092  27.838  1.00  0.00           H  
ATOM    459  HE1 PHE    31      44.887  34.577  27.785  1.00  0.00           H  
ATOM    460  HZ  PHE    31      42.601  35.446  26.996  1.00  0.00           H  
ATOM    461  HE2 PHE    31      41.003  33.927  26.083  1.00  0.00           H  
ATOM    462  HD2 PHE    31      41.615  31.470  25.792  1.00  0.00           H  
ATOM    463  N   LYS    32      44.114  27.240  28.084  1.00  0.00           N  
ATOM    464  CA  LYS    32      44.222  25.766  28.131  1.00  0.00           C  
ATOM    465  C   LYS    32      43.177  24.994  28.975  1.00  0.00           C  
ATOM    466  O   LYS    32      43.018  23.753  28.912  1.00  0.00           O  
ATOM    467  CB  LYS    32      45.738  25.436  28.462  1.00  0.00           C  
ATOM    468  CG  LYS    32      45.924  25.232  29.977  1.00  0.00           C  
ATOM    469  CD  LYS    32      47.368  24.992  30.385  1.00  0.00           C  
ATOM    470  CE  LYS    32      48.164  26.323  30.278  1.00  0.00           C  
ATOM    471  NZ  LYS    32      47.641  27.213  31.343  1.00  0.00           N1+
ATOM    472  H   LYS    32      44.830  27.827  28.489  1.00  0.00           H  
ATOM    473  HA  LYS    32      44.063  25.370  27.127  1.00  0.00           H  
ATOM    474  HB2 LYS    32      46.105  24.565  27.921  1.00  0.00           H  
ATOM    475  HB3 LYS    32      46.287  26.265  28.014  1.00  0.00           H  
ATOM    476  HG2 LYS    32      45.413  26.042  30.495  1.00  0.00           H  
ATOM    477  HG3 LYS    32      45.374  24.310  30.161  1.00  0.00           H  
ATOM    478  HD2 LYS    32      47.489  24.602  31.396  1.00  0.00           H  
ATOM    479  HD3 LYS    32      47.776  24.286  29.663  1.00  0.00           H  
ATOM    480  HE2 LYS    32      49.247  26.197  30.301  1.00  0.00           H  
ATOM    481  HE3 LYS    32      48.097  26.841  29.321  1.00  0.00           H  
ATOM    482  HZ1 LYS    32      47.634  26.799  32.264  1.00  0.00           H  
ATOM    483  HZ2 LYS    32      48.124  28.095  31.416  1.00  0.00           H  
ATOM    484  HZ3 LYS    32      46.720  27.570  31.133  1.00  0.00           H  
ATOM    485  N   ARG    33      42.615  25.774  29.935  1.00  0.00           N  
ATOM    486  CA  ARG    33      41.720  25.177  30.947  1.00  0.00           C  
ATOM    487  C   ARG    33      40.239  25.597  30.668  1.00  0.00           C  
ATOM    488  O   ARG    33      39.367  24.881  31.120  1.00  0.00           O  
ATOM    489  CB  ARG    33      42.188  25.670  32.365  1.00  0.00           C  
ATOM    490  CG  ARG    33      43.403  24.923  32.783  1.00  0.00           C  
ATOM    491  CD  ARG    33      43.629  24.978  34.308  1.00  0.00           C  
ATOM    492  NE  ARG    33      43.916  26.367  34.803  1.00  0.00           N  
ATOM    493  CZ  ARG    33      43.396  26.901  35.912  1.00  0.00           C  
ATOM    494  NH1 ARG    33      42.429  26.363  36.598  1.00  0.00           N  
ATOM    495  NH2 ARG    33      43.831  28.025  36.388  1.00  0.00           N1+
ATOM    496  H   ARG    33      42.832  26.760  29.983  1.00  0.00           H  
ATOM    497  HA  ARG    33      41.751  24.091  30.857  1.00  0.00           H  
ATOM    498  HB2 ARG    33      42.391  26.736  32.263  1.00  0.00           H  
ATOM    499  HB3 ARG    33      41.360  25.620  33.071  1.00  0.00           H  
ATOM    500  HG2 ARG    33      43.477  23.943  32.312  1.00  0.00           H  
ATOM    501  HG3 ARG    33      44.157  25.525  32.275  1.00  0.00           H  
ATOM    502  HD2 ARG    33      42.678  24.696  34.760  1.00  0.00           H  
ATOM    503  HD3 ARG    33      44.459  24.389  34.699  1.00  0.00           H  
ATOM    504  HE  ARG    33      44.378  26.980  34.148  1.00  0.00           H  
ATOM    505 HH11 ARG    33      42.116  25.453  36.289  1.00  0.00           H  
ATOM    506 HH12 ARG    33      42.166  26.833  37.452  1.00  0.00           H  
ATOM    507 HH21 ARG    33      44.730  28.266  35.997  1.00  0.00           H  
ATOM    508 HH22 ARG    33      43.418  28.449  37.206  1.00  0.00           H  
ATOM    509  N   GLU    34      40.034  26.611  29.829  1.00  0.00           N  
ATOM    510  CA  GLU    34      38.703  27.240  29.557  1.00  0.00           C  
ATOM    511  C   GLU    34      38.082  27.900  30.812  1.00  0.00           C  
ATOM    512  O   GLU    34      36.850  27.885  31.044  1.00  0.00           O  
ATOM    513  CB  GLU    34      37.689  26.376  28.728  1.00  0.00           C  
ATOM    514  CG  GLU    34      38.209  25.495  27.594  1.00  0.00           C  
ATOM    515  CD  GLU    34      36.983  25.048  26.746  1.00  0.00           C  
ATOM    516  OE1 GLU    34      36.445  23.954  26.932  1.00  0.00           O  
ATOM    517  OE2 GLU    34      36.502  25.845  25.902  1.00  0.00           O1-
ATOM    518  H   GLU    34      40.902  27.012  29.501  1.00  0.00           H  
ATOM    519  HA  GLU    34      39.021  28.112  28.986  1.00  0.00           H  
ATOM    520  HB2 GLU    34      37.285  25.738  29.513  1.00  0.00           H  
ATOM    521  HB3 GLU    34      36.893  27.043  28.399  1.00  0.00           H  
ATOM    522  HG2 GLU    34      38.920  26.038  26.972  1.00  0.00           H  
ATOM    523  HG3 GLU    34      38.710  24.575  27.896  1.00  0.00           H  
ATOM    524  N   THR    35      38.990  28.404  31.672  1.00  0.00           N  
ATOM    525  CA  THR    35      38.699  29.000  33.033  1.00  0.00           C  
ATOM    526  C   THR    35      39.027  30.530  33.131  1.00  0.00           C  
ATOM    527  O   THR    35      39.490  31.067  32.135  1.00  0.00           O  
ATOM    528  CB  THR    35      39.536  28.382  34.225  1.00  0.00           C  
ATOM    529  CG2 THR    35      39.070  26.918  34.419  1.00  0.00           C  
ATOM    530  OG1 THR    35      40.899  28.427  33.852  1.00  0.00           O  
ATOM    531  H   THR    35      39.954  28.374  31.375  1.00  0.00           H  
ATOM    532  HA  THR    35      37.637  28.783  33.155  1.00  0.00           H  
ATOM    533  HB  THR    35      39.371  28.919  35.159  1.00  0.00           H  
ATOM    534 HG21 THR    35      39.633  26.552  35.277  1.00  0.00           H  
ATOM    535 HG22 THR    35      38.021  27.086  34.659  1.00  0.00           H  
ATOM    536 HG23 THR    35      39.052  26.307  33.516  1.00  0.00           H  
ATOM    537  HG1 THR    35      41.242  29.217  34.278  1.00  0.00           H  
ATOM    538  N   CYS    36      38.605  31.193  34.219  1.00  0.00           N  
ATOM    539  CA  CYS    36      38.903  32.563  34.571  1.00  0.00           C  
ATOM    540  C   CYS    36      38.985  32.722  36.187  1.00  0.00           C  
ATOM    541  O   CYS    36      38.406  31.950  36.947  1.00  0.00           O  
ATOM    542  CB  CYS    36      37.795  33.440  33.919  1.00  0.00           C  
ATOM    543  SG  CYS    36      36.209  32.964  34.717  1.00  0.00           S  
ATOM    544  H   CYS    36      38.249  30.609  34.963  1.00  0.00           H  
ATOM    545  HA  CYS    36      39.888  32.758  34.147  1.00  0.00           H  
ATOM    546  HB2 CYS    36      38.022  34.506  33.918  1.00  0.00           H  
ATOM    547  HB3 CYS    36      37.723  33.239  32.850  1.00  0.00           H  
ATOM    548  HG  CYS    36      36.276  31.644  34.521  1.00  0.00           H  
ATOM    549  N   VAL    37      39.674  33.726  36.670  1.00  0.00           N  
ATOM    550  CA  VAL    37      39.582  34.159  38.122  1.00  0.00           C  
ATOM    551  C   VAL    37      38.666  35.407  37.998  1.00  0.00           C  
ATOM    552  O   VAL    37      38.883  36.337  37.286  1.00  0.00           O  
ATOM    553  CB  VAL    37      40.902  34.445  38.864  1.00  0.00           C  
ATOM    554  CG1 VAL    37      40.741  35.277  40.126  1.00  0.00           C  
ATOM    555  CG2 VAL    37      41.579  33.134  39.345  1.00  0.00           C  
ATOM    556  H   VAL    37      40.255  34.284  36.061  1.00  0.00           H  
ATOM    557  HA  VAL    37      39.012  33.383  38.632  1.00  0.00           H  
ATOM    558  HB  VAL    37      41.601  34.925  38.179  1.00  0.00           H  
ATOM    559 HG11 VAL    37      41.693  35.379  40.647  1.00  0.00           H  
ATOM    560 HG12 VAL    37      40.374  36.281  39.913  1.00  0.00           H  
ATOM    561 HG13 VAL    37      40.026  34.837  40.821  1.00  0.00           H  
ATOM    562 HG21 VAL    37      41.911  32.548  38.489  1.00  0.00           H  
ATOM    563 HG22 VAL    37      42.428  33.365  39.990  1.00  0.00           H  
ATOM    564 HG23 VAL    37      40.896  32.451  39.849  1.00  0.00           H  
ATOM    565  N   VAL    38      37.552  35.345  38.713  1.00  0.00           N  
ATOM    566  CA  VAL    38      36.624  36.481  38.863  1.00  0.00           C  
ATOM    567  C   VAL    38      36.914  37.302  40.132  1.00  0.00           C  
ATOM    568  O   VAL    38      37.300  36.710  41.164  1.00  0.00           O  
ATOM    569  CB  VAL    38      35.181  35.800  38.851  1.00  0.00           C  
ATOM    570  CG1 VAL    38      34.891  35.279  37.473  1.00  0.00           C  
ATOM    571  CG2 VAL    38      34.854  34.723  39.860  1.00  0.00           C  
ATOM    572  H   VAL    38      37.391  34.670  39.447  1.00  0.00           H  
ATOM    573  HA  VAL    38      36.720  37.136  37.997  1.00  0.00           H  
ATOM    574  HB  VAL    38      34.459  36.599  39.015  1.00  0.00           H  
ATOM    575 HG11 VAL    38      34.952  36.102  36.761  1.00  0.00           H  
ATOM    576 HG12 VAL    38      35.601  34.523  37.138  1.00  0.00           H  
ATOM    577 HG13 VAL    38      33.941  34.752  37.380  1.00  0.00           H  
ATOM    578 HG21 VAL    38      35.296  34.963  40.827  1.00  0.00           H  
ATOM    579 HG22 VAL    38      33.779  34.797  40.030  1.00  0.00           H  
ATOM    580 HG23 VAL    38      35.135  33.735  39.494  1.00  0.00           H  
ATOM    581  N   VAL    39      36.659  38.616  40.189  1.00  0.00           N  
ATOM    582  CA  VAL    39      36.696  39.415  41.431  1.00  0.00           C  
ATOM    583  C   VAL    39      35.246  39.709  41.875  1.00  0.00           C  
ATOM    584  O   VAL    39      34.520  40.464  41.140  1.00  0.00           O  
ATOM    585  CB  VAL    39      37.489  40.713  41.279  1.00  0.00           C  
ATOM    586  CG1 VAL    39      37.423  41.517  42.572  1.00  0.00           C  
ATOM    587  CG2 VAL    39      38.922  40.415  41.020  1.00  0.00           C  
ATOM    588  H   VAL    39      36.305  39.042  39.345  1.00  0.00           H  
ATOM    589  HA  VAL    39      37.214  38.898  42.240  1.00  0.00           H  
ATOM    590  HB  VAL    39      37.107  41.330  40.467  1.00  0.00           H  
ATOM    591 HG11 VAL    39      37.702  40.919  43.439  1.00  0.00           H  
ATOM    592 HG12 VAL    39      38.176  42.297  42.459  1.00  0.00           H  
ATOM    593 HG13 VAL    39      36.424  41.934  42.706  1.00  0.00           H  
ATOM    594 HG21 VAL    39      39.416  41.382  40.931  1.00  0.00           H  
ATOM    595 HG22 VAL    39      39.351  39.842  41.842  1.00  0.00           H  
ATOM    596 HG23 VAL    39      38.949  39.921  40.049  1.00  0.00           H  
ATOM    597  N   TYR    40      34.825  39.383  43.114  1.00  0.00           N  
ATOM    598  CA  TYR    40      33.469  39.590  43.594  1.00  0.00           C  
ATOM    599  C   TYR    40      33.126  41.000  44.017  1.00  0.00           C  
ATOM    600  O   TYR    40      33.608  41.530  45.020  1.00  0.00           O  
ATOM    601  CB  TYR    40      33.013  38.616  44.708  1.00  0.00           C  
ATOM    602  CG  TYR    40      32.792  37.185  44.110  1.00  0.00           C  
ATOM    603  CD1 TYR    40      33.726  36.183  44.368  1.00  0.00           C  
ATOM    604  CE1 TYR    40      33.574  34.890  43.889  1.00  0.00           C  
ATOM    605  CZ  TYR    40      32.400  34.521  43.107  1.00  0.00           C  
ATOM    606  OH  TYR    40      32.194  33.305  42.642  1.00  0.00           O  
ATOM    607  CE2 TYR    40      31.441  35.500  42.850  1.00  0.00           C  
ATOM    608  CD2 TYR    40      31.619  36.811  43.400  1.00  0.00           C  
ATOM    609  H   TYR    40      35.488  38.857  43.666  1.00  0.00           H  
ATOM    610  HA  TYR    40      32.795  39.360  42.770  1.00  0.00           H  
ATOM    611  HB2 TYR    40      33.757  38.662  45.503  1.00  0.00           H  
ATOM    612  HB3 TYR    40      32.126  38.908  45.268  1.00  0.00           H  
ATOM    613  HD1 TYR    40      34.646  36.325  44.914  1.00  0.00           H  
ATOM    614  HE1 TYR    40      34.264  34.105  44.158  1.00  0.00           H  
ATOM    615  HH  TYR    40      32.673  32.593  43.073  1.00  0.00           H  
ATOM    616  HE2 TYR    40      30.505  35.191  42.410  1.00  0.00           H  
ATOM    617  HD2 TYR    40      30.807  37.523  43.411  1.00  0.00           H  
ATOM    618  N   THR    41      32.219  41.643  43.339  1.00  0.00           N  
ATOM    619  CA  THR    41      32.133  43.088  43.399  1.00  0.00           C  
ATOM    620  C   THR    41      31.803  43.676  44.874  1.00  0.00           C  
ATOM    621  O   THR    41      30.914  43.208  45.559  1.00  0.00           O  
ATOM    622  CB  THR    41      31.093  43.502  42.353  1.00  0.00           C  
ATOM    623  CG2 THR    41      31.078  44.998  42.182  1.00  0.00           C  
ATOM    624  OG1 THR    41      31.272  42.843  41.130  1.00  0.00           O  
ATOM    625  H   THR    41      31.714  41.223  42.573  1.00  0.00           H  
ATOM    626  HA  THR    41      33.041  43.581  43.052  1.00  0.00           H  
ATOM    627  HB  THR    41      30.114  43.142  42.667  1.00  0.00           H  
ATOM    628 HG21 THR    41      30.940  45.324  43.212  1.00  0.00           H  
ATOM    629 HG22 THR    41      32.042  45.256  41.744  1.00  0.00           H  
ATOM    630 HG23 THR    41      30.203  45.268  41.590  1.00  0.00           H  
ATOM    631  HG1 THR    41      32.142  43.097  40.813  1.00  0.00           H  
ATOM    632  N   GLY    42      32.582  44.616  45.345  1.00  0.00           N  
ATOM    633  CA  GLY    42      32.478  45.151  46.744  1.00  0.00           C  
ATOM    634  C   GLY    42      33.103  44.208  47.813  1.00  0.00           C  
ATOM    635  O   GLY    42      33.589  44.589  48.892  1.00  0.00           O  
ATOM    636  H   GLY    42      33.382  44.877  44.786  1.00  0.00           H  
ATOM    637  HA2 GLY    42      32.953  46.127  46.648  1.00  0.00           H  
ATOM    638  HA3 GLY    42      31.443  45.386  46.997  1.00  0.00           H  
ATOM    639  N   TYR    43      33.218  42.921  47.565  1.00  0.00           N  
ATOM    640  CA  TYR    43      33.856  42.015  48.492  1.00  0.00           C  
ATOM    641  C   TYR    43      35.414  41.984  48.479  1.00  0.00           C  
ATOM    642  O   TYR    43      36.141  41.548  49.359  1.00  0.00           O  
ATOM    643  CB  TYR    43      33.155  40.735  48.306  1.00  0.00           C  
ATOM    644  CG  TYR    43      31.669  40.677  48.556  1.00  0.00           C  
ATOM    645  CD1 TYR    43      30.783  40.581  47.484  1.00  0.00           C  
ATOM    646  CE1 TYR    43      29.382  40.522  47.671  1.00  0.00           C  
ATOM    647  CZ  TYR    43      28.917  40.531  49.001  1.00  0.00           C  
ATOM    648  OH  TYR    43      27.576  40.507  49.222  1.00  0.00           O  
ATOM    649  CE2 TYR    43      29.731  40.465  50.071  1.00  0.00           C  
ATOM    650  CD2 TYR    43      31.117  40.566  49.867  1.00  0.00           C  
ATOM    651  H   TYR    43      32.803  42.648  46.685  1.00  0.00           H  
ATOM    652  HA  TYR    43      33.574  42.298  49.505  1.00  0.00           H  
ATOM    653  HB2 TYR    43      33.385  40.363  47.308  1.00  0.00           H  
ATOM    654  HB3 TYR    43      33.665  40.083  49.015  1.00  0.00           H  
ATOM    655  HD1 TYR    43      31.156  40.573  46.471  1.00  0.00           H  
ATOM    656  HE1 TYR    43      28.724  40.407  46.822  1.00  0.00           H  
ATOM    657  HH  TYR    43      27.056  40.795  48.468  1.00  0.00           H  
ATOM    658  HE2 TYR    43      29.344  40.394  51.077  1.00  0.00           H  
ATOM    659  HD2 TYR    43      31.725  40.555  50.760  1.00  0.00           H  
ATOM    660  N   GLY    44      35.942  42.275  47.262  1.00  0.00           N  
ATOM    661  CA  GLY    44      37.373  41.986  46.940  1.00  0.00           C  
ATOM    662  C   GLY    44      37.828  40.513  46.846  1.00  0.00           C  
ATOM    663  O   GLY    44      39.027  40.230  46.528  1.00  0.00           O  
ATOM    664  H   GLY    44      35.336  42.773  46.626  1.00  0.00           H  
ATOM    665  HA2 GLY    44      37.711  42.350  45.970  1.00  0.00           H  
ATOM    666  HA3 GLY    44      37.969  42.502  47.692  1.00  0.00           H  
ATOM    667  N   ASN    45      36.928  39.596  47.189  1.00  0.00           N  
ATOM    668  CA  ASN    45      37.239  38.165  47.158  1.00  0.00           C  
ATOM    669  C   ASN    45      37.512  37.670  45.691  1.00  0.00           C  
ATOM    670  O   ASN    45      36.998  38.234  44.758  1.00  0.00           O  
ATOM    671  CB  ASN    45      36.060  37.416  47.831  1.00  0.00           C  
ATOM    672  CG  ASN    45      36.355  36.017  48.385  1.00  0.00           C  
ATOM    673  OD1 ASN    45      37.449  35.526  48.162  1.00  0.00           O  
ATOM    674  ND2 ASN    45      35.392  35.222  48.887  1.00  0.00           N  
ATOM    675  H   ASN    45      36.000  39.821  47.518  1.00  0.00           H  
ATOM    676  HA  ASN    45      38.151  38.093  47.751  1.00  0.00           H  
ATOM    677  HB2 ASN    45      35.672  38.040  48.636  1.00  0.00           H  
ATOM    678  HB3 ASN    45      35.204  37.464  47.159  1.00  0.00           H  
ATOM    679 HD21 ASN    45      34.410  35.459  48.914  1.00  0.00           H  
ATOM    680 HD22 ASN    45      35.588  34.243  48.733  1.00  0.00           H  
ATOM    681  N   ARG    46      38.246  36.544  45.512  1.00  0.00           N  
ATOM    682  CA  ARG    46      38.689  36.035  44.242  1.00  0.00           C  
ATOM    683  C   ARG    46      38.416  34.472  44.149  1.00  0.00           C  
ATOM    684  O   ARG    46      38.652  33.768  45.155  1.00  0.00           O  
ATOM    685  CB  ARG    46      40.222  36.369  43.915  1.00  0.00           C  
ATOM    686  CG  ARG    46      40.344  37.822  43.608  1.00  0.00           C  
ATOM    687  CD  ARG    46      41.726  38.218  43.139  1.00  0.00           C  
ATOM    688  NE  ARG    46      42.723  38.154  44.243  1.00  0.00           N  
ATOM    689  CZ  ARG    46      43.981  37.762  43.964  1.00  0.00           C  
ATOM    690  NH1 ARG    46      44.585  37.879  42.788  1.00  0.00           N  
ATOM    691  NH2 ARG    46      44.756  37.179  44.895  1.00  0.00           N1+
ATOM    692  H   ARG    46      38.481  36.102  46.389  1.00  0.00           H  
ATOM    693  HA  ARG    46      38.066  36.487  43.471  1.00  0.00           H  
ATOM    694  HB2 ARG    46      40.810  36.148  44.805  1.00  0.00           H  
ATOM    695  HB3 ARG    46      40.591  35.895  43.005  1.00  0.00           H  
ATOM    696  HG2 ARG    46      39.670  37.942  42.758  1.00  0.00           H  
ATOM    697  HG3 ARG    46      39.891  38.458  44.368  1.00  0.00           H  
ATOM    698  HD2 ARG    46      41.973  37.426  42.432  1.00  0.00           H  
ATOM    699  HD3 ARG    46      41.791  39.206  42.682  1.00  0.00           H  
ATOM    700  HE  ARG    46      42.365  38.137  45.186  1.00  0.00           H  
ATOM    701 HH11 ARG    46      44.207  38.564  42.150  1.00  0.00           H  
ATOM    702 HH12 ARG    46      45.456  37.385  42.652  1.00  0.00           H  
ATOM    703 HH21 ARG    46      44.351  36.857  45.762  1.00  0.00           H  
ATOM    704 HH22 ARG    46      45.749  37.081  44.731  1.00  0.00           H  
ATOM    705  N   GLU    47      37.780  34.003  43.068  1.00  0.00           N  
ATOM    706  CA  GLU    47      37.503  32.545  43.007  1.00  0.00           C  
ATOM    707  C   GLU    47      37.708  32.102  41.589  1.00  0.00           C  
ATOM    708  O   GLU    47      37.428  32.876  40.655  1.00  0.00           O  
ATOM    709  CB  GLU    47      36.036  32.179  43.389  1.00  0.00           C  
ATOM    710  CG  GLU    47      35.755  30.704  43.464  1.00  0.00           C  
ATOM    711  CD  GLU    47      34.376  30.530  44.020  1.00  0.00           C  
ATOM    712  OE1 GLU    47      34.242  29.652  44.951  1.00  0.00           O  
ATOM    713  OE2 GLU    47      33.446  31.229  43.685  1.00  0.00           O1-
ATOM    714  H   GLU    47      37.397  34.628  42.373  1.00  0.00           H  
ATOM    715  HA  GLU    47      38.184  31.929  43.593  1.00  0.00           H  
ATOM    716  HB2 GLU    47      35.911  32.707  44.334  1.00  0.00           H  
ATOM    717  HB3 GLU    47      35.437  32.693  42.637  1.00  0.00           H  
ATOM    718  HG2 GLU    47      35.704  30.204  42.497  1.00  0.00           H  
ATOM    719  HG3 GLU    47      36.514  30.360  44.168  1.00  0.00           H  
ATOM    720  N   GLU    48      38.086  30.864  41.318  1.00  0.00           N  
ATOM    721  CA  GLU    48      38.397  30.419  39.941  1.00  0.00           C  
ATOM    722  C   GLU    48      37.243  29.615  39.422  1.00  0.00           C  
ATOM    723  O   GLU    48      36.795  28.616  39.988  1.00  0.00           O  
ATOM    724  CB  GLU    48      39.759  29.701  40.006  1.00  0.00           C  
ATOM    725  CG  GLU    48      40.213  29.126  38.627  1.00  0.00           C  
ATOM    726  CD  GLU    48      41.508  28.441  38.769  1.00  0.00           C  
ATOM    727  OE1 GLU    48      42.568  29.056  38.466  1.00  0.00           O  
ATOM    728  OE2 GLU    48      41.539  27.225  39.104  1.00  0.00           O1-
ATOM    729  H   GLU    48      38.110  30.252  42.121  1.00  0.00           H  
ATOM    730  HA  GLU    48      38.482  31.294  39.296  1.00  0.00           H  
ATOM    731  HB2 GLU    48      40.473  30.387  40.460  1.00  0.00           H  
ATOM    732  HB3 GLU    48      39.729  28.820  40.647  1.00  0.00           H  
ATOM    733  HG2 GLU    48      39.418  28.445  38.323  1.00  0.00           H  
ATOM    734  HG3 GLU    48      40.462  29.897  37.897  1.00  0.00           H  
ATOM    735  N   GLN    49      36.773  29.988  38.244  1.00  0.00           N  
ATOM    736  CA  GLN    49      35.532  29.639  37.635  1.00  0.00           C  
ATOM    737  C   GLN    49      35.851  29.131  36.227  1.00  0.00           C  
ATOM    738  O   GLN    49      36.752  29.579  35.513  1.00  0.00           O  
ATOM    739  CB  GLN    49      34.588  30.829  37.495  1.00  0.00           C  
ATOM    740  CG  GLN    49      33.924  31.358  38.759  1.00  0.00           C  
ATOM    741  CD  GLN    49      32.899  30.394  39.343  1.00  0.00           C  
ATOM    742  OE1 GLN    49      32.221  29.643  38.641  1.00  0.00           O  
ATOM    743  NE2 GLN    49      32.749  30.506  40.622  1.00  0.00           N  
ATOM    744  H   GLN    49      37.324  30.719  37.816  1.00  0.00           H  
ATOM    745  HA  GLN    49      35.045  28.801  38.134  1.00  0.00           H  
ATOM    746  HB2 GLN    49      35.076  31.606  36.905  1.00  0.00           H  
ATOM    747  HB3 GLN    49      33.812  30.655  36.748  1.00  0.00           H  
ATOM    748  HG2 GLN    49      34.635  31.628  39.540  1.00  0.00           H  
ATOM    749  HG3 GLN    49      33.336  32.236  38.489  1.00  0.00           H  
ATOM    750 HE21 GLN    49      33.294  31.165  41.161  1.00  0.00           H  
ATOM    751 HE22 GLN    49      32.067  29.907  41.064  1.00  0.00           H  
ATOM    752  N   ASN    50      35.157  28.045  35.871  1.00  0.00           N  
ATOM    753  CA  ASN    50      35.056  27.499  34.478  1.00  0.00           C  
ATOM    754  C   ASN    50      34.015  28.230  33.646  1.00  0.00           C  
ATOM    755  O   ASN    50      32.847  28.420  34.105  1.00  0.00           O  
ATOM    756  CB  ASN    50      34.584  26.037  34.520  1.00  0.00           C  
ATOM    757  CG  ASN    50      35.129  25.191  33.377  1.00  0.00           C  
ATOM    758  OD1 ASN    50      34.516  24.986  32.351  1.00  0.00           O  
ATOM    759  ND2 ASN    50      36.259  24.564  33.563  1.00  0.00           N  
ATOM    760  H   ASN    50      34.362  27.696  36.388  1.00  0.00           H  
ATOM    761  HA  ASN    50      36.075  27.668  34.126  1.00  0.00           H  
ATOM    762  HB2 ASN    50      35.011  25.614  35.429  1.00  0.00           H  
ATOM    763  HB3 ASN    50      33.501  25.940  34.605  1.00  0.00           H  
ATOM    764 HD21 ASN    50      36.773  24.591  34.431  1.00  0.00           H  
ATOM    765 HD22 ASN    50      36.607  24.083  32.746  1.00  0.00           H  
ATOM    766  N   LEU    51      34.373  28.642  32.422  1.00  0.00           N  
ATOM    767  CA  LEU    51      33.528  29.575  31.639  1.00  0.00           C  
ATOM    768  C   LEU    51      32.021  28.998  31.413  1.00  0.00           C  
ATOM    769  O   LEU    51      31.092  29.761  31.225  1.00  0.00           O  
ATOM    770  CB  LEU    51      34.074  30.034  30.272  1.00  0.00           C  
ATOM    771  CG  LEU    51      34.818  31.393  30.223  1.00  0.00           C  
ATOM    772  CD1 LEU    51      35.869  31.523  31.263  1.00  0.00           C  
ATOM    773  CD2 LEU    51      35.438  31.649  28.857  1.00  0.00           C  
ATOM    774  H   LEU    51      35.288  28.594  31.997  1.00  0.00           H  
ATOM    775  HA  LEU    51      33.441  30.492  32.221  1.00  0.00           H  
ATOM    776  HB2 LEU    51      34.762  29.234  29.997  1.00  0.00           H  
ATOM    777  HB3 LEU    51      33.133  30.009  29.722  1.00  0.00           H  
ATOM    778  HG  LEU    51      34.079  32.118  30.563  1.00  0.00           H  
ATOM    779 HD11 LEU    51      36.236  32.548  31.199  1.00  0.00           H  
ATOM    780 HD12 LEU    51      35.481  31.447  32.279  1.00  0.00           H  
ATOM    781 HD13 LEU    51      36.681  30.844  31.002  1.00  0.00           H  
ATOM    782 HD21 LEU    51      36.215  30.906  28.680  1.00  0.00           H  
ATOM    783 HD22 LEU    51      34.594  31.602  28.170  1.00  0.00           H  
ATOM    784 HD23 LEU    51      35.856  32.655  28.862  1.00  0.00           H  
ATOM    785  N   SER    52      31.907  27.660  31.574  1.00  0.00           N  
ATOM    786  CA  SER    52      30.652  26.949  31.671  1.00  0.00           C  
ATOM    787  C   SER    52      29.576  27.543  32.590  1.00  0.00           C  
ATOM    788  O   SER    52      28.441  27.498  32.293  1.00  0.00           O  
ATOM    789  CB  SER    52      30.848  25.452  31.996  1.00  0.00           C  
ATOM    790  OG  SER    52      31.706  24.880  31.078  1.00  0.00           O  
ATOM    791  H   SER    52      32.745  27.095  31.572  1.00  0.00           H  
ATOM    792  HA  SER    52      30.244  27.015  30.663  1.00  0.00           H  
ATOM    793  HB2 SER    52      31.323  25.337  32.970  1.00  0.00           H  
ATOM    794  HB3 SER    52      29.910  24.917  31.849  1.00  0.00           H  
ATOM    795  HG  SER    52      32.597  25.173  31.279  1.00  0.00           H  
ATOM    796  N   ASP    53      30.014  28.143  33.693  1.00  0.00           N  
ATOM    797  CA  ASP    53      29.137  28.567  34.750  1.00  0.00           C  
ATOM    798  C   ASP    53      29.053  30.110  34.810  1.00  0.00           C  
ATOM    799  O   ASP    53      28.331  30.708  35.582  1.00  0.00           O  
ATOM    800  CB  ASP    53      29.654  28.021  36.104  1.00  0.00           C  
ATOM    801  CG  ASP    53      29.867  26.491  36.037  1.00  0.00           C  
ATOM    802  OD1 ASP    53      30.619  26.096  36.995  1.00  0.00           O  
ATOM    803  OD2 ASP    53      29.191  25.672  35.297  1.00  0.00           O1-
ATOM    804  H   ASP    53      31.010  28.173  33.851  1.00  0.00           H  
ATOM    805  HA  ASP    53      28.147  28.135  34.608  1.00  0.00           H  
ATOM    806  HB2 ASP    53      30.604  28.525  36.284  1.00  0.00           H  
ATOM    807  HB3 ASP    53      28.920  28.287  36.863  1.00  0.00           H  
ATOM    808  N   LEU    54      29.790  30.859  33.924  1.00  0.00           N  
ATOM    809  CA  LEU    54      29.688  32.318  33.944  1.00  0.00           C  
ATOM    810  C   LEU    54      28.297  32.620  33.424  1.00  0.00           C  
ATOM    811  O   LEU    54      27.878  32.114  32.346  1.00  0.00           O  
ATOM    812  CB  LEU    54      30.707  33.001  33.108  1.00  0.00           C  
ATOM    813  CG  LEU    54      31.991  33.357  33.861  1.00  0.00           C  
ATOM    814  CD1 LEU    54      31.844  34.617  34.687  1.00  0.00           C  
ATOM    815  CD2 LEU    54      32.497  32.167  34.766  1.00  0.00           C  
ATOM    816  H   LEU    54      30.235  30.338  33.181  1.00  0.00           H  
ATOM    817  HA  LEU    54      29.740  32.796  34.923  1.00  0.00           H  
ATOM    818  HB2 LEU    54      31.001  32.461  32.207  1.00  0.00           H  
ATOM    819  HB3 LEU    54      30.191  33.928  32.857  1.00  0.00           H  
ATOM    820  HG  LEU    54      32.675  33.683  33.078  1.00  0.00           H  
ATOM    821 HD11 LEU    54      31.580  35.474  34.068  1.00  0.00           H  
ATOM    822 HD12 LEU    54      31.012  34.477  35.376  1.00  0.00           H  
ATOM    823 HD13 LEU    54      32.706  34.783  35.334  1.00  0.00           H  
ATOM    824 HD21 LEU    54      33.500  32.395  35.125  1.00  0.00           H  
ATOM    825 HD22 LEU    54      31.806  32.096  35.607  1.00  0.00           H  
ATOM    826 HD23 LEU    54      32.544  31.225  34.220  1.00  0.00           H  
ATOM    827  N   LEU    55      27.656  33.526  34.062  1.00  0.00           N  
ATOM    828  CA  LEU    55      26.367  34.212  33.741  1.00  0.00           C  
ATOM    829  C   LEU    55      26.481  35.701  33.443  1.00  0.00           C  
ATOM    830  O   LEU    55      27.336  36.434  33.994  1.00  0.00           O  
ATOM    831  CB  LEU    55      25.283  33.925  34.808  1.00  0.00           C  
ATOM    832  CG  LEU    55      25.173  32.516  35.425  1.00  0.00           C  
ATOM    833  CD1 LEU    55      25.790  32.371  36.868  1.00  0.00           C  
ATOM    834  CD2 LEU    55      23.724  32.230  35.674  1.00  0.00           C  
ATOM    835  H   LEU    55      28.193  34.015  34.762  1.00  0.00           H  
ATOM    836  HA  LEU    55      26.076  33.729  32.809  1.00  0.00           H  
ATOM    837  HB2 LEU    55      25.408  34.695  35.569  1.00  0.00           H  
ATOM    838  HB3 LEU    55      24.309  34.076  34.342  1.00  0.00           H  
ATOM    839  HG  LEU    55      25.578  31.700  34.826  1.00  0.00           H  
ATOM    840 HD11 LEU    55      25.674  31.369  37.279  1.00  0.00           H  
ATOM    841 HD12 LEU    55      26.878  32.361  36.801  1.00  0.00           H  
ATOM    842 HD13 LEU    55      25.287  33.084  37.521  1.00  0.00           H  
ATOM    843 HD21 LEU    55      23.087  32.185  34.792  1.00  0.00           H  
ATOM    844 HD22 LEU    55      23.633  31.217  36.064  1.00  0.00           H  
ATOM    845 HD23 LEU    55      23.322  33.004  36.328  1.00  0.00           H  
ATOM    846  N   SER    56      25.625  36.277  32.621  1.00  0.00           N  
ATOM    847  CA  SER    56      25.347  37.719  32.709  1.00  0.00           C  
ATOM    848  C   SER    56      25.265  38.391  34.106  1.00  0.00           C  
ATOM    849  O   SER    56      24.734  37.780  35.061  1.00  0.00           O  
ATOM    850  CB  SER    56      24.001  37.953  32.037  1.00  0.00           C  
ATOM    851  OG  SER    56      23.176  38.991  32.533  1.00  0.00           O  
ATOM    852  H   SER    56      24.841  35.757  32.254  1.00  0.00           H  
ATOM    853  HA  SER    56      26.104  38.217  32.103  1.00  0.00           H  
ATOM    854  HB2 SER    56      24.233  38.163  30.992  1.00  0.00           H  
ATOM    855  HB3 SER    56      23.463  37.013  32.163  1.00  0.00           H  
ATOM    856  HG  SER    56      22.331  38.818  32.111  1.00  0.00           H  
ATOM    857  N   PRO    57      25.567  39.736  34.163  1.00  0.00           N  
ATOM    858  CA  PRO    57      25.312  40.550  35.328  1.00  0.00           C  
ATOM    859  C   PRO    57      23.866  40.539  35.867  1.00  0.00           C  
ATOM    860  O   PRO    57      23.743  40.829  37.053  1.00  0.00           O  
ATOM    861  CD  PRO    57      26.005  40.556  33.038  1.00  0.00           C  
ATOM    862  CG  PRO    57      25.562  41.967  33.302  1.00  0.00           C  
ATOM    863  CB  PRO    57      25.671  41.957  34.844  1.00  0.00           C  
ATOM    864  HD2 PRO    57      25.498  40.280  32.114  1.00  0.00           H  
ATOM    865  HD3 PRO    57      27.079  40.550  32.857  1.00  0.00           H  
ATOM    866  HG2 PRO    57      24.546  42.052  32.917  1.00  0.00           H  
ATOM    867  HG3 PRO    57      26.237  42.711  32.880  1.00  0.00           H  
ATOM    868  HB2 PRO    57      24.881  42.653  35.123  1.00  0.00           H  
ATOM    869  HB3 PRO    57      26.683  42.285  35.082  1.00  0.00           H  
ATOM    870  HA  PRO    57      25.996  40.178  36.091  1.00  0.00           H  
ATOM    871  N   ILE    58      22.804  40.429  35.081  1.00  0.00           N  
ATOM    872  CA  ILE    58      21.404  40.404  35.512  1.00  0.00           C  
ATOM    873  C   ILE    58      21.001  39.274  36.487  1.00  0.00           C  
ATOM    874  O   ILE    58      20.208  39.489  37.405  1.00  0.00           O  
ATOM    875  CB  ILE    58      20.457  40.455  34.254  1.00  0.00           C  
ATOM    876  CG2 ILE    58      19.011  40.489  34.643  1.00  0.00           C  
ATOM    877  CG1 ILE    58      20.716  41.682  33.325  1.00  0.00           C  
ATOM    878  CD1 ILE    58      20.815  43.018  34.015  1.00  0.00           C  
ATOM    879  H   ILE    58      22.996  40.082  34.152  1.00  0.00           H  
ATOM    880  HA  ILE    58      21.253  41.339  36.050  1.00  0.00           H  
ATOM    881  HB  ILE    58      20.682  39.524  33.731  1.00  0.00           H  
ATOM    882 HG21 ILE    58      18.342  40.812  33.844  1.00  0.00           H  
ATOM    883 HG22 ILE    58      18.573  39.493  34.711  1.00  0.00           H  
ATOM    884 HG23 ILE    58      18.861  41.043  35.570  1.00  0.00           H  
ATOM    885 HG12 ILE    58      21.586  41.634  32.671  1.00  0.00           H  
ATOM    886 HG13 ILE    58      19.940  41.662  32.560  1.00  0.00           H  
ATOM    887 HD11 ILE    58      20.857  43.805  33.262  1.00  0.00           H  
ATOM    888 HD12 ILE    58      19.907  43.183  34.595  1.00  0.00           H  
ATOM    889 HD13 ILE    58      21.716  43.311  34.554  1.00  0.00           H  
ATOM    890  N   CYS    59      21.686  38.142  36.347  1.00  0.00           N  
ATOM    891  CA  CYS    59      21.232  36.829  36.875  1.00  0.00           C  
ATOM    892  C   CYS    59      21.346  36.622  38.301  1.00  0.00           C  
ATOM    893  O   CYS    59      20.885  35.566  38.868  1.00  0.00           O  
ATOM    894  CB  CYS    59      21.870  35.691  36.050  1.00  0.00           C  
ATOM    895  SG  CYS    59      21.395  35.770  34.254  1.00  0.00           S  
ATOM    896  H   CYS    59      22.421  38.138  35.655  1.00  0.00           H  
ATOM    897  HA  CYS    59      20.170  36.677  36.683  1.00  0.00           H  
ATOM    898  HB2 CYS    59      22.959  35.711  36.011  1.00  0.00           H  
ATOM    899  HB3 CYS    59      21.499  34.727  36.398  1.00  0.00           H  
ATOM    900  HG  CYS    59      22.091  34.763  33.719  1.00  0.00           H  
ATOM    901  N   GLU    60      22.023  37.517  39.112  1.00  0.00           N  
ATOM    902  CA  GLU    60      21.992  37.443  40.600  1.00  0.00           C  
ATOM    903  C   GLU    60      20.598  37.852  41.202  1.00  0.00           C  
ATOM    904  O   GLU    60      20.327  37.494  42.325  1.00  0.00           O  
ATOM    905  CB  GLU    60      23.229  38.181  41.040  1.00  0.00           C  
ATOM    906  CG  GLU    60      23.123  39.790  40.911  1.00  0.00           C  
ATOM    907  CD  GLU    60      22.781  40.459  42.267  1.00  0.00           C  
ATOM    908  OE1 GLU    60      21.962  41.384  42.260  1.00  0.00           O  
ATOM    909  OE2 GLU    60      23.280  40.038  43.351  1.00  0.00           O1-
ATOM    910  H   GLU    60      22.705  38.158  38.733  1.00  0.00           H  
ATOM    911  HA  GLU    60      22.135  36.407  40.911  1.00  0.00           H  
ATOM    912  HB2 GLU    60      23.295  37.966  42.106  1.00  0.00           H  
ATOM    913  HB3 GLU    60      24.181  37.917  40.580  1.00  0.00           H  
ATOM    914  HG2 GLU    60      24.125  40.086  40.601  1.00  0.00           H  
ATOM    915  HG3 GLU    60      22.341  40.059  40.200  1.00  0.00           H  
ATOM    916  N   NME    61      19.709  38.652  40.560  1.00  0.00           N  
ATOM    917  C   NME    61      18.368  38.874  41.030  1.00  0.00           C  
ATOM    918  H   NME    61      20.027  39.019  39.675  1.00  0.00           H  
ATOM    919  H1  NME    61      18.486  39.633  41.803  1.00  0.00           H  
ATOM    920  H2  NME    61      17.925  39.367  40.165  1.00  0.00           H  
ATOM    921  H3  NME    61      17.862  37.966  41.357  1.00  0.00           H  
TER     922      NME    61
CONECT  917  919  920  921
CONECT  919  917
CONECT  920  917
CONECT  921  917
END   
