# Supplementary material for: Exploring Aromatic Cage Flexibility Using Cosolvent Molecular Dynamics Simulations—An In-Silico Case Study of Tudor Domains
Source: J Chem Inf Model. 2024 May 21;64(11):4553–69. doi: 10.1021/acs.jcim.4c00298 (PMC11167732; doi:10.1021/acs.jcim.4c00298)
Supplement: Supplementary file 2 — ci4c00298_si_002.zip [file ci4c00298_si_002.zip › SMN/cluster_representatives/05_ACN_rep_c3.pdb]

TITLE     rep04.c3
REMARK   4      COMPLIES WITH FORMAT V. 3.0, 1-DEC-2006
REMARK 888
REMARK 888 WRITTEN BY MAESTRO (A PRODUCT OF SCHRODINGER, LLC)
CRYST1   64.135   64.135   64.135 109.47 109.47 109.47 P 1           1
ATOM      1  CH3 ACE     1      25.964  33.268  30.159  1.00  0.00           C  
ATOM      2  C   ACE     1      26.145  32.256  29.012  1.00  0.00           C  
ATOM      3  O   ACE     1      25.557  32.423  27.986  1.00  0.00           O  
ATOM      4  H1  ACE     1      25.056  33.791  29.857  1.00  0.00           H  
ATOM      5  H2  ACE     1      25.796  32.774  31.115  1.00  0.00           H  
ATOM      6  H3  ACE     1      26.737  34.036  30.158  1.00  0.00           H  
ATOM      7  N   LEU     2      27.043  31.276  29.173  1.00  0.00           N  
ATOM      8  CA  LEU     2      27.436  30.358  28.134  1.00  0.00           C  
ATOM      9  C   LEU     2      27.957  31.041  26.851  1.00  0.00           C  
ATOM     10  O   LEU     2      27.244  31.103  25.850  1.00  0.00           O  
ATOM     11  CB  LEU     2      26.318  29.444  27.815  1.00  0.00           C  
ATOM     12  CG  LEU     2      26.732  28.242  26.896  1.00  0.00           C  
ATOM     13  CD1 LEU     2      28.074  27.617  27.266  1.00  0.00           C  
ATOM     14  CD2 LEU     2      25.615  27.110  27.086  1.00  0.00           C  
ATOM     15  H   LEU     2      27.408  31.055  30.088  1.00  0.00           H  
ATOM     16  HA  LEU     2      28.229  29.754  28.572  1.00  0.00           H  
ATOM     17  HB2 LEU     2      25.848  29.032  28.708  1.00  0.00           H  
ATOM     18  HB3 LEU     2      25.523  29.980  27.297  1.00  0.00           H  
ATOM     19  HG  LEU     2      26.695  28.550  25.851  1.00  0.00           H  
ATOM     20 HD11 LEU     2      28.009  27.377  28.327  1.00  0.00           H  
ATOM     21 HD12 LEU     2      28.320  26.722  26.693  1.00  0.00           H  
ATOM     22 HD13 LEU     2      28.919  28.270  27.046  1.00  0.00           H  
ATOM     23 HD21 LEU     2      25.644  26.812  28.134  1.00  0.00           H  
ATOM     24 HD22 LEU     2      24.625  27.491  26.838  1.00  0.00           H  
ATOM     25 HD23 LEU     2      25.759  26.187  26.524  1.00  0.00           H  
ATOM     26  N   GLN     3      29.054  31.838  26.973  1.00  0.00           N  
ATOM     27  CA  GLN     3      29.552  32.880  26.116  1.00  0.00           C  
ATOM     28  C   GLN     3      31.113  33.050  26.010  1.00  0.00           C  
ATOM     29  O   GLN     3      31.827  32.271  26.641  1.00  0.00           O  
ATOM     30  CB  GLN     3      28.825  34.224  26.383  1.00  0.00           C  
ATOM     31  CG  GLN     3      29.404  35.142  27.520  1.00  0.00           C  
ATOM     32  CD  GLN     3      28.650  36.503  27.765  1.00  0.00           C  
ATOM     33  OE1 GLN     3      27.680  36.747  27.145  1.00  0.00           O  
ATOM     34  NE2 GLN     3      29.059  37.353  28.654  1.00  0.00           N  
ATOM     35  H   GLN     3      29.630  31.683  27.787  1.00  0.00           H  
ATOM     36  HA  GLN     3      29.253  32.567  25.115  1.00  0.00           H  
ATOM     37  HB2 GLN     3      28.857  34.823  25.473  1.00  0.00           H  
ATOM     38  HB3 GLN     3      27.789  33.929  26.544  1.00  0.00           H  
ATOM     39  HG2 GLN     3      29.376  34.573  28.450  1.00  0.00           H  
ATOM     40  HG3 GLN     3      30.455  35.346  27.318  1.00  0.00           H  
ATOM     41 HE21 GLN     3      29.860  37.007  29.164  1.00  0.00           H  
ATOM     42 HE22 GLN     3      28.781  38.319  28.557  1.00  0.00           H  
ATOM     43  N   GLN     4      31.623  33.923  25.168  1.00  0.00           N  
ATOM     44  CA  GLN     4      33.066  34.121  24.928  1.00  0.00           C  
ATOM     45  C   GLN     4      33.475  35.325  25.786  1.00  0.00           C  
ATOM     46  O   GLN     4      32.714  36.276  25.866  1.00  0.00           O  
ATOM     47  CB  GLN     4      33.422  34.326  23.444  1.00  0.00           C  
ATOM     48  CG  GLN     4      33.346  33.073  22.601  1.00  0.00           C  
ATOM     49  CD  GLN     4      33.947  33.284  21.155  1.00  0.00           C  
ATOM     50  OE1 GLN     4      35.017  33.798  21.010  1.00  0.00           O  
ATOM     51  NE2 GLN     4      33.203  32.813  20.256  1.00  0.00           N  
ATOM     52  H   GLN     4      31.001  34.648  24.840  1.00  0.00           H  
ATOM     53  HA  GLN     4      33.652  33.280  25.302  1.00  0.00           H  
ATOM     54  HB2 GLN     4      32.899  35.185  23.024  1.00  0.00           H  
ATOM     55  HB3 GLN     4      34.483  34.572  23.418  1.00  0.00           H  
ATOM     56  HG2 GLN     4      33.900  32.299  23.133  1.00  0.00           H  
ATOM     57  HG3 GLN     4      32.308  32.759  22.491  1.00  0.00           H  
ATOM     58 HE21 GLN     4      32.391  32.325  20.607  1.00  0.00           H  
ATOM     59 HE22 GLN     4      33.380  32.997  19.279  1.00  0.00           H  
ATOM     60  N   TRP     5      34.684  35.333  26.281  1.00  0.00           N  
ATOM     61  CA  TRP     5      35.132  36.232  27.334  1.00  0.00           C  
ATOM     62  C   TRP     5      36.554  36.775  27.092  1.00  0.00           C  
ATOM     63  O   TRP     5      37.371  36.096  26.520  1.00  0.00           O  
ATOM     64  CB  TRP     5      35.006  35.541  28.688  1.00  0.00           C  
ATOM     65  CG  TRP     5      33.617  35.181  29.180  1.00  0.00           C  
ATOM     66  CD1 TRP     5      32.985  34.036  29.037  1.00  0.00           C  
ATOM     67  NE1 TRP     5      31.708  34.047  29.531  1.00  0.00           N  
ATOM     68  CE2 TRP     5      31.478  35.308  30.138  1.00  0.00           C  
ATOM     69  CZ2 TRP     5      30.426  35.874  30.936  1.00  0.00           C  
ATOM     70  CH2 TRP     5      30.569  37.205  31.356  1.00  0.00           C  
ATOM     71  CZ3 TRP     5      31.600  38.036  30.914  1.00  0.00           C  
ATOM     72  CE3 TRP     5      32.590  37.443  30.103  1.00  0.00           C  
ATOM     73  CD2 TRP     5      32.618  36.072  29.793  1.00  0.00           C  
ATOM     74  H   TRP     5      35.414  34.767  25.873  1.00  0.00           H  
ATOM     75  HA  TRP     5      34.494  37.108  27.457  1.00  0.00           H  
ATOM     76  HB2 TRP     5      35.664  34.672  28.720  1.00  0.00           H  
ATOM     77  HB3 TRP     5      35.427  36.242  29.407  1.00  0.00           H  
ATOM     78  HD1 TRP     5      33.495  33.243  28.511  1.00  0.00           H  
ATOM     79  HE1 TRP     5      31.136  33.214  29.524  1.00  0.00           H  
ATOM     80  HZ2 TRP     5      29.516  35.332  31.146  1.00  0.00           H  
ATOM     81  HH2 TRP     5      29.732  37.623  31.895  1.00  0.00           H  
ATOM     82  HZ3 TRP     5      31.597  39.111  31.017  1.00  0.00           H  
ATOM     83  HE3 TRP     5      33.426  38.056  29.800  1.00  0.00           H  
ATOM     84  N   LYS     6      36.855  37.927  27.724  1.00  0.00           N  
ATOM     85  CA  LYS     6      38.260  38.403  28.075  1.00  0.00           C  
ATOM     86  C   LYS     6      38.434  38.683  29.636  1.00  0.00           C  
ATOM     87  O   LYS     6      37.418  38.927  30.359  1.00  0.00           O  
ATOM     88  CB  LYS     6      38.679  39.648  27.208  1.00  0.00           C  
ATOM     89  CG  LYS     6      38.900  39.127  25.800  1.00  0.00           C  
ATOM     90  CD  LYS     6      39.423  40.157  24.753  1.00  0.00           C  
ATOM     91  CE  LYS     6      39.041  39.742  23.289  1.00  0.00           C  
ATOM     92  NZ  LYS     6      37.590  39.707  23.156  1.00  0.00           N1+
ATOM     93  H   LYS     6      36.104  38.403  28.204  1.00  0.00           H  
ATOM     94  HA  LYS     6      38.927  37.610  27.734  1.00  0.00           H  
ATOM     95  HB2 LYS     6      37.889  40.399  27.191  1.00  0.00           H  
ATOM     96  HB3 LYS     6      39.603  40.007  27.660  1.00  0.00           H  
ATOM     97  HG2 LYS     6      39.631  38.321  25.733  1.00  0.00           H  
ATOM     98  HG3 LYS     6      37.956  38.726  25.431  1.00  0.00           H  
ATOM     99  HD2 LYS     6      38.935  41.110  24.953  1.00  0.00           H  
ATOM    100  HD3 LYS     6      40.501  40.256  24.873  1.00  0.00           H  
ATOM    101  HE2 LYS     6      39.536  40.422  22.597  1.00  0.00           H  
ATOM    102  HE3 LYS     6      39.408  38.719  23.209  1.00  0.00           H  
ATOM    103  HZ1 LYS     6      37.105  39.105  23.806  1.00  0.00           H  
ATOM    104  HZ2 LYS     6      37.170  40.624  23.222  1.00  0.00           H  
ATOM    105  HZ3 LYS     6      37.403  39.407  22.210  1.00  0.00           H  
ATOM    106  N   VAL     7      39.651  38.594  30.104  1.00  0.00           N  
ATOM    107  CA  VAL     7      39.921  39.054  31.504  1.00  0.00           C  
ATOM    108  C   VAL     7      39.483  40.540  31.609  1.00  0.00           C  
ATOM    109  O   VAL     7      39.641  41.337  30.680  1.00  0.00           O  
ATOM    110  CB  VAL     7      41.428  38.911  31.935  1.00  0.00           C  
ATOM    111  CG1 VAL     7      42.493  39.777  31.295  1.00  0.00           C  
ATOM    112  CG2 VAL     7      41.627  39.096  33.444  1.00  0.00           C  
ATOM    113  H   VAL     7      40.449  38.509  29.490  1.00  0.00           H  
ATOM    114  HA  VAL     7      39.337  38.385  32.137  1.00  0.00           H  
ATOM    115  HB  VAL     7      41.737  37.876  31.786  1.00  0.00           H  
ATOM    116 HG11 VAL     7      42.337  40.808  31.610  1.00  0.00           H  
ATOM    117 HG12 VAL     7      43.504  39.486  31.583  1.00  0.00           H  
ATOM    118 HG13 VAL     7      42.413  39.657  30.214  1.00  0.00           H  
ATOM    119 HG21 VAL     7      41.396  40.110  33.771  1.00  0.00           H  
ATOM    120 HG22 VAL     7      40.989  38.316  33.862  1.00  0.00           H  
ATOM    121 HG23 VAL     7      42.652  38.962  33.788  1.00  0.00           H  
ATOM    122  N   GLY     8      38.941  40.847  32.761  1.00  0.00           N  
ATOM    123  CA  GLY     8      38.370  42.169  33.032  1.00  0.00           C  
ATOM    124  C   GLY     8      36.843  42.408  32.824  1.00  0.00           C  
ATOM    125  O   GLY     8      36.377  43.486  33.145  1.00  0.00           O  
ATOM    126  H   GLY     8      38.746  40.049  33.349  1.00  0.00           H  
ATOM    127  HA2 GLY     8      38.630  42.322  34.079  1.00  0.00           H  
ATOM    128  HA3 GLY     8      38.890  42.934  32.455  1.00  0.00           H  
ATOM    129  N   ASP     9      36.169  41.405  32.286  1.00  0.00           N  
ATOM    130  CA  ASP     9      34.786  41.452  31.904  1.00  0.00           C  
ATOM    131  C   ASP     9      33.948  41.256  33.182  1.00  0.00           C  
ATOM    132  O   ASP     9      34.227  40.483  34.124  1.00  0.00           O  
ATOM    133  CB  ASP     9      34.502  40.439  30.855  1.00  0.00           C  
ATOM    134  CG  ASP     9      35.171  40.719  29.555  1.00  0.00           C  
ATOM    135  OD1 ASP     9      35.696  41.846  29.293  1.00  0.00           O  
ATOM    136  OD2 ASP     9      34.972  39.892  28.670  1.00  0.00           O1-
ATOM    137  H   ASP     9      36.740  40.597  32.086  1.00  0.00           H  
ATOM    138  HA  ASP     9      34.477  42.436  31.555  1.00  0.00           H  
ATOM    139  HB2 ASP     9      34.700  39.455  31.282  1.00  0.00           H  
ATOM    140  HB3 ASP     9      33.436  40.576  30.666  1.00  0.00           H  
ATOM    141  N   LYS    10      32.813  41.916  33.131  1.00  0.00           N  
ATOM    142  CA  LYS    10      31.721  41.902  34.148  1.00  0.00           C  
ATOM    143  C   LYS    10      30.786  40.690  33.869  1.00  0.00           C  
ATOM    144  O   LYS    10      30.363  40.492  32.739  1.00  0.00           O  
ATOM    145  CB  LYS    10      30.911  43.282  34.151  1.00  0.00           C  
ATOM    146  CG  LYS    10      31.781  44.572  34.098  1.00  0.00           C  
ATOM    147  CD  LYS    10      31.111  45.979  34.197  1.00  0.00           C  
ATOM    148  CE  LYS    10      30.113  46.212  33.000  1.00  0.00           C  
ATOM    149  NZ  LYS    10      29.183  47.284  33.275  1.00  0.00           N1+
ATOM    150  H   LYS    10      32.648  42.412  32.267  1.00  0.00           H  
ATOM    151  HA  LYS    10      32.166  41.761  35.133  1.00  0.00           H  
ATOM    152  HB2 LYS    10      30.279  43.213  33.267  1.00  0.00           H  
ATOM    153  HB3 LYS    10      30.302  43.395  35.048  1.00  0.00           H  
ATOM    154  HG2 LYS    10      32.520  44.503  34.895  1.00  0.00           H  
ATOM    155  HG3 LYS    10      32.428  44.577  33.220  1.00  0.00           H  
ATOM    156  HD2 LYS    10      30.660  46.016  35.189  1.00  0.00           H  
ATOM    157  HD3 LYS    10      31.894  46.738  34.176  1.00  0.00           H  
ATOM    158  HE2 LYS    10      30.672  46.408  32.085  1.00  0.00           H  
ATOM    159  HE3 LYS    10      29.619  45.270  32.758  1.00  0.00           H  
ATOM    160  HZ1 LYS    10      28.489  47.373  32.547  1.00  0.00           H  
ATOM    161  HZ2 LYS    10      28.595  47.061  34.067  1.00  0.00           H  
ATOM    162  HZ3 LYS    10      29.632  48.174  33.442  1.00  0.00           H  
ATOM    163  N   CYS    11      30.583  39.884  34.920  1.00  0.00           N  
ATOM    164  CA  CYS    11      29.965  38.557  34.901  1.00  0.00           C  
ATOM    165  C   CYS    11      29.142  38.393  36.163  1.00  0.00           C  
ATOM    166  O   CYS    11      29.251  39.213  37.065  1.00  0.00           O  
ATOM    167  CB  CYS    11      31.129  37.449  34.802  1.00  0.00           C  
ATOM    168  SG  CYS    11      32.352  37.707  36.089  1.00  0.00           S  
ATOM    169  H   CYS    11      31.102  40.101  35.759  1.00  0.00           H  
ATOM    170  HA  CYS    11      29.373  38.453  33.992  1.00  0.00           H  
ATOM    171  HB2 CYS    11      30.772  36.421  34.863  1.00  0.00           H  
ATOM    172  HB3 CYS    11      31.686  37.567  33.873  1.00  0.00           H  
ATOM    173  HG  CYS    11      33.315  37.996  35.209  1.00  0.00           H  
ATOM    174  N   SER    12      28.475  37.306  36.324  1.00  0.00           N  
ATOM    175  CA  SER    12      28.240  36.738  37.643  1.00  0.00           C  
ATOM    176  C   SER    12      28.623  35.275  37.665  1.00  0.00           C  
ATOM    177  O   SER    12      29.023  34.632  36.673  1.00  0.00           O  
ATOM    178  CB  SER    12      26.817  37.043  38.130  1.00  0.00           C  
ATOM    179  OG  SER    12      25.771  36.352  37.614  1.00  0.00           O  
ATOM    180  H   SER    12      28.389  36.668  35.546  1.00  0.00           H  
ATOM    181  HA  SER    12      28.944  37.261  38.291  1.00  0.00           H  
ATOM    182  HB2 SER    12      26.813  36.823  39.197  1.00  0.00           H  
ATOM    183  HB3 SER    12      26.615  38.103  37.974  1.00  0.00           H  
ATOM    184  HG  SER    12      24.973  36.882  37.664  1.00  0.00           H  
ATOM    185  N   ALA    13      28.609  34.696  38.820  1.00  0.00           N  
ATOM    186  CA  ALA    13      29.077  33.405  39.146  1.00  0.00           C  
ATOM    187  C   ALA    13      28.565  32.870  40.506  1.00  0.00           C  
ATOM    188  O   ALA    13      28.378  33.601  41.502  1.00  0.00           O  
ATOM    189  CB  ALA    13      30.647  33.515  39.135  1.00  0.00           C  
ATOM    190  H   ALA    13      28.268  35.283  39.568  1.00  0.00           H  
ATOM    191  HA  ALA    13      28.737  32.636  38.453  1.00  0.00           H  
ATOM    192  HB1 ALA    13      30.951  33.664  38.098  1.00  0.00           H  
ATOM    193  HB2 ALA    13      30.820  34.439  39.686  1.00  0.00           H  
ATOM    194  HB3 ALA    13      31.103  32.596  39.505  1.00  0.00           H  
ATOM    195  N   ILE    14      28.256  31.625  40.587  1.00  0.00           N  
ATOM    196  CA  ILE    14      27.794  30.916  41.813  1.00  0.00           C  
ATOM    197  C   ILE    14      29.036  30.688  42.637  1.00  0.00           C  
ATOM    198  O   ILE    14      29.939  29.991  42.174  1.00  0.00           O  
ATOM    199  CB  ILE    14      26.971  29.628  41.500  1.00  0.00           C  
ATOM    200  CG2 ILE    14      26.364  29.075  42.756  1.00  0.00           C  
ATOM    201  CG1 ILE    14      25.962  29.768  40.323  1.00  0.00           C  
ATOM    202  CD1 ILE    14      25.166  28.509  40.064  1.00  0.00           C  
ATOM    203  H   ILE    14      28.297  31.059  39.752  1.00  0.00           H  
ATOM    204  HA  ILE    14      27.152  31.628  42.332  1.00  0.00           H  
ATOM    205  HB  ILE    14      27.736  28.883  41.280  1.00  0.00           H  
ATOM    206 HG21 ILE    14      26.871  29.143  43.719  1.00  0.00           H  
ATOM    207 HG22 ILE    14      25.465  29.673  42.899  1.00  0.00           H  
ATOM    208 HG23 ILE    14      25.944  28.091  42.549  1.00  0.00           H  
ATOM    209 HG12 ILE    14      25.348  30.646  40.522  1.00  0.00           H  
ATOM    210 HG13 ILE    14      26.458  30.049  39.395  1.00  0.00           H  
ATOM    211 HD11 ILE    14      24.399  28.650  39.301  1.00  0.00           H  
ATOM    212 HD12 ILE    14      25.871  27.748  39.731  1.00  0.00           H  
ATOM    213 HD13 ILE    14      24.549  28.311  40.940  1.00  0.00           H  
ATOM    214  N   TRP    15      29.059  31.229  43.866  1.00  0.00           N  
ATOM    215  CA  TRP    15      30.068  30.915  44.918  1.00  0.00           C  
ATOM    216  C   TRP    15      29.928  29.509  45.511  1.00  0.00           C  
ATOM    217  O   TRP    15      28.873  29.261  46.090  1.00  0.00           O  
ATOM    218  CB  TRP    15      29.954  31.992  46.001  1.00  0.00           C  
ATOM    219  CG  TRP    15      31.143  32.493  46.879  1.00  0.00           C  
ATOM    220  CD1 TRP    15      32.447  32.386  46.619  1.00  0.00           C  
ATOM    221  NE1 TRP    15      33.197  32.720  47.674  1.00  0.00           N  
ATOM    222  CE2 TRP    15      32.400  33.199  48.728  1.00  0.00           C  
ATOM    223  CZ2 TRP    15      32.712  33.796  49.991  1.00  0.00           C  
ATOM    224  CH2 TRP    15      31.636  34.289  50.723  1.00  0.00           C  
ATOM    225  CZ3 TRP    15      30.309  34.027  50.304  1.00  0.00           C  
ATOM    226  CE3 TRP    15      29.985  33.539  49.044  1.00  0.00           C  
ATOM    227  CD2 TRP    15      31.007  33.096  48.205  1.00  0.00           C  
ATOM    228  H   TRP    15      28.282  31.805  44.156  1.00  0.00           H  
ATOM    229  HA  TRP    15      31.066  30.994  44.486  1.00  0.00           H  
ATOM    230  HB2 TRP    15      29.573  32.952  45.653  1.00  0.00           H  
ATOM    231  HB3 TRP    15      29.085  31.764  46.620  1.00  0.00           H  
ATOM    232  HD1 TRP    15      32.819  31.969  45.695  1.00  0.00           H  
ATOM    233  HE1 TRP    15      34.170  32.460  47.744  1.00  0.00           H  
ATOM    234  HZ2 TRP    15      33.734  33.806  50.343  1.00  0.00           H  
ATOM    235  HH2 TRP    15      31.785  34.775  51.676  1.00  0.00           H  
ATOM    236  HZ3 TRP    15      29.532  34.404  50.953  1.00  0.00           H  
ATOM    237  HE3 TRP    15      28.946  33.472  48.756  1.00  0.00           H  
ATOM    238  N   SER    16      30.955  28.653  45.295  1.00  0.00           N  
ATOM    239  CA  SER    16      30.842  27.234  45.698  1.00  0.00           C  
ATOM    240  C   SER    16      30.676  27.100  47.232  1.00  0.00           C  
ATOM    241  O   SER    16      30.092  26.078  47.734  1.00  0.00           O  
ATOM    242  CB  SER    16      31.959  26.264  45.188  1.00  0.00           C  
ATOM    243  OG  SER    16      33.288  26.690  45.523  1.00  0.00           O  
ATOM    244  H   SER    16      31.823  28.901  44.842  1.00  0.00           H  
ATOM    245  HA  SER    16      29.942  26.952  45.152  1.00  0.00           H  
ATOM    246  HB2 SER    16      31.669  25.364  45.727  1.00  0.00           H  
ATOM    247  HB3 SER    16      31.867  26.278  44.102  1.00  0.00           H  
ATOM    248  HG  SER    16      33.575  27.371  44.911  1.00  0.00           H  
ATOM    249  N   GLU    17      31.054  28.129  47.952  1.00  0.00           N  
ATOM    250  CA  GLU    17      30.950  28.283  49.426  1.00  0.00           C  
ATOM    251  C   GLU    17      29.486  28.495  49.862  1.00  0.00           C  
ATOM    252  O   GLU    17      29.139  28.316  51.000  1.00  0.00           O  
ATOM    253  CB  GLU    17      31.610  29.619  49.941  1.00  0.00           C  
ATOM    254  CG  GLU    17      31.821  29.902  51.428  1.00  0.00           C  
ATOM    255  CD  GLU    17      32.528  28.817  52.175  1.00  0.00           C  
ATOM    256  OE1 GLU    17      33.332  28.011  51.669  1.00  0.00           O  
ATOM    257  OE2 GLU    17      32.389  28.712  53.388  1.00  0.00           O1-
ATOM    258  H   GLU    17      31.602  28.854  47.511  1.00  0.00           H  
ATOM    259  HA  GLU    17      31.373  27.414  49.931  1.00  0.00           H  
ATOM    260  HB2 GLU    17      32.614  29.663  49.519  1.00  0.00           H  
ATOM    261  HB3 GLU    17      31.086  30.481  49.529  1.00  0.00           H  
ATOM    262  HG2 GLU    17      32.388  30.833  51.437  1.00  0.00           H  
ATOM    263  HG3 GLU    17      30.864  30.053  51.928  1.00  0.00           H  
ATOM    264  N   ASP    18      28.564  28.962  48.977  1.00  0.00           N  
ATOM    265  CA  ASP    18      27.272  29.437  49.421  1.00  0.00           C  
ATOM    266  C   ASP    18      26.179  28.971  48.496  1.00  0.00           C  
ATOM    267  O   ASP    18      25.084  28.827  48.998  1.00  0.00           O  
ATOM    268  CB  ASP    18      27.361  30.989  49.375  1.00  0.00           C  
ATOM    269  CG  ASP    18      26.375  31.775  50.299  1.00  0.00           C  
ATOM    270  OD1 ASP    18      25.984  32.955  50.092  1.00  0.00           O  
ATOM    271  OD2 ASP    18      26.220  31.290  51.440  1.00  0.00           O1-
ATOM    272  H   ASP    18      28.889  29.257  48.068  1.00  0.00           H  
ATOM    273  HA  ASP    18      27.075  29.158  50.456  1.00  0.00           H  
ATOM    274  HB2 ASP    18      28.359  31.264  49.719  1.00  0.00           H  
ATOM    275  HB3 ASP    18      27.340  31.396  48.363  1.00  0.00           H  
ATOM    276  N   GLY    19      26.458  28.680  47.274  1.00  0.00           N  
ATOM    277  CA  GLY    19      25.523  28.200  46.256  1.00  0.00           C  
ATOM    278  C   GLY    19      24.611  29.254  45.660  1.00  0.00           C  
ATOM    279  O   GLY    19      23.739  28.903  44.865  1.00  0.00           O  
ATOM    280  H   GLY    19      27.412  28.750  46.951  1.00  0.00           H  
ATOM    281  HA2 GLY    19      26.108  27.663  45.509  1.00  0.00           H  
ATOM    282  HA3 GLY    19      24.871  27.551  46.838  1.00  0.00           H  
ATOM    283  N   CYS    20      24.717  30.468  45.984  1.00  0.00           N  
ATOM    284  CA  CYS    20      23.946  31.616  45.487  1.00  0.00           C  
ATOM    285  C   CYS    20      24.593  32.406  44.357  1.00  0.00           C  
ATOM    286  O   CYS    20      25.819  32.377  44.302  1.00  0.00           O  
ATOM    287  CB  CYS    20      23.379  32.503  46.619  1.00  0.00           C  
ATOM    288  SG  CYS    20      23.355  31.695  48.260  1.00  0.00           S  
ATOM    289  H   CYS    20      25.420  30.680  46.677  1.00  0.00           H  
ATOM    290  HA  CYS    20      23.049  31.109  45.131  1.00  0.00           H  
ATOM    291  HB2 CYS    20      24.000  33.388  46.755  1.00  0.00           H  
ATOM    292  HB3 CYS    20      22.371  32.866  46.415  1.00  0.00           H  
ATOM    293  HG  CYS    20      22.384  30.788  48.124  1.00  0.00           H  
ATOM    294  N   ILE    21      23.840  33.071  43.463  1.00  0.00           N  
ATOM    295  CA  ILE    21      24.491  33.876  42.327  1.00  0.00           C  
ATOM    296  C   ILE    21      24.950  35.232  42.857  1.00  0.00           C  
ATOM    297  O   ILE    21      24.261  36.004  43.484  1.00  0.00           O  
ATOM    298  CB  ILE    21      23.519  33.903  41.047  1.00  0.00           C  
ATOM    299  CG2 ILE    21      24.206  34.668  39.931  1.00  0.00           C  
ATOM    300  CG1 ILE    21      22.881  32.591  40.731  1.00  0.00           C  
ATOM    301  CD1 ILE    21      21.746  32.507  39.709  1.00  0.00           C  
ATOM    302  H   ILE    21      22.831  33.031  43.435  1.00  0.00           H  
ATOM    303  HA  ILE    21      25.368  33.317  42.001  1.00  0.00           H  
ATOM    304  HB  ILE    21      22.705  34.530  41.409  1.00  0.00           H  
ATOM    305 HG21 ILE    21      23.509  34.967  39.150  1.00  0.00           H  
ATOM    306 HG22 ILE    21      24.571  35.651  40.233  1.00  0.00           H  
ATOM    307 HG23 ILE    21      24.974  34.142  39.363  1.00  0.00           H  
ATOM    308 HG12 ILE    21      23.637  31.815  40.610  1.00  0.00           H  
ATOM    309 HG13 ILE    21      22.257  32.224  41.545  1.00  0.00           H  
ATOM    310 HD11 ILE    21      20.930  33.152  40.035  1.00  0.00           H  
ATOM    311 HD12 ILE    21      22.083  32.778  38.708  1.00  0.00           H  
ATOM    312 HD13 ILE    21      21.440  31.472  39.554  1.00  0.00           H  
ATOM    313  N   TYR    22      26.262  35.572  42.699  1.00  0.00           N  
ATOM    314  CA  TYR    22      26.917  36.845  43.076  1.00  0.00           C  
ATOM    315  C   TYR    22      27.632  37.351  41.802  1.00  0.00           C  
ATOM    316  O   TYR    22      28.411  36.636  41.132  1.00  0.00           O  
ATOM    317  CB  TYR    22      27.969  36.686  44.217  1.00  0.00           C  
ATOM    318  CG  TYR    22      27.302  36.396  45.545  1.00  0.00           C  
ATOM    319  CD1 TYR    22      27.037  35.051  45.807  1.00  0.00           C  
ATOM    320  CE1 TYR    22      26.485  34.739  47.061  1.00  0.00           C  
ATOM    321  CZ  TYR    22      26.224  35.768  47.957  1.00  0.00           C  
ATOM    322  OH  TYR    22      25.723  35.403  49.160  1.00  0.00           O  
ATOM    323  CE2 TYR    22      26.396  37.185  47.659  1.00  0.00           C  
ATOM    324  CD2 TYR    22      26.916  37.448  46.333  1.00  0.00           C  
ATOM    325  H   TYR    22      26.900  34.890  42.314  1.00  0.00           H  
ATOM    326  HA  TYR    22      26.122  37.493  43.444  1.00  0.00           H  
ATOM    327  HB2 TYR    22      28.618  35.845  43.974  1.00  0.00           H  
ATOM    328  HB3 TYR    22      28.641  37.520  44.424  1.00  0.00           H  
ATOM    329  HD1 TYR    22      27.252  34.337  45.027  1.00  0.00           H  
ATOM    330  HE1 TYR    22      26.396  33.692  47.313  1.00  0.00           H  
ATOM    331  HH  TYR    22      25.821  34.466  49.345  1.00  0.00           H  
ATOM    332  HE2 TYR    22      26.296  38.007  48.353  1.00  0.00           H  
ATOM    333  HD2 TYR    22      27.145  38.422  45.926  1.00  0.00           H  
ATOM    334  N   PRO    23      27.505  38.677  41.545  1.00  0.00           N  
ATOM    335  CA  PRO    23      28.206  39.331  40.424  1.00  0.00           C  
ATOM    336  C   PRO    23      29.694  39.602  40.758  1.00  0.00           C  
ATOM    337  O   PRO    23      30.071  39.889  41.868  1.00  0.00           O  
ATOM    338  CD  PRO    23      26.548  39.580  42.183  1.00  0.00           C  
ATOM    339  CG  PRO    23      26.998  40.984  41.616  1.00  0.00           C  
ATOM    340  CB  PRO    23      27.403  40.612  40.223  1.00  0.00           C  
ATOM    341  HD2 PRO    23      26.571  39.688  43.267  1.00  0.00           H  
ATOM    342  HD3 PRO    23      25.552  39.438  41.763  1.00  0.00           H  
ATOM    343  HG2 PRO    23      27.875  41.515  41.986  1.00  0.00           H  
ATOM    344  HG3 PRO    23      26.121  41.629  41.665  1.00  0.00           H  
ATOM    345  HB2 PRO    23      28.030  41.346  39.719  1.00  0.00           H  
ATOM    346  HB3 PRO    23      26.478  40.332  39.719  1.00  0.00           H  
ATOM    347  HA  PRO    23      28.099  38.646  39.583  1.00  0.00           H  
ATOM    348  N   ALA    24      30.562  39.654  39.701  1.00  0.00           N  
ATOM    349  CA  ALA    24      32.028  39.612  39.816  1.00  0.00           C  
ATOM    350  C   ALA    24      32.647  40.270  38.594  1.00  0.00           C  
ATOM    351  O   ALA    24      31.949  40.770  37.708  1.00  0.00           O  
ATOM    352  CB  ALA    24      32.425  38.114  39.978  1.00  0.00           C  
ATOM    353  H   ALA    24      30.215  39.456  38.773  1.00  0.00           H  
ATOM    354  HA  ALA    24      32.411  40.111  40.706  1.00  0.00           H  
ATOM    355  HB1 ALA    24      32.330  37.756  38.954  1.00  0.00           H  
ATOM    356  HB2 ALA    24      33.379  38.087  40.505  1.00  0.00           H  
ATOM    357  HB3 ALA    24      31.690  37.694  40.666  1.00  0.00           H  
ATOM    358  N   THR    25      34.012  40.362  38.574  1.00  0.00           N  
ATOM    359  CA  THR    25      34.866  40.760  37.417  1.00  0.00           C  
ATOM    360  C   THR    25      35.964  39.704  37.150  1.00  0.00           C  
ATOM    361  O   THR    25      36.686  39.324  38.100  1.00  0.00           O  
ATOM    362  CB  THR    25      35.546  42.121  37.564  1.00  0.00           C  
ATOM    363  CG2 THR    25      36.743  42.481  36.703  1.00  0.00           C  
ATOM    364  OG1 THR    25      34.518  43.060  37.440  1.00  0.00           O  
ATOM    365  H   THR    25      34.571  39.878  39.263  1.00  0.00           H  
ATOM    366  HA  THR    25      34.278  40.936  36.516  1.00  0.00           H  
ATOM    367  HB  THR    25      35.961  42.170  38.571  1.00  0.00           H  
ATOM    368 HG21 THR    25      36.821  43.566  36.636  1.00  0.00           H  
ATOM    369 HG22 THR    25      37.568  41.997  37.225  1.00  0.00           H  
ATOM    370 HG23 THR    25      36.527  42.229  35.664  1.00  0.00           H  
ATOM    371  HG1 THR    25      33.875  42.643  38.018  1.00  0.00           H  
ATOM    372  N   ILE    26      36.119  39.180  35.892  1.00  0.00           N  
ATOM    373  CA  ILE    26      37.215  38.190  35.638  1.00  0.00           C  
ATOM    374  C   ILE    26      38.554  38.891  35.989  1.00  0.00           C  
ATOM    375  O   ILE    26      38.773  40.053  35.527  1.00  0.00           O  
ATOM    376  CB  ILE    26      37.089  37.600  34.294  1.00  0.00           C  
ATOM    377  CG2 ILE    26      38.122  36.442  34.148  1.00  0.00           C  
ATOM    378  CG1 ILE    26      35.627  37.110  33.929  1.00  0.00           C  
ATOM    379  CD1 ILE    26      35.401  36.618  32.555  1.00  0.00           C  
ATOM    380  H   ILE    26      35.556  39.429  35.090  1.00  0.00           H  
ATOM    381  HA  ILE    26      37.112  37.345  36.319  1.00  0.00           H  
ATOM    382  HB  ILE    26      37.386  38.345  33.555  1.00  0.00           H  
ATOM    383 HG21 ILE    26      38.025  36.009  33.153  1.00  0.00           H  
ATOM    384 HG22 ILE    26      39.139  36.824  34.236  1.00  0.00           H  
ATOM    385 HG23 ILE    26      37.959  35.687  34.918  1.00  0.00           H  
ATOM    386 HG12 ILE    26      35.177  36.494  34.708  1.00  0.00           H  
ATOM    387 HG13 ILE    26      34.981  37.987  33.981  1.00  0.00           H  
ATOM    388 HD11 ILE    26      35.903  37.251  31.824  1.00  0.00           H  
ATOM    389 HD12 ILE    26      35.735  35.590  32.416  1.00  0.00           H  
ATOM    390 HD13 ILE    26      34.334  36.577  32.332  1.00  0.00           H  
ATOM    391  N   ALA    27      39.435  38.147  36.630  1.00  0.00           N  
ATOM    392  CA  ALA    27      40.684  38.718  37.115  1.00  0.00           C  
ATOM    393  C   ALA    27      42.020  38.015  36.652  1.00  0.00           C  
ATOM    394  O   ALA    27      43.086  38.617  36.427  1.00  0.00           O  
ATOM    395  CB  ALA    27      40.552  38.883  38.660  1.00  0.00           C  
ATOM    396  H   ALA    27      39.146  37.241  36.973  1.00  0.00           H  
ATOM    397  HA  ALA    27      40.763  39.745  36.759  1.00  0.00           H  
ATOM    398  HB1 ALA    27      40.558  37.881  39.088  1.00  0.00           H  
ATOM    399  HB2 ALA    27      41.361  39.446  39.124  1.00  0.00           H  
ATOM    400  HB3 ALA    27      39.550  39.258  38.871  1.00  0.00           H  
ATOM    401  N   SER    28      41.937  36.745  36.336  1.00  0.00           N  
ATOM    402  CA  SER    28      43.022  35.978  35.611  1.00  0.00           C  
ATOM    403  C   SER    28      42.260  34.924  34.741  1.00  0.00           C  
ATOM    404  O   SER    28      41.166  34.500  35.133  1.00  0.00           O  
ATOM    405  CB  SER    28      43.937  35.279  36.603  1.00  0.00           C  
ATOM    406  OG  SER    28      43.325  34.645  37.671  1.00  0.00           O  
ATOM    407  H   SER    28      41.045  36.274  36.348  1.00  0.00           H  
ATOM    408  HA  SER    28      43.631  36.692  35.057  1.00  0.00           H  
ATOM    409  HB2 SER    28      44.546  34.531  36.094  1.00  0.00           H  
ATOM    410  HB3 SER    28      44.670  35.913  37.100  1.00  0.00           H  
ATOM    411  HG  SER    28      43.211  33.739  37.375  1.00  0.00           H  
ATOM    412  N   ILE    29      42.762  34.589  33.574  1.00  0.00           N  
ATOM    413  CA  ILE    29      42.260  33.507  32.748  1.00  0.00           C  
ATOM    414  C   ILE    29      43.382  32.451  32.452  1.00  0.00           C  
ATOM    415  O   ILE    29      44.407  32.737  31.802  1.00  0.00           O  
ATOM    416  CB  ILE    29      41.673  34.102  31.449  1.00  0.00           C  
ATOM    417  CG2 ILE    29      41.508  33.050  30.262  1.00  0.00           C  
ATOM    418  CG1 ILE    29      40.335  34.807  31.791  1.00  0.00           C  
ATOM    419  CD1 ILE    29      39.555  35.253  30.561  1.00  0.00           C  
ATOM    420  H   ILE    29      43.605  34.967  33.165  1.00  0.00           H  
ATOM    421  HA  ILE    29      41.373  33.098  33.232  1.00  0.00           H  
ATOM    422  HB  ILE    29      42.276  34.888  30.995  1.00  0.00           H  
ATOM    423 HG21 ILE    29      41.140  33.420  29.305  1.00  0.00           H  
ATOM    424 HG22 ILE    29      42.457  32.598  29.975  1.00  0.00           H  
ATOM    425 HG23 ILE    29      40.921  32.203  30.619  1.00  0.00           H  
ATOM    426 HG12 ILE    29      39.720  34.183  32.438  1.00  0.00           H  
ATOM    427 HG13 ILE    29      40.471  35.755  32.311  1.00  0.00           H  
ATOM    428 HD11 ILE    29      38.776  35.957  30.852  1.00  0.00           H  
ATOM    429 HD12 ILE    29      40.310  35.729  29.935  1.00  0.00           H  
ATOM    430 HD13 ILE    29      39.046  34.437  30.048  1.00  0.00           H  
ATOM    431  N   ASP    30      43.065  31.156  32.843  1.00  0.00           N  
ATOM    432  CA  ASP    30      43.842  30.040  32.462  1.00  0.00           C  
ATOM    433  C   ASP    30      43.571  29.512  31.075  1.00  0.00           C  
ATOM    434  O   ASP    30      42.680  28.708  30.879  1.00  0.00           O  
ATOM    435  CB  ASP    30      43.524  29.009  33.506  1.00  0.00           C  
ATOM    436  CG  ASP    30      44.471  28.963  34.721  1.00  0.00           C  
ATOM    437  OD1 ASP    30      45.521  29.604  34.599  1.00  0.00           O  
ATOM    438  OD2 ASP    30      44.158  28.338  35.750  1.00  0.00           O1-
ATOM    439  H   ASP    30      42.277  31.083  33.472  1.00  0.00           H  
ATOM    440  HA  ASP    30      44.914  30.234  32.460  1.00  0.00           H  
ATOM    441  HB2 ASP    30      42.526  29.129  33.929  1.00  0.00           H  
ATOM    442  HB3 ASP    30      43.695  28.058  33.002  1.00  0.00           H  
ATOM    443  N   PHE    31      44.254  30.089  30.082  1.00  0.00           N  
ATOM    444  CA  PHE    31      43.832  29.872  28.652  1.00  0.00           C  
ATOM    445  C   PHE    31      43.740  28.423  28.209  1.00  0.00           C  
ATOM    446  O   PHE    31      42.930  28.115  27.336  1.00  0.00           O  
ATOM    447  CB  PHE    31      44.754  30.628  27.736  1.00  0.00           C  
ATOM    448  CG  PHE    31      44.111  30.986  26.357  1.00  0.00           C  
ATOM    449  CD1 PHE    31      44.417  30.138  25.288  1.00  0.00           C  
ATOM    450  CE1 PHE    31      43.986  30.399  23.972  1.00  0.00           C  
ATOM    451  CZ  PHE    31      43.136  31.468  23.827  1.00  0.00           C  
ATOM    452  CE2 PHE    31      42.944  32.387  24.876  1.00  0.00           C  
ATOM    453  CD2 PHE    31      43.535  32.191  26.149  1.00  0.00           C  
ATOM    454  H   PHE    31      45.090  30.589  30.346  1.00  0.00           H  
ATOM    455  HA  PHE    31      42.840  30.319  28.586  1.00  0.00           H  
ATOM    456  HB2 PHE    31      44.915  31.599  28.205  1.00  0.00           H  
ATOM    457  HB3 PHE    31      45.680  30.079  27.569  1.00  0.00           H  
ATOM    458  HD1 PHE    31      45.056  29.284  25.460  1.00  0.00           H  
ATOM    459  HE1 PHE    31      44.293  29.815  23.117  1.00  0.00           H  
ATOM    460  HZ  PHE    31      42.797  31.714  22.831  1.00  0.00           H  
ATOM    461  HE2 PHE    31      42.461  33.320  24.622  1.00  0.00           H  
ATOM    462  HD2 PHE    31      43.363  32.889  26.955  1.00  0.00           H  
ATOM    463  N   LYS    32      44.631  27.486  28.561  1.00  0.00           N  
ATOM    464  CA  LYS    32      44.677  26.145  28.009  1.00  0.00           C  
ATOM    465  C   LYS    32      43.632  25.299  28.824  1.00  0.00           C  
ATOM    466  O   LYS    32      42.861  24.500  28.337  1.00  0.00           O  
ATOM    467  CB  LYS    32      46.127  25.608  28.065  1.00  0.00           C  
ATOM    468  CG  LYS    32      46.381  24.282  27.398  1.00  0.00           C  
ATOM    469  CD  LYS    32      47.769  23.615  27.626  1.00  0.00           C  
ATOM    470  CE  LYS    32      48.856  24.587  27.087  1.00  0.00           C  
ATOM    471  NZ  LYS    32      50.232  24.070  27.153  1.00  0.00           N1+
ATOM    472  H   LYS    32      45.223  27.855  29.292  1.00  0.00           H  
ATOM    473  HA  LYS    32      44.332  26.229  26.979  1.00  0.00           H  
ATOM    474  HB2 LYS    32      46.863  26.243  27.572  1.00  0.00           H  
ATOM    475  HB3 LYS    32      46.385  25.482  29.118  1.00  0.00           H  
ATOM    476  HG2 LYS    32      45.582  23.623  27.736  1.00  0.00           H  
ATOM    477  HG3 LYS    32      46.146  24.339  26.335  1.00  0.00           H  
ATOM    478  HD2 LYS    32      47.925  23.476  28.695  1.00  0.00           H  
ATOM    479  HD3 LYS    32      47.726  22.578  27.295  1.00  0.00           H  
ATOM    480  HE2 LYS    32      48.563  24.764  26.051  1.00  0.00           H  
ATOM    481  HE3 LYS    32      48.815  25.558  27.580  1.00  0.00           H  
ATOM    482  HZ1 LYS    32      50.429  23.435  26.393  1.00  0.00           H  
ATOM    483  HZ2 LYS    32      50.874  24.847  27.215  1.00  0.00           H  
ATOM    484  HZ3 LYS    32      50.353  23.437  27.929  1.00  0.00           H  
ATOM    485  N   ARG    33      43.531  25.492  30.105  1.00  0.00           N  
ATOM    486  CA  ARG    33      42.373  25.018  30.927  1.00  0.00           C  
ATOM    487  C   ARG    33      40.950  25.481  30.566  1.00  0.00           C  
ATOM    488  O   ARG    33      39.989  24.828  30.921  1.00  0.00           O  
ATOM    489  CB  ARG    33      42.594  25.335  32.379  1.00  0.00           C  
ATOM    490  CG  ARG    33      43.903  24.790  32.932  1.00  0.00           C  
ATOM    491  CD  ARG    33      43.997  25.181  34.423  1.00  0.00           C  
ATOM    492  NE  ARG    33      42.855  24.698  35.187  1.00  0.00           N  
ATOM    493  CZ  ARG    33      42.339  25.241  36.239  1.00  0.00           C  
ATOM    494  NH1 ARG    33      42.865  26.242  36.930  1.00  0.00           N  
ATOM    495  NH2 ARG    33      41.150  24.803  36.559  1.00  0.00           N1+
ATOM    496  H   ARG    33      44.175  26.170  30.487  1.00  0.00           H  
ATOM    497  HA  ARG    33      42.366  23.933  30.818  1.00  0.00           H  
ATOM    498  HB2 ARG    33      42.516  26.420  32.319  1.00  0.00           H  
ATOM    499  HB3 ARG    33      41.732  24.914  32.895  1.00  0.00           H  
ATOM    500  HG2 ARG    33      43.907  23.702  32.866  1.00  0.00           H  
ATOM    501  HG3 ARG    33      44.713  25.119  32.282  1.00  0.00           H  
ATOM    502  HD2 ARG    33      44.873  24.752  34.911  1.00  0.00           H  
ATOM    503  HD3 ARG    33      44.037  26.258  34.588  1.00  0.00           H  
ATOM    504  HE  ARG    33      42.540  23.766  34.955  1.00  0.00           H  
ATOM    505 HH11 ARG    33      43.615  26.726  36.455  1.00  0.00           H  
ATOM    506 HH12 ARG    33      42.297  26.599  37.685  1.00  0.00           H  
ATOM    507 HH21 ARG    33      40.763  24.025  36.044  1.00  0.00           H  
ATOM    508 HH22 ARG    33      40.603  25.125  37.345  1.00  0.00           H  
ATOM    509  N   GLU    34      40.880  26.661  29.932  1.00  0.00           N  
ATOM    510  CA  GLU    34      39.715  27.510  29.602  1.00  0.00           C  
ATOM    511  C   GLU    34      38.870  27.800  30.912  1.00  0.00           C  
ATOM    512  O   GLU    34      37.637  27.927  30.826  1.00  0.00           O  
ATOM    513  CB  GLU    34      38.879  26.908  28.428  1.00  0.00           C  
ATOM    514  CG  GLU    34      39.738  26.317  27.264  1.00  0.00           C  
ATOM    515  CD  GLU    34      38.962  26.298  25.943  1.00  0.00           C  
ATOM    516  OE1 GLU    34      39.595  26.591  24.917  1.00  0.00           O  
ATOM    517  OE2 GLU    34      37.780  25.898  25.925  1.00  0.00           O1-
ATOM    518  H   GLU    34      41.729  27.207  29.896  1.00  0.00           H  
ATOM    519  HA  GLU    34      40.160  28.429  29.219  1.00  0.00           H  
ATOM    520  HB2 GLU    34      38.286  26.152  28.943  1.00  0.00           H  
ATOM    521  HB3 GLU    34      38.291  27.712  27.983  1.00  0.00           H  
ATOM    522  HG2 GLU    34      40.693  26.843  27.257  1.00  0.00           H  
ATOM    523  HG3 GLU    34      40.013  25.298  27.536  1.00  0.00           H  
ATOM    524  N   THR    35      39.419  27.876  32.109  1.00  0.00           N  
ATOM    525  CA  THR    35      38.852  28.383  33.320  1.00  0.00           C  
ATOM    526  C   THR    35      39.401  29.815  33.728  1.00  0.00           C  
ATOM    527  O   THR    35      40.215  30.334  32.982  1.00  0.00           O  
ATOM    528  CB  THR    35      38.980  27.362  34.482  1.00  0.00           C  
ATOM    529  CG2 THR    35      38.571  25.935  34.096  1.00  0.00           C  
ATOM    530  OG1 THR    35      40.392  27.406  34.712  1.00  0.00           O  
ATOM    531  H   THR    35      40.428  27.824  32.108  1.00  0.00           H  
ATOM    532  HA  THR    35      37.769  28.417  33.194  1.00  0.00           H  
ATOM    533  HB  THR    35      38.424  27.615  35.385  1.00  0.00           H  
ATOM    534 HG21 THR    35      38.478  25.282  34.964  1.00  0.00           H  
ATOM    535 HG22 THR    35      37.607  25.887  33.591  1.00  0.00           H  
ATOM    536 HG23 THR    35      39.204  25.548  33.297  1.00  0.00           H  
ATOM    537  HG1 THR    35      40.602  28.254  35.112  1.00  0.00           H  
ATOM    538  N   CYS    36      39.004  30.452  34.798  1.00  0.00           N  
ATOM    539  CA  CYS    36      39.412  31.768  35.196  1.00  0.00           C  
ATOM    540  C   CYS    36      39.112  31.859  36.750  1.00  0.00           C  
ATOM    541  O   CYS    36      38.267  31.129  37.211  1.00  0.00           O  
ATOM    542  CB  CYS    36      38.542  32.797  34.422  1.00  0.00           C  
ATOM    543  SG  CYS    36      36.805  32.544  34.871  1.00  0.00           S  
ATOM    544  H   CYS    36      38.300  30.026  35.382  1.00  0.00           H  
ATOM    545  HA  CYS    36      40.478  31.797  34.975  1.00  0.00           H  
ATOM    546  HB2 CYS    36      38.978  33.743  34.738  1.00  0.00           H  
ATOM    547  HB3 CYS    36      38.720  32.609  33.364  1.00  0.00           H  
ATOM    548  HG  CYS    36      36.807  31.268  34.475  1.00  0.00           H  
ATOM    549  N   VAL    37      39.797  32.832  37.365  1.00  0.00           N  
ATOM    550  CA  VAL    37      39.417  33.419  38.661  1.00  0.00           C  
ATOM    551  C   VAL    37      38.440  34.622  38.404  1.00  0.00           C  
ATOM    552  O   VAL    37      38.715  35.450  37.529  1.00  0.00           O  
ATOM    553  CB  VAL    37      40.660  33.855  39.451  1.00  0.00           C  
ATOM    554  CG1 VAL    37      40.314  34.557  40.703  1.00  0.00           C  
ATOM    555  CG2 VAL    37      41.655  32.771  39.695  1.00  0.00           C  
ATOM    556  H   VAL    37      40.524  33.301  36.845  1.00  0.00           H  
ATOM    557  HA  VAL    37      38.788  32.644  39.100  1.00  0.00           H  
ATOM    558  HB  VAL    37      41.111  34.557  38.749  1.00  0.00           H  
ATOM    559 HG11 VAL    37      41.230  34.767  41.254  1.00  0.00           H  
ATOM    560 HG12 VAL    37      39.724  35.471  40.649  1.00  0.00           H  
ATOM    561 HG13 VAL    37      39.716  33.794  41.200  1.00  0.00           H  
ATOM    562 HG21 VAL    37      41.705  32.145  38.803  1.00  0.00           H  
ATOM    563 HG22 VAL    37      42.632  33.180  39.953  1.00  0.00           H  
ATOM    564 HG23 VAL    37      41.260  32.109  40.464  1.00  0.00           H  
ATOM    565  N   VAL    38      37.540  34.908  39.291  1.00  0.00           N  
ATOM    566  CA  VAL    38      36.705  36.097  39.293  1.00  0.00           C  
ATOM    567  C   VAL    38      36.717  36.716  40.698  1.00  0.00           C  
ATOM    568  O   VAL    38      36.833  36.022  41.684  1.00  0.00           O  
ATOM    569  CB  VAL    38      35.251  35.787  38.930  1.00  0.00           C  
ATOM    570  CG1 VAL    38      35.039  35.382  37.494  1.00  0.00           C  
ATOM    571  CG2 VAL    38      34.424  34.893  39.878  1.00  0.00           C  
ATOM    572  H   VAL    38      37.265  34.199  39.957  1.00  0.00           H  
ATOM    573  HA  VAL    38      37.137  36.884  38.675  1.00  0.00           H  
ATOM    574  HB  VAL    38      34.726  36.739  39.014  1.00  0.00           H  
ATOM    575 HG11 VAL    38      33.974  35.401  37.261  1.00  0.00           H  
ATOM    576 HG12 VAL    38      35.633  36.075  36.899  1.00  0.00           H  
ATOM    577 HG13 VAL    38      35.544  34.438  37.291  1.00  0.00           H  
ATOM    578 HG21 VAL    38      34.883  33.905  39.852  1.00  0.00           H  
ATOM    579 HG22 VAL    38      34.551  35.208  40.914  1.00  0.00           H  
ATOM    580 HG23 VAL    38      33.377  34.878  39.575  1.00  0.00           H  
ATOM    581  N   VAL    39      36.520  37.986  40.869  1.00  0.00           N  
ATOM    582  CA  VAL    39      36.554  38.668  42.156  1.00  0.00           C  
ATOM    583  C   VAL    39      35.280  39.429  42.360  1.00  0.00           C  
ATOM    584  O   VAL    39      34.764  40.104  41.416  1.00  0.00           O  
ATOM    585  CB  VAL    39      37.735  39.615  42.259  1.00  0.00           C  
ATOM    586  CG1 VAL    39      37.846  40.066  43.739  1.00  0.00           C  
ATOM    587  CG2 VAL    39      39.014  39.015  41.823  1.00  0.00           C  
ATOM    588  H   VAL    39      36.358  38.573  40.062  1.00  0.00           H  
ATOM    589  HA  VAL    39      36.597  37.953  42.978  1.00  0.00           H  
ATOM    590  HB  VAL    39      37.656  40.496  41.621  1.00  0.00           H  
ATOM    591 HG11 VAL    39      37.733  39.301  44.508  1.00  0.00           H  
ATOM    592 HG12 VAL    39      38.758  40.661  43.774  1.00  0.00           H  
ATOM    593 HG13 VAL    39      37.056  40.806  43.862  1.00  0.00           H  
ATOM    594 HG21 VAL    39      39.726  39.840  41.804  1.00  0.00           H  
ATOM    595 HG22 VAL    39      39.362  38.258  42.527  1.00  0.00           H  
ATOM    596 HG23 VAL    39      38.979  38.647  40.798  1.00  0.00           H  
ATOM    597  N   TYR    40      34.618  39.198  43.445  1.00  0.00           N  
ATOM    598  CA  TYR    40      33.292  39.692  43.628  1.00  0.00           C  
ATOM    599  C   TYR    40      33.214  41.167  44.127  1.00  0.00           C  
ATOM    600  O   TYR    40      34.003  41.686  44.914  1.00  0.00           O  
ATOM    601  CB  TYR    40      32.697  38.751  44.753  1.00  0.00           C  
ATOM    602  CG  TYR    40      32.348  37.333  44.396  1.00  0.00           C  
ATOM    603  CD1 TYR    40      33.012  36.234  45.001  1.00  0.00           C  
ATOM    604  CE1 TYR    40      32.731  34.926  44.568  1.00  0.00           C  
ATOM    605  CZ  TYR    40      31.818  34.701  43.553  1.00  0.00           C  
ATOM    606  OH  TYR    40      31.616  33.415  43.190  1.00  0.00           O  
ATOM    607  CE2 TYR    40      31.192  35.814  42.943  1.00  0.00           C  
ATOM    608  CD2 TYR    40      31.400  37.070  43.445  1.00  0.00           C  
ATOM    609  H   TYR    40      35.082  38.542  44.057  1.00  0.00           H  
ATOM    610  HA  TYR    40      32.604  39.559  42.792  1.00  0.00           H  
ATOM    611  HB2 TYR    40      33.352  38.685  45.622  1.00  0.00           H  
ATOM    612  HB3 TYR    40      31.800  39.217  45.163  1.00  0.00           H  
ATOM    613  HD1 TYR    40      33.692  36.368  45.830  1.00  0.00           H  
ATOM    614  HE1 TYR    40      33.175  34.049  45.015  1.00  0.00           H  
ATOM    615  HH  TYR    40      30.805  33.146  42.752  1.00  0.00           H  
ATOM    616  HE2 TYR    40      30.412  35.614  42.223  1.00  0.00           H  
ATOM    617  HD2 TYR    40      30.826  37.890  43.041  1.00  0.00           H  
ATOM    618  N   THR    41      32.280  41.946  43.598  1.00  0.00           N  
ATOM    619  CA  THR    41      32.139  43.408  43.598  1.00  0.00           C  
ATOM    620  C   THR    41      32.405  44.052  44.963  1.00  0.00           C  
ATOM    621  O   THR    41      31.643  43.845  45.909  1.00  0.00           O  
ATOM    622  CB  THR    41      30.833  43.905  43.005  1.00  0.00           C  
ATOM    623  CG2 THR    41      30.892  45.350  42.729  1.00  0.00           C  
ATOM    624  OG1 THR    41      30.701  43.279  41.696  1.00  0.00           O  
ATOM    625  H   THR    41      31.690  41.566  42.871  1.00  0.00           H  
ATOM    626  HA  THR    41      32.934  43.798  42.963  1.00  0.00           H  
ATOM    627  HB  THR    41      30.015  43.687  43.693  1.00  0.00           H  
ATOM    628 HG21 THR    41      30.841  45.882  43.680  1.00  0.00           H  
ATOM    629 HG22 THR    41      31.800  45.726  42.258  1.00  0.00           H  
ATOM    630 HG23 THR    41      30.012  45.743  42.216  1.00  0.00           H  
ATOM    631  HG1 THR    41      29.920  43.703  41.332  1.00  0.00           H  
ATOM    632  N   GLY    42      33.379  44.910  45.010  1.00  0.00           N  
ATOM    633  CA  GLY    42      33.692  45.734  46.206  1.00  0.00           C  
ATOM    634  C   GLY    42      34.287  45.015  47.405  1.00  0.00           C  
ATOM    635  O   GLY    42      34.750  45.763  48.261  1.00  0.00           O  
ATOM    636  H   GLY    42      33.941  44.930  44.170  1.00  0.00           H  
ATOM    637  HA2 GLY    42      34.392  46.531  45.956  1.00  0.00           H  
ATOM    638  HA3 GLY    42      32.790  46.292  46.455  1.00  0.00           H  
ATOM    639  N   TYR    43      34.119  43.672  47.620  1.00  0.00           N  
ATOM    640  CA  TYR    43      34.368  42.879  48.886  1.00  0.00           C  
ATOM    641  C   TYR    43      35.249  41.629  48.656  1.00  0.00           C  
ATOM    642  O   TYR    43      35.181  40.648  49.427  1.00  0.00           O  
ATOM    643  CB  TYR    43      33.022  42.559  49.533  1.00  0.00           C  
ATOM    644  CG  TYR    43      32.232  43.750  50.052  1.00  0.00           C  
ATOM    645  CD1 TYR    43      31.115  44.209  49.375  1.00  0.00           C  
ATOM    646  CE1 TYR    43      30.442  45.367  49.840  1.00  0.00           C  
ATOM    647  CZ  TYR    43      30.719  45.764  51.149  1.00  0.00           C  
ATOM    648  OH  TYR    43      29.960  46.752  51.613  1.00  0.00           O  
ATOM    649  CE2 TYR    43      31.868  45.450  51.815  1.00  0.00           C  
ATOM    650  CD2 TYR    43      32.654  44.453  51.227  1.00  0.00           C  
ATOM    651  H   TYR    43      33.593  43.196  46.902  1.00  0.00           H  
ATOM    652  HA  TYR    43      34.925  43.543  49.547  1.00  0.00           H  
ATOM    653  HB2 TYR    43      32.438  42.106  48.731  1.00  0.00           H  
ATOM    654  HB3 TYR    43      33.124  41.683  50.175  1.00  0.00           H  
ATOM    655  HD1 TYR    43      30.757  43.622  48.543  1.00  0.00           H  
ATOM    656  HE1 TYR    43      29.558  45.719  49.329  1.00  0.00           H  
ATOM    657  HH  TYR    43      29.556  46.520  52.451  1.00  0.00           H  
ATOM    658  HE2 TYR    43      32.180  45.992  52.695  1.00  0.00           H  
ATOM    659  HD2 TYR    43      33.610  44.132  51.612  1.00  0.00           H  
ATOM    660  N   GLY    44      36.014  41.731  47.530  1.00  0.00           N  
ATOM    661  CA  GLY    44      37.334  41.042  47.264  1.00  0.00           C  
ATOM    662  C   GLY    44      37.399  39.517  47.405  1.00  0.00           C  
ATOM    663  O   GLY    44      38.453  38.946  47.231  1.00  0.00           O  
ATOM    664  H   GLY    44      35.698  42.435  46.879  1.00  0.00           H  
ATOM    665  HA2 GLY    44      37.715  41.398  46.307  1.00  0.00           H  
ATOM    666  HA3 GLY    44      38.042  41.431  47.995  1.00  0.00           H  
ATOM    667  N   ASN    45      36.349  38.832  47.783  1.00  0.00           N  
ATOM    668  CA  ASN    45      36.282  37.343  47.755  1.00  0.00           C  
ATOM    669  C   ASN    45      36.427  36.817  46.354  1.00  0.00           C  
ATOM    670  O   ASN    45      35.927  37.502  45.452  1.00  0.00           O  
ATOM    671  CB  ASN    45      35.027  36.927  48.490  1.00  0.00           C  
ATOM    672  CG  ASN    45      35.060  36.964  49.987  1.00  0.00           C  
ATOM    673  OD1 ASN    45      35.984  36.502  50.608  1.00  0.00           O  
ATOM    674  ND2 ASN    45      34.162  37.773  50.577  1.00  0.00           N  
ATOM    675  H   ASN    45      35.519  39.336  48.060  1.00  0.00           H  
ATOM    676  HA  ASN    45      37.074  36.852  48.321  1.00  0.00           H  
ATOM    677  HB2 ASN    45      34.202  37.476  48.036  1.00  0.00           H  
ATOM    678  HB3 ASN    45      34.924  35.903  48.130  1.00  0.00           H  
ATOM    679 HD21 ASN    45      33.403  38.075  49.982  1.00  0.00           H  
ATOM    680 HD22 ASN    45      34.262  38.076  51.536  1.00  0.00           H  
ATOM    681  N   ARG    46      37.223  35.765  46.116  1.00  0.00           N  
ATOM    682  CA  ARG    46      37.599  35.318  44.784  1.00  0.00           C  
ATOM    683  C   ARG    46      37.558  33.757  44.501  1.00  0.00           C  
ATOM    684  O   ARG    46      37.880  33.006  45.415  1.00  0.00           O  
ATOM    685  CB  ARG    46      38.958  35.979  44.489  1.00  0.00           C  
ATOM    686  CG  ARG    46      40.077  35.594  45.400  1.00  0.00           C  
ATOM    687  CD  ARG    46      41.434  36.083  44.923  1.00  0.00           C  
ATOM    688  NE  ARG    46      41.676  37.551  45.088  1.00  0.00           N  
ATOM    689  CZ  ARG    46      42.310  38.390  44.259  1.00  0.00           C  
ATOM    690  NH1 ARG    46      42.834  37.924  43.115  1.00  0.00           N  
ATOM    691  NH2 ARG    46      42.577  39.596  44.614  1.00  0.00           N1+
ATOM    692  H   ARG    46      37.574  35.240  46.903  1.00  0.00           H  
ATOM    693  HA  ARG    46      36.823  35.708  44.127  1.00  0.00           H  
ATOM    694  HB2 ARG    46      39.295  35.729  43.482  1.00  0.00           H  
ATOM    695  HB3 ARG    46      38.824  37.059  44.552  1.00  0.00           H  
ATOM    696  HG2 ARG    46      39.877  35.907  46.426  1.00  0.00           H  
ATOM    697  HG3 ARG    46      40.104  34.518  45.232  1.00  0.00           H  
ATOM    698  HD2 ARG    46      42.162  35.549  45.533  1.00  0.00           H  
ATOM    699  HD3 ARG    46      41.461  35.780  43.875  1.00  0.00           H  
ATOM    700  HE  ARG    46      41.153  37.950  45.855  1.00  0.00           H  
ATOM    701 HH11 ARG    46      42.889  36.918  43.049  1.00  0.00           H  
ATOM    702 HH12 ARG    46      43.383  38.526  42.518  1.00  0.00           H  
ATOM    703 HH21 ARG    46      42.212  40.091  45.414  1.00  0.00           H  
ATOM    704 HH22 ARG    46      43.226  40.202  44.132  1.00  0.00           H  
ATOM    705  N   GLU    47      37.168  33.373  43.316  1.00  0.00           N  
ATOM    706  CA  GLU    47      36.661  32.017  42.957  1.00  0.00           C  
ATOM    707  C   GLU    47      36.981  31.636  41.550  1.00  0.00           C  
ATOM    708  O   GLU    47      36.717  32.358  40.622  1.00  0.00           O  
ATOM    709  CB  GLU    47      35.148  31.957  43.244  1.00  0.00           C  
ATOM    710  CG  GLU    47      34.517  30.621  43.011  1.00  0.00           C  
ATOM    711  CD  GLU    47      34.842  29.530  43.985  1.00  0.00           C  
ATOM    712  OE1 GLU    47      34.362  28.430  43.855  1.00  0.00           O  
ATOM    713  OE2 GLU    47      35.592  29.620  44.950  1.00  0.00           O1-
ATOM    714  H   GLU    47      36.911  34.060  42.622  1.00  0.00           H  
ATOM    715  HA  GLU    47      37.119  31.312  43.651  1.00  0.00           H  
ATOM    716  HB2 GLU    47      34.942  32.254  44.272  1.00  0.00           H  
ATOM    717  HB3 GLU    47      34.570  32.712  42.711  1.00  0.00           H  
ATOM    718  HG2 GLU    47      33.444  30.808  43.056  1.00  0.00           H  
ATOM    719  HG3 GLU    47      34.636  30.289  41.980  1.00  0.00           H  
ATOM    720  N   GLU    48      37.480  30.464  41.387  1.00  0.00           N  
ATOM    721  CA  GLU    48      37.654  29.783  40.167  1.00  0.00           C  
ATOM    722  C   GLU    48      36.254  29.334  39.590  1.00  0.00           C  
ATOM    723  O   GLU    48      35.380  28.681  40.221  1.00  0.00           O  
ATOM    724  CB  GLU    48      38.560  28.597  40.213  1.00  0.00           C  
ATOM    725  CG  GLU    48      38.825  27.940  38.839  1.00  0.00           C  
ATOM    726  CD  GLU    48      40.168  27.136  38.771  1.00  0.00           C  
ATOM    727  OE1 GLU    48      41.174  27.744  38.415  1.00  0.00           O  
ATOM    728  OE2 GLU    48      40.232  25.907  39.035  1.00  0.00           O1-
ATOM    729  H   GLU    48      37.606  29.943  42.243  1.00  0.00           H  
ATOM    730  HA  GLU    48      38.053  30.470  39.420  1.00  0.00           H  
ATOM    731  HB2 GLU    48      39.525  29.020  40.497  1.00  0.00           H  
ATOM    732  HB3 GLU    48      38.241  27.855  40.945  1.00  0.00           H  
ATOM    733  HG2 GLU    48      37.962  27.329  38.573  1.00  0.00           H  
ATOM    734  HG3 GLU    48      38.919  28.675  38.039  1.00  0.00           H  
ATOM    735  N   GLN    49      36.119  29.718  38.291  1.00  0.00           N  
ATOM    736  CA  GLN    49      35.017  29.208  37.405  1.00  0.00           C  
ATOM    737  C   GLN    49      35.442  28.680  36.008  1.00  0.00           C  
ATOM    738  O   GLN    49      36.409  29.214  35.544  1.00  0.00           O  
ATOM    739  CB  GLN    49      34.011  30.353  37.081  1.00  0.00           C  
ATOM    740  CG  GLN    49      33.186  30.706  38.308  1.00  0.00           C  
ATOM    741  CD  GLN    49      32.222  29.609  38.778  1.00  0.00           C  
ATOM    742  OE1 GLN    49      31.037  29.628  38.486  1.00  0.00           O  
ATOM    743  NE2 GLN    49      32.568  28.604  39.554  1.00  0.00           N  
ATOM    744  H   GLN    49      36.919  30.137  37.836  1.00  0.00           H  
ATOM    745  HA  GLN    49      34.438  28.372  37.795  1.00  0.00           H  
ATOM    746  HB2 GLN    49      34.578  31.220  36.743  1.00  0.00           H  
ATOM    747  HB3 GLN    49      33.361  30.165  36.226  1.00  0.00           H  
ATOM    748  HG2 GLN    49      33.861  30.881  39.146  1.00  0.00           H  
ATOM    749  HG3 GLN    49      32.656  31.634  38.093  1.00  0.00           H  
ATOM    750 HE21 GLN    49      33.495  28.544  39.947  1.00  0.00           H  
ATOM    751 HE22 GLN    49      31.751  28.080  39.837  1.00  0.00           H  
ATOM    752  N   ASN    50      34.818  27.748  35.403  1.00  0.00           N  
ATOM    753  CA  ASN    50      34.822  27.587  33.975  1.00  0.00           C  
ATOM    754  C   ASN    50      34.214  28.758  33.266  1.00  0.00           C  
ATOM    755  O   ASN    50      33.123  29.275  33.666  1.00  0.00           O  
ATOM    756  CB  ASN    50      34.036  26.364  33.578  1.00  0.00           C  
ATOM    757  CG  ASN    50      34.341  25.025  34.292  1.00  0.00           C  
ATOM    758  OD1 ASN    50      35.503  24.688  34.561  1.00  0.00           O  
ATOM    759  ND2 ASN    50      33.401  24.240  34.745  1.00  0.00           N  
ATOM    760  H   ASN    50      34.114  27.194  35.871  1.00  0.00           H  
ATOM    761  HA  ASN    50      35.858  27.508  33.646  1.00  0.00           H  
ATOM    762  HB2 ASN    50      32.971  26.575  33.677  1.00  0.00           H  
ATOM    763  HB3 ASN    50      34.164  26.121  32.523  1.00  0.00           H  
ATOM    764 HD21 ASN    50      32.446  24.477  34.519  1.00  0.00           H  
ATOM    765 HD22 ASN    50      33.664  23.323  35.078  1.00  0.00           H  
ATOM    766  N   LEU    51      34.875  29.168  32.177  1.00  0.00           N  
ATOM    767  CA  LEU    51      34.426  30.371  31.457  1.00  0.00           C  
ATOM    768  C   LEU    51      33.085  30.029  30.747  1.00  0.00           C  
ATOM    769  O   LEU    51      32.285  30.889  30.447  1.00  0.00           O  
ATOM    770  CB  LEU    51      35.537  30.732  30.426  1.00  0.00           C  
ATOM    771  CG  LEU    51      36.856  31.415  30.895  1.00  0.00           C  
ATOM    772  CD1 LEU    51      37.896  31.277  29.800  1.00  0.00           C  
ATOM    773  CD2 LEU    51      36.537  32.866  31.262  1.00  0.00           C  
ATOM    774  H   LEU    51      35.801  28.859  31.921  1.00  0.00           H  
ATOM    775  HA  LEU    51      34.259  31.209  32.134  1.00  0.00           H  
ATOM    776  HB2 LEU    51      35.675  29.829  29.832  1.00  0.00           H  
ATOM    777  HB3 LEU    51      35.208  31.494  29.721  1.00  0.00           H  
ATOM    778  HG  LEU    51      37.210  30.884  31.779  1.00  0.00           H  
ATOM    779 HD11 LEU    51      38.281  30.275  29.613  1.00  0.00           H  
ATOM    780 HD12 LEU    51      37.588  31.698  28.843  1.00  0.00           H  
ATOM    781 HD13 LEU    51      38.763  31.912  29.987  1.00  0.00           H  
ATOM    782 HD21 LEU    51      37.444  33.428  31.483  1.00  0.00           H  
ATOM    783 HD22 LEU    51      35.994  33.386  30.472  1.00  0.00           H  
ATOM    784 HD23 LEU    51      35.912  32.891  32.155  1.00  0.00           H  
ATOM    785  N   SER    52      32.816  28.752  30.423  1.00  0.00           N  
ATOM    786  CA  SER    52      31.532  28.283  29.872  1.00  0.00           C  
ATOM    787  C   SER    52      30.363  28.595  30.857  1.00  0.00           C  
ATOM    788  O   SER    52      29.227  28.784  30.415  1.00  0.00           O  
ATOM    789  CB  SER    52      31.547  26.823  29.444  1.00  0.00           C  
ATOM    790  OG  SER    52      31.855  25.940  30.455  1.00  0.00           O  
ATOM    791  H   SER    52      33.556  28.069  30.492  1.00  0.00           H  
ATOM    792  HA  SER    52      31.320  28.811  28.944  1.00  0.00           H  
ATOM    793  HB2 SER    52      30.610  26.525  28.974  1.00  0.00           H  
ATOM    794  HB3 SER    52      32.391  26.863  28.755  1.00  0.00           H  
ATOM    795  HG  SER    52      31.086  26.013  31.025  1.00  0.00           H  
ATOM    796  N   ASP    53      30.712  28.420  32.203  1.00  0.00           N  
ATOM    797  CA  ASP    53      29.627  28.312  33.199  1.00  0.00           C  
ATOM    798  C   ASP    53      29.382  29.664  33.972  1.00  0.00           C  
ATOM    799  O   ASP    53      28.371  29.749  34.704  1.00  0.00           O  
ATOM    800  CB  ASP    53      29.965  27.250  34.269  1.00  0.00           C  
ATOM    801  CG  ASP    53      30.121  25.859  33.682  1.00  0.00           C  
ATOM    802  OD1 ASP    53      30.712  25.034  34.454  1.00  0.00           O  
ATOM    803  OD2 ASP    53      29.879  25.592  32.469  1.00  0.00           O1-
ATOM    804  H   ASP    53      31.692  28.533  32.419  1.00  0.00           H  
ATOM    805  HA  ASP    53      28.682  28.061  32.717  1.00  0.00           H  
ATOM    806  HB2 ASP    53      30.817  27.583  34.862  1.00  0.00           H  
ATOM    807  HB3 ASP    53      29.129  27.268  34.968  1.00  0.00           H  
ATOM    808  N   LEU    54      30.233  30.694  33.835  1.00  0.00           N  
ATOM    809  CA  LEU    54      29.898  32.171  33.989  1.00  0.00           C  
ATOM    810  C   LEU    54      28.588  32.652  33.363  1.00  0.00           C  
ATOM    811  O   LEU    54      28.342  32.304  32.227  1.00  0.00           O  
ATOM    812  CB  LEU    54      31.155  32.874  33.423  1.00  0.00           C  
ATOM    813  CG  LEU    54      32.456  32.904  34.275  1.00  0.00           C  
ATOM    814  CD1 LEU    54      33.356  34.020  33.635  1.00  0.00           C  
ATOM    815  CD2 LEU    54      32.137  33.210  35.716  1.00  0.00           C  
ATOM    816  H   LEU    54      31.122  30.460  33.416  1.00  0.00           H  
ATOM    817  HA  LEU    54      29.876  32.429  35.048  1.00  0.00           H  
ATOM    818  HB2 LEU    54      31.327  32.650  32.370  1.00  0.00           H  
ATOM    819  HB3 LEU    54      30.799  33.904  33.449  1.00  0.00           H  
ATOM    820  HG  LEU    54      32.880  31.900  34.265  1.00  0.00           H  
ATOM    821 HD11 LEU    54      34.307  34.029  34.167  1.00  0.00           H  
ATOM    822 HD12 LEU    54      33.659  33.953  32.590  1.00  0.00           H  
ATOM    823 HD13 LEU    54      32.791  34.943  33.776  1.00  0.00           H  
ATOM    824 HD21 LEU    54      33.037  33.574  36.210  1.00  0.00           H  
ATOM    825 HD22 LEU    54      31.394  33.988  35.888  1.00  0.00           H  
ATOM    826 HD23 LEU    54      31.876  32.260  36.183  1.00  0.00           H  
ATOM    827  N   LEU    55      27.820  33.484  34.128  1.00  0.00           N  
ATOM    828  CA  LEU    55      26.503  34.046  33.805  1.00  0.00           C  
ATOM    829  C   LEU    55      26.648  35.508  33.361  1.00  0.00           C  
ATOM    830  O   LEU    55      27.638  36.190  33.691  1.00  0.00           O  
ATOM    831  CB  LEU    55      25.545  33.930  35.079  1.00  0.00           C  
ATOM    832  CG  LEU    55      24.939  32.533  35.377  1.00  0.00           C  
ATOM    833  CD1 LEU    55      24.311  32.455  36.722  1.00  0.00           C  
ATOM    834  CD2 LEU    55      23.836  32.147  34.412  1.00  0.00           C  
ATOM    835  H   LEU    55      28.124  33.721  35.062  1.00  0.00           H  
ATOM    836  HA  LEU    55      26.112  33.553  32.915  1.00  0.00           H  
ATOM    837  HB2 LEU    55      26.196  34.221  35.904  1.00  0.00           H  
ATOM    838  HB3 LEU    55      24.680  34.593  35.104  1.00  0.00           H  
ATOM    839  HG  LEU    55      25.739  31.805  35.238  1.00  0.00           H  
ATOM    840 HD11 LEU    55      25.007  32.678  37.530  1.00  0.00           H  
ATOM    841 HD12 LEU    55      23.521  33.198  36.821  1.00  0.00           H  
ATOM    842 HD13 LEU    55      23.794  31.503  36.840  1.00  0.00           H  
ATOM    843 HD21 LEU    55      23.029  32.874  34.481  1.00  0.00           H  
ATOM    844 HD22 LEU    55      24.068  32.214  33.349  1.00  0.00           H  
ATOM    845 HD23 LEU    55      23.494  31.119  34.536  1.00  0.00           H  
ATOM    846  N   SER    56      25.594  36.095  32.687  1.00  0.00           N  
ATOM    847  CA  SER    56      25.457  37.539  32.278  1.00  0.00           C  
ATOM    848  C   SER    56      25.509  38.352  33.588  1.00  0.00           C  
ATOM    849  O   SER    56      24.936  37.897  34.574  1.00  0.00           O  
ATOM    850  CB  SER    56      24.121  37.734  31.618  1.00  0.00           C  
ATOM    851  OG  SER    56      23.923  38.972  30.998  1.00  0.00           O  
ATOM    852  H   SER    56      24.796  35.506  32.498  1.00  0.00           H  
ATOM    853  HA  SER    56      26.327  37.802  31.678  1.00  0.00           H  
ATOM    854  HB2 SER    56      24.050  36.956  30.858  1.00  0.00           H  
ATOM    855  HB3 SER    56      23.287  37.576  32.301  1.00  0.00           H  
ATOM    856  HG  SER    56      24.673  39.043  30.403  1.00  0.00           H  
ATOM    857  N   PRO    57      26.129  39.586  33.604  1.00  0.00           N  
ATOM    858  CA  PRO    57      26.524  40.367  34.773  1.00  0.00           C  
ATOM    859  C   PRO    57      25.221  40.825  35.530  1.00  0.00           C  
ATOM    860  O   PRO    57      25.262  41.122  36.696  1.00  0.00           O  
ATOM    861  CD  PRO    57      26.751  40.216  32.460  1.00  0.00           C  
ATOM    862  CG  PRO    57      26.807  41.655  32.727  1.00  0.00           C  
ATOM    863  CB  PRO    57      27.233  41.538  34.149  1.00  0.00           C  
ATOM    864  HD2 PRO    57      26.080  40.050  31.617  1.00  0.00           H  
ATOM    865  HD3 PRO    57      27.705  39.709  32.318  1.00  0.00           H  
ATOM    866  HG2 PRO    57      25.817  42.091  32.593  1.00  0.00           H  
ATOM    867  HG3 PRO    57      27.557  42.211  32.163  1.00  0.00           H  
ATOM    868  HB2 PRO    57      27.016  42.514  34.582  1.00  0.00           H  
ATOM    869  HB3 PRO    57      28.313  41.391  34.151  1.00  0.00           H  
ATOM    870  HA  PRO    57      27.136  39.848  35.510  1.00  0.00           H  
ATOM    871  N   ILE    58      24.033  40.793  34.913  1.00  0.00           N  
ATOM    872  CA  ILE    58      22.721  41.124  35.523  1.00  0.00           C  
ATOM    873  C   ILE    58      22.162  40.068  36.508  1.00  0.00           C  
ATOM    874  O   ILE    58      21.348  40.337  37.344  1.00  0.00           O  
ATOM    875  CB  ILE    58      21.778  41.497  34.392  1.00  0.00           C  
ATOM    876  CG2 ILE    58      21.420  40.333  33.389  1.00  0.00           C  
ATOM    877  CG1 ILE    58      20.481  42.205  34.930  1.00  0.00           C  
ATOM    878  CD1 ILE    58      19.801  43.083  33.865  1.00  0.00           C  
ATOM    879  H   ILE    58      23.976  40.665  33.913  1.00  0.00           H  
ATOM    880  HA  ILE    58      22.972  42.048  36.043  1.00  0.00           H  
ATOM    881  HB  ILE    58      22.260  42.237  33.752  1.00  0.00           H  
ATOM    882 HG21 ILE    58      22.283  40.008  32.808  1.00  0.00           H  
ATOM    883 HG22 ILE    58      21.196  39.368  33.844  1.00  0.00           H  
ATOM    884 HG23 ILE    58      20.721  40.645  32.612  1.00  0.00           H  
ATOM    885 HG12 ILE    58      19.737  41.526  35.346  1.00  0.00           H  
ATOM    886 HG13 ILE    58      20.801  42.840  35.756  1.00  0.00           H  
ATOM    887 HD11 ILE    58      18.797  43.270  34.246  1.00  0.00           H  
ATOM    888 HD12 ILE    58      20.270  44.063  33.956  1.00  0.00           H  
ATOM    889 HD13 ILE    58      19.928  42.687  32.858  1.00  0.00           H  
ATOM    890  N   CYS    59      22.596  38.845  36.429  1.00  0.00           N  
ATOM    891  CA  CYS    59      22.035  37.727  37.163  1.00  0.00           C  
ATOM    892  C   CYS    59      22.614  37.877  38.607  1.00  0.00           C  
ATOM    893  O   CYS    59      23.752  37.742  38.864  1.00  0.00           O  
ATOM    894  CB  CYS    59      22.512  36.426  36.532  1.00  0.00           C  
ATOM    895  SG  CYS    59      21.898  36.300  34.783  1.00  0.00           S  
ATOM    896  H   CYS    59      23.355  38.592  35.813  1.00  0.00           H  
ATOM    897  HA  CYS    59      20.957  37.873  37.087  1.00  0.00           H  
ATOM    898  HB2 CYS    59      23.601  36.430  36.577  1.00  0.00           H  
ATOM    899  HB3 CYS    59      22.183  35.567  37.116  1.00  0.00           H  
ATOM    900  HG  CYS    59      23.108  36.741  34.425  1.00  0.00           H  
ATOM    901  N   GLU    60      21.709  38.055  39.581  1.00  0.00           N  
ATOM    902  CA  GLU    60      21.973  37.920  41.025  1.00  0.00           C  
ATOM    903  C   GLU    60      20.982  36.996  41.719  1.00  0.00           C  
ATOM    904  O   GLU    60      19.827  36.930  41.326  1.00  0.00           O  
ATOM    905  CB  GLU    60      22.133  39.356  41.665  1.00  0.00           C  
ATOM    906  CG  GLU    60      20.896  40.393  41.708  1.00  0.00           C  
ATOM    907  CD  GLU    60      21.148  41.758  42.394  1.00  0.00           C  
ATOM    908  OE1 GLU    60      20.198  42.505  42.688  1.00  0.00           O  
ATOM    909  OE2 GLU    60      22.275  42.041  42.731  1.00  0.00           O1-
ATOM    910  H   GLU    60      20.767  38.281  39.294  1.00  0.00           H  
ATOM    911  HA  GLU    60      22.977  37.500  41.081  1.00  0.00           H  
ATOM    912  HB2 GLU    60      22.348  39.247  42.728  1.00  0.00           H  
ATOM    913  HB3 GLU    60      22.937  39.937  41.213  1.00  0.00           H  
ATOM    914  HG2 GLU    60      20.398  40.371  40.738  1.00  0.00           H  
ATOM    915  HG3 GLU    60      20.230  39.880  42.402  1.00  0.00           H  
ATOM    916  N   NME    61      21.392  36.311  42.763  1.00  0.00           N  
ATOM    917  C   NME    61      20.629  35.385  43.456  1.00  0.00           C  
ATOM    918  H   NME    61      22.374  36.330  42.994  1.00  0.00           H  
ATOM    919  H1  NME    61      20.401  34.616  42.719  1.00  0.00           H  
ATOM    920  H2  NME    61      21.283  34.921  44.194  1.00  0.00           H  
ATOM    921  H3  NME    61      19.738  35.821  43.907  1.00  0.00           H  
TER     922      NME    61
CONECT  917  919  920  921
CONECT  919  917
CONECT  920  917
CONECT  921  917
END   
