# Supplementary material for: Exploring Aromatic Cage Flexibility Using Cosolvent Molecular Dynamics Simulations—An In-Silico Case Study of Tudor Domains
Source: J Chem Inf Model. 2024 May 21;64(11):4553–69. doi: 10.1021/acs.jcim.4c00298 (PMC11167732; doi:10.1021/acs.jcim.4c00298)
Supplement: Supplementary file 2 — ci4c00298_si_002.zip [file ci4c00298_si_002.zip › SMN/cluster_representatives/05_ACN_rep_c2.pdb]

TITLE     rep04.c2
REMARK   4      COMPLIES WITH FORMAT V. 3.0, 1-DEC-2006
REMARK 888
REMARK 888 WRITTEN BY MAESTRO (A PRODUCT OF SCHRODINGER, LLC)
CRYST1   64.065   64.065   64.065 109.47 109.47 109.47 P 1           1
ATOM      1  CH3 ACE     1      30.977  36.852  18.499  1.00  0.00           C  
ATOM      2  C   ACE     1      31.561  37.443  19.839  1.00  0.00           C  
ATOM      3  O   ACE     1      32.207  36.784  20.678  1.00  0.00           O  
ATOM      4  H1  ACE     1      31.055  35.765  18.540  1.00  0.00           H  
ATOM      5  H2  ACE     1      29.932  37.135  18.365  1.00  0.00           H  
ATOM      6  H3  ACE     1      31.625  37.182  17.689  1.00  0.00           H  
ATOM      7  N   LEU     2      31.408  38.792  19.941  1.00  0.00           N  
ATOM      8  CA  LEU     2      31.793  39.708  21.045  1.00  0.00           C  
ATOM      9  C   LEU     2      31.031  39.304  22.331  1.00  0.00           C  
ATOM     10  O   LEU     2      31.614  39.458  23.408  1.00  0.00           O  
ATOM     11  CB  LEU     2      31.544  41.147  20.598  1.00  0.00           C  
ATOM     12  CG  LEU     2      31.967  42.168  21.675  1.00  0.00           C  
ATOM     13  CD1 LEU     2      33.475  42.083  22.039  1.00  0.00           C  
ATOM     14  CD2 LEU     2      31.567  43.555  21.186  1.00  0.00           C  
ATOM     15  H   LEU     2      30.879  39.268  19.223  1.00  0.00           H  
ATOM     16  HA  LEU     2      32.855  39.600  21.261  1.00  0.00           H  
ATOM     17  HB2 LEU     2      32.210  41.304  19.750  1.00  0.00           H  
ATOM     18  HB3 LEU     2      30.504  41.314  20.320  1.00  0.00           H  
ATOM     19  HG  LEU     2      31.281  41.952  22.496  1.00  0.00           H  
ATOM     20 HD11 LEU     2      33.846  41.137  22.438  1.00  0.00           H  
ATOM     21 HD12 LEU     2      34.133  42.527  21.292  1.00  0.00           H  
ATOM     22 HD13 LEU     2      33.397  42.737  22.907  1.00  0.00           H  
ATOM     23 HD21 LEU     2      30.525  43.853  21.073  1.00  0.00           H  
ATOM     24 HD22 LEU     2      31.801  44.317  21.931  1.00  0.00           H  
ATOM     25 HD23 LEU     2      32.014  43.768  20.215  1.00  0.00           H  
ATOM     26  N   GLN     3      29.867  38.593  22.241  1.00  0.00           N  
ATOM     27  CA  GLN     3      29.216  37.986  23.411  1.00  0.00           C  
ATOM     28  C   GLN     3      29.945  36.704  23.939  1.00  0.00           C  
ATOM     29  O   GLN     3      29.672  36.429  25.132  1.00  0.00           O  
ATOM     30  CB  GLN     3      27.749  37.674  22.899  1.00  0.00           C  
ATOM     31  CG  GLN     3      27.073  38.851  22.215  1.00  0.00           C  
ATOM     32  CD  GLN     3      25.894  38.564  21.297  1.00  0.00           C  
ATOM     33  OE1 GLN     3      25.914  37.647  20.492  1.00  0.00           O  
ATOM     34  NE2 GLN     3      24.737  39.248  21.375  1.00  0.00           N  
ATOM     35  H   GLN     3      29.421  38.456  21.345  1.00  0.00           H  
ATOM     36  HA  GLN     3      29.238  38.629  24.290  1.00  0.00           H  
ATOM     37  HB2 GLN     3      27.708  36.948  22.088  1.00  0.00           H  
ATOM     38  HB3 GLN     3      27.038  37.348  23.659  1.00  0.00           H  
ATOM     39  HG2 GLN     3      26.733  39.454  23.057  1.00  0.00           H  
ATOM     40  HG3 GLN     3      27.743  39.447  21.598  1.00  0.00           H  
ATOM     41 HE21 GLN     3      24.778  39.973  22.077  1.00  0.00           H  
ATOM     42 HE22 GLN     3      23.957  38.904  20.834  1.00  0.00           H  
ATOM     43  N   GLN     4      30.792  35.977  23.220  1.00  0.00           N  
ATOM     44  CA  GLN     4      31.655  34.924  23.849  1.00  0.00           C  
ATOM     45  C   GLN     4      32.553  35.613  24.939  1.00  0.00           C  
ATOM     46  O   GLN     4      32.973  36.810  24.910  1.00  0.00           O  
ATOM     47  CB  GLN     4      32.506  34.375  22.751  1.00  0.00           C  
ATOM     48  CG  GLN     4      33.645  33.370  23.078  1.00  0.00           C  
ATOM     49  CD  GLN     4      34.762  33.371  22.114  1.00  0.00           C  
ATOM     50  OE1 GLN     4      35.107  34.475  21.595  1.00  0.00           O  
ATOM     51  NE2 GLN     4      35.401  32.245  21.817  1.00  0.00           N  
ATOM     52  H   GLN     4      31.112  36.195  22.288  1.00  0.00           H  
ATOM     53  HA  GLN     4      30.944  34.256  24.334  1.00  0.00           H  
ATOM     54  HB2 GLN     4      31.835  33.918  22.023  1.00  0.00           H  
ATOM     55  HB3 GLN     4      32.993  35.288  22.407  1.00  0.00           H  
ATOM     56  HG2 GLN     4      34.075  33.743  24.008  1.00  0.00           H  
ATOM     57  HG3 GLN     4      33.167  32.401  23.216  1.00  0.00           H  
ATOM     58 HE21 GLN     4      35.038  31.332  22.053  1.00  0.00           H  
ATOM     59 HE22 GLN     4      36.020  32.257  21.020  1.00  0.00           H  
ATOM     60  N   TRP     5      32.793  34.968  26.098  1.00  0.00           N  
ATOM     61  CA  TRP     5      33.453  35.633  27.180  1.00  0.00           C  
ATOM     62  C   TRP     5      34.889  35.954  26.933  1.00  0.00           C  
ATOM     63  O   TRP     5      35.607  35.038  26.505  1.00  0.00           O  
ATOM     64  CB  TRP     5      33.290  34.720  28.456  1.00  0.00           C  
ATOM     65  CG  TRP     5      31.912  34.478  28.877  1.00  0.00           C  
ATOM     66  CD1 TRP     5      31.284  33.275  28.685  1.00  0.00           C  
ATOM     67  NE1 TRP     5      30.021  33.378  29.254  1.00  0.00           N  
ATOM     68  CE2 TRP     5      29.800  34.632  29.778  1.00  0.00           C  
ATOM     69  CZ2 TRP     5      28.765  35.083  30.622  1.00  0.00           C  
ATOM     70  CH2 TRP     5      28.760  36.465  30.952  1.00  0.00           C  
ATOM     71  CZ3 TRP     5      29.883  37.226  30.616  1.00  0.00           C  
ATOM     72  CE3 TRP     5      30.964  36.705  30.014  1.00  0.00           C  
ATOM     73  CD2 TRP     5      30.996  35.368  29.537  1.00  0.00           C  
ATOM     74  H   TRP     5      32.530  33.996  26.174  1.00  0.00           H  
ATOM     75  HA  TRP     5      32.959  36.581  27.390  1.00  0.00           H  
ATOM     76  HB2 TRP     5      33.711  33.733  28.261  1.00  0.00           H  
ATOM     77  HB3 TRP     5      33.834  35.193  29.274  1.00  0.00           H  
ATOM     78  HD1 TRP     5      31.575  32.336  28.238  1.00  0.00           H  
ATOM     79  HE1 TRP     5      29.415  32.615  29.520  1.00  0.00           H  
ATOM     80  HZ2 TRP     5      28.013  34.479  31.108  1.00  0.00           H  
ATOM     81  HH2 TRP     5      27.885  36.901  31.410  1.00  0.00           H  
ATOM     82  HZ3 TRP     5      29.888  38.282  30.841  1.00  0.00           H  
ATOM     83  HE3 TRP     5      31.871  37.289  29.956  1.00  0.00           H  
ATOM     84  N   LYS     6      35.334  37.144  27.317  1.00  0.00           N  
ATOM     85  CA  LYS     6      36.728  37.569  27.522  1.00  0.00           C  
ATOM     86  C   LYS     6      36.961  38.198  28.931  1.00  0.00           C  
ATOM     87  O   LYS     6      36.005  38.487  29.707  1.00  0.00           O  
ATOM     88  CB  LYS     6      37.196  38.457  26.406  1.00  0.00           C  
ATOM     89  CG  LYS     6      37.068  37.857  24.986  1.00  0.00           C  
ATOM     90  CD  LYS     6      38.007  36.686  24.545  1.00  0.00           C  
ATOM     91  CE  LYS     6      37.600  36.367  23.105  1.00  0.00           C  
ATOM     92  NZ  LYS     6      37.900  34.941  22.789  1.00  0.00           N1+
ATOM     93  H   LYS     6      34.613  37.833  27.476  1.00  0.00           H  
ATOM     94  HA  LYS     6      37.413  36.721  27.507  1.00  0.00           H  
ATOM     95  HB2 LYS     6      36.557  39.339  26.419  1.00  0.00           H  
ATOM     96  HB3 LYS     6      38.218  38.824  26.506  1.00  0.00           H  
ATOM     97  HG2 LYS     6      36.069  37.430  24.899  1.00  0.00           H  
ATOM     98  HG3 LYS     6      37.176  38.634  24.229  1.00  0.00           H  
ATOM     99  HD2 LYS     6      39.009  37.101  24.432  1.00  0.00           H  
ATOM    100  HD3 LYS     6      37.959  35.873  25.270  1.00  0.00           H  
ATOM    101  HE2 LYS     6      36.529  36.474  22.935  1.00  0.00           H  
ATOM    102  HE3 LYS     6      38.103  36.982  22.360  1.00  0.00           H  
ATOM    103  HZ1 LYS     6      37.402  34.333  23.423  1.00  0.00           H  
ATOM    104  HZ2 LYS     6      37.566  34.734  21.859  1.00  0.00           H  
ATOM    105  HZ3 LYS     6      38.882  34.750  22.654  1.00  0.00           H  
ATOM    106  N   VAL     7      38.223  38.423  29.181  1.00  0.00           N  
ATOM    107  CA  VAL     7      38.761  39.152  30.372  1.00  0.00           C  
ATOM    108  C   VAL     7      38.314  40.615  30.442  1.00  0.00           C  
ATOM    109  O   VAL     7      38.279  41.312  29.433  1.00  0.00           O  
ATOM    110  CB  VAL     7      40.299  39.044  30.366  1.00  0.00           C  
ATOM    111  CG1 VAL     7      40.933  39.684  31.600  1.00  0.00           C  
ATOM    112  CG2 VAL     7      40.795  37.602  30.514  1.00  0.00           C  
ATOM    113  H   VAL     7      38.862  38.130  28.456  1.00  0.00           H  
ATOM    114  HA  VAL     7      38.354  38.636  31.241  1.00  0.00           H  
ATOM    115  HB  VAL     7      40.725  39.405  29.429  1.00  0.00           H  
ATOM    116 HG11 VAL     7      40.506  39.308  32.529  1.00  0.00           H  
ATOM    117 HG12 VAL     7      42.005  39.542  31.741  1.00  0.00           H  
ATOM    118 HG13 VAL     7      40.841  40.769  31.557  1.00  0.00           H  
ATOM    119 HG21 VAL     7      40.211  36.920  29.896  1.00  0.00           H  
ATOM    120 HG22 VAL     7      41.835  37.507  30.198  1.00  0.00           H  
ATOM    121 HG23 VAL     7      40.685  37.298  31.555  1.00  0.00           H  
ATOM    122  N   GLY     8      37.829  41.012  31.581  1.00  0.00           N  
ATOM    123  CA  GLY     8      37.216  42.345  31.821  1.00  0.00           C  
ATOM    124  C   GLY     8      35.726  42.413  31.405  1.00  0.00           C  
ATOM    125  O   GLY     8      35.192  43.517  31.455  1.00  0.00           O  
ATOM    126  H   GLY     8      37.797  40.369  32.360  1.00  0.00           H  
ATOM    127  HA2 GLY     8      37.309  42.630  32.870  1.00  0.00           H  
ATOM    128  HA3 GLY     8      37.720  43.061  31.173  1.00  0.00           H  
ATOM    129  N   ASP     9      35.164  41.306  30.959  1.00  0.00           N  
ATOM    130  CA  ASP     9      33.695  41.112  30.753  1.00  0.00           C  
ATOM    131  C   ASP     9      32.955  40.847  32.115  1.00  0.00           C  
ATOM    132  O   ASP     9      33.500  40.153  33.032  1.00  0.00           O  
ATOM    133  CB  ASP     9      33.185  40.113  29.735  1.00  0.00           C  
ATOM    134  CG  ASP     9      33.760  40.320  28.362  1.00  0.00           C  
ATOM    135  OD1 ASP     9      34.428  41.317  28.150  1.00  0.00           O  
ATOM    136  OD2 ASP     9      33.531  39.412  27.553  1.00  0.00           O1-
ATOM    137  H   ASP     9      35.715  40.460  30.998  1.00  0.00           H  
ATOM    138  HA  ASP     9      33.345  42.087  30.414  1.00  0.00           H  
ATOM    139  HB2 ASP     9      33.581  39.146  30.044  1.00  0.00           H  
ATOM    140  HB3 ASP     9      32.103  39.995  29.791  1.00  0.00           H  
ATOM    141  N   LYS    10      31.735  41.383  32.344  1.00  0.00           N  
ATOM    142  CA  LYS    10      30.936  41.317  33.597  1.00  0.00           C  
ATOM    143  C   LYS    10      30.033  40.093  33.512  1.00  0.00           C  
ATOM    144  O   LYS    10      29.318  39.860  32.531  1.00  0.00           O  
ATOM    145  CB  LYS    10      29.986  42.535  33.662  1.00  0.00           C  
ATOM    146  CG  LYS    10      30.773  43.867  33.821  1.00  0.00           C  
ATOM    147  CD  LYS    10      29.873  45.152  33.902  1.00  0.00           C  
ATOM    148  CE  LYS    10      30.740  46.420  34.016  1.00  0.00           C  
ATOM    149  NZ  LYS    10      31.413  46.866  32.815  1.00  0.00           N1+
ATOM    150  H   LYS    10      31.323  41.895  31.578  1.00  0.00           H  
ATOM    151  HA  LYS    10      31.601  41.331  34.461  1.00  0.00           H  
ATOM    152  HB2 LYS    10      29.266  42.629  32.850  1.00  0.00           H  
ATOM    153  HB3 LYS    10      29.552  42.344  34.643  1.00  0.00           H  
ATOM    154  HG2 LYS    10      31.528  43.724  34.593  1.00  0.00           H  
ATOM    155  HG3 LYS    10      31.226  43.819  32.831  1.00  0.00           H  
ATOM    156  HD2 LYS    10      29.445  45.107  32.900  1.00  0.00           H  
ATOM    157  HD3 LYS    10      29.142  45.122  34.709  1.00  0.00           H  
ATOM    158  HE2 LYS    10      30.185  47.266  34.421  1.00  0.00           H  
ATOM    159  HE3 LYS    10      31.424  46.266  34.851  1.00  0.00           H  
ATOM    160  HZ1 LYS    10      32.231  46.298  32.644  1.00  0.00           H  
ATOM    161  HZ2 LYS    10      30.731  46.935  32.073  1.00  0.00           H  
ATOM    162  HZ3 LYS    10      31.841  47.755  33.024  1.00  0.00           H  
ATOM    163  N   CYS    11      30.053  39.314  34.604  1.00  0.00           N  
ATOM    164  CA  CYS    11      29.390  38.044  34.695  1.00  0.00           C  
ATOM    165  C   CYS    11      28.733  37.784  36.104  1.00  0.00           C  
ATOM    166  O   CYS    11      28.653  38.758  36.860  1.00  0.00           O  
ATOM    167  CB  CYS    11      30.382  37.009  34.309  1.00  0.00           C  
ATOM    168  SG  CYS    11      31.458  36.562  35.669  1.00  0.00           S  
ATOM    169  H   CYS    11      30.610  39.556  35.411  1.00  0.00           H  
ATOM    170  HA  CYS    11      28.695  38.011  33.856  1.00  0.00           H  
ATOM    171  HB2 CYS    11      29.862  36.099  34.009  1.00  0.00           H  
ATOM    172  HB3 CYS    11      30.849  37.295  33.367  1.00  0.00           H  
ATOM    173  HG  CYS    11      30.635  35.661  36.212  1.00  0.00           H  
ATOM    174  N   SER    12      28.236  36.555  36.405  1.00  0.00           N  
ATOM    175  CA  SER    12      27.664  36.083  37.652  1.00  0.00           C  
ATOM    176  C   SER    12      28.002  34.612  37.691  1.00  0.00           C  
ATOM    177  O   SER    12      28.125  33.928  36.641  1.00  0.00           O  
ATOM    178  CB  SER    12      26.163  36.434  37.779  1.00  0.00           C  
ATOM    179  OG  SER    12      25.573  35.724  38.911  1.00  0.00           O  
ATOM    180  H   SER    12      28.253  35.847  35.685  1.00  0.00           H  
ATOM    181  HA  SER    12      28.285  36.550  38.417  1.00  0.00           H  
ATOM    182  HB2 SER    12      26.145  37.523  37.738  1.00  0.00           H  
ATOM    183  HB3 SER    12      25.684  36.079  36.867  1.00  0.00           H  
ATOM    184  HG  SER    12      25.165  36.377  39.485  1.00  0.00           H  
ATOM    185  N   ALA    13      28.313  34.168  38.918  1.00  0.00           N  
ATOM    186  CA  ALA    13      28.736  32.822  39.299  1.00  0.00           C  
ATOM    187  C   ALA    13      28.413  32.473  40.834  1.00  0.00           C  
ATOM    188  O   ALA    13      28.572  33.358  41.685  1.00  0.00           O  
ATOM    189  CB  ALA    13      30.222  32.687  38.882  1.00  0.00           C  
ATOM    190  H   ALA    13      28.095  34.728  39.731  1.00  0.00           H  
ATOM    191  HA  ALA    13      28.088  32.169  38.713  1.00  0.00           H  
ATOM    192  HB1 ALA    13      30.816  33.464  39.361  1.00  0.00           H  
ATOM    193  HB2 ALA    13      30.572  31.655  38.921  1.00  0.00           H  
ATOM    194  HB3 ALA    13      30.307  32.837  37.805  1.00  0.00           H  
ATOM    195  N   ILE    14      28.178  31.249  41.272  1.00  0.00           N  
ATOM    196  CA  ILE    14      28.117  30.893  42.735  1.00  0.00           C  
ATOM    197  C   ILE    14      29.444  31.097  43.423  1.00  0.00           C  
ATOM    198  O   ILE    14      30.424  30.394  43.098  1.00  0.00           O  
ATOM    199  CB  ILE    14      27.425  29.465  42.936  1.00  0.00           C  
ATOM    200  CG2 ILE    14      27.363  29.150  44.432  1.00  0.00           C  
ATOM    201  CG1 ILE    14      26.047  29.317  42.194  1.00  0.00           C  
ATOM    202  CD1 ILE    14      25.439  27.909  42.242  1.00  0.00           C  
ATOM    203  H   ILE    14      28.041  30.515  40.593  1.00  0.00           H  
ATOM    204  HA  ILE    14      27.456  31.616  43.214  1.00  0.00           H  
ATOM    205  HB  ILE    14      28.097  28.745  42.466  1.00  0.00           H  
ATOM    206 HG21 ILE    14      28.335  28.798  44.779  1.00  0.00           H  
ATOM    207 HG22 ILE    14      27.169  30.111  44.909  1.00  0.00           H  
ATOM    208 HG23 ILE    14      26.607  28.413  44.705  1.00  0.00           H  
ATOM    209 HG12 ILE    14      25.416  30.054  42.691  1.00  0.00           H  
ATOM    210 HG13 ILE    14      26.220  29.574  41.148  1.00  0.00           H  
ATOM    211 HD11 ILE    14      24.532  28.020  41.649  1.00  0.00           H  
ATOM    212 HD12 ILE    14      26.053  27.137  41.779  1.00  0.00           H  
ATOM    213 HD13 ILE    14      25.227  27.630  43.274  1.00  0.00           H  
ATOM    214  N   TRP    15      29.408  32.023  44.351  1.00  0.00           N  
ATOM    215  CA  TRP    15      30.469  32.046  45.324  1.00  0.00           C  
ATOM    216  C   TRP    15      30.485  30.809  46.202  1.00  0.00           C  
ATOM    217  O   TRP    15      29.477  30.536  46.911  1.00  0.00           O  
ATOM    218  CB  TRP    15      30.514  33.336  46.170  1.00  0.00           C  
ATOM    219  CG  TRP    15      31.717  33.475  47.043  1.00  0.00           C  
ATOM    220  CD1 TRP    15      32.916  32.978  46.829  1.00  0.00           C  
ATOM    221  NE1 TRP    15      33.739  33.398  47.802  1.00  0.00           N  
ATOM    222  CE2 TRP    15      33.174  34.255  48.653  1.00  0.00           C  
ATOM    223  CZ2 TRP    15      33.597  35.014  49.770  1.00  0.00           C  
ATOM    224  CH2 TRP    15      32.742  35.672  50.565  1.00  0.00           C  
ATOM    225  CZ3 TRP    15      31.377  35.544  50.276  1.00  0.00           C  
ATOM    226  CE3 TRP    15      30.854  34.924  49.114  1.00  0.00           C  
ATOM    227  CD2 TRP    15      31.752  34.227  48.270  1.00  0.00           C  
ATOM    228  H   TRP    15      28.570  32.531  44.600  1.00  0.00           H  
ATOM    229  HA  TRP    15      31.435  32.030  44.820  1.00  0.00           H  
ATOM    230  HB2 TRP    15      30.387  34.170  45.480  1.00  0.00           H  
ATOM    231  HB3 TRP    15      29.723  33.402  46.917  1.00  0.00           H  
ATOM    232  HD1 TRP    15      33.226  32.351  46.006  1.00  0.00           H  
ATOM    233  HE1 TRP    15      34.743  33.293  47.788  1.00  0.00           H  
ATOM    234  HZ2 TRP    15      34.664  35.018  49.934  1.00  0.00           H  
ATOM    235  HH2 TRP    15      32.968  36.189  51.487  1.00  0.00           H  
ATOM    236  HZ3 TRP    15      30.678  36.068  50.911  1.00  0.00           H  
ATOM    237  HE3 TRP    15      29.796  34.861  48.911  1.00  0.00           H  
ATOM    238  N   SER    16      31.573  30.048  46.217  1.00  0.00           N  
ATOM    239  CA  SER    16      31.740  28.873  47.126  1.00  0.00           C  
ATOM    240  C   SER    16      31.676  29.099  48.612  1.00  0.00           C  
ATOM    241  O   SER    16      31.311  28.172  49.343  1.00  0.00           O  
ATOM    242  CB  SER    16      33.090  28.258  46.726  1.00  0.00           C  
ATOM    243  OG  SER    16      34.173  29.073  47.116  1.00  0.00           O  
ATOM    244  H   SER    16      32.342  30.296  45.611  1.00  0.00           H  
ATOM    245  HA  SER    16      30.933  28.185  46.873  1.00  0.00           H  
ATOM    246  HB2 SER    16      33.152  27.258  47.156  1.00  0.00           H  
ATOM    247  HB3 SER    16      33.040  28.202  45.639  1.00  0.00           H  
ATOM    248  HG  SER    16      34.149  29.865  46.574  1.00  0.00           H  
ATOM    249  N   GLU    17      32.060  30.215  49.147  1.00  0.00           N  
ATOM    250  CA  GLU    17      31.876  30.336  50.631  1.00  0.00           C  
ATOM    251  C   GLU    17      30.334  30.381  51.075  1.00  0.00           C  
ATOM    252  O   GLU    17      30.050  29.930  52.190  1.00  0.00           O  
ATOM    253  CB  GLU    17      32.486  31.674  51.103  1.00  0.00           C  
ATOM    254  CG  GLU    17      33.992  31.723  51.306  1.00  0.00           C  
ATOM    255  CD  GLU    17      34.589  30.403  51.936  1.00  0.00           C  
ATOM    256  OE1 GLU    17      34.085  29.967  52.997  1.00  0.00           O  
ATOM    257  OE2 GLU    17      35.400  29.724  51.316  1.00  0.00           O1-
ATOM    258  H   GLU    17      32.604  30.805  48.533  1.00  0.00           H  
ATOM    259  HA  GLU    17      32.301  29.465  51.131  1.00  0.00           H  
ATOM    260  HB2 GLU    17      32.311  32.410  50.319  1.00  0.00           H  
ATOM    261  HB3 GLU    17      31.954  31.995  51.999  1.00  0.00           H  
ATOM    262  HG2 GLU    17      34.377  31.853  50.295  1.00  0.00           H  
ATOM    263  HG3 GLU    17      34.236  32.647  51.829  1.00  0.00           H  
ATOM    264  N   ASP    18      29.474  30.932  50.226  1.00  0.00           N  
ATOM    265  CA  ASP    18      28.110  31.262  50.599  1.00  0.00           C  
ATOM    266  C   ASP    18      26.967  30.514  49.899  1.00  0.00           C  
ATOM    267  O   ASP    18      25.784  30.584  50.245  1.00  0.00           O  
ATOM    268  CB  ASP    18      27.949  32.890  50.456  1.00  0.00           C  
ATOM    269  CG  ASP    18      26.607  33.498  50.879  1.00  0.00           C  
ATOM    270  OD1 ASP    18      26.098  34.244  50.010  1.00  0.00           O  
ATOM    271  OD2 ASP    18      26.052  33.243  51.992  1.00  0.00           O1-
ATOM    272  H   ASP    18      29.860  31.524  49.504  1.00  0.00           H  
ATOM    273  HA  ASP    18      27.855  30.928  51.604  1.00  0.00           H  
ATOM    274  HB2 ASP    18      28.707  33.290  51.130  1.00  0.00           H  
ATOM    275  HB3 ASP    18      28.243  33.148  49.438  1.00  0.00           H  
ATOM    276  N   GLY    19      27.311  29.716  48.832  1.00  0.00           N  
ATOM    277  CA  GLY    19      26.422  28.752  48.326  1.00  0.00           C  
ATOM    278  C   GLY    19      25.251  29.304  47.534  1.00  0.00           C  
ATOM    279  O   GLY    19      24.165  28.764  47.531  1.00  0.00           O  
ATOM    280  H   GLY    19      28.174  29.762  48.309  1.00  0.00           H  
ATOM    281  HA2 GLY    19      27.077  28.135  47.712  1.00  0.00           H  
ATOM    282  HA3 GLY    19      26.016  28.175  49.157  1.00  0.00           H  
ATOM    283  N   CYS    20      25.476  30.438  46.852  1.00  0.00           N  
ATOM    284  CA  CYS    20      24.482  31.138  46.047  1.00  0.00           C  
ATOM    285  C   CYS    20      25.245  32.018  45.043  1.00  0.00           C  
ATOM    286  O   CYS    20      26.410  32.391  45.293  1.00  0.00           O  
ATOM    287  CB  CYS    20      23.447  31.808  46.988  1.00  0.00           C  
ATOM    288  SG  CYS    20      22.023  32.451  46.133  1.00  0.00           S  
ATOM    289  H   CYS    20      26.416  30.795  46.762  1.00  0.00           H  
ATOM    290  HA  CYS    20      24.054  30.369  45.404  1.00  0.00           H  
ATOM    291  HB2 CYS    20      23.238  31.187  47.858  1.00  0.00           H  
ATOM    292  HB3 CYS    20      24.009  32.622  47.446  1.00  0.00           H  
ATOM    293  HG  CYS    20      21.575  33.248  47.107  1.00  0.00           H  
ATOM    294  N   ILE    21      24.562  32.503  44.019  1.00  0.00           N  
ATOM    295  CA  ILE    21      25.085  33.365  42.904  1.00  0.00           C  
ATOM    296  C   ILE    21      25.384  34.847  43.398  1.00  0.00           C  
ATOM    297  O   ILE    21      24.730  35.338  44.255  1.00  0.00           O  
ATOM    298  CB  ILE    21      24.120  33.335  41.690  1.00  0.00           C  
ATOM    299  CG2 ILE    21      24.155  32.019  40.947  1.00  0.00           C  
ATOM    300  CG1 ILE    21      22.673  33.636  42.011  1.00  0.00           C  
ATOM    301  CD1 ILE    21      21.863  34.104  40.726  1.00  0.00           C  
ATOM    302  H   ILE    21      23.569  32.330  44.089  1.00  0.00           H  
ATOM    303  HA  ILE    21      26.035  32.979  42.533  1.00  0.00           H  
ATOM    304  HB  ILE    21      24.530  34.106  41.038  1.00  0.00           H  
ATOM    305 HG21 ILE    21      23.568  32.054  40.029  1.00  0.00           H  
ATOM    306 HG22 ILE    21      25.140  31.652  40.660  1.00  0.00           H  
ATOM    307 HG23 ILE    21      23.887  31.267  41.689  1.00  0.00           H  
ATOM    308 HG12 ILE    21      22.148  32.841  42.541  1.00  0.00           H  
ATOM    309 HG13 ILE    21      22.768  34.504  42.664  1.00  0.00           H  
ATOM    310 HD11 ILE    21      22.155  35.077  40.332  1.00  0.00           H  
ATOM    311 HD12 ILE    21      22.058  33.322  39.993  1.00  0.00           H  
ATOM    312 HD13 ILE    21      20.792  34.157  40.923  1.00  0.00           H  
ATOM    313  N   TYR    22      26.389  35.478  42.769  1.00  0.00           N  
ATOM    314  CA  TYR    22      26.786  36.885  43.001  1.00  0.00           C  
ATOM    315  C   TYR    22      27.365  37.400  41.727  1.00  0.00           C  
ATOM    316  O   TYR    22      28.113  36.695  41.066  1.00  0.00           O  
ATOM    317  CB  TYR    22      27.856  37.082  44.100  1.00  0.00           C  
ATOM    318  CG  TYR    22      27.436  36.999  45.556  1.00  0.00           C  
ATOM    319  CD1 TYR    22      27.617  35.816  46.273  1.00  0.00           C  
ATOM    320  CE1 TYR    22      27.209  35.733  47.594  1.00  0.00           C  
ATOM    321  CZ  TYR    22      26.690  36.867  48.221  1.00  0.00           C  
ATOM    322  OH  TYR    22      26.254  36.808  49.491  1.00  0.00           O  
ATOM    323  CE2 TYR    22      26.647  38.084  47.556  1.00  0.00           C  
ATOM    324  CD2 TYR    22      27.004  38.124  46.175  1.00  0.00           C  
ATOM    325  H   TYR    22      27.079  34.948  42.257  1.00  0.00           H  
ATOM    326  HA  TYR    22      25.927  37.467  43.333  1.00  0.00           H  
ATOM    327  HB2 TYR    22      28.632  36.342  43.910  1.00  0.00           H  
ATOM    328  HB3 TYR    22      28.284  38.077  43.978  1.00  0.00           H  
ATOM    329  HD1 TYR    22      28.019  34.955  45.760  1.00  0.00           H  
ATOM    330  HE1 TYR    22      27.317  34.774  48.077  1.00  0.00           H  
ATOM    331  HH  TYR    22      26.237  35.867  49.678  1.00  0.00           H  
ATOM    332  HE2 TYR    22      26.296  38.954  48.091  1.00  0.00           H  
ATOM    333  HD2 TYR    22      26.999  39.070  45.653  1.00  0.00           H  
ATOM    334  N   PRO    23      27.243  38.671  41.380  1.00  0.00           N  
ATOM    335  CA  PRO    23      27.793  39.295  40.151  1.00  0.00           C  
ATOM    336  C   PRO    23      29.358  39.612  40.333  1.00  0.00           C  
ATOM    337  O   PRO    23      29.871  39.821  41.456  1.00  0.00           O  
ATOM    338  CD  PRO    23      26.439  39.635  42.133  1.00  0.00           C  
ATOM    339  CG  PRO    23      25.858  40.556  41.156  1.00  0.00           C  
ATOM    340  CB  PRO    23      26.988  40.545  40.096  1.00  0.00           C  
ATOM    341  HD2 PRO    23      26.888  40.178  42.965  1.00  0.00           H  
ATOM    342  HD3 PRO    23      25.624  39.098  42.619  1.00  0.00           H  
ATOM    343  HG2 PRO    23      25.549  41.503  41.598  1.00  0.00           H  
ATOM    344  HG3 PRO    23      24.995  40.115  40.656  1.00  0.00           H  
ATOM    345  HB2 PRO    23      27.625  41.413  40.258  1.00  0.00           H  
ATOM    346  HB3 PRO    23      26.583  40.670  39.092  1.00  0.00           H  
ATOM    347  HA  PRO    23      27.630  38.749  39.221  1.00  0.00           H  
ATOM    348  N   ALA    24      30.080  39.754  39.228  1.00  0.00           N  
ATOM    349  CA  ALA    24      31.566  39.609  39.077  1.00  0.00           C  
ATOM    350  C   ALA    24      32.216  40.306  37.780  1.00  0.00           C  
ATOM    351  O   ALA    24      31.523  40.652  36.791  1.00  0.00           O  
ATOM    352  CB  ALA    24      31.884  38.151  39.331  1.00  0.00           C  
ATOM    353  H   ALA    24      29.544  39.391  38.453  1.00  0.00           H  
ATOM    354  HA  ALA    24      31.930  40.064  39.998  1.00  0.00           H  
ATOM    355  HB1 ALA    24      31.674  37.572  38.432  1.00  0.00           H  
ATOM    356  HB2 ALA    24      32.926  38.008  39.616  1.00  0.00           H  
ATOM    357  HB3 ALA    24      31.248  37.848  40.164  1.00  0.00           H  
ATOM    358  N   THR    25      33.548  40.394  37.803  1.00  0.00           N  
ATOM    359  CA  THR    25      34.285  40.593  36.567  1.00  0.00           C  
ATOM    360  C   THR    25      35.394  39.539  36.286  1.00  0.00           C  
ATOM    361  O   THR    25      36.140  39.270  37.254  1.00  0.00           O  
ATOM    362  CB  THR    25      34.873  42.016  36.516  1.00  0.00           C  
ATOM    363  CG2 THR    25      35.523  42.390  35.168  1.00  0.00           C  
ATOM    364  OG1 THR    25      33.737  42.823  36.678  1.00  0.00           O  
ATOM    365  H   THR    25      34.031  40.088  38.635  1.00  0.00           H  
ATOM    366  HA  THR    25      33.663  40.655  35.674  1.00  0.00           H  
ATOM    367  HB  THR    25      35.613  42.174  37.302  1.00  0.00           H  
ATOM    368 HG21 THR    25      34.990  42.045  34.281  1.00  0.00           H  
ATOM    369 HG22 THR    25      35.759  43.452  35.241  1.00  0.00           H  
ATOM    370 HG23 THR    25      36.457  41.829  35.192  1.00  0.00           H  
ATOM    371  HG1 THR    25      33.460  42.799  37.596  1.00  0.00           H  
ATOM    372  N   ILE    26      35.478  39.001  35.068  1.00  0.00           N  
ATOM    373  CA  ILE    26      36.496  38.044  34.637  1.00  0.00           C  
ATOM    374  C   ILE    26      37.903  38.624  34.597  1.00  0.00           C  
ATOM    375  O   ILE    26      38.053  39.855  34.251  1.00  0.00           O  
ATOM    376  CB  ILE    26      36.038  37.436  33.269  1.00  0.00           C  
ATOM    377  CG2 ILE    26      37.063  36.409  32.738  1.00  0.00           C  
ATOM    378  CG1 ILE    26      34.623  36.802  33.311  1.00  0.00           C  
ATOM    379  CD1 ILE    26      34.232  36.260  31.959  1.00  0.00           C  
ATOM    380  H   ILE    26      34.794  39.272  34.375  1.00  0.00           H  
ATOM    381  HA  ILE    26      36.544  37.279  35.412  1.00  0.00           H  
ATOM    382  HB  ILE    26      36.038  38.201  32.492  1.00  0.00           H  
ATOM    383 HG21 ILE    26      36.687  36.125  31.754  1.00  0.00           H  
ATOM    384 HG22 ILE    26      38.086  36.763  32.608  1.00  0.00           H  
ATOM    385 HG23 ILE    26      37.030  35.548  33.405  1.00  0.00           H  
ATOM    386 HG12 ILE    26      34.552  35.954  33.992  1.00  0.00           H  
ATOM    387 HG13 ILE    26      33.960  37.599  33.646  1.00  0.00           H  
ATOM    388 HD11 ILE    26      34.676  35.277  31.805  1.00  0.00           H  
ATOM    389 HD12 ILE    26      33.146  36.180  32.014  1.00  0.00           H  
ATOM    390 HD13 ILE    26      34.600  36.844  31.117  1.00  0.00           H  
ATOM    391  N   ALA    27      38.946  37.851  35.068  1.00  0.00           N  
ATOM    392  CA  ALA    27      40.156  38.421  35.507  1.00  0.00           C  
ATOM    393  C   ALA    27      41.343  37.777  34.807  1.00  0.00           C  
ATOM    394  O   ALA    27      42.291  38.451  34.360  1.00  0.00           O  
ATOM    395  CB  ALA    27      40.223  38.265  37.028  1.00  0.00           C  
ATOM    396  H   ALA    27      38.636  36.937  35.365  1.00  0.00           H  
ATOM    397  HA  ALA    27      40.116  39.478  35.243  1.00  0.00           H  
ATOM    398  HB1 ALA    27      39.381  38.769  37.503  1.00  0.00           H  
ATOM    399  HB2 ALA    27      40.171  37.202  37.264  1.00  0.00           H  
ATOM    400  HB3 ALA    27      41.120  38.729  37.438  1.00  0.00           H  
ATOM    401  N   SER    28      41.216  36.428  34.606  1.00  0.00           N  
ATOM    402  CA  SER    28      41.992  35.643  33.636  1.00  0.00           C  
ATOM    403  C   SER    28      41.135  34.409  33.203  1.00  0.00           C  
ATOM    404  O   SER    28      40.116  34.195  33.842  1.00  0.00           O  
ATOM    405  CB  SER    28      43.287  35.124  34.325  1.00  0.00           C  
ATOM    406  OG  SER    28      44.079  34.480  33.298  1.00  0.00           O  
ATOM    407  H   SER    28      40.474  35.986  35.132  1.00  0.00           H  
ATOM    408  HA  SER    28      42.329  36.271  32.810  1.00  0.00           H  
ATOM    409  HB2 SER    28      43.914  35.956  34.648  1.00  0.00           H  
ATOM    410  HB3 SER    28      43.059  34.427  35.130  1.00  0.00           H  
ATOM    411  HG  SER    28      44.113  33.557  33.561  1.00  0.00           H  
ATOM    412  N   ILE    29      41.519  33.701  32.147  1.00  0.00           N  
ATOM    413  CA  ILE    29      40.938  32.548  31.492  1.00  0.00           C  
ATOM    414  C   ILE    29      42.080  31.599  31.115  1.00  0.00           C  
ATOM    415  O   ILE    29      43.072  32.062  30.496  1.00  0.00           O  
ATOM    416  CB  ILE    29      40.093  33.003  30.247  1.00  0.00           C  
ATOM    417  CG2 ILE    29      39.445  31.805  29.601  1.00  0.00           C  
ATOM    418  CG1 ILE    29      39.010  34.053  30.612  1.00  0.00           C  
ATOM    419  CD1 ILE    29      38.411  34.778  29.361  1.00  0.00           C  
ATOM    420  H   ILE    29      42.433  33.851  31.743  1.00  0.00           H  
ATOM    421  HA  ILE    29      40.228  32.104  32.190  1.00  0.00           H  
ATOM    422  HB  ILE    29      40.669  33.511  29.473  1.00  0.00           H  
ATOM    423 HG21 ILE    29      40.224  31.225  29.105  1.00  0.00           H  
ATOM    424 HG22 ILE    29      38.909  31.303  30.407  1.00  0.00           H  
ATOM    425 HG23 ILE    29      38.630  32.067  28.924  1.00  0.00           H  
ATOM    426 HG12 ILE    29      38.164  33.483  30.995  1.00  0.00           H  
ATOM    427 HG13 ILE    29      39.379  34.852  31.256  1.00  0.00           H  
ATOM    428 HD11 ILE    29      37.475  35.226  29.693  1.00  0.00           H  
ATOM    429 HD12 ILE    29      39.119  35.452  28.877  1.00  0.00           H  
ATOM    430 HD13 ILE    29      38.121  34.013  28.641  1.00  0.00           H  
ATOM    431  N   ASP    30      41.853  30.313  31.329  1.00  0.00           N  
ATOM    432  CA  ASP    30      42.581  29.128  30.897  1.00  0.00           C  
ATOM    433  C   ASP    30      41.937  28.406  29.688  1.00  0.00           C  
ATOM    434  O   ASP    30      40.910  27.654  29.755  1.00  0.00           O  
ATOM    435  CB  ASP    30      42.564  28.155  32.041  1.00  0.00           C  
ATOM    436  CG  ASP    30      43.649  28.655  33.170  1.00  0.00           C  
ATOM    437  OD1 ASP    30      44.005  27.947  34.130  1.00  0.00           O  
ATOM    438  OD2 ASP    30      44.101  29.791  32.984  1.00  0.00           O1-
ATOM    439  H   ASP    30      40.904  30.202  31.657  1.00  0.00           H  
ATOM    440  HA  ASP    30      43.608  29.415  30.674  1.00  0.00           H  
ATOM    441  HB2 ASP    30      41.557  28.051  32.446  1.00  0.00           H  
ATOM    442  HB3 ASP    30      42.847  27.178  31.648  1.00  0.00           H  
ATOM    443  N   PHE    31      42.471  28.627  28.476  1.00  0.00           N  
ATOM    444  CA  PHE    31      41.797  28.295  27.242  1.00  0.00           C  
ATOM    445  C   PHE    31      41.838  26.842  26.927  1.00  0.00           C  
ATOM    446  O   PHE    31      40.917  26.242  26.419  1.00  0.00           O  
ATOM    447  CB  PHE    31      42.324  29.213  26.151  1.00  0.00           C  
ATOM    448  CG  PHE    31      42.019  30.681  26.390  1.00  0.00           C  
ATOM    449  CD1 PHE    31      40.724  31.128  26.126  1.00  0.00           C  
ATOM    450  CE1 PHE    31      40.407  32.432  26.246  1.00  0.00           C  
ATOM    451  CZ  PHE    31      41.344  33.399  26.562  1.00  0.00           C  
ATOM    452  CE2 PHE    31      42.661  32.983  26.919  1.00  0.00           C  
ATOM    453  CD2 PHE    31      42.996  31.635  26.770  1.00  0.00           C  
ATOM    454  H   PHE    31      43.182  29.344  28.474  1.00  0.00           H  
ATOM    455  HA  PHE    31      40.726  28.481  27.328  1.00  0.00           H  
ATOM    456  HB2 PHE    31      43.392  29.093  25.972  1.00  0.00           H  
ATOM    457  HB3 PHE    31      41.803  28.850  25.265  1.00  0.00           H  
ATOM    458  HD1 PHE    31      39.951  30.453  25.790  1.00  0.00           H  
ATOM    459  HE1 PHE    31      39.391  32.705  26.001  1.00  0.00           H  
ATOM    460  HZ  PHE    31      41.058  34.440  26.540  1.00  0.00           H  
ATOM    461  HE2 PHE    31      43.390  33.760  27.087  1.00  0.00           H  
ATOM    462  HD2 PHE    31      43.966  31.226  27.004  1.00  0.00           H  
ATOM    463  N   LYS    32      42.830  26.097  27.505  1.00  0.00           N  
ATOM    464  CA  LYS    32      42.774  24.613  27.502  1.00  0.00           C  
ATOM    465  C   LYS    32      41.672  24.007  28.410  1.00  0.00           C  
ATOM    466  O   LYS    32      41.025  23.071  28.001  1.00  0.00           O  
ATOM    467  CB  LYS    32      44.177  24.056  27.915  1.00  0.00           C  
ATOM    468  CG  LYS    32      44.478  22.712  27.321  1.00  0.00           C  
ATOM    469  CD  LYS    32      45.943  22.300  27.472  1.00  0.00           C  
ATOM    470  CE  LYS    32      46.794  23.073  26.499  1.00  0.00           C  
ATOM    471  NZ  LYS    32      48.133  22.424  26.108  1.00  0.00           N1+
ATOM    472  H   LYS    32      43.584  26.529  28.021  1.00  0.00           H  
ATOM    473  HA  LYS    32      42.770  24.306  26.457  1.00  0.00           H  
ATOM    474  HB2 LYS    32      44.896  24.783  27.539  1.00  0.00           H  
ATOM    475  HB3 LYS    32      44.264  24.039  29.002  1.00  0.00           H  
ATOM    476  HG2 LYS    32      43.975  21.943  27.907  1.00  0.00           H  
ATOM    477  HG3 LYS    32      44.262  22.700  26.252  1.00  0.00           H  
ATOM    478  HD2 LYS    32      46.226  22.508  28.503  1.00  0.00           H  
ATOM    479  HD3 LYS    32      45.943  21.235  27.238  1.00  0.00           H  
ATOM    480  HE2 LYS    32      46.259  23.147  25.552  1.00  0.00           H  
ATOM    481  HE3 LYS    32      46.854  24.062  26.952  1.00  0.00           H  
ATOM    482  HZ1 LYS    32      48.427  22.045  26.998  1.00  0.00           H  
ATOM    483  HZ2 LYS    32      48.010  21.657  25.463  1.00  0.00           H  
ATOM    484  HZ3 LYS    32      48.821  23.093  25.795  1.00  0.00           H  
ATOM    485  N   ARG    33      41.461  24.582  29.598  1.00  0.00           N  
ATOM    486  CA  ARG    33      40.530  24.066  30.628  1.00  0.00           C  
ATOM    487  C   ARG    33      39.102  24.532  30.337  1.00  0.00           C  
ATOM    488  O   ARG    33      38.163  23.967  30.851  1.00  0.00           O  
ATOM    489  CB  ARG    33      40.971  24.587  32.019  1.00  0.00           C  
ATOM    490  CG  ARG    33      42.400  24.120  32.442  1.00  0.00           C  
ATOM    491  CD  ARG    33      42.797  24.753  33.753  1.00  0.00           C  
ATOM    492  NE  ARG    33      41.856  24.611  34.939  1.00  0.00           N  
ATOM    493  CZ  ARG    33      41.963  25.276  36.070  1.00  0.00           C  
ATOM    494  NH1 ARG    33      42.618  26.445  36.105  1.00  0.00           N  
ATOM    495  NH2 ARG    33      41.125  24.983  37.007  1.00  0.00           N1+
ATOM    496  H   ARG    33      41.965  25.432  29.805  1.00  0.00           H  
ATOM    497  HA  ARG    33      40.521  22.976  30.605  1.00  0.00           H  
ATOM    498  HB2 ARG    33      41.055  25.673  31.993  1.00  0.00           H  
ATOM    499  HB3 ARG    33      40.329  24.288  32.846  1.00  0.00           H  
ATOM    500  HG2 ARG    33      42.389  23.038  32.574  1.00  0.00           H  
ATOM    501  HG3 ARG    33      43.143  24.368  31.684  1.00  0.00           H  
ATOM    502  HD2 ARG    33      43.738  24.263  34.000  1.00  0.00           H  
ATOM    503  HD3 ARG    33      43.090  25.800  33.676  1.00  0.00           H  
ATOM    504  HE  ARG    33      41.286  23.778  34.959  1.00  0.00           H  
ATOM    505 HH11 ARG    33      43.189  26.747  35.328  1.00  0.00           H  
ATOM    506 HH12 ARG    33      42.567  26.986  36.956  1.00  0.00           H  
ATOM    507 HH21 ARG    33      40.520  24.185  36.875  1.00  0.00           H  
ATOM    508 HH22 ARG    33      40.955  25.628  37.765  1.00  0.00           H  
ATOM    509  N   GLU    34      38.948  25.654  29.637  1.00  0.00           N  
ATOM    510  CA  GLU    34      37.692  26.421  29.527  1.00  0.00           C  
ATOM    511  C   GLU    34      37.255  26.942  30.899  1.00  0.00           C  
ATOM    512  O   GLU    34      36.088  26.736  31.323  1.00  0.00           O  
ATOM    513  CB  GLU    34      36.570  25.623  28.821  1.00  0.00           C  
ATOM    514  CG  GLU    34      36.806  24.872  27.393  1.00  0.00           C  
ATOM    515  CD  GLU    34      36.541  25.695  26.152  1.00  0.00           C  
ATOM    516  OE1 GLU    34      37.123  25.392  25.117  1.00  0.00           O  
ATOM    517  OE2 GLU    34      35.669  26.564  26.136  1.00  0.00           O1-
ATOM    518  H   GLU    34      39.788  26.115  29.322  1.00  0.00           H  
ATOM    519  HA  GLU    34      37.807  27.248  28.826  1.00  0.00           H  
ATOM    520  HB2 GLU    34      36.297  24.739  29.398  1.00  0.00           H  
ATOM    521  HB3 GLU    34      35.657  26.221  28.807  1.00  0.00           H  
ATOM    522  HG2 GLU    34      37.734  24.303  27.439  1.00  0.00           H  
ATOM    523  HG3 GLU    34      36.082  24.059  27.349  1.00  0.00           H  
ATOM    524  N   THR    35      38.154  27.538  31.656  1.00  0.00           N  
ATOM    525  CA  THR    35      37.955  28.079  32.969  1.00  0.00           C  
ATOM    526  C   THR    35      38.395  29.524  33.031  1.00  0.00           C  
ATOM    527  O   THR    35      39.290  29.936  32.243  1.00  0.00           O  
ATOM    528  CB  THR    35      38.528  27.277  34.116  1.00  0.00           C  
ATOM    529  CG2 THR    35      37.994  25.848  34.067  1.00  0.00           C  
ATOM    530  OG1 THR    35      39.965  27.257  34.044  1.00  0.00           O  
ATOM    531  H   THR    35      39.126  27.467  31.390  1.00  0.00           H  
ATOM    532  HA  THR    35      36.884  28.042  33.166  1.00  0.00           H  
ATOM    533  HB  THR    35      38.145  27.723  35.035  1.00  0.00           H  
ATOM    534 HG21 THR    35      38.430  25.425  34.973  1.00  0.00           H  
ATOM    535 HG22 THR    35      36.907  25.890  34.148  1.00  0.00           H  
ATOM    536 HG23 THR    35      38.324  25.306  33.181  1.00  0.00           H  
ATOM    537  HG1 THR    35      40.357  28.126  34.154  1.00  0.00           H  
ATOM    538  N   CYS    36      37.893  30.313  33.974  1.00  0.00           N  
ATOM    539  CA  CYS    36      38.229  31.707  34.317  1.00  0.00           C  
ATOM    540  C   CYS    36      38.546  31.769  35.849  1.00  0.00           C  
ATOM    541  O   CYS    36      37.829  31.222  36.655  1.00  0.00           O  
ATOM    542  CB  CYS    36      37.089  32.725  34.064  1.00  0.00           C  
ATOM    543  SG  CYS    36      35.446  32.224  34.763  1.00  0.00           S  
ATOM    544  H   CYS    36      37.100  29.947  34.481  1.00  0.00           H  
ATOM    545  HA  CYS    36      39.138  32.014  33.800  1.00  0.00           H  
ATOM    546  HB2 CYS    36      37.419  33.716  34.375  1.00  0.00           H  
ATOM    547  HB3 CYS    36      36.847  32.687  33.003  1.00  0.00           H  
ATOM    548  HG  CYS    36      35.469  30.975  34.289  1.00  0.00           H  
ATOM    549  N   VAL    37      39.487  32.687  36.168  1.00  0.00           N  
ATOM    550  CA  VAL    37      39.451  33.397  37.471  1.00  0.00           C  
ATOM    551  C   VAL    37      38.512  34.617  37.286  1.00  0.00           C  
ATOM    552  O   VAL    37      38.666  35.350  36.341  1.00  0.00           O  
ATOM    553  CB  VAL    37      40.765  33.765  38.155  1.00  0.00           C  
ATOM    554  CG1 VAL    37      40.526  34.286  39.654  1.00  0.00           C  
ATOM    555  CG2 VAL    37      41.824  32.686  38.150  1.00  0.00           C  
ATOM    556  H   VAL    37      39.951  33.062  35.352  1.00  0.00           H  
ATOM    557  HA  VAL    37      38.900  32.733  38.137  1.00  0.00           H  
ATOM    558  HB  VAL    37      41.193  34.597  37.595  1.00  0.00           H  
ATOM    559 HG11 VAL    37      39.734  35.031  39.740  1.00  0.00           H  
ATOM    560 HG12 VAL    37      40.295  33.392  40.233  1.00  0.00           H  
ATOM    561 HG13 VAL    37      41.485  34.707  39.955  1.00  0.00           H  
ATOM    562 HG21 VAL    37      41.908  32.359  37.114  1.00  0.00           H  
ATOM    563 HG22 VAL    37      42.799  32.978  38.543  1.00  0.00           H  
ATOM    564 HG23 VAL    37      41.455  31.831  38.716  1.00  0.00           H  
ATOM    565  N   VAL    38      37.531  34.824  38.194  1.00  0.00           N  
ATOM    566  CA  VAL    38      36.810  36.022  38.476  1.00  0.00           C  
ATOM    567  C   VAL    38      37.250  36.707  39.780  1.00  0.00           C  
ATOM    568  O   VAL    38      37.913  36.146  40.740  1.00  0.00           O  
ATOM    569  CB  VAL    38      35.237  35.815  38.336  1.00  0.00           C  
ATOM    570  CG1 VAL    38      34.821  35.061  37.088  1.00  0.00           C  
ATOM    571  CG2 VAL    38      34.591  35.052  39.577  1.00  0.00           C  
ATOM    572  H   VAL    38      37.406  34.098  38.884  1.00  0.00           H  
ATOM    573  HA  VAL    38      36.947  36.716  37.647  1.00  0.00           H  
ATOM    574  HB  VAL    38      34.749  36.785  38.242  1.00  0.00           H  
ATOM    575 HG11 VAL    38      35.063  34.003  37.184  1.00  0.00           H  
ATOM    576 HG12 VAL    38      33.736  35.002  36.995  1.00  0.00           H  
ATOM    577 HG13 VAL    38      35.297  35.502  36.212  1.00  0.00           H  
ATOM    578 HG21 VAL    38      35.003  34.044  39.617  1.00  0.00           H  
ATOM    579 HG22 VAL    38      34.887  35.551  40.499  1.00  0.00           H  
ATOM    580 HG23 VAL    38      33.529  35.018  39.329  1.00  0.00           H  
ATOM    581  N   VAL    39      36.772  37.937  39.893  1.00  0.00           N  
ATOM    582  CA  VAL    39      36.656  38.746  41.169  1.00  0.00           C  
ATOM    583  C   VAL    39      35.235  39.256  41.437  1.00  0.00           C  
ATOM    584  O   VAL    39      34.664  40.026  40.627  1.00  0.00           O  
ATOM    585  CB  VAL    39      37.729  39.867  41.194  1.00  0.00           C  
ATOM    586  CG1 VAL    39      37.616  40.882  40.057  1.00  0.00           C  
ATOM    587  CG2 VAL    39      37.761  40.676  42.558  1.00  0.00           C  
ATOM    588  H   VAL    39      36.406  38.401  39.074  1.00  0.00           H  
ATOM    589  HA  VAL    39      36.990  38.132  42.006  1.00  0.00           H  
ATOM    590  HB  VAL    39      38.646  39.299  41.043  1.00  0.00           H  
ATOM    591 HG11 VAL    39      36.796  41.533  40.364  1.00  0.00           H  
ATOM    592 HG12 VAL    39      38.550  41.442  40.011  1.00  0.00           H  
ATOM    593 HG13 VAL    39      37.464  40.342  39.122  1.00  0.00           H  
ATOM    594 HG21 VAL    39      36.807  41.178  42.722  1.00  0.00           H  
ATOM    595 HG22 VAL    39      37.938  39.972  43.371  1.00  0.00           H  
ATOM    596 HG23 VAL    39      38.697  41.234  42.553  1.00  0.00           H  
ATOM    597  N   TYR    40      34.686  38.861  42.585  1.00  0.00           N  
ATOM    598  CA  TYR    40      33.308  39.371  42.917  1.00  0.00           C  
ATOM    599  C   TYR    40      33.282  40.852  43.327  1.00  0.00           C  
ATOM    600  O   TYR    40      34.124  41.363  44.071  1.00  0.00           O  
ATOM    601  CB  TYR    40      32.765  38.583  44.084  1.00  0.00           C  
ATOM    602  CG  TYR    40      32.386  37.086  43.873  1.00  0.00           C  
ATOM    603  CD1 TYR    40      33.173  35.946  44.195  1.00  0.00           C  
ATOM    604  CE1 TYR    40      32.781  34.694  43.705  1.00  0.00           C  
ATOM    605  CZ  TYR    40      31.701  34.577  42.777  1.00  0.00           C  
ATOM    606  OH  TYR    40      31.338  33.385  42.244  1.00  0.00           O  
ATOM    607  CE2 TYR    40      30.854  35.685  42.471  1.00  0.00           C  
ATOM    608  CD2 TYR    40      31.209  36.901  43.079  1.00  0.00           C  
ATOM    609  H   TYR    40      35.210  38.262  43.206  1.00  0.00           H  
ATOM    610  HA  TYR    40      32.640  39.209  42.072  1.00  0.00           H  
ATOM    611  HB2 TYR    40      33.615  38.585  44.767  1.00  0.00           H  
ATOM    612  HB3 TYR    40      31.888  39.055  44.525  1.00  0.00           H  
ATOM    613  HD1 TYR    40      33.995  36.036  44.888  1.00  0.00           H  
ATOM    614  HE1 TYR    40      33.389  33.840  43.969  1.00  0.00           H  
ATOM    615  HH  TYR    40      30.445  33.393  41.890  1.00  0.00           H  
ATOM    616  HE2 TYR    40      30.035  35.457  41.806  1.00  0.00           H  
ATOM    617  HD2 TYR    40      30.707  37.833  42.863  1.00  0.00           H  
ATOM    618  N   THR    41      32.158  41.483  42.969  1.00  0.00           N  
ATOM    619  CA  THR    41      31.624  42.661  43.654  1.00  0.00           C  
ATOM    620  C   THR    41      31.433  42.540  45.207  1.00  0.00           C  
ATOM    621  O   THR    41      31.087  41.501  45.819  1.00  0.00           O  
ATOM    622  CB  THR    41      30.306  43.034  43.077  1.00  0.00           C  
ATOM    623  CG2 THR    41      30.267  43.452  41.581  1.00  0.00           C  
ATOM    624  OG1 THR    41      29.299  42.001  43.177  1.00  0.00           O  
ATOM    625  H   THR    41      31.491  40.917  42.464  1.00  0.00           H  
ATOM    626  HA  THR    41      32.290  43.506  43.482  1.00  0.00           H  
ATOM    627  HB  THR    41      29.919  43.920  43.581  1.00  0.00           H  
ATOM    628 HG21 THR    41      30.772  42.641  41.058  1.00  0.00           H  
ATOM    629 HG22 THR    41      29.260  43.503  41.167  1.00  0.00           H  
ATOM    630 HG23 THR    41      30.893  44.340  41.486  1.00  0.00           H  
ATOM    631  HG1 THR    41      29.561  41.278  42.602  1.00  0.00           H  
ATOM    632  N   GLY    42      31.584  43.730  45.779  1.00  0.00           N  
ATOM    633  CA  GLY    42      31.309  43.830  47.206  1.00  0.00           C  
ATOM    634  C   GLY    42      32.590  43.599  48.024  1.00  0.00           C  
ATOM    635  O   GLY    42      33.330  44.616  48.164  1.00  0.00           O  
ATOM    636  H   GLY    42      31.626  44.583  45.240  1.00  0.00           H  
ATOM    637  HA2 GLY    42      30.861  44.797  47.436  1.00  0.00           H  
ATOM    638  HA3 GLY    42      30.604  43.020  47.397  1.00  0.00           H  
ATOM    639  N   TYR    43      32.861  42.442  48.539  1.00  0.00           N  
ATOM    640  CA  TYR    43      34.081  42.029  49.266  1.00  0.00           C  
ATOM    641  C   TYR    43      35.397  41.777  48.455  1.00  0.00           C  
ATOM    642  O   TYR    43      36.483  41.750  49.051  1.00  0.00           O  
ATOM    643  CB  TYR    43      33.742  40.742  50.088  1.00  0.00           C  
ATOM    644  CG  TYR    43      32.564  40.854  51.073  1.00  0.00           C  
ATOM    645  CD1 TYR    43      31.800  39.714  51.470  1.00  0.00           C  
ATOM    646  CE1 TYR    43      30.708  39.857  52.361  1.00  0.00           C  
ATOM    647  CZ  TYR    43      30.334  41.145  52.821  1.00  0.00           C  
ATOM    648  OH  TYR    43      29.210  41.279  53.593  1.00  0.00           O  
ATOM    649  CE2 TYR    43      31.195  42.229  52.586  1.00  0.00           C  
ATOM    650  CD2 TYR    43      32.226  42.103  51.702  1.00  0.00           C  
ATOM    651  H   TYR    43      32.278  41.667  48.259  1.00  0.00           H  
ATOM    652  HA  TYR    43      34.311  42.823  49.976  1.00  0.00           H  
ATOM    653  HB2 TYR    43      33.639  39.880  49.428  1.00  0.00           H  
ATOM    654  HB3 TYR    43      34.600  40.426  50.680  1.00  0.00           H  
ATOM    655  HD1 TYR    43      32.026  38.713  51.131  1.00  0.00           H  
ATOM    656  HE1 TYR    43      30.051  39.039  52.615  1.00  0.00           H  
ATOM    657  HH  TYR    43      29.296  40.643  54.306  1.00  0.00           H  
ATOM    658  HE2 TYR    43      31.000  43.195  53.027  1.00  0.00           H  
ATOM    659  HD2 TYR    43      32.746  42.980  51.345  1.00  0.00           H  
ATOM    660  N   GLY    44      35.334  41.624  47.112  1.00  0.00           N  
ATOM    661  CA  GLY    44      36.504  41.551  46.220  1.00  0.00           C  
ATOM    662  C   GLY    44      37.327  40.350  46.256  1.00  0.00           C  
ATOM    663  O   GLY    44      38.503  40.353  45.977  1.00  0.00           O  
ATOM    664  H   GLY    44      34.457  41.824  46.651  1.00  0.00           H  
ATOM    665  HA2 GLY    44      36.154  41.771  45.211  1.00  0.00           H  
ATOM    666  HA3 GLY    44      37.141  42.375  46.542  1.00  0.00           H  
ATOM    667  N   ASN    45      36.763  39.224  46.703  1.00  0.00           N  
ATOM    668  CA  ASN    45      37.490  37.963  46.793  1.00  0.00           C  
ATOM    669  C   ASN    45      37.564  37.358  45.355  1.00  0.00           C  
ATOM    670  O   ASN    45      36.571  37.429  44.586  1.00  0.00           O  
ATOM    671  CB  ASN    45      36.753  37.132  47.856  1.00  0.00           C  
ATOM    672  CG  ASN    45      36.595  37.752  49.213  1.00  0.00           C  
ATOM    673  OD1 ASN    45      37.535  38.191  49.796  1.00  0.00           O  
ATOM    674  ND2 ASN    45      35.377  37.911  49.726  1.00  0.00           N  
ATOM    675  H   ASN    45      35.779  39.333  46.903  1.00  0.00           H  
ATOM    676  HA  ASN    45      38.539  38.098  47.055  1.00  0.00           H  
ATOM    677  HB2 ASN    45      35.753  36.869  47.511  1.00  0.00           H  
ATOM    678  HB3 ASN    45      37.180  36.165  48.122  1.00  0.00           H  
ATOM    679 HD21 ASN    45      34.599  37.551  49.193  1.00  0.00           H  
ATOM    680 HD22 ASN    45      35.284  38.331  50.639  1.00  0.00           H  
ATOM    681  N   ARG    46      38.691  36.778  45.000  1.00  0.00           N  
ATOM    682  CA  ARG    46      38.811  36.025  43.743  1.00  0.00           C  
ATOM    683  C   ARG    46      38.235  34.607  43.901  1.00  0.00           C  
ATOM    684  O   ARG    46      38.291  34.097  45.004  1.00  0.00           O  
ATOM    685  CB  ARG    46      40.211  36.088  43.266  1.00  0.00           C  
ATOM    686  CG  ARG    46      41.356  35.155  44.048  1.00  0.00           C  
ATOM    687  CD  ARG    46      42.598  34.982  43.174  1.00  0.00           C  
ATOM    688  NE  ARG    46      43.231  36.294  43.104  1.00  0.00           N  
ATOM    689  CZ  ARG    46      44.206  36.631  42.361  1.00  0.00           C  
ATOM    690  NH1 ARG    46      44.711  35.713  41.579  1.00  0.00           N  
ATOM    691  NH2 ARG    46      44.722  37.804  42.317  1.00  0.00           N1+
ATOM    692  H   ARG    46      39.245  36.579  45.820  1.00  0.00           H  
ATOM    693  HA  ARG    46      38.242  36.549  42.974  1.00  0.00           H  
ATOM    694  HB2 ARG    46      40.167  35.753  42.229  1.00  0.00           H  
ATOM    695  HB3 ARG    46      40.530  37.127  43.181  1.00  0.00           H  
ATOM    696  HG2 ARG    46      41.644  35.482  45.046  1.00  0.00           H  
ATOM    697  HG3 ARG    46      40.951  34.144  44.102  1.00  0.00           H  
ATOM    698  HD2 ARG    46      43.251  34.256  43.660  1.00  0.00           H  
ATOM    699  HD3 ARG    46      42.396  34.621  42.167  1.00  0.00           H  
ATOM    700  HE  ARG    46      42.866  36.976  43.755  1.00  0.00           H  
ATOM    701 HH11 ARG    46      44.588  34.754  41.869  1.00  0.00           H  
ATOM    702 HH12 ARG    46      45.482  35.943  40.968  1.00  0.00           H  
ATOM    703 HH21 ARG    46      44.419  38.546  42.931  1.00  0.00           H  
ATOM    704 HH22 ARG    46      45.451  37.966  41.638  1.00  0.00           H  
ATOM    705  N   GLU    47      37.922  33.936  42.825  1.00  0.00           N  
ATOM    706  CA  GLU    47      37.230  32.678  42.734  1.00  0.00           C  
ATOM    707  C   GLU    47      37.518  32.032  41.370  1.00  0.00           C  
ATOM    708  O   GLU    47      37.462  32.713  40.324  1.00  0.00           O  
ATOM    709  CB  GLU    47      35.784  32.849  42.937  1.00  0.00           C  
ATOM    710  CG  GLU    47      34.917  31.614  42.936  1.00  0.00           C  
ATOM    711  CD  GLU    47      35.142  30.627  44.141  1.00  0.00           C  
ATOM    712  OE1 GLU    47      34.251  30.545  44.965  1.00  0.00           O  
ATOM    713  OE2 GLU    47      36.173  29.908  44.181  1.00  0.00           O1-
ATOM    714  H   GLU    47      37.925  34.440  41.950  1.00  0.00           H  
ATOM    715  HA  GLU    47      37.619  32.077  43.554  1.00  0.00           H  
ATOM    716  HB2 GLU    47      35.637  33.300  43.918  1.00  0.00           H  
ATOM    717  HB3 GLU    47      35.393  33.541  42.192  1.00  0.00           H  
ATOM    718  HG2 GLU    47      33.849  31.825  42.882  1.00  0.00           H  
ATOM    719  HG3 GLU    47      35.169  31.042  42.042  1.00  0.00           H  
ATOM    720  N   GLU    48      37.810  30.753  41.302  1.00  0.00           N  
ATOM    721  CA  GLU    48      37.868  30.084  39.982  1.00  0.00           C  
ATOM    722  C   GLU    48      36.562  29.407  39.617  1.00  0.00           C  
ATOM    723  O   GLU    48      35.919  28.626  40.404  1.00  0.00           O  
ATOM    724  CB  GLU    48      39.055  29.062  40.005  1.00  0.00           C  
ATOM    725  CG  GLU    48      39.135  28.461  38.659  1.00  0.00           C  
ATOM    726  CD  GLU    48      40.445  27.642  38.584  1.00  0.00           C  
ATOM    727  OE1 GLU    48      40.573  26.513  39.202  1.00  0.00           O  
ATOM    728  OE2 GLU    48      41.437  28.039  37.920  1.00  0.00           O1-
ATOM    729  H   GLU    48      37.863  30.111  42.080  1.00  0.00           H  
ATOM    730  HA  GLU    48      38.146  30.822  39.230  1.00  0.00           H  
ATOM    731  HB2 GLU    48      39.983  29.569  40.269  1.00  0.00           H  
ATOM    732  HB3 GLU    48      38.883  28.293  40.758  1.00  0.00           H  
ATOM    733  HG2 GLU    48      38.286  27.795  38.503  1.00  0.00           H  
ATOM    734  HG3 GLU    48      39.211  29.199  37.861  1.00  0.00           H  
ATOM    735  N   GLN    49      36.029  29.730  38.441  1.00  0.00           N  
ATOM    736  CA  GLN    49      34.825  29.239  37.791  1.00  0.00           C  
ATOM    737  C   GLN    49      35.065  28.599  36.460  1.00  0.00           C  
ATOM    738  O   GLN    49      35.804  29.085  35.650  1.00  0.00           O  
ATOM    739  CB  GLN    49      33.781  30.417  37.650  1.00  0.00           C  
ATOM    740  CG  GLN    49      33.377  31.052  38.939  1.00  0.00           C  
ATOM    741  CD  GLN    49      32.411  30.289  39.875  1.00  0.00           C  
ATOM    742  OE1 GLN    49      31.818  29.305  39.511  1.00  0.00           O  
ATOM    743  NE2 GLN    49      32.233  30.781  41.096  1.00  0.00           N  
ATOM    744  H   GLN    49      36.573  30.381  37.893  1.00  0.00           H  
ATOM    745  HA  GLN    49      34.395  28.392  38.328  1.00  0.00           H  
ATOM    746  HB2 GLN    49      34.200  31.208  37.027  1.00  0.00           H  
ATOM    747  HB3 GLN    49      32.912  29.995  37.145  1.00  0.00           H  
ATOM    748  HG2 GLN    49      34.244  31.308  39.548  1.00  0.00           H  
ATOM    749  HG3 GLN    49      32.883  31.994  38.703  1.00  0.00           H  
ATOM    750 HE21 GLN    49      32.345  31.769  41.273  1.00  0.00           H  
ATOM    751 HE22 GLN    49      31.642  30.342  41.787  1.00  0.00           H  
ATOM    752  N   ASN    50      34.334  27.479  36.179  1.00  0.00           N  
ATOM    753  CA  ASN    50      34.181  26.969  34.798  1.00  0.00           C  
ATOM    754  C   ASN    50      33.256  27.917  34.031  1.00  0.00           C  
ATOM    755  O   ASN    50      32.299  28.482  34.482  1.00  0.00           O  
ATOM    756  CB  ASN    50      33.547  25.575  34.921  1.00  0.00           C  
ATOM    757  CG  ASN    50      34.166  24.599  35.834  1.00  0.00           C  
ATOM    758  OD1 ASN    50      35.234  24.047  35.585  1.00  0.00           O  
ATOM    759  ND2 ASN    50      33.614  24.453  36.975  1.00  0.00           N  
ATOM    760  H   ASN    50      33.691  27.193  36.904  1.00  0.00           H  
ATOM    761  HA  ASN    50      35.155  26.932  34.310  1.00  0.00           H  
ATOM    762  HB2 ASN    50      32.521  25.701  35.270  1.00  0.00           H  
ATOM    763  HB3 ASN    50      33.491  25.083  33.950  1.00  0.00           H  
ATOM    764 HD21 ASN    50      32.750  24.918  37.213  1.00  0.00           H  
ATOM    765 HD22 ASN    50      33.943  23.739  37.610  1.00  0.00           H  
ATOM    766  N   LEU    51      33.709  28.108  32.790  1.00  0.00           N  
ATOM    767  CA  LEU    51      32.955  28.969  31.846  1.00  0.00           C  
ATOM    768  C   LEU    51      31.484  28.515  31.714  1.00  0.00           C  
ATOM    769  O   LEU    51      30.624  29.464  31.812  1.00  0.00           O  
ATOM    770  CB  LEU    51      33.655  29.217  30.504  1.00  0.00           C  
ATOM    771  CG  LEU    51      35.020  29.902  30.490  1.00  0.00           C  
ATOM    772  CD1 LEU    51      35.561  29.918  29.089  1.00  0.00           C  
ATOM    773  CD2 LEU    51      34.902  31.386  30.998  1.00  0.00           C  
ATOM    774  H   LEU    51      34.459  27.562  32.392  1.00  0.00           H  
ATOM    775  HA  LEU    51      32.944  29.967  32.285  1.00  0.00           H  
ATOM    776  HB2 LEU    51      33.779  28.164  30.253  1.00  0.00           H  
ATOM    777  HB3 LEU    51      33.012  29.802  29.847  1.00  0.00           H  
ATOM    778  HG  LEU    51      35.662  29.340  31.169  1.00  0.00           H  
ATOM    779 HD11 LEU    51      36.495  30.477  29.058  1.00  0.00           H  
ATOM    780 HD12 LEU    51      35.568  28.881  28.750  1.00  0.00           H  
ATOM    781 HD13 LEU    51      34.785  30.425  28.516  1.00  0.00           H  
ATOM    782 HD21 LEU    51      34.768  31.500  32.074  1.00  0.00           H  
ATOM    783 HD22 LEU    51      35.794  31.975  30.789  1.00  0.00           H  
ATOM    784 HD23 LEU    51      34.157  31.870  30.367  1.00  0.00           H  
ATOM    785  N   SER    52      31.208  27.196  31.589  1.00  0.00           N  
ATOM    786  CA  SER    52      29.818  26.747  31.375  1.00  0.00           C  
ATOM    787  C   SER    52      28.880  27.002  32.517  1.00  0.00           C  
ATOM    788  O   SER    52      27.714  27.269  32.259  1.00  0.00           O  
ATOM    789  CB  SER    52      29.892  25.224  31.129  1.00  0.00           C  
ATOM    790  OG  SER    52      30.442  24.408  32.215  1.00  0.00           O  
ATOM    791  H   SER    52      31.926  26.489  31.522  1.00  0.00           H  
ATOM    792  HA  SER    52      29.327  27.073  30.458  1.00  0.00           H  
ATOM    793  HB2 SER    52      28.858  24.893  31.026  1.00  0.00           H  
ATOM    794  HB3 SER    52      30.284  24.985  30.140  1.00  0.00           H  
ATOM    795  HG  SER    52      29.716  24.007  32.698  1.00  0.00           H  
ATOM    796  N   ASP    53      29.465  27.210  33.701  1.00  0.00           N  
ATOM    797  CA  ASP    53      28.855  27.681  34.975  1.00  0.00           C  
ATOM    798  C   ASP    53      28.525  29.130  35.056  1.00  0.00           C  
ATOM    799  O   ASP    53      27.701  29.539  35.876  1.00  0.00           O  
ATOM    800  CB  ASP    53      29.732  27.423  36.241  1.00  0.00           C  
ATOM    801  CG  ASP    53      29.837  25.938  36.569  1.00  0.00           C  
ATOM    802  OD1 ASP    53      30.823  25.572  37.234  1.00  0.00           O  
ATOM    803  OD2 ASP    53      28.964  25.156  36.107  1.00  0.00           O1-
ATOM    804  H   ASP    53      30.474  27.198  33.658  1.00  0.00           H  
ATOM    805  HA  ASP    53      27.942  27.087  35.008  1.00  0.00           H  
ATOM    806  HB2 ASP    53      30.766  27.752  36.133  1.00  0.00           H  
ATOM    807  HB3 ASP    53      29.270  27.979  37.056  1.00  0.00           H  
ATOM    808  N   LEU    54      28.987  30.073  34.142  1.00  0.00           N  
ATOM    809  CA  LEU    54      28.674  31.563  34.258  1.00  0.00           C  
ATOM    810  C   LEU    54      27.193  31.915  33.839  1.00  0.00           C  
ATOM    811  O   LEU    54      26.477  31.207  33.001  1.00  0.00           O  
ATOM    812  CB  LEU    54      29.684  32.354  33.428  1.00  0.00           C  
ATOM    813  CG  LEU    54      31.140  32.166  33.693  1.00  0.00           C  
ATOM    814  CD1 LEU    54      31.963  33.035  32.823  1.00  0.00           C  
ATOM    815  CD2 LEU    54      31.466  32.433  35.193  1.00  0.00           C  
ATOM    816  H   LEU    54      29.505  29.846  33.305  1.00  0.00           H  
ATOM    817  HA  LEU    54      28.879  31.789  35.305  1.00  0.00           H  
ATOM    818  HB2 LEU    54      29.560  32.188  32.358  1.00  0.00           H  
ATOM    819  HB3 LEU    54      29.522  33.397  33.699  1.00  0.00           H  
ATOM    820  HG  LEU    54      31.381  31.118  33.518  1.00  0.00           H  
ATOM    821 HD11 LEU    54      31.796  32.776  31.778  1.00  0.00           H  
ATOM    822 HD12 LEU    54      31.737  34.074  33.067  1.00  0.00           H  
ATOM    823 HD13 LEU    54      32.992  32.905  33.155  1.00  0.00           H  
ATOM    824 HD21 LEU    54      31.292  33.488  35.406  1.00  0.00           H  
ATOM    825 HD22 LEU    54      30.904  31.754  35.833  1.00  0.00           H  
ATOM    826 HD23 LEU    54      32.544  32.298  35.280  1.00  0.00           H  
ATOM    827  N   LEU    55      26.733  33.057  34.282  1.00  0.00           N  
ATOM    828  CA  LEU    55      25.510  33.661  33.993  1.00  0.00           C  
ATOM    829  C   LEU    55      25.640  35.210  33.831  1.00  0.00           C  
ATOM    830  O   LEU    55      26.607  35.844  34.243  1.00  0.00           O  
ATOM    831  CB  LEU    55      24.496  33.432  35.140  1.00  0.00           C  
ATOM    832  CG  LEU    55      23.879  32.049  35.492  1.00  0.00           C  
ATOM    833  CD1 LEU    55      22.937  32.126  36.619  1.00  0.00           C  
ATOM    834  CD2 LEU    55      23.120  31.452  34.299  1.00  0.00           C  
ATOM    835  H   LEU    55      27.265  33.463  35.038  1.00  0.00           H  
ATOM    836  HA  LEU    55      25.023  33.177  33.146  1.00  0.00           H  
ATOM    837  HB2 LEU    55      24.949  33.798  36.061  1.00  0.00           H  
ATOM    838  HB3 LEU    55      23.647  33.976  34.728  1.00  0.00           H  
ATOM    839  HG  LEU    55      24.749  31.409  35.640  1.00  0.00           H  
ATOM    840 HD11 LEU    55      22.459  31.160  36.782  1.00  0.00           H  
ATOM    841 HD12 LEU    55      23.479  32.303  37.548  1.00  0.00           H  
ATOM    842 HD13 LEU    55      22.152  32.875  36.512  1.00  0.00           H  
ATOM    843 HD21 LEU    55      22.308  32.151  34.099  1.00  0.00           H  
ATOM    844 HD22 LEU    55      23.840  31.489  33.482  1.00  0.00           H  
ATOM    845 HD23 LEU    55      22.746  30.431  34.372  1.00  0.00           H  
ATOM    846  N   SER    56      24.598  35.802  33.265  1.00  0.00           N  
ATOM    847  CA  SER    56      24.550  37.264  32.973  1.00  0.00           C  
ATOM    848  C   SER    56      24.476  38.039  34.317  1.00  0.00           C  
ATOM    849  O   SER    56      23.807  37.627  35.245  1.00  0.00           O  
ATOM    850  CB  SER    56      23.240  37.573  32.114  1.00  0.00           C  
ATOM    851  OG  SER    56      23.165  38.946  31.862  1.00  0.00           O  
ATOM    852  H   SER    56      23.917  35.196  32.829  1.00  0.00           H  
ATOM    853  HA  SER    56      25.404  37.665  32.426  1.00  0.00           H  
ATOM    854  HB2 SER    56      23.315  37.120  31.126  1.00  0.00           H  
ATOM    855  HB3 SER    56      22.310  37.222  32.564  1.00  0.00           H  
ATOM    856  HG  SER    56      22.364  39.152  31.375  1.00  0.00           H  
ATOM    857  N   PRO    57      25.211  39.109  34.437  1.00  0.00           N  
ATOM    858  CA  PRO    57      25.293  39.934  35.689  1.00  0.00           C  
ATOM    859  C   PRO    57      23.947  40.663  35.925  1.00  0.00           C  
ATOM    860  O   PRO    57      23.668  41.086  37.052  1.00  0.00           O  
ATOM    861  CD  PRO    57      25.949  39.803  33.374  1.00  0.00           C  
ATOM    862  CG  PRO    57      26.307  41.196  33.918  1.00  0.00           C  
ATOM    863  CB  PRO    57      26.403  40.981  35.400  1.00  0.00           C  
ATOM    864  HD2 PRO    57      25.237  39.830  32.549  1.00  0.00           H  
ATOM    865  HD3 PRO    57      26.815  39.280  32.970  1.00  0.00           H  
ATOM    866  HG2 PRO    57      25.509  41.902  33.689  1.00  0.00           H  
ATOM    867  HG3 PRO    57      27.221  41.611  33.492  1.00  0.00           H  
ATOM    868  HB2 PRO    57      26.135  41.881  35.952  1.00  0.00           H  
ATOM    869  HB3 PRO    57      27.349  40.462  35.549  1.00  0.00           H  
ATOM    870  HA  PRO    57      25.490  39.292  36.547  1.00  0.00           H  
ATOM    871  N   ILE    58      23.114  40.888  34.961  1.00  0.00           N  
ATOM    872  CA  ILE    58      21.760  41.494  35.151  1.00  0.00           C  
ATOM    873  C   ILE    58      20.650  40.511  35.203  1.00  0.00           C  
ATOM    874  O   ILE    58      20.546  39.549  34.408  1.00  0.00           O  
ATOM    875  CB  ILE    58      21.554  42.482  34.047  1.00  0.00           C  
ATOM    876  CG2 ILE    58      20.160  43.041  33.895  1.00  0.00           C  
ATOM    877  CG1 ILE    58      22.576  43.622  34.274  1.00  0.00           C  
ATOM    878  CD1 ILE    58      23.063  44.337  33.008  1.00  0.00           C  
ATOM    879  H   ILE    58      23.318  40.654  34.001  1.00  0.00           H  
ATOM    880  HA  ILE    58      21.724  41.993  36.120  1.00  0.00           H  
ATOM    881  HB  ILE    58      21.779  42.032  33.080  1.00  0.00           H  
ATOM    882 HG21 ILE    58      19.760  43.361  34.858  1.00  0.00           H  
ATOM    883 HG22 ILE    58      20.166  43.885  33.205  1.00  0.00           H  
ATOM    884 HG23 ILE    58      19.428  42.323  33.525  1.00  0.00           H  
ATOM    885 HG12 ILE    58      22.162  44.404  34.910  1.00  0.00           H  
ATOM    886 HG13 ILE    58      23.476  43.415  34.854  1.00  0.00           H  
ATOM    887 HD11 ILE    58      23.518  45.290  33.277  1.00  0.00           H  
ATOM    888 HD12 ILE    58      23.811  43.693  32.544  1.00  0.00           H  
ATOM    889 HD13 ILE    58      22.362  44.587  32.212  1.00  0.00           H  
ATOM    890  N   CYS    59      19.715  40.729  36.150  1.00  0.00           N  
ATOM    891  CA  CYS    59      18.530  39.884  36.255  1.00  0.00           C  
ATOM    892  C   CYS    59      17.330  40.836  36.027  1.00  0.00           C  
ATOM    893  O   CYS    59      17.345  42.077  36.105  1.00  0.00           O  
ATOM    894  CB  CYS    59      18.548  39.116  37.588  1.00  0.00           C  
ATOM    895  SG  CYS    59      18.082  40.281  38.943  1.00  0.00           S  
ATOM    896  H   CYS    59      19.801  41.563  36.713  1.00  0.00           H  
ATOM    897  HA  CYS    59      18.428  39.173  35.435  1.00  0.00           H  
ATOM    898  HB2 CYS    59      17.878  38.261  37.681  1.00  0.00           H  
ATOM    899  HB3 CYS    59      19.525  38.688  37.811  1.00  0.00           H  
ATOM    900  HG  CYS    59      17.010  40.866  38.401  1.00  0.00           H  
ATOM    901  N   GLU    60      16.133  40.203  35.883  1.00  0.00           N  
ATOM    902  CA  GLU    60      14.916  40.972  35.543  1.00  0.00           C  
ATOM    903  C   GLU    60      13.614  40.374  36.231  1.00  0.00           C  
ATOM    904  O   GLU    60      13.370  39.120  36.121  1.00  0.00           O  
ATOM    905  CB  GLU    60      14.697  41.260  34.016  1.00  0.00           C  
ATOM    906  CG  GLU    60      13.518  42.171  33.710  1.00  0.00           C  
ATOM    907  CD  GLU    60      13.593  43.525  34.375  1.00  0.00           C  
ATOM    908  OE1 GLU    60      14.158  44.481  33.775  1.00  0.00           O  
ATOM    909  OE2 GLU    60      13.065  43.744  35.480  1.00  0.00           O1-
ATOM    910  H   GLU    60      16.068  39.197  35.827  1.00  0.00           H  
ATOM    911  HA  GLU    60      15.072  41.970  35.951  1.00  0.00           H  
ATOM    912  HB2 GLU    60      15.571  41.832  33.706  1.00  0.00           H  
ATOM    913  HB3 GLU    60      14.500  40.332  33.480  1.00  0.00           H  
ATOM    914  HG2 GLU    60      13.452  42.359  32.638  1.00  0.00           H  
ATOM    915  HG3 GLU    60      12.568  41.752  34.039  1.00  0.00           H  
ATOM    916  N   NME    61      12.777  41.083  36.991  1.00  0.00           N  
ATOM    917  C   NME    61      11.566  40.576  37.652  1.00  0.00           C  
ATOM    918  H   NME    61      12.887  42.086  36.951  1.00  0.00           H  
ATOM    919  H1  NME    61      10.722  40.935  37.061  1.00  0.00           H  
ATOM    920  H2  NME    61      11.471  39.490  37.643  1.00  0.00           H  
ATOM    921  H3  NME    61      11.526  41.043  38.636  1.00  0.00           H  
TER     922      NME    61
CONECT  917  919  920  921
CONECT  919  917
CONECT  920  917
CONECT  921  917
END   
