# Supplementary material for: Exploring Aromatic Cage Flexibility Using Cosolvent Molecular Dynamics Simulations—An In-Silico Case Study of Tudor Domains
Source: J Chem Inf Model. 2024 May 21;64(11):4553–69. doi: 10.1021/acs.jcim.4c00298 (PMC11167732; doi:10.1021/acs.jcim.4c00298)
Supplement: Supplementary file 2 — ci4c00298_si_002.zip [file ci4c00298_si_002.zip › SMN/cluster_representatives/05_ACN_rep_c1.pdb]

TITLE     rep04.c1
REMARK   4      COMPLIES WITH FORMAT V. 3.0, 1-DEC-2006
REMARK 888
REMARK 888 WRITTEN BY MAESTRO (A PRODUCT OF SCHRODINGER, LLC)
CRYST1   64.129   64.129   64.129 109.47 109.47 109.47 P 1           1
ATOM      1  CH3 ACE     1      26.184  37.175  18.883  1.00  0.00           C  
ATOM      2  C   ACE     1      26.404  36.523  20.221  1.00  0.00           C  
ATOM      3  O   ACE     1      25.992  36.956  21.278  1.00  0.00           O  
ATOM      4  H1  ACE     1      25.557  38.060  18.983  1.00  0.00           H  
ATOM      5  H2  ACE     1      27.124  37.579  18.505  1.00  0.00           H  
ATOM      6  H3  ACE     1      25.679  36.478  18.216  1.00  0.00           H  
ATOM      7  N   LEU     2      27.191  35.487  20.176  1.00  0.00           N  
ATOM      8  CA  LEU     2      27.694  34.782  21.389  1.00  0.00           C  
ATOM      9  C   LEU     2      28.723  35.750  22.149  1.00  0.00           C  
ATOM     10  O   LEU     2      29.538  36.423  21.554  1.00  0.00           O  
ATOM     11  CB  LEU     2      28.400  33.451  20.917  1.00  0.00           C  
ATOM     12  CG  LEU     2      29.313  32.814  21.953  1.00  0.00           C  
ATOM     13  CD1 LEU     2      28.517  32.226  23.135  1.00  0.00           C  
ATOM     14  CD2 LEU     2      30.134  31.690  21.292  1.00  0.00           C  
ATOM     15  H   LEU     2      27.598  35.217  19.291  1.00  0.00           H  
ATOM     16  HA  LEU     2      26.912  34.490  22.090  1.00  0.00           H  
ATOM     17  HB2 LEU     2      27.643  32.765  20.536  1.00  0.00           H  
ATOM     18  HB3 LEU     2      29.024  33.748  20.074  1.00  0.00           H  
ATOM     19  HG  LEU     2      29.963  33.558  22.412  1.00  0.00           H  
ATOM     20 HD11 LEU     2      28.060  33.040  23.696  1.00  0.00           H  
ATOM     21 HD12 LEU     2      27.699  31.575  22.824  1.00  0.00           H  
ATOM     22 HD13 LEU     2      29.203  31.732  23.823  1.00  0.00           H  
ATOM     23 HD21 LEU     2      30.668  32.139  20.455  1.00  0.00           H  
ATOM     24 HD22 LEU     2      30.729  31.344  22.139  1.00  0.00           H  
ATOM     25 HD23 LEU     2      29.554  30.813  21.009  1.00  0.00           H  
ATOM     26  N   GLN     3      28.497  35.978  23.438  1.00  0.00           N  
ATOM     27  CA  GLN     3      29.391  36.715  24.279  1.00  0.00           C  
ATOM     28  C   GLN     3      30.807  36.357  24.299  1.00  0.00           C  
ATOM     29  O   GLN     3      31.113  35.223  24.492  1.00  0.00           O  
ATOM     30  CB  GLN     3      28.845  36.644  25.749  1.00  0.00           C  
ATOM     31  CG  GLN     3      29.703  37.156  26.939  1.00  0.00           C  
ATOM     32  CD  GLN     3      30.087  38.624  26.891  1.00  0.00           C  
ATOM     33  OE1 GLN     3      30.232  39.206  25.851  1.00  0.00           O  
ATOM     34  NE2 GLN     3      30.184  39.331  27.971  1.00  0.00           N  
ATOM     35  H   GLN     3      27.696  35.499  23.823  1.00  0.00           H  
ATOM     36  HA  GLN     3      29.398  37.750  23.937  1.00  0.00           H  
ATOM     37  HB2 GLN     3      27.875  37.136  25.818  1.00  0.00           H  
ATOM     38  HB3 GLN     3      28.699  35.606  26.049  1.00  0.00           H  
ATOM     39  HG2 GLN     3      29.170  36.927  27.862  1.00  0.00           H  
ATOM     40  HG3 GLN     3      30.638  36.598  26.952  1.00  0.00           H  
ATOM     41 HE21 GLN     3      30.109  39.062  28.941  1.00  0.00           H  
ATOM     42 HE22 GLN     3      30.423  40.286  27.746  1.00  0.00           H  
ATOM     43  N   GLN     4      31.666  37.274  23.896  1.00  0.00           N  
ATOM     44  CA  GLN     4      33.125  37.127  23.745  1.00  0.00           C  
ATOM     45  C   GLN     4      33.657  38.098  24.860  1.00  0.00           C  
ATOM     46  O   GLN     4      33.612  39.341  24.668  1.00  0.00           O  
ATOM     47  CB  GLN     4      33.589  37.622  22.313  1.00  0.00           C  
ATOM     48  CG  GLN     4      35.077  37.618  22.029  1.00  0.00           C  
ATOM     49  CD  GLN     4      35.504  36.380  21.325  1.00  0.00           C  
ATOM     50  OE1 GLN     4      34.718  35.451  20.972  1.00  0.00           O  
ATOM     51  NE2 GLN     4      36.818  36.134  21.134  1.00  0.00           N  
ATOM     52  H   GLN     4      31.415  38.250  23.835  1.00  0.00           H  
ATOM     53  HA  GLN     4      33.417  36.105  23.987  1.00  0.00           H  
ATOM     54  HB2 GLN     4      33.103  37.060  21.517  1.00  0.00           H  
ATOM     55  HB3 GLN     4      33.240  38.655  22.301  1.00  0.00           H  
ATOM     56  HG2 GLN     4      35.285  38.420  21.321  1.00  0.00           H  
ATOM     57  HG3 GLN     4      35.650  37.733  22.949  1.00  0.00           H  
ATOM     58 HE21 GLN     4      37.432  36.858  21.481  1.00  0.00           H  
ATOM     59 HE22 GLN     4      37.101  35.338  20.581  1.00  0.00           H  
ATOM     60  N   TRP     5      33.971  37.485  26.054  1.00  0.00           N  
ATOM     61  CA  TRP     5      34.259  38.195  27.264  1.00  0.00           C  
ATOM     62  C   TRP     5      35.605  38.895  27.153  1.00  0.00           C  
ATOM     63  O   TRP     5      36.566  38.409  26.559  1.00  0.00           O  
ATOM     64  CB  TRP     5      34.268  37.160  28.374  1.00  0.00           C  
ATOM     65  CG  TRP     5      32.958  36.502  28.750  1.00  0.00           C  
ATOM     66  CD1 TRP     5      32.559  35.292  28.304  1.00  0.00           C  
ATOM     67  NE1 TRP     5      31.353  34.972  28.970  1.00  0.00           N  
ATOM     68  CE2 TRP     5      30.932  35.968  29.822  1.00  0.00           C  
ATOM     69  CZ2 TRP     5      29.730  36.150  30.537  1.00  0.00           C  
ATOM     70  CH2 TRP     5      29.600  37.354  31.275  1.00  0.00           C  
ATOM     71  CZ3 TRP     5      30.623  38.315  31.253  1.00  0.00           C  
ATOM     72  CE3 TRP     5      31.695  38.195  30.373  1.00  0.00           C  
ATOM     73  CD2 TRP     5      31.943  36.951  29.679  1.00  0.00           C  
ATOM     74  H   TRP     5      33.609  36.547  26.151  1.00  0.00           H  
ATOM     75  HA  TRP     5      33.450  38.914  27.393  1.00  0.00           H  
ATOM     76  HB2 TRP     5      35.001  36.400  28.104  1.00  0.00           H  
ATOM     77  HB3 TRP     5      34.583  37.637  29.303  1.00  0.00           H  
ATOM     78  HD1 TRP     5      33.068  34.621  27.629  1.00  0.00           H  
ATOM     79  HE1 TRP     5      30.879  34.084  28.885  1.00  0.00           H  
ATOM     80  HZ2 TRP     5      28.954  35.411  30.406  1.00  0.00           H  
ATOM     81  HH2 TRP     5      28.637  37.528  31.730  1.00  0.00           H  
ATOM     82  HZ3 TRP     5      30.377  39.238  31.756  1.00  0.00           H  
ATOM     83  HE3 TRP     5      32.431  38.972  30.236  1.00  0.00           H  
ATOM     84  N   LYS     6      35.755  40.024  27.852  1.00  0.00           N  
ATOM     85  CA  LYS     6      36.945  40.862  27.993  1.00  0.00           C  
ATOM     86  C   LYS     6      37.410  41.101  29.495  1.00  0.00           C  
ATOM     87  O   LYS     6      36.502  41.092  30.361  1.00  0.00           O  
ATOM     88  CB  LYS     6      36.808  42.195  27.196  1.00  0.00           C  
ATOM     89  CG  LYS     6      36.174  41.984  25.727  1.00  0.00           C  
ATOM     90  CD  LYS     6      36.195  43.344  24.957  1.00  0.00           C  
ATOM     91  CE  LYS     6      35.311  44.421  25.576  1.00  0.00           C  
ATOM     92  NZ  LYS     6      33.955  43.985  26.063  1.00  0.00           N1+
ATOM     93  H   LYS     6      34.915  40.319  28.329  1.00  0.00           H  
ATOM     94  HA  LYS     6      37.784  40.318  27.561  1.00  0.00           H  
ATOM     95  HB2 LYS     6      36.201  42.870  27.799  1.00  0.00           H  
ATOM     96  HB3 LYS     6      37.798  42.628  27.050  1.00  0.00           H  
ATOM     97  HG2 LYS     6      36.582  41.126  25.191  1.00  0.00           H  
ATOM     98  HG3 LYS     6      35.127  41.685  25.775  1.00  0.00           H  
ATOM     99  HD2 LYS     6      37.182  43.781  24.811  1.00  0.00           H  
ATOM    100  HD3 LYS     6      35.827  43.211  23.940  1.00  0.00           H  
ATOM    101  HE2 LYS     6      35.927  44.808  26.389  1.00  0.00           H  
ATOM    102  HE3 LYS     6      35.277  45.221  24.836  1.00  0.00           H  
ATOM    103  HZ1 LYS     6      33.893  43.448  26.917  1.00  0.00           H  
ATOM    104  HZ2 LYS     6      33.324  44.751  26.250  1.00  0.00           H  
ATOM    105  HZ3 LYS     6      33.527  43.434  25.332  1.00  0.00           H  
ATOM    106  N   VAL     7      38.661  41.565  29.769  1.00  0.00           N  
ATOM    107  CA  VAL     7      39.101  42.114  31.067  1.00  0.00           C  
ATOM    108  C   VAL     7      38.444  43.429  31.279  1.00  0.00           C  
ATOM    109  O   VAL     7      38.385  44.247  30.368  1.00  0.00           O  
ATOM    110  CB  VAL     7      40.633  42.183  31.209  1.00  0.00           C  
ATOM    111  CG1 VAL     7      41.126  42.790  32.539  1.00  0.00           C  
ATOM    112  CG2 VAL     7      41.284  40.805  31.115  1.00  0.00           C  
ATOM    113  H   VAL     7      39.322  41.635  29.009  1.00  0.00           H  
ATOM    114  HA  VAL     7      38.790  41.392  31.822  1.00  0.00           H  
ATOM    115  HB  VAL     7      40.991  42.771  30.365  1.00  0.00           H  
ATOM    116 HG11 VAL     7      42.202  42.874  32.397  1.00  0.00           H  
ATOM    117 HG12 VAL     7      40.710  43.797  32.570  1.00  0.00           H  
ATOM    118 HG13 VAL     7      40.706  42.192  33.349  1.00  0.00           H  
ATOM    119 HG21 VAL     7      41.221  40.453  32.144  1.00  0.00           H  
ATOM    120 HG22 VAL     7      40.748  40.172  30.407  1.00  0.00           H  
ATOM    121 HG23 VAL     7      42.345  40.828  30.865  1.00  0.00           H  
ATOM    122  N   GLY     8      37.893  43.623  32.515  1.00  0.00           N  
ATOM    123  CA  GLY     8      37.058  44.816  32.799  1.00  0.00           C  
ATOM    124  C   GLY     8      35.650  44.802  32.348  1.00  0.00           C  
ATOM    125  O   GLY     8      34.922  45.793  32.572  1.00  0.00           O  
ATOM    126  H   GLY     8      38.074  42.944  33.240  1.00  0.00           H  
ATOM    127  HA2 GLY     8      37.016  44.825  33.888  1.00  0.00           H  
ATOM    128  HA3 GLY     8      37.549  45.709  32.412  1.00  0.00           H  
ATOM    129  N   ASP     9      35.192  43.659  31.819  1.00  0.00           N  
ATOM    130  CA  ASP     9      33.716  43.425  31.746  1.00  0.00           C  
ATOM    131  C   ASP     9      33.143  42.849  33.048  1.00  0.00           C  
ATOM    132  O   ASP     9      33.685  41.923  33.682  1.00  0.00           O  
ATOM    133  CB  ASP     9      33.406  42.524  30.589  1.00  0.00           C  
ATOM    134  CG  ASP     9      33.718  42.961  29.161  1.00  0.00           C  
ATOM    135  OD1 ASP     9      34.121  44.095  28.971  1.00  0.00           O  
ATOM    136  OD2 ASP     9      33.540  42.156  28.201  1.00  0.00           O1-
ATOM    137  H   ASP     9      35.860  42.903  31.771  1.00  0.00           H  
ATOM    138  HA  ASP     9      33.246  44.403  31.647  1.00  0.00           H  
ATOM    139  HB2 ASP     9      33.922  41.587  30.798  1.00  0.00           H  
ATOM    140  HB3 ASP     9      32.335  42.319  30.556  1.00  0.00           H  
ATOM    141  N   LYS    10      31.995  43.418  33.473  1.00  0.00           N  
ATOM    142  CA  LYS    10      31.372  42.866  34.706  1.00  0.00           C  
ATOM    143  C   LYS    10      30.699  41.574  34.420  1.00  0.00           C  
ATOM    144  O   LYS    10      30.378  41.263  33.257  1.00  0.00           O  
ATOM    145  CB  LYS    10      30.270  43.959  35.107  1.00  0.00           C  
ATOM    146  CG  LYS    10      29.844  43.703  36.577  1.00  0.00           C  
ATOM    147  CD  LYS    10      28.873  44.782  36.929  1.00  0.00           C  
ATOM    148  CE  LYS    10      28.535  44.497  38.389  1.00  0.00           C  
ATOM    149  NZ  LYS    10      27.474  45.471  38.831  1.00  0.00           N1+
ATOM    150  H   LYS    10      31.499  44.093  32.909  1.00  0.00           H  
ATOM    151  HA  LYS    10      32.082  42.713  35.519  1.00  0.00           H  
ATOM    152  HB2 LYS    10      30.697  44.954  34.985  1.00  0.00           H  
ATOM    153  HB3 LYS    10      29.379  43.945  34.480  1.00  0.00           H  
ATOM    154  HG2 LYS    10      29.361  42.732  36.694  1.00  0.00           H  
ATOM    155  HG3 LYS    10      30.787  43.739  37.123  1.00  0.00           H  
ATOM    156  HD2 LYS    10      29.444  45.709  36.889  1.00  0.00           H  
ATOM    157  HD3 LYS    10      28.017  44.635  36.269  1.00  0.00           H  
ATOM    158  HE2 LYS    10      28.135  43.482  38.394  1.00  0.00           H  
ATOM    159  HE3 LYS    10      29.374  44.526  39.083  1.00  0.00           H  
ATOM    160  HZ1 LYS    10      27.263  45.425  39.818  1.00  0.00           H  
ATOM    161  HZ2 LYS    10      27.752  46.382  38.499  1.00  0.00           H  
ATOM    162  HZ3 LYS    10      26.672  45.206  38.277  1.00  0.00           H  
ATOM    163  N   CYS    11      30.619  40.721  35.344  1.00  0.00           N  
ATOM    164  CA  CYS    11      30.026  39.352  35.251  1.00  0.00           C  
ATOM    165  C   CYS    11      29.132  38.942  36.472  1.00  0.00           C  
ATOM    166  O   CYS    11      29.065  39.674  37.417  1.00  0.00           O  
ATOM    167  CB  CYS    11      31.148  38.438  34.742  1.00  0.00           C  
ATOM    168  SG  CYS    11      32.635  38.423  35.889  1.00  0.00           S  
ATOM    169  H   CYS    11      30.730  41.080  36.282  1.00  0.00           H  
ATOM    170  HA  CYS    11      29.364  39.377  34.385  1.00  0.00           H  
ATOM    171  HB2 CYS    11      30.787  37.423  34.572  1.00  0.00           H  
ATOM    172  HB3 CYS    11      31.547  38.793  33.792  1.00  0.00           H  
ATOM    173  HG  CYS    11      33.606  38.285  34.982  1.00  0.00           H  
ATOM    174  N   SER    12      28.515  37.837  36.428  1.00  0.00           N  
ATOM    175  CA  SER    12      27.844  37.252  37.600  1.00  0.00           C  
ATOM    176  C   SER    12      28.356  35.802  37.827  1.00  0.00           C  
ATOM    177  O   SER    12      28.620  35.162  36.851  1.00  0.00           O  
ATOM    178  CB  SER    12      26.317  37.335  37.686  1.00  0.00           C  
ATOM    179  OG  SER    12      25.927  38.732  37.686  1.00  0.00           O  
ATOM    180  H   SER    12      28.425  37.358  35.543  1.00  0.00           H  
ATOM    181  HA  SER    12      28.214  37.782  38.478  1.00  0.00           H  
ATOM    182  HB2 SER    12      25.880  36.824  36.829  1.00  0.00           H  
ATOM    183  HB3 SER    12      26.019  36.830  38.605  1.00  0.00           H  
ATOM    184  HG  SER    12      25.522  38.894  38.541  1.00  0.00           H  
ATOM    185  N   ALA    13      28.735  35.429  39.086  1.00  0.00           N  
ATOM    186  CA  ALA    13      29.302  34.096  39.382  1.00  0.00           C  
ATOM    187  C   ALA    13      28.838  33.526  40.704  1.00  0.00           C  
ATOM    188  O   ALA    13      28.452  34.252  41.595  1.00  0.00           O  
ATOM    189  CB  ALA    13      30.907  34.224  39.326  1.00  0.00           C  
ATOM    190  H   ALA    13      28.691  36.053  39.880  1.00  0.00           H  
ATOM    191  HA  ALA    13      28.959  33.346  38.669  1.00  0.00           H  
ATOM    192  HB1 ALA    13      31.067  34.556  38.301  1.00  0.00           H  
ATOM    193  HB2 ALA    13      31.226  34.946  40.079  1.00  0.00           H  
ATOM    194  HB3 ALA    13      31.347  33.243  39.501  1.00  0.00           H  
ATOM    195  N   ILE    14      28.718  32.202  40.806  1.00  0.00           N  
ATOM    196  CA  ILE    14      28.358  31.464  42.046  1.00  0.00           C  
ATOM    197  C   ILE    14      29.581  31.393  42.913  1.00  0.00           C  
ATOM    198  O   ILE    14      30.729  31.093  42.443  1.00  0.00           O  
ATOM    199  CB  ILE    14      27.838  30.050  41.708  1.00  0.00           C  
ATOM    200  CG2 ILE    14      27.698  29.196  43.020  1.00  0.00           C  
ATOM    201  CG1 ILE    14      26.464  30.163  41.020  1.00  0.00           C  
ATOM    202  CD1 ILE    14      26.465  30.517  39.547  1.00  0.00           C  
ATOM    203  H   ILE    14      29.174  31.672  40.076  1.00  0.00           H  
ATOM    204  HA  ILE    14      27.599  32.024  42.594  1.00  0.00           H  
ATOM    205  HB  ILE    14      28.548  29.631  40.996  1.00  0.00           H  
ATOM    206 HG21 ILE    14      28.684  29.026  43.452  1.00  0.00           H  
ATOM    207 HG22 ILE    14      27.227  29.864  43.740  1.00  0.00           H  
ATOM    208 HG23 ILE    14      26.924  28.442  42.870  1.00  0.00           H  
ATOM    209 HG12 ILE    14      25.868  29.255  41.108  1.00  0.00           H  
ATOM    210 HG13 ILE    14      25.987  30.932  41.627  1.00  0.00           H  
ATOM    211 HD11 ILE    14      26.541  31.565  39.255  1.00  0.00           H  
ATOM    212 HD12 ILE    14      27.039  29.715  39.085  1.00  0.00           H  
ATOM    213 HD13 ILE    14      25.465  30.322  39.161  1.00  0.00           H  
ATOM    214  N   TRP    15      29.375  31.798  44.179  1.00  0.00           N  
ATOM    215  CA  TRP    15      30.419  31.634  45.243  1.00  0.00           C  
ATOM    216  C   TRP    15      30.355  30.241  45.884  1.00  0.00           C  
ATOM    217  O   TRP    15      29.375  29.875  46.491  1.00  0.00           O  
ATOM    218  CB  TRP    15      30.295  32.821  46.249  1.00  0.00           C  
ATOM    219  CG  TRP    15      31.055  32.773  47.513  1.00  0.00           C  
ATOM    220  CD1 TRP    15      30.617  32.910  48.802  1.00  0.00           C  
ATOM    221  NE1 TRP    15      31.706  32.918  49.650  1.00  0.00           N  
ATOM    222  CE2 TRP    15      32.869  32.690  49.000  1.00  0.00           C  
ATOM    223  CZ2 TRP    15      34.198  32.576  49.399  1.00  0.00           C  
ATOM    224  CH2 TRP    15      35.273  32.429  48.470  1.00  0.00           C  
ATOM    225  CZ3 TRP    15      34.898  32.446  47.159  1.00  0.00           C  
ATOM    226  CE3 TRP    15      33.609  32.625  46.706  1.00  0.00           C  
ATOM    227  CD2 TRP    15      32.537  32.717  47.591  1.00  0.00           C  
ATOM    228  H   TRP    15      28.477  32.128  44.502  1.00  0.00           H  
ATOM    229  HA  TRP    15      31.384  31.878  44.799  1.00  0.00           H  
ATOM    230  HB2 TRP    15      30.475  33.619  45.529  1.00  0.00           H  
ATOM    231  HB3 TRP    15      29.242  32.865  46.527  1.00  0.00           H  
ATOM    232  HD1 TRP    15      29.589  33.013  49.120  1.00  0.00           H  
ATOM    233  HE1 TRP    15      31.595  33.053  50.646  1.00  0.00           H  
ATOM    234  HZ2 TRP    15      34.429  32.551  50.454  1.00  0.00           H  
ATOM    235  HH2 TRP    15      36.305  32.334  48.775  1.00  0.00           H  
ATOM    236  HZ3 TRP    15      35.680  32.307  46.426  1.00  0.00           H  
ATOM    237  HE3 TRP    15      33.383  32.569  45.650  1.00  0.00           H  
ATOM    238  N   SER    16      31.297  29.355  45.744  1.00  0.00           N  
ATOM    239  CA  SER    16      31.116  27.939  46.056  1.00  0.00           C  
ATOM    240  C   SER    16      30.842  27.661  47.571  1.00  0.00           C  
ATOM    241  O   SER    16      30.134  26.707  47.894  1.00  0.00           O  
ATOM    242  CB  SER    16      32.360  27.153  45.551  1.00  0.00           C  
ATOM    243  OG  SER    16      33.550  27.672  46.142  1.00  0.00           O  
ATOM    244  H   SER    16      32.171  29.565  45.282  1.00  0.00           H  
ATOM    245  HA  SER    16      30.286  27.624  45.423  1.00  0.00           H  
ATOM    246  HB2 SER    16      32.211  26.142  45.928  1.00  0.00           H  
ATOM    247  HB3 SER    16      32.341  27.099  44.462  1.00  0.00           H  
ATOM    248  HG  SER    16      33.824  27.037  46.808  1.00  0.00           H  
ATOM    249  N   GLU    17      31.365  28.506  48.481  1.00  0.00           N  
ATOM    250  CA  GLU    17      31.072  28.259  49.905  1.00  0.00           C  
ATOM    251  C   GLU    17      29.556  28.242  50.312  1.00  0.00           C  
ATOM    252  O   GLU    17      29.076  27.452  51.082  1.00  0.00           O  
ATOM    253  CB  GLU    17      31.790  29.272  50.880  1.00  0.00           C  
ATOM    254  CG  GLU    17      33.322  29.392  50.601  1.00  0.00           C  
ATOM    255  CD  GLU    17      34.085  28.135  50.959  1.00  0.00           C  
ATOM    256  OE1 GLU    17      34.847  27.655  50.104  1.00  0.00           O  
ATOM    257  OE2 GLU    17      34.046  27.606  52.101  1.00  0.00           O1-
ATOM    258  H   GLU    17      31.955  29.284  48.223  1.00  0.00           H  
ATOM    259  HA  GLU    17      31.485  27.287  50.174  1.00  0.00           H  
ATOM    260  HB2 GLU    17      31.286  30.238  50.913  1.00  0.00           H  
ATOM    261  HB3 GLU    17      31.645  28.855  51.876  1.00  0.00           H  
ATOM    262  HG2 GLU    17      33.548  29.618  49.559  1.00  0.00           H  
ATOM    263  HG3 GLU    17      33.726  30.110  51.315  1.00  0.00           H  
ATOM    264  N   ASP    18      28.708  29.124  49.693  1.00  0.00           N  
ATOM    265  CA  ASP    18      27.183  29.172  49.865  1.00  0.00           C  
ATOM    266  C   ASP    18      26.381  28.309  48.832  1.00  0.00           C  
ATOM    267  O   ASP    18      25.342  27.732  49.140  1.00  0.00           O  
ATOM    268  CB  ASP    18      26.649  30.651  49.803  1.00  0.00           C  
ATOM    269  CG  ASP    18      27.318  31.659  50.726  1.00  0.00           C  
ATOM    270  OD1 ASP    18      27.279  32.889  50.335  1.00  0.00           O  
ATOM    271  OD2 ASP    18      27.906  31.276  51.757  1.00  0.00           O1-
ATOM    272  H   ASP    18      29.058  29.819  49.050  1.00  0.00           H  
ATOM    273  HA  ASP    18      26.881  28.806  50.847  1.00  0.00           H  
ATOM    274  HB2 ASP    18      26.677  30.963  48.759  1.00  0.00           H  
ATOM    275  HB3 ASP    18      25.611  30.424  50.044  1.00  0.00           H  
ATOM    276  N   GLY    19      26.864  28.373  47.611  1.00  0.00           N  
ATOM    277  CA  GLY    19      26.191  28.082  46.356  1.00  0.00           C  
ATOM    278  C   GLY    19      25.263  29.192  45.867  1.00  0.00           C  
ATOM    279  O   GLY    19      24.430  28.963  45.016  1.00  0.00           O  
ATOM    280  H   GLY    19      27.806  28.733  47.556  1.00  0.00           H  
ATOM    281  HA2 GLY    19      26.953  28.098  45.575  1.00  0.00           H  
ATOM    282  HA3 GLY    19      25.794  27.068  46.319  1.00  0.00           H  
ATOM    283  N   CYS    20      25.603  30.418  46.292  1.00  0.00           N  
ATOM    284  CA  CYS    20      24.783  31.654  46.068  1.00  0.00           C  
ATOM    285  C   CYS    20      25.568  32.531  45.054  1.00  0.00           C  
ATOM    286  O   CYS    20      26.808  32.600  44.918  1.00  0.00           O  
ATOM    287  CB  CYS    20      24.577  32.338  47.464  1.00  0.00           C  
ATOM    288  SG  CYS    20      23.693  33.882  47.241  1.00  0.00           S  
ATOM    289  H   CYS    20      26.516  30.454  46.724  1.00  0.00           H  
ATOM    290  HA  CYS    20      23.767  31.451  45.729  1.00  0.00           H  
ATOM    291  HB2 CYS    20      24.029  31.616  48.069  1.00  0.00           H  
ATOM    292  HB3 CYS    20      25.563  32.578  47.861  1.00  0.00           H  
ATOM    293  HG  CYS    20      24.773  34.650  47.072  1.00  0.00           H  
ATOM    294  N   ILE    21      24.773  33.233  44.311  1.00  0.00           N  
ATOM    295  CA  ILE    21      25.185  34.042  43.212  1.00  0.00           C  
ATOM    296  C   ILE    21      25.563  35.446  43.690  1.00  0.00           C  
ATOM    297  O   ILE    21      24.923  36.072  44.517  1.00  0.00           O  
ATOM    298  CB  ILE    21      24.147  33.993  42.092  1.00  0.00           C  
ATOM    299  CG2 ILE    21      22.814  34.680  42.449  1.00  0.00           C  
ATOM    300  CG1 ILE    21      24.738  34.637  40.834  1.00  0.00           C  
ATOM    301  CD1 ILE    21      23.871  34.460  39.567  1.00  0.00           C  
ATOM    302  H   ILE    21      23.772  33.108  44.367  1.00  0.00           H  
ATOM    303  HA  ILE    21      26.125  33.611  42.868  1.00  0.00           H  
ATOM    304  HB  ILE    21      23.869  32.982  41.798  1.00  0.00           H  
ATOM    305 HG21 ILE    21      22.917  35.760  42.551  1.00  0.00           H  
ATOM    306 HG22 ILE    21      22.029  34.329  41.779  1.00  0.00           H  
ATOM    307 HG23 ILE    21      22.478  34.306  43.417  1.00  0.00           H  
ATOM    308 HG12 ILE    21      25.099  35.651  41.011  1.00  0.00           H  
ATOM    309 HG13 ILE    21      25.643  34.052  40.666  1.00  0.00           H  
ATOM    310 HD11 ILE    21      24.368  35.083  38.823  1.00  0.00           H  
ATOM    311 HD12 ILE    21      23.937  33.410  39.280  1.00  0.00           H  
ATOM    312 HD13 ILE    21      22.829  34.762  39.679  1.00  0.00           H  
ATOM    313  N   TYR    22      26.632  35.991  43.163  1.00  0.00           N  
ATOM    314  CA  TYR    22      27.133  37.309  43.455  1.00  0.00           C  
ATOM    315  C   TYR    22      27.648  38.071  42.196  1.00  0.00           C  
ATOM    316  O   TYR    22      28.118  37.405  41.285  1.00  0.00           O  
ATOM    317  CB  TYR    22      28.124  37.200  44.595  1.00  0.00           C  
ATOM    318  CG  TYR    22      27.557  36.646  45.890  1.00  0.00           C  
ATOM    319  CD1 TYR    22      27.778  35.286  46.186  1.00  0.00           C  
ATOM    320  CE1 TYR    22      27.240  34.743  47.413  1.00  0.00           C  
ATOM    321  CZ  TYR    22      26.686  35.580  48.361  1.00  0.00           C  
ATOM    322  OH  TYR    22      26.346  35.162  49.636  1.00  0.00           O  
ATOM    323  CE2 TYR    22      26.452  36.957  48.030  1.00  0.00           C  
ATOM    324  CD2 TYR    22      26.801  37.428  46.765  1.00  0.00           C  
ATOM    325  H   TYR    22      27.101  35.506  42.411  1.00  0.00           H  
ATOM    326  HA  TYR    22      26.343  37.880  43.943  1.00  0.00           H  
ATOM    327  HB2 TYR    22      29.010  36.619  44.344  1.00  0.00           H  
ATOM    328  HB3 TYR    22      28.427  38.233  44.769  1.00  0.00           H  
ATOM    329  HD1 TYR    22      28.226  34.580  45.502  1.00  0.00           H  
ATOM    330  HE1 TYR    22      27.456  33.769  47.827  1.00  0.00           H  
ATOM    331  HH  TYR    22      26.577  34.239  49.758  1.00  0.00           H  
ATOM    332  HE2 TYR    22      25.936  37.588  48.740  1.00  0.00           H  
ATOM    333  HD2 TYR    22      26.612  38.457  46.499  1.00  0.00           H  
ATOM    334  N   PRO    23      27.565  39.458  42.142  1.00  0.00           N  
ATOM    335  CA  PRO    23      28.194  40.212  41.082  1.00  0.00           C  
ATOM    336  C   PRO    23      29.765  39.993  41.100  1.00  0.00           C  
ATOM    337  O   PRO    23      30.315  39.876  42.205  1.00  0.00           O  
ATOM    338  CD  PRO    23      26.906  40.318  43.117  1.00  0.00           C  
ATOM    339  CG  PRO    23      27.378  41.719  42.834  1.00  0.00           C  
ATOM    340  CB  PRO    23      27.726  41.743  41.350  1.00  0.00           C  
ATOM    341  HD2 PRO    23      27.172  40.049  44.140  1.00  0.00           H  
ATOM    342  HD3 PRO    23      25.833  40.338  42.921  1.00  0.00           H  
ATOM    343  HG2 PRO    23      28.290  41.821  43.421  1.00  0.00           H  
ATOM    344  HG3 PRO    23      26.690  42.475  43.216  1.00  0.00           H  
ATOM    345  HB2 PRO    23      28.400  42.587  41.198  1.00  0.00           H  
ATOM    346  HB3 PRO    23      26.777  41.863  40.828  1.00  0.00           H  
ATOM    347  HA  PRO    23      27.858  39.854  40.108  1.00  0.00           H  
ATOM    348  N   ALA    24      30.370  39.922  39.934  1.00  0.00           N  
ATOM    349  CA  ALA    24      31.878  39.884  39.771  1.00  0.00           C  
ATOM    350  C   ALA    24      32.353  40.871  38.673  1.00  0.00           C  
ATOM    351  O   ALA    24      31.568  41.531  38.065  1.00  0.00           O  
ATOM    352  CB  ALA    24      32.324  38.416  39.498  1.00  0.00           C  
ATOM    353  H   ALA    24      29.820  40.094  39.106  1.00  0.00           H  
ATOM    354  HA  ALA    24      32.362  40.286  40.662  1.00  0.00           H  
ATOM    355  HB1 ALA    24      31.869  37.864  40.321  1.00  0.00           H  
ATOM    356  HB2 ALA    24      31.890  38.014  38.582  1.00  0.00           H  
ATOM    357  HB3 ALA    24      33.399  38.243  39.547  1.00  0.00           H  
ATOM    358  N   THR    25      33.621  40.860  38.345  1.00  0.00           N  
ATOM    359  CA  THR    25      34.299  41.602  37.202  1.00  0.00           C  
ATOM    360  C   THR    25      35.556  40.841  36.852  1.00  0.00           C  
ATOM    361  O   THR    25      36.253  40.543  37.851  1.00  0.00           O  
ATOM    362  CB  THR    25      34.703  43.039  37.585  1.00  0.00           C  
ATOM    363  CG2 THR    25      35.411  43.914  36.491  1.00  0.00           C  
ATOM    364  OG1 THR    25      33.501  43.753  37.844  1.00  0.00           O  
ATOM    365  H   THR    25      34.240  40.440  39.024  1.00  0.00           H  
ATOM    366  HA  THR    25      33.666  41.628  36.314  1.00  0.00           H  
ATOM    367  HB  THR    25      35.290  43.000  38.503  1.00  0.00           H  
ATOM    368 HG21 THR    25      35.626  44.873  36.960  1.00  0.00           H  
ATOM    369 HG22 THR    25      36.349  43.509  36.110  1.00  0.00           H  
ATOM    370 HG23 THR    25      34.829  44.091  35.586  1.00  0.00           H  
ATOM    371  HG1 THR    25      32.931  43.061  38.187  1.00  0.00           H  
ATOM    372  N   ILE    26      35.757  40.621  35.542  1.00  0.00           N  
ATOM    373  CA  ILE    26      36.879  39.835  35.045  1.00  0.00           C  
ATOM    374  C   ILE    26      38.206  40.495  35.156  1.00  0.00           C  
ATOM    375  O   ILE    26      38.373  41.603  34.607  1.00  0.00           O  
ATOM    376  CB  ILE    26      36.645  39.399  33.621  1.00  0.00           C  
ATOM    377  CG2 ILE    26      37.762  38.486  33.174  1.00  0.00           C  
ATOM    378  CG1 ILE    26      35.259  38.614  33.317  1.00  0.00           C  
ATOM    379  CD1 ILE    26      34.973  38.261  31.901  1.00  0.00           C  
ATOM    380  H   ILE    26      35.025  40.923  34.916  1.00  0.00           H  
ATOM    381  HA  ILE    26      36.951  38.924  35.639  1.00  0.00           H  
ATOM    382  HB  ILE    26      36.575  40.307  33.023  1.00  0.00           H  
ATOM    383 HG21 ILE    26      38.691  39.051  33.101  1.00  0.00           H  
ATOM    384 HG22 ILE    26      37.745  37.632  33.852  1.00  0.00           H  
ATOM    385 HG23 ILE    26      37.638  37.940  32.238  1.00  0.00           H  
ATOM    386 HG12 ILE    26      35.391  37.676  33.855  1.00  0.00           H  
ATOM    387 HG13 ILE    26      34.399  39.202  33.638  1.00  0.00           H  
ATOM    388 HD11 ILE    26      34.759  39.171  31.340  1.00  0.00           H  
ATOM    389 HD12 ILE    26      35.754  37.734  31.353  1.00  0.00           H  
ATOM    390 HD13 ILE    26      34.048  37.690  31.973  1.00  0.00           H  
ATOM    391  N   ALA    27      39.142  39.963  35.886  1.00  0.00           N  
ATOM    392  CA  ALA    27      40.482  40.476  36.206  1.00  0.00           C  
ATOM    393  C   ALA    27      41.558  39.864  35.352  1.00  0.00           C  
ATOM    394  O   ALA    27      42.641  40.420  35.209  1.00  0.00           O  
ATOM    395  CB  ALA    27      40.667  39.924  37.587  1.00  0.00           C  
ATOM    396  H   ALA    27      38.917  39.032  36.205  1.00  0.00           H  
ATOM    397  HA  ALA    27      40.669  41.541  36.346  1.00  0.00           H  
ATOM    398  HB1 ALA    27      39.874  40.378  38.182  1.00  0.00           H  
ATOM    399  HB2 ALA    27      40.642  38.835  37.605  1.00  0.00           H  
ATOM    400  HB3 ALA    27      41.690  40.273  37.721  1.00  0.00           H  
ATOM    401  N   SER    28      41.351  38.654  34.794  1.00  0.00           N  
ATOM    402  CA  SER    28      42.341  37.968  33.800  1.00  0.00           C  
ATOM    403  C   SER    28      41.576  36.962  32.879  1.00  0.00           C  
ATOM    404  O   SER    28      40.510  36.371  33.227  1.00  0.00           O  
ATOM    405  CB  SER    28      43.543  37.257  34.461  1.00  0.00           C  
ATOM    406  OG  SER    28      44.582  36.838  33.686  1.00  0.00           O  
ATOM    407  H   SER    28      40.488  38.171  35.000  1.00  0.00           H  
ATOM    408  HA  SER    28      42.719  38.718  33.106  1.00  0.00           H  
ATOM    409  HB2 SER    28      43.881  37.817  35.333  1.00  0.00           H  
ATOM    410  HB3 SER    28      43.149  36.347  34.913  1.00  0.00           H  
ATOM    411  HG  SER    28      44.972  37.644  33.340  1.00  0.00           H  
ATOM    412  N   ILE    29      42.139  36.553  31.714  1.00  0.00           N  
ATOM    413  CA  ILE    29      41.547  35.579  30.745  1.00  0.00           C  
ATOM    414  C   ILE    29      42.675  34.698  30.116  1.00  0.00           C  
ATOM    415  O   ILE    29      43.797  35.194  29.908  1.00  0.00           O  
ATOM    416  CB  ILE    29      40.577  36.263  29.679  1.00  0.00           C  
ATOM    417  CG2 ILE    29      40.404  35.394  28.414  1.00  0.00           C  
ATOM    418  CG1 ILE    29      39.293  36.790  30.360  1.00  0.00           C  
ATOM    419  CD1 ILE    29      38.219  37.360  29.406  1.00  0.00           C  
ATOM    420  H   ILE    29      43.066  36.920  31.550  1.00  0.00           H  
ATOM    421  HA  ILE    29      41.034  34.828  31.346  1.00  0.00           H  
ATOM    422  HB  ILE    29      41.156  37.076  29.243  1.00  0.00           H  
ATOM    423 HG21 ILE    29      39.916  36.000  27.651  1.00  0.00           H  
ATOM    424 HG22 ILE    29      41.396  35.232  27.994  1.00  0.00           H  
ATOM    425 HG23 ILE    29      40.013  34.418  28.702  1.00  0.00           H  
ATOM    426 HG12 ILE    29      38.884  35.941  30.907  1.00  0.00           H  
ATOM    427 HG13 ILE    29      39.613  37.532  31.093  1.00  0.00           H  
ATOM    428 HD11 ILE    29      38.728  37.992  28.679  1.00  0.00           H  
ATOM    429 HD12 ILE    29      37.586  36.617  28.921  1.00  0.00           H  
ATOM    430 HD13 ILE    29      37.630  38.104  29.943  1.00  0.00           H  
ATOM    431  N   ASP    30      42.311  33.459  29.962  1.00  0.00           N  
ATOM    432  CA  ASP    30      43.211  32.393  29.433  1.00  0.00           C  
ATOM    433  C   ASP    30      42.377  31.375  28.607  1.00  0.00           C  
ATOM    434  O   ASP    30      41.683  30.447  29.147  1.00  0.00           O  
ATOM    435  CB  ASP    30      43.951  31.777  30.600  1.00  0.00           C  
ATOM    436  CG  ASP    30      44.892  30.627  30.164  1.00  0.00           C  
ATOM    437  OD1 ASP    30      45.753  30.376  30.973  1.00  0.00           O  
ATOM    438  OD2 ASP    30      44.817  30.148  29.040  1.00  0.00           O1-
ATOM    439  H   ASP    30      41.382  33.144  30.202  1.00  0.00           H  
ATOM    440  HA  ASP    30      43.900  32.953  28.801  1.00  0.00           H  
ATOM    441  HB2 ASP    30      44.475  32.629  31.029  1.00  0.00           H  
ATOM    442  HB3 ASP    30      43.149  31.294  31.159  1.00  0.00           H  
ATOM    443  N   PHE    31      42.308  31.704  27.343  1.00  0.00           N  
ATOM    444  CA  PHE    31      41.455  31.004  26.337  1.00  0.00           C  
ATOM    445  C   PHE    31      41.727  29.527  26.083  1.00  0.00           C  
ATOM    446  O   PHE    31      40.746  28.726  25.858  1.00  0.00           O  
ATOM    447  CB  PHE    31      41.621  31.674  24.993  1.00  0.00           C  
ATOM    448  CG  PHE    31      41.739  33.148  25.196  1.00  0.00           C  
ATOM    449  CD1 PHE    31      42.945  33.871  25.446  1.00  0.00           C  
ATOM    450  CE1 PHE    31      42.966  35.269  25.446  1.00  0.00           C  
ATOM    451  CZ  PHE    31      41.798  35.998  25.373  1.00  0.00           C  
ATOM    452  CE2 PHE    31      40.591  35.252  25.115  1.00  0.00           C  
ATOM    453  CD2 PHE    31      40.534  33.874  25.140  1.00  0.00           C  
ATOM    454  H   PHE    31      42.984  32.374  27.006  1.00  0.00           H  
ATOM    455  HA  PHE    31      40.422  31.218  26.608  1.00  0.00           H  
ATOM    456  HB2 PHE    31      42.369  31.130  24.415  1.00  0.00           H  
ATOM    457  HB3 PHE    31      40.713  31.596  24.395  1.00  0.00           H  
ATOM    458  HD1 PHE    31      43.895  33.364  25.519  1.00  0.00           H  
ATOM    459  HE1 PHE    31      43.957  35.693  25.503  1.00  0.00           H  
ATOM    460  HZ  PHE    31      41.798  37.072  25.262  1.00  0.00           H  
ATOM    461  HE2 PHE    31      39.691  35.790  24.858  1.00  0.00           H  
ATOM    462  HD2 PHE    31      39.592  33.396  24.914  1.00  0.00           H  
ATOM    463  N   LYS    32      43.020  29.138  26.243  1.00  0.00           N  
ATOM    464  CA  LYS    32      43.467  27.742  26.010  1.00  0.00           C  
ATOM    465  C   LYS    32      43.177  26.814  27.271  1.00  0.00           C  
ATOM    466  O   LYS    32      43.325  25.579  27.124  1.00  0.00           O  
ATOM    467  CB  LYS    32      44.932  27.665  25.622  1.00  0.00           C  
ATOM    468  CG  LYS    32      45.253  28.365  24.306  1.00  0.00           C  
ATOM    469  CD  LYS    32      46.669  28.066  23.896  1.00  0.00           C  
ATOM    470  CE  LYS    32      46.959  26.657  23.384  1.00  0.00           C  
ATOM    471  NZ  LYS    32      46.481  26.383  22.077  1.00  0.00           N1+
ATOM    472  H   LYS    32      43.712  29.832  26.487  1.00  0.00           H  
ATOM    473  HA  LYS    32      42.878  27.339  25.185  1.00  0.00           H  
ATOM    474  HB2 LYS    32      45.520  28.119  26.419  1.00  0.00           H  
ATOM    475  HB3 LYS    32      45.270  26.632  25.547  1.00  0.00           H  
ATOM    476  HG2 LYS    32      44.542  28.020  23.557  1.00  0.00           H  
ATOM    477  HG3 LYS    32      45.319  29.450  24.387  1.00  0.00           H  
ATOM    478  HD2 LYS    32      47.040  28.785  23.167  1.00  0.00           H  
ATOM    479  HD3 LYS    32      47.279  28.315  24.765  1.00  0.00           H  
ATOM    480  HE2 LYS    32      48.025  26.449  23.295  1.00  0.00           H  
ATOM    481  HE3 LYS    32      46.575  25.964  24.131  1.00  0.00           H  
ATOM    482  HZ1 LYS    32      45.547  26.732  21.920  1.00  0.00           H  
ATOM    483  HZ2 LYS    32      47.085  26.646  21.311  1.00  0.00           H  
ATOM    484  HZ3 LYS    32      46.271  25.402  21.958  1.00  0.00           H  
ATOM    485  N   ARG    33      42.684  27.331  28.421  1.00  0.00           N  
ATOM    486  CA  ARG    33      41.892  26.595  29.455  1.00  0.00           C  
ATOM    487  C   ARG    33      40.447  27.074  29.614  1.00  0.00           C  
ATOM    488  O   ARG    33      39.833  26.729  30.646  1.00  0.00           O  
ATOM    489  CB  ARG    33      42.617  26.640  30.826  1.00  0.00           C  
ATOM    490  CG  ARG    33      43.905  25.832  31.038  1.00  0.00           C  
ATOM    491  CD  ARG    33      44.442  26.048  32.438  1.00  0.00           C  
ATOM    492  NE  ARG    33      44.884  27.366  32.701  1.00  0.00           N  
ATOM    493  CZ  ARG    33      44.741  28.162  33.725  1.00  0.00           C  
ATOM    494  NH1 ARG    33      44.279  27.647  34.812  1.00  0.00           N  
ATOM    495  NH2 ARG    33      45.026  29.400  33.614  1.00  0.00           N1+
ATOM    496  H   ARG    33      42.679  28.340  28.387  1.00  0.00           H  
ATOM    497  HA  ARG    33      41.814  25.541  29.191  1.00  0.00           H  
ATOM    498  HB2 ARG    33      42.781  27.705  30.990  1.00  0.00           H  
ATOM    499  HB3 ARG    33      41.907  26.282  31.573  1.00  0.00           H  
ATOM    500  HG2 ARG    33      43.588  24.798  30.911  1.00  0.00           H  
ATOM    501  HG3 ARG    33      44.633  26.089  30.267  1.00  0.00           H  
ATOM    502  HD2 ARG    33      43.726  25.793  33.220  1.00  0.00           H  
ATOM    503  HD3 ARG    33      45.212  25.278  32.475  1.00  0.00           H  
ATOM    504  HE  ARG    33      45.257  27.912  31.937  1.00  0.00           H  
ATOM    505 HH11 ARG    33      44.162  26.672  35.050  1.00  0.00           H  
ATOM    506 HH12 ARG    33      43.819  28.242  35.486  1.00  0.00           H  
ATOM    507 HH21 ARG    33      45.524  29.769  32.816  1.00  0.00           H  
ATOM    508 HH22 ARG    33      44.913  30.053  34.376  1.00  0.00           H  
ATOM    509  N   GLU    34      39.873  27.782  28.600  1.00  0.00           N  
ATOM    510  CA  GLU    34      38.511  28.304  28.640  1.00  0.00           C  
ATOM    511  C   GLU    34      38.154  29.114  29.934  1.00  0.00           C  
ATOM    512  O   GLU    34      36.999  29.113  30.483  1.00  0.00           O  
ATOM    513  CB  GLU    34      37.462  27.213  28.419  1.00  0.00           C  
ATOM    514  CG  GLU    34      37.484  26.354  27.139  1.00  0.00           C  
ATOM    515  CD  GLU    34      38.525  25.154  27.344  1.00  0.00           C  
ATOM    516  OE1 GLU    34      39.298  24.874  26.441  1.00  0.00           O  
ATOM    517  OE2 GLU    34      38.385  24.403  28.337  1.00  0.00           O1-
ATOM    518  H   GLU    34      40.489  28.099  27.866  1.00  0.00           H  
ATOM    519  HA  GLU    34      38.437  29.058  27.858  1.00  0.00           H  
ATOM    520  HB2 GLU    34      37.385  26.680  29.366  1.00  0.00           H  
ATOM    521  HB3 GLU    34      36.565  27.832  28.390  1.00  0.00           H  
ATOM    522  HG2 GLU    34      36.514  25.942  26.861  1.00  0.00           H  
ATOM    523  HG3 GLU    34      37.903  26.925  26.310  1.00  0.00           H  
ATOM    524  N   THR    35      39.196  29.796  30.435  1.00  0.00           N  
ATOM    525  CA  THR    35      39.276  30.258  31.826  1.00  0.00           C  
ATOM    526  C   THR    35      39.394  31.774  31.920  1.00  0.00           C  
ATOM    527  O   THR    35      40.009  32.448  31.012  1.00  0.00           O  
ATOM    528  CB  THR    35      40.468  29.577  32.518  1.00  0.00           C  
ATOM    529  CG2 THR    35      40.904  30.116  33.853  1.00  0.00           C  
ATOM    530  OG1 THR    35      39.974  28.247  32.753  1.00  0.00           O  
ATOM    531  H   THR    35      39.935  29.892  29.752  1.00  0.00           H  
ATOM    532  HA  THR    35      38.418  29.937  32.417  1.00  0.00           H  
ATOM    533  HB  THR    35      41.350  29.458  31.889  1.00  0.00           H  
ATOM    534 HG21 THR    35      41.266  31.142  33.799  1.00  0.00           H  
ATOM    535 HG22 THR    35      40.040  30.063  34.516  1.00  0.00           H  
ATOM    536 HG23 THR    35      41.662  29.456  34.276  1.00  0.00           H  
ATOM    537  HG1 THR    35      39.688  28.012  31.867  1.00  0.00           H  
ATOM    538  N   CYS    36      38.939  32.238  33.114  1.00  0.00           N  
ATOM    539  CA  CYS    36      39.105  33.614  33.531  1.00  0.00           C  
ATOM    540  C   CYS    36      39.195  33.787  35.056  1.00  0.00           C  
ATOM    541  O   CYS    36      38.398  33.200  35.827  1.00  0.00           O  
ATOM    542  CB  CYS    36      37.941  34.429  32.931  1.00  0.00           C  
ATOM    543  SG  CYS    36      36.257  34.015  33.721  1.00  0.00           S  
ATOM    544  H   CYS    36      38.394  31.625  33.703  1.00  0.00           H  
ATOM    545  HA  CYS    36      40.021  34.044  33.126  1.00  0.00           H  
ATOM    546  HB2 CYS    36      38.152  35.457  33.228  1.00  0.00           H  
ATOM    547  HB3 CYS    36      37.838  34.315  31.852  1.00  0.00           H  
ATOM    548  HG  CYS    36      36.624  32.932  34.412  1.00  0.00           H  
ATOM    549  N   VAL    37      40.028  34.618  35.590  1.00  0.00           N  
ATOM    550  CA  VAL    37      39.978  35.020  36.940  1.00  0.00           C  
ATOM    551  C   VAL    37      38.903  36.107  37.061  1.00  0.00           C  
ATOM    552  O   VAL    37      38.796  36.909  36.151  1.00  0.00           O  
ATOM    553  CB  VAL    37      41.326  35.578  37.327  1.00  0.00           C  
ATOM    554  CG1 VAL    37      41.319  36.167  38.703  1.00  0.00           C  
ATOM    555  CG2 VAL    37      42.318  34.474  37.354  1.00  0.00           C  
ATOM    556  H   VAL    37      40.552  35.117  34.886  1.00  0.00           H  
ATOM    557  HA  VAL    37      39.812  34.147  37.571  1.00  0.00           H  
ATOM    558  HB  VAL    37      41.598  36.303  36.561  1.00  0.00           H  
ATOM    559 HG11 VAL    37      41.173  35.403  39.468  1.00  0.00           H  
ATOM    560 HG12 VAL    37      42.288  36.621  38.909  1.00  0.00           H  
ATOM    561 HG13 VAL    37      40.655  37.028  38.781  1.00  0.00           H  
ATOM    562 HG21 VAL    37      42.110  33.721  38.115  1.00  0.00           H  
ATOM    563 HG22 VAL    37      42.291  33.832  36.474  1.00  0.00           H  
ATOM    564 HG23 VAL    37      43.335  34.837  37.505  1.00  0.00           H  
ATOM    565  N   VAL    38      38.170  36.110  38.201  1.00  0.00           N  
ATOM    566  CA  VAL    38      37.139  37.104  38.567  1.00  0.00           C  
ATOM    567  C   VAL    38      37.238  37.614  39.993  1.00  0.00           C  
ATOM    568  O   VAL    38      37.723  36.816  40.812  1.00  0.00           O  
ATOM    569  CB  VAL    38      35.766  36.632  38.216  1.00  0.00           C  
ATOM    570  CG1 VAL    38      35.570  36.172  36.747  1.00  0.00           C  
ATOM    571  CG2 VAL    38      35.263  35.466  39.072  1.00  0.00           C  
ATOM    572  H   VAL    38      38.342  35.356  38.850  1.00  0.00           H  
ATOM    573  HA  VAL    38      37.412  37.903  37.877  1.00  0.00           H  
ATOM    574  HB  VAL    38      35.099  37.482  38.364  1.00  0.00           H  
ATOM    575 HG11 VAL    38      34.502  36.150  36.527  1.00  0.00           H  
ATOM    576 HG12 VAL    38      35.938  37.029  36.182  1.00  0.00           H  
ATOM    577 HG13 VAL    38      36.214  35.379  36.369  1.00  0.00           H  
ATOM    578 HG21 VAL    38      34.807  35.818  39.997  1.00  0.00           H  
ATOM    579 HG22 VAL    38      34.539  34.868  38.518  1.00  0.00           H  
ATOM    580 HG23 VAL    38      36.068  34.756  39.257  1.00  0.00           H  
ATOM    581  N   VAL    39      36.824  38.872  40.274  1.00  0.00           N  
ATOM    582  CA  VAL    39      36.722  39.415  41.671  1.00  0.00           C  
ATOM    583  C   VAL    39      35.331  39.813  41.940  1.00  0.00           C  
ATOM    584  O   VAL    39      34.658  40.371  41.063  1.00  0.00           O  
ATOM    585  CB  VAL    39      37.658  40.577  41.841  1.00  0.00           C  
ATOM    586  CG1 VAL    39      37.477  41.102  43.288  1.00  0.00           C  
ATOM    587  CG2 VAL    39      39.117  40.011  41.795  1.00  0.00           C  
ATOM    588  H   VAL    39      36.654  39.480  39.486  1.00  0.00           H  
ATOM    589  HA  VAL    39      37.028  38.640  42.374  1.00  0.00           H  
ATOM    590  HB  VAL    39      37.410  41.321  41.085  1.00  0.00           H  
ATOM    591 HG11 VAL    39      37.389  40.270  43.985  1.00  0.00           H  
ATOM    592 HG12 VAL    39      38.280  41.758  43.625  1.00  0.00           H  
ATOM    593 HG13 VAL    39      36.494  41.573  43.283  1.00  0.00           H  
ATOM    594 HG21 VAL    39      39.336  39.036  42.232  1.00  0.00           H  
ATOM    595 HG22 VAL    39      39.509  39.829  40.794  1.00  0.00           H  
ATOM    596 HG23 VAL    39      39.656  40.884  42.161  1.00  0.00           H  
ATOM    597  N   TYR    40      34.960  39.480  43.178  1.00  0.00           N  
ATOM    598  CA  TYR    40      33.525  39.684  43.453  1.00  0.00           C  
ATOM    599  C   TYR    40      33.243  41.180  43.903  1.00  0.00           C  
ATOM    600  O   TYR    40      33.886  41.678  44.836  1.00  0.00           O  
ATOM    601  CB  TYR    40      33.137  38.624  44.548  1.00  0.00           C  
ATOM    602  CG  TYR    40      32.924  37.132  44.164  1.00  0.00           C  
ATOM    603  CD1 TYR    40      33.858  36.231  44.338  1.00  0.00           C  
ATOM    604  CE1 TYR    40      33.668  34.889  43.921  1.00  0.00           C  
ATOM    605  CZ  TYR    40      32.495  34.530  43.251  1.00  0.00           C  
ATOM    606  OH  TYR    40      32.480  33.283  42.744  1.00  0.00           O  
ATOM    607  CE2 TYR    40      31.494  35.540  42.904  1.00  0.00           C  
ATOM    608  CD2 TYR    40      31.720  36.816  43.445  1.00  0.00           C  
ATOM    609  H   TYR    40      35.550  38.867  43.721  1.00  0.00           H  
ATOM    610  HA  TYR    40      32.876  39.572  42.585  1.00  0.00           H  
ATOM    611  HB2 TYR    40      33.931  38.681  45.292  1.00  0.00           H  
ATOM    612  HB3 TYR    40      32.273  39.041  45.066  1.00  0.00           H  
ATOM    613  HD1 TYR    40      34.707  36.646  44.860  1.00  0.00           H  
ATOM    614  HE1 TYR    40      34.525  34.244  44.047  1.00  0.00           H  
ATOM    615  HH  TYR    40      31.662  33.064  42.292  1.00  0.00           H  
ATOM    616  HE2 TYR    40      30.709  35.356  42.185  1.00  0.00           H  
ATOM    617  HD2 TYR    40      31.008  37.610  43.272  1.00  0.00           H  
ATOM    618  N   THR    41      32.257  41.842  43.198  1.00  0.00           N  
ATOM    619  CA  THR    41      31.998  43.306  43.276  1.00  0.00           C  
ATOM    620  C   THR    41      31.543  43.646  44.667  1.00  0.00           C  
ATOM    621  O   THR    41      30.578  43.064  45.166  1.00  0.00           O  
ATOM    622  CB  THR    41      30.933  43.644  42.230  1.00  0.00           C  
ATOM    623  CG2 THR    41      30.674  45.172  42.189  1.00  0.00           C  
ATOM    624  OG1 THR    41      31.446  43.363  40.885  1.00  0.00           O  
ATOM    625  H   THR    41      31.755  41.379  42.454  1.00  0.00           H  
ATOM    626  HA  THR    41      32.903  43.900  43.147  1.00  0.00           H  
ATOM    627  HB  THR    41      30.010  43.084  42.380  1.00  0.00           H  
ATOM    628 HG21 THR    41      31.586  45.754  42.321  1.00  0.00           H  
ATOM    629 HG22 THR    41      30.112  45.559  41.339  1.00  0.00           H  
ATOM    630 HG23 THR    41      30.096  45.377  43.090  1.00  0.00           H  
ATOM    631  HG1 THR    41      32.369  43.628  40.924  1.00  0.00           H  
ATOM    632  N   GLY    42      32.349  44.493  45.353  1.00  0.00           N  
ATOM    633  CA  GLY    42      32.105  44.937  46.714  1.00  0.00           C  
ATOM    634  C   GLY    42      32.588  43.953  47.798  1.00  0.00           C  
ATOM    635  O   GLY    42      32.620  44.359  48.966  1.00  0.00           O  
ATOM    636  H   GLY    42      33.074  44.939  44.810  1.00  0.00           H  
ATOM    637  HA2 GLY    42      32.602  45.895  46.856  1.00  0.00           H  
ATOM    638  HA3 GLY    42      31.023  45.065  46.745  1.00  0.00           H  
ATOM    639  N   TYR    43      33.034  42.724  47.438  1.00  0.00           N  
ATOM    640  CA  TYR    43      33.567  41.704  48.357  1.00  0.00           C  
ATOM    641  C   TYR    43      35.082  41.632  48.376  1.00  0.00           C  
ATOM    642  O   TYR    43      35.663  41.312  49.406  1.00  0.00           O  
ATOM    643  CB  TYR    43      32.926  40.355  48.219  1.00  0.00           C  
ATOM    644  CG  TYR    43      31.419  40.290  48.414  1.00  0.00           C  
ATOM    645  CD1 TYR    43      30.799  40.052  49.624  1.00  0.00           C  
ATOM    646  CE1 TYR    43      29.409  40.190  49.789  1.00  0.00           C  
ATOM    647  CZ  TYR    43      28.609  40.382  48.621  1.00  0.00           C  
ATOM    648  OH  TYR    43      27.282  40.556  48.686  1.00  0.00           O  
ATOM    649  CE2 TYR    43      29.234  40.318  47.351  1.00  0.00           C  
ATOM    650  CD2 TYR    43      30.595  40.424  47.293  1.00  0.00           C  
ATOM    651  H   TYR    43      32.880  42.464  46.475  1.00  0.00           H  
ATOM    652  HA  TYR    43      33.230  42.022  49.344  1.00  0.00           H  
ATOM    653  HB2 TYR    43      33.256  39.941  47.267  1.00  0.00           H  
ATOM    654  HB3 TYR    43      33.369  39.675  48.946  1.00  0.00           H  
ATOM    655  HD1 TYR    43      31.424  39.748  50.449  1.00  0.00           H  
ATOM    656  HE1 TYR    43      28.936  40.109  50.757  1.00  0.00           H  
ATOM    657  HH  TYR    43      26.856  40.390  49.529  1.00  0.00           H  
ATOM    658  HE2 TYR    43      28.633  40.374  46.455  1.00  0.00           H  
ATOM    659  HD2 TYR    43      31.101  40.628  46.361  1.00  0.00           H  
ATOM    660  N   GLY    44      35.766  41.904  47.236  1.00  0.00           N  
ATOM    661  CA  GLY    44      37.182  41.693  47.015  1.00  0.00           C  
ATOM    662  C   GLY    44      37.620  40.210  46.863  1.00  0.00           C  
ATOM    663  O   GLY    44      38.740  40.020  46.403  1.00  0.00           O  
ATOM    664  H   GLY    44      35.174  42.190  46.469  1.00  0.00           H  
ATOM    665  HA2 GLY    44      37.552  42.258  46.159  1.00  0.00           H  
ATOM    666  HA3 GLY    44      37.773  42.028  47.867  1.00  0.00           H  
ATOM    667  N   ASN    45      36.872  39.190  47.255  1.00  0.00           N  
ATOM    668  CA  ASN    45      37.337  37.799  47.076  1.00  0.00           C  
ATOM    669  C   ASN    45      37.596  37.436  45.588  1.00  0.00           C  
ATOM    670  O   ASN    45      36.942  37.934  44.658  1.00  0.00           O  
ATOM    671  CB  ASN    45      36.341  36.794  47.695  1.00  0.00           C  
ATOM    672  CG  ASN    45      36.122  36.830  49.173  1.00  0.00           C  
ATOM    673  OD1 ASN    45      35.526  37.748  49.751  1.00  0.00           O  
ATOM    674  ND2 ASN    45      36.694  35.955  49.918  1.00  0.00           N  
ATOM    675  H   ASN    45      36.036  39.348  47.799  1.00  0.00           H  
ATOM    676  HA  ASN    45      38.286  37.773  47.612  1.00  0.00           H  
ATOM    677  HB2 ASN    45      35.424  37.030  47.155  1.00  0.00           H  
ATOM    678  HB3 ASN    45      36.643  35.782  47.426  1.00  0.00           H  
ATOM    679 HD21 ASN    45      37.150  35.138  49.537  1.00  0.00           H  
ATOM    680 HD22 ASN    45      36.368  35.917  50.873  1.00  0.00           H  
ATOM    681  N   ARG    46      38.508  36.552  45.316  1.00  0.00           N  
ATOM    682  CA  ARG    46      38.952  36.103  44.012  1.00  0.00           C  
ATOM    683  C   ARG    46      38.479  34.739  43.753  1.00  0.00           C  
ATOM    684  O   ARG    46      38.545  33.872  44.689  1.00  0.00           O  
ATOM    685  CB  ARG    46      40.445  36.205  43.943  1.00  0.00           C  
ATOM    686  CG  ARG    46      41.132  36.267  42.535  1.00  0.00           C  
ATOM    687  CD  ARG    46      42.659  36.047  42.413  1.00  0.00           C  
ATOM    688  NE  ARG    46      43.407  37.114  43.138  1.00  0.00           N  
ATOM    689  CZ  ARG    46      44.110  36.987  44.310  1.00  0.00           C  
ATOM    690  NH1 ARG    46      44.532  35.855  44.864  1.00  0.00           N  
ATOM    691  NH2 ARG    46      44.412  37.998  44.951  1.00  0.00           N1+
ATOM    692  H   ARG    46      39.007  36.144  46.094  1.00  0.00           H  
ATOM    693  HA  ARG    46      38.472  36.741  43.268  1.00  0.00           H  
ATOM    694  HB2 ARG    46      40.765  37.129  44.425  1.00  0.00           H  
ATOM    695  HB3 ARG    46      40.811  35.339  44.493  1.00  0.00           H  
ATOM    696  HG2 ARG    46      40.582  35.581  41.892  1.00  0.00           H  
ATOM    697  HG3 ARG    46      40.869  37.215  42.065  1.00  0.00           H  
ATOM    698  HD2 ARG    46      42.905  35.135  42.956  1.00  0.00           H  
ATOM    699  HD3 ARG    46      42.929  35.985  41.359  1.00  0.00           H  
ATOM    700  HE  ARG    46      43.156  38.078  42.968  1.00  0.00           H  
ATOM    701 HH11 ARG    46      44.261  34.976  44.447  1.00  0.00           H  
ATOM    702 HH12 ARG    46      44.746  35.841  45.851  1.00  0.00           H  
ATOM    703 HH21 ARG    46      44.116  38.932  44.704  1.00  0.00           H  
ATOM    704 HH22 ARG    46      45.150  38.005  45.641  1.00  0.00           H  
ATOM    705  N   GLU    47      38.058  34.415  42.539  1.00  0.00           N  
ATOM    706  CA  GLU    47      37.875  33.004  42.098  1.00  0.00           C  
ATOM    707  C   GLU    47      38.415  32.847  40.632  1.00  0.00           C  
ATOM    708  O   GLU    47      38.616  33.836  39.921  1.00  0.00           O  
ATOM    709  CB  GLU    47      36.375  32.524  42.227  1.00  0.00           C  
ATOM    710  CG  GLU    47      36.084  31.073  42.125  1.00  0.00           C  
ATOM    711  CD  GLU    47      36.906  30.106  43.086  1.00  0.00           C  
ATOM    712  OE1 GLU    47      36.534  29.949  44.303  1.00  0.00           O  
ATOM    713  OE2 GLU    47      38.037  29.692  42.827  1.00  0.00           O1-
ATOM    714  H   GLU    47      38.107  35.136  41.833  1.00  0.00           H  
ATOM    715  HA  GLU    47      38.517  32.372  42.712  1.00  0.00           H  
ATOM    716  HB2 GLU    47      35.941  32.853  43.171  1.00  0.00           H  
ATOM    717  HB3 GLU    47      35.829  33.022  41.425  1.00  0.00           H  
ATOM    718  HG2 GLU    47      35.032  30.848  42.306  1.00  0.00           H  
ATOM    719  HG3 GLU    47      36.277  30.642  41.142  1.00  0.00           H  
ATOM    720  N   GLU    48      38.687  31.591  40.275  1.00  0.00           N  
ATOM    721  CA  GLU    48      39.108  31.141  38.947  1.00  0.00           C  
ATOM    722  C   GLU    48      38.007  30.256  38.240  1.00  0.00           C  
ATOM    723  O   GLU    48      37.669  29.258  38.822  1.00  0.00           O  
ATOM    724  CB  GLU    48      40.374  30.409  39.092  1.00  0.00           C  
ATOM    725  CG  GLU    48      40.910  30.074  37.697  1.00  0.00           C  
ATOM    726  CD  GLU    48      42.366  29.786  37.674  1.00  0.00           C  
ATOM    727  OE1 GLU    48      43.207  30.607  38.089  1.00  0.00           O  
ATOM    728  OE2 GLU    48      42.846  28.802  37.020  1.00  0.00           O1-
ATOM    729  H   GLU    48      38.483  30.902  40.986  1.00  0.00           H  
ATOM    730  HA  GLU    48      39.267  32.000  38.295  1.00  0.00           H  
ATOM    731  HB2 GLU    48      41.057  31.141  39.522  1.00  0.00           H  
ATOM    732  HB3 GLU    48      40.291  29.474  39.645  1.00  0.00           H  
ATOM    733  HG2 GLU    48      40.355  29.198  37.360  1.00  0.00           H  
ATOM    734  HG3 GLU    48      40.660  30.870  36.995  1.00  0.00           H  
ATOM    735  N   GLN    49      37.400  30.770  37.178  1.00  0.00           N  
ATOM    736  CA  GLN    49      36.134  30.339  36.632  1.00  0.00           C  
ATOM    737  C   GLN    49      36.220  30.030  35.102  1.00  0.00           C  
ATOM    738  O   GLN    49      36.969  30.600  34.326  1.00  0.00           O  
ATOM    739  CB  GLN    49      35.037  31.355  36.867  1.00  0.00           C  
ATOM    740  CG  GLN    49      34.675  31.693  38.228  1.00  0.00           C  
ATOM    741  CD  GLN    49      33.920  30.732  39.028  1.00  0.00           C  
ATOM    742  OE1 GLN    49      33.614  29.645  38.576  1.00  0.00           O  
ATOM    743  NE2 GLN    49      33.481  31.084  40.259  1.00  0.00           N  
ATOM    744  H   GLN    49      37.798  31.613  36.790  1.00  0.00           H  
ATOM    745  HA  GLN    49      35.806  29.454  37.178  1.00  0.00           H  
ATOM    746  HB2 GLN    49      35.342  32.325  36.472  1.00  0.00           H  
ATOM    747  HB3 GLN    49      34.098  31.140  36.356  1.00  0.00           H  
ATOM    748  HG2 GLN    49      35.557  31.840  38.854  1.00  0.00           H  
ATOM    749  HG3 GLN    49      34.230  32.687  38.253  1.00  0.00           H  
ATOM    750 HE21 GLN    49      33.912  31.950  40.549  1.00  0.00           H  
ATOM    751 HE22 GLN    49      33.129  30.409  40.922  1.00  0.00           H  
ATOM    752  N   ASN    50      35.263  29.210  34.617  1.00  0.00           N  
ATOM    753  CA  ASN    50      35.066  29.088  33.141  1.00  0.00           C  
ATOM    754  C   ASN    50      34.148  30.186  32.617  1.00  0.00           C  
ATOM    755  O   ASN    50      33.207  30.646  33.343  1.00  0.00           O  
ATOM    756  CB  ASN    50      34.520  27.639  32.892  1.00  0.00           C  
ATOM    757  CG  ASN    50      34.140  27.221  31.501  1.00  0.00           C  
ATOM    758  OD1 ASN    50      33.546  27.942  30.719  1.00  0.00           O  
ATOM    759  ND2 ASN    50      34.254  25.944  31.212  1.00  0.00           N  
ATOM    760  H   ASN    50      34.634  28.713  35.232  1.00  0.00           H  
ATOM    761  HA  ASN    50      36.048  29.267  32.703  1.00  0.00           H  
ATOM    762  HB2 ASN    50      35.273  26.923  33.220  1.00  0.00           H  
ATOM    763  HB3 ASN    50      33.672  27.552  33.570  1.00  0.00           H  
ATOM    764 HD21 ASN    50      34.685  25.307  31.867  1.00  0.00           H  
ATOM    765 HD22 ASN    50      34.142  25.799  30.218  1.00  0.00           H  
ATOM    766  N   LEU    51      34.388  30.562  31.371  1.00  0.00           N  
ATOM    767  CA  LEU    51      33.613  31.625  30.681  1.00  0.00           C  
ATOM    768  C   LEU    51      32.129  31.265  30.417  1.00  0.00           C  
ATOM    769  O   LEU    51      31.328  32.210  30.405  1.00  0.00           O  
ATOM    770  CB  LEU    51      34.334  31.799  29.327  1.00  0.00           C  
ATOM    771  CG  LEU    51      35.806  32.274  29.386  1.00  0.00           C  
ATOM    772  CD1 LEU    51      36.547  31.695  28.073  1.00  0.00           C  
ATOM    773  CD2 LEU    51      35.920  33.792  29.532  1.00  0.00           C  
ATOM    774  H   LEU    51      35.119  30.047  30.898  1.00  0.00           H  
ATOM    775  HA  LEU    51      33.708  32.578  31.200  1.00  0.00           H  
ATOM    776  HB2 LEU    51      34.289  30.858  28.779  1.00  0.00           H  
ATOM    777  HB3 LEU    51      33.754  32.465  28.688  1.00  0.00           H  
ATOM    778  HG  LEU    51      36.328  31.857  30.247  1.00  0.00           H  
ATOM    779 HD11 LEU    51      36.481  30.608  28.043  1.00  0.00           H  
ATOM    780 HD12 LEU    51      36.040  32.136  27.215  1.00  0.00           H  
ATOM    781 HD13 LEU    51      37.623  31.865  28.025  1.00  0.00           H  
ATOM    782 HD21 LEU    51      36.906  34.181  29.280  1.00  0.00           H  
ATOM    783 HD22 LEU    51      35.210  34.383  28.953  1.00  0.00           H  
ATOM    784 HD23 LEU    51      35.671  33.966  30.579  1.00  0.00           H  
ATOM    785  N   SER    52      31.798  29.945  30.344  1.00  0.00           N  
ATOM    786  CA  SER    52      30.392  29.527  30.462  1.00  0.00           C  
ATOM    787  C   SER    52      29.769  29.251  31.842  1.00  0.00           C  
ATOM    788  O   SER    52      28.563  28.886  31.951  1.00  0.00           O  
ATOM    789  CB  SER    52      30.253  28.256  29.589  1.00  0.00           C  
ATOM    790  OG  SER    52      31.152  27.111  29.939  1.00  0.00           O  
ATOM    791  H   SER    52      32.481  29.208  30.452  1.00  0.00           H  
ATOM    792  HA  SER    52      29.716  30.254  30.011  1.00  0.00           H  
ATOM    793  HB2 SER    52      29.257  27.815  29.623  1.00  0.00           H  
ATOM    794  HB3 SER    52      30.425  28.458  28.532  1.00  0.00           H  
ATOM    795  HG  SER    52      32.041  27.450  30.068  1.00  0.00           H  
ATOM    796  N   ASP    53      30.623  29.313  32.876  1.00  0.00           N  
ATOM    797  CA  ASP    53      30.200  29.410  34.263  1.00  0.00           C  
ATOM    798  C   ASP    53      29.822  30.872  34.719  1.00  0.00           C  
ATOM    799  O   ASP    53      29.150  31.089  35.683  1.00  0.00           O  
ATOM    800  CB  ASP    53      31.219  28.780  35.224  1.00  0.00           C  
ATOM    801  CG  ASP    53      31.198  27.214  35.325  1.00  0.00           C  
ATOM    802  OD1 ASP    53      30.402  26.677  34.585  1.00  0.00           O  
ATOM    803  OD2 ASP    53      32.074  26.588  36.050  1.00  0.00           O1-
ATOM    804  H   ASP    53      31.571  29.524  32.601  1.00  0.00           H  
ATOM    805  HA  ASP    53      29.265  28.851  34.306  1.00  0.00           H  
ATOM    806  HB2 ASP    53      32.238  29.082  34.983  1.00  0.00           H  
ATOM    807  HB3 ASP    53      31.111  29.134  36.249  1.00  0.00           H  
ATOM    808  N   LEU    54      30.331  31.875  33.973  1.00  0.00           N  
ATOM    809  CA  LEU    54      29.876  33.300  34.061  1.00  0.00           C  
ATOM    810  C   LEU    54      28.455  33.516  33.579  1.00  0.00           C  
ATOM    811  O   LEU    54      28.059  32.856  32.588  1.00  0.00           O  
ATOM    812  CB  LEU    54      30.858  34.075  33.170  1.00  0.00           C  
ATOM    813  CG  LEU    54      32.355  34.134  33.549  1.00  0.00           C  
ATOM    814  CD1 LEU    54      32.976  35.096  32.586  1.00  0.00           C  
ATOM    815  CD2 LEU    54      32.575  34.605  34.975  1.00  0.00           C  
ATOM    816  H   LEU    54      31.021  31.566  33.305  1.00  0.00           H  
ATOM    817  HA  LEU    54      29.989  33.620  35.098  1.00  0.00           H  
ATOM    818  HB2 LEU    54      30.710  33.744  32.142  1.00  0.00           H  
ATOM    819  HB3 LEU    54      30.437  35.078  33.098  1.00  0.00           H  
ATOM    820  HG  LEU    54      32.913  33.206  33.430  1.00  0.00           H  
ATOM    821 HD11 LEU    54      34.009  35.363  32.812  1.00  0.00           H  
ATOM    822 HD12 LEU    54      32.952  34.670  31.583  1.00  0.00           H  
ATOM    823 HD13 LEU    54      32.471  36.061  32.598  1.00  0.00           H  
ATOM    824 HD21 LEU    54      32.023  35.505  35.243  1.00  0.00           H  
ATOM    825 HD22 LEU    54      32.073  33.833  35.558  1.00  0.00           H  
ATOM    826 HD23 LEU    54      33.640  34.598  35.203  1.00  0.00           H  
ATOM    827  N   LEU    55      27.776  34.487  34.170  1.00  0.00           N  
ATOM    828  CA  LEU    55      26.362  34.859  33.950  1.00  0.00           C  
ATOM    829  C   LEU    55      26.091  36.313  33.679  1.00  0.00           C  
ATOM    830  O   LEU    55      26.982  37.103  33.926  1.00  0.00           O  
ATOM    831  CB  LEU    55      25.585  34.275  35.123  1.00  0.00           C  
ATOM    832  CG  LEU    55      25.292  32.755  35.089  1.00  0.00           C  
ATOM    833  CD1 LEU    55      24.662  32.436  36.505  1.00  0.00           C  
ATOM    834  CD2 LEU    55      24.280  32.221  33.980  1.00  0.00           C  
ATOM    835  H   LEU    55      28.239  34.867  34.983  1.00  0.00           H  
ATOM    836  HA  LEU    55      25.982  34.324  33.080  1.00  0.00           H  
ATOM    837  HB2 LEU    55      26.173  34.353  36.038  1.00  0.00           H  
ATOM    838  HB3 LEU    55      24.718  34.933  35.199  1.00  0.00           H  
ATOM    839  HG  LEU    55      26.177  32.122  35.019  1.00  0.00           H  
ATOM    840 HD11 LEU    55      23.952  33.171  36.886  1.00  0.00           H  
ATOM    841 HD12 LEU    55      24.229  31.436  36.480  1.00  0.00           H  
ATOM    842 HD13 LEU    55      25.417  32.383  37.291  1.00  0.00           H  
ATOM    843 HD21 LEU    55      23.427  32.824  34.291  1.00  0.00           H  
ATOM    844 HD22 LEU    55      24.640  32.473  32.982  1.00  0.00           H  
ATOM    845 HD23 LEU    55      24.105  31.148  34.059  1.00  0.00           H  
ATOM    846  N   SER    56      25.004  36.735  33.003  1.00  0.00           N  
ATOM    847  CA  SER    56      24.888  38.138  32.576  1.00  0.00           C  
ATOM    848  C   SER    56      24.823  39.016  33.827  1.00  0.00           C  
ATOM    849  O   SER    56      24.066  38.736  34.770  1.00  0.00           O  
ATOM    850  CB  SER    56      23.843  38.428  31.544  1.00  0.00           C  
ATOM    851  OG  SER    56      23.770  39.794  31.328  1.00  0.00           O  
ATOM    852  H   SER    56      24.351  36.016  32.726  1.00  0.00           H  
ATOM    853  HA  SER    56      25.780  38.329  31.981  1.00  0.00           H  
ATOM    854  HB2 SER    56      24.087  37.875  30.637  1.00  0.00           H  
ATOM    855  HB3 SER    56      22.873  38.108  31.924  1.00  0.00           H  
ATOM    856  HG  SER    56      23.575  40.040  30.420  1.00  0.00           H  
ATOM    857  N   PRO    57      25.635  40.088  33.887  1.00  0.00           N  
ATOM    858  CA  PRO    57      25.781  40.978  35.007  1.00  0.00           C  
ATOM    859  C   PRO    57      24.452  41.576  35.506  1.00  0.00           C  
ATOM    860  O   PRO    57      24.394  41.929  36.722  1.00  0.00           O  
ATOM    861  CD  PRO    57      26.427  40.666  32.788  1.00  0.00           C  
ATOM    862  CG  PRO    57      26.711  42.199  33.060  1.00  0.00           C  
ATOM    863  CB  PRO    57      26.703  42.158  34.625  1.00  0.00           C  
ATOM    864  HD2 PRO    57      25.976  40.380  31.838  1.00  0.00           H  
ATOM    865  HD3 PRO    57      27.408  40.220  32.623  1.00  0.00           H  
ATOM    866  HG2 PRO    57      25.906  42.756  32.581  1.00  0.00           H  
ATOM    867  HG3 PRO    57      27.677  42.504  32.658  1.00  0.00           H  
ATOM    868  HB2 PRO    57      26.205  43.056  34.990  1.00  0.00           H  
ATOM    869  HB3 PRO    57      27.696  41.934  35.013  1.00  0.00           H  
ATOM    870  HA  PRO    57      26.170  40.470  35.889  1.00  0.00           H  
ATOM    871  N   ILE    58      23.409  41.662  34.575  1.00  0.00           N  
ATOM    872  CA  ILE    58      21.985  41.978  34.872  1.00  0.00           C  
ATOM    873  C   ILE    58      21.492  41.237  36.159  1.00  0.00           C  
ATOM    874  O   ILE    58      20.597  41.746  36.840  1.00  0.00           O  
ATOM    875  CB  ILE    58      21.076  41.751  33.684  1.00  0.00           C  
ATOM    876  CG2 ILE    58      21.448  42.610  32.402  1.00  0.00           C  
ATOM    877  CG1 ILE    58      20.766  40.248  33.572  1.00  0.00           C  
ATOM    878  CD1 ILE    58      20.000  39.885  32.297  1.00  0.00           C  
ATOM    879  H   ILE    58      23.687  41.655  33.604  1.00  0.00           H  
ATOM    880  HA  ILE    58      21.976  43.045  35.091  1.00  0.00           H  
ATOM    881  HB  ILE    58      20.067  41.984  34.024  1.00  0.00           H  
ATOM    882 HG21 ILE    58      22.265  42.190  31.815  1.00  0.00           H  
ATOM    883 HG22 ILE    58      20.523  42.719  31.836  1.00  0.00           H  
ATOM    884 HG23 ILE    58      21.837  43.568  32.746  1.00  0.00           H  
ATOM    885 HG12 ILE    58      21.736  39.752  33.613  1.00  0.00           H  
ATOM    886 HG13 ILE    58      20.150  39.789  34.345  1.00  0.00           H  
ATOM    887 HD11 ILE    58      19.089  40.483  32.255  1.00  0.00           H  
ATOM    888 HD12 ILE    58      20.662  40.103  31.459  1.00  0.00           H  
ATOM    889 HD13 ILE    58      19.788  38.819  32.224  1.00  0.00           H  
ATOM    890  N   CYS    59      21.964  40.030  36.477  1.00  0.00           N  
ATOM    891  CA  CYS    59      21.438  39.150  37.550  1.00  0.00           C  
ATOM    892  C   CYS    59      21.472  39.831  38.991  1.00  0.00           C  
ATOM    893  O   CYS    59      20.602  39.609  39.808  1.00  0.00           O  
ATOM    894  CB  CYS    59      22.169  37.798  37.519  1.00  0.00           C  
ATOM    895  SG  CYS    59      21.654  36.764  36.053  1.00  0.00           S  
ATOM    896  H   CYS    59      22.586  39.562  35.835  1.00  0.00           H  
ATOM    897  HA  CYS    59      20.385  38.927  37.378  1.00  0.00           H  
ATOM    898  HB2 CYS    59      23.257  37.859  37.531  1.00  0.00           H  
ATOM    899  HB3 CYS    59      21.775  37.198  38.338  1.00  0.00           H  
ATOM    900  HG  CYS    59      22.575  37.323  35.265  1.00  0.00           H  
ATOM    901  N   GLU    60      22.439  40.808  39.200  1.00  0.00           N  
ATOM    902  CA  GLU    60      22.349  41.730  40.355  1.00  0.00           C  
ATOM    903  C   GLU    60      21.013  42.384  40.614  1.00  0.00           C  
ATOM    904  O   GLU    60      20.467  42.468  41.727  1.00  0.00           O  
ATOM    905  CB  GLU    60      23.376  42.900  40.093  1.00  0.00           C  
ATOM    906  CG  GLU    60      23.247  44.026  41.155  1.00  0.00           C  
ATOM    907  CD  GLU    60      24.396  45.088  41.086  1.00  0.00           C  
ATOM    908  OE1 GLU    60      24.601  45.856  42.036  1.00  0.00           O  
ATOM    909  OE2 GLU    60      25.013  45.281  40.040  1.00  0.00           O1-
ATOM    910  H   GLU    60      23.176  40.961  38.526  1.00  0.00           H  
ATOM    911  HA  GLU    60      22.651  41.162  41.235  1.00  0.00           H  
ATOM    912  HB2 GLU    60      24.329  42.412  40.294  1.00  0.00           H  
ATOM    913  HB3 GLU    60      23.205  43.270  39.082  1.00  0.00           H  
ATOM    914  HG2 GLU    60      22.307  44.576  41.128  1.00  0.00           H  
ATOM    915  HG3 GLU    60      23.178  43.577  42.146  1.00  0.00           H  
ATOM    916  N   NME    61      20.261  42.733  39.537  1.00  0.00           N  
ATOM    917  C   NME    61      18.940  43.376  39.690  1.00  0.00           C  
ATOM    918  H   NME    61      20.580  42.580  38.590  1.00  0.00           H  
ATOM    919  H1  NME    61      18.281  42.515  39.587  1.00  0.00           H  
ATOM    920  H2  NME    61      18.729  44.005  40.556  1.00  0.00           H  
ATOM    921  H3  NME    61      18.754  43.940  38.776  1.00  0.00           H  
TER     922      NME    61
CONECT  917  919  920  921
CONECT  919  917
CONECT  920  917
CONECT  921  917
END   
