# Supplementary material for: Exploring Aromatic Cage Flexibility Using Cosolvent Molecular Dynamics Simulations—An In-Silico Case Study of Tudor Domains
Source: J Chem Inf Model. 2024 May 21;64(11):4553–69. doi: 10.1021/acs.jcim.4c00298 (PMC11167732; doi:10.1021/acs.jcim.4c00298)
Supplement: Supplementary file 2 — ci4c00298_si_002.zip [file ci4c00298_si_002.zip › SMN/cluster_representatives/05_ACN_rep_c0.pdb]

TITLE     rep04.c0
REMARK   4      COMPLIES WITH FORMAT V. 3.0, 1-DEC-2006
REMARK 888
REMARK 888 WRITTEN BY MAESTRO (A PRODUCT OF SCHRODINGER, LLC)
CRYST1   64.116   64.116   64.116 109.47 109.47 109.47 P 1           1
ATOM      1  CH3 ACE     1      42.065  32.947  22.221  1.00  0.00           C  
ATOM      2  C   ACE     1      40.621  32.752  21.880  1.00  0.00           C  
ATOM      3  O   ACE     1      39.993  31.955  22.506  1.00  0.00           O  
ATOM      4  H1  ACE     1      42.251  32.719  23.271  1.00  0.00           H  
ATOM      5  H2  ACE     1      42.692  32.370  21.540  1.00  0.00           H  
ATOM      6  H3  ACE     1      42.363  33.994  22.184  1.00  0.00           H  
ATOM      7  N   LEU     2      40.082  33.558  20.971  1.00  0.00           N  
ATOM      8  CA  LEU     2      38.683  33.671  20.452  1.00  0.00           C  
ATOM      9  C   LEU     2      37.717  34.187  21.516  1.00  0.00           C  
ATOM     10  O   LEU     2      36.493  34.370  21.234  1.00  0.00           O  
ATOM     11  CB  LEU     2      38.191  32.433  19.658  1.00  0.00           C  
ATOM     12  CG  LEU     2      39.178  31.932  18.536  1.00  0.00           C  
ATOM     13  CD1 LEU     2      38.448  30.782  17.774  1.00  0.00           C  
ATOM     14  CD2 LEU     2      39.507  33.029  17.421  1.00  0.00           C  
ATOM     15  H   LEU     2      40.673  34.324  20.682  1.00  0.00           H  
ATOM     16  HA  LEU     2      38.663  34.476  19.717  1.00  0.00           H  
ATOM     17  HB2 LEU     2      38.048  31.574  20.313  1.00  0.00           H  
ATOM     18  HB3 LEU     2      37.254  32.627  19.136  1.00  0.00           H  
ATOM     19  HG  LEU     2      40.087  31.535  18.988  1.00  0.00           H  
ATOM     20 HD11 LEU     2      39.313  30.147  17.580  1.00  0.00           H  
ATOM     21 HD12 LEU     2      37.814  30.245  18.478  1.00  0.00           H  
ATOM     22 HD13 LEU     2      37.885  31.236  16.958  1.00  0.00           H  
ATOM     23 HD21 LEU     2      40.137  32.574  16.656  1.00  0.00           H  
ATOM     24 HD22 LEU     2      38.526  33.322  17.048  1.00  0.00           H  
ATOM     25 HD23 LEU     2      40.045  33.869  17.861  1.00  0.00           H  
ATOM     26  N   GLN     3      38.171  34.408  22.770  1.00  0.00           N  
ATOM     27  CA  GLN     3      37.269  34.584  23.937  1.00  0.00           C  
ATOM     28  C   GLN     3      36.598  36.013  23.763  1.00  0.00           C  
ATOM     29  O   GLN     3      37.213  37.044  23.400  1.00  0.00           O  
ATOM     30  CB  GLN     3      38.088  34.565  25.304  1.00  0.00           C  
ATOM     31  CG  GLN     3      38.781  33.166  25.515  1.00  0.00           C  
ATOM     32  CD  GLN     3      37.900  31.911  25.668  1.00  0.00           C  
ATOM     33  OE1 GLN     3      36.680  31.945  25.498  1.00  0.00           O  
ATOM     34  NE2 GLN     3      38.484  30.727  25.854  1.00  0.00           N  
ATOM     35  H   GLN     3      39.155  34.334  22.986  1.00  0.00           H  
ATOM     36  HA  GLN     3      36.492  33.820  23.929  1.00  0.00           H  
ATOM     37  HB2 GLN     3      38.843  35.351  25.292  1.00  0.00           H  
ATOM     38  HB3 GLN     3      37.460  34.763  26.173  1.00  0.00           H  
ATOM     39  HG2 GLN     3      39.511  32.893  24.752  1.00  0.00           H  
ATOM     40  HG3 GLN     3      39.459  33.241  26.365  1.00  0.00           H  
ATOM     41 HE21 GLN     3      39.491  30.717  25.783  1.00  0.00           H  
ATOM     42 HE22 GLN     3      37.971  29.890  25.618  1.00  0.00           H  
ATOM     43  N   GLN     4      35.313  36.011  24.168  1.00  0.00           N  
ATOM     44  CA  GLN     4      34.575  37.323  24.197  1.00  0.00           C  
ATOM     45  C   GLN     4      34.725  37.972  25.600  1.00  0.00           C  
ATOM     46  O   GLN     4      33.728  38.483  26.063  1.00  0.00           O  
ATOM     47  CB  GLN     4      33.077  37.128  23.860  1.00  0.00           C  
ATOM     48  CG  GLN     4      32.276  35.978  24.508  1.00  0.00           C  
ATOM     49  CD  GLN     4      30.733  36.174  24.388  1.00  0.00           C  
ATOM     50  OE1 GLN     4      30.066  35.376  23.752  1.00  0.00           O  
ATOM     51  NE2 GLN     4      30.184  37.138  25.050  1.00  0.00           N  
ATOM     52  H   GLN     4      34.796  35.203  24.484  1.00  0.00           H  
ATOM     53  HA  GLN     4      35.047  38.031  23.515  1.00  0.00           H  
ATOM     54  HB2 GLN     4      32.509  38.048  24.000  1.00  0.00           H  
ATOM     55  HB3 GLN     4      33.047  36.736  22.844  1.00  0.00           H  
ATOM     56  HG2 GLN     4      32.476  35.013  24.042  1.00  0.00           H  
ATOM     57  HG3 GLN     4      32.524  35.998  25.570  1.00  0.00           H  
ATOM     58 HE21 GLN     4      30.778  37.704  25.640  1.00  0.00           H  
ATOM     59 HE22 GLN     4      29.195  37.115  25.254  1.00  0.00           H  
ATOM     60  N   TRP     5      35.866  37.874  26.279  1.00  0.00           N  
ATOM     61  CA  TRP     5      36.269  38.368  27.637  1.00  0.00           C  
ATOM     62  C   TRP     5      37.669  38.881  27.617  1.00  0.00           C  
ATOM     63  O   TRP     5      38.492  38.394  26.849  1.00  0.00           O  
ATOM     64  CB  TRP     5      36.158  37.269  28.617  1.00  0.00           C  
ATOM     65  CG  TRP     5      34.729  36.654  28.713  1.00  0.00           C  
ATOM     66  CD1 TRP     5      34.328  35.443  28.238  1.00  0.00           C  
ATOM     67  NE1 TRP     5      32.997  35.263  28.617  1.00  0.00           N  
ATOM     68  CE2 TRP     5      32.487  36.332  29.351  1.00  0.00           C  
ATOM     69  CZ2 TRP     5      31.203  36.594  29.866  1.00  0.00           C  
ATOM     70  CH2 TRP     5      30.945  37.786  30.589  1.00  0.00           C  
ATOM     71  CZ3 TRP     5      32.040  38.684  30.669  1.00  0.00           C  
ATOM     72  CE3 TRP     5      33.302  38.492  30.014  1.00  0.00           C  
ATOM     73  CD2 TRP     5      33.571  37.242  29.399  1.00  0.00           C  
ATOM     74  H   TRP     5      36.592  37.490  25.692  1.00  0.00           H  
ATOM     75  HA  TRP     5      35.648  39.214  27.933  1.00  0.00           H  
ATOM     76  HB2 TRP     5      36.825  36.467  28.301  1.00  0.00           H  
ATOM     77  HB3 TRP     5      36.439  37.568  29.626  1.00  0.00           H  
ATOM     78  HD1 TRP     5      34.987  34.769  27.711  1.00  0.00           H  
ATOM     79  HE1 TRP     5      32.524  34.392  28.426  1.00  0.00           H  
ATOM     80  HZ2 TRP     5      30.424  35.854  29.759  1.00  0.00           H  
ATOM     81  HH2 TRP     5      30.021  38.074  31.067  1.00  0.00           H  
ATOM     82  HZ3 TRP     5      31.961  39.639  31.167  1.00  0.00           H  
ATOM     83  HE3 TRP     5      34.100  39.214  29.917  1.00  0.00           H  
ATOM     84  N   LYS     6      37.962  39.918  28.410  1.00  0.00           N  
ATOM     85  CA  LYS     6      39.306  40.522  28.645  1.00  0.00           C  
ATOM     86  C   LYS     6      39.163  41.274  30.069  1.00  0.00           C  
ATOM     87  O   LYS     6      38.126  41.322  30.694  1.00  0.00           O  
ATOM     88  CB  LYS     6      39.811  41.462  27.470  1.00  0.00           C  
ATOM     89  CG  LYS     6      39.052  42.782  27.277  1.00  0.00           C  
ATOM     90  CD  LYS     6      37.942  42.593  26.252  1.00  0.00           C  
ATOM     91  CE  LYS     6      37.318  43.971  26.037  1.00  0.00           C  
ATOM     92  NZ  LYS     6      36.211  44.175  26.990  1.00  0.00           N1+
ATOM     93  H   LYS     6      37.236  40.445  28.872  1.00  0.00           H  
ATOM     94  HA  LYS     6      40.013  39.715  28.835  1.00  0.00           H  
ATOM     95  HB2 LYS     6      40.850  41.741  27.652  1.00  0.00           H  
ATOM     96  HB3 LYS     6      39.972  40.847  26.585  1.00  0.00           H  
ATOM     97  HG2 LYS     6      38.645  43.074  28.246  1.00  0.00           H  
ATOM     98  HG3 LYS     6      39.763  43.511  26.888  1.00  0.00           H  
ATOM     99  HD2 LYS     6      38.363  42.364  25.273  1.00  0.00           H  
ATOM    100  HD3 LYS     6      37.227  41.789  26.427  1.00  0.00           H  
ATOM    101  HE2 LYS     6      38.060  44.751  26.213  1.00  0.00           H  
ATOM    102  HE3 LYS     6      36.892  43.962  25.034  1.00  0.00           H  
ATOM    103  HZ1 LYS     6      36.146  45.168  27.160  1.00  0.00           H  
ATOM    104  HZ2 LYS     6      35.339  43.808  26.635  1.00  0.00           H  
ATOM    105  HZ3 LYS     6      36.326  43.637  27.838  1.00  0.00           H  
ATOM    106  N   VAL     7      40.258  41.674  30.663  1.00  0.00           N  
ATOM    107  CA  VAL     7      40.214  42.166  32.059  1.00  0.00           C  
ATOM    108  C   VAL     7      39.326  43.442  32.094  1.00  0.00           C  
ATOM    109  O   VAL     7      39.012  44.194  31.108  1.00  0.00           O  
ATOM    110  CB  VAL     7      41.670  42.270  32.668  1.00  0.00           C  
ATOM    111  CG1 VAL     7      41.919  43.011  34.032  1.00  0.00           C  
ATOM    112  CG2 VAL     7      42.220  40.837  32.765  1.00  0.00           C  
ATOM    113  H   VAL     7      41.150  41.556  30.206  1.00  0.00           H  
ATOM    114  HA  VAL     7      39.717  41.409  32.665  1.00  0.00           H  
ATOM    115  HB  VAL     7      42.258  42.868  31.971  1.00  0.00           H  
ATOM    116 HG11 VAL     7      41.092  42.736  34.687  1.00  0.00           H  
ATOM    117 HG12 VAL     7      42.812  42.620  34.519  1.00  0.00           H  
ATOM    118 HG13 VAL     7      41.931  44.101  34.035  1.00  0.00           H  
ATOM    119 HG21 VAL     7      43.296  40.857  32.600  1.00  0.00           H  
ATOM    120 HG22 VAL     7      42.104  40.451  33.779  1.00  0.00           H  
ATOM    121 HG23 VAL     7      41.824  40.116  32.051  1.00  0.00           H  
ATOM    122  N   GLY     8      38.832  43.622  33.273  1.00  0.00           N  
ATOM    123  CA  GLY     8      37.796  44.694  33.593  1.00  0.00           C  
ATOM    124  C   GLY     8      36.386  44.476  33.143  1.00  0.00           C  
ATOM    125  O   GLY     8      35.549  45.224  33.538  1.00  0.00           O  
ATOM    126  H   GLY     8      39.120  43.065  34.066  1.00  0.00           H  
ATOM    127  HA2 GLY     8      37.784  44.847  34.672  1.00  0.00           H  
ATOM    128  HA3 GLY     8      38.092  45.650  33.160  1.00  0.00           H  
ATOM    129  N   ASP     9      36.034  43.417  32.369  1.00  0.00           N  
ATOM    130  CA  ASP     9      34.700  43.155  31.919  1.00  0.00           C  
ATOM    131  C   ASP     9      33.910  42.639  33.179  1.00  0.00           C  
ATOM    132  O   ASP     9      34.416  41.916  34.040  1.00  0.00           O  
ATOM    133  CB  ASP     9      34.647  42.154  30.776  1.00  0.00           C  
ATOM    134  CG  ASP     9      35.355  42.525  29.563  1.00  0.00           C  
ATOM    135  OD1 ASP     9      35.472  43.770  29.448  1.00  0.00           O  
ATOM    136  OD2 ASP     9      35.791  41.687  28.789  1.00  0.00           O1-
ATOM    137  H   ASP     9      36.785  42.872  31.971  1.00  0.00           H  
ATOM    138  HA  ASP     9      34.274  44.123  31.659  1.00  0.00           H  
ATOM    139  HB2 ASP     9      35.013  41.164  31.049  1.00  0.00           H  
ATOM    140  HB3 ASP     9      33.598  42.068  30.490  1.00  0.00           H  
ATOM    141  N   LYS    10      32.679  43.199  33.361  1.00  0.00           N  
ATOM    142  CA  LYS    10      31.834  42.875  34.529  1.00  0.00           C  
ATOM    143  C   LYS    10      31.182  41.517  34.224  1.00  0.00           C  
ATOM    144  O   LYS    10      30.881  41.138  33.134  1.00  0.00           O  
ATOM    145  CB  LYS    10      30.792  43.971  34.709  1.00  0.00           C  
ATOM    146  CG  LYS    10      31.067  45.006  35.775  1.00  0.00           C  
ATOM    147  CD  LYS    10      32.274  46.006  35.555  1.00  0.00           C  
ATOM    148  CE  LYS    10      32.557  46.983  36.695  1.00  0.00           C  
ATOM    149  NZ  LYS    10      32.644  46.271  38.023  1.00  0.00           N1+
ATOM    150  H   LYS    10      32.290  43.777  32.630  1.00  0.00           H  
ATOM    151  HA  LYS    10      32.419  42.689  35.428  1.00  0.00           H  
ATOM    152  HB2 LYS    10      30.646  44.481  33.756  1.00  0.00           H  
ATOM    153  HB3 LYS    10      29.837  43.534  34.997  1.00  0.00           H  
ATOM    154  HG2 LYS    10      30.199  45.649  35.924  1.00  0.00           H  
ATOM    155  HG3 LYS    10      31.311  44.486  36.703  1.00  0.00           H  
ATOM    156  HD2 LYS    10      33.147  45.414  35.282  1.00  0.00           H  
ATOM    157  HD3 LYS    10      32.082  46.605  34.665  1.00  0.00           H  
ATOM    158  HE2 LYS    10      33.483  47.476  36.398  1.00  0.00           H  
ATOM    159  HE3 LYS    10      31.770  47.730  36.796  1.00  0.00           H  
ATOM    160  HZ1 LYS    10      31.735  45.938  38.312  1.00  0.00           H  
ATOM    161  HZ2 LYS    10      33.230  45.449  37.984  1.00  0.00           H  
ATOM    162  HZ3 LYS    10      33.095  46.784  38.766  1.00  0.00           H  
ATOM    163  N   CYS    11      30.948  40.745  35.257  1.00  0.00           N  
ATOM    164  CA  CYS    11      30.328  39.431  35.172  1.00  0.00           C  
ATOM    165  C   CYS    11      29.539  39.062  36.421  1.00  0.00           C  
ATOM    166  O   CYS    11      29.254  39.881  37.258  1.00  0.00           O  
ATOM    167  CB  CYS    11      31.312  38.270  34.715  1.00  0.00           C  
ATOM    168  SG  CYS    11      32.703  38.237  35.946  1.00  0.00           S  
ATOM    169  H   CYS    11      31.135  41.123  36.175  1.00  0.00           H  
ATOM    170  HA  CYS    11      29.547  39.400  34.412  1.00  0.00           H  
ATOM    171  HB2 CYS    11      30.806  37.313  34.584  1.00  0.00           H  
ATOM    172  HB3 CYS    11      31.806  38.627  33.812  1.00  0.00           H  
ATOM    173  HG  CYS    11      33.350  39.335  35.543  1.00  0.00           H  
ATOM    174  N   SER    12      29.168  37.775  36.663  1.00  0.00           N  
ATOM    175  CA  SER    12      28.584  37.249  37.879  1.00  0.00           C  
ATOM    176  C   SER    12      28.742  35.761  37.942  1.00  0.00           C  
ATOM    177  O   SER    12      29.060  35.063  36.947  1.00  0.00           O  
ATOM    178  CB  SER    12      27.149  37.714  37.899  1.00  0.00           C  
ATOM    179  OG  SER    12      26.320  37.176  38.852  1.00  0.00           O  
ATOM    180  H   SER    12      29.377  37.097  35.943  1.00  0.00           H  
ATOM    181  HA  SER    12      29.121  37.695  38.716  1.00  0.00           H  
ATOM    182  HB2 SER    12      27.196  38.787  38.077  1.00  0.00           H  
ATOM    183  HB3 SER    12      26.646  37.476  36.962  1.00  0.00           H  
ATOM    184  HG  SER    12      25.433  37.526  38.739  1.00  0.00           H  
ATOM    185  N   ALA    13      28.519  35.227  39.150  1.00  0.00           N  
ATOM    186  CA  ALA    13      28.964  33.934  39.537  1.00  0.00           C  
ATOM    187  C   ALA    13      28.327  33.405  40.884  1.00  0.00           C  
ATOM    188  O   ALA    13      28.142  34.147  41.801  1.00  0.00           O  
ATOM    189  CB  ALA    13      30.529  33.876  39.583  1.00  0.00           C  
ATOM    190  H   ALA    13      28.091  35.798  39.866  1.00  0.00           H  
ATOM    191  HA  ALA    13      28.565  33.227  38.808  1.00  0.00           H  
ATOM    192  HB1 ALA    13      30.972  33.835  38.587  1.00  0.00           H  
ATOM    193  HB2 ALA    13      30.924  34.809  39.986  1.00  0.00           H  
ATOM    194  HB3 ALA    13      30.927  33.065  40.193  1.00  0.00           H  
ATOM    195  N   ILE    14      28.088  32.048  40.951  1.00  0.00           N  
ATOM    196  CA  ILE    14      27.813  31.284  42.137  1.00  0.00           C  
ATOM    197  C   ILE    14      29.126  31.120  42.934  1.00  0.00           C  
ATOM    198  O   ILE    14      30.082  30.580  42.409  1.00  0.00           O  
ATOM    199  CB  ILE    14      27.135  29.951  41.869  1.00  0.00           C  
ATOM    200  CG2 ILE    14      26.777  29.245  43.228  1.00  0.00           C  
ATOM    201  CG1 ILE    14      25.866  30.171  41.074  1.00  0.00           C  
ATOM    202  CD1 ILE    14      24.971  29.050  40.822  1.00  0.00           C  
ATOM    203  H   ILE    14      28.198  31.507  40.106  1.00  0.00           H  
ATOM    204  HA  ILE    14      27.052  31.787  42.732  1.00  0.00           H  
ATOM    205  HB  ILE    14      27.791  29.280  41.314  1.00  0.00           H  
ATOM    206 HG21 ILE    14      26.488  28.198  43.131  1.00  0.00           H  
ATOM    207 HG22 ILE    14      27.630  29.290  43.906  1.00  0.00           H  
ATOM    208 HG23 ILE    14      25.901  29.693  43.696  1.00  0.00           H  
ATOM    209 HG12 ILE    14      25.218  30.872  41.602  1.00  0.00           H  
ATOM    210 HG13 ILE    14      26.032  30.664  40.116  1.00  0.00           H  
ATOM    211 HD11 ILE    14      24.624  28.536  41.718  1.00  0.00           H  
ATOM    212 HD12 ILE    14      24.234  29.374  40.088  1.00  0.00           H  
ATOM    213 HD13 ILE    14      25.555  28.280  40.319  1.00  0.00           H  
ATOM    214  N   TRP    15      29.168  31.605  44.186  1.00  0.00           N  
ATOM    215  CA  TRP    15      30.307  31.465  45.108  1.00  0.00           C  
ATOM    216  C   TRP    15      30.352  30.103  45.828  1.00  0.00           C  
ATOM    217  O   TRP    15      29.439  29.738  46.543  1.00  0.00           O  
ATOM    218  CB  TRP    15      30.419  32.701  46.024  1.00  0.00           C  
ATOM    219  CG  TRP    15      31.573  32.789  47.006  1.00  0.00           C  
ATOM    220  CD1 TRP    15      32.864  32.322  46.844  1.00  0.00           C  
ATOM    221  NE1 TRP    15      33.675  32.627  47.907  1.00  0.00           N  
ATOM    222  CE2 TRP    15      32.899  33.227  48.956  1.00  0.00           C  
ATOM    223  CZ2 TRP    15      33.194  33.652  50.262  1.00  0.00           C  
ATOM    224  CH2 TRP    15      32.184  34.226  51.112  1.00  0.00           C  
ATOM    225  CZ3 TRP    15      30.881  34.264  50.633  1.00  0.00           C  
ATOM    226  CE3 TRP    15      30.638  33.826  49.284  1.00  0.00           C  
ATOM    227  CD2 TRP    15      31.581  33.239  48.434  1.00  0.00           C  
ATOM    228  H   TRP    15      28.329  32.028  44.556  1.00  0.00           H  
ATOM    229  HA  TRP    15      31.254  31.439  44.568  1.00  0.00           H  
ATOM    230  HB2 TRP    15      30.408  33.540  45.328  1.00  0.00           H  
ATOM    231  HB3 TRP    15      29.491  32.780  46.591  1.00  0.00           H  
ATOM    232  HD1 TRP    15      33.222  31.915  45.909  1.00  0.00           H  
ATOM    233  HE1 TRP    15      34.639  32.324  47.930  1.00  0.00           H  
ATOM    234  HZ2 TRP    15      34.219  33.573  50.593  1.00  0.00           H  
ATOM    235  HH2 TRP    15      32.385  34.676  52.073  1.00  0.00           H  
ATOM    236  HZ3 TRP    15      30.110  34.719  51.237  1.00  0.00           H  
ATOM    237  HE3 TRP    15      29.655  33.895  48.844  1.00  0.00           H  
ATOM    238  N   SER    16      31.469  29.477  45.605  1.00  0.00           N  
ATOM    239  CA  SER    16      31.721  28.091  46.054  1.00  0.00           C  
ATOM    240  C   SER    16      31.616  27.879  47.588  1.00  0.00           C  
ATOM    241  O   SER    16      31.183  26.800  47.992  1.00  0.00           O  
ATOM    242  CB  SER    16      33.100  27.749  45.649  1.00  0.00           C  
ATOM    243  OG  SER    16      34.063  28.623  46.166  1.00  0.00           O  
ATOM    244  H   SER    16      32.140  30.000  45.061  1.00  0.00           H  
ATOM    245  HA  SER    16      31.007  27.434  45.558  1.00  0.00           H  
ATOM    246  HB2 SER    16      33.278  26.771  46.097  1.00  0.00           H  
ATOM    247  HB3 SER    16      33.228  27.640  44.573  1.00  0.00           H  
ATOM    248  HG  SER    16      34.485  29.120  45.461  1.00  0.00           H  
ATOM    249  N   GLU    17      31.945  28.863  48.378  1.00  0.00           N  
ATOM    250  CA  GLU    17      31.780  28.934  49.776  1.00  0.00           C  
ATOM    251  C   GLU    17      30.362  28.943  50.287  1.00  0.00           C  
ATOM    252  O   GLU    17      30.140  28.890  51.478  1.00  0.00           O  
ATOM    253  CB  GLU    17      32.647  29.993  50.451  1.00  0.00           C  
ATOM    254  CG  GLU    17      34.127  29.880  50.249  1.00  0.00           C  
ATOM    255  CD  GLU    17      34.834  28.588  50.823  1.00  0.00           C  
ATOM    256  OE1 GLU    17      34.282  27.967  51.783  1.00  0.00           O  
ATOM    257  OE2 GLU    17      35.877  28.082  50.227  1.00  0.00           O1-
ATOM    258  H   GLU    17      32.152  29.692  47.840  1.00  0.00           H  
ATOM    259  HA  GLU    17      32.128  27.961  50.121  1.00  0.00           H  
ATOM    260  HB2 GLU    17      32.231  30.939  50.104  1.00  0.00           H  
ATOM    261  HB3 GLU    17      32.345  30.026  51.498  1.00  0.00           H  
ATOM    262  HG2 GLU    17      34.323  29.849  49.177  1.00  0.00           H  
ATOM    263  HG3 GLU    17      34.702  30.715  50.650  1.00  0.00           H  
ATOM    264  N   ASP    18      29.375  29.302  49.406  1.00  0.00           N  
ATOM    265  CA  ASP    18      28.128  29.800  49.780  1.00  0.00           C  
ATOM    266  C   ASP    18      26.969  29.239  48.967  1.00  0.00           C  
ATOM    267  O   ASP    18      25.850  29.200  49.459  1.00  0.00           O  
ATOM    268  CB  ASP    18      28.223  31.289  49.724  1.00  0.00           C  
ATOM    269  CG  ASP    18      27.022  32.004  50.362  1.00  0.00           C  
ATOM    270  OD1 ASP    18      26.243  32.710  49.730  1.00  0.00           O  
ATOM    271  OD2 ASP    18      26.892  31.949  51.604  1.00  0.00           O1-
ATOM    272  H   ASP    18      29.598  29.326  48.421  1.00  0.00           H  
ATOM    273  HA  ASP    18      27.957  29.519  50.819  1.00  0.00           H  
ATOM    274  HB2 ASP    18      29.116  31.605  50.265  1.00  0.00           H  
ATOM    275  HB3 ASP    18      28.323  31.641  48.697  1.00  0.00           H  
ATOM    276  N   GLY    19      27.167  28.810  47.733  1.00  0.00           N  
ATOM    277  CA  GLY    19      26.121  28.244  46.812  1.00  0.00           C  
ATOM    278  C   GLY    19      25.174  29.256  46.190  1.00  0.00           C  
ATOM    279  O   GLY    19      24.253  28.864  45.441  1.00  0.00           O  
ATOM    280  H   GLY    19      28.105  28.891  47.369  1.00  0.00           H  
ATOM    281  HA2 GLY    19      26.597  27.770  45.953  1.00  0.00           H  
ATOM    282  HA3 GLY    19      25.542  27.487  47.341  1.00  0.00           H  
ATOM    283  N   CYS    20      25.424  30.531  46.347  1.00  0.00           N  
ATOM    284  CA  CYS    20      24.598  31.656  45.863  1.00  0.00           C  
ATOM    285  C   CYS    20      25.286  32.587  44.959  1.00  0.00           C  
ATOM    286  O   CYS    20      26.520  32.604  45.046  1.00  0.00           O  
ATOM    287  CB  CYS    20      23.853  32.374  46.984  1.00  0.00           C  
ATOM    288  SG  CYS    20      22.625  31.358  47.862  1.00  0.00           S  
ATOM    289  H   CYS    20      26.145  30.769  47.014  1.00  0.00           H  
ATOM    290  HA  CYS    20      23.824  31.288  45.189  1.00  0.00           H  
ATOM    291  HB2 CYS    20      24.680  32.511  47.681  1.00  0.00           H  
ATOM    292  HB3 CYS    20      23.461  33.369  46.772  1.00  0.00           H  
ATOM    293  HG  CYS    20      21.598  31.596  47.040  1.00  0.00           H  
ATOM    294  N   ILE    21      24.521  33.295  44.172  1.00  0.00           N  
ATOM    295  CA  ILE    21      25.074  34.115  43.069  1.00  0.00           C  
ATOM    296  C   ILE    21      25.575  35.451  43.654  1.00  0.00           C  
ATOM    297  O   ILE    21      24.918  36.040  44.529  1.00  0.00           O  
ATOM    298  CB  ILE    21      23.997  34.393  41.990  1.00  0.00           C  
ATOM    299  CG2 ILE    21      24.588  35.356  40.964  1.00  0.00           C  
ATOM    300  CG1 ILE    21      23.484  33.153  41.208  1.00  0.00           C  
ATOM    301  CD1 ILE    21      22.091  33.246  40.636  1.00  0.00           C  
ATOM    302  H   ILE    21      23.522  33.366  44.307  1.00  0.00           H  
ATOM    303  HA  ILE    21      25.975  33.721  42.597  1.00  0.00           H  
ATOM    304  HB  ILE    21      23.229  34.939  42.539  1.00  0.00           H  
ATOM    305 HG21 ILE    21      24.828  36.334  41.380  1.00  0.00           H  
ATOM    306 HG22 ILE    21      25.454  34.931  40.454  1.00  0.00           H  
ATOM    307 HG23 ILE    21      23.797  35.524  40.233  1.00  0.00           H  
ATOM    308 HG12 ILE    21      24.199  32.971  40.405  1.00  0.00           H  
ATOM    309 HG13 ILE    21      23.567  32.237  41.791  1.00  0.00           H  
ATOM    310 HD11 ILE    21      21.331  32.909  41.342  1.00  0.00           H  
ATOM    311 HD12 ILE    21      21.963  34.254  40.241  1.00  0.00           H  
ATOM    312 HD13 ILE    21      21.945  32.723  39.692  1.00  0.00           H  
ATOM    313  N   TYR    22      26.654  36.000  43.173  1.00  0.00           N  
ATOM    314  CA  TYR    22      27.255  37.283  43.544  1.00  0.00           C  
ATOM    315  C   TYR    22      27.826  38.056  42.340  1.00  0.00           C  
ATOM    316  O   TYR    22      28.257  37.410  41.349  1.00  0.00           O  
ATOM    317  CB  TYR    22      28.371  37.062  44.552  1.00  0.00           C  
ATOM    318  CG  TYR    22      27.830  36.577  45.900  1.00  0.00           C  
ATOM    319  CD1 TYR    22      27.790  35.219  46.249  1.00  0.00           C  
ATOM    320  CE1 TYR    22      27.185  34.760  47.474  1.00  0.00           C  
ATOM    321  CZ  TYR    22      26.855  35.737  48.428  1.00  0.00           C  
ATOM    322  OH  TYR    22      26.260  35.408  49.641  1.00  0.00           O  
ATOM    323  CE2 TYR    22      26.875  37.102  48.053  1.00  0.00           C  
ATOM    324  CD2 TYR    22      27.417  37.509  46.831  1.00  0.00           C  
ATOM    325  H   TYR    22      27.182  35.455  42.508  1.00  0.00           H  
ATOM    326  HA  TYR    22      26.512  37.941  43.996  1.00  0.00           H  
ATOM    327  HB2 TYR    22      29.003  36.247  44.199  1.00  0.00           H  
ATOM    328  HB3 TYR    22      28.919  37.973  44.797  1.00  0.00           H  
ATOM    329  HD1 TYR    22      28.252  34.520  45.568  1.00  0.00           H  
ATOM    330  HE1 TYR    22      27.025  33.721  47.723  1.00  0.00           H  
ATOM    331  HH  TYR    22      26.131  34.481  49.853  1.00  0.00           H  
ATOM    332  HE2 TYR    22      26.602  37.856  48.776  1.00  0.00           H  
ATOM    333  HD2 TYR    22      27.470  38.576  46.671  1.00  0.00           H  
ATOM    334  N   PRO    23      27.785  39.387  42.242  1.00  0.00           N  
ATOM    335  CA  PRO    23      28.288  40.151  41.157  1.00  0.00           C  
ATOM    336  C   PRO    23      29.784  40.174  41.062  1.00  0.00           C  
ATOM    337  O   PRO    23      30.473  40.226  42.113  1.00  0.00           O  
ATOM    338  CD  PRO    23      27.165  40.319  43.212  1.00  0.00           C  
ATOM    339  CG  PRO    23      27.469  41.755  42.715  1.00  0.00           C  
ATOM    340  CB  PRO    23      27.747  41.607  41.274  1.00  0.00           C  
ATOM    341  HD2 PRO    23      27.621  40.131  44.185  1.00  0.00           H  
ATOM    342  HD3 PRO    23      26.108  40.054  43.240  1.00  0.00           H  
ATOM    343  HG2 PRO    23      28.385  42.115  43.183  1.00  0.00           H  
ATOM    344  HG3 PRO    23      26.632  42.437  42.866  1.00  0.00           H  
ATOM    345  HB2 PRO    23      28.466  42.314  40.860  1.00  0.00           H  
ATOM    346  HB3 PRO    23      26.862  41.695  40.644  1.00  0.00           H  
ATOM    347  HA  PRO    23      27.901  39.741  40.225  1.00  0.00           H  
ATOM    348  N   ALA    24      30.374  40.054  39.833  1.00  0.00           N  
ATOM    349  CA  ALA    24      31.899  39.965  39.650  1.00  0.00           C  
ATOM    350  C   ALA    24      32.474  40.727  38.443  1.00  0.00           C  
ATOM    351  O   ALA    24      31.754  41.449  37.742  1.00  0.00           O  
ATOM    352  CB  ALA    24      32.372  38.490  39.750  1.00  0.00           C  
ATOM    353  H   ALA    24      29.874  39.825  38.987  1.00  0.00           H  
ATOM    354  HA  ALA    24      32.367  40.460  40.500  1.00  0.00           H  
ATOM    355  HB1 ALA    24      31.725  37.914  40.411  1.00  0.00           H  
ATOM    356  HB2 ALA    24      32.247  37.989  38.790  1.00  0.00           H  
ATOM    357  HB3 ALA    24      33.399  38.341  40.083  1.00  0.00           H  
ATOM    358  N   THR    25      33.845  40.748  38.343  1.00  0.00           N  
ATOM    359  CA  THR    25      34.539  41.451  37.197  1.00  0.00           C  
ATOM    360  C   THR    25      35.840  40.753  36.975  1.00  0.00           C  
ATOM    361  O   THR    25      36.468  40.382  37.972  1.00  0.00           O  
ATOM    362  CB  THR    25      34.848  42.953  37.555  1.00  0.00           C  
ATOM    363  CG2 THR    25      35.812  43.783  36.652  1.00  0.00           C  
ATOM    364  OG1 THR    25      33.611  43.696  37.718  1.00  0.00           O  
ATOM    365  H   THR    25      34.413  40.227  38.996  1.00  0.00           H  
ATOM    366  HA  THR    25      33.974  41.190  36.303  1.00  0.00           H  
ATOM    367  HB  THR    25      35.228  42.888  38.574  1.00  0.00           H  
ATOM    368 HG21 THR    25      35.843  44.833  36.943  1.00  0.00           H  
ATOM    369 HG22 THR    25      36.796  43.366  36.436  1.00  0.00           H  
ATOM    370 HG23 THR    25      35.309  43.802  35.685  1.00  0.00           H  
ATOM    371  HG1 THR    25      32.965  43.051  38.014  1.00  0.00           H  
ATOM    372  N   ILE    26      36.381  40.614  35.734  1.00  0.00           N  
ATOM    373  CA  ILE    26      37.639  39.827  35.454  1.00  0.00           C  
ATOM    374  C   ILE    26      38.916  40.539  35.893  1.00  0.00           C  
ATOM    375  O   ILE    26      39.142  41.657  35.418  1.00  0.00           O  
ATOM    376  CB  ILE    26      37.682  39.430  33.975  1.00  0.00           C  
ATOM    377  CG2 ILE    26      39.016  38.670  33.651  1.00  0.00           C  
ATOM    378  CG1 ILE    26      36.438  38.480  33.696  1.00  0.00           C  
ATOM    379  CD1 ILE    26      36.379  38.052  32.255  1.00  0.00           C  
ATOM    380  H   ILE    26      35.867  41.000  34.955  1.00  0.00           H  
ATOM    381  HA  ILE    26      37.485  38.844  35.900  1.00  0.00           H  
ATOM    382  HB  ILE    26      37.657  40.299  33.318  1.00  0.00           H  
ATOM    383 HG21 ILE    26      39.816  39.393  33.804  1.00  0.00           H  
ATOM    384 HG22 ILE    26      39.111  37.868  34.385  1.00  0.00           H  
ATOM    385 HG23 ILE    26      38.968  38.268  32.639  1.00  0.00           H  
ATOM    386 HG12 ILE    26      36.533  37.527  34.215  1.00  0.00           H  
ATOM    387 HG13 ILE    26      35.512  39.038  33.836  1.00  0.00           H  
ATOM    388 HD11 ILE    26      36.395  38.946  31.633  1.00  0.00           H  
ATOM    389 HD12 ILE    26      37.109  37.313  31.921  1.00  0.00           H  
ATOM    390 HD13 ILE    26      35.399  37.733  31.900  1.00  0.00           H  
ATOM    391  N   ALA    27      39.795  40.015  36.765  1.00  0.00           N  
ATOM    392  CA  ALA    27      41.047  40.625  37.225  1.00  0.00           C  
ATOM    393  C   ALA    27      42.250  39.989  36.525  1.00  0.00           C  
ATOM    394  O   ALA    27      43.292  40.652  36.545  1.00  0.00           O  
ATOM    395  CB  ALA    27      41.070  40.546  38.746  1.00  0.00           C  
ATOM    396  H   ALA    27      39.629  39.099  37.157  1.00  0.00           H  
ATOM    397  HA  ALA    27      41.170  41.681  36.986  1.00  0.00           H  
ATOM    398  HB1 ALA    27      40.999  39.499  39.041  1.00  0.00           H  
ATOM    399  HB2 ALA    27      42.013  40.866  39.190  1.00  0.00           H  
ATOM    400  HB3 ALA    27      40.175  41.047  39.114  1.00  0.00           H  
ATOM    401  N   SER    28      42.172  38.805  35.932  1.00  0.00           N  
ATOM    402  CA  SER    28      43.326  38.165  35.230  1.00  0.00           C  
ATOM    403  C   SER    28      42.812  37.058  34.355  1.00  0.00           C  
ATOM    404  O   SER    28      41.814  36.417  34.703  1.00  0.00           O  
ATOM    405  CB  SER    28      44.388  37.619  36.257  1.00  0.00           C  
ATOM    406  OG  SER    28      45.616  37.330  35.592  1.00  0.00           O  
ATOM    407  H   SER    28      41.269  38.354  35.892  1.00  0.00           H  
ATOM    408  HA  SER    28      43.892  38.939  34.713  1.00  0.00           H  
ATOM    409  HB2 SER    28      44.513  38.391  37.015  1.00  0.00           H  
ATOM    410  HB3 SER    28      44.138  36.624  36.625  1.00  0.00           H  
ATOM    411  HG  SER    28      45.563  36.425  35.276  1.00  0.00           H  
ATOM    412  N   ILE    29      43.451  36.863  33.166  1.00  0.00           N  
ATOM    413  CA  ILE    29      42.858  35.866  32.177  1.00  0.00           C  
ATOM    414  C   ILE    29      43.828  34.855  31.549  1.00  0.00           C  
ATOM    415  O   ILE    29      45.000  35.187  31.380  1.00  0.00           O  
ATOM    416  CB  ILE    29      41.986  36.634  31.107  1.00  0.00           C  
ATOM    417  CG2 ILE    29      42.745  37.512  30.034  1.00  0.00           C  
ATOM    418  CG1 ILE    29      41.145  35.674  30.303  1.00  0.00           C  
ATOM    419  CD1 ILE    29      39.995  36.328  29.448  1.00  0.00           C  
ATOM    420  H   ILE    29      44.355  37.274  32.979  1.00  0.00           H  
ATOM    421  HA  ILE    29      42.160  35.242  32.736  1.00  0.00           H  
ATOM    422  HB  ILE    29      41.348  37.255  31.737  1.00  0.00           H  
ATOM    423 HG21 ILE    29      43.210  36.912  29.253  1.00  0.00           H  
ATOM    424 HG22 ILE    29      42.021  38.149  29.525  1.00  0.00           H  
ATOM    425 HG23 ILE    29      43.550  38.146  30.405  1.00  0.00           H  
ATOM    426 HG12 ILE    29      41.819  35.154  29.622  1.00  0.00           H  
ATOM    427 HG13 ILE    29      40.826  34.861  30.954  1.00  0.00           H  
ATOM    428 HD11 ILE    29      39.501  35.637  28.765  1.00  0.00           H  
ATOM    429 HD12 ILE    29      39.216  36.764  30.072  1.00  0.00           H  
ATOM    430 HD13 ILE    29      40.316  37.146  28.803  1.00  0.00           H  
ATOM    431  N   ASP    30      43.461  33.612  31.332  1.00  0.00           N  
ATOM    432  CA  ASP    30      44.398  32.574  30.836  1.00  0.00           C  
ATOM    433  C   ASP    30      43.756  31.689  29.739  1.00  0.00           C  
ATOM    434  O   ASP    30      43.069  30.651  29.831  1.00  0.00           O  
ATOM    435  CB  ASP    30      44.997  31.725  31.893  1.00  0.00           C  
ATOM    436  CG  ASP    30      46.222  30.903  31.499  1.00  0.00           C  
ATOM    437  OD1 ASP    30      46.580  30.718  30.331  1.00  0.00           O  
ATOM    438  OD2 ASP    30      46.822  30.372  32.472  1.00  0.00           O1-
ATOM    439  H   ASP    30      42.513  33.334  31.537  1.00  0.00           H  
ATOM    440  HA  ASP    30      45.154  33.169  30.322  1.00  0.00           H  
ATOM    441  HB2 ASP    30      45.412  32.356  32.680  1.00  0.00           H  
ATOM    442  HB3 ASP    30      44.335  30.976  32.327  1.00  0.00           H  
ATOM    443  N   PHE    31      44.087  32.088  28.480  1.00  0.00           N  
ATOM    444  CA  PHE    31      43.578  31.499  27.337  1.00  0.00           C  
ATOM    445  C   PHE    31      43.956  29.998  27.128  1.00  0.00           C  
ATOM    446  O   PHE    31      43.263  29.229  26.532  1.00  0.00           O  
ATOM    447  CB  PHE    31      43.995  32.370  26.155  1.00  0.00           C  
ATOM    448  CG  PHE    31      43.547  33.807  26.373  1.00  0.00           C  
ATOM    449  CD1 PHE    31      44.484  34.776  26.828  1.00  0.00           C  
ATOM    450  CE1 PHE    31      44.124  36.109  26.907  1.00  0.00           C  
ATOM    451  CZ  PHE    31      42.865  36.568  26.359  1.00  0.00           C  
ATOM    452  CE2 PHE    31      41.949  35.604  25.964  1.00  0.00           C  
ATOM    453  CD2 PHE    31      42.269  34.228  25.964  1.00  0.00           C  
ATOM    454  H   PHE    31      44.680  32.886  28.299  1.00  0.00           H  
ATOM    455  HA  PHE    31      42.492  31.566  27.398  1.00  0.00           H  
ATOM    456  HB2 PHE    31      45.078  32.253  26.135  1.00  0.00           H  
ATOM    457  HB3 PHE    31      43.568  31.899  25.270  1.00  0.00           H  
ATOM    458  HD1 PHE    31      45.460  34.444  27.147  1.00  0.00           H  
ATOM    459  HE1 PHE    31      44.833  36.825  27.297  1.00  0.00           H  
ATOM    460  HZ  PHE    31      42.559  37.599  26.454  1.00  0.00           H  
ATOM    461  HE2 PHE    31      40.943  35.948  25.780  1.00  0.00           H  
ATOM    462  HD2 PHE    31      41.471  33.549  25.700  1.00  0.00           H  
ATOM    463  N   LYS    32      45.132  29.595  27.700  1.00  0.00           N  
ATOM    464  CA  LYS    32      45.677  28.275  27.495  1.00  0.00           C  
ATOM    465  C   LYS    32      44.726  27.313  28.284  1.00  0.00           C  
ATOM    466  O   LYS    32      44.641  26.143  27.885  1.00  0.00           O  
ATOM    467  CB  LYS    32      47.130  28.281  27.892  1.00  0.00           C  
ATOM    468  CG  LYS    32      47.659  26.841  27.957  1.00  0.00           C  
ATOM    469  CD  LYS    32      49.164  26.672  28.228  1.00  0.00           C  
ATOM    470  CE  LYS    32      49.405  25.321  28.844  1.00  0.00           C  
ATOM    471  NZ  LYS    32      50.793  25.088  29.266  1.00  0.00           N1+
ATOM    472  H   LYS    32      45.555  30.252  28.339  1.00  0.00           H  
ATOM    473  HA  LYS    32      45.609  27.922  26.466  1.00  0.00           H  
ATOM    474  HB2 LYS    32      47.784  28.916  27.295  1.00  0.00           H  
ATOM    475  HB3 LYS    32      47.144  28.598  28.934  1.00  0.00           H  
ATOM    476  HG2 LYS    32      47.088  26.347  28.743  1.00  0.00           H  
ATOM    477  HG3 LYS    32      47.464  26.311  27.024  1.00  0.00           H  
ATOM    478  HD2 LYS    32      49.797  26.679  27.341  1.00  0.00           H  
ATOM    479  HD3 LYS    32      49.529  27.416  28.936  1.00  0.00           H  
ATOM    480  HE2 LYS    32      48.772  25.152  29.716  1.00  0.00           H  
ATOM    481  HE3 LYS    32      49.161  24.555  28.107  1.00  0.00           H  
ATOM    482  HZ1 LYS    32      50.980  25.752  30.003  1.00  0.00           H  
ATOM    483  HZ2 LYS    32      50.964  24.148  29.595  1.00  0.00           H  
ATOM    484  HZ3 LYS    32      51.430  25.295  28.510  1.00  0.00           H  
ATOM    485  N   ARG    33      44.190  27.732  29.391  1.00  0.00           N  
ATOM    486  CA  ARG    33      43.370  27.013  30.383  1.00  0.00           C  
ATOM    487  C   ARG    33      41.900  27.324  30.245  1.00  0.00           C  
ATOM    488  O   ARG    33      41.156  26.631  30.922  1.00  0.00           O  
ATOM    489  CB  ARG    33      43.920  27.292  31.785  1.00  0.00           C  
ATOM    490  CG  ARG    33      45.313  26.653  32.070  1.00  0.00           C  
ATOM    491  CD  ARG    33      45.665  26.735  33.569  1.00  0.00           C  
ATOM    492  NE  ARG    33      45.819  28.092  34.066  1.00  0.00           N  
ATOM    493  CZ  ARG    33      45.315  28.786  35.045  1.00  0.00           C  
ATOM    494  NH1 ARG    33      44.601  28.304  35.976  1.00  0.00           N  
ATOM    495  NH2 ARG    33      45.449  30.048  35.142  1.00  0.00           N1+
ATOM    496  H   ARG    33      44.353  28.697  29.638  1.00  0.00           H  
ATOM    497  HA  ARG    33      43.403  25.936  30.217  1.00  0.00           H  
ATOM    498  HB2 ARG    33      44.091  28.368  31.772  1.00  0.00           H  
ATOM    499  HB3 ARG    33      43.254  26.989  32.592  1.00  0.00           H  
ATOM    500  HG2 ARG    33      45.283  25.619  31.726  1.00  0.00           H  
ATOM    501  HG3 ARG    33      46.095  27.113  31.465  1.00  0.00           H  
ATOM    502  HD2 ARG    33      44.824  26.380  34.165  1.00  0.00           H  
ATOM    503  HD3 ARG    33      46.543  26.116  33.750  1.00  0.00           H  
ATOM    504  HE  ARG    33      46.463  28.671  33.546  1.00  0.00           H  
ATOM    505 HH11 ARG    33      44.720  27.301  36.000  1.00  0.00           H  
ATOM    506 HH12 ARG    33      44.244  28.871  36.731  1.00  0.00           H  
ATOM    507 HH21 ARG    33      45.933  30.542  34.406  1.00  0.00           H  
ATOM    508 HH22 ARG    33      44.739  30.585  35.619  1.00  0.00           H  
ATOM    509  N   GLU    34      41.447  28.178  29.386  1.00  0.00           N  
ATOM    510  CA  GLU    34      40.088  28.720  29.278  1.00  0.00           C  
ATOM    511  C   GLU    34      39.528  29.323  30.605  1.00  0.00           C  
ATOM    512  O   GLU    34      38.284  29.322  30.818  1.00  0.00           O  
ATOM    513  CB  GLU    34      39.019  27.842  28.602  1.00  0.00           C  
ATOM    514  CG  GLU    34      39.514  27.046  27.305  1.00  0.00           C  
ATOM    515  CD  GLU    34      38.363  26.122  26.853  1.00  0.00           C  
ATOM    516  OE1 GLU    34      37.634  26.484  25.935  1.00  0.00           O  
ATOM    517  OE2 GLU    34      38.235  25.058  27.551  1.00  0.00           O1-
ATOM    518  H   GLU    34      42.105  28.777  28.909  1.00  0.00           H  
ATOM    519  HA  GLU    34      40.255  29.563  28.606  1.00  0.00           H  
ATOM    520  HB2 GLU    34      38.829  27.110  29.386  1.00  0.00           H  
ATOM    521  HB3 GLU    34      38.109  28.378  28.330  1.00  0.00           H  
ATOM    522  HG2 GLU    34      39.738  27.767  26.518  1.00  0.00           H  
ATOM    523  HG3 GLU    34      40.435  26.559  27.628  1.00  0.00           H  
ATOM    524  N   THR    35      40.430  29.952  31.407  1.00  0.00           N  
ATOM    525  CA  THR    35      40.105  30.416  32.755  1.00  0.00           C  
ATOM    526  C   THR    35      40.175  31.937  32.887  1.00  0.00           C  
ATOM    527  O   THR    35      40.920  32.580  32.143  1.00  0.00           O  
ATOM    528  CB  THR    35      40.870  29.693  33.903  1.00  0.00           C  
ATOM    529  CG2 THR    35      40.779  28.174  33.887  1.00  0.00           C  
ATOM    530  OG1 THR    35      42.220  30.083  33.771  1.00  0.00           O  
ATOM    531  H   THR    35      41.414  29.860  31.193  1.00  0.00           H  
ATOM    532  HA  THR    35      39.084  30.114  32.982  1.00  0.00           H  
ATOM    533  HB  THR    35      40.553  30.041  34.887  1.00  0.00           H  
ATOM    534 HG21 THR    35      39.745  27.833  33.931  1.00  0.00           H  
ATOM    535 HG22 THR    35      41.255  27.810  32.977  1.00  0.00           H  
ATOM    536 HG23 THR    35      41.241  27.775  34.791  1.00  0.00           H  
ATOM    537  HG1 THR    35      42.524  30.247  34.666  1.00  0.00           H  
ATOM    538  N   CYS    36      39.567  32.529  33.880  1.00  0.00           N  
ATOM    539  CA  CYS    36      39.979  33.825  34.415  1.00  0.00           C  
ATOM    540  C   CYS    36      39.941  33.881  35.958  1.00  0.00           C  
ATOM    541  O   CYS    36      39.047  33.311  36.514  1.00  0.00           O  
ATOM    542  CB  CYS    36      39.112  34.868  33.688  1.00  0.00           C  
ATOM    543  SG  CYS    36      37.358  34.764  34.152  1.00  0.00           S  
ATOM    544  H   CYS    36      38.800  32.024  34.301  1.00  0.00           H  
ATOM    545  HA  CYS    36      40.999  34.040  34.095  1.00  0.00           H  
ATOM    546  HB2 CYS    36      39.460  35.868  33.948  1.00  0.00           H  
ATOM    547  HB3 CYS    36      39.113  34.659  32.619  1.00  0.00           H  
ATOM    548  HG  CYS    36      37.561  34.168  35.332  1.00  0.00           H  
ATOM    549  N   VAL    37      40.805  34.689  36.583  1.00  0.00           N  
ATOM    550  CA  VAL    37      40.670  35.076  38.028  1.00  0.00           C  
ATOM    551  C   VAL    37      39.720  36.304  38.044  1.00  0.00           C  
ATOM    552  O   VAL    37      39.876  37.350  37.466  1.00  0.00           O  
ATOM    553  CB  VAL    37      42.037  35.401  38.691  1.00  0.00           C  
ATOM    554  CG1 VAL    37      41.797  35.643  40.242  1.00  0.00           C  
ATOM    555  CG2 VAL    37      42.982  34.290  38.611  1.00  0.00           C  
ATOM    556  H   VAL    37      41.447  35.216  36.008  1.00  0.00           H  
ATOM    557  HA  VAL    37      40.165  34.307  38.613  1.00  0.00           H  
ATOM    558  HB  VAL    37      42.382  36.305  38.188  1.00  0.00           H  
ATOM    559 HG11 VAL    37      41.230  34.812  40.663  1.00  0.00           H  
ATOM    560 HG12 VAL    37      42.741  35.784  40.769  1.00  0.00           H  
ATOM    561 HG13 VAL    37      41.173  36.525  40.390  1.00  0.00           H  
ATOM    562 HG21 VAL    37      42.564  33.357  38.988  1.00  0.00           H  
ATOM    563 HG22 VAL    37      43.399  34.236  37.605  1.00  0.00           H  
ATOM    564 HG23 VAL    37      43.854  34.583  39.195  1.00  0.00           H  
ATOM    565  N   VAL    38      38.519  36.079  38.587  1.00  0.00           N  
ATOM    566  CA  VAL    38      37.502  37.087  38.868  1.00  0.00           C  
ATOM    567  C   VAL    38      37.583  37.587  40.285  1.00  0.00           C  
ATOM    568  O   VAL    38      38.048  36.869  41.124  1.00  0.00           O  
ATOM    569  CB  VAL    38      36.021  36.671  38.519  1.00  0.00           C  
ATOM    570  CG1 VAL    38      35.968  35.933  37.183  1.00  0.00           C  
ATOM    571  CG2 VAL    38      35.215  35.958  39.622  1.00  0.00           C  
ATOM    572  H   VAL    38      38.450  35.146  38.966  1.00  0.00           H  
ATOM    573  HA  VAL    38      37.604  37.970  38.237  1.00  0.00           H  
ATOM    574  HB  VAL    38      35.485  37.590  38.284  1.00  0.00           H  
ATOM    575 HG11 VAL    38      36.556  36.453  36.428  1.00  0.00           H  
ATOM    576 HG12 VAL    38      36.571  35.042  37.355  1.00  0.00           H  
ATOM    577 HG13 VAL    38      34.968  35.654  36.848  1.00  0.00           H  
ATOM    578 HG21 VAL    38      35.682  35.012  39.898  1.00  0.00           H  
ATOM    579 HG22 VAL    38      35.199  36.530  40.550  1.00  0.00           H  
ATOM    580 HG23 VAL    38      34.161  35.754  39.433  1.00  0.00           H  
ATOM    581  N   VAL    39      36.984  38.807  40.466  1.00  0.00           N  
ATOM    582  CA  VAL    39      36.894  39.377  41.798  1.00  0.00           C  
ATOM    583  C   VAL    39      35.444  39.862  42.052  1.00  0.00           C  
ATOM    584  O   VAL    39      34.882  40.652  41.414  1.00  0.00           O  
ATOM    585  CB  VAL    39      37.943  40.508  41.922  1.00  0.00           C  
ATOM    586  CG1 VAL    39      37.753  41.235  43.302  1.00  0.00           C  
ATOM    587  CG2 VAL    39      39.401  39.990  42.019  1.00  0.00           C  
ATOM    588  H   VAL    39      36.585  39.233  39.641  1.00  0.00           H  
ATOM    589  HA  VAL    39      37.039  38.567  42.513  1.00  0.00           H  
ATOM    590  HB  VAL    39      37.848  41.186  41.073  1.00  0.00           H  
ATOM    591 HG11 VAL    39      37.995  40.571  44.132  1.00  0.00           H  
ATOM    592 HG12 VAL    39      38.318  42.166  43.249  1.00  0.00           H  
ATOM    593 HG13 VAL    39      36.713  41.560  43.330  1.00  0.00           H  
ATOM    594 HG21 VAL    39      40.097  40.801  41.802  1.00  0.00           H  
ATOM    595 HG22 VAL    39      39.436  39.350  42.900  1.00  0.00           H  
ATOM    596 HG23 VAL    39      39.551  39.245  41.238  1.00  0.00           H  
ATOM    597  N   TYR    40      34.808  39.264  43.026  1.00  0.00           N  
ATOM    598  CA  TYR    40      33.510  39.649  43.523  1.00  0.00           C  
ATOM    599  C   TYR    40      33.545  41.199  43.805  1.00  0.00           C  
ATOM    600  O   TYR    40      34.237  41.698  44.685  1.00  0.00           O  
ATOM    601  CB  TYR    40      33.088  38.719  44.720  1.00  0.00           C  
ATOM    602  CG  TYR    40      32.808  37.294  44.224  1.00  0.00           C  
ATOM    603  CD1 TYR    40      33.650  36.314  44.661  1.00  0.00           C  
ATOM    604  CE1 TYR    40      33.466  35.002  44.121  1.00  0.00           C  
ATOM    605  CZ  TYR    40      32.391  34.652  43.208  1.00  0.00           C  
ATOM    606  OH  TYR    40      32.093  33.410  42.757  1.00  0.00           O  
ATOM    607  CE2 TYR    40      31.509  35.661  42.871  1.00  0.00           C  
ATOM    608  CD2 TYR    40      31.654  36.951  43.445  1.00  0.00           C  
ATOM    609  H   TYR    40      35.206  38.486  43.531  1.00  0.00           H  
ATOM    610  HA  TYR    40      32.907  39.432  42.642  1.00  0.00           H  
ATOM    611  HB2 TYR    40      33.837  38.781  45.508  1.00  0.00           H  
ATOM    612  HB3 TYR    40      32.126  39.085  45.080  1.00  0.00           H  
ATOM    613  HD1 TYR    40      34.502  36.471  45.305  1.00  0.00           H  
ATOM    614  HE1 TYR    40      34.111  34.185  44.410  1.00  0.00           H  
ATOM    615  HH  TYR    40      32.843  32.812  42.759  1.00  0.00           H  
ATOM    616  HE2 TYR    40      30.554  35.553  42.378  1.00  0.00           H  
ATOM    617  HD2 TYR    40      31.049  37.761  43.066  1.00  0.00           H  
ATOM    618  N   THR    41      32.684  41.903  43.110  1.00  0.00           N  
ATOM    619  CA  THR    41      32.485  43.443  43.302  1.00  0.00           C  
ATOM    620  C   THR    41      31.879  43.769  44.680  1.00  0.00           C  
ATOM    621  O   THR    41      30.936  43.184  45.154  1.00  0.00           O  
ATOM    622  CB  THR    41      31.613  43.949  42.182  1.00  0.00           C  
ATOM    623  CG2 THR    41      31.758  45.477  42.120  1.00  0.00           C  
ATOM    624  OG1 THR    41      32.131  43.319  40.945  1.00  0.00           O  
ATOM    625  H   THR    41      32.035  41.433  42.493  1.00  0.00           H  
ATOM    626  HA  THR    41      33.429  43.979  43.208  1.00  0.00           H  
ATOM    627  HB  THR    41      30.583  43.631  42.339  1.00  0.00           H  
ATOM    628 HG21 THR    41      31.446  45.990  43.030  1.00  0.00           H  
ATOM    629 HG22 THR    41      32.720  45.766  41.696  1.00  0.00           H  
ATOM    630 HG23 THR    41      30.983  45.877  41.467  1.00  0.00           H  
ATOM    631  HG1 THR    41      31.531  43.500  40.217  1.00  0.00           H  
ATOM    632  N   GLY    42      32.494  44.788  45.349  1.00  0.00           N  
ATOM    633  CA  GLY    42      32.170  45.175  46.696  1.00  0.00           C  
ATOM    634  C   GLY    42      32.674  44.171  47.737  1.00  0.00           C  
ATOM    635  O   GLY    42      32.849  44.593  48.883  1.00  0.00           O  
ATOM    636  H   GLY    42      33.293  45.210  44.898  1.00  0.00           H  
ATOM    637  HA2 GLY    42      32.548  46.162  46.961  1.00  0.00           H  
ATOM    638  HA3 GLY    42      31.089  45.145  46.835  1.00  0.00           H  
ATOM    639  N   TYR    43      32.976  42.907  47.408  1.00  0.00           N  
ATOM    640  CA  TYR    43      33.572  41.935  48.334  1.00  0.00           C  
ATOM    641  C   TYR    43      35.132  41.870  48.312  1.00  0.00           C  
ATOM    642  O   TYR    43      35.668  41.539  49.395  1.00  0.00           O  
ATOM    643  CB  TYR    43      33.007  40.538  48.087  1.00  0.00           C  
ATOM    644  CG  TYR    43      31.483  40.536  48.196  1.00  0.00           C  
ATOM    645  CD1 TYR    43      31.002  40.347  49.470  1.00  0.00           C  
ATOM    646  CE1 TYR    43      29.583  40.462  49.715  1.00  0.00           C  
ATOM    647  CZ  TYR    43      28.712  40.781  48.630  1.00  0.00           C  
ATOM    648  OH  TYR    43      27.428  40.756  48.835  1.00  0.00           O  
ATOM    649  CE2 TYR    43      29.219  40.798  47.311  1.00  0.00           C  
ATOM    650  CD2 TYR    43      30.563  40.722  47.085  1.00  0.00           C  
ATOM    651  H   TYR    43      32.898  42.638  46.437  1.00  0.00           H  
ATOM    652  HA  TYR    43      33.376  42.271  49.352  1.00  0.00           H  
ATOM    653  HB2 TYR    43      33.205  40.219  47.063  1.00  0.00           H  
ATOM    654  HB3 TYR    43      33.423  39.898  48.864  1.00  0.00           H  
ATOM    655  HD1 TYR    43      31.631  39.901  50.225  1.00  0.00           H  
ATOM    656  HE1 TYR    43      29.193  40.230  50.695  1.00  0.00           H  
ATOM    657  HH  TYR    43      27.174  40.127  49.515  1.00  0.00           H  
ATOM    658  HE2 TYR    43      28.553  40.914  46.469  1.00  0.00           H  
ATOM    659  HD2 TYR    43      30.923  40.575  46.077  1.00  0.00           H  
ATOM    660  N   GLY    44      35.801  42.035  47.146  1.00  0.00           N  
ATOM    661  CA  GLY    44      37.277  41.916  46.934  1.00  0.00           C  
ATOM    662  C   GLY    44      37.908  40.568  47.016  1.00  0.00           C  
ATOM    663  O   GLY    44      39.132  40.363  47.183  1.00  0.00           O  
ATOM    664  H   GLY    44      35.227  42.373  46.386  1.00  0.00           H  
ATOM    665  HA2 GLY    44      37.435  42.264  45.913  1.00  0.00           H  
ATOM    666  HA3 GLY    44      37.709  42.583  47.680  1.00  0.00           H  
ATOM    667  N   ASN    45      37.139  39.534  46.993  1.00  0.00           N  
ATOM    668  CA  ASN    45      37.472  38.107  47.051  1.00  0.00           C  
ATOM    669  C   ASN    45      37.762  37.587  45.648  1.00  0.00           C  
ATOM    670  O   ASN    45      36.837  37.512  44.825  1.00  0.00           O  
ATOM    671  CB  ASN    45      36.320  37.486  47.785  1.00  0.00           C  
ATOM    672  CG  ASN    45      36.402  35.947  47.771  1.00  0.00           C  
ATOM    673  OD1 ASN    45      37.420  35.268  47.674  1.00  0.00           O  
ATOM    674  ND2 ASN    45      35.311  35.296  48.016  1.00  0.00           N  
ATOM    675  H   ASN    45      36.192  39.715  46.690  1.00  0.00           H  
ATOM    676  HA  ASN    45      38.390  38.063  47.637  1.00  0.00           H  
ATOM    677  HB2 ASN    45      36.370  37.865  48.806  1.00  0.00           H  
ATOM    678  HB3 ASN    45      35.425  37.936  47.356  1.00  0.00           H  
ATOM    679 HD21 ASN    45      34.488  35.807  48.300  1.00  0.00           H  
ATOM    680 HD22 ASN    45      35.447  34.296  47.980  1.00  0.00           H  
ATOM    681  N   ARG    46      38.971  37.050  45.449  1.00  0.00           N  
ATOM    682  CA  ARG    46      39.388  36.529  44.099  1.00  0.00           C  
ATOM    683  C   ARG    46      39.038  35.053  44.022  1.00  0.00           C  
ATOM    684  O   ARG    46      39.333  34.288  44.959  1.00  0.00           O  
ATOM    685  CB  ARG    46      40.795  36.841  43.669  1.00  0.00           C  
ATOM    686  CG  ARG    46      41.884  36.021  44.451  1.00  0.00           C  
ATOM    687  CD  ARG    46      43.346  36.353  44.371  1.00  0.00           C  
ATOM    688  NE  ARG    46      43.691  37.522  45.185  1.00  0.00           N  
ATOM    689  CZ  ARG    46      44.751  37.716  45.981  1.00  0.00           C  
ATOM    690  NH1 ARG    46      45.726  36.840  46.036  1.00  0.00           N  
ATOM    691  NH2 ARG    46      44.793  38.717  46.769  1.00  0.00           N1+
ATOM    692  H   ARG    46      39.566  36.978  46.262  1.00  0.00           H  
ATOM    693  HA  ARG    46      38.773  37.062  43.375  1.00  0.00           H  
ATOM    694  HB2 ARG    46      40.766  36.704  42.588  1.00  0.00           H  
ATOM    695  HB3 ARG    46      40.894  37.875  43.999  1.00  0.00           H  
ATOM    696  HG2 ARG    46      41.563  35.864  45.482  1.00  0.00           H  
ATOM    697  HG3 ARG    46      41.850  35.040  43.976  1.00  0.00           H  
ATOM    698  HD2 ARG    46      43.875  35.528  44.847  1.00  0.00           H  
ATOM    699  HD3 ARG    46      43.643  36.494  43.332  1.00  0.00           H  
ATOM    700  HE  ARG    46      42.995  38.253  45.206  1.00  0.00           H  
ATOM    701 HH11 ARG    46      45.894  36.143  45.325  1.00  0.00           H  
ATOM    702 HH12 ARG    46      46.394  37.081  46.754  1.00  0.00           H  
ATOM    703 HH21 ARG    46      44.352  39.592  46.518  1.00  0.00           H  
ATOM    704 HH22 ARG    46      45.391  38.691  47.583  1.00  0.00           H  
ATOM    705  N   GLU    47      38.498  34.576  42.895  1.00  0.00           N  
ATOM    706  CA  GLU    47      38.284  33.165  42.538  1.00  0.00           C  
ATOM    707  C   GLU    47      38.490  32.936  41.057  1.00  0.00           C  
ATOM    708  O   GLU    47      38.181  33.821  40.231  1.00  0.00           O  
ATOM    709  CB  GLU    47      36.832  32.837  43.047  1.00  0.00           C  
ATOM    710  CG  GLU    47      36.456  31.415  42.800  1.00  0.00           C  
ATOM    711  CD  GLU    47      35.137  30.938  43.336  1.00  0.00           C  
ATOM    712  OE1 GLU    47      35.004  29.861  43.964  1.00  0.00           O  
ATOM    713  OE2 GLU    47      34.090  31.660  43.109  1.00  0.00           O1-
ATOM    714  H   GLU    47      38.215  35.242  42.190  1.00  0.00           H  
ATOM    715  HA  GLU    47      39.025  32.581  43.083  1.00  0.00           H  
ATOM    716  HB2 GLU    47      36.892  32.892  44.134  1.00  0.00           H  
ATOM    717  HB3 GLU    47      36.108  33.504  42.579  1.00  0.00           H  
ATOM    718  HG2 GLU    47      36.546  31.225  41.731  1.00  0.00           H  
ATOM    719  HG3 GLU    47      37.215  30.759  43.227  1.00  0.00           H  
ATOM    720  N   GLU    48      39.185  31.877  40.700  1.00  0.00           N  
ATOM    721  CA  GLU    48      39.358  31.389  39.315  1.00  0.00           C  
ATOM    722  C   GLU    48      38.138  30.488  38.855  1.00  0.00           C  
ATOM    723  O   GLU    48      37.724  29.467  39.398  1.00  0.00           O  
ATOM    724  CB  GLU    48      40.753  30.781  39.172  1.00  0.00           C  
ATOM    725  CG  GLU    48      41.155  30.696  37.713  1.00  0.00           C  
ATOM    726  CD  GLU    48      42.631  30.336  37.473  1.00  0.00           C  
ATOM    727  OE1 GLU    48      43.075  30.830  36.410  1.00  0.00           O  
ATOM    728  OE2 GLU    48      43.304  29.525  38.159  1.00  0.00           O1-
ATOM    729  H   GLU    48      39.456  31.172  41.370  1.00  0.00           H  
ATOM    730  HA  GLU    48      39.376  32.256  38.653  1.00  0.00           H  
ATOM    731  HB2 GLU    48      41.493  31.434  39.634  1.00  0.00           H  
ATOM    732  HB3 GLU    48      40.831  29.749  39.515  1.00  0.00           H  
ATOM    733  HG2 GLU    48      40.556  29.853  37.368  1.00  0.00           H  
ATOM    734  HG3 GLU    48      40.921  31.605  37.159  1.00  0.00           H  
ATOM    735  N   GLN    49      37.659  30.802  37.623  1.00  0.00           N  
ATOM    736  CA  GLN    49      36.466  30.379  36.947  1.00  0.00           C  
ATOM    737  C   GLN    49      36.840  30.090  35.480  1.00  0.00           C  
ATOM    738  O   GLN    49      37.567  30.871  34.879  1.00  0.00           O  
ATOM    739  CB  GLN    49      35.342  31.314  37.204  1.00  0.00           C  
ATOM    740  CG  GLN    49      35.032  31.509  38.711  1.00  0.00           C  
ATOM    741  CD  GLN    49      33.611  31.632  39.106  1.00  0.00           C  
ATOM    742  OE1 GLN    49      32.701  31.544  38.310  1.00  0.00           O  
ATOM    743  NE2 GLN    49      33.305  31.635  40.395  1.00  0.00           N  
ATOM    744  H   GLN    49      38.167  31.509  37.111  1.00  0.00           H  
ATOM    745  HA  GLN    49      36.107  29.429  37.345  1.00  0.00           H  
ATOM    746  HB2 GLN    49      35.484  32.257  36.674  1.00  0.00           H  
ATOM    747  HB3 GLN    49      34.529  30.888  36.616  1.00  0.00           H  
ATOM    748  HG2 GLN    49      35.491  30.736  39.326  1.00  0.00           H  
ATOM    749  HG3 GLN    49      35.529  32.419  39.048  1.00  0.00           H  
ATOM    750 HE21 GLN    49      33.923  31.880  41.155  1.00  0.00           H  
ATOM    751 HE22 GLN    49      32.324  31.509  40.601  1.00  0.00           H  
ATOM    752  N   ASN    50      36.417  28.953  34.960  1.00  0.00           N  
ATOM    753  CA  ASN    50      36.369  28.758  33.481  1.00  0.00           C  
ATOM    754  C   ASN    50      35.418  29.835  32.824  1.00  0.00           C  
ATOM    755  O   ASN    50      34.351  30.161  33.387  1.00  0.00           O  
ATOM    756  CB  ASN    50      35.922  27.271  33.247  1.00  0.00           C  
ATOM    757  CG  ASN    50      35.823  26.975  31.745  1.00  0.00           C  
ATOM    758  OD1 ASN    50      34.880  27.307  31.092  1.00  0.00           O  
ATOM    759  ND2 ASN    50      36.739  26.207  31.255  1.00  0.00           N  
ATOM    760  H   ASN    50      35.899  28.312  35.544  1.00  0.00           H  
ATOM    761  HA  ASN    50      37.414  28.944  33.231  1.00  0.00           H  
ATOM    762  HB2 ASN    50      36.578  26.525  33.698  1.00  0.00           H  
ATOM    763  HB3 ASN    50      34.937  27.117  33.687  1.00  0.00           H  
ATOM    764 HD21 ASN    50      37.553  26.094  31.842  1.00  0.00           H  
ATOM    765 HD22 ASN    50      36.632  25.780  30.346  1.00  0.00           H  
ATOM    766  N   LEU    51      35.805  30.420  31.671  1.00  0.00           N  
ATOM    767  CA  LEU    51      35.194  31.485  30.882  1.00  0.00           C  
ATOM    768  C   LEU    51      33.790  31.262  30.416  1.00  0.00           C  
ATOM    769  O   LEU    51      33.092  32.268  30.195  1.00  0.00           O  
ATOM    770  CB  LEU    51      36.178  31.745  29.672  1.00  0.00           C  
ATOM    771  CG  LEU    51      37.393  32.569  30.007  1.00  0.00           C  
ATOM    772  CD1 LEU    51      38.539  32.488  28.991  1.00  0.00           C  
ATOM    773  CD2 LEU    51      37.100  33.982  30.387  1.00  0.00           C  
ATOM    774  H   LEU    51      36.606  29.992  31.230  1.00  0.00           H  
ATOM    775  HA  LEU    51      35.296  32.333  31.559  1.00  0.00           H  
ATOM    776  HB2 LEU    51      36.541  30.784  29.307  1.00  0.00           H  
ATOM    777  HB3 LEU    51      35.590  32.227  28.891  1.00  0.00           H  
ATOM    778  HG  LEU    51      37.880  32.125  30.875  1.00  0.00           H  
ATOM    779 HD11 LEU    51      38.662  31.540  28.470  1.00  0.00           H  
ATOM    780 HD12 LEU    51      38.642  33.295  28.264  1.00  0.00           H  
ATOM    781 HD13 LEU    51      39.447  32.503  29.595  1.00  0.00           H  
ATOM    782 HD21 LEU    51      36.612  34.542  29.590  1.00  0.00           H  
ATOM    783 HD22 LEU    51      36.508  34.169  31.284  1.00  0.00           H  
ATOM    784 HD23 LEU    51      38.045  34.467  30.630  1.00  0.00           H  
ATOM    785  N   SER    52      33.283  29.970  30.512  1.00  0.00           N  
ATOM    786  CA  SER    52      31.832  29.661  30.392  1.00  0.00           C  
ATOM    787  C   SER    52      31.183  29.293  31.714  1.00  0.00           C  
ATOM    788  O   SER    52      30.041  28.783  31.723  1.00  0.00           O  
ATOM    789  CB  SER    52      31.632  28.522  29.315  1.00  0.00           C  
ATOM    790  OG  SER    52      32.443  28.610  28.173  1.00  0.00           O  
ATOM    791  H   SER    52      33.906  29.178  30.568  1.00  0.00           H  
ATOM    792  HA  SER    52      31.342  30.546  29.986  1.00  0.00           H  
ATOM    793  HB2 SER    52      31.689  27.518  29.735  1.00  0.00           H  
ATOM    794  HB3 SER    52      30.593  28.627  29.003  1.00  0.00           H  
ATOM    795  HG  SER    52      33.322  28.810  28.499  1.00  0.00           H  
ATOM    796  N   ASP    53      31.814  29.399  32.909  1.00  0.00           N  
ATOM    797  CA  ASP    53      31.132  29.524  34.197  1.00  0.00           C  
ATOM    798  C   ASP    53      30.587  30.917  34.534  1.00  0.00           C  
ATOM    799  O   ASP    53      29.740  31.022  35.436  1.00  0.00           O  
ATOM    800  CB  ASP    53      31.995  29.106  35.376  1.00  0.00           C  
ATOM    801  CG  ASP    53      32.665  27.761  35.296  1.00  0.00           C  
ATOM    802  OD1 ASP    53      32.256  26.797  34.630  1.00  0.00           O  
ATOM    803  OD2 ASP    53      33.658  27.530  36.019  1.00  0.00           O1-
ATOM    804  H   ASP    53      32.764  29.741  32.936  1.00  0.00           H  
ATOM    805  HA  ASP    53      30.362  28.752  34.179  1.00  0.00           H  
ATOM    806  HB2 ASP    53      32.717  29.839  35.734  1.00  0.00           H  
ATOM    807  HB3 ASP    53      31.271  29.032  36.187  1.00  0.00           H  
ATOM    808  N   LEU    54      31.078  31.988  33.900  1.00  0.00           N  
ATOM    809  CA  LEU    54      30.521  33.371  34.025  1.00  0.00           C  
ATOM    810  C   LEU    54      29.064  33.449  33.564  1.00  0.00           C  
ATOM    811  O   LEU    54      28.705  33.107  32.420  1.00  0.00           O  
ATOM    812  CB  LEU    54      31.414  34.295  33.069  1.00  0.00           C  
ATOM    813  CG  LEU    54      32.961  34.250  33.317  1.00  0.00           C  
ATOM    814  CD1 LEU    54      33.740  35.271  32.451  1.00  0.00           C  
ATOM    815  CD2 LEU    54      33.443  34.487  34.845  1.00  0.00           C  
ATOM    816  H   LEU    54      31.829  31.892  33.232  1.00  0.00           H  
ATOM    817  HA  LEU    54      30.549  33.690  35.067  1.00  0.00           H  
ATOM    818  HB2 LEU    54      31.272  33.994  32.031  1.00  0.00           H  
ATOM    819  HB3 LEU    54      31.094  35.334  33.139  1.00  0.00           H  
ATOM    820  HG  LEU    54      33.267  33.257  32.988  1.00  0.00           H  
ATOM    821 HD11 LEU    54      34.798  35.129  32.675  1.00  0.00           H  
ATOM    822 HD12 LEU    54      33.487  35.198  31.394  1.00  0.00           H  
ATOM    823 HD13 LEU    54      33.443  36.283  32.726  1.00  0.00           H  
ATOM    824 HD21 LEU    54      33.078  33.730  35.538  1.00  0.00           H  
ATOM    825 HD22 LEU    54      34.526  34.436  34.743  1.00  0.00           H  
ATOM    826 HD23 LEU    54      33.135  35.418  35.322  1.00  0.00           H  
ATOM    827  N   LEU    55      28.224  34.096  34.367  1.00  0.00           N  
ATOM    828  CA  LEU    55      26.881  34.665  34.196  1.00  0.00           C  
ATOM    829  C   LEU    55      27.029  36.166  33.661  1.00  0.00           C  
ATOM    830  O   LEU    55      28.097  36.783  33.871  1.00  0.00           O  
ATOM    831  CB  LEU    55      26.091  34.633  35.538  1.00  0.00           C  
ATOM    832  CG  LEU    55      26.134  33.347  36.503  1.00  0.00           C  
ATOM    833  CD1 LEU    55      25.209  33.550  37.654  1.00  0.00           C  
ATOM    834  CD2 LEU    55      25.750  32.063  35.840  1.00  0.00           C  
ATOM    835  H   LEU    55      28.557  34.270  35.306  1.00  0.00           H  
ATOM    836  HA  LEU    55      26.268  34.088  33.505  1.00  0.00           H  
ATOM    837  HB2 LEU    55      26.411  35.478  36.147  1.00  0.00           H  
ATOM    838  HB3 LEU    55      25.038  34.832  35.336  1.00  0.00           H  
ATOM    839  HG  LEU    55      27.185  33.357  36.790  1.00  0.00           H  
ATOM    840 HD11 LEU    55      25.553  32.940  38.490  1.00  0.00           H  
ATOM    841 HD12 LEU    55      25.148  34.602  37.934  1.00  0.00           H  
ATOM    842 HD13 LEU    55      24.204  33.158  37.500  1.00  0.00           H  
ATOM    843 HD21 LEU    55      24.827  32.146  35.266  1.00  0.00           H  
ATOM    844 HD22 LEU    55      26.503  31.890  35.072  1.00  0.00           H  
ATOM    845 HD23 LEU    55      25.723  31.279  36.597  1.00  0.00           H  
ATOM    846  N   SER    56      25.981  36.605  33.028  1.00  0.00           N  
ATOM    847  CA  SER    56      25.768  37.997  32.769  1.00  0.00           C  
ATOM    848  C   SER    56      25.822  38.923  33.983  1.00  0.00           C  
ATOM    849  O   SER    56      25.187  38.612  34.966  1.00  0.00           O  
ATOM    850  CB  SER    56      24.472  38.176  31.969  1.00  0.00           C  
ATOM    851  OG  SER    56      24.249  39.572  31.750  1.00  0.00           O  
ATOM    852  H   SER    56      25.276  35.894  32.891  1.00  0.00           H  
ATOM    853  HA  SER    56      26.548  38.283  32.064  1.00  0.00           H  
ATOM    854  HB2 SER    56      24.674  37.689  31.016  1.00  0.00           H  
ATOM    855  HB3 SER    56      23.582  37.738  32.421  1.00  0.00           H  
ATOM    856  HG  SER    56      24.292  39.651  30.794  1.00  0.00           H  
ATOM    857  N   PRO    57      26.467  40.088  33.938  1.00  0.00           N  
ATOM    858  CA  PRO    57      26.275  41.027  35.036  1.00  0.00           C  
ATOM    859  C   PRO    57      24.852  41.405  35.355  1.00  0.00           C  
ATOM    860  O   PRO    57      24.545  41.839  36.503  1.00  0.00           O  
ATOM    861  CD  PRO    57      27.233  40.655  32.826  1.00  0.00           C  
ATOM    862  CG  PRO    57      27.147  42.170  33.137  1.00  0.00           C  
ATOM    863  CB  PRO    57      27.151  42.224  34.655  1.00  0.00           C  
ATOM    864  HD2 PRO    57      26.779  40.434  31.860  1.00  0.00           H  
ATOM    865  HD3 PRO    57      28.257  40.295  32.924  1.00  0.00           H  
ATOM    866  HG2 PRO    57      26.211  42.595  32.771  1.00  0.00           H  
ATOM    867  HG3 PRO    57      27.943  42.729  32.644  1.00  0.00           H  
ATOM    868  HB2 PRO    57      26.707  43.147  35.028  1.00  0.00           H  
ATOM    869  HB3 PRO    57      28.129  42.059  35.106  1.00  0.00           H  
ATOM    870  HA  PRO    57      26.612  40.453  35.900  1.00  0.00           H  
ATOM    871  N   ILE    58      23.960  41.261  34.409  1.00  0.00           N  
ATOM    872  CA  ILE    58      22.524  41.469  34.662  1.00  0.00           C  
ATOM    873  C   ILE    58      22.030  40.488  35.772  1.00  0.00           C  
ATOM    874  O   ILE    58      21.217  40.959  36.564  1.00  0.00           O  
ATOM    875  CB  ILE    58      21.857  41.198  33.314  1.00  0.00           C  
ATOM    876  CG2 ILE    58      20.301  40.897  33.502  1.00  0.00           C  
ATOM    877  CG1 ILE    58      21.893  42.408  32.257  1.00  0.00           C  
ATOM    878  CD1 ILE    58      21.178  43.700  32.602  1.00  0.00           C  
ATOM    879  H   ILE    58      24.315  40.862  33.552  1.00  0.00           H  
ATOM    880  HA  ILE    58      22.411  42.517  34.940  1.00  0.00           H  
ATOM    881  HB  ILE    58      22.297  40.339  32.806  1.00  0.00           H  
ATOM    882 HG21 ILE    58      19.817  40.782  32.532  1.00  0.00           H  
ATOM    883 HG22 ILE    58      20.079  40.040  34.138  1.00  0.00           H  
ATOM    884 HG23 ILE    58      19.915  41.756  34.052  1.00  0.00           H  
ATOM    885 HG12 ILE    58      22.947  42.646  32.118  1.00  0.00           H  
ATOM    886 HG13 ILE    58      21.601  42.153  31.239  1.00  0.00           H  
ATOM    887 HD11 ILE    58      20.109  43.567  32.773  1.00  0.00           H  
ATOM    888 HD12 ILE    58      21.557  44.130  33.530  1.00  0.00           H  
ATOM    889 HD13 ILE    58      21.380  44.276  31.700  1.00  0.00           H  
ATOM    890  N   CYS    59      22.421  39.194  35.868  1.00  0.00           N  
ATOM    891  CA  CYS    59      21.977  38.297  36.923  1.00  0.00           C  
ATOM    892  C   CYS    59      22.698  38.594  38.287  1.00  0.00           C  
ATOM    893  O   CYS    59      23.898  38.875  38.306  1.00  0.00           O  
ATOM    894  CB  CYS    59      22.232  36.884  36.457  1.00  0.00           C  
ATOM    895  SG  CYS    59      21.774  35.699  37.738  1.00  0.00           S  
ATOM    896  H   CYS    59      23.232  38.844  35.376  1.00  0.00           H  
ATOM    897  HA  CYS    59      20.889  38.337  36.994  1.00  0.00           H  
ATOM    898  HB2 CYS    59      21.729  36.681  35.511  1.00  0.00           H  
ATOM    899  HB3 CYS    59      23.282  36.851  36.165  1.00  0.00           H  
ATOM    900  HG  CYS    59      21.566  34.610  36.993  1.00  0.00           H  
ATOM    901  N   GLU    60      21.941  38.451  39.360  1.00  0.00           N  
ATOM    902  CA  GLU    60      22.326  38.435  40.827  1.00  0.00           C  
ATOM    903  C   GLU    60      21.643  37.388  41.689  1.00  0.00           C  
ATOM    904  O   GLU    60      21.926  37.322  42.811  1.00  0.00           O  
ATOM    905  CB  GLU    60      22.117  39.847  41.440  1.00  0.00           C  
ATOM    906  CG  GLU    60      20.678  40.262  41.943  1.00  0.00           C  
ATOM    907  CD  GLU    60      19.618  40.264  40.836  1.00  0.00           C  
ATOM    908  OE1 GLU    60      18.534  39.552  40.950  1.00  0.00           O  
ATOM    909  OE2 GLU    60      19.769  41.056  39.898  1.00  0.00           O1-
ATOM    910  H   GLU    60      21.012  38.156  39.092  1.00  0.00           H  
ATOM    911  HA  GLU    60      23.412  38.347  40.809  1.00  0.00           H  
ATOM    912  HB2 GLU    60      22.738  39.984  42.324  1.00  0.00           H  
ATOM    913  HB3 GLU    60      22.363  40.699  40.805  1.00  0.00           H  
ATOM    914  HG2 GLU    60      20.369  39.507  42.666  1.00  0.00           H  
ATOM    915  HG3 GLU    60      20.723  41.233  42.436  1.00  0.00           H  
ATOM    916  N   NME    61      20.759  36.525  41.090  1.00  0.00           N  
ATOM    917  C   NME    61      19.903  35.673  41.843  1.00  0.00           C  
ATOM    918  H   NME    61      20.478  36.681  40.132  1.00  0.00           H  
ATOM    919  H1  NME    61      20.178  34.631  41.680  1.00  0.00           H  
ATOM    920  H2  NME    61      19.832  35.994  42.882  1.00  0.00           H  
ATOM    921  H3  NME    61      18.932  35.675  41.347  1.00  0.00           H  
TER     922      NME    61
CONECT  917  919  920  921
CONECT  919  917
CONECT  920  917
CONECT  921  917
END   
