# Supplementary material for: Exploring Aromatic Cage Flexibility Using Cosolvent Molecular Dynamics Simulations—An In-Silico Case Study of Tudor Domains
Source: J Chem Inf Model. 2024 May 21;64(11):4553–69. doi: 10.1021/acs.jcim.4c00298 (PMC11167732; doi:10.1021/acs.jcim.4c00298)
Supplement: Supplementary file 2 — ci4c00298_si_002.zip [file ci4c00298_si_002.zip › SMN/cluster_representatives/04_ISOIND_rep_c3.pdb]

TITLE     rep04.c3
REMARK   4      COMPLIES WITH FORMAT V. 3.0, 1-DEC-2006
REMARK 888
REMARK 888 WRITTEN BY MAESTRO (A PRODUCT OF SCHRODINGER, LLC)
CRYST1   65.144   65.144   65.144 109.47 109.47 109.47 P 1           1
ATOM      1  CH3 ACE     1      31.247  28.640  21.431  1.00  0.00           C  
ATOM      2  C   ACE     1      30.886  29.571  22.618  1.00  0.00           C  
ATOM      3  O   ACE     1      29.790  29.464  23.094  1.00  0.00           O  
ATOM      4  H1  ACE     1      31.480  29.301  20.597  1.00  0.00           H  
ATOM      5  H2  ACE     1      32.035  27.921  21.655  1.00  0.00           H  
ATOM      6  H3  ACE     1      30.284  28.190  21.189  1.00  0.00           H  
ATOM      7  N   LEU     2      31.862  30.287  23.122  1.00  0.00           N  
ATOM      8  CA  LEU     2      31.743  31.284  24.175  1.00  0.00           C  
ATOM      9  C   LEU     2      31.717  32.740  23.840  1.00  0.00           C  
ATOM     10  O   LEU     2      32.379  33.146  22.843  1.00  0.00           O  
ATOM     11  CB  LEU     2      32.896  30.997  25.247  1.00  0.00           C  
ATOM     12  CG  LEU     2      33.008  29.558  25.680  1.00  0.00           C  
ATOM     13  CD1 LEU     2      34.170  29.392  26.727  1.00  0.00           C  
ATOM     14  CD2 LEU     2      31.677  29.025  26.273  1.00  0.00           C  
ATOM     15  H   LEU     2      32.792  30.272  22.728  1.00  0.00           H  
ATOM     16  HA  LEU     2      30.825  31.084  24.726  1.00  0.00           H  
ATOM     17  HB2 LEU     2      33.866  31.275  24.834  1.00  0.00           H  
ATOM     18  HB3 LEU     2      32.727  31.690  26.072  1.00  0.00           H  
ATOM     19  HG  LEU     2      33.151  28.909  24.816  1.00  0.00           H  
ATOM     20 HD11 LEU     2      34.330  28.339  26.960  1.00  0.00           H  
ATOM     21 HD12 LEU     2      35.068  29.735  26.213  1.00  0.00           H  
ATOM     22 HD13 LEU     2      33.988  30.090  27.544  1.00  0.00           H  
ATOM     23 HD21 LEU     2      31.438  29.676  27.113  1.00  0.00           H  
ATOM     24 HD22 LEU     2      30.844  29.133  25.578  1.00  0.00           H  
ATOM     25 HD23 LEU     2      31.663  27.964  26.521  1.00  0.00           H  
ATOM     26  N   GLN     3      30.899  33.466  24.653  1.00  0.00           N  
ATOM     27  CA  GLN     3      30.617  34.957  24.498  1.00  0.00           C  
ATOM     28  C   GLN     3      31.990  35.752  24.571  1.00  0.00           C  
ATOM     29  O   GLN     3      32.844  35.429  25.460  1.00  0.00           O  
ATOM     30  CB  GLN     3      29.721  35.363  25.665  1.00  0.00           C  
ATOM     31  CG  GLN     3      29.390  36.856  25.735  1.00  0.00           C  
ATOM     32  CD  GLN     3      28.167  37.324  26.502  1.00  0.00           C  
ATOM     33  OE1 GLN     3      27.831  36.837  27.595  1.00  0.00           O  
ATOM     34  NE2 GLN     3      27.467  38.333  26.066  1.00  0.00           N  
ATOM     35  H   GLN     3      30.424  33.039  25.436  1.00  0.00           H  
ATOM     36  HA  GLN     3      30.161  35.185  23.535  1.00  0.00           H  
ATOM     37  HB2 GLN     3      28.781  34.812  25.692  1.00  0.00           H  
ATOM     38  HB3 GLN     3      30.222  35.024  26.572  1.00  0.00           H  
ATOM     39  HG2 GLN     3      30.320  37.217  26.174  1.00  0.00           H  
ATOM     40  HG3 GLN     3      29.282  37.228  24.716  1.00  0.00           H  
ATOM     41 HE21 GLN     3      27.838  38.899  25.317  1.00  0.00           H  
ATOM     42 HE22 GLN     3      26.617  38.536  26.573  1.00  0.00           H  
ATOM     43  N   GLN     4      32.147  36.798  23.727  1.00  0.00           N  
ATOM     44  CA  GLN     4      33.258  37.698  23.606  1.00  0.00           C  
ATOM     45  C   GLN     4      33.512  38.516  24.874  1.00  0.00           C  
ATOM     46  O   GLN     4      33.389  39.731  24.842  1.00  0.00           O  
ATOM     47  CB  GLN     4      33.186  38.615  22.331  1.00  0.00           C  
ATOM     48  CG  GLN     4      33.740  37.817  21.159  1.00  0.00           C  
ATOM     49  CD  GLN     4      33.562  38.564  19.888  1.00  0.00           C  
ATOM     50  OE1 GLN     4      33.071  39.656  19.835  1.00  0.00           O  
ATOM     51  NE2 GLN     4      34.082  38.096  18.819  1.00  0.00           N  
ATOM     52  H   GLN     4      31.523  36.846  22.934  1.00  0.00           H  
ATOM     53  HA  GLN     4      34.059  36.986  23.404  1.00  0.00           H  
ATOM     54  HB2 GLN     4      32.131  38.700  22.071  1.00  0.00           H  
ATOM     55  HB3 GLN     4      33.685  39.580  22.421  1.00  0.00           H  
ATOM     56  HG2 GLN     4      34.817  37.690  21.272  1.00  0.00           H  
ATOM     57  HG3 GLN     4      33.252  36.849  21.041  1.00  0.00           H  
ATOM     58 HE21 GLN     4      34.484  37.169  18.836  1.00  0.00           H  
ATOM     59 HE22 GLN     4      33.890  38.518  17.921  1.00  0.00           H  
ATOM     60  N   TRP     5      33.869  37.862  25.974  1.00  0.00           N  
ATOM     61  CA  TRP     5      34.344  38.506  27.213  1.00  0.00           C  
ATOM     62  C   TRP     5      35.685  39.186  27.113  1.00  0.00           C  
ATOM     63  O   TRP     5      36.437  38.730  26.302  1.00  0.00           O  
ATOM     64  CB  TRP     5      34.383  37.353  28.314  1.00  0.00           C  
ATOM     65  CG  TRP     5      33.066  36.816  28.804  1.00  0.00           C  
ATOM     66  CD1 TRP     5      32.473  35.655  28.471  1.00  0.00           C  
ATOM     67  NE1 TRP     5      31.216  35.541  29.044  1.00  0.00           N  
ATOM     68  CE2 TRP     5      30.896  36.648  29.777  1.00  0.00           C  
ATOM     69  CZ2 TRP     5      29.799  36.923  30.601  1.00  0.00           C  
ATOM     70  CH2 TRP     5      29.656  38.242  31.063  1.00  0.00           C  
ATOM     71  CZ3 TRP     5      30.788  39.069  30.820  1.00  0.00           C  
ATOM     72  CE3 TRP     5      31.940  38.726  30.066  1.00  0.00           C  
ATOM     73  CD2 TRP     5      32.028  37.468  29.571  1.00  0.00           C  
ATOM     74  H   TRP     5      33.862  36.856  26.063  1.00  0.00           H  
ATOM     75  HA  TRP     5      33.569  39.248  27.405  1.00  0.00           H  
ATOM     76  HB2 TRP     5      35.060  36.609  27.896  1.00  0.00           H  
ATOM     77  HB3 TRP     5      34.820  37.843  29.184  1.00  0.00           H  
ATOM     78  HD1 TRP     5      32.915  34.938  27.795  1.00  0.00           H  
ATOM     79  HE1 TRP     5      30.609  34.755  28.857  1.00  0.00           H  
ATOM     80  HZ2 TRP     5      29.093  36.158  30.883  1.00  0.00           H  
ATOM     81  HH2 TRP     5      28.825  38.532  31.690  1.00  0.00           H  
ATOM     82  HZ3 TRP     5      30.744  40.092  31.164  1.00  0.00           H  
ATOM     83  HE3 TRP     5      32.813  39.358  30.009  1.00  0.00           H  
ATOM     84  N   LYS     6      35.843  40.360  27.821  1.00  0.00           N  
ATOM     85  CA  LYS     6      36.966  41.202  27.887  1.00  0.00           C  
ATOM     86  C   LYS     6      37.354  41.393  29.418  1.00  0.00           C  
ATOM     87  O   LYS     6      36.469  41.602  30.187  1.00  0.00           O  
ATOM     88  CB  LYS     6      36.738  42.618  27.143  1.00  0.00           C  
ATOM     89  CG  LYS     6      36.337  42.472  25.641  1.00  0.00           C  
ATOM     90  CD  LYS     6      37.604  42.198  24.790  1.00  0.00           C  
ATOM     91  CE  LYS     6      37.292  42.156  23.378  1.00  0.00           C  
ATOM     92  NZ  LYS     6      38.460  41.565  22.652  1.00  0.00           N1+
ATOM     93  H   LYS     6      35.041  40.568  28.398  1.00  0.00           H  
ATOM     94  HA  LYS     6      37.837  40.775  27.390  1.00  0.00           H  
ATOM     95  HB2 LYS     6      36.025  43.237  27.688  1.00  0.00           H  
ATOM     96  HB3 LYS     6      37.686  43.149  27.060  1.00  0.00           H  
ATOM     97  HG2 LYS     6      35.610  41.690  25.417  1.00  0.00           H  
ATOM     98  HG3 LYS     6      36.044  43.464  25.298  1.00  0.00           H  
ATOM     99  HD2 LYS     6      38.380  42.940  24.972  1.00  0.00           H  
ATOM    100  HD3 LYS     6      37.843  41.173  25.076  1.00  0.00           H  
ATOM    101  HE2 LYS     6      36.403  41.576  23.131  1.00  0.00           H  
ATOM    102  HE3 LYS     6      37.201  43.208  23.105  1.00  0.00           H  
ATOM    103  HZ1 LYS     6      39.254  42.163  22.826  1.00  0.00           H  
ATOM    104  HZ2 LYS     6      38.555  40.615  22.983  1.00  0.00           H  
ATOM    105  HZ3 LYS     6      38.336  41.622  21.652  1.00  0.00           H  
ATOM    106  N   VAL     7      38.635  41.423  29.730  1.00  0.00           N  
ATOM    107  CA  VAL     7      39.148  41.855  31.022  1.00  0.00           C  
ATOM    108  C   VAL     7      38.674  43.304  31.342  1.00  0.00           C  
ATOM    109  O   VAL     7      38.844  44.189  30.504  1.00  0.00           O  
ATOM    110  CB  VAL     7      40.672  41.732  30.934  1.00  0.00           C  
ATOM    111  CG1 VAL     7      41.375  42.513  31.979  1.00  0.00           C  
ATOM    112  CG2 VAL     7      41.168  40.239  31.059  1.00  0.00           C  
ATOM    113  H   VAL     7      39.270  41.373  28.947  1.00  0.00           H  
ATOM    114  HA  VAL     7      38.796  41.184  31.807  1.00  0.00           H  
ATOM    115  HB  VAL     7      40.987  42.149  29.977  1.00  0.00           H  
ATOM    116 HG11 VAL     7      41.120  43.561  31.821  1.00  0.00           H  
ATOM    117 HG12 VAL     7      40.983  42.120  32.916  1.00  0.00           H  
ATOM    118 HG13 VAL     7      42.436  42.423  31.745  1.00  0.00           H  
ATOM    119 HG21 VAL     7      40.829  39.685  31.933  1.00  0.00           H  
ATOM    120 HG22 VAL     7      40.959  39.833  30.069  1.00  0.00           H  
ATOM    121 HG23 VAL     7      42.254  40.201  31.143  1.00  0.00           H  
ATOM    122  N   GLY     8      38.109  43.527  32.512  1.00  0.00           N  
ATOM    123  CA  GLY     8      37.217  44.735  32.800  1.00  0.00           C  
ATOM    124  C   GLY     8      35.680  44.562  32.574  1.00  0.00           C  
ATOM    125  O   GLY     8      34.961  45.392  33.123  1.00  0.00           O  
ATOM    126  H   GLY     8      37.950  42.752  33.141  1.00  0.00           H  
ATOM    127  HA2 GLY     8      37.363  45.041  33.836  1.00  0.00           H  
ATOM    128  HA3 GLY     8      37.533  45.561  32.163  1.00  0.00           H  
ATOM    129  N   ASP     9      35.142  43.552  31.973  1.00  0.00           N  
ATOM    130  CA  ASP     9      33.718  43.238  31.880  1.00  0.00           C  
ATOM    131  C   ASP     9      33.221  42.952  33.297  1.00  0.00           C  
ATOM    132  O   ASP     9      33.965  42.364  34.120  1.00  0.00           O  
ATOM    133  CB  ASP     9      33.460  42.018  30.966  1.00  0.00           C  
ATOM    134  CG  ASP     9      33.617  42.397  29.514  1.00  0.00           C  
ATOM    135  OD1 ASP     9      33.791  43.587  29.174  1.00  0.00           O  
ATOM    136  OD2 ASP     9      33.500  41.484  28.676  1.00  0.00           O1-
ATOM    137  H   ASP     9      35.752  42.969  31.418  1.00  0.00           H  
ATOM    138  HA  ASP     9      33.225  44.131  31.495  1.00  0.00           H  
ATOM    139  HB2 ASP     9      34.125  41.171  31.132  1.00  0.00           H  
ATOM    140  HB3 ASP     9      32.462  41.627  31.166  1.00  0.00           H  
ATOM    141  N   LYS    10      31.986  43.338  33.594  1.00  0.00           N  
ATOM    142  CA  LYS    10      31.159  43.055  34.767  1.00  0.00           C  
ATOM    143  C   LYS    10      30.140  41.949  34.378  1.00  0.00           C  
ATOM    144  O   LYS    10      29.595  41.899  33.295  1.00  0.00           O  
ATOM    145  CB  LYS    10      30.598  44.380  35.305  1.00  0.00           C  
ATOM    146  CG  LYS    10      31.782  45.169  35.886  1.00  0.00           C  
ATOM    147  CD  LYS    10      31.664  45.250  37.425  1.00  0.00           C  
ATOM    148  CE  LYS    10      30.418  46.135  37.853  1.00  0.00           C  
ATOM    149  NZ  LYS    10      30.756  47.604  37.816  1.00  0.00           N1+
ATOM    150  H   LYS    10      31.558  43.848  32.835  1.00  0.00           H  
ATOM    151  HA  LYS    10      31.822  42.607  35.508  1.00  0.00           H  
ATOM    152  HB2 LYS    10      30.270  44.898  34.403  1.00  0.00           H  
ATOM    153  HB3 LYS    10      29.759  44.285  35.992  1.00  0.00           H  
ATOM    154  HG2 LYS    10      32.790  44.812  35.680  1.00  0.00           H  
ATOM    155  HG3 LYS    10      31.780  46.191  35.508  1.00  0.00           H  
ATOM    156  HD2 LYS    10      31.610  44.250  37.855  1.00  0.00           H  
ATOM    157  HD3 LYS    10      32.552  45.761  37.798  1.00  0.00           H  
ATOM    158  HE2 LYS    10      29.584  46.030  37.160  1.00  0.00           H  
ATOM    159  HE3 LYS    10      30.126  45.914  38.880  1.00  0.00           H  
ATOM    160  HZ1 LYS    10      30.738  47.950  36.867  1.00  0.00           H  
ATOM    161  HZ2 LYS    10      29.994  48.079  38.277  1.00  0.00           H  
ATOM    162  HZ3 LYS    10      31.629  47.832  38.270  1.00  0.00           H  
ATOM    163  N   CYS    11      29.807  41.188  35.384  1.00  0.00           N  
ATOM    164  CA  CYS    11      29.123  39.914  35.292  1.00  0.00           C  
ATOM    165  C   CYS    11      28.612  39.533  36.661  1.00  0.00           C  
ATOM    166  O   CYS    11      28.782  40.254  37.591  1.00  0.00           O  
ATOM    167  CB  CYS    11      30.071  38.826  34.721  1.00  0.00           C  
ATOM    168  SG  CYS    11      31.409  38.450  35.893  1.00  0.00           S  
ATOM    169  H   CYS    11      30.205  41.408  36.285  1.00  0.00           H  
ATOM    170  HA  CYS    11      28.288  40.095  34.615  1.00  0.00           H  
ATOM    171  HB2 CYS    11      29.490  37.908  34.633  1.00  0.00           H  
ATOM    172  HB3 CYS    11      30.509  38.991  33.736  1.00  0.00           H  
ATOM    173  HG  CYS    11      30.597  37.942  36.826  1.00  0.00           H  
ATOM    174  N   SER    12      28.005  38.313  36.818  1.00  0.00           N  
ATOM    175  CA  SER    12      27.672  37.706  38.081  1.00  0.00           C  
ATOM    176  C   SER    12      28.183  36.280  37.956  1.00  0.00           C  
ATOM    177  O   SER    12      28.030  35.597  36.929  1.00  0.00           O  
ATOM    178  CB  SER    12      26.132  37.761  38.390  1.00  0.00           C  
ATOM    179  OG  SER    12      25.693  39.161  38.369  1.00  0.00           O  
ATOM    180  H   SER    12      27.898  37.790  35.960  1.00  0.00           H  
ATOM    181  HA  SER    12      28.260  38.174  38.870  1.00  0.00           H  
ATOM    182  HB2 SER    12      25.527  37.240  37.648  1.00  0.00           H  
ATOM    183  HB3 SER    12      25.935  37.280  39.348  1.00  0.00           H  
ATOM    184  HG  SER    12      24.804  39.191  38.729  1.00  0.00           H  
ATOM    185  N   ALA    13      28.735  35.771  39.074  1.00  0.00           N  
ATOM    186  CA  ALA    13      29.443  34.481  39.188  1.00  0.00           C  
ATOM    187  C   ALA    13      29.015  33.704  40.443  1.00  0.00           C  
ATOM    188  O   ALA    13      28.583  34.218  41.484  1.00  0.00           O  
ATOM    189  CB  ALA    13      30.977  34.679  39.178  1.00  0.00           C  
ATOM    190  H   ALA    13      28.865  36.444  39.815  1.00  0.00           H  
ATOM    191  HA  ALA    13      29.244  33.828  38.339  1.00  0.00           H  
ATOM    192  HB1 ALA    13      31.312  35.045  38.207  1.00  0.00           H  
ATOM    193  HB2 ALA    13      31.245  35.300  40.033  1.00  0.00           H  
ATOM    194  HB3 ALA    13      31.673  33.841  39.216  1.00  0.00           H  
ATOM    195  N   ILE    14      29.203  32.374  40.438  1.00  0.00           N  
ATOM    196  CA  ILE    14      28.904  31.555  41.642  1.00  0.00           C  
ATOM    197  C   ILE    14      30.016  31.615  42.734  1.00  0.00           C  
ATOM    198  O   ILE    14      31.106  31.171  42.550  1.00  0.00           O  
ATOM    199  CB  ILE    14      28.619  30.103  41.247  1.00  0.00           C  
ATOM    200  CG2 ILE    14      28.008  29.304  42.421  1.00  0.00           C  
ATOM    201  CG1 ILE    14      27.604  29.811  40.120  1.00  0.00           C  
ATOM    202  CD1 ILE    14      27.825  30.391  38.655  1.00  0.00           C  
ATOM    203  H   ILE    14      29.648  31.834  39.710  1.00  0.00           H  
ATOM    204  HA  ILE    14      27.938  31.825  42.068  1.00  0.00           H  
ATOM    205  HB  ILE    14      29.556  29.652  40.922  1.00  0.00           H  
ATOM    206 HG21 ILE    14      28.736  29.117  43.211  1.00  0.00           H  
ATOM    207 HG22 ILE    14      27.183  29.921  42.777  1.00  0.00           H  
ATOM    208 HG23 ILE    14      27.672  28.282  42.253  1.00  0.00           H  
ATOM    209 HG12 ILE    14      27.511  28.734  39.988  1.00  0.00           H  
ATOM    210 HG13 ILE    14      26.622  30.169  40.427  1.00  0.00           H  
ATOM    211 HD11 ILE    14      27.671  31.464  38.538  1.00  0.00           H  
ATOM    212 HD12 ILE    14      28.766  30.035  38.236  1.00  0.00           H  
ATOM    213 HD13 ILE    14      27.010  29.967  38.066  1.00  0.00           H  
ATOM    214  N   TRP    15      29.707  32.128  43.923  1.00  0.00           N  
ATOM    215  CA  TRP    15      30.463  31.859  45.121  1.00  0.00           C  
ATOM    216  C   TRP    15      30.500  30.406  45.582  1.00  0.00           C  
ATOM    217  O   TRP    15      29.479  29.891  46.051  1.00  0.00           O  
ATOM    218  CB  TRP    15      29.869  32.799  46.183  1.00  0.00           C  
ATOM    219  CG  TRP    15      30.701  32.876  47.426  1.00  0.00           C  
ATOM    220  CD1 TRP    15      30.393  32.236  48.575  1.00  0.00           C  
ATOM    221  NE1 TRP    15      31.376  32.558  49.498  1.00  0.00           N  
ATOM    222  CE2 TRP    15      32.323  33.411  49.046  1.00  0.00           C  
ATOM    223  CZ2 TRP    15      33.450  34.050  49.554  1.00  0.00           C  
ATOM    224  CH2 TRP    15      34.199  34.893  48.725  1.00  0.00           C  
ATOM    225  CZ3 TRP    15      33.699  35.277  47.456  1.00  0.00           C  
ATOM    226  CE3 TRP    15      32.565  34.651  46.964  1.00  0.00           C  
ATOM    227  CD2 TRP    15      31.857  33.697  47.712  1.00  0.00           C  
ATOM    228  H   TRP    15      28.761  32.471  44.019  1.00  0.00           H  
ATOM    229  HA  TRP    15      31.479  32.171  44.879  1.00  0.00           H  
ATOM    230  HB2 TRP    15      29.695  33.789  45.761  1.00  0.00           H  
ATOM    231  HB3 TRP    15      28.888  32.353  46.343  1.00  0.00           H  
ATOM    232  HD1 TRP    15      29.466  31.711  48.754  1.00  0.00           H  
ATOM    233  HE1 TRP    15      31.432  32.251  50.459  1.00  0.00           H  
ATOM    234  HZ2 TRP    15      33.746  33.924  50.584  1.00  0.00           H  
ATOM    235  HH2 TRP    15      34.969  35.510  49.166  1.00  0.00           H  
ATOM    236  HZ3 TRP    15      34.175  36.062  46.888  1.00  0.00           H  
ATOM    237  HE3 TRP    15      32.222  34.821  45.954  1.00  0.00           H  
ATOM    238  N   SER    16      31.596  29.702  45.300  1.00  0.00           N  
ATOM    239  CA  SER    16      31.650  28.212  45.321  1.00  0.00           C  
ATOM    240  C   SER    16      31.389  27.675  46.744  1.00  0.00           C  
ATOM    241  O   SER    16      31.142  26.460  46.850  1.00  0.00           O  
ATOM    242  CB  SER    16      32.960  27.821  44.765  1.00  0.00           C  
ATOM    243  OG  SER    16      33.356  28.558  43.636  1.00  0.00           O  
ATOM    244  H   SER    16      32.328  30.177  44.790  1.00  0.00           H  
ATOM    245  HA  SER    16      30.840  27.811  44.712  1.00  0.00           H  
ATOM    246  HB2 SER    16      33.786  27.884  45.474  1.00  0.00           H  
ATOM    247  HB3 SER    16      32.862  26.772  44.488  1.00  0.00           H  
ATOM    248  HG  SER    16      32.735  28.353  42.934  1.00  0.00           H  
ATOM    249  N   GLU    17      31.349  28.466  47.809  1.00  0.00           N  
ATOM    250  CA  GLU    17      31.241  28.057  49.202  1.00  0.00           C  
ATOM    251  C   GLU    17      29.778  27.790  49.564  1.00  0.00           C  
ATOM    252  O   GLU    17      29.489  27.026  50.474  1.00  0.00           O  
ATOM    253  CB  GLU    17      31.912  29.091  50.084  1.00  0.00           C  
ATOM    254  CG  GLU    17      33.367  29.436  50.000  1.00  0.00           C  
ATOM    255  CD  GLU    17      34.262  28.187  49.735  1.00  0.00           C  
ATOM    256  OE1 GLU    17      35.195  28.263  48.889  1.00  0.00           O  
ATOM    257  OE2 GLU    17      33.993  27.168  50.400  1.00  0.00           O1-
ATOM    258  H   GLU    17      31.479  29.445  47.595  1.00  0.00           H  
ATOM    259  HA  GLU    17      31.714  27.088  49.361  1.00  0.00           H  
ATOM    260  HB2 GLU    17      31.215  29.927  50.016  1.00  0.00           H  
ATOM    261  HB3 GLU    17      31.881  28.585  51.049  1.00  0.00           H  
ATOM    262  HG2 GLU    17      33.471  30.024  49.089  1.00  0.00           H  
ATOM    263  HG3 GLU    17      33.627  30.208  50.723  1.00  0.00           H  
ATOM    264  N   ASP    18      28.805  28.334  48.841  1.00  0.00           N  
ATOM    265  CA  ASP    18      27.353  28.136  49.040  1.00  0.00           C  
ATOM    266  C   ASP    18      26.517  28.131  47.804  1.00  0.00           C  
ATOM    267  O   ASP    18      25.322  27.804  47.876  1.00  0.00           O  
ATOM    268  CB  ASP    18      26.715  29.077  50.043  1.00  0.00           C  
ATOM    269  CG  ASP    18      26.473  30.589  49.799  1.00  0.00           C  
ATOM    270  OD1 ASP    18      27.158  31.168  48.961  1.00  0.00           O  
ATOM    271  OD2 ASP    18      25.493  31.138  50.402  1.00  0.00           O1-
ATOM    272  H   ASP    18      29.186  28.827  48.048  1.00  0.00           H  
ATOM    273  HA  ASP    18      27.421  27.136  49.467  1.00  0.00           H  
ATOM    274  HB2 ASP    18      25.708  28.662  50.094  1.00  0.00           H  
ATOM    275  HB3 ASP    18      27.264  29.044  50.984  1.00  0.00           H  
ATOM    276  N   GLY    19      27.104  28.316  46.623  1.00  0.00           N  
ATOM    277  CA  GLY    19      26.248  28.555  45.367  1.00  0.00           C  
ATOM    278  C   GLY    19      25.373  29.778  45.302  1.00  0.00           C  
ATOM    279  O   GLY    19      24.488  29.750  44.503  1.00  0.00           O  
ATOM    280  H   GLY    19      28.035  28.707  46.602  1.00  0.00           H  
ATOM    281  HA2 GLY    19      26.810  28.482  44.435  1.00  0.00           H  
ATOM    282  HA3 GLY    19      25.621  27.672  45.237  1.00  0.00           H  
ATOM    283  N   CYS    20      25.497  30.729  46.225  1.00  0.00           N  
ATOM    284  CA  CYS    20      24.831  32.018  46.010  1.00  0.00           C  
ATOM    285  C   CYS    20      25.407  32.786  44.848  1.00  0.00           C  
ATOM    286  O   CYS    20      26.583  33.102  44.733  1.00  0.00           O  
ATOM    287  CB  CYS    20      24.985  32.850  47.297  1.00  0.00           C  
ATOM    288  SG  CYS    20      24.283  34.467  47.128  1.00  0.00           S  
ATOM    289  H   CYS    20      26.264  30.554  46.860  1.00  0.00           H  
ATOM    290  HA  CYS    20      23.766  31.954  45.791  1.00  0.00           H  
ATOM    291  HB2 CYS    20      24.507  32.382  48.158  1.00  0.00           H  
ATOM    292  HB3 CYS    20      26.024  32.968  47.605  1.00  0.00           H  
ATOM    293  HG  CYS    20      23.017  34.048  47.043  1.00  0.00           H  
ATOM    294  N   ILE    21      24.504  33.099  43.873  1.00  0.00           N  
ATOM    295  CA  ILE    21      25.001  33.894  42.674  1.00  0.00           C  
ATOM    296  C   ILE    21      25.283  35.356  43.147  1.00  0.00           C  
ATOM    297  O   ILE    21      24.475  35.960  43.885  1.00  0.00           O  
ATOM    298  CB  ILE    21      23.994  33.674  41.504  1.00  0.00           C  
ATOM    299  CG2 ILE    21      24.304  34.608  40.270  1.00  0.00           C  
ATOM    300  CG1 ILE    21      24.112  32.191  41.057  1.00  0.00           C  
ATOM    301  CD1 ILE    21      22.975  31.809  40.105  1.00  0.00           C  
ATOM    302  H   ILE    21      23.559  32.743  43.885  1.00  0.00           H  
ATOM    303  HA  ILE    21      25.939  33.443  42.350  1.00  0.00           H  
ATOM    304  HB  ILE    21      22.973  33.901  41.809  1.00  0.00           H  
ATOM    305 HG21 ILE    21      23.642  34.563  39.406  1.00  0.00           H  
ATOM    306 HG22 ILE    21      23.983  35.591  40.615  1.00  0.00           H  
ATOM    307 HG23 ILE    21      25.321  34.607  39.877  1.00  0.00           H  
ATOM    308 HG12 ILE    21      25.036  31.973  40.521  1.00  0.00           H  
ATOM    309 HG13 ILE    21      23.984  31.617  41.975  1.00  0.00           H  
ATOM    310 HD11 ILE    21      22.045  31.810  40.673  1.00  0.00           H  
ATOM    311 HD12 ILE    21      22.950  32.392  39.184  1.00  0.00           H  
ATOM    312 HD13 ILE    21      23.117  30.784  39.762  1.00  0.00           H  
ATOM    313  N   TYR    22      26.445  35.918  42.834  1.00  0.00           N  
ATOM    314  CA  TYR    22      26.973  37.171  43.415  1.00  0.00           C  
ATOM    315  C   TYR    22      27.767  38.082  42.438  1.00  0.00           C  
ATOM    316  O   TYR    22      28.566  37.575  41.613  1.00  0.00           O  
ATOM    317  CB  TYR    22      27.911  36.789  44.556  1.00  0.00           C  
ATOM    318  CG  TYR    22      28.196  37.934  45.549  1.00  0.00           C  
ATOM    319  CD1 TYR    22      27.409  37.982  46.736  1.00  0.00           C  
ATOM    320  CE1 TYR    22      27.700  38.965  47.707  1.00  0.00           C  
ATOM    321  CZ  TYR    22      28.714  39.921  47.501  1.00  0.00           C  
ATOM    322  OH  TYR    22      29.081  40.905  48.348  1.00  0.00           O  
ATOM    323  CE2 TYR    22      29.458  39.846  46.299  1.00  0.00           C  
ATOM    324  CD2 TYR    22      29.204  38.875  45.303  1.00  0.00           C  
ATOM    325  H   TYR    22      27.135  35.425  42.284  1.00  0.00           H  
ATOM    326  HA  TYR    22      26.199  37.702  43.969  1.00  0.00           H  
ATOM    327  HB2 TYR    22      27.509  35.965  45.147  1.00  0.00           H  
ATOM    328  HB3 TYR    22      28.843  36.281  44.307  1.00  0.00           H  
ATOM    329  HD1 TYR    22      26.663  37.233  46.954  1.00  0.00           H  
ATOM    330  HE1 TYR    22      27.087  38.958  48.596  1.00  0.00           H  
ATOM    331  HH  TYR    22      28.374  41.503  48.601  1.00  0.00           H  
ATOM    332  HE2 TYR    22      30.124  40.669  46.082  1.00  0.00           H  
ATOM    333  HD2 TYR    22      29.789  38.811  44.398  1.00  0.00           H  
ATOM    334  N   PRO    23      27.454  39.441  42.384  1.00  0.00           N  
ATOM    335  CA  PRO    23      28.151  40.433  41.565  1.00  0.00           C  
ATOM    336  C   PRO    23      29.633  40.196  41.326  1.00  0.00           C  
ATOM    337  O   PRO    23      30.311  39.844  42.301  1.00  0.00           O  
ATOM    338  CD  PRO    23      26.400  40.145  43.085  1.00  0.00           C  
ATOM    339  CG  PRO    23      26.333  41.576  42.555  1.00  0.00           C  
ATOM    340  CB  PRO    23      27.832  41.843  42.157  1.00  0.00           C  
ATOM    341  HD2 PRO    23      26.652  40.114  44.144  1.00  0.00           H  
ATOM    342  HD3 PRO    23      25.489  39.585  42.871  1.00  0.00           H  
ATOM    343  HG2 PRO    23      25.948  42.188  43.371  1.00  0.00           H  
ATOM    344  HG3 PRO    23      25.716  41.542  41.657  1.00  0.00           H  
ATOM    345  HB2 PRO    23      28.493  41.892  43.023  1.00  0.00           H  
ATOM    346  HB3 PRO    23      27.959  42.699  41.494  1.00  0.00           H  
ATOM    347  HA  PRO    23      27.646  40.305  40.608  1.00  0.00           H  
ATOM    348  N   ALA    24      30.206  40.430  40.170  1.00  0.00           N  
ATOM    349  CA  ALA    24      31.646  40.239  39.943  1.00  0.00           C  
ATOM    350  C   ALA    24      32.292  41.077  38.738  1.00  0.00           C  
ATOM    351  O   ALA    24      31.595  41.624  37.853  1.00  0.00           O  
ATOM    352  CB  ALA    24      31.903  38.706  39.827  1.00  0.00           C  
ATOM    353  H   ALA    24      29.703  40.767  39.362  1.00  0.00           H  
ATOM    354  HA  ALA    24      32.094  40.539  40.890  1.00  0.00           H  
ATOM    355  HB1 ALA    24      31.258  38.136  40.494  1.00  0.00           H  
ATOM    356  HB2 ALA    24      31.724  38.413  38.793  1.00  0.00           H  
ATOM    357  HB3 ALA    24      32.923  38.402  40.062  1.00  0.00           H  
ATOM    358  N   THR    25      33.590  41.078  38.595  1.00  0.00           N  
ATOM    359  CA  THR    25      34.222  41.724  37.418  1.00  0.00           C  
ATOM    360  C   THR    25      35.350  40.906  36.892  1.00  0.00           C  
ATOM    361  O   THR    25      36.041  40.303  37.744  1.00  0.00           O  
ATOM    362  CB  THR    25      34.703  43.098  37.738  1.00  0.00           C  
ATOM    363  CG2 THR    25      35.881  43.250  38.675  1.00  0.00           C  
ATOM    364  OG1 THR    25      34.915  43.709  36.498  1.00  0.00           O  
ATOM    365  H   THR    25      34.096  40.472  39.225  1.00  0.00           H  
ATOM    366  HA  THR    25      33.459  41.788  36.642  1.00  0.00           H  
ATOM    367  HB  THR    25      33.847  43.639  38.140  1.00  0.00           H  
ATOM    368 HG21 THR    25      36.728  42.695  38.272  1.00  0.00           H  
ATOM    369 HG22 THR    25      36.124  44.313  38.687  1.00  0.00           H  
ATOM    370 HG23 THR    25      35.708  42.962  39.711  1.00  0.00           H  
ATOM    371  HG1 THR    25      34.629  43.156  35.767  1.00  0.00           H  
ATOM    372  N   ILE    26      35.580  40.706  35.592  1.00  0.00           N  
ATOM    373  CA  ILE    26      36.746  40.035  35.049  1.00  0.00           C  
ATOM    374  C   ILE    26      38.026  40.841  35.253  1.00  0.00           C  
ATOM    375  O   ILE    26      38.129  42.014  34.877  1.00  0.00           O  
ATOM    376  CB  ILE    26      36.650  39.648  33.549  1.00  0.00           C  
ATOM    377  CG2 ILE    26      37.761  38.613  33.150  1.00  0.00           C  
ATOM    378  CG1 ILE    26      35.209  39.139  33.232  1.00  0.00           C  
ATOM    379  CD1 ILE    26      35.036  38.393  31.857  1.00  0.00           C  
ATOM    380  H   ILE    26      35.060  41.296  34.959  1.00  0.00           H  
ATOM    381  HA  ILE    26      37.023  39.125  35.583  1.00  0.00           H  
ATOM    382  HB  ILE    26      36.740  40.525  32.908  1.00  0.00           H  
ATOM    383 HG21 ILE    26      37.750  37.667  33.692  1.00  0.00           H  
ATOM    384 HG22 ILE    26      37.680  38.371  32.091  1.00  0.00           H  
ATOM    385 HG23 ILE    26      38.765  38.986  33.353  1.00  0.00           H  
ATOM    386 HG12 ILE    26      34.888  38.374  33.937  1.00  0.00           H  
ATOM    387 HG13 ILE    26      34.524  39.986  33.262  1.00  0.00           H  
ATOM    388 HD11 ILE    26      35.548  38.954  31.076  1.00  0.00           H  
ATOM    389 HD12 ILE    26      35.310  37.343  31.957  1.00  0.00           H  
ATOM    390 HD13 ILE    26      33.973  38.445  31.622  1.00  0.00           H  
ATOM    391  N   ALA    27      39.075  40.155  35.723  1.00  0.00           N  
ATOM    392  CA  ALA    27      40.434  40.703  35.908  1.00  0.00           C  
ATOM    393  C   ALA    27      41.576  39.936  35.145  1.00  0.00           C  
ATOM    394  O   ALA    27      42.715  40.383  35.047  1.00  0.00           O  
ATOM    395  CB  ALA    27      40.687  40.724  37.395  1.00  0.00           C  
ATOM    396  H   ALA    27      38.909  39.228  36.090  1.00  0.00           H  
ATOM    397  HA  ALA    27      40.547  41.712  35.511  1.00  0.00           H  
ATOM    398  HB1 ALA    27      39.866  41.186  37.941  1.00  0.00           H  
ATOM    399  HB2 ALA    27      40.871  39.756  37.860  1.00  0.00           H  
ATOM    400  HB3 ALA    27      41.572  41.339  37.560  1.00  0.00           H  
ATOM    401  N   SER    28      41.352  38.689  34.705  1.00  0.00           N  
ATOM    402  CA  SER    28      42.060  37.962  33.620  1.00  0.00           C  
ATOM    403  C   SER    28      41.219  36.884  32.849  1.00  0.00           C  
ATOM    404  O   SER    28      40.101  36.624  33.291  1.00  0.00           O  
ATOM    405  CB  SER    28      43.370  37.294  34.099  1.00  0.00           C  
ATOM    406  OG  SER    28      44.311  37.058  33.063  1.00  0.00           O  
ATOM    407  H   SER    28      40.495  38.264  35.027  1.00  0.00           H  
ATOM    408  HA  SER    28      42.357  38.676  32.852  1.00  0.00           H  
ATOM    409  HB2 SER    28      43.891  37.987  34.759  1.00  0.00           H  
ATOM    410  HB3 SER    28      43.266  36.350  34.636  1.00  0.00           H  
ATOM    411  HG  SER    28      45.190  36.886  33.408  1.00  0.00           H  
ATOM    412  N   ILE    29      41.693  36.386  31.683  1.00  0.00           N  
ATOM    413  CA  ILE    29      41.124  35.344  30.821  1.00  0.00           C  
ATOM    414  C   ILE    29      42.256  34.565  30.136  1.00  0.00           C  
ATOM    415  O   ILE    29      43.143  35.141  29.409  1.00  0.00           O  
ATOM    416  CB  ILE    29      40.176  36.037  29.767  1.00  0.00           C  
ATOM    417  CG2 ILE    29      39.604  34.911  28.820  1.00  0.00           C  
ATOM    418  CG1 ILE    29      39.070  36.916  30.311  1.00  0.00           C  
ATOM    419  CD1 ILE    29      38.083  37.574  29.350  1.00  0.00           C  
ATOM    420  H   ILE    29      42.649  36.650  31.495  1.00  0.00           H  
ATOM    421  HA  ILE    29      40.526  34.663  31.426  1.00  0.00           H  
ATOM    422  HB  ILE    29      40.855  36.713  29.247  1.00  0.00           H  
ATOM    423 HG21 ILE    29      38.988  35.460  28.107  1.00  0.00           H  
ATOM    424 HG22 ILE    29      40.350  34.263  28.363  1.00  0.00           H  
ATOM    425 HG23 ILE    29      39.023  34.143  29.330  1.00  0.00           H  
ATOM    426 HG12 ILE    29      38.521  36.270  30.996  1.00  0.00           H  
ATOM    427 HG13 ILE    29      39.458  37.769  30.867  1.00  0.00           H  
ATOM    428 HD11 ILE    29      37.383  36.790  29.061  1.00  0.00           H  
ATOM    429 HD12 ILE    29      37.540  38.364  29.868  1.00  0.00           H  
ATOM    430 HD13 ILE    29      38.596  38.091  28.539  1.00  0.00           H  
ATOM    431  N   ASP    30      42.058  33.225  30.184  1.00  0.00           N  
ATOM    432  CA  ASP    30      42.939  32.318  29.493  1.00  0.00           C  
ATOM    433  C   ASP    30      42.218  31.483  28.331  1.00  0.00           C  
ATOM    434  O   ASP    30      41.594  30.504  28.653  1.00  0.00           O  
ATOM    435  CB  ASP    30      43.689  31.438  30.499  1.00  0.00           C  
ATOM    436  CG  ASP    30      44.906  30.677  29.885  1.00  0.00           C  
ATOM    437  OD1 ASP    30      45.897  30.402  30.584  1.00  0.00           O  
ATOM    438  OD2 ASP    30      44.953  30.439  28.628  1.00  0.00           O1-
ATOM    439  H   ASP    30      41.283  32.858  30.717  1.00  0.00           H  
ATOM    440  HA  ASP    30      43.751  32.887  29.041  1.00  0.00           H  
ATOM    441  HB2 ASP    30      44.056  32.110  31.274  1.00  0.00           H  
ATOM    442  HB3 ASP    30      43.033  30.764  31.051  1.00  0.00           H  
ATOM    443  N   PHE    31      42.308  31.858  27.048  1.00  0.00           N  
ATOM    444  CA  PHE    31      41.502  31.165  26.009  1.00  0.00           C  
ATOM    445  C   PHE    31      41.939  29.733  25.883  1.00  0.00           C  
ATOM    446  O   PHE    31      41.093  28.928  25.513  1.00  0.00           O  
ATOM    447  CB  PHE    31      41.725  31.869  24.652  1.00  0.00           C  
ATOM    448  CG  PHE    31      41.000  31.131  23.501  1.00  0.00           C  
ATOM    449  CD1 PHE    31      39.662  30.772  23.621  1.00  0.00           C  
ATOM    450  CE1 PHE    31      38.965  30.103  22.581  1.00  0.00           C  
ATOM    451  CZ  PHE    31      39.660  29.601  21.491  1.00  0.00           C  
ATOM    452  CE2 PHE    31      40.968  30.011  21.389  1.00  0.00           C  
ATOM    453  CD2 PHE    31      41.659  30.704  22.323  1.00  0.00           C  
ATOM    454  H   PHE    31      42.771  32.726  26.823  1.00  0.00           H  
ATOM    455  HA  PHE    31      40.479  31.242  26.376  1.00  0.00           H  
ATOM    456  HB2 PHE    31      41.356  32.892  24.568  1.00  0.00           H  
ATOM    457  HB3 PHE    31      42.799  31.958  24.489  1.00  0.00           H  
ATOM    458  HD1 PHE    31      39.167  30.914  24.570  1.00  0.00           H  
ATOM    459  HE1 PHE    31      37.915  29.886  22.706  1.00  0.00           H  
ATOM    460  HZ  PHE    31      39.158  29.140  20.653  1.00  0.00           H  
ATOM    461  HE2 PHE    31      41.521  29.624  20.545  1.00  0.00           H  
ATOM    462  HD2 PHE    31      42.695  30.802  22.038  1.00  0.00           H  
ATOM    463  N   LYS    32      43.206  29.343  25.997  1.00  0.00           N  
ATOM    464  CA  LYS    32      43.639  27.955  25.827  1.00  0.00           C  
ATOM    465  C   LYS    32      43.224  26.976  26.973  1.00  0.00           C  
ATOM    466  O   LYS    32      43.317  25.753  26.728  1.00  0.00           O  
ATOM    467  CB  LYS    32      45.128  27.837  25.554  1.00  0.00           C  
ATOM    468  CG  LYS    32      45.522  28.471  24.260  1.00  0.00           C  
ATOM    469  CD  LYS    32      46.940  28.230  23.773  1.00  0.00           C  
ATOM    470  CE  LYS    32      47.071  28.528  22.279  1.00  0.00           C  
ATOM    471  NZ  LYS    32      47.460  29.950  21.907  1.00  0.00           N1+
ATOM    472  H   LYS    32      43.887  30.040  26.259  1.00  0.00           H  
ATOM    473  HA  LYS    32      43.099  27.582  24.957  1.00  0.00           H  
ATOM    474  HB2 LYS    32      45.757  28.271  26.333  1.00  0.00           H  
ATOM    475  HB3 LYS    32      45.467  26.802  25.510  1.00  0.00           H  
ATOM    476  HG2 LYS    32      44.868  28.055  23.495  1.00  0.00           H  
ATOM    477  HG3 LYS    32      45.295  29.537  24.291  1.00  0.00           H  
ATOM    478  HD2 LYS    32      47.641  28.829  24.352  1.00  0.00           H  
ATOM    479  HD3 LYS    32      47.304  27.226  23.989  1.00  0.00           H  
ATOM    480  HE2 LYS    32      47.871  27.925  21.849  1.00  0.00           H  
ATOM    481  HE3 LYS    32      46.110  28.218  21.868  1.00  0.00           H  
ATOM    482  HZ1 LYS    32      48.318  30.233  22.358  1.00  0.00           H  
ATOM    483  HZ2 LYS    32      47.489  30.022  20.900  1.00  0.00           H  
ATOM    484  HZ3 LYS    32      46.721  30.585  22.173  1.00  0.00           H  
ATOM    485  N   ARG    33      42.789  27.414  28.167  1.00  0.00           N  
ATOM    486  CA  ARG    33      42.133  26.648  29.273  1.00  0.00           C  
ATOM    487  C   ARG    33      40.645  26.964  29.405  1.00  0.00           C  
ATOM    488  O   ARG    33      39.975  26.215  30.107  1.00  0.00           O  
ATOM    489  CB  ARG    33      42.857  26.931  30.582  1.00  0.00           C  
ATOM    490  CG  ARG    33      44.370  26.690  30.597  1.00  0.00           C  
ATOM    491  CD  ARG    33      44.948  26.911  31.954  1.00  0.00           C  
ATOM    492  NE  ARG    33      45.079  28.287  32.380  1.00  0.00           N  
ATOM    493  CZ  ARG    33      44.672  28.845  33.473  1.00  0.00           C  
ATOM    494  NH1 ARG    33      43.978  28.225  34.352  1.00  0.00           N  
ATOM    495  NH2 ARG    33      44.923  30.109  33.691  1.00  0.00           N1+
ATOM    496  H   ARG    33      42.873  28.406  28.339  1.00  0.00           H  
ATOM    497  HA  ARG    33      42.185  25.568  29.136  1.00  0.00           H  
ATOM    498  HB2 ARG    33      42.717  27.957  30.921  1.00  0.00           H  
ATOM    499  HB3 ARG    33      42.331  26.289  31.289  1.00  0.00           H  
ATOM    500  HG2 ARG    33      44.494  25.669  30.237  1.00  0.00           H  
ATOM    501  HG3 ARG    33      44.777  27.389  29.867  1.00  0.00           H  
ATOM    502  HD2 ARG    33      44.437  26.270  32.673  1.00  0.00           H  
ATOM    503  HD3 ARG    33      45.960  26.505  31.955  1.00  0.00           H  
ATOM    504  HE  ARG    33      45.466  28.989  31.765  1.00  0.00           H  
ATOM    505 HH11 ARG    33      43.429  27.391  34.200  1.00  0.00           H  
ATOM    506 HH12 ARG    33      43.843  28.637  35.264  1.00  0.00           H  
ATOM    507 HH21 ARG    33      45.663  30.547  33.160  1.00  0.00           H  
ATOM    508 HH22 ARG    33      44.433  30.539  34.462  1.00  0.00           H  
ATOM    509  N   GLU    34      40.120  28.046  28.771  1.00  0.00           N  
ATOM    510  CA  GLU    34      38.645  28.439  28.886  1.00  0.00           C  
ATOM    511  C   GLU    34      38.320  28.808  30.309  1.00  0.00           C  
ATOM    512  O   GLU    34      37.340  28.362  30.876  1.00  0.00           O  
ATOM    513  CB  GLU    34      37.731  27.401  28.234  1.00  0.00           C  
ATOM    514  CG  GLU    34      38.165  26.858  26.840  1.00  0.00           C  
ATOM    515  CD  GLU    34      38.801  25.415  26.931  1.00  0.00           C  
ATOM    516  OE1 GLU    34      39.580  25.084  25.991  1.00  0.00           O  
ATOM    517  OE2 GLU    34      38.476  24.570  27.730  1.00  0.00           O1-
ATOM    518  H   GLU    34      40.838  28.638  28.381  1.00  0.00           H  
ATOM    519  HA  GLU    34      38.413  29.371  28.371  1.00  0.00           H  
ATOM    520  HB2 GLU    34      37.628  26.552  28.909  1.00  0.00           H  
ATOM    521  HB3 GLU    34      36.848  28.038  28.262  1.00  0.00           H  
ATOM    522  HG2 GLU    34      37.286  26.761  26.204  1.00  0.00           H  
ATOM    523  HG3 GLU    34      38.894  27.466  26.304  1.00  0.00           H  
ATOM    524  N   THR    35      39.093  29.629  30.993  1.00  0.00           N  
ATOM    525  CA  THR    35      38.899  30.161  32.354  1.00  0.00           C  
ATOM    526  C   THR    35      38.987  31.680  32.370  1.00  0.00           C  
ATOM    527  O   THR    35      39.705  32.356  31.549  1.00  0.00           O  
ATOM    528  CB  THR    35      39.797  29.625  33.497  1.00  0.00           C  
ATOM    529  CG2 THR    35      39.659  28.162  33.852  1.00  0.00           C  
ATOM    530  OG1 THR    35      41.163  29.810  33.191  1.00  0.00           O  
ATOM    531  H   THR    35      39.944  29.924  30.535  1.00  0.00           H  
ATOM    532  HA  THR    35      37.887  29.827  32.583  1.00  0.00           H  
ATOM    533  HB  THR    35      39.556  30.187  34.400  1.00  0.00           H  
ATOM    534 HG21 THR    35      38.617  27.895  34.029  1.00  0.00           H  
ATOM    535 HG22 THR    35      40.060  27.539  33.052  1.00  0.00           H  
ATOM    536 HG23 THR    35      40.257  27.992  34.748  1.00  0.00           H  
ATOM    537  HG1 THR    35      41.296  30.742  33.005  1.00  0.00           H  
ATOM    538  N   CYS    36      38.265  32.283  33.355  1.00  0.00           N  
ATOM    539  CA  CYS    36      38.388  33.712  33.685  1.00  0.00           C  
ATOM    540  C   CYS    36      38.797  33.874  35.157  1.00  0.00           C  
ATOM    541  O   CYS    36      38.208  33.138  35.969  1.00  0.00           O  
ATOM    542  CB  CYS    36      37.023  34.423  33.450  1.00  0.00           C  
ATOM    543  SG  CYS    36      35.649  33.496  34.273  1.00  0.00           S  
ATOM    544  H   CYS    36      37.662  31.774  33.984  1.00  0.00           H  
ATOM    545  HA  CYS    36      39.242  34.168  33.183  1.00  0.00           H  
ATOM    546  HB2 CYS    36      36.930  35.449  33.808  1.00  0.00           H  
ATOM    547  HB3 CYS    36      36.813  34.499  32.384  1.00  0.00           H  
ATOM    548  HG  CYS    36      36.173  33.565  35.500  1.00  0.00           H  
ATOM    549  N   VAL    37      39.724  34.800  35.506  1.00  0.00           N  
ATOM    550  CA  VAL    37      39.843  35.257  36.909  1.00  0.00           C  
ATOM    551  C   VAL    37      38.788  36.363  37.094  1.00  0.00           C  
ATOM    552  O   VAL    37      38.933  37.399  36.419  1.00  0.00           O  
ATOM    553  CB  VAL    37      41.284  35.639  37.194  1.00  0.00           C  
ATOM    554  CG1 VAL    37      41.388  36.273  38.651  1.00  0.00           C  
ATOM    555  CG2 VAL    37      42.163  34.384  37.127  1.00  0.00           C  
ATOM    556  H   VAL    37      40.226  35.352  34.826  1.00  0.00           H  
ATOM    557  HA  VAL    37      39.607  34.417  37.561  1.00  0.00           H  
ATOM    558  HB  VAL    37      41.581  36.410  36.483  1.00  0.00           H  
ATOM    559 HG11 VAL    37      40.646  37.058  38.789  1.00  0.00           H  
ATOM    560 HG12 VAL    37      41.246  35.511  39.417  1.00  0.00           H  
ATOM    561 HG13 VAL    37      42.335  36.806  38.738  1.00  0.00           H  
ATOM    562 HG21 VAL    37      41.698  33.584  37.703  1.00  0.00           H  
ATOM    563 HG22 VAL    37      42.163  34.027  36.097  1.00  0.00           H  
ATOM    564 HG23 VAL    37      43.151  34.570  37.548  1.00  0.00           H  
ATOM    565  N   VAL    38      37.849  36.310  38.053  1.00  0.00           N  
ATOM    566  CA  VAL    38      36.922  37.342  38.502  1.00  0.00           C  
ATOM    567  C   VAL    38      37.463  37.826  39.830  1.00  0.00           C  
ATOM    568  O   VAL    38      38.094  37.075  40.597  1.00  0.00           O  
ATOM    569  CB  VAL    38      35.483  36.905  38.603  1.00  0.00           C  
ATOM    570  CG1 VAL    38      34.852  36.445  37.265  1.00  0.00           C  
ATOM    571  CG2 VAL    38      35.093  35.903  39.650  1.00  0.00           C  
ATOM    572  H   VAL    38      37.908  35.456  38.590  1.00  0.00           H  
ATOM    573  HA  VAL    38      36.960  38.240  37.885  1.00  0.00           H  
ATOM    574  HB  VAL    38      34.915  37.786  38.903  1.00  0.00           H  
ATOM    575 HG11 VAL    38      35.064  37.160  36.470  1.00  0.00           H  
ATOM    576 HG12 VAL    38      35.346  35.524  36.955  1.00  0.00           H  
ATOM    577 HG13 VAL    38      33.777  36.420  37.445  1.00  0.00           H  
ATOM    578 HG21 VAL    38      35.476  36.084  40.654  1.00  0.00           H  
ATOM    579 HG22 VAL    38      34.032  35.699  39.786  1.00  0.00           H  
ATOM    580 HG23 VAL    38      35.556  34.958  39.366  1.00  0.00           H  
ATOM    581  N   VAL    39      37.142  39.134  40.189  1.00  0.00           N  
ATOM    582  CA  VAL    39      37.006  39.593  41.578  1.00  0.00           C  
ATOM    583  C   VAL    39      35.456  39.724  41.767  1.00  0.00           C  
ATOM    584  O   VAL    39      34.835  40.162  40.824  1.00  0.00           O  
ATOM    585  CB  VAL    39      37.668  40.982  41.786  1.00  0.00           C  
ATOM    586  CG1 VAL    39      37.171  41.695  43.166  1.00  0.00           C  
ATOM    587  CG2 VAL    39      39.192  40.874  41.896  1.00  0.00           C  
ATOM    588  H   VAL    39      36.766  39.759  39.491  1.00  0.00           H  
ATOM    589  HA  VAL    39      37.357  38.828  42.271  1.00  0.00           H  
ATOM    590  HB  VAL    39      37.530  41.619  40.911  1.00  0.00           H  
ATOM    591 HG11 VAL    39      36.113  41.923  43.031  1.00  0.00           H  
ATOM    592 HG12 VAL    39      37.290  41.076  44.056  1.00  0.00           H  
ATOM    593 HG13 VAL    39      37.623  42.648  43.441  1.00  0.00           H  
ATOM    594 HG21 VAL    39      39.527  41.816  42.329  1.00  0.00           H  
ATOM    595 HG22 VAL    39      39.476  40.078  42.585  1.00  0.00           H  
ATOM    596 HG23 VAL    39      39.553  40.790  40.871  1.00  0.00           H  
ATOM    597  N   TYR    40      34.918  39.216  42.874  1.00  0.00           N  
ATOM    598  CA  TYR    40      33.532  39.314  43.275  1.00  0.00           C  
ATOM    599  C   TYR    40      33.428  40.766  43.772  1.00  0.00           C  
ATOM    600  O   TYR    40      34.118  41.125  44.653  1.00  0.00           O  
ATOM    601  CB  TYR    40      33.357  38.218  44.386  1.00  0.00           C  
ATOM    602  CG  TYR    40      33.410  36.775  43.926  1.00  0.00           C  
ATOM    603  CD1 TYR    40      34.507  35.847  44.196  1.00  0.00           C  
ATOM    604  CE1 TYR    40      34.377  34.539  43.738  1.00  0.00           C  
ATOM    605  CZ  TYR    40      33.364  34.133  42.819  1.00  0.00           C  
ATOM    606  OH  TYR    40      33.431  32.883  42.262  1.00  0.00           O  
ATOM    607  CE2 TYR    40      32.299  35.047  42.564  1.00  0.00           C  
ATOM    608  CD2 TYR    40      32.317  36.321  43.173  1.00  0.00           C  
ATOM    609  H   TYR    40      35.573  38.804  43.523  1.00  0.00           H  
ATOM    610  HA  TYR    40      32.877  39.195  42.412  1.00  0.00           H  
ATOM    611  HB2 TYR    40      33.947  38.389  45.287  1.00  0.00           H  
ATOM    612  HB3 TYR    40      32.290  38.207  44.607  1.00  0.00           H  
ATOM    613  HD1 TYR    40      35.406  36.158  44.706  1.00  0.00           H  
ATOM    614  HE1 TYR    40      35.149  33.824  43.979  1.00  0.00           H  
ATOM    615  HH  TYR    40      33.383  32.177  42.911  1.00  0.00           H  
ATOM    616  HE2 TYR    40      31.399  34.630  42.135  1.00  0.00           H  
ATOM    617  HD2 TYR    40      31.443  36.942  43.047  1.00  0.00           H  
ATOM    618  N   THR    41      32.477  41.566  43.271  1.00  0.00           N  
ATOM    619  CA  THR    41      32.540  43.055  43.490  1.00  0.00           C  
ATOM    620  C   THR    41      31.762  43.470  44.718  1.00  0.00           C  
ATOM    621  O   THR    41      30.686  42.861  45.010  1.00  0.00           O  
ATOM    622  CB  THR    41      32.083  43.858  42.301  1.00  0.00           C  
ATOM    623  CG2 THR    41      33.105  43.932  41.112  1.00  0.00           C  
ATOM    624  OG1 THR    41      30.850  43.429  41.854  1.00  0.00           O  
ATOM    625  H   THR    41      31.785  41.173  42.648  1.00  0.00           H  
ATOM    626  HA  THR    41      33.527  43.426  43.766  1.00  0.00           H  
ATOM    627  HB  THR    41      31.888  44.875  42.639  1.00  0.00           H  
ATOM    628 HG21 THR    41      33.340  42.891  40.890  1.00  0.00           H  
ATOM    629 HG22 THR    41      32.660  44.485  40.285  1.00  0.00           H  
ATOM    630 HG23 THR    41      34.022  44.343  41.535  1.00  0.00           H  
ATOM    631  HG1 THR    41      30.092  43.843  42.275  1.00  0.00           H  
ATOM    632  N   GLY    42      32.271  44.484  45.533  1.00  0.00           N  
ATOM    633  CA  GLY    42      31.663  44.802  46.845  1.00  0.00           C  
ATOM    634  C   GLY    42      31.990  43.678  47.859  1.00  0.00           C  
ATOM    635  O   GLY    42      31.308  43.560  48.842  1.00  0.00           O  
ATOM    636  H   GLY    42      33.133  44.914  45.231  1.00  0.00           H  
ATOM    637  HA2 GLY    42      32.046  45.712  47.305  1.00  0.00           H  
ATOM    638  HA3 GLY    42      30.575  44.871  46.814  1.00  0.00           H  
ATOM    639  N   TYR    43      33.083  42.907  47.685  1.00  0.00           N  
ATOM    640  CA  TYR    43      33.676  41.988  48.696  1.00  0.00           C  
ATOM    641  C   TYR    43      35.173  41.691  48.293  1.00  0.00           C  
ATOM    642  O   TYR    43      35.962  41.299  49.167  1.00  0.00           O  
ATOM    643  CB  TYR    43      32.884  40.646  48.674  1.00  0.00           C  
ATOM    644  CG  TYR    43      33.111  39.939  49.933  1.00  0.00           C  
ATOM    645  CD1 TYR    43      32.639  40.424  51.159  1.00  0.00           C  
ATOM    646  CE1 TYR    43      32.806  39.730  52.383  1.00  0.00           C  
ATOM    647  CZ  TYR    43      33.485  38.458  52.407  1.00  0.00           C  
ATOM    648  OH  TYR    43      33.525  37.660  53.513  1.00  0.00           O  
ATOM    649  CE2 TYR    43      34.057  38.038  51.195  1.00  0.00           C  
ATOM    650  CD2 TYR    43      33.865  38.706  49.957  1.00  0.00           C  
ATOM    651  H   TYR    43      33.660  43.080  46.874  1.00  0.00           H  
ATOM    652  HA  TYR    43      33.575  42.383  49.706  1.00  0.00           H  
ATOM    653  HB2 TYR    43      31.870  41.028  48.561  1.00  0.00           H  
ATOM    654  HB3 TYR    43      33.276  40.076  47.831  1.00  0.00           H  
ATOM    655  HD1 TYR    43      32.004  41.298  51.185  1.00  0.00           H  
ATOM    656  HE1 TYR    43      32.347  40.124  53.278  1.00  0.00           H  
ATOM    657  HH  TYR    43      34.048  36.862  53.406  1.00  0.00           H  
ATOM    658  HE2 TYR    43      34.572  37.089  51.175  1.00  0.00           H  
ATOM    659  HD2 TYR    43      34.163  38.269  49.017  1.00  0.00           H  
ATOM    660  N   GLY    44      35.623  41.900  47.062  1.00  0.00           N  
ATOM    661  CA  GLY    44      37.045  42.054  46.873  1.00  0.00           C  
ATOM    662  C   GLY    44      37.846  40.703  46.684  1.00  0.00           C  
ATOM    663  O   GLY    44      38.942  40.658  46.176  1.00  0.00           O  
ATOM    664  H   GLY    44      34.972  42.273  46.386  1.00  0.00           H  
ATOM    665  HA2 GLY    44      37.157  42.698  46.001  1.00  0.00           H  
ATOM    666  HA3 GLY    44      37.485  42.535  47.748  1.00  0.00           H  
ATOM    667  N   ASN    45      37.262  39.557  47.143  1.00  0.00           N  
ATOM    668  CA  ASN    45      37.884  38.257  47.072  1.00  0.00           C  
ATOM    669  C   ASN    45      37.920  37.894  45.509  1.00  0.00           C  
ATOM    670  O   ASN    45      37.038  38.262  44.766  1.00  0.00           O  
ATOM    671  CB  ASN    45      37.015  37.296  47.939  1.00  0.00           C  
ATOM    672  CG  ASN    45      37.350  35.821  47.845  1.00  0.00           C  
ATOM    673  OD1 ASN    45      37.344  35.276  46.777  1.00  0.00           O  
ATOM    674  ND2 ASN    45      37.752  35.113  48.885  1.00  0.00           N  
ATOM    675  H   ASN    45      36.272  39.623  47.333  1.00  0.00           H  
ATOM    676  HA  ASN    45      38.905  38.334  47.446  1.00  0.00           H  
ATOM    677  HB2 ASN    45      37.222  37.642  48.951  1.00  0.00           H  
ATOM    678  HB3 ASN    45      35.933  37.350  47.814  1.00  0.00           H  
ATOM    679 HD21 ASN    45      38.070  35.589  49.716  1.00  0.00           H  
ATOM    680 HD22 ASN    45      37.920  34.128  48.735  1.00  0.00           H  
ATOM    681  N   ARG    46      39.033  37.250  45.114  1.00  0.00           N  
ATOM    682  CA  ARG    46      39.470  36.852  43.771  1.00  0.00           C  
ATOM    683  C   ARG    46      39.601  35.306  43.576  1.00  0.00           C  
ATOM    684  O   ARG    46      40.042  34.514  44.466  1.00  0.00           O  
ATOM    685  CB  ARG    46      40.856  37.479  43.457  1.00  0.00           C  
ATOM    686  CG  ARG    46      41.143  37.616  41.927  1.00  0.00           C  
ATOM    687  CD  ARG    46      42.470  38.242  41.468  1.00  0.00           C  
ATOM    688  NE  ARG    46      42.614  39.637  42.017  1.00  0.00           N  
ATOM    689  CZ  ARG    46      42.981  40.712  41.318  1.00  0.00           C  
ATOM    690  NH1 ARG    46      43.635  40.553  40.222  1.00  0.00           N  
ATOM    691  NH2 ARG    46      42.770  41.902  41.731  1.00  0.00           N1+
ATOM    692  H   ARG    46      39.597  36.880  45.866  1.00  0.00           H  
ATOM    693  HA  ARG    46      38.686  37.128  43.067  1.00  0.00           H  
ATOM    694  HB2 ARG    46      40.984  38.469  43.895  1.00  0.00           H  
ATOM    695  HB3 ARG    46      41.682  36.913  43.886  1.00  0.00           H  
ATOM    696  HG2 ARG    46      41.143  36.572  41.614  1.00  0.00           H  
ATOM    697  HG3 ARG    46      40.285  38.144  41.508  1.00  0.00           H  
ATOM    698  HD2 ARG    46      43.271  37.586  41.807  1.00  0.00           H  
ATOM    699  HD3 ARG    46      42.604  38.327  40.389  1.00  0.00           H  
ATOM    700  HE  ARG    46      42.220  39.769  42.938  1.00  0.00           H  
ATOM    701 HH11 ARG    46      43.854  39.647  39.833  1.00  0.00           H  
ATOM    702 HH12 ARG    46      44.018  41.415  39.858  1.00  0.00           H  
ATOM    703 HH21 ARG    46      42.411  42.019  42.669  1.00  0.00           H  
ATOM    704 HH22 ARG    46      43.142  42.746  41.319  1.00  0.00           H  
ATOM    705  N   GLU    47      39.216  34.843  42.388  1.00  0.00           N  
ATOM    706  CA  GLU    47      38.987  33.463  41.991  1.00  0.00           C  
ATOM    707  C   GLU    47      38.971  33.113  40.563  1.00  0.00           C  
ATOM    708  O   GLU    47      38.532  33.831  39.706  1.00  0.00           O  
ATOM    709  CB  GLU    47      37.712  32.893  42.711  1.00  0.00           C  
ATOM    710  CG  GLU    47      37.435  31.294  42.725  1.00  0.00           C  
ATOM    711  CD  GLU    47      38.776  30.601  43.080  1.00  0.00           C  
ATOM    712  OE1 GLU    47      39.281  30.694  44.231  1.00  0.00           O  
ATOM    713  OE2 GLU    47      39.495  30.100  42.223  1.00  0.00           O1-
ATOM    714  H   GLU    47      38.906  35.527  41.713  1.00  0.00           H  
ATOM    715  HA  GLU    47      39.849  32.954  42.421  1.00  0.00           H  
ATOM    716  HB2 GLU    47      37.831  33.169  43.758  1.00  0.00           H  
ATOM    717  HB3 GLU    47      36.767  33.365  42.440  1.00  0.00           H  
ATOM    718  HG2 GLU    47      36.650  31.035  43.437  1.00  0.00           H  
ATOM    719  HG3 GLU    47      37.166  30.957  41.725  1.00  0.00           H  
ATOM    720  N   GLU    48      39.594  31.935  40.188  1.00  0.00           N  
ATOM    721  CA  GLU    48      39.670  31.438  38.817  1.00  0.00           C  
ATOM    722  C   GLU    48      38.604  30.449  38.448  1.00  0.00           C  
ATOM    723  O   GLU    48      38.551  29.376  38.999  1.00  0.00           O  
ATOM    724  CB  GLU    48      41.059  30.948  38.445  1.00  0.00           C  
ATOM    725  CG  GLU    48      41.250  30.569  36.965  1.00  0.00           C  
ATOM    726  CD  GLU    48      42.699  30.434  36.510  1.00  0.00           C  
ATOM    727  OE1 GLU    48      43.167  31.317  35.748  1.00  0.00           O  
ATOM    728  OE2 GLU    48      43.393  29.493  36.856  1.00  0.00           O1-
ATOM    729  H   GLU    48      39.901  31.318  40.926  1.00  0.00           H  
ATOM    730  HA  GLU    48      39.412  32.265  38.156  1.00  0.00           H  
ATOM    731  HB2 GLU    48      41.837  31.672  38.686  1.00  0.00           H  
ATOM    732  HB3 GLU    48      41.265  30.030  38.995  1.00  0.00           H  
ATOM    733  HG2 GLU    48      40.504  29.813  36.720  1.00  0.00           H  
ATOM    734  HG3 GLU    48      40.904  31.395  36.344  1.00  0.00           H  
ATOM    735  N   GLN    49      37.734  30.841  37.534  1.00  0.00           N  
ATOM    736  CA  GLN    49      36.427  30.167  37.244  1.00  0.00           C  
ATOM    737  C   GLN    49      36.210  29.749  35.825  1.00  0.00           C  
ATOM    738  O   GLN    49      36.892  30.301  34.990  1.00  0.00           O  
ATOM    739  CB  GLN    49      35.318  31.076  37.751  1.00  0.00           C  
ATOM    740  CG  GLN    49      35.084  31.353  39.253  1.00  0.00           C  
ATOM    741  CD  GLN    49      34.503  30.177  40.005  1.00  0.00           C  
ATOM    742  OE1 GLN    49      34.752  29.004  39.758  1.00  0.00           O  
ATOM    743  NE2 GLN    49      33.478  30.389  40.826  1.00  0.00           N  
ATOM    744  H   GLN    49      37.851  31.807  37.262  1.00  0.00           H  
ATOM    745  HA  GLN    49      36.362  29.236  37.807  1.00  0.00           H  
ATOM    746  HB2 GLN    49      35.464  32.032  37.249  1.00  0.00           H  
ATOM    747  HB3 GLN    49      34.367  30.664  37.414  1.00  0.00           H  
ATOM    748  HG2 GLN    49      36.032  31.567  39.746  1.00  0.00           H  
ATOM    749  HG3 GLN    49      34.473  32.254  39.301  1.00  0.00           H  
ATOM    750 HE21 GLN    49      33.327  31.354  41.082  1.00  0.00           H  
ATOM    751 HE22 GLN    49      32.932  29.645  41.236  1.00  0.00           H  
ATOM    752  N   ASN    50      35.312  28.835  35.583  1.00  0.00           N  
ATOM    753  CA  ASN    50      34.910  28.366  34.276  1.00  0.00           C  
ATOM    754  C   ASN    50      34.242  29.574  33.476  1.00  0.00           C  
ATOM    755  O   ASN    50      33.131  29.954  33.796  1.00  0.00           O  
ATOM    756  CB  ASN    50      34.056  27.072  34.468  1.00  0.00           C  
ATOM    757  CG  ASN    50      33.565  26.511  33.180  1.00  0.00           C  
ATOM    758  OD1 ASN    50      32.623  27.050  32.571  1.00  0.00           O  
ATOM    759  ND2 ASN    50      34.113  25.393  32.717  1.00  0.00           N  
ATOM    760  H   ASN    50      34.673  28.578  36.322  1.00  0.00           H  
ATOM    761  HA  ASN    50      35.826  28.125  33.736  1.00  0.00           H  
ATOM    762  HB2 ASN    50      34.577  26.343  35.089  1.00  0.00           H  
ATOM    763  HB3 ASN    50      33.177  27.458  34.985  1.00  0.00           H  
ATOM    764 HD21 ASN    50      34.857  24.948  33.236  1.00  0.00           H  
ATOM    765 HD22 ASN    50      33.647  25.009  31.907  1.00  0.00           H  
ATOM    766  N   LEU    51      34.874  30.087  32.442  1.00  0.00           N  
ATOM    767  CA  LEU    51      34.453  31.136  31.657  1.00  0.00           C  
ATOM    768  C   LEU    51      33.017  30.952  31.068  1.00  0.00           C  
ATOM    769  O   LEU    51      32.311  31.920  31.057  1.00  0.00           O  
ATOM    770  CB  LEU    51      35.507  31.367  30.577  1.00  0.00           C  
ATOM    771  CG  LEU    51      35.265  32.357  29.431  1.00  0.00           C  
ATOM    772  CD1 LEU    51      35.135  33.794  29.954  1.00  0.00           C  
ATOM    773  CD2 LEU    51      36.408  32.286  28.416  1.00  0.00           C  
ATOM    774  H   LEU    51      35.706  29.623  32.107  1.00  0.00           H  
ATOM    775  HA  LEU    51      34.346  31.988  32.330  1.00  0.00           H  
ATOM    776  HB2 LEU    51      36.413  31.634  31.122  1.00  0.00           H  
ATOM    777  HB3 LEU    51      35.675  30.420  30.065  1.00  0.00           H  
ATOM    778  HG  LEU    51      34.356  32.112  28.881  1.00  0.00           H  
ATOM    779 HD11 LEU    51      36.006  34.118  30.523  1.00  0.00           H  
ATOM    780 HD12 LEU    51      34.814  34.405  29.112  1.00  0.00           H  
ATOM    781 HD13 LEU    51      34.242  33.741  30.578  1.00  0.00           H  
ATOM    782 HD21 LEU    51      36.296  32.895  27.519  1.00  0.00           H  
ATOM    783 HD22 LEU    51      37.391  32.415  28.868  1.00  0.00           H  
ATOM    784 HD23 LEU    51      36.481  31.301  27.957  1.00  0.00           H  
ATOM    785  N   SER    52      32.685  29.745  30.687  1.00  0.00           N  
ATOM    786  CA  SER    52      31.343  29.404  30.085  1.00  0.00           C  
ATOM    787  C   SER    52      30.188  29.450  31.095  1.00  0.00           C  
ATOM    788  O   SER    52      29.006  29.554  30.809  1.00  0.00           O  
ATOM    789  CB  SER    52      31.482  28.064  29.431  1.00  0.00           C  
ATOM    790  OG  SER    52      31.340  27.031  30.357  1.00  0.00           O  
ATOM    791  H   SER    52      33.330  28.981  30.827  1.00  0.00           H  
ATOM    792  HA  SER    52      31.015  30.108  29.321  1.00  0.00           H  
ATOM    793  HB2 SER    52      30.652  27.978  28.729  1.00  0.00           H  
ATOM    794  HB3 SER    52      32.418  28.017  28.874  1.00  0.00           H  
ATOM    795  HG  SER    52      31.918  27.165  31.112  1.00  0.00           H  
ATOM    796  N   ASP    53      30.554  29.444  32.403  1.00  0.00           N  
ATOM    797  CA  ASP    53      29.680  29.560  33.567  1.00  0.00           C  
ATOM    798  C   ASP    53      29.294  31.012  34.099  1.00  0.00           C  
ATOM    799  O   ASP    53      28.425  31.137  34.964  1.00  0.00           O  
ATOM    800  CB  ASP    53      30.041  28.552  34.652  1.00  0.00           C  
ATOM    801  CG  ASP    53      30.047  27.073  34.151  1.00  0.00           C  
ATOM    802  OD1 ASP    53      29.517  26.767  33.059  1.00  0.00           O  
ATOM    803  OD2 ASP    53      30.436  26.247  34.985  1.00  0.00           O1-
ATOM    804  H   ASP    53      31.491  29.220  32.703  1.00  0.00           H  
ATOM    805  HA  ASP    53      28.747  29.124  33.210  1.00  0.00           H  
ATOM    806  HB2 ASP    53      30.937  28.798  35.221  1.00  0.00           H  
ATOM    807  HB3 ASP    53      29.224  28.639  35.369  1.00  0.00           H  
ATOM    808  N   LEU    54      30.018  32.096  33.597  1.00  0.00           N  
ATOM    809  CA  LEU    54      29.614  33.528  33.861  1.00  0.00           C  
ATOM    810  C   LEU    54      28.206  33.846  33.286  1.00  0.00           C  
ATOM    811  O   LEU    54      27.771  33.373  32.264  1.00  0.00           O  
ATOM    812  CB  LEU    54      30.637  34.404  33.092  1.00  0.00           C  
ATOM    813  CG  LEU    54      31.962  34.470  33.771  1.00  0.00           C  
ATOM    814  CD1 LEU    54      32.973  35.418  33.050  1.00  0.00           C  
ATOM    815  CD2 LEU    54      31.954  35.072  35.185  1.00  0.00           C  
ATOM    816  H   LEU    54      30.828  31.990  33.003  1.00  0.00           H  
ATOM    817  HA  LEU    54      29.489  33.792  34.912  1.00  0.00           H  
ATOM    818  HB2 LEU    54      30.747  34.166  32.034  1.00  0.00           H  
ATOM    819  HB3 LEU    54      30.257  35.426  33.099  1.00  0.00           H  
ATOM    820  HG  LEU    54      32.323  33.454  33.932  1.00  0.00           H  
ATOM    821 HD11 LEU    54      33.932  35.483  33.563  1.00  0.00           H  
ATOM    822 HD12 LEU    54      33.155  35.204  31.996  1.00  0.00           H  
ATOM    823 HD13 LEU    54      32.701  36.472  33.106  1.00  0.00           H  
ATOM    824 HD21 LEU    54      32.974  35.265  35.518  1.00  0.00           H  
ATOM    825 HD22 LEU    54      31.213  35.869  35.245  1.00  0.00           H  
ATOM    826 HD23 LEU    54      31.633  34.346  35.932  1.00  0.00           H  
ATOM    827  N   LEU    55      27.536  34.847  33.889  1.00  0.00           N  
ATOM    828  CA  LEU    55      26.201  35.348  33.560  1.00  0.00           C  
ATOM    829  C   LEU    55      26.255  36.821  33.289  1.00  0.00           C  
ATOM    830  O   LEU    55      27.219  37.516  33.711  1.00  0.00           O  
ATOM    831  CB  LEU    55      25.181  35.171  34.651  1.00  0.00           C  
ATOM    832  CG  LEU    55      24.809  33.739  34.970  1.00  0.00           C  
ATOM    833  CD1 LEU    55      24.220  33.625  36.429  1.00  0.00           C  
ATOM    834  CD2 LEU    55      23.776  33.089  34.062  1.00  0.00           C  
ATOM    835  H   LEU    55      27.944  35.264  34.713  1.00  0.00           H  
ATOM    836  HA  LEU    55      25.712  34.934  32.678  1.00  0.00           H  
ATOM    837  HB2 LEU    55      25.592  35.617  35.556  1.00  0.00           H  
ATOM    838  HB3 LEU    55      24.255  35.677  34.377  1.00  0.00           H  
ATOM    839  HG  LEU    55      25.727  33.152  34.976  1.00  0.00           H  
ATOM    840 HD11 LEU    55      23.273  34.162  36.360  1.00  0.00           H  
ATOM    841 HD12 LEU    55      24.121  32.572  36.693  1.00  0.00           H  
ATOM    842 HD13 LEU    55      24.871  34.216  37.073  1.00  0.00           H  
ATOM    843 HD21 LEU    55      24.229  33.214  33.079  1.00  0.00           H  
ATOM    844 HD22 LEU    55      23.509  32.052  34.267  1.00  0.00           H  
ATOM    845 HD23 LEU    55      22.823  33.616  34.123  1.00  0.00           H  
ATOM    846  N   SER    56      25.296  37.412  32.578  1.00  0.00           N  
ATOM    847  CA  SER    56      25.009  38.884  32.693  1.00  0.00           C  
ATOM    848  C   SER    56      24.795  39.451  34.075  1.00  0.00           C  
ATOM    849  O   SER    56      24.006  38.810  34.777  1.00  0.00           O  
ATOM    850  CB  SER    56      23.688  39.127  31.904  1.00  0.00           C  
ATOM    851  OG  SER    56      23.004  40.349  32.246  1.00  0.00           O  
ATOM    852  H   SER    56      24.551  36.837  32.212  1.00  0.00           H  
ATOM    853  HA  SER    56      25.826  39.443  32.239  1.00  0.00           H  
ATOM    854  HB2 SER    56      23.942  38.932  30.863  1.00  0.00           H  
ATOM    855  HB3 SER    56      23.016  38.349  32.268  1.00  0.00           H  
ATOM    856  HG  SER    56      22.301  40.509  31.613  1.00  0.00           H  
ATOM    857  N   PRO    57      25.242  40.664  34.409  1.00  0.00           N  
ATOM    858  CA  PRO    57      25.296  41.129  35.759  1.00  0.00           C  
ATOM    859  C   PRO    57      23.871  41.622  36.321  1.00  0.00           C  
ATOM    860  O   PRO    57      23.828  41.971  37.505  1.00  0.00           O  
ATOM    861  CD  PRO    57      25.848  41.601  33.456  1.00  0.00           C  
ATOM    862  CG  PRO    57      26.229  42.755  34.400  1.00  0.00           C  
ATOM    863  CB  PRO    57      26.338  42.263  35.780  1.00  0.00           C  
ATOM    864  HD2 PRO    57      25.141  41.909  32.686  1.00  0.00           H  
ATOM    865  HD3 PRO    57      26.686  41.231  32.867  1.00  0.00           H  
ATOM    866  HG2 PRO    57      25.567  43.618  34.327  1.00  0.00           H  
ATOM    867  HG3 PRO    57      27.201  43.207  34.203  1.00  0.00           H  
ATOM    868  HB2 PRO    57      26.069  42.994  36.542  1.00  0.00           H  
ATOM    869  HB3 PRO    57      27.305  41.792  35.963  1.00  0.00           H  
ATOM    870  HA  PRO    57      25.546  40.275  36.389  1.00  0.00           H  
ATOM    871  N   ILE    58      22.840  41.730  35.475  1.00  0.00           N  
ATOM    872  CA  ILE    58      21.488  41.881  35.968  1.00  0.00           C  
ATOM    873  C   ILE    58      21.032  40.632  36.771  1.00  0.00           C  
ATOM    874  O   ILE    58      20.215  40.848  37.653  1.00  0.00           O  
ATOM    875  CB  ILE    58      20.583  42.499  34.893  1.00  0.00           C  
ATOM    876  CG2 ILE    58      19.174  42.603  35.366  1.00  0.00           C  
ATOM    877  CG1 ILE    58      21.184  43.841  34.496  1.00  0.00           C  
ATOM    878  CD1 ILE    58      21.476  44.820  35.660  1.00  0.00           C  
ATOM    879  H   ILE    58      22.967  41.625  34.479  1.00  0.00           H  
ATOM    880  HA  ILE    58      21.575  42.643  36.742  1.00  0.00           H  
ATOM    881  HB  ILE    58      20.694  41.909  33.983  1.00  0.00           H  
ATOM    882 HG21 ILE    58      19.192  42.872  36.422  1.00  0.00           H  
ATOM    883 HG22 ILE    58      18.572  43.314  34.798  1.00  0.00           H  
ATOM    884 HG23 ILE    58      18.647  41.651  35.295  1.00  0.00           H  
ATOM    885 HG12 ILE    58      22.118  43.678  33.957  1.00  0.00           H  
ATOM    886 HG13 ILE    58      20.519  44.335  33.787  1.00  0.00           H  
ATOM    887 HD11 ILE    58      22.487  44.669  36.039  1.00  0.00           H  
ATOM    888 HD12 ILE    58      21.398  45.830  35.257  1.00  0.00           H  
ATOM    889 HD13 ILE    58      20.669  44.728  36.387  1.00  0.00           H  
ATOM    890  N   CYS    59      21.694  39.484  36.517  1.00  0.00           N  
ATOM    891  CA  CYS    59      21.484  38.297  37.316  1.00  0.00           C  
ATOM    892  C   CYS    59      22.033  38.368  38.701  1.00  0.00           C  
ATOM    893  O   CYS    59      23.157  38.779  38.829  1.00  0.00           O  
ATOM    894  CB  CYS    59      22.061  37.033  36.591  1.00  0.00           C  
ATOM    895  SG  CYS    59      21.633  36.860  34.805  1.00  0.00           S  
ATOM    896  H   CYS    59      22.251  39.370  35.682  1.00  0.00           H  
ATOM    897  HA  CYS    59      20.430  38.177  37.567  1.00  0.00           H  
ATOM    898  HB2 CYS    59      23.151  37.005  36.562  1.00  0.00           H  
ATOM    899  HB3 CYS    59      21.833  36.120  37.140  1.00  0.00           H  
ATOM    900  HG  CYS    59      22.559  37.706  34.346  1.00  0.00           H  
ATOM    901  N   GLU    60      21.266  37.990  39.700  1.00  0.00           N  
ATOM    902  CA  GLU    60      21.651  37.969  41.089  1.00  0.00           C  
ATOM    903  C   GLU    60      21.364  36.625  41.886  1.00  0.00           C  
ATOM    904  O   GLU    60      21.498  36.588  43.110  1.00  0.00           O  
ATOM    905  CB  GLU    60      21.339  39.237  41.842  1.00  0.00           C  
ATOM    906  CG  GLU    60      19.861  39.541  42.202  1.00  0.00           C  
ATOM    907  CD  GLU    60      18.986  39.723  41.019  1.00  0.00           C  
ATOM    908  OE1 GLU    60      18.129  38.912  40.711  1.00  0.00           O  
ATOM    909  OE2 GLU    60      19.192  40.687  40.282  1.00  0.00           O1-
ATOM    910  H   GLU    60      20.369  37.642  39.390  1.00  0.00           H  
ATOM    911  HA  GLU    60      22.741  37.981  41.054  1.00  0.00           H  
ATOM    912  HB2 GLU    60      21.960  39.339  42.733  1.00  0.00           H  
ATOM    913  HB3 GLU    60      21.647  40.083  41.226  1.00  0.00           H  
ATOM    914  HG2 GLU    60      19.382  38.797  42.838  1.00  0.00           H  
ATOM    915  HG3 GLU    60      19.734  40.328  42.945  1.00  0.00           H  
ATOM    916  N   NME    61      20.958  35.583  41.095  1.00  0.00           N  
ATOM    917  C   NME    61      20.264  34.401  41.679  1.00  0.00           C  
ATOM    918  H   NME    61      20.931  35.693  40.091  1.00  0.00           H  
ATOM    919  H1  NME    61      19.543  34.869  42.350  1.00  0.00           H  
ATOM    920  H2  NME    61      19.792  33.736  40.956  1.00  0.00           H  
ATOM    921  H3  NME    61      20.888  33.678  42.204  1.00  0.00           H  
TER     922      NME    61
CONECT  917  919  920  921
CONECT  919  917
CONECT  920  917
CONECT  921  917
END   
