# Supplementary material for: Exploring Aromatic Cage Flexibility Using Cosolvent Molecular Dynamics Simulations—An In-Silico Case Study of Tudor Domains
Source: J Chem Inf Model. 2024 May 21;64(11):4553–69. doi: 10.1021/acs.jcim.4c00298 (PMC11167732; doi:10.1021/acs.jcim.4c00298)
Supplement: Supplementary file 2 — ci4c00298_si_002.zip [file ci4c00298_si_002.zip › SMN/cluster_representatives/04_ISOIND_rep_c2.pdb]

TITLE     rep04.c2
REMARK   4      COMPLIES WITH FORMAT V. 3.0, 1-DEC-2006
REMARK 888
REMARK 888 WRITTEN BY MAESTRO (A PRODUCT OF SCHRODINGER, LLC)
CRYST1   65.102   65.102   65.102 109.47 109.47 109.47 P 1           1
ATOM      1  CH3 ACE     1      33.021  28.428  28.196  1.00  0.00           C  
ATOM      2  C   ACE     1      32.102  28.519  26.986  1.00  0.00           C  
ATOM      3  O   ACE     1      32.528  28.265  25.892  1.00  0.00           O  
ATOM      4  H1  ACE     1      32.414  28.703  29.060  1.00  0.00           H  
ATOM      5  H2  ACE     1      33.347  27.389  28.177  1.00  0.00           H  
ATOM      6  H3  ACE     1      33.804  29.186  28.158  1.00  0.00           H  
ATOM      7  N   LEU     2      30.841  28.968  27.108  1.00  0.00           N  
ATOM      8  CA  LEU     2      29.885  29.190  26.025  1.00  0.00           C  
ATOM      9  C   LEU     2      30.229  30.398  25.144  1.00  0.00           C  
ATOM     10  O   LEU     2      29.767  30.441  23.993  1.00  0.00           O  
ATOM     11  CB  LEU     2      28.476  29.346  26.690  1.00  0.00           C  
ATOM     12  CG  LEU     2      28.076  28.058  27.421  1.00  0.00           C  
ATOM     13  CD1 LEU     2      26.979  28.386  28.402  1.00  0.00           C  
ATOM     14  CD2 LEU     2      27.601  26.999  26.478  1.00  0.00           C  
ATOM     15  H   LEU     2      30.498  29.252  28.015  1.00  0.00           H  
ATOM     16  HA  LEU     2      29.855  28.371  25.306  1.00  0.00           H  
ATOM     17  HB2 LEU     2      28.732  30.059  27.473  1.00  0.00           H  
ATOM     18  HB3 LEU     2      27.690  29.679  26.012  1.00  0.00           H  
ATOM     19  HG  LEU     2      28.936  27.741  28.012  1.00  0.00           H  
ATOM     20 HD11 LEU     2      26.104  28.839  27.936  1.00  0.00           H  
ATOM     21 HD12 LEU     2      26.517  27.532  28.898  1.00  0.00           H  
ATOM     22 HD13 LEU     2      27.315  29.052  29.198  1.00  0.00           H  
ATOM     23 HD21 LEU     2      27.246  26.134  27.038  1.00  0.00           H  
ATOM     24 HD22 LEU     2      26.780  27.287  25.822  1.00  0.00           H  
ATOM     25 HD23 LEU     2      28.427  26.766  25.808  1.00  0.00           H  
ATOM     26  N   GLN     3      31.009  31.327  25.611  1.00  0.00           N  
ATOM     27  CA  GLN     3      31.395  32.487  24.824  1.00  0.00           C  
ATOM     28  C   GLN     3      32.913  32.659  24.902  1.00  0.00           C  
ATOM     29  O   GLN     3      33.628  31.951  25.607  1.00  0.00           O  
ATOM     30  CB  GLN     3      30.649  33.723  25.295  1.00  0.00           C  
ATOM     31  CG  GLN     3      29.158  33.666  24.754  1.00  0.00           C  
ATOM     32  CD  GLN     3      29.114  33.992  23.263  1.00  0.00           C  
ATOM     33  OE1 GLN     3      29.886  34.750  22.670  1.00  0.00           O  
ATOM     34  NE2 GLN     3      28.011  33.550  22.681  1.00  0.00           N  
ATOM     35  H   GLN     3      31.397  31.294  26.543  1.00  0.00           H  
ATOM     36  HA  GLN     3      31.140  32.235  23.795  1.00  0.00           H  
ATOM     37  HB2 GLN     3      30.602  33.629  26.380  1.00  0.00           H  
ATOM     38  HB3 GLN     3      31.097  34.693  25.080  1.00  0.00           H  
ATOM     39  HG2 GLN     3      28.775  32.650  24.860  1.00  0.00           H  
ATOM     40  HG3 GLN     3      28.485  34.356  25.262  1.00  0.00           H  
ATOM     41 HE21 GLN     3      27.387  32.882  23.110  1.00  0.00           H  
ATOM     42 HE22 GLN     3      27.807  33.884  21.750  1.00  0.00           H  
ATOM     43  N   GLN     4      33.457  33.550  24.052  1.00  0.00           N  
ATOM     44  CA  GLN     4      34.780  34.101  24.282  1.00  0.00           C  
ATOM     45  C   GLN     4      34.815  35.070  25.505  1.00  0.00           C  
ATOM     46  O   GLN     4      33.885  35.853  25.563  1.00  0.00           O  
ATOM     47  CB  GLN     4      35.258  34.767  22.995  1.00  0.00           C  
ATOM     48  CG  GLN     4      34.434  35.939  22.394  1.00  0.00           C  
ATOM     49  CD  GLN     4      32.996  35.721  21.918  1.00  0.00           C  
ATOM     50  OE1 GLN     4      32.721  34.618  21.469  1.00  0.00           O  
ATOM     51  NE2 GLN     4      32.147  36.694  21.991  1.00  0.00           N  
ATOM     52  H   GLN     4      32.782  34.081  23.519  1.00  0.00           H  
ATOM     53  HA  GLN     4      35.485  33.325  24.580  1.00  0.00           H  
ATOM     54  HB2 GLN     4      36.312  35.037  23.073  1.00  0.00           H  
ATOM     55  HB3 GLN     4      35.263  33.999  22.221  1.00  0.00           H  
ATOM     56  HG2 GLN     4      34.393  36.763  23.106  1.00  0.00           H  
ATOM     57  HG3 GLN     4      35.009  36.192  21.503  1.00  0.00           H  
ATOM     58 HE21 GLN     4      32.465  37.602  22.298  1.00  0.00           H  
ATOM     59 HE22 GLN     4      31.181  36.412  21.898  1.00  0.00           H  
ATOM     60  N   TRP     5      35.841  34.994  26.365  1.00  0.00           N  
ATOM     61  CA  TRP     5      35.881  35.928  27.501  1.00  0.00           C  
ATOM     62  C   TRP     5      37.283  36.624  27.584  1.00  0.00           C  
ATOM     63  O   TRP     5      38.248  36.150  26.953  1.00  0.00           O  
ATOM     64  CB  TRP     5      35.497  35.105  28.690  1.00  0.00           C  
ATOM     65  CG  TRP     5      34.066  34.746  28.972  1.00  0.00           C  
ATOM     66  CD1 TRP     5      33.391  33.656  28.549  1.00  0.00           C  
ATOM     67  NE1 TRP     5      32.090  33.697  29.012  1.00  0.00           N  
ATOM     68  CE2 TRP     5      31.831  34.819  29.738  1.00  0.00           C  
ATOM     69  CZ2 TRP     5      30.689  35.205  30.448  1.00  0.00           C  
ATOM     70  CH2 TRP     5      30.797  36.384  31.197  1.00  0.00           C  
ATOM     71  CZ3 TRP     5      32.006  37.162  31.137  1.00  0.00           C  
ATOM     72  CE3 TRP     5      33.110  36.695  30.454  1.00  0.00           C  
ATOM     73  CD2 TRP     5      33.052  35.523  29.652  1.00  0.00           C  
ATOM     74  H   TRP     5      36.652  34.468  26.075  1.00  0.00           H  
ATOM     75  HA  TRP     5      35.195  36.764  27.365  1.00  0.00           H  
ATOM     76  HB2 TRP     5      35.970  34.131  28.568  1.00  0.00           H  
ATOM     77  HB3 TRP     5      35.835  35.676  29.555  1.00  0.00           H  
ATOM     78  HD1 TRP     5      33.890  32.804  28.111  1.00  0.00           H  
ATOM     79  HE1 TRP     5      31.417  32.947  28.954  1.00  0.00           H  
ATOM     80  HZ2 TRP     5      29.775  34.629  30.458  1.00  0.00           H  
ATOM     81  HH2 TRP     5      29.941  36.897  31.609  1.00  0.00           H  
ATOM     82  HZ3 TRP     5      32.098  38.095  31.674  1.00  0.00           H  
ATOM     83  HE3 TRP     5      34.069  37.191  30.473  1.00  0.00           H  
ATOM     84  N   LYS     6      37.383  37.655  28.367  1.00  0.00           N  
ATOM     85  CA  LYS     6      38.554  38.535  28.519  1.00  0.00           C  
ATOM     86  C   LYS     6      38.681  39.122  29.914  1.00  0.00           C  
ATOM     87  O   LYS     6      37.740  39.338  30.674  1.00  0.00           O  
ATOM     88  CB  LYS     6      38.476  39.645  27.466  1.00  0.00           C  
ATOM     89  CG  LYS     6      38.836  39.182  26.074  1.00  0.00           C  
ATOM     90  CD  LYS     6      38.758  40.302  25.044  1.00  0.00           C  
ATOM     91  CE  LYS     6      39.691  39.920  23.807  1.00  0.00           C  
ATOM     92  NZ  LYS     6      39.655  40.985  22.828  1.00  0.00           N1+
ATOM     93  H   LYS     6      36.486  38.009  28.665  1.00  0.00           H  
ATOM     94  HA  LYS     6      39.431  37.969  28.209  1.00  0.00           H  
ATOM     95  HB2 LYS     6      37.541  40.208  27.460  1.00  0.00           H  
ATOM     96  HB3 LYS     6      39.194  40.374  27.842  1.00  0.00           H  
ATOM     97  HG2 LYS     6      39.859  38.806  26.083  1.00  0.00           H  
ATOM     98  HG3 LYS     6      38.190  38.372  25.733  1.00  0.00           H  
ATOM     99  HD2 LYS     6      37.732  40.486  24.725  1.00  0.00           H  
ATOM    100  HD3 LYS     6      39.235  41.208  25.416  1.00  0.00           H  
ATOM    101  HE2 LYS     6      40.708  39.735  24.152  1.00  0.00           H  
ATOM    102  HE3 LYS     6      39.153  39.069  23.388  1.00  0.00           H  
ATOM    103  HZ1 LYS     6      40.431  40.888  22.189  1.00  0.00           H  
ATOM    104  HZ2 LYS     6      38.771  40.987  22.339  1.00  0.00           H  
ATOM    105  HZ3 LYS     6      39.700  41.865  23.320  1.00  0.00           H  
ATOM    106  N   VAL     7      39.901  39.538  30.256  1.00  0.00           N  
ATOM    107  CA  VAL     7      40.311  40.134  31.510  1.00  0.00           C  
ATOM    108  C   VAL     7      39.671  41.524  31.577  1.00  0.00           C  
ATOM    109  O   VAL     7      39.815  42.377  30.714  1.00  0.00           O  
ATOM    110  CB  VAL     7      41.804  40.354  31.609  1.00  0.00           C  
ATOM    111  CG1 VAL     7      42.142  41.097  32.884  1.00  0.00           C  
ATOM    112  CG2 VAL     7      42.543  39.001  31.579  1.00  0.00           C  
ATOM    113  H   VAL     7      40.588  39.440  29.521  1.00  0.00           H  
ATOM    114  HA  VAL     7      40.015  39.515  32.358  1.00  0.00           H  
ATOM    115  HB  VAL     7      42.130  41.016  30.807  1.00  0.00           H  
ATOM    116 HG11 VAL     7      41.688  42.070  32.697  1.00  0.00           H  
ATOM    117 HG12 VAL     7      41.831  40.459  33.711  1.00  0.00           H  
ATOM    118 HG13 VAL     7      43.213  41.285  32.958  1.00  0.00           H  
ATOM    119 HG21 VAL     7      42.352  38.471  30.646  1.00  0.00           H  
ATOM    120 HG22 VAL     7      43.598  39.262  31.653  1.00  0.00           H  
ATOM    121 HG23 VAL     7      42.256  38.320  32.380  1.00  0.00           H  
ATOM    122  N   GLY     8      38.821  41.704  32.637  1.00  0.00           N  
ATOM    123  CA  GLY     8      37.948  42.837  32.912  1.00  0.00           C  
ATOM    124  C   GLY     8      36.597  42.887  32.114  1.00  0.00           C  
ATOM    125  O   GLY     8      35.888  43.909  32.202  1.00  0.00           O  
ATOM    126  H   GLY     8      38.809  40.970  33.331  1.00  0.00           H  
ATOM    127  HA2 GLY     8      37.787  42.984  33.980  1.00  0.00           H  
ATOM    128  HA3 GLY     8      38.421  43.789  32.668  1.00  0.00           H  
ATOM    129  N   ASP     9      36.128  41.714  31.642  1.00  0.00           N  
ATOM    130  CA  ASP     9      34.702  41.464  31.270  1.00  0.00           C  
ATOM    131  C   ASP     9      34.019  41.220  32.607  1.00  0.00           C  
ATOM    132  O   ASP     9      34.620  40.636  33.578  1.00  0.00           O  
ATOM    133  CB  ASP     9      34.482  40.223  30.395  1.00  0.00           C  
ATOM    134  CG  ASP     9      35.101  40.255  28.976  1.00  0.00           C  
ATOM    135  OD1 ASP     9      35.522  41.347  28.507  1.00  0.00           O  
ATOM    136  OD2 ASP     9      34.968  39.259  28.214  1.00  0.00           O1-
ATOM    137  H   ASP     9      36.758  40.925  31.595  1.00  0.00           H  
ATOM    138  HA  ASP     9      34.260  42.304  30.734  1.00  0.00           H  
ATOM    139  HB2 ASP     9      34.910  39.349  30.887  1.00  0.00           H  
ATOM    140  HB3 ASP     9      33.409  40.085  30.262  1.00  0.00           H  
ATOM    141  N   LYS    10      32.796  41.632  32.825  1.00  0.00           N  
ATOM    142  CA  LYS    10      31.962  41.626  34.063  1.00  0.00           C  
ATOM    143  C   LYS    10      30.926  40.475  34.027  1.00  0.00           C  
ATOM    144  O   LYS    10      30.515  40.058  32.970  1.00  0.00           O  
ATOM    145  CB  LYS    10      31.278  43.069  34.328  1.00  0.00           C  
ATOM    146  CG  LYS    10      32.354  44.164  34.442  1.00  0.00           C  
ATOM    147  CD  LYS    10      31.539  45.543  34.652  1.00  0.00           C  
ATOM    148  CE  LYS    10      32.394  46.814  34.467  1.00  0.00           C  
ATOM    149  NZ  LYS    10      31.712  48.096  34.816  1.00  0.00           N1+
ATOM    150  H   LYS    10      32.377  42.134  32.057  1.00  0.00           H  
ATOM    151  HA  LYS    10      32.634  41.499  34.910  1.00  0.00           H  
ATOM    152  HB2 LYS    10      30.582  43.253  33.511  1.00  0.00           H  
ATOM    153  HB3 LYS    10      30.678  43.056  35.237  1.00  0.00           H  
ATOM    154  HG2 LYS    10      33.095  44.118  35.241  1.00  0.00           H  
ATOM    155  HG3 LYS    10      32.926  44.105  33.516  1.00  0.00           H  
ATOM    156  HD2 LYS    10      30.659  45.610  34.013  1.00  0.00           H  
ATOM    157  HD3 LYS    10      31.208  45.537  35.691  1.00  0.00           H  
ATOM    158  HE2 LYS    10      33.389  46.682  34.893  1.00  0.00           H  
ATOM    159  HE3 LYS    10      32.840  46.930  33.478  1.00  0.00           H  
ATOM    160  HZ1 LYS    10      30.843  48.249  34.325  1.00  0.00           H  
ATOM    161  HZ2 LYS    10      31.583  48.076  35.817  1.00  0.00           H  
ATOM    162  HZ3 LYS    10      32.377  48.807  34.547  1.00  0.00           H  
ATOM    163  N   CYS    11      30.482  39.915  35.209  1.00  0.00           N  
ATOM    164  CA  CYS    11      29.731  38.682  35.211  1.00  0.00           C  
ATOM    165  C   CYS    11      29.148  38.412  36.578  1.00  0.00           C  
ATOM    166  O   CYS    11      29.205  39.313  37.419  1.00  0.00           O  
ATOM    167  CB  CYS    11      30.608  37.489  34.684  1.00  0.00           C  
ATOM    168  SG  CYS    11      32.130  37.344  35.643  1.00  0.00           S  
ATOM    169  H   CYS    11      30.841  40.254  36.090  1.00  0.00           H  
ATOM    170  HA  CYS    11      28.897  38.809  34.521  1.00  0.00           H  
ATOM    171  HB2 CYS    11      30.004  36.589  34.795  1.00  0.00           H  
ATOM    172  HB3 CYS    11      30.903  37.571  33.638  1.00  0.00           H  
ATOM    173  HG  CYS    11      32.622  36.287  34.991  1.00  0.00           H  
ATOM    174  N   SER    12      28.494  37.286  36.777  1.00  0.00           N  
ATOM    175  CA  SER    12      27.987  36.785  38.074  1.00  0.00           C  
ATOM    176  C   SER    12      28.284  35.337  38.089  1.00  0.00           C  
ATOM    177  O   SER    12      28.367  34.669  37.059  1.00  0.00           O  
ATOM    178  CB  SER    12      26.466  37.040  38.206  1.00  0.00           C  
ATOM    179  OG  SER    12      26.183  36.540  39.472  1.00  0.00           O  
ATOM    180  H   SER    12      28.420  36.666  35.983  1.00  0.00           H  
ATOM    181  HA  SER    12      28.568  37.392  38.768  1.00  0.00           H  
ATOM    182  HB2 SER    12      26.271  38.097  38.016  1.00  0.00           H  
ATOM    183  HB3 SER    12      25.881  36.441  37.510  1.00  0.00           H  
ATOM    184  HG  SER    12      25.345  36.877  39.798  1.00  0.00           H  
ATOM    185  N   ALA    13      28.653  34.847  39.318  1.00  0.00           N  
ATOM    186  CA  ALA    13      28.807  33.377  39.557  1.00  0.00           C  
ATOM    187  C   ALA    13      28.669  32.878  40.982  1.00  0.00           C  
ATOM    188  O   ALA    13      28.773  33.663  41.957  1.00  0.00           O  
ATOM    189  CB  ALA    13      30.192  32.939  38.956  1.00  0.00           C  
ATOM    190  H   ALA    13      28.636  35.408  40.157  1.00  0.00           H  
ATOM    191  HA  ALA    13      27.983  32.967  38.973  1.00  0.00           H  
ATOM    192  HB1 ALA    13      31.066  33.250  39.528  1.00  0.00           H  
ATOM    193  HB2 ALA    13      30.162  31.858  38.820  1.00  0.00           H  
ATOM    194  HB3 ALA    13      30.242  33.289  37.924  1.00  0.00           H  
ATOM    195  N   ILE    14      28.281  31.581  41.114  1.00  0.00           N  
ATOM    196  CA  ILE    14      28.068  30.930  42.443  1.00  0.00           C  
ATOM    197  C   ILE    14      29.401  31.022  43.261  1.00  0.00           C  
ATOM    198  O   ILE    14      30.489  30.531  42.834  1.00  0.00           O  
ATOM    199  CB  ILE    14      27.706  29.467  42.329  1.00  0.00           C  
ATOM    200  CG2 ILE    14      27.509  28.869  43.750  1.00  0.00           C  
ATOM    201  CG1 ILE    14      26.530  29.182  41.477  1.00  0.00           C  
ATOM    202  CD1 ILE    14      26.643  27.699  40.819  1.00  0.00           C  
ATOM    203  H   ILE    14      28.445  31.003  40.303  1.00  0.00           H  
ATOM    204  HA  ILE    14      27.269  31.445  42.976  1.00  0.00           H  
ATOM    205  HB  ILE    14      28.561  28.975  41.864  1.00  0.00           H  
ATOM    206 HG21 ILE    14      26.742  29.416  44.299  1.00  0.00           H  
ATOM    207 HG22 ILE    14      27.179  27.830  43.767  1.00  0.00           H  
ATOM    208 HG23 ILE    14      28.426  28.987  44.329  1.00  0.00           H  
ATOM    209 HG12 ILE    14      25.638  29.331  42.086  1.00  0.00           H  
ATOM    210 HG13 ILE    14      26.469  29.842  40.612  1.00  0.00           H  
ATOM    211 HD11 ILE    14      25.855  27.524  40.088  1.00  0.00           H  
ATOM    212 HD12 ILE    14      27.679  27.594  40.493  1.00  0.00           H  
ATOM    213 HD13 ILE    14      26.572  26.902  41.560  1.00  0.00           H  
ATOM    214  N   TRP    15      29.360  31.646  44.422  1.00  0.00           N  
ATOM    215  CA  TRP    15      30.534  31.647  45.352  1.00  0.00           C  
ATOM    216  C   TRP    15      30.631  30.237  45.980  1.00  0.00           C  
ATOM    217  O   TRP    15      29.627  29.642  46.405  1.00  0.00           O  
ATOM    218  CB  TRP    15      30.271  32.789  46.277  1.00  0.00           C  
ATOM    219  CG  TRP    15      31.252  32.984  47.378  1.00  0.00           C  
ATOM    220  CD1 TRP    15      31.002  32.784  48.698  1.00  0.00           C  
ATOM    221  NE1 TRP    15      32.170  33.063  49.398  1.00  0.00           N  
ATOM    222  CE2 TRP    15      33.284  33.382  48.634  1.00  0.00           C  
ATOM    223  CZ2 TRP    15      34.576  33.726  48.905  1.00  0.00           C  
ATOM    224  CH2 TRP    15      35.431  34.060  47.842  1.00  0.00           C  
ATOM    225  CZ3 TRP    15      34.893  33.994  46.553  1.00  0.00           C  
ATOM    226  CE3 TRP    15      33.570  33.662  46.303  1.00  0.00           C  
ATOM    227  CD2 TRP    15      32.692  33.379  47.320  1.00  0.00           C  
ATOM    228  H   TRP    15      28.484  32.012  44.765  1.00  0.00           H  
ATOM    229  HA  TRP    15      31.466  31.844  44.823  1.00  0.00           H  
ATOM    230  HB2 TRP    15      30.405  33.705  45.701  1.00  0.00           H  
ATOM    231  HB3 TRP    15      29.307  32.638  46.762  1.00  0.00           H  
ATOM    232  HD1 TRP    15      30.115  32.352  49.138  1.00  0.00           H  
ATOM    233  HE1 TRP    15      32.165  32.962  50.403  1.00  0.00           H  
ATOM    234  HZ2 TRP    15      34.815  33.721  49.958  1.00  0.00           H  
ATOM    235  HH2 TRP    15      36.456  34.352  48.016  1.00  0.00           H  
ATOM    236  HZ3 TRP    15      35.577  34.172  45.737  1.00  0.00           H  
ATOM    237  HE3 TRP    15      33.192  33.640  45.292  1.00  0.00           H  
ATOM    238  N   SER    16      31.879  29.746  46.112  1.00  0.00           N  
ATOM    239  CA  SER    16      32.193  28.329  46.353  1.00  0.00           C  
ATOM    240  C   SER    16      31.732  28.009  47.756  1.00  0.00           C  
ATOM    241  O   SER    16      31.441  26.894  48.016  1.00  0.00           O  
ATOM    242  CB  SER    16      33.699  28.210  46.263  1.00  0.00           C  
ATOM    243  OG  SER    16      34.390  29.292  46.994  1.00  0.00           O  
ATOM    244  H   SER    16      32.644  30.292  45.742  1.00  0.00           H  
ATOM    245  HA  SER    16      31.710  27.737  45.576  1.00  0.00           H  
ATOM    246  HB2 SER    16      33.981  27.241  46.677  1.00  0.00           H  
ATOM    247  HB3 SER    16      33.977  28.301  45.214  1.00  0.00           H  
ATOM    248  HG  SER    16      34.490  29.093  47.928  1.00  0.00           H  
ATOM    249  N   GLU    17      31.786  28.982  48.682  1.00  0.00           N  
ATOM    250  CA  GLU    17      31.773  28.685  50.159  1.00  0.00           C  
ATOM    251  C   GLU    17      30.454  28.264  50.693  1.00  0.00           C  
ATOM    252  O   GLU    17      30.445  27.602  51.726  1.00  0.00           O  
ATOM    253  CB  GLU    17      32.350  29.868  50.893  1.00  0.00           C  
ATOM    254  CG  GLU    17      33.768  30.251  50.471  1.00  0.00           C  
ATOM    255  CD  GLU    17      34.860  29.160  50.678  1.00  0.00           C  
ATOM    256  OE1 GLU    17      35.633  28.828  49.733  1.00  0.00           O  
ATOM    257  OE2 GLU    17      34.902  28.465  51.712  1.00  0.00           O1-
ATOM    258  H   GLU    17      31.998  29.877  48.265  1.00  0.00           H  
ATOM    259  HA  GLU    17      32.377  27.781  50.248  1.00  0.00           H  
ATOM    260  HB2 GLU    17      31.680  30.659  50.556  1.00  0.00           H  
ATOM    261  HB3 GLU    17      32.275  29.715  51.970  1.00  0.00           H  
ATOM    262  HG2 GLU    17      33.824  30.560  49.427  1.00  0.00           H  
ATOM    263  HG3 GLU    17      34.042  31.151  51.022  1.00  0.00           H  
ATOM    264  N   ASP    18      29.392  28.692  50.088  1.00  0.00           N  
ATOM    265  CA  ASP    18      28.047  28.801  50.596  1.00  0.00           C  
ATOM    266  C   ASP    18      26.887  28.962  49.563  1.00  0.00           C  
ATOM    267  O   ASP    18      25.722  29.106  49.951  1.00  0.00           O  
ATOM    268  CB  ASP    18      28.076  29.870  51.663  1.00  0.00           C  
ATOM    269  CG  ASP    18      28.460  31.340  51.137  1.00  0.00           C  
ATOM    270  OD1 ASP    18      27.888  31.868  50.132  1.00  0.00           O  
ATOM    271  OD2 ASP    18      29.399  31.918  51.712  1.00  0.00           O1-
ATOM    272  H   ASP    18      29.686  29.253  49.300  1.00  0.00           H  
ATOM    273  HA  ASP    18      27.817  27.863  51.101  1.00  0.00           H  
ATOM    274  HB2 ASP    18      27.008  29.851  51.883  1.00  0.00           H  
ATOM    275  HB3 ASP    18      28.676  29.510  52.499  1.00  0.00           H  
ATOM    276  N   GLY    19      27.244  28.869  48.253  1.00  0.00           N  
ATOM    277  CA  GLY    19      26.257  28.866  47.217  1.00  0.00           C  
ATOM    278  C   GLY    19      25.716  30.241  46.736  1.00  0.00           C  
ATOM    279  O   GLY    19      25.025  30.325  45.744  1.00  0.00           O  
ATOM    280  H   GLY    19      28.172  28.636  47.929  1.00  0.00           H  
ATOM    281  HA2 GLY    19      26.688  28.510  46.281  1.00  0.00           H  
ATOM    282  HA3 GLY    19      25.437  28.170  47.390  1.00  0.00           H  
ATOM    283  N   CYS    20      26.122  31.381  47.301  1.00  0.00           N  
ATOM    284  CA  CYS    20      25.663  32.682  46.891  1.00  0.00           C  
ATOM    285  C   CYS    20      25.973  33.165  45.421  1.00  0.00           C  
ATOM    286  O   CYS    20      27.082  33.490  45.073  1.00  0.00           O  
ATOM    287  CB  CYS    20      26.136  33.711  47.920  1.00  0.00           C  
ATOM    288  SG  CYS    20      25.310  35.323  47.624  1.00  0.00           S  
ATOM    289  H   CYS    20      26.721  31.252  48.104  1.00  0.00           H  
ATOM    290  HA  CYS    20      24.576  32.673  46.973  1.00  0.00           H  
ATOM    291  HB2 CYS    20      25.923  33.373  48.933  1.00  0.00           H  
ATOM    292  HB3 CYS    20      27.203  33.911  47.820  1.00  0.00           H  
ATOM    293  HG  CYS    20      24.140  34.967  48.162  1.00  0.00           H  
ATOM    294  N   ILE    21      24.916  33.145  44.619  1.00  0.00           N  
ATOM    295  CA  ILE    21      24.995  33.724  43.304  1.00  0.00           C  
ATOM    296  C   ILE    21      25.132  35.262  43.295  1.00  0.00           C  
ATOM    297  O   ILE    21      24.213  35.875  43.731  1.00  0.00           O  
ATOM    298  CB  ILE    21      23.884  33.044  42.380  1.00  0.00           C  
ATOM    299  CG2 ILE    21      24.087  33.458  40.901  1.00  0.00           C  
ATOM    300  CG1 ILE    21      23.676  31.501  42.558  1.00  0.00           C  
ATOM    301  CD1 ILE    21      22.496  30.862  41.773  1.00  0.00           C  
ATOM    302  H   ILE    21      24.051  32.769  44.980  1.00  0.00           H  
ATOM    303  HA  ILE    21      25.961  33.324  42.991  1.00  0.00           H  
ATOM    304  HB  ILE    21      22.929  33.554  42.506  1.00  0.00           H  
ATOM    305 HG21 ILE    21      23.163  33.293  40.346  1.00  0.00           H  
ATOM    306 HG22 ILE    21      24.299  34.528  40.886  1.00  0.00           H  
ATOM    307 HG23 ILE    21      24.959  32.964  40.473  1.00  0.00           H  
ATOM    308 HG12 ILE    21      24.634  31.014  42.371  1.00  0.00           H  
ATOM    309 HG13 ILE    21      23.519  31.379  43.631  1.00  0.00           H  
ATOM    310 HD11 ILE    21      22.438  29.778  41.872  1.00  0.00           H  
ATOM    311 HD12 ILE    21      21.597  31.221  42.274  1.00  0.00           H  
ATOM    312 HD13 ILE    21      22.664  30.943  40.699  1.00  0.00           H  
ATOM    313  N   TYR    22      26.305  35.792  42.886  1.00  0.00           N  
ATOM    314  CA  TYR    22      26.727  37.211  43.137  1.00  0.00           C  
ATOM    315  C   TYR    22      27.663  37.839  42.113  1.00  0.00           C  
ATOM    316  O   TYR    22      28.577  37.106  41.653  1.00  0.00           O  
ATOM    317  CB  TYR    22      27.391  37.139  44.500  1.00  0.00           C  
ATOM    318  CG  TYR    22      27.268  38.454  45.225  1.00  0.00           C  
ATOM    319  CD1 TYR    22      26.183  38.774  46.035  1.00  0.00           C  
ATOM    320  CE1 TYR    22      25.977  40.145  46.462  1.00  0.00           C  
ATOM    321  CZ  TYR    22      27.055  41.110  46.267  1.00  0.00           C  
ATOM    322  OH  TYR    22      27.097  42.343  46.882  1.00  0.00           O  
ATOM    323  CE2 TYR    22      28.156  40.699  45.493  1.00  0.00           C  
ATOM    324  CD2 TYR    22      28.205  39.446  44.890  1.00  0.00           C  
ATOM    325  H   TYR    22      27.026  35.106  42.713  1.00  0.00           H  
ATOM    326  HA  TYR    22      25.820  37.805  43.245  1.00  0.00           H  
ATOM    327  HB2 TYR    22      26.699  36.553  45.107  1.00  0.00           H  
ATOM    328  HB3 TYR    22      28.430  36.813  44.550  1.00  0.00           H  
ATOM    329  HD1 TYR    22      25.366  38.076  46.138  1.00  0.00           H  
ATOM    330  HE1 TYR    22      25.082  40.448  46.986  1.00  0.00           H  
ATOM    331  HH  TYR    22      27.522  42.904  46.230  1.00  0.00           H  
ATOM    332  HE2 TYR    22      28.925  41.417  45.249  1.00  0.00           H  
ATOM    333  HD2 TYR    22      28.956  39.233  44.144  1.00  0.00           H  
ATOM    334  N   PRO    23      27.610  39.167  41.823  1.00  0.00           N  
ATOM    335  CA  PRO    23      28.424  39.708  40.686  1.00  0.00           C  
ATOM    336  C   PRO    23      29.911  39.826  40.866  1.00  0.00           C  
ATOM    337  O   PRO    23      30.493  40.232  41.868  1.00  0.00           O  
ATOM    338  CD  PRO    23      26.613  40.171  42.148  1.00  0.00           C  
ATOM    339  CG  PRO    23      26.368  40.879  40.877  1.00  0.00           C  
ATOM    340  CB  PRO    23      27.789  40.964  40.144  1.00  0.00           C  
ATOM    341  HD2 PRO    23      26.935  40.905  42.887  1.00  0.00           H  
ATOM    342  HD3 PRO    23      25.639  39.766  42.419  1.00  0.00           H  
ATOM    343  HG2 PRO    23      26.043  41.883  41.148  1.00  0.00           H  
ATOM    344  HG3 PRO    23      25.685  40.273  40.282  1.00  0.00           H  
ATOM    345  HB2 PRO    23      28.272  41.883  40.476  1.00  0.00           H  
ATOM    346  HB3 PRO    23      27.683  40.934  39.059  1.00  0.00           H  
ATOM    347  HA  PRO    23      28.148  38.989  39.915  1.00  0.00           H  
ATOM    348  N   ALA    24      30.549  39.510  39.755  1.00  0.00           N  
ATOM    349  CA  ALA    24      31.943  39.399  39.636  1.00  0.00           C  
ATOM    350  C   ALA    24      32.600  40.027  38.368  1.00  0.00           C  
ATOM    351  O   ALA    24      31.969  40.512  37.528  1.00  0.00           O  
ATOM    352  CB  ALA    24      32.188  37.941  39.718  1.00  0.00           C  
ATOM    353  H   ALA    24      30.071  39.382  38.874  1.00  0.00           H  
ATOM    354  HA  ALA    24      32.480  39.806  40.493  1.00  0.00           H  
ATOM    355  HB1 ALA    24      31.806  37.608  40.684  1.00  0.00           H  
ATOM    356  HB2 ALA    24      31.821  37.405  38.844  1.00  0.00           H  
ATOM    357  HB3 ALA    24      33.235  37.678  39.868  1.00  0.00           H  
ATOM    358  N   THR    25      33.906  39.909  38.236  1.00  0.00           N  
ATOM    359  CA  THR    25      34.598  40.246  36.929  1.00  0.00           C  
ATOM    360  C   THR    25      35.921  39.455  36.842  1.00  0.00           C  
ATOM    361  O   THR    25      36.429  39.023  37.868  1.00  0.00           O  
ATOM    362  CB  THR    25      34.902  41.752  36.843  1.00  0.00           C  
ATOM    363  CG2 THR    25      35.912  42.235  37.815  1.00  0.00           C  
ATOM    364  OG1 THR    25      35.509  42.106  35.653  1.00  0.00           O  
ATOM    365  H   THR    25      34.534  39.740  39.008  1.00  0.00           H  
ATOM    366  HA  THR    25      33.891  40.066  36.120  1.00  0.00           H  
ATOM    367  HB  THR    25      34.041  42.413  36.933  1.00  0.00           H  
ATOM    368 HG21 THR    25      35.657  41.790  38.776  1.00  0.00           H  
ATOM    369 HG22 THR    25      36.898  41.790  37.685  1.00  0.00           H  
ATOM    370 HG23 THR    25      35.984  43.307  37.997  1.00  0.00           H  
ATOM    371  HG1 THR    25      35.116  41.693  34.880  1.00  0.00           H  
ATOM    372  N   ILE    26      36.415  39.142  35.640  1.00  0.00           N  
ATOM    373  CA  ILE    26      37.581  38.267  35.350  1.00  0.00           C  
ATOM    374  C   ILE    26      38.819  39.105  35.715  1.00  0.00           C  
ATOM    375  O   ILE    26      38.949  40.257  35.165  1.00  0.00           O  
ATOM    376  CB  ILE    26      37.728  37.853  33.829  1.00  0.00           C  
ATOM    377  CG2 ILE    26      38.999  37.067  33.600  1.00  0.00           C  
ATOM    378  CG1 ILE    26      36.463  36.863  33.499  1.00  0.00           C  
ATOM    379  CD1 ILE    26      36.644  35.931  32.256  1.00  0.00           C  
ATOM    380  H   ILE    26      35.880  39.413  34.826  1.00  0.00           H  
ATOM    381  HA  ILE    26      37.647  37.360  35.949  1.00  0.00           H  
ATOM    382  HB  ILE    26      37.683  38.656  33.094  1.00  0.00           H  
ATOM    383 HG21 ILE    26      39.877  37.494  34.085  1.00  0.00           H  
ATOM    384 HG22 ILE    26      38.912  36.085  34.066  1.00  0.00           H  
ATOM    385 HG23 ILE    26      39.231  36.954  32.541  1.00  0.00           H  
ATOM    386 HG12 ILE    26      36.205  36.266  34.375  1.00  0.00           H  
ATOM    387 HG13 ILE    26      35.560  37.449  33.327  1.00  0.00           H  
ATOM    388 HD11 ILE    26      37.493  35.310  32.543  1.00  0.00           H  
ATOM    389 HD12 ILE    26      35.727  35.416  31.971  1.00  0.00           H  
ATOM    390 HD13 ILE    26      37.058  36.554  31.462  1.00  0.00           H  
ATOM    391  N   ALA    27      39.635  38.484  36.548  1.00  0.00           N  
ATOM    392  CA  ALA    27      40.975  39.017  36.919  1.00  0.00           C  
ATOM    393  C   ALA    27      42.061  38.151  36.248  1.00  0.00           C  
ATOM    394  O   ALA    27      43.056  38.560  35.723  1.00  0.00           O  
ATOM    395  CB  ALA    27      41.103  39.148  38.471  1.00  0.00           C  
ATOM    396  H   ALA    27      39.343  37.664  37.061  1.00  0.00           H  
ATOM    397  HA  ALA    27      40.980  40.006  36.461  1.00  0.00           H  
ATOM    398  HB1 ALA    27      40.747  38.213  38.902  1.00  0.00           H  
ATOM    399  HB2 ALA    27      42.129  39.428  38.710  1.00  0.00           H  
ATOM    400  HB3 ALA    27      40.449  39.911  38.895  1.00  0.00           H  
ATOM    401  N   SER    28      41.797  36.824  36.077  1.00  0.00           N  
ATOM    402  CA  SER    28      42.649  35.955  35.184  1.00  0.00           C  
ATOM    403  C   SER    28      41.823  34.924  34.412  1.00  0.00           C  
ATOM    404  O   SER    28      40.818  34.350  34.964  1.00  0.00           O  
ATOM    405  CB  SER    28      43.795  35.385  36.101  1.00  0.00           C  
ATOM    406  OG  SER    28      44.407  34.329  35.372  1.00  0.00           O  
ATOM    407  H   SER    28      40.932  36.406  36.388  1.00  0.00           H  
ATOM    408  HA  SER    28      43.069  36.483  34.327  1.00  0.00           H  
ATOM    409  HB2 SER    28      44.535  36.145  36.343  1.00  0.00           H  
ATOM    410  HB3 SER    28      43.459  34.983  37.057  1.00  0.00           H  
ATOM    411  HG  SER    28      44.849  34.707  34.610  1.00  0.00           H  
ATOM    412  N   ILE    29      42.091  34.734  33.115  1.00  0.00           N  
ATOM    413  CA  ILE    29      41.428  33.621  32.282  1.00  0.00           C  
ATOM    414  C   ILE    29      42.463  32.500  31.879  1.00  0.00           C  
ATOM    415  O   ILE    29      43.599  32.811  31.434  1.00  0.00           O  
ATOM    416  CB  ILE    29      40.589  34.285  31.161  1.00  0.00           C  
ATOM    417  CG2 ILE    29      41.458  35.215  30.336  1.00  0.00           C  
ATOM    418  CG1 ILE    29      40.081  33.175  30.180  1.00  0.00           C  
ATOM    419  CD1 ILE    29      38.889  33.769  29.439  1.00  0.00           C  
ATOM    420  H   ILE    29      42.879  35.205  32.695  1.00  0.00           H  
ATOM    421  HA  ILE    29      40.638  33.138  32.858  1.00  0.00           H  
ATOM    422  HB  ILE    29      39.783  34.851  31.628  1.00  0.00           H  
ATOM    423 HG21 ILE    29      42.341  34.652  30.036  1.00  0.00           H  
ATOM    424 HG22 ILE    29      41.063  35.551  29.377  1.00  0.00           H  
ATOM    425 HG23 ILE    29      41.712  36.112  30.902  1.00  0.00           H  
ATOM    426 HG12 ILE    29      40.872  32.907  29.479  1.00  0.00           H  
ATOM    427 HG13 ILE    29      39.684  32.320  30.725  1.00  0.00           H  
ATOM    428 HD11 ILE    29      38.074  34.071  30.098  1.00  0.00           H  
ATOM    429 HD12 ILE    29      39.132  34.730  28.985  1.00  0.00           H  
ATOM    430 HD13 ILE    29      38.439  33.100  28.705  1.00  0.00           H  
ATOM    431  N   ASP    30      42.056  31.191  32.021  1.00  0.00           N  
ATOM    432  CA  ASP    30      42.652  30.050  31.257  1.00  0.00           C  
ATOM    433  C   ASP    30      41.723  29.486  30.218  1.00  0.00           C  
ATOM    434  O   ASP    30      40.889  28.604  30.476  1.00  0.00           O  
ATOM    435  CB  ASP    30      43.192  28.957  32.202  1.00  0.00           C  
ATOM    436  CG  ASP    30      44.414  29.233  33.060  1.00  0.00           C  
ATOM    437  OD1 ASP    30      44.724  28.362  33.838  1.00  0.00           O  
ATOM    438  OD2 ASP    30      45.095  30.279  33.023  1.00  0.00           O1-
ATOM    439  H   ASP    30      41.130  31.020  32.386  1.00  0.00           H  
ATOM    440  HA  ASP    30      43.496  30.480  30.717  1.00  0.00           H  
ATOM    441  HB2 ASP    30      42.369  28.622  32.833  1.00  0.00           H  
ATOM    442  HB3 ASP    30      43.495  28.065  31.655  1.00  0.00           H  
ATOM    443  N   PHE    31      41.708  30.105  29.020  1.00  0.00           N  
ATOM    444  CA  PHE    31      40.641  29.761  28.087  1.00  0.00           C  
ATOM    445  C   PHE    31      40.695  28.272  27.578  1.00  0.00           C  
ATOM    446  O   PHE    31      39.665  27.809  27.095  1.00  0.00           O  
ATOM    447  CB  PHE    31      40.810  30.701  26.934  1.00  0.00           C  
ATOM    448  CG  PHE    31      42.050  30.501  26.130  1.00  0.00           C  
ATOM    449  CD1 PHE    31      42.080  29.694  24.977  1.00  0.00           C  
ATOM    450  CE1 PHE    31      43.197  29.583  24.104  1.00  0.00           C  
ATOM    451  CZ  PHE    31      44.221  30.393  24.382  1.00  0.00           C  
ATOM    452  CE2 PHE    31      44.312  31.135  25.552  1.00  0.00           C  
ATOM    453  CD2 PHE    31      43.244  31.179  26.493  1.00  0.00           C  
ATOM    454  H   PHE    31      42.366  30.836  28.794  1.00  0.00           H  
ATOM    455  HA  PHE    31      39.758  29.892  28.713  1.00  0.00           H  
ATOM    456  HB2 PHE    31      39.866  30.570  26.406  1.00  0.00           H  
ATOM    457  HB3 PHE    31      40.809  31.760  27.191  1.00  0.00           H  
ATOM    458  HD1 PHE    31      41.173  29.212  24.644  1.00  0.00           H  
ATOM    459  HE1 PHE    31      43.120  28.899  23.272  1.00  0.00           H  
ATOM    460  HZ  PHE    31      45.179  30.332  23.887  1.00  0.00           H  
ATOM    461  HE2 PHE    31      45.158  31.740  25.847  1.00  0.00           H  
ATOM    462  HD2 PHE    31      43.341  31.869  27.317  1.00  0.00           H  
ATOM    463  N   LYS    32      41.820  27.516  27.627  1.00  0.00           N  
ATOM    464  CA  LYS    32      41.890  26.069  27.252  1.00  0.00           C  
ATOM    465  C   LYS    32      41.309  25.189  28.277  1.00  0.00           C  
ATOM    466  O   LYS    32      40.491  24.352  27.942  1.00  0.00           O  
ATOM    467  CB  LYS    32      43.342  25.796  26.948  1.00  0.00           C  
ATOM    468  CG  LYS    32      43.542  26.115  25.485  1.00  0.00           C  
ATOM    469  CD  LYS    32      45.053  26.085  25.097  1.00  0.00           C  
ATOM    470  CE  LYS    32      45.982  27.123  25.711  1.00  0.00           C  
ATOM    471  NZ  LYS    32      47.273  27.127  25.001  1.00  0.00           N1+
ATOM    472  H   LYS    32      42.664  27.931  27.998  1.00  0.00           H  
ATOM    473  HA  LYS    32      41.355  25.897  26.318  1.00  0.00           H  
ATOM    474  HB2 LYS    32      43.972  26.386  27.615  1.00  0.00           H  
ATOM    475  HB3 LYS    32      43.591  24.737  27.023  1.00  0.00           H  
ATOM    476  HG2 LYS    32      43.035  25.416  24.819  1.00  0.00           H  
ATOM    477  HG3 LYS    32      43.146  27.117  25.325  1.00  0.00           H  
ATOM    478  HD2 LYS    32      45.376  25.057  25.258  1.00  0.00           H  
ATOM    479  HD3 LYS    32      45.009  26.241  24.020  1.00  0.00           H  
ATOM    480  HE2 LYS    32      45.633  28.153  25.639  1.00  0.00           H  
ATOM    481  HE3 LYS    32      46.165  26.993  26.777  1.00  0.00           H  
ATOM    482  HZ1 LYS    32      47.898  26.334  25.038  1.00  0.00           H  
ATOM    483  HZ2 LYS    32      47.159  27.386  24.031  1.00  0.00           H  
ATOM    484  HZ3 LYS    32      47.853  27.884  25.335  1.00  0.00           H  
ATOM    485  N   ARG    33      41.744  25.434  29.525  1.00  0.00           N  
ATOM    486  CA  ARG    33      41.192  24.889  30.759  1.00  0.00           C  
ATOM    487  C   ARG    33      39.698  25.285  30.832  1.00  0.00           C  
ATOM    488  O   ARG    33      38.932  24.652  31.554  1.00  0.00           O  
ATOM    489  CB  ARG    33      41.922  25.334  32.012  1.00  0.00           C  
ATOM    490  CG  ARG    33      41.847  24.276  33.119  1.00  0.00           C  
ATOM    491  CD  ARG    33      43.117  24.286  34.026  1.00  0.00           C  
ATOM    492  NE  ARG    33      43.433  25.616  34.660  1.00  0.00           N  
ATOM    493  CZ  ARG    33      42.936  26.184  35.744  1.00  0.00           C  
ATOM    494  NH1 ARG    33      42.235  25.513  36.593  1.00  0.00           N  
ATOM    495  NH2 ARG    33      43.107  27.419  36.063  1.00  0.00           N1+
ATOM    496  H   ARG    33      42.472  26.131  29.599  1.00  0.00           H  
ATOM    497  HA  ARG    33      41.242  23.800  30.755  1.00  0.00           H  
ATOM    498  HB2 ARG    33      42.968  25.419  31.714  1.00  0.00           H  
ATOM    499  HB3 ARG    33      41.603  26.343  32.272  1.00  0.00           H  
ATOM    500  HG2 ARG    33      40.964  24.525  33.708  1.00  0.00           H  
ATOM    501  HG3 ARG    33      41.727  23.259  32.746  1.00  0.00           H  
ATOM    502  HD2 ARG    33      43.039  23.515  34.792  1.00  0.00           H  
ATOM    503  HD3 ARG    33      43.950  23.977  33.397  1.00  0.00           H  
ATOM    504  HE  ARG    33      43.906  26.291  34.076  1.00  0.00           H  
ATOM    505 HH11 ARG    33      42.321  24.518  36.742  1.00  0.00           H  
ATOM    506 HH12 ARG    33      41.918  26.021  37.407  1.00  0.00           H  
ATOM    507 HH21 ARG    33      43.804  27.906  35.518  1.00  0.00           H  
ATOM    508 HH22 ARG    33      42.612  27.893  36.805  1.00  0.00           H  
ATOM    509  N   GLU    34      39.193  26.299  30.122  1.00  0.00           N  
ATOM    510  CA  GLU    34      37.757  26.706  30.195  1.00  0.00           C  
ATOM    511  C   GLU    34      37.479  27.096  31.652  1.00  0.00           C  
ATOM    512  O   GLU    34      36.525  26.610  32.277  1.00  0.00           O  
ATOM    513  CB  GLU    34      36.756  25.666  29.655  1.00  0.00           C  
ATOM    514  CG  GLU    34      37.164  24.910  28.308  1.00  0.00           C  
ATOM    515  CD  GLU    34      36.040  24.185  27.582  1.00  0.00           C  
ATOM    516  OE1 GLU    34      36.114  23.922  26.354  1.00  0.00           O  
ATOM    517  OE2 GLU    34      35.011  24.008  28.264  1.00  0.00           O1-
ATOM    518  H   GLU    34      39.874  26.935  29.732  1.00  0.00           H  
ATOM    519  HA  GLU    34      37.639  27.577  29.550  1.00  0.00           H  
ATOM    520  HB2 GLU    34      36.586  24.890  30.401  1.00  0.00           H  
ATOM    521  HB3 GLU    34      35.818  26.209  29.535  1.00  0.00           H  
ATOM    522  HG2 GLU    34      37.560  25.625  27.587  1.00  0.00           H  
ATOM    523  HG3 GLU    34      37.968  24.227  28.583  1.00  0.00           H  
ATOM    524  N   THR    35      38.300  27.984  32.240  1.00  0.00           N  
ATOM    525  CA  THR    35      38.167  28.474  33.600  1.00  0.00           C  
ATOM    526  C   THR    35      38.551  29.979  33.625  1.00  0.00           C  
ATOM    527  O   THR    35      39.145  30.535  32.720  1.00  0.00           O  
ATOM    528  CB  THR    35      39.070  27.736  34.623  1.00  0.00           C  
ATOM    529  CG2 THR    35      38.580  26.334  35.080  1.00  0.00           C  
ATOM    530  OG1 THR    35      40.426  27.612  34.210  1.00  0.00           O  
ATOM    531  H   THR    35      39.092  28.371  31.744  1.00  0.00           H  
ATOM    532  HA  THR    35      37.114  28.383  33.864  1.00  0.00           H  
ATOM    533  HB  THR    35      39.088  28.335  35.535  1.00  0.00           H  
ATOM    534 HG21 THR    35      38.744  25.696  34.212  1.00  0.00           H  
ATOM    535 HG22 THR    35      39.129  25.995  35.958  1.00  0.00           H  
ATOM    536 HG23 THR    35      37.500  26.372  35.223  1.00  0.00           H  
ATOM    537  HG1 THR    35      40.908  28.370  34.550  1.00  0.00           H  
ATOM    538  N   CYS    36      38.250  30.662  34.769  1.00  0.00           N  
ATOM    539  CA  CYS    36      38.687  32.005  35.160  1.00  0.00           C  
ATOM    540  C   CYS    36      38.792  32.139  36.653  1.00  0.00           C  
ATOM    541  O   CYS    36      37.984  31.583  37.393  1.00  0.00           O  
ATOM    542  CB  CYS    36      37.898  33.094  34.439  1.00  0.00           C  
ATOM    543  SG  CYS    36      36.180  32.967  34.749  1.00  0.00           S  
ATOM    544  H   CYS    36      37.732  30.159  35.475  1.00  0.00           H  
ATOM    545  HA  CYS    36      39.741  32.120  34.913  1.00  0.00           H  
ATOM    546  HB2 CYS    36      38.212  34.106  34.697  1.00  0.00           H  
ATOM    547  HB3 CYS    36      38.206  32.975  33.401  1.00  0.00           H  
ATOM    548  HG  CYS    36      36.334  33.041  36.074  1.00  0.00           H  
ATOM    549  N   VAL    37      39.772  32.964  37.100  1.00  0.00           N  
ATOM    550  CA  VAL    37      39.675  33.681  38.410  1.00  0.00           C  
ATOM    551  C   VAL    37      38.813  34.920  38.300  1.00  0.00           C  
ATOM    552  O   VAL    37      39.221  35.940  37.739  1.00  0.00           O  
ATOM    553  CB  VAL    37      41.034  34.092  38.954  1.00  0.00           C  
ATOM    554  CG1 VAL    37      41.128  34.690  40.355  1.00  0.00           C  
ATOM    555  CG2 VAL    37      42.029  32.982  38.914  1.00  0.00           C  
ATOM    556  H   VAL    37      40.457  33.339  36.459  1.00  0.00           H  
ATOM    557  HA  VAL    37      39.201  33.022  39.137  1.00  0.00           H  
ATOM    558  HB  VAL    37      41.563  34.790  38.304  1.00  0.00           H  
ATOM    559 HG11 VAL    37      40.406  35.497  40.488  1.00  0.00           H  
ATOM    560 HG12 VAL    37      40.840  33.942  41.095  1.00  0.00           H  
ATOM    561 HG13 VAL    37      42.104  35.148  40.506  1.00  0.00           H  
ATOM    562 HG21 VAL    37      41.520  32.097  39.296  1.00  0.00           H  
ATOM    563 HG22 VAL    37      42.229  32.651  37.895  1.00  0.00           H  
ATOM    564 HG23 VAL    37      42.906  33.377  39.428  1.00  0.00           H  
ATOM    565  N   VAL    38      37.615  34.905  38.835  1.00  0.00           N  
ATOM    566  CA  VAL    38      36.752  36.086  38.972  1.00  0.00           C  
ATOM    567  C   VAL    38      36.845  36.766  40.395  1.00  0.00           C  
ATOM    568  O   VAL    38      37.067  36.106  41.418  1.00  0.00           O  
ATOM    569  CB  VAL    38      35.290  35.656  38.541  1.00  0.00           C  
ATOM    570  CG1 VAL    38      35.286  34.835  37.231  1.00  0.00           C  
ATOM    571  CG2 VAL    38      34.549  34.895  39.700  1.00  0.00           C  
ATOM    572  H   VAL    38      37.299  34.097  39.353  1.00  0.00           H  
ATOM    573  HA  VAL    38      37.060  36.841  38.248  1.00  0.00           H  
ATOM    574  HB  VAL    38      34.749  36.585  38.359  1.00  0.00           H  
ATOM    575 HG11 VAL    38      34.289  34.698  36.811  1.00  0.00           H  
ATOM    576 HG12 VAL    38      35.899  35.356  36.495  1.00  0.00           H  
ATOM    577 HG13 VAL    38      35.753  33.878  37.469  1.00  0.00           H  
ATOM    578 HG21 VAL    38      33.584  34.447  39.461  1.00  0.00           H  
ATOM    579 HG22 VAL    38      35.168  34.024  39.920  1.00  0.00           H  
ATOM    580 HG23 VAL    38      34.538  35.390  40.671  1.00  0.00           H  
ATOM    581  N   VAL    39      36.634  38.083  40.405  1.00  0.00           N  
ATOM    582  CA  VAL    39      36.770  38.912  41.547  1.00  0.00           C  
ATOM    583  C   VAL    39      35.408  39.566  41.838  1.00  0.00           C  
ATOM    584  O   VAL    39      34.894  40.251  40.975  1.00  0.00           O  
ATOM    585  CB  VAL    39      37.981  39.929  41.482  1.00  0.00           C  
ATOM    586  CG1 VAL    39      37.871  40.903  42.628  1.00  0.00           C  
ATOM    587  CG2 VAL    39      39.374  39.165  41.632  1.00  0.00           C  
ATOM    588  H   VAL    39      36.433  38.510  39.513  1.00  0.00           H  
ATOM    589  HA  VAL    39      36.936  38.319  42.446  1.00  0.00           H  
ATOM    590  HB  VAL    39      38.074  40.476  40.544  1.00  0.00           H  
ATOM    591 HG11 VAL    39      38.700  41.611  42.645  1.00  0.00           H  
ATOM    592 HG12 VAL    39      36.999  41.545  42.502  1.00  0.00           H  
ATOM    593 HG13 VAL    39      37.815  40.334  43.556  1.00  0.00           H  
ATOM    594 HG21 VAL    39      39.472  38.390  40.873  1.00  0.00           H  
ATOM    595 HG22 VAL    39      40.209  39.863  41.572  1.00  0.00           H  
ATOM    596 HG23 VAL    39      39.218  38.731  42.620  1.00  0.00           H  
ATOM    597  N   TYR    40      34.847  39.307  43.029  1.00  0.00           N  
ATOM    598  CA  TYR    40      33.512  39.715  43.432  1.00  0.00           C  
ATOM    599  C   TYR    40      33.424  41.220  43.727  1.00  0.00           C  
ATOM    600  O   TYR    40      34.210  41.743  44.516  1.00  0.00           O  
ATOM    601  CB  TYR    40      32.980  38.816  44.561  1.00  0.00           C  
ATOM    602  CG  TYR    40      32.620  37.463  44.018  1.00  0.00           C  
ATOM    603  CD1 TYR    40      33.708  36.619  43.748  1.00  0.00           C  
ATOM    604  CE1 TYR    40      33.442  35.374  43.223  1.00  0.00           C  
ATOM    605  CZ  TYR    40      32.162  34.977  42.837  1.00  0.00           C  
ATOM    606  OH  TYR    40      31.921  33.832  42.080  1.00  0.00           O  
ATOM    607  CE2 TYR    40      31.102  35.853  43.054  1.00  0.00           C  
ATOM    608  CD2 TYR    40      31.289  37.111  43.634  1.00  0.00           C  
ATOM    609  H   TYR    40      35.405  38.769  43.676  1.00  0.00           H  
ATOM    610  HA  TYR    40      32.828  39.503  42.610  1.00  0.00           H  
ATOM    611  HB2 TYR    40      33.597  38.802  45.458  1.00  0.00           H  
ATOM    612  HB3 TYR    40      32.046  39.336  44.775  1.00  0.00           H  
ATOM    613  HD1 TYR    40      34.687  36.923  44.087  1.00  0.00           H  
ATOM    614  HE1 TYR    40      34.242  34.656  43.119  1.00  0.00           H  
ATOM    615  HH  TYR    40      30.980  33.677  41.972  1.00  0.00           H  
ATOM    616  HE2 TYR    40      30.107  35.620  42.704  1.00  0.00           H  
ATOM    617  HD2 TYR    40      30.464  37.786  43.807  1.00  0.00           H  
ATOM    618  N   THR    41      32.335  41.816  43.264  1.00  0.00           N  
ATOM    619  CA  THR    41      31.798  43.139  43.631  1.00  0.00           C  
ATOM    620  C   THR    41      31.697  43.257  45.148  1.00  0.00           C  
ATOM    621  O   THR    41      31.299  42.339  45.844  1.00  0.00           O  
ATOM    622  CB  THR    41      30.488  43.586  42.882  1.00  0.00           C  
ATOM    623  CG2 THR    41      30.903  43.853  41.492  1.00  0.00           C  
ATOM    624  OG1 THR    41      29.570  42.541  43.151  1.00  0.00           O  
ATOM    625  H   THR    41      31.910  41.352  42.474  1.00  0.00           H  
ATOM    626  HA  THR    41      32.513  43.890  43.293  1.00  0.00           H  
ATOM    627  HB  THR    41      30.222  44.546  43.326  1.00  0.00           H  
ATOM    628 HG21 THR    41      29.980  44.031  40.940  1.00  0.00           H  
ATOM    629 HG22 THR    41      31.503  44.757  41.397  1.00  0.00           H  
ATOM    630 HG23 THR    41      31.329  42.946  41.064  1.00  0.00           H  
ATOM    631  HG1 THR    41      30.016  41.712  42.966  1.00  0.00           H  
ATOM    632  N   GLY    42      31.950  44.477  45.632  1.00  0.00           N  
ATOM    633  CA  GLY    42      32.097  44.826  47.050  1.00  0.00           C  
ATOM    634  C   GLY    42      33.002  43.993  47.910  1.00  0.00           C  
ATOM    635  O   GLY    42      33.875  44.544  48.588  1.00  0.00           O  
ATOM    636  H   GLY    42      31.998  45.254  44.989  1.00  0.00           H  
ATOM    637  HA2 GLY    42      32.313  45.881  47.220  1.00  0.00           H  
ATOM    638  HA3 GLY    42      31.107  44.574  47.432  1.00  0.00           H  
ATOM    639  N   TYR    43      32.888  42.648  47.930  1.00  0.00           N  
ATOM    640  CA  TYR    43      33.872  41.759  48.588  1.00  0.00           C  
ATOM    641  C   TYR    43      35.369  41.986  48.291  1.00  0.00           C  
ATOM    642  O   TYR    43      36.250  41.849  49.169  1.00  0.00           O  
ATOM    643  CB  TYR    43      33.540  40.322  48.351  1.00  0.00           C  
ATOM    644  CG  TYR    43      32.200  39.980  48.997  1.00  0.00           C  
ATOM    645  CD1 TYR    43      31.003  40.074  48.221  1.00  0.00           C  
ATOM    646  CE1 TYR    43      29.747  39.756  48.732  1.00  0.00           C  
ATOM    647  CZ  TYR    43      29.630  39.303  50.066  1.00  0.00           C  
ATOM    648  OH  TYR    43      28.423  38.819  50.628  1.00  0.00           O  
ATOM    649  CE2 TYR    43      30.838  39.279  50.872  1.00  0.00           C  
ATOM    650  CD2 TYR    43      32.049  39.609  50.331  1.00  0.00           C  
ATOM    651  H   TYR    43      32.082  42.260  47.459  1.00  0.00           H  
ATOM    652  HA  TYR    43      33.892  41.820  49.676  1.00  0.00           H  
ATOM    653  HB2 TYR    43      33.441  40.007  47.312  1.00  0.00           H  
ATOM    654  HB3 TYR    43      34.330  39.704  48.775  1.00  0.00           H  
ATOM    655  HD1 TYR    43      31.093  40.284  47.165  1.00  0.00           H  
ATOM    656  HE1 TYR    43      28.877  39.762  48.093  1.00  0.00           H  
ATOM    657  HH  TYR    43      27.682  38.930  50.026  1.00  0.00           H  
ATOM    658  HE2 TYR    43      30.785  39.042  51.925  1.00  0.00           H  
ATOM    659  HD2 TYR    43      32.914  39.609  50.980  1.00  0.00           H  
ATOM    660  N   GLY    44      35.708  42.103  46.968  1.00  0.00           N  
ATOM    661  CA  GLY    44      37.080  42.146  46.451  1.00  0.00           C  
ATOM    662  C   GLY    44      37.735  40.747  46.534  1.00  0.00           C  
ATOM    663  O   GLY    44      38.897  40.572  46.132  1.00  0.00           O  
ATOM    664  H   GLY    44      34.992  42.196  46.262  1.00  0.00           H  
ATOM    665  HA2 GLY    44      36.911  42.504  45.435  1.00  0.00           H  
ATOM    666  HA3 GLY    44      37.678  42.919  46.936  1.00  0.00           H  
ATOM    667  N   ASN    45      37.033  39.786  47.207  1.00  0.00           N  
ATOM    668  CA  ASN    45      37.501  38.440  47.386  1.00  0.00           C  
ATOM    669  C   ASN    45      37.402  37.647  46.071  1.00  0.00           C  
ATOM    670  O   ASN    45      36.563  37.942  45.177  1.00  0.00           O  
ATOM    671  CB  ASN    45      36.713  37.785  48.507  1.00  0.00           C  
ATOM    672  CG  ASN    45      37.426  36.537  49.139  1.00  0.00           C  
ATOM    673  OD1 ASN    45      38.335  35.967  48.572  1.00  0.00           O  
ATOM    674  ND2 ASN    45      36.898  36.090  50.227  1.00  0.00           N  
ATOM    675  H   ASN    45      36.166  39.993  47.682  1.00  0.00           H  
ATOM    676  HA  ASN    45      38.575  38.498  47.560  1.00  0.00           H  
ATOM    677  HB2 ASN    45      36.489  38.577  49.222  1.00  0.00           H  
ATOM    678  HB3 ASN    45      35.810  37.430  48.010  1.00  0.00           H  
ATOM    679 HD21 ASN    45      36.175  36.568  50.745  1.00  0.00           H  
ATOM    680 HD22 ASN    45      37.412  35.418  50.777  1.00  0.00           H  
ATOM    681  N   ARG    46      38.183  36.539  45.832  1.00  0.00           N  
ATOM    682  CA  ARG    46      38.308  35.765  44.590  1.00  0.00           C  
ATOM    683  C   ARG    46      38.093  34.245  44.661  1.00  0.00           C  
ATOM    684  O   ARG    46      38.112  33.573  45.723  1.00  0.00           O  
ATOM    685  CB  ARG    46      39.620  36.032  44.018  1.00  0.00           C  
ATOM    686  CG  ARG    46      40.822  36.052  44.990  1.00  0.00           C  
ATOM    687  CD  ARG    46      42.084  36.150  44.202  1.00  0.00           C  
ATOM    688  NE  ARG    46      42.284  37.489  43.546  1.00  0.00           N  
ATOM    689  CZ  ARG    46      43.115  37.746  42.516  1.00  0.00           C  
ATOM    690  NH1 ARG    46      43.942  36.862  42.072  1.00  0.00           N  
ATOM    691  NH2 ARG    46      43.180  38.877  41.925  1.00  0.00           N1+
ATOM    692  H   ARG    46      38.700  36.333  46.675  1.00  0.00           H  
ATOM    693  HA  ARG    46      37.593  36.138  43.856  1.00  0.00           H  
ATOM    694  HB2 ARG    46      39.824  35.160  43.397  1.00  0.00           H  
ATOM    695  HB3 ARG    46      39.578  36.980  43.479  1.00  0.00           H  
ATOM    696  HG2 ARG    46      40.846  36.841  45.743  1.00  0.00           H  
ATOM    697  HG3 ARG    46      40.844  35.095  45.511  1.00  0.00           H  
ATOM    698  HD2 ARG    46      43.010  35.974  44.750  1.00  0.00           H  
ATOM    699  HD3 ARG    46      42.100  35.370  43.442  1.00  0.00           H  
ATOM    700  HE  ARG    46      41.808  38.304  43.907  1.00  0.00           H  
ATOM    701 HH11 ARG    46      44.047  36.035  42.641  1.00  0.00           H  
ATOM    702 HH12 ARG    46      44.624  36.990  41.338  1.00  0.00           H  
ATOM    703 HH21 ARG    46      42.665  39.643  42.337  1.00  0.00           H  
ATOM    704 HH22 ARG    46      44.065  39.003  41.456  1.00  0.00           H  
ATOM    705  N   GLU    47      37.556  33.746  43.518  1.00  0.00           N  
ATOM    706  CA  GLU    47      37.169  32.283  43.331  1.00  0.00           C  
ATOM    707  C   GLU    47      37.383  31.891  41.913  1.00  0.00           C  
ATOM    708  O   GLU    47      37.035  32.739  41.075  1.00  0.00           O  
ATOM    709  CB  GLU    47      35.744  31.919  43.812  1.00  0.00           C  
ATOM    710  CG  GLU    47      35.382  30.452  43.685  1.00  0.00           C  
ATOM    711  CD  GLU    47      36.436  29.498  44.283  1.00  0.00           C  
ATOM    712  OE1 GLU    47      36.541  28.341  43.755  1.00  0.00           O  
ATOM    713  OE2 GLU    47      37.098  29.896  45.239  1.00  0.00           O1-
ATOM    714  H   GLU    47      37.491  34.386  42.739  1.00  0.00           H  
ATOM    715  HA  GLU    47      37.838  31.666  43.931  1.00  0.00           H  
ATOM    716  HB2 GLU    47      35.689  32.117  44.883  1.00  0.00           H  
ATOM    717  HB3 GLU    47      34.932  32.504  43.379  1.00  0.00           H  
ATOM    718  HG2 GLU    47      34.506  30.306  44.319  1.00  0.00           H  
ATOM    719  HG3 GLU    47      35.253  30.284  42.616  1.00  0.00           H  
ATOM    720  N   GLU    48      37.820  30.672  41.612  1.00  0.00           N  
ATOM    721  CA  GLU    48      38.084  30.306  40.239  1.00  0.00           C  
ATOM    722  C   GLU    48      36.836  29.567  39.765  1.00  0.00           C  
ATOM    723  O   GLU    48      36.343  28.663  40.405  1.00  0.00           O  
ATOM    724  CB  GLU    48      39.340  29.387  40.202  1.00  0.00           C  
ATOM    725  CG  GLU    48      39.517  28.641  38.851  1.00  0.00           C  
ATOM    726  CD  GLU    48      40.942  28.012  38.656  1.00  0.00           C  
ATOM    727  OE1 GLU    48      41.133  26.778  38.868  1.00  0.00           O  
ATOM    728  OE2 GLU    48      41.850  28.760  38.133  1.00  0.00           O1-
ATOM    729  H   GLU    48      38.136  30.043  42.337  1.00  0.00           H  
ATOM    730  HA  GLU    48      38.325  31.224  39.702  1.00  0.00           H  
ATOM    731  HB2 GLU    48      40.306  29.881  40.305  1.00  0.00           H  
ATOM    732  HB3 GLU    48      39.315  28.652  41.007  1.00  0.00           H  
ATOM    733  HG2 GLU    48      38.758  27.860  38.895  1.00  0.00           H  
ATOM    734  HG3 GLU    48      39.199  29.223  37.985  1.00  0.00           H  
ATOM    735  N   GLN    49      36.180  30.017  38.715  1.00  0.00           N  
ATOM    736  CA  GLN    49      34.983  29.497  38.132  1.00  0.00           C  
ATOM    737  C   GLN    49      35.290  28.488  36.996  1.00  0.00           C  
ATOM    738  O   GLN    49      36.271  28.579  36.250  1.00  0.00           O  
ATOM    739  CB  GLN    49      34.051  30.586  37.708  1.00  0.00           C  
ATOM    740  CG  GLN    49      33.719  31.389  39.025  1.00  0.00           C  
ATOM    741  CD  GLN    49      32.741  30.668  39.952  1.00  0.00           C  
ATOM    742  OE1 GLN    49      32.186  29.662  39.626  1.00  0.00           O  
ATOM    743  NE2 GLN    49      32.584  31.097  41.126  1.00  0.00           N  
ATOM    744  H   GLN    49      36.662  30.689  38.136  1.00  0.00           H  
ATOM    745  HA  GLN    49      34.457  28.910  38.885  1.00  0.00           H  
ATOM    746  HB2 GLN    49      34.511  31.201  36.933  1.00  0.00           H  
ATOM    747  HB3 GLN    49      33.143  30.176  37.266  1.00  0.00           H  
ATOM    748  HG2 GLN    49      34.590  31.734  39.582  1.00  0.00           H  
ATOM    749  HG3 GLN    49      33.315  32.297  38.579  1.00  0.00           H  
ATOM    750 HE21 GLN    49      32.934  32.014  41.366  1.00  0.00           H  
ATOM    751 HE22 GLN    49      31.813  30.778  41.696  1.00  0.00           H  
ATOM    752  N   ASN    50      34.321  27.565  36.731  1.00  0.00           N  
ATOM    753  CA  ASN    50      34.161  26.897  35.414  1.00  0.00           C  
ATOM    754  C   ASN    50      33.543  27.889  34.418  1.00  0.00           C  
ATOM    755  O   ASN    50      32.377  28.279  34.624  1.00  0.00           O  
ATOM    756  CB  ASN    50      33.350  25.639  35.613  1.00  0.00           C  
ATOM    757  CG  ASN    50      33.117  24.971  34.215  1.00  0.00           C  
ATOM    758  OD1 ASN    50      33.990  24.399  33.639  1.00  0.00           O  
ATOM    759  ND2 ASN    50      31.927  25.178  33.667  1.00  0.00           N  
ATOM    760  H   ASN    50      33.562  27.370  37.368  1.00  0.00           H  
ATOM    761  HA  ASN    50      35.147  26.632  35.029  1.00  0.00           H  
ATOM    762  HB2 ASN    50      33.875  24.959  36.284  1.00  0.00           H  
ATOM    763  HB3 ASN    50      32.428  26.007  36.063  1.00  0.00           H  
ATOM    764 HD21 ASN    50      31.255  25.719  34.192  1.00  0.00           H  
ATOM    765 HD22 ASN    50      31.621  24.615  32.887  1.00  0.00           H  
ATOM    766  N   LEU    51      34.205  28.180  33.349  1.00  0.00           N  
ATOM    767  CA  LEU    51      33.837  29.248  32.431  1.00  0.00           C  
ATOM    768  C   LEU    51      32.420  29.117  31.749  1.00  0.00           C  
ATOM    769  O   LEU    51      31.771  30.041  31.425  1.00  0.00           O  
ATOM    770  CB  LEU    51      34.988  29.364  31.357  1.00  0.00           C  
ATOM    771  CG  LEU    51      35.155  30.784  30.694  1.00  0.00           C  
ATOM    772  CD1 LEU    51      35.429  31.982  31.643  1.00  0.00           C  
ATOM    773  CD2 LEU    51      36.298  30.689  29.726  1.00  0.00           C  
ATOM    774  H   LEU    51      35.141  27.820  33.236  1.00  0.00           H  
ATOM    775  HA  LEU    51      33.857  30.196  32.969  1.00  0.00           H  
ATOM    776  HB2 LEU    51      35.956  29.150  31.810  1.00  0.00           H  
ATOM    777  HB3 LEU    51      34.852  28.552  30.642  1.00  0.00           H  
ATOM    778  HG  LEU    51      34.232  30.982  30.148  1.00  0.00           H  
ATOM    779 HD11 LEU    51      35.417  32.917  31.082  1.00  0.00           H  
ATOM    780 HD12 LEU    51      34.707  31.946  32.459  1.00  0.00           H  
ATOM    781 HD13 LEU    51      36.430  31.910  32.066  1.00  0.00           H  
ATOM    782 HD21 LEU    51      36.333  31.454  28.950  1.00  0.00           H  
ATOM    783 HD22 LEU    51      37.167  30.740  30.384  1.00  0.00           H  
ATOM    784 HD23 LEU    51      36.255  29.719  29.232  1.00  0.00           H  
ATOM    785  N   SER    52      31.999  27.844  31.528  1.00  0.00           N  
ATOM    786  CA  SER    52      30.605  27.563  31.194  1.00  0.00           C  
ATOM    787  C   SER    52      29.454  28.015  32.165  1.00  0.00           C  
ATOM    788  O   SER    52      28.278  28.170  31.807  1.00  0.00           O  
ATOM    789  CB  SER    52      30.229  26.135  30.850  1.00  0.00           C  
ATOM    790  OG  SER    52      31.016  25.744  29.822  1.00  0.00           O  
ATOM    791  H   SER    52      32.591  27.078  31.812  1.00  0.00           H  
ATOM    792  HA  SER    52      30.384  28.130  30.291  1.00  0.00           H  
ATOM    793  HB2 SER    52      30.197  25.475  31.717  1.00  0.00           H  
ATOM    794  HB3 SER    52      29.204  26.150  30.480  1.00  0.00           H  
ATOM    795  HG  SER    52      31.915  25.836  30.148  1.00  0.00           H  
ATOM    796  N   ASP    53      29.756  28.248  33.456  1.00  0.00           N  
ATOM    797  CA  ASP    53      28.830  28.571  34.515  1.00  0.00           C  
ATOM    798  C   ASP    53      28.529  30.077  34.623  1.00  0.00           C  
ATOM    799  O   ASP    53      27.616  30.444  35.372  1.00  0.00           O  
ATOM    800  CB  ASP    53      29.377  28.091  35.934  1.00  0.00           C  
ATOM    801  CG  ASP    53      29.732  26.616  36.140  1.00  0.00           C  
ATOM    802  OD1 ASP    53      29.727  25.792  35.228  1.00  0.00           O  
ATOM    803  OD2 ASP    53      30.152  26.286  37.253  1.00  0.00           O1-
ATOM    804  H   ASP    53      30.683  28.012  33.780  1.00  0.00           H  
ATOM    805  HA  ASP    53      27.983  27.898  34.381  1.00  0.00           H  
ATOM    806  HB2 ASP    53      30.255  28.674  36.210  1.00  0.00           H  
ATOM    807  HB3 ASP    53      28.603  28.363  36.653  1.00  0.00           H  
ATOM    808  N   LEU    54      29.333  30.883  33.896  1.00  0.00           N  
ATOM    809  CA  LEU    54      29.222  32.328  34.001  1.00  0.00           C  
ATOM    810  C   LEU    54      27.861  32.995  33.555  1.00  0.00           C  
ATOM    811  O   LEU    54      27.504  32.850  32.390  1.00  0.00           O  
ATOM    812  CB  LEU    54      30.369  33.169  33.286  1.00  0.00           C  
ATOM    813  CG  LEU    54      31.771  33.049  33.854  1.00  0.00           C  
ATOM    814  CD1 LEU    54      32.650  34.119  33.220  1.00  0.00           C  
ATOM    815  CD2 LEU    54      31.730  33.249  35.314  1.00  0.00           C  
ATOM    816  H   LEU    54      30.080  30.456  33.368  1.00  0.00           H  
ATOM    817  HA  LEU    54      29.327  32.558  35.061  1.00  0.00           H  
ATOM    818  HB2 LEU    54      30.392  32.811  32.256  1.00  0.00           H  
ATOM    819  HB3 LEU    54      30.038  34.206  33.337  1.00  0.00           H  
ATOM    820  HG  LEU    54      32.132  32.033  33.692  1.00  0.00           H  
ATOM    821 HD11 LEU    54      32.328  35.154  33.334  1.00  0.00           H  
ATOM    822 HD12 LEU    54      33.704  33.927  33.417  1.00  0.00           H  
ATOM    823 HD13 LEU    54      32.615  33.868  32.160  1.00  0.00           H  
ATOM    824 HD21 LEU    54      31.087  34.073  35.624  1.00  0.00           H  
ATOM    825 HD22 LEU    54      31.405  32.381  35.888  1.00  0.00           H  
ATOM    826 HD23 LEU    54      32.742  33.377  35.699  1.00  0.00           H  
ATOM    827  N   LEU    55      27.222  33.778  34.447  1.00  0.00           N  
ATOM    828  CA  LEU    55      26.043  34.720  34.337  1.00  0.00           C  
ATOM    829  C   LEU    55      26.471  36.194  34.146  1.00  0.00           C  
ATOM    830  O   LEU    55      27.609  36.578  34.359  1.00  0.00           O  
ATOM    831  CB  LEU    55      25.081  34.508  35.542  1.00  0.00           C  
ATOM    832  CG  LEU    55      24.663  33.045  35.740  1.00  0.00           C  
ATOM    833  CD1 LEU    55      23.597  32.893  36.795  1.00  0.00           C  
ATOM    834  CD2 LEU    55      23.867  32.509  34.556  1.00  0.00           C  
ATOM    835  H   LEU    55      27.584  33.847  35.388  1.00  0.00           H  
ATOM    836  HA  LEU    55      25.354  34.526  33.514  1.00  0.00           H  
ATOM    837  HB2 LEU    55      25.593  34.727  36.479  1.00  0.00           H  
ATOM    838  HB3 LEU    55      24.246  35.205  35.469  1.00  0.00           H  
ATOM    839  HG  LEU    55      25.566  32.459  35.915  1.00  0.00           H  
ATOM    840 HD11 LEU    55      24.081  33.138  37.740  1.00  0.00           H  
ATOM    841 HD12 LEU    55      22.785  33.547  36.479  1.00  0.00           H  
ATOM    842 HD13 LEU    55      23.147  31.901  36.741  1.00  0.00           H  
ATOM    843 HD21 LEU    55      24.584  32.517  33.737  1.00  0.00           H  
ATOM    844 HD22 LEU    55      23.460  31.504  34.678  1.00  0.00           H  
ATOM    845 HD23 LEU    55      23.078  33.231  34.344  1.00  0.00           H  
ATOM    846  N   SER    56      25.582  37.097  33.784  1.00  0.00           N  
ATOM    847  CA  SER    56      25.793  38.538  33.636  1.00  0.00           C  
ATOM    848  C   SER    56      25.401  39.130  35.023  1.00  0.00           C  
ATOM    849  O   SER    56      24.577  38.534  35.743  1.00  0.00           O  
ATOM    850  CB  SER    56      24.770  39.125  32.588  1.00  0.00           C  
ATOM    851  OG  SER    56      23.429  39.105  32.979  1.00  0.00           O  
ATOM    852  H   SER    56      24.599  36.865  33.794  1.00  0.00           H  
ATOM    853  HA  SER    56      26.810  38.805  33.352  1.00  0.00           H  
ATOM    854  HB2 SER    56      24.883  40.195  32.415  1.00  0.00           H  
ATOM    855  HB3 SER    56      25.003  38.616  31.652  1.00  0.00           H  
ATOM    856  HG  SER    56      23.100  38.206  33.052  1.00  0.00           H  
ATOM    857  N   PRO    57      25.999  40.315  35.274  1.00  0.00           N  
ATOM    858  CA  PRO    57      25.827  40.874  36.609  1.00  0.00           C  
ATOM    859  C   PRO    57      24.417  41.133  37.184  1.00  0.00           C  
ATOM    860  O   PRO    57      24.111  41.004  38.368  1.00  0.00           O  
ATOM    861  CD  PRO    57      27.052  41.068  34.639  1.00  0.00           C  
ATOM    862  CG  PRO    57      27.732  42.000  35.662  1.00  0.00           C  
ATOM    863  CB  PRO    57      26.545  42.211  36.558  1.00  0.00           C  
ATOM    864  HD2 PRO    57      26.661  41.665  33.816  1.00  0.00           H  
ATOM    865  HD3 PRO    57      27.842  40.440  34.226  1.00  0.00           H  
ATOM    866  HG2 PRO    57      28.209  42.823  35.129  1.00  0.00           H  
ATOM    867  HG3 PRO    57      28.554  41.464  36.135  1.00  0.00           H  
ATOM    868  HB2 PRO    57      25.916  42.977  36.104  1.00  0.00           H  
ATOM    869  HB3 PRO    57      26.941  42.495  37.533  1.00  0.00           H  
ATOM    870  HA  PRO    57      26.254  40.262  37.403  1.00  0.00           H  
ATOM    871  N   ILE    58      23.511  41.472  36.326  1.00  0.00           N  
ATOM    872  CA  ILE    58      22.069  41.721  36.552  1.00  0.00           C  
ATOM    873  C   ILE    58      21.389  40.670  37.368  1.00  0.00           C  
ATOM    874  O   ILE    58      20.519  41.004  38.162  1.00  0.00           O  
ATOM    875  CB  ILE    58      21.284  42.086  35.221  1.00  0.00           C  
ATOM    876  CG2 ILE    58      19.857  42.582  35.408  1.00  0.00           C  
ATOM    877  CG1 ILE    58      22.065  43.139  34.404  1.00  0.00           C  
ATOM    878  CD1 ILE    58      22.226  44.446  35.158  1.00  0.00           C  
ATOM    879  H   ILE    58      23.755  41.637  35.360  1.00  0.00           H  
ATOM    880  HA  ILE    58      22.031  42.580  37.222  1.00  0.00           H  
ATOM    881  HB  ILE    58      21.115  41.162  34.669  1.00  0.00           H  
ATOM    882 HG21 ILE    58      19.369  42.696  34.440  1.00  0.00           H  
ATOM    883 HG22 ILE    58      19.274  41.837  35.951  1.00  0.00           H  
ATOM    884 HG23 ILE    58      19.851  43.542  35.925  1.00  0.00           H  
ATOM    885 HG12 ILE    58      22.990  42.698  34.033  1.00  0.00           H  
ATOM    886 HG13 ILE    58      21.360  43.277  33.585  1.00  0.00           H  
ATOM    887 HD11 ILE    58      22.792  44.276  36.074  1.00  0.00           H  
ATOM    888 HD12 ILE    58      22.832  45.071  34.502  1.00  0.00           H  
ATOM    889 HD13 ILE    58      21.283  44.921  35.428  1.00  0.00           H  
ATOM    890  N   CYS    59      21.704  39.356  37.272  1.00  0.00           N  
ATOM    891  CA  CYS    59      20.982  38.223  37.849  1.00  0.00           C  
ATOM    892  C   CYS    59      20.883  38.256  39.385  1.00  0.00           C  
ATOM    893  O   CYS    59      21.825  38.741  40.002  1.00  0.00           O  
ATOM    894  CB  CYS    59      21.338  36.890  37.206  1.00  0.00           C  
ATOM    895  SG  CYS    59      23.017  36.359  37.847  1.00  0.00           S  
ATOM    896  H   CYS    59      22.504  39.153  36.689  1.00  0.00           H  
ATOM    897  HA  CYS    59      19.960  38.482  37.573  1.00  0.00           H  
ATOM    898  HB2 CYS    59      20.504  36.196  37.309  1.00  0.00           H  
ATOM    899  HB3 CYS    59      21.436  36.992  36.125  1.00  0.00           H  
ATOM    900  HG  CYS    59      23.537  37.479  37.338  1.00  0.00           H  
ATOM    901  N   GLU    60      19.914  37.507  39.912  1.00  0.00           N  
ATOM    902  CA  GLU    60      19.645  37.418  41.369  1.00  0.00           C  
ATOM    903  C   GLU    60      19.463  36.052  41.894  1.00  0.00           C  
ATOM    904  O   GLU    60      19.960  35.694  42.912  1.00  0.00           O  
ATOM    905  CB  GLU    60      18.440  38.305  41.758  1.00  0.00           C  
ATOM    906  CG  GLU    60      18.369  39.711  41.143  1.00  0.00           C  
ATOM    907  CD  GLU    60      19.343  40.652  41.842  1.00  0.00           C  
ATOM    908  OE1 GLU    60      19.646  41.639  41.091  1.00  0.00           O  
ATOM    909  OE2 GLU    60      19.589  40.577  43.048  1.00  0.00           O1-
ATOM    910  H   GLU    60      19.264  36.953  39.373  1.00  0.00           H  
ATOM    911  HA  GLU    60      20.446  37.873  41.950  1.00  0.00           H  
ATOM    912  HB2 GLU    60      17.572  37.792  41.344  1.00  0.00           H  
ATOM    913  HB3 GLU    60      18.367  38.280  42.845  1.00  0.00           H  
ATOM    914  HG2 GLU    60      18.419  39.628  40.058  1.00  0.00           H  
ATOM    915  HG3 GLU    60      17.352  40.051  41.333  1.00  0.00           H  
ATOM    916  N   NME    61      18.812  35.139  41.086  1.00  0.00           N  
ATOM    917  C   NME    61      18.754  33.692  41.313  1.00  0.00           C  
ATOM    918  H   NME    61      18.547  35.399  40.148  1.00  0.00           H  
ATOM    919  H1  NME    61      18.386  33.462  42.313  1.00  0.00           H  
ATOM    920  H2  NME    61      17.991  33.306  40.638  1.00  0.00           H  
ATOM    921  H3  NME    61      19.749  33.278  41.139  1.00  0.00           H  
TER     922      NME    61
CONECT  917  919  920  921
CONECT  919  917
CONECT  920  917
CONECT  921  917
END   
