# Supplementary material for: Exploring Aromatic Cage Flexibility Using Cosolvent Molecular Dynamics Simulations—An In-Silico Case Study of Tudor Domains
Source: J Chem Inf Model. 2024 May 21;64(11):4553–69. doi: 10.1021/acs.jcim.4c00298 (PMC11167732; doi:10.1021/acs.jcim.4c00298)
Supplement: Supplementary file 2 — ci4c00298_si_002.zip [file ci4c00298_si_002.zip › SMN/cluster_representatives/04_ISOIND_rep_c1.pdb]

TITLE     rep04.c1
REMARK   4      COMPLIES WITH FORMAT V. 3.0, 1-DEC-2006
REMARK 888
REMARK 888 WRITTEN BY MAESTRO (A PRODUCT OF SCHRODINGER, LLC)
CRYST1   65.136   65.136   65.136 109.47 109.47 109.47 P 1           1
ATOM      1  CH3 ACE     1      27.757  32.442  18.064  1.00  0.00           C  
ATOM      2  C   ACE     1      27.586  32.998  19.367  1.00  0.00           C  
ATOM      3  O   ACE     1      26.632  33.804  19.527  1.00  0.00           O  
ATOM      4  H1  ACE     1      28.368  33.015  17.366  1.00  0.00           H  
ATOM      5  H2  ACE     1      28.157  31.429  18.105  1.00  0.00           H  
ATOM      6  H3  ACE     1      26.736  32.281  17.721  1.00  0.00           H  
ATOM      7  N   LEU     2      28.432  32.615  20.308  1.00  0.00           N  
ATOM      8  CA  LEU     2      28.338  33.031  21.760  1.00  0.00           C  
ATOM      9  C   LEU     2      29.217  34.276  22.106  1.00  0.00           C  
ATOM     10  O   LEU     2      30.354  34.350  21.707  1.00  0.00           O  
ATOM     11  CB  LEU     2      28.662  31.786  22.655  1.00  0.00           C  
ATOM     12  CG  LEU     2      30.157  31.333  22.829  1.00  0.00           C  
ATOM     13  CD1 LEU     2      30.233  30.004  23.677  1.00  0.00           C  
ATOM     14  CD2 LEU     2      30.969  30.944  21.567  1.00  0.00           C  
ATOM     15  H   LEU     2      29.132  31.963  19.984  1.00  0.00           H  
ATOM     16  HA  LEU     2      27.290  33.255  21.954  1.00  0.00           H  
ATOM     17  HB2 LEU     2      28.321  31.924  23.682  1.00  0.00           H  
ATOM     18  HB3 LEU     2      28.221  30.883  22.235  1.00  0.00           H  
ATOM     19  HG  LEU     2      30.634  32.169  23.340  1.00  0.00           H  
ATOM     20 HD11 LEU     2      31.282  29.719  23.761  1.00  0.00           H  
ATOM     21 HD12 LEU     2      29.907  30.290  24.676  1.00  0.00           H  
ATOM     22 HD13 LEU     2      29.647  29.220  23.197  1.00  0.00           H  
ATOM     23 HD21 LEU     2      30.411  30.358  20.837  1.00  0.00           H  
ATOM     24 HD22 LEU     2      31.170  31.854  21.002  1.00  0.00           H  
ATOM     25 HD23 LEU     2      31.892  30.412  21.799  1.00  0.00           H  
ATOM     26  N   GLN     3      28.732  35.193  22.973  1.00  0.00           N  
ATOM     27  CA  GLN     3      29.525  36.300  23.540  1.00  0.00           C  
ATOM     28  C   GLN     3      30.752  35.793  24.372  1.00  0.00           C  
ATOM     29  O   GLN     3      30.565  35.174  25.415  1.00  0.00           O  
ATOM     30  CB  GLN     3      28.566  37.168  24.395  1.00  0.00           C  
ATOM     31  CG  GLN     3      27.573  38.022  23.600  1.00  0.00           C  
ATOM     32  CD  GLN     3      26.563  38.718  24.542  1.00  0.00           C  
ATOM     33  OE1 GLN     3      25.839  38.127  25.362  1.00  0.00           O  
ATOM     34  NE2 GLN     3      26.480  40.035  24.581  1.00  0.00           N  
ATOM     35  H   GLN     3      27.818  35.107  23.393  1.00  0.00           H  
ATOM     36  HA  GLN     3      29.832  36.974  22.740  1.00  0.00           H  
ATOM     37  HB2 GLN     3      27.921  36.479  24.941  1.00  0.00           H  
ATOM     38  HB3 GLN     3      29.124  37.783  25.101  1.00  0.00           H  
ATOM     39  HG2 GLN     3      28.255  38.696  23.082  1.00  0.00           H  
ATOM     40  HG3 GLN     3      26.963  37.461  22.892  1.00  0.00           H  
ATOM     41 HE21 GLN     3      27.075  40.578  23.971  1.00  0.00           H  
ATOM     42 HE22 GLN     3      25.881  40.404  25.306  1.00  0.00           H  
ATOM     43  N   GLN     4      31.975  35.940  23.783  1.00  0.00           N  
ATOM     44  CA  GLN     4      33.191  35.402  24.341  1.00  0.00           C  
ATOM     45  C   GLN     4      33.559  36.145  25.661  1.00  0.00           C  
ATOM     46  O   GLN     4      33.636  37.362  25.791  1.00  0.00           O  
ATOM     47  CB  GLN     4      34.289  35.550  23.280  1.00  0.00           C  
ATOM     48  CG  GLN     4      34.383  34.341  22.281  1.00  0.00           C  
ATOM     49  CD  GLN     4      35.640  34.494  21.382  1.00  0.00           C  
ATOM     50  OE1 GLN     4      36.541  35.334  21.578  1.00  0.00           O  
ATOM     51  NE2 GLN     4      35.912  33.604  20.445  1.00  0.00           N  
ATOM     52  H   GLN     4      32.098  36.611  23.039  1.00  0.00           H  
ATOM     53  HA  GLN     4      33.140  34.315  24.405  1.00  0.00           H  
ATOM     54  HB2 GLN     4      34.027  36.404  22.655  1.00  0.00           H  
ATOM     55  HB3 GLN     4      35.263  35.719  23.740  1.00  0.00           H  
ATOM     56  HG2 GLN     4      34.571  33.453  22.885  1.00  0.00           H  
ATOM     57  HG3 GLN     4      33.456  34.241  21.714  1.00  0.00           H  
ATOM     58 HE21 GLN     4      35.248  32.897  20.166  1.00  0.00           H  
ATOM     59 HE22 GLN     4      36.637  33.894  19.804  1.00  0.00           H  
ATOM     60  N   TRP     5      33.878  35.416  26.763  1.00  0.00           N  
ATOM     61  CA  TRP     5      34.385  36.034  27.974  1.00  0.00           C  
ATOM     62  C   TRP     5      35.834  36.474  27.762  1.00  0.00           C  
ATOM     63  O   TRP     5      36.717  35.703  27.199  1.00  0.00           O  
ATOM     64  CB  TRP     5      34.161  35.088  29.139  1.00  0.00           C  
ATOM     65  CG  TRP     5      32.781  34.681  29.451  1.00  0.00           C  
ATOM     66  CD1 TRP     5      32.246  33.399  29.401  1.00  0.00           C  
ATOM     67  NE1 TRP     5      30.959  33.527  29.860  1.00  0.00           N  
ATOM     68  CE2 TRP     5      30.664  34.819  30.334  1.00  0.00           C  
ATOM     69  CZ2 TRP     5      29.518  35.349  31.028  1.00  0.00           C  
ATOM     70  CH2 TRP     5      29.525  36.720  31.402  1.00  0.00           C  
ATOM     71  CZ3 TRP     5      30.716  37.489  31.150  1.00  0.00           C  
ATOM     72  CE3 TRP     5      31.856  36.919  30.490  1.00  0.00           C  
ATOM     73  CD2 TRP     5      31.858  35.571  30.084  1.00  0.00           C  
ATOM     74  H   TRP     5      33.824  34.420  26.610  1.00  0.00           H  
ATOM     75  HA  TRP     5      33.795  36.938  28.123  1.00  0.00           H  
ATOM     76  HB2 TRP     5      34.765  34.203  28.938  1.00  0.00           H  
ATOM     77  HB3 TRP     5      34.456  35.592  30.059  1.00  0.00           H  
ATOM     78  HD1 TRP     5      32.830  32.542  29.096  1.00  0.00           H  
ATOM     79  HE1 TRP     5      30.359  32.728  30.009  1.00  0.00           H  
ATOM     80  HZ2 TRP     5      28.681  34.685  31.189  1.00  0.00           H  
ATOM     81  HH2 TRP     5      28.634  37.134  31.849  1.00  0.00           H  
ATOM     82  HZ3 TRP     5      30.711  38.567  31.224  1.00  0.00           H  
ATOM     83  HE3 TRP     5      32.719  37.468  30.144  1.00  0.00           H  
ATOM     84  N   LYS     6      36.082  37.701  27.988  1.00  0.00           N  
ATOM     85  CA  LYS     6      37.402  38.312  27.923  1.00  0.00           C  
ATOM     86  C   LYS     6      37.767  38.897  29.337  1.00  0.00           C  
ATOM     87  O   LYS     6      36.871  39.062  30.191  1.00  0.00           O  
ATOM     88  CB  LYS     6      37.320  39.465  26.808  1.00  0.00           C  
ATOM     89  CG  LYS     6      38.705  40.226  26.525  1.00  0.00           C  
ATOM     90  CD  LYS     6      38.633  41.477  25.724  1.00  0.00           C  
ATOM     91  CE  LYS     6      39.980  41.997  25.162  1.00  0.00           C  
ATOM     92  NZ  LYS     6      40.853  42.585  26.232  1.00  0.00           N1+
ATOM     93  H   LYS     6      35.389  38.195  28.531  1.00  0.00           H  
ATOM     94  HA  LYS     6      38.148  37.601  27.568  1.00  0.00           H  
ATOM     95  HB2 LYS     6      36.987  39.011  25.875  1.00  0.00           H  
ATOM     96  HB3 LYS     6      36.610  40.256  27.054  1.00  0.00           H  
ATOM     97  HG2 LYS     6      39.166  40.442  27.488  1.00  0.00           H  
ATOM     98  HG3 LYS     6      39.324  39.486  26.016  1.00  0.00           H  
ATOM     99  HD2 LYS     6      37.969  41.134  24.931  1.00  0.00           H  
ATOM    100  HD3 LYS     6      38.066  42.263  26.223  1.00  0.00           H  
ATOM    101  HE2 LYS     6      40.482  41.148  24.697  1.00  0.00           H  
ATOM    102  HE3 LYS     6      39.752  42.804  24.467  1.00  0.00           H  
ATOM    103  HZ1 LYS     6      41.731  42.873  25.824  1.00  0.00           H  
ATOM    104  HZ2 LYS     6      40.421  43.424  26.589  1.00  0.00           H  
ATOM    105  HZ3 LYS     6      41.141  41.886  26.903  1.00  0.00           H  
ATOM    106  N   VAL     7      39.098  39.161  29.602  1.00  0.00           N  
ATOM    107  CA  VAL     7      39.574  40.010  30.813  1.00  0.00           C  
ATOM    108  C   VAL     7      38.776  41.299  30.903  1.00  0.00           C  
ATOM    109  O   VAL     7      38.363  42.000  29.963  1.00  0.00           O  
ATOM    110  CB  VAL     7      41.107  40.290  30.634  1.00  0.00           C  
ATOM    111  CG1 VAL     7      41.539  41.302  31.664  1.00  0.00           C  
ATOM    112  CG2 VAL     7      41.995  39.111  30.708  1.00  0.00           C  
ATOM    113  H   VAL     7      39.746  38.850  28.891  1.00  0.00           H  
ATOM    114  HA  VAL     7      39.414  39.448  31.733  1.00  0.00           H  
ATOM    115  HB  VAL     7      41.319  40.768  29.678  1.00  0.00           H  
ATOM    116 HG11 VAL     7      42.589  41.460  31.417  1.00  0.00           H  
ATOM    117 HG12 VAL     7      41.064  42.276  31.539  1.00  0.00           H  
ATOM    118 HG13 VAL     7      41.441  40.987  32.703  1.00  0.00           H  
ATOM    119 HG21 VAL     7      41.889  38.633  31.682  1.00  0.00           H  
ATOM    120 HG22 VAL     7      41.694  38.402  29.938  1.00  0.00           H  
ATOM    121 HG23 VAL     7      43.029  39.416  30.550  1.00  0.00           H  
ATOM    122  N   GLY     8      38.441  41.683  32.164  1.00  0.00           N  
ATOM    123  CA  GLY     8      37.591  42.823  32.586  1.00  0.00           C  
ATOM    124  C   GLY     8      36.150  42.845  32.126  1.00  0.00           C  
ATOM    125  O   GLY     8      35.535  43.914  32.264  1.00  0.00           O  
ATOM    126  H   GLY     8      38.741  41.148  32.967  1.00  0.00           H  
ATOM    127  HA2 GLY     8      37.603  42.969  33.666  1.00  0.00           H  
ATOM    128  HA3 GLY     8      38.044  43.749  32.233  1.00  0.00           H  
ATOM    129  N   ASP     9      35.585  41.716  31.728  1.00  0.00           N  
ATOM    130  CA  ASP     9      34.138  41.667  31.519  1.00  0.00           C  
ATOM    131  C   ASP     9      33.413  41.650  32.906  1.00  0.00           C  
ATOM    132  O   ASP     9      34.004  41.087  33.837  1.00  0.00           O  
ATOM    133  CB  ASP     9      33.910  40.511  30.610  1.00  0.00           C  
ATOM    134  CG  ASP     9      34.201  40.723  29.089  1.00  0.00           C  
ATOM    135  OD1 ASP     9      34.729  41.772  28.656  1.00  0.00           O  
ATOM    136  OD2 ASP     9      33.932  39.783  28.303  1.00  0.00           O1-
ATOM    137  H   ASP     9      36.123  40.880  31.548  1.00  0.00           H  
ATOM    138  HA  ASP     9      33.831  42.605  31.056  1.00  0.00           H  
ATOM    139  HB2 ASP     9      34.586  39.727  30.952  1.00  0.00           H  
ATOM    140  HB3 ASP     9      32.843  40.303  30.691  1.00  0.00           H  
ATOM    141  N   LYS    10      32.202  42.162  32.980  1.00  0.00           N  
ATOM    142  CA  LYS    10      31.366  41.991  34.179  1.00  0.00           C  
ATOM    143  C   LYS    10      30.406  40.757  34.066  1.00  0.00           C  
ATOM    144  O   LYS    10      29.857  40.506  32.988  1.00  0.00           O  
ATOM    145  CB  LYS    10      30.594  43.252  34.530  1.00  0.00           C  
ATOM    146  CG  LYS    10      31.426  44.197  35.372  1.00  0.00           C  
ATOM    147  CD  LYS    10      30.548  45.377  35.732  1.00  0.00           C  
ATOM    148  CE  LYS    10      31.438  46.665  35.810  1.00  0.00           C  
ATOM    149  NZ  LYS    10      31.927  47.190  34.509  1.00  0.00           N1+
ATOM    150  H   LYS    10      31.804  42.654  32.193  1.00  0.00           H  
ATOM    151  HA  LYS    10      32.032  41.727  35.000  1.00  0.00           H  
ATOM    152  HB2 LYS    10      30.367  43.715  33.570  1.00  0.00           H  
ATOM    153  HB3 LYS    10      29.671  43.019  35.061  1.00  0.00           H  
ATOM    154  HG2 LYS    10      31.621  43.671  36.306  1.00  0.00           H  
ATOM    155  HG3 LYS    10      32.386  44.484  34.942  1.00  0.00           H  
ATOM    156  HD2 LYS    10      29.709  45.642  35.088  1.00  0.00           H  
ATOM    157  HD3 LYS    10      30.150  45.172  36.727  1.00  0.00           H  
ATOM    158  HE2 LYS    10      30.895  47.458  36.325  1.00  0.00           H  
ATOM    159  HE3 LYS    10      32.292  46.453  36.453  1.00  0.00           H  
ATOM    160  HZ1 LYS    10      31.178  47.624  33.989  1.00  0.00           H  
ATOM    161  HZ2 LYS    10      32.557  47.962  34.673  1.00  0.00           H  
ATOM    162  HZ3 LYS    10      32.551  46.584  33.997  1.00  0.00           H  
ATOM    163  N   CYS    11      30.313  39.934  35.157  1.00  0.00           N  
ATOM    164  CA  CYS    11      29.634  38.642  35.193  1.00  0.00           C  
ATOM    165  C   CYS    11      28.752  38.392  36.483  1.00  0.00           C  
ATOM    166  O   CYS    11      29.018  39.049  37.489  1.00  0.00           O  
ATOM    167  CB  CYS    11      30.802  37.572  34.977  1.00  0.00           C  
ATOM    168  SG  CYS    11      31.983  37.643  36.384  1.00  0.00           S  
ATOM    169  H   CYS    11      30.870  40.157  35.969  1.00  0.00           H  
ATOM    170  HA  CYS    11      28.922  38.589  34.369  1.00  0.00           H  
ATOM    171  HB2 CYS    11      30.312  36.601  34.908  1.00  0.00           H  
ATOM    172  HB3 CYS    11      31.312  37.668  34.018  1.00  0.00           H  
ATOM    173  HG  CYS    11      30.998  37.210  37.176  1.00  0.00           H  
ATOM    174  N   SER    12      27.798  37.481  36.438  1.00  0.00           N  
ATOM    175  CA  SER    12      27.243  36.830  37.612  1.00  0.00           C  
ATOM    176  C   SER    12      28.048  35.458  37.749  1.00  0.00           C  
ATOM    177  O   SER    12      28.138  34.707  36.804  1.00  0.00           O  
ATOM    178  CB  SER    12      25.778  36.506  37.460  1.00  0.00           C  
ATOM    179  OG  SER    12      25.154  37.725  37.885  1.00  0.00           O  
ATOM    180  H   SER    12      27.776  36.977  35.563  1.00  0.00           H  
ATOM    181  HA  SER    12      27.341  37.381  38.547  1.00  0.00           H  
ATOM    182  HB2 SER    12      25.561  36.283  36.415  1.00  0.00           H  
ATOM    183  HB3 SER    12      25.496  35.603  38.001  1.00  0.00           H  
ATOM    184  HG  SER    12      24.892  38.252  37.127  1.00  0.00           H  
ATOM    185  N   ALA    13      28.457  35.029  38.927  1.00  0.00           N  
ATOM    186  CA  ALA    13      29.154  33.792  39.237  1.00  0.00           C  
ATOM    187  C   ALA    13      28.662  33.138  40.581  1.00  0.00           C  
ATOM    188  O   ALA    13      28.391  33.783  41.519  1.00  0.00           O  
ATOM    189  CB  ALA    13      30.699  34.038  39.306  1.00  0.00           C  
ATOM    190  H   ALA    13      28.355  35.617  39.741  1.00  0.00           H  
ATOM    191  HA  ALA    13      28.867  33.187  38.378  1.00  0.00           H  
ATOM    192  HB1 ALA    13      30.979  34.400  40.297  1.00  0.00           H  
ATOM    193  HB2 ALA    13      31.243  33.120  39.084  1.00  0.00           H  
ATOM    194  HB3 ALA    13      30.984  34.624  38.433  1.00  0.00           H  
ATOM    195  N   ILE    14      28.863  31.810  40.720  1.00  0.00           N  
ATOM    196  CA  ILE    14      28.593  31.037  41.898  1.00  0.00           C  
ATOM    197  C   ILE    14      29.724  31.238  42.959  1.00  0.00           C  
ATOM    198  O   ILE    14      30.906  30.826  42.753  1.00  0.00           O  
ATOM    199  CB  ILE    14      28.412  29.506  41.588  1.00  0.00           C  
ATOM    200  CG2 ILE    14      28.420  28.538  42.856  1.00  0.00           C  
ATOM    201  CG1 ILE    14      26.994  29.493  40.947  1.00  0.00           C  
ATOM    202  CD1 ILE    14      26.663  28.165  40.298  1.00  0.00           C  
ATOM    203  H   ILE    14      29.215  31.296  39.924  1.00  0.00           H  
ATOM    204  HA  ILE    14      27.669  31.366  42.375  1.00  0.00           H  
ATOM    205  HB  ILE    14      29.087  29.256  40.770  1.00  0.00           H  
ATOM    206 HG21 ILE    14      29.462  28.460  43.164  1.00  0.00           H  
ATOM    207 HG22 ILE    14      27.853  29.120  43.583  1.00  0.00           H  
ATOM    208 HG23 ILE    14      27.811  27.653  42.676  1.00  0.00           H  
ATOM    209 HG12 ILE    14      26.251  29.653  41.729  1.00  0.00           H  
ATOM    210 HG13 ILE    14      26.980  30.209  40.124  1.00  0.00           H  
ATOM    211 HD11 ILE    14      25.759  28.453  39.761  1.00  0.00           H  
ATOM    212 HD12 ILE    14      27.425  27.867  39.576  1.00  0.00           H  
ATOM    213 HD13 ILE    14      26.506  27.401  41.058  1.00  0.00           H  
ATOM    214  N   TRP    15      29.438  31.776  44.161  1.00  0.00           N  
ATOM    215  CA  TRP    15      30.379  31.831  45.300  1.00  0.00           C  
ATOM    216  C   TRP    15      30.330  30.467  46.049  1.00  0.00           C  
ATOM    217  O   TRP    15      29.461  30.336  46.895  1.00  0.00           O  
ATOM    218  CB  TRP    15      30.059  32.993  46.275  1.00  0.00           C  
ATOM    219  CG  TRP    15      30.969  33.132  47.482  1.00  0.00           C  
ATOM    220  CD1 TRP    15      30.574  33.062  48.763  1.00  0.00           C  
ATOM    221  NE1 TRP    15      31.707  33.131  49.602  1.00  0.00           N  
ATOM    222  CE2 TRP    15      32.858  33.304  48.890  1.00  0.00           C  
ATOM    223  CZ2 TRP    15      34.208  33.420  49.284  1.00  0.00           C  
ATOM    224  CH2 TRP    15      35.220  33.704  48.365  1.00  0.00           C  
ATOM    225  CZ3 TRP    15      34.806  33.869  47.021  1.00  0.00           C  
ATOM    226  CE3 TRP    15      33.432  33.784  46.677  1.00  0.00           C  
ATOM    227  CD2 TRP    15      32.367  33.559  47.596  1.00  0.00           C  
ATOM    228  H   TRP    15      28.567  32.277  44.254  1.00  0.00           H  
ATOM    229  HA  TRP    15      31.371  31.964  44.869  1.00  0.00           H  
ATOM    230  HB2 TRP    15      30.200  33.896  45.679  1.00  0.00           H  
ATOM    231  HB3 TRP    15      29.019  33.139  46.564  1.00  0.00           H  
ATOM    232  HD1 TRP    15      29.607  32.703  49.082  1.00  0.00           H  
ATOM    233  HE1 TRP    15      31.609  33.128  50.607  1.00  0.00           H  
ATOM    234  HZ2 TRP    15      34.470  33.104  50.283  1.00  0.00           H  
ATOM    235  HH2 TRP    15      36.275  33.722  48.594  1.00  0.00           H  
ATOM    236  HZ3 TRP    15      35.531  34.026  46.236  1.00  0.00           H  
ATOM    237  HE3 TRP    15      33.290  33.959  45.620  1.00  0.00           H  
ATOM    238  N   SER    16      31.282  29.586  45.879  1.00  0.00           N  
ATOM    239  CA  SER    16      31.318  28.201  46.179  1.00  0.00           C  
ATOM    240  C   SER    16      31.052  28.028  47.703  1.00  0.00           C  
ATOM    241  O   SER    16      30.232  27.198  48.072  1.00  0.00           O  
ATOM    242  CB  SER    16      32.559  27.542  45.592  1.00  0.00           C  
ATOM    243  OG  SER    16      33.765  28.105  46.045  1.00  0.00           O  
ATOM    244  H   SER    16      32.119  29.966  45.459  1.00  0.00           H  
ATOM    245  HA  SER    16      30.462  27.789  45.646  1.00  0.00           H  
ATOM    246  HB2 SER    16      32.567  26.470  45.789  1.00  0.00           H  
ATOM    247  HB3 SER    16      32.419  27.542  44.511  1.00  0.00           H  
ATOM    248  HG  SER    16      34.105  28.905  45.637  1.00  0.00           H  
ATOM    249  N   GLU    17      31.521  28.952  48.592  1.00  0.00           N  
ATOM    250  CA  GLU    17      31.242  28.897  50.059  1.00  0.00           C  
ATOM    251  C   GLU    17      29.716  29.053  50.466  1.00  0.00           C  
ATOM    252  O   GLU    17      29.248  28.351  51.297  1.00  0.00           O  
ATOM    253  CB  GLU    17      32.139  29.764  50.894  1.00  0.00           C  
ATOM    254  CG  GLU    17      33.545  30.034  50.350  1.00  0.00           C  
ATOM    255  CD  GLU    17      34.277  28.690  50.102  1.00  0.00           C  
ATOM    256  OE1 GLU    17      34.996  28.556  49.079  1.00  0.00           O  
ATOM    257  OE2 GLU    17      34.293  27.732  50.993  1.00  0.00           O1-
ATOM    258  H   GLU    17      32.109  29.665  48.185  1.00  0.00           H  
ATOM    259  HA  GLU    17      31.453  27.850  50.274  1.00  0.00           H  
ATOM    260  HB2 GLU    17      31.657  30.729  51.047  1.00  0.00           H  
ATOM    261  HB3 GLU    17      32.218  29.320  51.886  1.00  0.00           H  
ATOM    262  HG2 GLU    17      33.490  30.622  49.433  1.00  0.00           H  
ATOM    263  HG3 GLU    17      34.168  30.572  51.065  1.00  0.00           H  
ATOM    264  N   ASP    18      29.061  30.048  49.885  1.00  0.00           N  
ATOM    265  CA  ASP    18      27.590  30.165  50.063  1.00  0.00           C  
ATOM    266  C   ASP    18      26.809  29.167  49.114  1.00  0.00           C  
ATOM    267  O   ASP    18      25.763  28.680  49.574  1.00  0.00           O  
ATOM    268  CB  ASP    18      26.885  31.525  49.749  1.00  0.00           C  
ATOM    269  CG  ASP    18      27.125  32.706  50.671  1.00  0.00           C  
ATOM    270  OD1 ASP    18      26.981  33.840  50.197  1.00  0.00           O  
ATOM    271  OD2 ASP    18      27.611  32.461  51.813  1.00  0.00           O1-
ATOM    272  H   ASP    18      29.567  30.599  49.206  1.00  0.00           H  
ATOM    273  HA  ASP    18      27.304  29.987  51.100  1.00  0.00           H  
ATOM    274  HB2 ASP    18      27.288  31.809  48.777  1.00  0.00           H  
ATOM    275  HB3 ASP    18      25.810  31.460  49.581  1.00  0.00           H  
ATOM    276  N   GLY    19      27.221  29.044  47.868  1.00  0.00           N  
ATOM    277  CA  GLY    19      26.601  28.238  46.840  1.00  0.00           C  
ATOM    278  C   GLY    19      25.779  29.075  45.772  1.00  0.00           C  
ATOM    279  O   GLY    19      25.502  28.636  44.666  1.00  0.00           O  
ATOM    280  H   GLY    19      28.053  29.532  47.569  1.00  0.00           H  
ATOM    281  HA2 GLY    19      27.444  27.745  46.356  1.00  0.00           H  
ATOM    282  HA3 GLY    19      25.905  27.502  47.243  1.00  0.00           H  
ATOM    283  N   CYS    20      25.460  30.352  46.079  1.00  0.00           N  
ATOM    284  CA  CYS    20      24.533  31.253  45.377  1.00  0.00           C  
ATOM    285  C   CYS    20      25.309  32.197  44.324  1.00  0.00           C  
ATOM    286  O   CYS    20      26.522  32.430  44.433  1.00  0.00           O  
ATOM    287  CB  CYS    20      23.827  32.036  46.488  1.00  0.00           C  
ATOM    288  SG  CYS    20      22.993  30.786  47.548  1.00  0.00           S  
ATOM    289  H   CYS    20      25.911  30.704  46.911  1.00  0.00           H  
ATOM    290  HA  CYS    20      23.747  30.685  44.881  1.00  0.00           H  
ATOM    291  HB2 CYS    20      24.563  32.643  47.016  1.00  0.00           H  
ATOM    292  HB3 CYS    20      23.018  32.656  46.102  1.00  0.00           H  
ATOM    293  HG  CYS    20      22.014  30.392  46.728  1.00  0.00           H  
ATOM    294  N   ILE    21      24.602  32.768  43.370  1.00  0.00           N  
ATOM    295  CA  ILE    21      25.213  33.714  42.408  1.00  0.00           C  
ATOM    296  C   ILE    21      25.445  35.006  43.137  1.00  0.00           C  
ATOM    297  O   ILE    21      24.550  35.406  43.955  1.00  0.00           O  
ATOM    298  CB  ILE    21      24.384  33.799  41.119  1.00  0.00           C  
ATOM    299  CG2 ILE    21      24.815  35.028  40.338  1.00  0.00           C  
ATOM    300  CG1 ILE    21      24.592  32.601  40.331  1.00  0.00           C  
ATOM    301  CD1 ILE    21      23.810  32.425  39.028  1.00  0.00           C  
ATOM    302  H   ILE    21      23.616  32.565  43.290  1.00  0.00           H  
ATOM    303  HA  ILE    21      26.194  33.338  42.119  1.00  0.00           H  
ATOM    304  HB  ILE    21      23.320  33.904  41.338  1.00  0.00           H  
ATOM    305 HG21 ILE    21      25.871  35.169  40.110  1.00  0.00           H  
ATOM    306 HG22 ILE    21      24.192  35.135  39.450  1.00  0.00           H  
ATOM    307 HG23 ILE    21      24.528  35.934  40.872  1.00  0.00           H  
ATOM    308 HG12 ILE    21      25.655  32.517  40.108  1.00  0.00           H  
ATOM    309 HG13 ILE    21      24.213  31.750  40.897  1.00  0.00           H  
ATOM    310 HD11 ILE    21      22.734  32.379  39.194  1.00  0.00           H  
ATOM    311 HD12 ILE    21      24.078  33.220  38.333  1.00  0.00           H  
ATOM    312 HD13 ILE    21      24.230  31.536  38.558  1.00  0.00           H  
ATOM    313  N   TYR    22      26.529  35.699  42.851  1.00  0.00           N  
ATOM    314  CA  TYR    22      26.944  37.047  43.308  1.00  0.00           C  
ATOM    315  C   TYR    22      27.540  37.679  42.135  1.00  0.00           C  
ATOM    316  O   TYR    22      27.977  36.987  41.216  1.00  0.00           O  
ATOM    317  CB  TYR    22      28.024  37.048  44.359  1.00  0.00           C  
ATOM    318  CG  TYR    22      27.394  36.588  45.641  1.00  0.00           C  
ATOM    319  CD1 TYR    22      27.415  35.218  46.091  1.00  0.00           C  
ATOM    320  CE1 TYR    22      26.734  34.839  47.300  1.00  0.00           C  
ATOM    321  CZ  TYR    22      25.999  35.855  47.981  1.00  0.00           C  
ATOM    322  OH  TYR    22      25.373  35.570  49.160  1.00  0.00           O  
ATOM    323  CE2 TYR    22      26.095  37.234  47.630  1.00  0.00           C  
ATOM    324  CD2 TYR    22      26.630  37.560  46.356  1.00  0.00           C  
ATOM    325  H   TYR    22      27.226  35.273  42.257  1.00  0.00           H  
ATOM    326  HA  TYR    22      26.014  37.560  43.551  1.00  0.00           H  
ATOM    327  HB2 TYR    22      28.850  36.428  44.011  1.00  0.00           H  
ATOM    328  HB3 TYR    22      28.505  38.016  44.496  1.00  0.00           H  
ATOM    329  HD1 TYR    22      27.847  34.538  45.370  1.00  0.00           H  
ATOM    330  HE1 TYR    22      26.796  33.850  47.730  1.00  0.00           H  
ATOM    331  HH  TYR    22      25.870  34.899  49.635  1.00  0.00           H  
ATOM    332  HE2 TYR    22      25.598  38.011  48.191  1.00  0.00           H  
ATOM    333  HD2 TYR    22      26.616  38.592  46.039  1.00  0.00           H  
ATOM    334  N   PRO    23      27.690  39.033  42.129  1.00  0.00           N  
ATOM    335  CA  PRO    23      28.313  39.698  40.953  1.00  0.00           C  
ATOM    336  C   PRO    23      29.801  39.842  41.042  1.00  0.00           C  
ATOM    337  O   PRO    23      30.347  40.205  42.138  1.00  0.00           O  
ATOM    338  CD  PRO    23      27.186  39.996  43.108  1.00  0.00           C  
ATOM    339  CG  PRO    23      27.182  41.387  42.451  1.00  0.00           C  
ATOM    340  CB  PRO    23      27.725  41.114  41.015  1.00  0.00           C  
ATOM    341  HD2 PRO    23      27.842  40.025  43.977  1.00  0.00           H  
ATOM    342  HD3 PRO    23      26.177  39.631  43.302  1.00  0.00           H  
ATOM    343  HG2 PRO    23      27.877  42.029  42.992  1.00  0.00           H  
ATOM    344  HG3 PRO    23      26.142  41.690  42.336  1.00  0.00           H  
ATOM    345  HB2 PRO    23      28.379  41.855  40.556  1.00  0.00           H  
ATOM    346  HB3 PRO    23      26.899  41.092  40.305  1.00  0.00           H  
ATOM    347  HA  PRO    23      28.079  39.220  40.002  1.00  0.00           H  
ATOM    348  N   ALA    24      30.486  39.773  39.921  1.00  0.00           N  
ATOM    349  CA  ALA    24      31.943  39.916  39.790  1.00  0.00           C  
ATOM    350  C   ALA    24      32.355  40.507  38.453  1.00  0.00           C  
ATOM    351  O   ALA    24      31.604  40.892  37.535  1.00  0.00           O  
ATOM    352  CB  ALA    24      32.454  38.530  40.104  1.00  0.00           C  
ATOM    353  H   ALA    24      29.937  39.513  39.115  1.00  0.00           H  
ATOM    354  HA  ALA    24      32.335  40.634  40.509  1.00  0.00           H  
ATOM    355  HB1 ALA    24      32.276  38.223  41.135  1.00  0.00           H  
ATOM    356  HB2 ALA    24      31.900  37.802  39.513  1.00  0.00           H  
ATOM    357  HB3 ALA    24      33.534  38.425  40.001  1.00  0.00           H  
ATOM    358  N   THR    25      33.653  40.428  38.197  1.00  0.00           N  
ATOM    359  CA  THR    25      34.415  40.773  37.012  1.00  0.00           C  
ATOM    360  C   THR    25      35.693  39.998  36.737  1.00  0.00           C  
ATOM    361  O   THR    25      36.411  39.638  37.674  1.00  0.00           O  
ATOM    362  CB  THR    25      34.669  42.326  37.128  1.00  0.00           C  
ATOM    363  CG2 THR    25      35.663  42.801  38.138  1.00  0.00           C  
ATOM    364  OG1 THR    25      35.236  42.703  35.819  1.00  0.00           O  
ATOM    365  H   THR    25      34.221  40.109  38.969  1.00  0.00           H  
ATOM    366  HA  THR    25      33.741  40.565  36.181  1.00  0.00           H  
ATOM    367  HB  THR    25      33.767  42.926  37.239  1.00  0.00           H  
ATOM    368 HG21 THR    25      36.560  42.238  37.879  1.00  0.00           H  
ATOM    369 HG22 THR    25      35.828  43.865  37.972  1.00  0.00           H  
ATOM    370 HG23 THR    25      35.355  42.494  39.138  1.00  0.00           H  
ATOM    371  HG1 THR    25      34.711  42.200  35.192  1.00  0.00           H  
ATOM    372  N   ILE    26      36.115  39.792  35.444  1.00  0.00           N  
ATOM    373  CA  ILE    26      37.221  38.934  35.049  1.00  0.00           C  
ATOM    374  C   ILE    26      38.616  39.654  35.261  1.00  0.00           C  
ATOM    375  O   ILE    26      38.984  40.682  34.682  1.00  0.00           O  
ATOM    376  CB  ILE    26      36.906  38.342  33.594  1.00  0.00           C  
ATOM    377  CG2 ILE    26      37.939  37.310  33.132  1.00  0.00           C  
ATOM    378  CG1 ILE    26      35.515  37.672  33.610  1.00  0.00           C  
ATOM    379  CD1 ILE    26      34.910  37.083  32.287  1.00  0.00           C  
ATOM    380  H   ILE    26      35.557  40.195  34.705  1.00  0.00           H  
ATOM    381  HA  ILE    26      37.278  38.032  35.658  1.00  0.00           H  
ATOM    382  HB  ILE    26      36.862  39.112  32.823  1.00  0.00           H  
ATOM    383 HG21 ILE    26      37.891  36.492  33.851  1.00  0.00           H  
ATOM    384 HG22 ILE    26      37.700  36.876  32.161  1.00  0.00           H  
ATOM    385 HG23 ILE    26      38.964  37.648  32.978  1.00  0.00           H  
ATOM    386 HG12 ILE    26      35.492  36.937  34.414  1.00  0.00           H  
ATOM    387 HG13 ILE    26      34.898  38.542  33.834  1.00  0.00           H  
ATOM    388 HD11 ILE    26      33.841  37.063  32.500  1.00  0.00           H  
ATOM    389 HD12 ILE    26      35.159  37.742  31.455  1.00  0.00           H  
ATOM    390 HD13 ILE    26      35.394  36.112  32.187  1.00  0.00           H  
ATOM    391  N   ALA    27      39.403  39.035  36.156  1.00  0.00           N  
ATOM    392  CA  ALA    27      40.833  39.361  36.350  1.00  0.00           C  
ATOM    393  C   ALA    27      41.752  38.601  35.458  1.00  0.00           C  
ATOM    394  O   ALA    27      42.692  39.205  34.924  1.00  0.00           O  
ATOM    395  CB  ALA    27      41.277  39.112  37.736  1.00  0.00           C  
ATOM    396  H   ALA    27      39.057  38.236  36.668  1.00  0.00           H  
ATOM    397  HA  ALA    27      41.079  40.390  36.089  1.00  0.00           H  
ATOM    398  HB1 ALA    27      42.272  39.544  37.846  1.00  0.00           H  
ATOM    399  HB2 ALA    27      40.568  39.683  38.336  1.00  0.00           H  
ATOM    400  HB3 ALA    27      41.273  38.087  38.107  1.00  0.00           H  
ATOM    401  N   SER    28      41.564  37.259  35.301  1.00  0.00           N  
ATOM    402  CA  SER    28      42.318  36.426  34.395  1.00  0.00           C  
ATOM    403  C   SER    28      41.422  35.391  33.719  1.00  0.00           C  
ATOM    404  O   SER    28      40.336  35.051  34.242  1.00  0.00           O  
ATOM    405  CB  SER    28      43.519  35.789  35.109  1.00  0.00           C  
ATOM    406  OG  SER    28      44.527  35.308  34.201  1.00  0.00           O  
ATOM    407  H   SER    28      40.865  36.842  35.900  1.00  0.00           H  
ATOM    408  HA  SER    28      42.800  37.003  33.605  1.00  0.00           H  
ATOM    409  HB2 SER    28      44.098  36.530  35.660  1.00  0.00           H  
ATOM    410  HB3 SER    28      43.267  34.881  35.656  1.00  0.00           H  
ATOM    411  HG  SER    28      45.015  36.031  33.800  1.00  0.00           H  
ATOM    412  N   ILE    29      41.813  34.789  32.564  1.00  0.00           N  
ATOM    413  CA  ILE    29      41.058  33.677  31.904  1.00  0.00           C  
ATOM    414  C   ILE    29      42.050  32.734  31.171  1.00  0.00           C  
ATOM    415  O   ILE    29      42.938  33.242  30.467  1.00  0.00           O  
ATOM    416  CB  ILE    29      39.953  34.348  31.076  1.00  0.00           C  
ATOM    417  CG2 ILE    29      40.503  35.399  30.104  1.00  0.00           C  
ATOM    418  CG1 ILE    29      39.017  33.355  30.362  1.00  0.00           C  
ATOM    419  CD1 ILE    29      37.706  34.165  29.945  1.00  0.00           C  
ATOM    420  H   ILE    29      42.595  35.147  32.035  1.00  0.00           H  
ATOM    421  HA  ILE    29      40.694  33.048  32.717  1.00  0.00           H  
ATOM    422  HB  ILE    29      39.241  34.899  31.692  1.00  0.00           H  
ATOM    423 HG21 ILE    29      39.755  35.638  29.348  1.00  0.00           H  
ATOM    424 HG22 ILE    29      40.572  36.315  30.692  1.00  0.00           H  
ATOM    425 HG23 ILE    29      41.538  35.326  29.773  1.00  0.00           H  
ATOM    426 HG12 ILE    29      39.542  32.959  29.493  1.00  0.00           H  
ATOM    427 HG13 ILE    29      38.735  32.535  31.022  1.00  0.00           H  
ATOM    428 HD11 ILE    29      37.827  35.243  30.060  1.00  0.00           H  
ATOM    429 HD12 ILE    29      37.462  33.986  28.897  1.00  0.00           H  
ATOM    430 HD13 ILE    29      36.810  33.852  30.481  1.00  0.00           H  
ATOM    431  N   ASP    30      41.954  31.382  31.398  1.00  0.00           N  
ATOM    432  CA  ASP    30      42.714  30.395  30.732  1.00  0.00           C  
ATOM    433  C   ASP    30      41.787  29.570  29.816  1.00  0.00           C  
ATOM    434  O   ASP    30      41.150  28.553  30.147  1.00  0.00           O  
ATOM    435  CB  ASP    30      43.441  29.557  31.825  1.00  0.00           C  
ATOM    436  CG  ASP    30      44.427  28.591  31.211  1.00  0.00           C  
ATOM    437  OD1 ASP    30      44.472  28.209  29.986  1.00  0.00           O  
ATOM    438  OD2 ASP    30      45.242  28.137  32.038  1.00  0.00           O1-
ATOM    439  H   ASP    30      41.422  31.096  32.207  1.00  0.00           H  
ATOM    440  HA  ASP    30      43.544  30.856  30.197  1.00  0.00           H  
ATOM    441  HB2 ASP    30      43.973  30.356  32.342  1.00  0.00           H  
ATOM    442  HB3 ASP    30      42.815  29.110  32.598  1.00  0.00           H  
ATOM    443  N   PHE    31      41.809  30.053  28.590  1.00  0.00           N  
ATOM    444  CA  PHE    31      40.990  29.558  27.491  1.00  0.00           C  
ATOM    445  C   PHE    31      41.203  28.072  27.224  1.00  0.00           C  
ATOM    446  O   PHE    31      40.340  27.236  26.984  1.00  0.00           O  
ATOM    447  CB  PHE    31      41.313  30.318  26.229  1.00  0.00           C  
ATOM    448  CG  PHE    31      40.663  29.806  24.979  1.00  0.00           C  
ATOM    449  CD1 PHE    31      39.276  29.738  24.812  1.00  0.00           C  
ATOM    450  CE1 PHE    31      38.687  29.135  23.707  1.00  0.00           C  
ATOM    451  CZ  PHE    31      39.486  28.688  22.722  1.00  0.00           C  
ATOM    452  CE2 PHE    31      40.906  28.721  22.928  1.00  0.00           C  
ATOM    453  CD2 PHE    31      41.525  29.275  24.022  1.00  0.00           C  
ATOM    454  H   PHE    31      42.388  30.830  28.306  1.00  0.00           H  
ATOM    455  HA  PHE    31      39.974  29.628  27.881  1.00  0.00           H  
ATOM    456  HB2 PHE    31      40.835  31.292  26.329  1.00  0.00           H  
ATOM    457  HB3 PHE    31      42.379  30.528  26.133  1.00  0.00           H  
ATOM    458  HD1 PHE    31      38.751  30.044  25.705  1.00  0.00           H  
ATOM    459  HE1 PHE    31      37.645  29.320  23.494  1.00  0.00           H  
ATOM    460  HZ  PHE    31      39.098  28.341  21.776  1.00  0.00           H  
ATOM    461  HE2 PHE    31      41.550  28.454  22.103  1.00  0.00           H  
ATOM    462  HD2 PHE    31      42.595  29.271  24.165  1.00  0.00           H  
ATOM    463  N   LYS    32      42.452  27.711  27.238  1.00  0.00           N  
ATOM    464  CA  LYS    32      42.892  26.330  26.920  1.00  0.00           C  
ATOM    465  C   LYS    32      42.727  25.314  28.054  1.00  0.00           C  
ATOM    466  O   LYS    32      43.198  24.182  27.936  1.00  0.00           O  
ATOM    467  CB  LYS    32      44.396  26.296  26.454  1.00  0.00           C  
ATOM    468  CG  LYS    32      44.660  26.808  25.070  1.00  0.00           C  
ATOM    469  CD  LYS    32      46.169  26.984  24.753  1.00  0.00           C  
ATOM    470  CE  LYS    32      46.251  27.639  23.389  1.00  0.00           C  
ATOM    471  NZ  LYS    32      47.614  27.766  22.976  1.00  0.00           N1+
ATOM    472  H   LYS    32      43.111  28.447  27.441  1.00  0.00           H  
ATOM    473  HA  LYS    32      42.370  25.953  26.041  1.00  0.00           H  
ATOM    474  HB2 LYS    32      45.063  26.800  27.151  1.00  0.00           H  
ATOM    475  HB3 LYS    32      44.752  25.268  26.515  1.00  0.00           H  
ATOM    476  HG2 LYS    32      44.272  26.018  24.427  1.00  0.00           H  
ATOM    477  HG3 LYS    32      44.109  27.739  24.932  1.00  0.00           H  
ATOM    478  HD2 LYS    32      46.661  27.550  25.544  1.00  0.00           H  
ATOM    479  HD3 LYS    32      46.622  25.995  24.678  1.00  0.00           H  
ATOM    480  HE2 LYS    32      45.574  27.247  22.630  1.00  0.00           H  
ATOM    481  HE3 LYS    32      45.855  28.654  23.418  1.00  0.00           H  
ATOM    482  HZ1 LYS    32      47.973  26.868  22.683  1.00  0.00           H  
ATOM    483  HZ2 LYS    32      47.684  28.413  22.204  1.00  0.00           H  
ATOM    484  HZ3 LYS    32      48.233  28.101  23.701  1.00  0.00           H  
ATOM    485  N   ARG    33      42.076  25.642  29.179  1.00  0.00           N  
ATOM    486  CA  ARG    33      41.576  24.708  30.193  1.00  0.00           C  
ATOM    487  C   ARG    33      40.025  24.781  30.310  1.00  0.00           C  
ATOM    488  O   ARG    33      39.367  23.951  30.955  1.00  0.00           O  
ATOM    489  CB  ARG    33      42.210  24.745  31.566  1.00  0.00           C  
ATOM    490  CG  ARG    33      43.758  24.757  31.561  1.00  0.00           C  
ATOM    491  CD  ARG    33      44.265  24.662  32.972  1.00  0.00           C  
ATOM    492  NE  ARG    33      44.527  26.015  33.653  1.00  0.00           N  
ATOM    493  CZ  ARG    33      43.754  26.593  34.573  1.00  0.00           C  
ATOM    494  NH1 ARG    33      42.951  25.909  35.334  1.00  0.00           N  
ATOM    495  NH2 ARG    33      43.811  27.870  34.891  1.00  0.00           N1+
ATOM    496  H   ARG    33      41.968  26.629  29.363  1.00  0.00           H  
ATOM    497  HA  ARG    33      41.724  23.726  29.743  1.00  0.00           H  
ATOM    498  HB2 ARG    33      41.888  25.669  32.047  1.00  0.00           H  
ATOM    499  HB3 ARG    33      41.714  23.896  32.037  1.00  0.00           H  
ATOM    500  HG2 ARG    33      44.022  23.900  30.942  1.00  0.00           H  
ATOM    501  HG3 ARG    33      44.072  25.742  31.214  1.00  0.00           H  
ATOM    502  HD2 ARG    33      43.605  24.046  33.582  1.00  0.00           H  
ATOM    503  HD3 ARG    33      45.286  24.282  32.993  1.00  0.00           H  
ATOM    504  HE  ARG    33      45.085  26.686  33.144  1.00  0.00           H  
ATOM    505 HH11 ARG    33      42.672  25.031  34.920  1.00  0.00           H  
ATOM    506 HH12 ARG    33      42.362  26.409  35.986  1.00  0.00           H  
ATOM    507 HH21 ARG    33      44.327  28.495  34.287  1.00  0.00           H  
ATOM    508 HH22 ARG    33      43.377  28.185  35.747  1.00  0.00           H  
ATOM    509  N   GLU    34      39.482  25.756  29.649  1.00  0.00           N  
ATOM    510  CA  GLU    34      38.122  26.219  29.861  1.00  0.00           C  
ATOM    511  C   GLU    34      37.800  26.690  31.295  1.00  0.00           C  
ATOM    512  O   GLU    34      36.967  26.058  31.984  1.00  0.00           O  
ATOM    513  CB  GLU    34      37.068  25.354  29.125  1.00  0.00           C  
ATOM    514  CG  GLU    34      37.572  24.798  27.766  1.00  0.00           C  
ATOM    515  CD  GLU    34      38.525  23.598  27.816  1.00  0.00           C  
ATOM    516  OE1 GLU    34      38.060  22.604  28.355  1.00  0.00           O  
ATOM    517  OE2 GLU    34      39.688  23.558  27.338  1.00  0.00           O1-
ATOM    518  H   GLU    34      39.969  26.310  28.959  1.00  0.00           H  
ATOM    519  HA  GLU    34      37.975  27.146  29.306  1.00  0.00           H  
ATOM    520  HB2 GLU    34      36.822  24.537  29.805  1.00  0.00           H  
ATOM    521  HB3 GLU    34      36.129  25.890  28.988  1.00  0.00           H  
ATOM    522  HG2 GLU    34      36.710  24.456  27.194  1.00  0.00           H  
ATOM    523  HG3 GLU    34      37.962  25.655  27.216  1.00  0.00           H  
ATOM    524  N   THR    35      38.512  27.672  31.787  1.00  0.00           N  
ATOM    525  CA  THR    35      38.294  28.235  33.098  1.00  0.00           C  
ATOM    526  C   THR    35      38.443  29.797  33.071  1.00  0.00           C  
ATOM    527  O   THR    35      38.851  30.338  32.030  1.00  0.00           O  
ATOM    528  CB  THR    35      39.214  27.557  34.095  1.00  0.00           C  
ATOM    529  CG2 THR    35      39.247  26.017  34.104  1.00  0.00           C  
ATOM    530  OG1 THR    35      40.495  27.915  33.746  1.00  0.00           O  
ATOM    531  H   THR    35      39.262  28.106  31.268  1.00  0.00           H  
ATOM    532  HA  THR    35      37.253  28.060  33.371  1.00  0.00           H  
ATOM    533  HB  THR    35      39.073  27.890  35.124  1.00  0.00           H  
ATOM    534 HG21 THR    35      38.266  25.562  34.246  1.00  0.00           H  
ATOM    535 HG22 THR    35      39.576  25.645  33.133  1.00  0.00           H  
ATOM    536 HG23 THR    35      40.010  25.695  34.812  1.00  0.00           H  
ATOM    537  HG1 THR    35      40.719  28.784  34.086  1.00  0.00           H  
ATOM    538  N   CYS    36      38.140  30.435  34.195  1.00  0.00           N  
ATOM    539  CA  CYS    36      38.200  31.864  34.311  1.00  0.00           C  
ATOM    540  C   CYS    36      38.331  32.170  35.823  1.00  0.00           C  
ATOM    541  O   CYS    36      37.556  31.707  36.627  1.00  0.00           O  
ATOM    542  CB  CYS    36      36.864  32.381  33.879  1.00  0.00           C  
ATOM    543  SG  CYS    36      36.947  34.133  33.603  1.00  0.00           S  
ATOM    544  H   CYS    36      37.699  29.848  34.890  1.00  0.00           H  
ATOM    545  HA  CYS    36      38.964  32.345  33.698  1.00  0.00           H  
ATOM    546  HB2 CYS    36      36.477  31.893  32.983  1.00  0.00           H  
ATOM    547  HB3 CYS    36      36.157  32.208  34.691  1.00  0.00           H  
ATOM    548  HG  CYS    36      37.112  34.387  34.903  1.00  0.00           H  
ATOM    549  N   VAL    37      39.136  33.205  36.145  1.00  0.00           N  
ATOM    550  CA  VAL    37      39.350  33.796  37.502  1.00  0.00           C  
ATOM    551  C   VAL    37      38.599  35.068  37.743  1.00  0.00           C  
ATOM    552  O   VAL    37      38.786  36.051  36.989  1.00  0.00           O  
ATOM    553  CB  VAL    37      40.846  34.085  37.684  1.00  0.00           C  
ATOM    554  CG1 VAL    37      41.102  34.406  39.188  1.00  0.00           C  
ATOM    555  CG2 VAL    37      41.868  32.945  37.369  1.00  0.00           C  
ATOM    556  H   VAL    37      39.565  33.681  35.364  1.00  0.00           H  
ATOM    557  HA  VAL    37      39.104  33.022  38.229  1.00  0.00           H  
ATOM    558  HB  VAL    37      41.161  35.018  37.216  1.00  0.00           H  
ATOM    559 HG11 VAL    37      40.891  33.545  39.822  1.00  0.00           H  
ATOM    560 HG12 VAL    37      42.106  34.790  39.368  1.00  0.00           H  
ATOM    561 HG13 VAL    37      40.456  35.196  39.572  1.00  0.00           H  
ATOM    562 HG21 VAL    37      41.546  32.078  37.945  1.00  0.00           H  
ATOM    563 HG22 VAL    37      41.725  32.656  36.328  1.00  0.00           H  
ATOM    564 HG23 VAL    37      42.869  33.144  37.753  1.00  0.00           H  
ATOM    565  N   VAL    38      37.639  35.184  38.728  1.00  0.00           N  
ATOM    566  CA  VAL    38      36.696  36.335  38.905  1.00  0.00           C  
ATOM    567  C   VAL    38      36.808  37.016  40.222  1.00  0.00           C  
ATOM    568  O   VAL    38      36.732  36.401  41.283  1.00  0.00           O  
ATOM    569  CB  VAL    38      35.324  35.900  38.688  1.00  0.00           C  
ATOM    570  CG1 VAL    38      35.033  35.674  37.266  1.00  0.00           C  
ATOM    571  CG2 VAL    38      34.836  34.780  39.579  1.00  0.00           C  
ATOM    572  H   VAL    38      37.558  34.483  39.451  1.00  0.00           H  
ATOM    573  HA  VAL    38      36.889  37.076  38.130  1.00  0.00           H  
ATOM    574  HB  VAL    38      34.702  36.751  38.967  1.00  0.00           H  
ATOM    575 HG11 VAL    38      35.561  34.813  36.855  1.00  0.00           H  
ATOM    576 HG12 VAL    38      33.965  35.488  37.147  1.00  0.00           H  
ATOM    577 HG13 VAL    38      35.351  36.530  36.671  1.00  0.00           H  
ATOM    578 HG21 VAL    38      33.790  34.664  39.295  1.00  0.00           H  
ATOM    579 HG22 VAL    38      35.360  33.873  39.281  1.00  0.00           H  
ATOM    580 HG23 VAL    38      34.914  34.968  40.650  1.00  0.00           H  
ATOM    581  N   VAL    39      36.822  38.375  40.265  1.00  0.00           N  
ATOM    582  CA  VAL    39      36.849  39.264  41.507  1.00  0.00           C  
ATOM    583  C   VAL    39      35.500  39.750  41.871  1.00  0.00           C  
ATOM    584  O   VAL    39      34.810  40.256  40.938  1.00  0.00           O  
ATOM    585  CB  VAL    39      37.737  40.456  41.212  1.00  0.00           C  
ATOM    586  CG1 VAL    39      37.720  41.639  42.196  1.00  0.00           C  
ATOM    587  CG2 VAL    39      39.219  39.982  41.245  1.00  0.00           C  
ATOM    588  H   VAL    39      36.827  38.813  39.355  1.00  0.00           H  
ATOM    589  HA  VAL    39      37.241  38.688  42.346  1.00  0.00           H  
ATOM    590  HB  VAL    39      37.378  40.771  40.231  1.00  0.00           H  
ATOM    591 HG11 VAL    39      36.704  42.014  42.072  1.00  0.00           H  
ATOM    592 HG12 VAL    39      37.863  41.229  43.196  1.00  0.00           H  
ATOM    593 HG13 VAL    39      38.340  42.500  41.951  1.00  0.00           H  
ATOM    594 HG21 VAL    39      39.390  39.062  40.685  1.00  0.00           H  
ATOM    595 HG22 VAL    39      39.811  40.772  40.784  1.00  0.00           H  
ATOM    596 HG23 VAL    39      39.497  39.828  42.288  1.00  0.00           H  
ATOM    597  N   TYR    40      35.019  39.508  43.125  1.00  0.00           N  
ATOM    598  CA  TYR    40      33.584  39.808  43.455  1.00  0.00           C  
ATOM    599  C   TYR    40      33.464  41.315  43.761  1.00  0.00           C  
ATOM    600  O   TYR    40      34.267  41.879  44.499  1.00  0.00           O  
ATOM    601  CB  TYR    40      33.089  38.858  44.581  1.00  0.00           C  
ATOM    602  CG  TYR    40      33.027  37.478  43.976  1.00  0.00           C  
ATOM    603  CD1 TYR    40      34.196  36.644  43.883  1.00  0.00           C  
ATOM    604  CE1 TYR    40      34.052  35.339  43.465  1.00  0.00           C  
ATOM    605  CZ  TYR    40      32.825  34.814  43.077  1.00  0.00           C  
ATOM    606  OH  TYR    40      32.670  33.536  42.718  1.00  0.00           O  
ATOM    607  CE2 TYR    40      31.699  35.695  43.013  1.00  0.00           C  
ATOM    608  CD2 TYR    40      31.798  37.020  43.440  1.00  0.00           C  
ATOM    609  H   TYR    40      35.590  39.023  43.803  1.00  0.00           H  
ATOM    610  HA  TYR    40      32.885  39.676  42.629  1.00  0.00           H  
ATOM    611  HB2 TYR    40      33.799  38.913  45.406  1.00  0.00           H  
ATOM    612  HB3 TYR    40      32.133  39.101  45.046  1.00  0.00           H  
ATOM    613  HD1 TYR    40      35.127  37.088  44.203  1.00  0.00           H  
ATOM    614  HE1 TYR    40      34.856  34.650  43.247  1.00  0.00           H  
ATOM    615  HH  TYR    40      33.243  32.999  43.270  1.00  0.00           H  
ATOM    616  HE2 TYR    40      30.754  35.271  42.708  1.00  0.00           H  
ATOM    617  HD2 TYR    40      31.068  37.814  43.494  1.00  0.00           H  
ATOM    618  N   THR    41      32.347  41.842  43.345  1.00  0.00           N  
ATOM    619  CA  THR    41      32.175  43.329  43.545  1.00  0.00           C  
ATOM    620  C   THR    41      31.612  43.633  44.958  1.00  0.00           C  
ATOM    621  O   THR    41      30.661  42.980  45.346  1.00  0.00           O  
ATOM    622  CB  THR    41      31.257  43.848  42.440  1.00  0.00           C  
ATOM    623  CG2 THR    41      30.674  45.231  42.717  1.00  0.00           C  
ATOM    624  OG1 THR    41      31.979  43.847  41.150  1.00  0.00           O  
ATOM    625  H   THR    41      31.726  41.341  42.726  1.00  0.00           H  
ATOM    626  HA  THR    41      33.161  43.793  43.503  1.00  0.00           H  
ATOM    627  HB  THR    41      30.434  43.141  42.330  1.00  0.00           H  
ATOM    628 HG21 THR    41      30.123  45.614  41.858  1.00  0.00           H  
ATOM    629 HG22 THR    41      29.988  45.219  43.564  1.00  0.00           H  
ATOM    630 HG23 THR    41      31.463  45.893  43.072  1.00  0.00           H  
ATOM    631  HG1 THR    41      31.238  44.048  40.574  1.00  0.00           H  
ATOM    632  N   GLY    42      32.219  44.551  45.724  1.00  0.00           N  
ATOM    633  CA  GLY    42      31.873  44.874  47.086  1.00  0.00           C  
ATOM    634  C   GLY    42      32.423  43.723  48.053  1.00  0.00           C  
ATOM    635  O   GLY    42      32.236  43.882  49.293  1.00  0.00           O  
ATOM    636  H   GLY    42      33.077  44.930  45.353  1.00  0.00           H  
ATOM    637  HA2 GLY    42      32.298  45.861  47.265  1.00  0.00           H  
ATOM    638  HA3 GLY    42      30.790  44.986  47.141  1.00  0.00           H  
ATOM    639  N   TYR    43      33.002  42.624  47.624  1.00  0.00           N  
ATOM    640  CA  TYR    43      33.737  41.646  48.445  1.00  0.00           C  
ATOM    641  C   TYR    43      35.230  41.670  48.171  1.00  0.00           C  
ATOM    642  O   TYR    43      36.062  41.348  49.050  1.00  0.00           O  
ATOM    643  CB  TYR    43      33.143  40.213  48.386  1.00  0.00           C  
ATOM    644  CG  TYR    43      31.675  40.169  48.538  1.00  0.00           C  
ATOM    645  CD1 TYR    43      30.770  40.121  47.429  1.00  0.00           C  
ATOM    646  CE1 TYR    43      29.388  40.072  47.656  1.00  0.00           C  
ATOM    647  CZ  TYR    43      28.855  39.898  48.969  1.00  0.00           C  
ATOM    648  OH  TYR    43      27.516  39.761  49.143  1.00  0.00           O  
ATOM    649  CE2 TYR    43      29.678  39.973  50.096  1.00  0.00           C  
ATOM    650  CD2 TYR    43      31.068  40.112  49.804  1.00  0.00           C  
ATOM    651  H   TYR    43      32.968  42.484  46.624  1.00  0.00           H  
ATOM    652  HA  TYR    43      33.543  41.897  49.488  1.00  0.00           H  
ATOM    653  HB2 TYR    43      33.296  39.843  47.373  1.00  0.00           H  
ATOM    654  HB3 TYR    43      33.591  39.549  49.125  1.00  0.00           H  
ATOM    655  HD1 TYR    43      31.172  40.312  46.445  1.00  0.00           H  
ATOM    656  HE1 TYR    43      28.681  40.309  46.875  1.00  0.00           H  
ATOM    657  HH  TYR    43      27.331  39.170  49.877  1.00  0.00           H  
ATOM    658  HE2 TYR    43      29.245  39.862  51.079  1.00  0.00           H  
ATOM    659  HD2 TYR    43      31.704  40.287  50.659  1.00  0.00           H  
ATOM    660  N   GLY    44      35.672  41.917  46.888  1.00  0.00           N  
ATOM    661  CA  GLY    44      37.128  42.003  46.465  1.00  0.00           C  
ATOM    662  C   GLY    44      37.972  40.739  46.353  1.00  0.00           C  
ATOM    663  O   GLY    44      39.008  40.772  45.672  1.00  0.00           O  
ATOM    664  H   GLY    44      34.974  42.265  46.247  1.00  0.00           H  
ATOM    665  HA2 GLY    44      37.153  42.345  45.430  1.00  0.00           H  
ATOM    666  HA3 GLY    44      37.538  42.779  47.112  1.00  0.00           H  
ATOM    667  N   ASN    45      37.522  39.608  47.054  1.00  0.00           N  
ATOM    668  CA  ASN    45      37.962  38.275  46.829  1.00  0.00           C  
ATOM    669  C   ASN    45      37.912  37.782  45.413  1.00  0.00           C  
ATOM    670  O   ASN    45      37.072  38.277  44.633  1.00  0.00           O  
ATOM    671  CB  ASN    45      37.312  37.317  47.807  1.00  0.00           C  
ATOM    672  CG  ASN    45      37.582  37.763  49.273  1.00  0.00           C  
ATOM    673  OD1 ASN    45      36.799  38.445  49.936  1.00  0.00           O  
ATOM    674  ND2 ASN    45      38.729  37.492  49.720  1.00  0.00           N  
ATOM    675  H   ASN    45      36.627  39.741  47.504  1.00  0.00           H  
ATOM    676  HA  ASN    45      39.025  38.277  47.068  1.00  0.00           H  
ATOM    677  HB2 ASN    45      36.232  37.342  47.658  1.00  0.00           H  
ATOM    678  HB3 ASN    45      37.730  36.316  47.702  1.00  0.00           H  
ATOM    679 HD21 ASN    45      39.382  36.825  49.333  1.00  0.00           H  
ATOM    680 HD22 ASN    45      38.875  37.730  50.691  1.00  0.00           H  
ATOM    681  N   ARG    46      38.726  36.833  45.074  1.00  0.00           N  
ATOM    682  CA  ARG    46      38.801  36.095  43.808  1.00  0.00           C  
ATOM    683  C   ARG    46      38.822  34.581  43.968  1.00  0.00           C  
ATOM    684  O   ARG    46      39.280  33.986  44.980  1.00  0.00           O  
ATOM    685  CB  ARG    46      39.860  36.600  42.879  1.00  0.00           C  
ATOM    686  CG  ARG    46      41.233  36.455  43.436  1.00  0.00           C  
ATOM    687  CD  ARG    46      42.289  37.011  42.479  1.00  0.00           C  
ATOM    688  NE  ARG    46      42.318  38.517  42.504  1.00  0.00           N  
ATOM    689  CZ  ARG    46      42.925  39.356  41.722  1.00  0.00           C  
ATOM    690  NH1 ARG    46      43.693  38.904  40.798  1.00  0.00           N  
ATOM    691  NH2 ARG    46      42.804  40.640  41.913  1.00  0.00           N1+
ATOM    692  H   ARG    46      39.403  36.472  45.731  1.00  0.00           H  
ATOM    693  HA  ARG    46      37.822  36.262  43.358  1.00  0.00           H  
ATOM    694  HB2 ARG    46      39.928  35.973  41.990  1.00  0.00           H  
ATOM    695  HB3 ARG    46      39.639  37.625  42.581  1.00  0.00           H  
ATOM    696  HG2 ARG    46      41.222  37.066  44.339  1.00  0.00           H  
ATOM    697  HG3 ARG    46      41.338  35.387  43.628  1.00  0.00           H  
ATOM    698  HD2 ARG    46      43.276  36.647  42.763  1.00  0.00           H  
ATOM    699  HD3 ARG    46      42.162  36.540  41.504  1.00  0.00           H  
ATOM    700  HE  ARG    46      41.938  39.057  43.268  1.00  0.00           H  
ATOM    701 HH11 ARG    46      43.688  37.910  40.621  1.00  0.00           H  
ATOM    702 HH12 ARG    46      44.086  39.543  40.122  1.00  0.00           H  
ATOM    703 HH21 ARG    46      42.414  41.046  42.752  1.00  0.00           H  
ATOM    704 HH22 ARG    46      42.951  41.089  41.021  1.00  0.00           H  
ATOM    705  N   GLU    47      38.334  33.921  42.898  1.00  0.00           N  
ATOM    706  CA  GLU    47      38.352  32.462  42.709  1.00  0.00           C  
ATOM    707  C   GLU    47      38.340  32.034  41.249  1.00  0.00           C  
ATOM    708  O   GLU    47      37.848  32.803  40.416  1.00  0.00           O  
ATOM    709  CB  GLU    47      37.297  31.689  43.540  1.00  0.00           C  
ATOM    710  CG  GLU    47      35.835  31.611  42.950  1.00  0.00           C  
ATOM    711  CD  GLU    47      34.849  31.076  44.015  1.00  0.00           C  
ATOM    712  OE1 GLU    47      35.025  29.951  44.433  1.00  0.00           O  
ATOM    713  OE2 GLU    47      33.806  31.723  44.325  1.00  0.00           O1-
ATOM    714  H   GLU    47      38.170  34.357  42.002  1.00  0.00           H  
ATOM    715  HA  GLU    47      39.308  32.095  43.081  1.00  0.00           H  
ATOM    716  HB2 GLU    47      37.704  30.680  43.609  1.00  0.00           H  
ATOM    717  HB3 GLU    47      37.288  32.221  44.492  1.00  0.00           H  
ATOM    718  HG2 GLU    47      35.556  32.638  42.714  1.00  0.00           H  
ATOM    719  HG3 GLU    47      35.739  30.905  42.125  1.00  0.00           H  
ATOM    720  N   GLU    48      38.803  30.784  40.954  1.00  0.00           N  
ATOM    721  CA  GLU    48      38.490  30.209  39.605  1.00  0.00           C  
ATOM    722  C   GLU    48      37.022  29.626  39.431  1.00  0.00           C  
ATOM    723  O   GLU    48      36.574  28.894  40.357  1.00  0.00           O  
ATOM    724  CB  GLU    48      39.592  29.136  39.199  1.00  0.00           C  
ATOM    725  CG  GLU    48      39.509  28.659  37.732  1.00  0.00           C  
ATOM    726  CD  GLU    48      40.890  28.110  37.238  1.00  0.00           C  
ATOM    727  OE1 GLU    48      41.137  26.837  37.140  1.00  0.00           O  
ATOM    728  OE2 GLU    48      41.807  28.924  36.908  1.00  0.00           O1-
ATOM    729  H   GLU    48      39.173  30.254  41.731  1.00  0.00           H  
ATOM    730  HA  GLU    48      38.644  31.011  38.884  1.00  0.00           H  
ATOM    731  HB2 GLU    48      40.551  29.618  39.387  1.00  0.00           H  
ATOM    732  HB3 GLU    48      39.506  28.319  39.916  1.00  0.00           H  
ATOM    733  HG2 GLU    48      38.750  27.879  37.671  1.00  0.00           H  
ATOM    734  HG3 GLU    48      39.150  29.443  37.065  1.00  0.00           H  
ATOM    735  N   GLN    49      36.513  29.837  38.283  1.00  0.00           N  
ATOM    736  CA  GLN    49      35.204  29.326  37.794  1.00  0.00           C  
ATOM    737  C   GLN    49      35.561  28.425  36.571  1.00  0.00           C  
ATOM    738  O   GLN    49      36.501  28.681  35.775  1.00  0.00           O  
ATOM    739  CB  GLN    49      34.266  30.401  37.413  1.00  0.00           C  
ATOM    740  CG  GLN    49      33.947  31.373  38.533  1.00  0.00           C  
ATOM    741  CD  GLN    49      33.001  30.683  39.567  1.00  0.00           C  
ATOM    742  OE1 GLN    49      32.513  29.577  39.451  1.00  0.00           O  
ATOM    743  NE2 GLN    49      32.802  31.330  40.712  1.00  0.00           N  
ATOM    744  H   GLN    49      37.031  30.373  37.602  1.00  0.00           H  
ATOM    745  HA  GLN    49      34.733  28.756  38.596  1.00  0.00           H  
ATOM    746  HB2 GLN    49      34.615  30.996  36.568  1.00  0.00           H  
ATOM    747  HB3 GLN    49      33.364  29.918  37.035  1.00  0.00           H  
ATOM    748  HG2 GLN    49      34.866  31.788  38.947  1.00  0.00           H  
ATOM    749  HG3 GLN    49      33.467  32.227  38.055  1.00  0.00           H  
ATOM    750 HE21 GLN    49      33.188  32.235  40.944  1.00  0.00           H  
ATOM    751 HE22 GLN    49      32.222  30.839  41.378  1.00  0.00           H  
ATOM    752  N   ASN    50      34.692  27.459  36.303  1.00  0.00           N  
ATOM    753  CA  ASN    50      34.662  26.759  35.019  1.00  0.00           C  
ATOM    754  C   ASN    50      34.073  27.775  33.961  1.00  0.00           C  
ATOM    755  O   ASN    50      33.128  28.479  34.236  1.00  0.00           O  
ATOM    756  CB  ASN    50      34.084  25.334  35.260  1.00  0.00           C  
ATOM    757  CG  ASN    50      33.734  24.669  34.014  1.00  0.00           C  
ATOM    758  OD1 ASN    50      34.546  24.141  33.329  1.00  0.00           O  
ATOM    759  ND2 ASN    50      32.472  24.634  33.642  1.00  0.00           N  
ATOM    760  H   ASN    50      33.968  27.248  36.976  1.00  0.00           H  
ATOM    761  HA  ASN    50      35.643  26.523  34.608  1.00  0.00           H  
ATOM    762  HB2 ASN    50      34.775  24.682  35.793  1.00  0.00           H  
ATOM    763  HB3 ASN    50      33.126  25.428  35.772  1.00  0.00           H  
ATOM    764 HD21 ASN    50      31.701  25.190  33.980  1.00  0.00           H  
ATOM    765 HD22 ASN    50      32.214  23.869  33.034  1.00  0.00           H  
ATOM    766  N   LEU    51      34.538  27.750  32.752  1.00  0.00           N  
ATOM    767  CA  LEU    51      34.220  28.882  31.795  1.00  0.00           C  
ATOM    768  C   LEU    51      32.732  28.867  31.318  1.00  0.00           C  
ATOM    769  O   LEU    51      32.098  29.895  31.309  1.00  0.00           O  
ATOM    770  CB  LEU    51      35.244  28.707  30.633  1.00  0.00           C  
ATOM    771  CG  LEU    51      35.120  29.754  29.460  1.00  0.00           C  
ATOM    772  CD1 LEU    51      35.272  31.170  29.998  1.00  0.00           C  
ATOM    773  CD2 LEU    51      36.359  29.485  28.562  1.00  0.00           C  
ATOM    774  H   LEU    51      35.252  27.077  32.513  1.00  0.00           H  
ATOM    775  HA  LEU    51      34.403  29.838  32.285  1.00  0.00           H  
ATOM    776  HB2 LEU    51      36.222  28.715  31.115  1.00  0.00           H  
ATOM    777  HB3 LEU    51      35.043  27.746  30.163  1.00  0.00           H  
ATOM    778  HG  LEU    51      34.150  29.794  28.964  1.00  0.00           H  
ATOM    779 HD11 LEU    51      36.254  31.297  30.455  1.00  0.00           H  
ATOM    780 HD12 LEU    51      35.143  31.864  29.167  1.00  0.00           H  
ATOM    781 HD13 LEU    51      34.472  31.432  30.690  1.00  0.00           H  
ATOM    782 HD21 LEU    51      36.102  28.712  27.839  1.00  0.00           H  
ATOM    783 HD22 LEU    51      36.674  30.365  28.002  1.00  0.00           H  
ATOM    784 HD23 LEU    51      37.174  29.192  29.225  1.00  0.00           H  
ATOM    785  N   SER    52      32.077  27.743  31.085  1.00  0.00           N  
ATOM    786  CA  SER    52      30.662  27.566  30.782  1.00  0.00           C  
ATOM    787  C   SER    52      29.741  27.958  31.908  1.00  0.00           C  
ATOM    788  O   SER    52      28.554  27.945  31.629  1.00  0.00           O  
ATOM    789  CB  SER    52      30.424  26.138  30.236  1.00  0.00           C  
ATOM    790  OG  SER    52      29.097  25.937  29.901  1.00  0.00           O  
ATOM    791  H   SER    52      32.585  26.871  31.054  1.00  0.00           H  
ATOM    792  HA  SER    52      30.373  28.214  29.954  1.00  0.00           H  
ATOM    793  HB2 SER    52      31.114  25.945  29.414  1.00  0.00           H  
ATOM    794  HB3 SER    52      30.612  25.407  31.023  1.00  0.00           H  
ATOM    795  HG  SER    52      28.843  26.624  29.280  1.00  0.00           H  
ATOM    796  N   ASP    53      30.101  28.366  33.129  1.00  0.00           N  
ATOM    797  CA  ASP    53      29.174  28.548  34.269  1.00  0.00           C  
ATOM    798  C   ASP    53      28.586  29.934  34.234  1.00  0.00           C  
ATOM    799  O   ASP    53      27.393  30.095  34.567  1.00  0.00           O  
ATOM    800  CB  ASP    53      29.940  28.203  35.498  1.00  0.00           C  
ATOM    801  CG  ASP    53      30.427  26.769  35.664  1.00  0.00           C  
ATOM    802  OD1 ASP    53      30.909  26.504  36.777  1.00  0.00           O  
ATOM    803  OD2 ASP    53      30.262  25.952  34.753  1.00  0.00           O1-
ATOM    804  H   ASP    53      31.065  28.505  33.396  1.00  0.00           H  
ATOM    805  HA  ASP    53      28.317  27.897  34.099  1.00  0.00           H  
ATOM    806  HB2 ASP    53      30.778  28.896  35.571  1.00  0.00           H  
ATOM    807  HB3 ASP    53      29.205  28.399  36.279  1.00  0.00           H  
ATOM    808  N   LEU    54      29.280  30.896  33.661  1.00  0.00           N  
ATOM    809  CA  LEU    54      28.967  32.328  33.832  1.00  0.00           C  
ATOM    810  C   LEU    54      27.744  32.896  33.067  1.00  0.00           C  
ATOM    811  O   LEU    54      27.510  32.499  31.897  1.00  0.00           O  
ATOM    812  CB  LEU    54      30.270  33.053  33.401  1.00  0.00           C  
ATOM    813  CG  LEU    54      31.480  32.690  34.430  1.00  0.00           C  
ATOM    814  CD1 LEU    54      32.900  33.144  33.942  1.00  0.00           C  
ATOM    815  CD2 LEU    54      31.147  33.327  35.800  1.00  0.00           C  
ATOM    816  H   LEU    54      30.123  30.648  33.162  1.00  0.00           H  
ATOM    817  HA  LEU    54      28.782  32.404  34.903  1.00  0.00           H  
ATOM    818  HB2 LEU    54      30.546  32.637  32.432  1.00  0.00           H  
ATOM    819  HB3 LEU    54      30.099  34.127  33.341  1.00  0.00           H  
ATOM    820  HG  LEU    54      31.508  31.604  34.516  1.00  0.00           H  
ATOM    821 HD11 LEU    54      33.700  32.742  34.562  1.00  0.00           H  
ATOM    822 HD12 LEU    54      33.028  32.813  32.910  1.00  0.00           H  
ATOM    823 HD13 LEU    54      32.986  34.229  33.889  1.00  0.00           H  
ATOM    824 HD21 LEU    54      30.485  32.725  36.423  1.00  0.00           H  
ATOM    825 HD22 LEU    54      32.091  33.627  36.255  1.00  0.00           H  
ATOM    826 HD23 LEU    54      30.723  34.316  35.625  1.00  0.00           H  
ATOM    827  N   LEU    55      27.052  33.759  33.756  1.00  0.00           N  
ATOM    828  CA  LEU    55      25.897  34.486  33.244  1.00  0.00           C  
ATOM    829  C   LEU    55      26.115  36.063  33.227  1.00  0.00           C  
ATOM    830  O   LEU    55      27.045  36.535  33.813  1.00  0.00           O  
ATOM    831  CB  LEU    55      24.689  34.146  34.127  1.00  0.00           C  
ATOM    832  CG  LEU    55      24.130  32.780  33.799  1.00  0.00           C  
ATOM    833  CD1 LEU    55      24.616  31.752  34.801  1.00  0.00           C  
ATOM    834  CD2 LEU    55      22.548  32.874  33.878  1.00  0.00           C  
ATOM    835  H   LEU    55      27.444  34.124  34.612  1.00  0.00           H  
ATOM    836  HA  LEU    55      25.637  34.178  32.231  1.00  0.00           H  
ATOM    837  HB2 LEU    55      24.874  34.275  35.193  1.00  0.00           H  
ATOM    838  HB3 LEU    55      24.002  34.923  33.790  1.00  0.00           H  
ATOM    839  HG  LEU    55      24.417  32.491  32.787  1.00  0.00           H  
ATOM    840 HD11 LEU    55      24.499  30.771  34.341  1.00  0.00           H  
ATOM    841 HD12 LEU    55      25.695  31.866  34.912  1.00  0.00           H  
ATOM    842 HD13 LEU    55      24.202  31.913  35.797  1.00  0.00           H  
ATOM    843 HD21 LEU    55      22.355  33.113  34.923  1.00  0.00           H  
ATOM    844 HD22 LEU    55      22.183  33.697  33.263  1.00  0.00           H  
ATOM    845 HD23 LEU    55      22.079  31.908  33.689  1.00  0.00           H  
ATOM    846  N   SER    56      25.145  36.774  32.649  1.00  0.00           N  
ATOM    847  CA  SER    56      25.165  38.213  32.439  1.00  0.00           C  
ATOM    848  C   SER    56      25.070  38.866  33.828  1.00  0.00           C  
ATOM    849  O   SER    56      24.468  38.360  34.734  1.00  0.00           O  
ATOM    850  CB  SER    56      23.985  38.646  31.428  1.00  0.00           C  
ATOM    851  OG  SER    56      23.828  40.054  31.246  1.00  0.00           O  
ATOM    852  H   SER    56      24.248  36.381  32.406  1.00  0.00           H  
ATOM    853  HA  SER    56      26.072  38.488  31.901  1.00  0.00           H  
ATOM    854  HB2 SER    56      24.072  38.245  30.418  1.00  0.00           H  
ATOM    855  HB3 SER    56      23.028  38.282  31.804  1.00  0.00           H  
ATOM    856  HG  SER    56      23.063  40.188  30.682  1.00  0.00           H  
ATOM    857  N   PRO    57      25.723  40.074  34.046  1.00  0.00           N  
ATOM    858  CA  PRO    57      25.916  40.559  35.465  1.00  0.00           C  
ATOM    859  C   PRO    57      24.577  40.814  36.173  1.00  0.00           C  
ATOM    860  O   PRO    57      24.456  40.807  37.403  1.00  0.00           O  
ATOM    861  CD  PRO    57      26.417  40.915  33.069  1.00  0.00           C  
ATOM    862  CG  PRO    57      26.518  42.176  33.833  1.00  0.00           C  
ATOM    863  CB  PRO    57      26.691  41.834  35.284  1.00  0.00           C  
ATOM    864  HD2 PRO    57      25.810  41.206  32.211  1.00  0.00           H  
ATOM    865  HD3 PRO    57      27.427  40.595  32.817  1.00  0.00           H  
ATOM    866  HG2 PRO    57      25.633  42.799  33.707  1.00  0.00           H  
ATOM    867  HG3 PRO    57      27.380  42.720  33.448  1.00  0.00           H  
ATOM    868  HB2 PRO    57      26.321  42.640  35.919  1.00  0.00           H  
ATOM    869  HB3 PRO    57      27.709  41.642  35.621  1.00  0.00           H  
ATOM    870  HA  PRO    57      26.491  39.924  36.139  1.00  0.00           H  
ATOM    871  N   ILE    58      23.489  41.005  35.402  1.00  0.00           N  
ATOM    872  CA  ILE    58      22.133  41.178  35.956  1.00  0.00           C  
ATOM    873  C   ILE    58      21.566  39.839  36.579  1.00  0.00           C  
ATOM    874  O   ILE    58      20.642  39.967  37.339  1.00  0.00           O  
ATOM    875  CB  ILE    58      21.237  41.814  34.929  1.00  0.00           C  
ATOM    876  CG2 ILE    58      21.745  43.198  34.521  1.00  0.00           C  
ATOM    877  CG1 ILE    58      21.018  40.930  33.676  1.00  0.00           C  
ATOM    878  CD1 ILE    58      19.789  41.341  32.850  1.00  0.00           C  
ATOM    879  H   ILE    58      23.647  41.002  34.403  1.00  0.00           H  
ATOM    880  HA  ILE    58      22.225  41.884  36.780  1.00  0.00           H  
ATOM    881  HB  ILE    58      20.265  41.847  35.422  1.00  0.00           H  
ATOM    882 HG21 ILE    58      22.710  43.115  34.021  1.00  0.00           H  
ATOM    883 HG22 ILE    58      21.115  43.714  33.796  1.00  0.00           H  
ATOM    884 HG23 ILE    58      22.024  43.918  35.289  1.00  0.00           H  
ATOM    885 HG12 ILE    58      21.922  40.989  33.070  1.00  0.00           H  
ATOM    886 HG13 ILE    58      20.941  39.863  33.884  1.00  0.00           H  
ATOM    887 HD11 ILE    58      18.886  41.154  33.431  1.00  0.00           H  
ATOM    888 HD12 ILE    58      19.930  42.389  32.589  1.00  0.00           H  
ATOM    889 HD13 ILE    58      19.743  40.641  32.015  1.00  0.00           H  
ATOM    890  N   CYS    59      22.011  38.647  36.119  1.00  0.00           N  
ATOM    891  CA  CYS    59      21.411  37.291  36.469  1.00  0.00           C  
ATOM    892  C   CYS    59      21.517  36.999  37.938  1.00  0.00           C  
ATOM    893  O   CYS    59      21.164  35.877  38.253  1.00  0.00           O  
ATOM    894  CB  CYS    59      21.984  36.237  35.473  1.00  0.00           C  
ATOM    895  SG  CYS    59      21.582  36.728  33.801  1.00  0.00           S  
ATOM    896  H   CYS    59      22.687  38.658  35.369  1.00  0.00           H  
ATOM    897  HA  CYS    59      20.336  37.360  36.301  1.00  0.00           H  
ATOM    898  HB2 CYS    59      23.072  36.293  35.491  1.00  0.00           H  
ATOM    899  HB3 CYS    59      21.607  35.273  35.813  1.00  0.00           H  
ATOM    900  HG  CYS    59      20.262  36.548  33.898  1.00  0.00           H  
ATOM    901  N   GLU    60      21.771  37.893  38.866  1.00  0.00           N  
ATOM    902  CA  GLU    60      21.825  37.718  40.317  1.00  0.00           C  
ATOM    903  C   GLU    60      20.509  38.102  41.037  1.00  0.00           C  
ATOM    904  O   GLU    60      19.900  39.162  40.806  1.00  0.00           O  
ATOM    905  CB  GLU    60      23.048  38.419  40.769  1.00  0.00           C  
ATOM    906  CG  GLU    60      23.409  38.203  42.283  1.00  0.00           C  
ATOM    907  CD  GLU    60      22.479  39.051  43.221  1.00  0.00           C  
ATOM    908  OE1 GLU    60      21.603  38.537  43.912  1.00  0.00           O  
ATOM    909  OE2 GLU    60      22.671  40.248  43.176  1.00  0.00           O1-
ATOM    910  H   GLU    60      21.889  38.860  38.601  1.00  0.00           H  
ATOM    911  HA  GLU    60      21.961  36.657  40.528  1.00  0.00           H  
ATOM    912  HB2 GLU    60      23.864  38.195  40.083  1.00  0.00           H  
ATOM    913  HB3 GLU    60      22.839  39.484  40.665  1.00  0.00           H  
ATOM    914  HG2 GLU    60      23.331  37.146  42.538  1.00  0.00           H  
ATOM    915  HG3 GLU    60      24.443  38.517  42.423  1.00  0.00           H  
ATOM    916  N   NME    61      19.935  37.192  41.823  1.00  0.00           N  
ATOM    917  C   NME    61      18.845  37.570  42.771  1.00  0.00           C  
ATOM    918  H   NME    61      20.308  36.272  42.009  1.00  0.00           H  
ATOM    919  H1  NME    61      18.652  38.634  42.907  1.00  0.00           H  
ATOM    920  H2  NME    61      17.922  37.181  42.342  1.00  0.00           H  
ATOM    921  H3  NME    61      19.018  37.017  43.694  1.00  0.00           H  
TER     922      NME    61
CONECT  917  919  920  921
CONECT  919  917
CONECT  920  917
CONECT  921  917
END   
