# Supplementary material for: Exploring Aromatic Cage Flexibility Using Cosolvent Molecular Dynamics Simulations—An In-Silico Case Study of Tudor Domains
Source: J Chem Inf Model. 2024 May 21;64(11):4553–69. doi: 10.1021/acs.jcim.4c00298 (PMC11167732; doi:10.1021/acs.jcim.4c00298)
Supplement: Supplementary file 2 — ci4c00298_si_002.zip [file ci4c00298_si_002.zip › SMN/cluster_representatives/04_ISOIND_rep_c0.pdb]

TITLE     rep04.c0
REMARK   4      COMPLIES WITH FORMAT V. 3.0, 1-DEC-2006
REMARK 888
REMARK 888 WRITTEN BY MAESTRO (A PRODUCT OF SCHRODINGER, LLC)
CRYST1   65.142   65.142   65.142 109.47 109.47 109.47 P 1           1
ATOM      1  CH3 ACE     1      34.203  28.046  20.498  1.00  0.00           C  
ATOM      2  C   ACE     1      34.375  28.938  21.748  1.00  0.00           C  
ATOM      3  O   ACE     1      35.376  29.624  21.881  1.00  0.00           O  
ATOM      4  H1  ACE     1      34.794  27.158  20.723  1.00  0.00           H  
ATOM      5  H2  ACE     1      33.166  27.827  20.243  1.00  0.00           H  
ATOM      6  H3  ACE     1      34.689  28.510  19.640  1.00  0.00           H  
ATOM      7  N   LEU     2      33.304  28.929  22.570  1.00  0.00           N  
ATOM      8  CA  LEU     2      33.037  29.775  23.802  1.00  0.00           C  
ATOM      9  C   LEU     2      33.207  31.300  23.596  1.00  0.00           C  
ATOM     10  O   LEU     2      33.837  31.819  22.696  1.00  0.00           O  
ATOM     11  CB  LEU     2      33.956  29.266  24.960  1.00  0.00           C  
ATOM     12  CG  LEU     2      34.036  27.716  25.128  1.00  0.00           C  
ATOM     13  CD1 LEU     2      35.027  27.209  26.229  1.00  0.00           C  
ATOM     14  CD2 LEU     2      32.654  27.076  25.329  1.00  0.00           C  
ATOM     15  H   LEU     2      32.621  28.249  22.266  1.00  0.00           H  
ATOM     16  HA  LEU     2      32.004  29.533  24.054  1.00  0.00           H  
ATOM     17  HB2 LEU     2      34.948  29.665  24.746  1.00  0.00           H  
ATOM     18  HB3 LEU     2      33.619  29.643  25.925  1.00  0.00           H  
ATOM     19  HG  LEU     2      34.481  27.382  24.191  1.00  0.00           H  
ATOM     20 HD11 LEU     2      34.598  27.418  27.208  1.00  0.00           H  
ATOM     21 HD12 LEU     2      35.151  26.133  26.108  1.00  0.00           H  
ATOM     22 HD13 LEU     2      36.002  27.687  26.128  1.00  0.00           H  
ATOM     23 HD21 LEU     2      32.387  27.026  26.385  1.00  0.00           H  
ATOM     24 HD22 LEU     2      31.846  27.632  24.854  1.00  0.00           H  
ATOM     25 HD23 LEU     2      32.613  26.019  25.063  1.00  0.00           H  
ATOM     26  N   GLN     3      32.608  32.035  24.533  1.00  0.00           N  
ATOM     27  CA  GLN     3      32.463  33.455  24.386  1.00  0.00           C  
ATOM     28  C   GLN     3      33.747  34.255  24.483  1.00  0.00           C  
ATOM     29  O   GLN     3      34.583  33.962  25.297  1.00  0.00           O  
ATOM     30  CB  GLN     3      31.379  34.018  25.323  1.00  0.00           C  
ATOM     31  CG  GLN     3      30.074  33.344  24.946  1.00  0.00           C  
ATOM     32  CD  GLN     3      29.194  34.397  24.211  1.00  0.00           C  
ATOM     33  OE1 GLN     3      29.143  34.496  22.990  1.00  0.00           O  
ATOM     34  NE2 GLN     3      28.452  35.222  24.975  1.00  0.00           N  
ATOM     35  H   GLN     3      32.301  31.565  25.373  1.00  0.00           H  
ATOM     36  HA  GLN     3      32.095  33.667  23.382  1.00  0.00           H  
ATOM     37  HB2 GLN     3      31.700  33.812  26.344  1.00  0.00           H  
ATOM     38  HB3 GLN     3      31.332  35.096  25.168  1.00  0.00           H  
ATOM     39  HG2 GLN     3      30.086  32.479  24.282  1.00  0.00           H  
ATOM     40  HG3 GLN     3      29.507  33.039  25.825  1.00  0.00           H  
ATOM     41 HE21 GLN     3      28.392  35.153  25.981  1.00  0.00           H  
ATOM     42 HE22 GLN     3      27.748  35.760  24.490  1.00  0.00           H  
ATOM     43  N   GLN     4      33.816  35.341  23.718  1.00  0.00           N  
ATOM     44  CA  GLN     4      34.874  36.322  23.624  1.00  0.00           C  
ATOM     45  C   GLN     4      34.814  37.268  24.861  1.00  0.00           C  
ATOM     46  O   GLN     4      34.830  38.463  24.692  1.00  0.00           O  
ATOM     47  CB  GLN     4      34.870  37.119  22.229  1.00  0.00           C  
ATOM     48  CG  GLN     4      34.777  36.332  20.931  1.00  0.00           C  
ATOM     49  CD  GLN     4      35.771  35.172  20.860  1.00  0.00           C  
ATOM     50  OE1 GLN     4      35.514  34.114  21.368  1.00  0.00           O  
ATOM     51  NE2 GLN     4      36.952  35.396  20.321  1.00  0.00           N  
ATOM     52  H   GLN     4      33.047  35.495  23.082  1.00  0.00           H  
ATOM     53  HA  GLN     4      35.827  35.796  23.692  1.00  0.00           H  
ATOM     54  HB2 GLN     4      33.957  37.714  22.229  1.00  0.00           H  
ATOM     55  HB3 GLN     4      35.764  37.742  22.207  1.00  0.00           H  
ATOM     56  HG2 GLN     4      33.770  35.921  20.863  1.00  0.00           H  
ATOM     57  HG3 GLN     4      34.864  37.028  20.097  1.00  0.00           H  
ATOM     58 HE21 GLN     4      37.046  36.267  19.818  1.00  0.00           H  
ATOM     59 HE22 GLN     4      37.643  34.661  20.368  1.00  0.00           H  
ATOM     60  N   TRP     5      34.889  36.733  26.050  1.00  0.00           N  
ATOM     61  CA  TRP     5      35.170  37.468  27.328  1.00  0.00           C  
ATOM     62  C   TRP     5      36.667  37.934  27.385  1.00  0.00           C  
ATOM     63  O   TRP     5      37.529  37.281  26.818  1.00  0.00           O  
ATOM     64  CB  TRP     5      34.815  36.545  28.570  1.00  0.00           C  
ATOM     65  CG  TRP     5      33.365  36.271  28.833  1.00  0.00           C  
ATOM     66  CD1 TRP     5      32.796  35.148  28.368  1.00  0.00           C  
ATOM     67  NE1 TRP     5      31.506  35.088  28.857  1.00  0.00           N  
ATOM     68  CE2 TRP     5      31.166  36.086  29.676  1.00  0.00           C  
ATOM     69  CZ2 TRP     5      29.969  36.489  30.325  1.00  0.00           C  
ATOM     70  CH2 TRP     5      29.881  37.676  31.062  1.00  0.00           C  
ATOM     71  CZ3 TRP     5      31.049  38.473  31.076  1.00  0.00           C  
ATOM     72  CE3 TRP     5      32.252  38.141  30.385  1.00  0.00           C  
ATOM     73  CD2 TRP     5      32.304  36.936  29.646  1.00  0.00           C  
ATOM     74  H   TRP     5      34.850  35.728  26.136  1.00  0.00           H  
ATOM     75  HA  TRP     5      34.514  38.338  27.367  1.00  0.00           H  
ATOM     76  HB2 TRP     5      35.381  35.617  28.487  1.00  0.00           H  
ATOM     77  HB3 TRP     5      35.219  37.126  29.399  1.00  0.00           H  
ATOM     78  HD1 TRP     5      33.320  34.473  27.707  1.00  0.00           H  
ATOM     79  HE1 TRP     5      31.048  34.192  28.774  1.00  0.00           H  
ATOM     80  HZ2 TRP     5      29.148  35.819  30.117  1.00  0.00           H  
ATOM     81  HH2 TRP     5      28.935  37.907  31.531  1.00  0.00           H  
ATOM     82  HZ3 TRP     5      31.030  39.377  31.666  1.00  0.00           H  
ATOM     83  HE3 TRP     5      33.186  38.678  30.464  1.00  0.00           H  
ATOM     84  N   LYS     6      36.980  39.093  27.996  1.00  0.00           N  
ATOM     85  CA  LYS     6      38.305  39.640  28.198  1.00  0.00           C  
ATOM     86  C   LYS     6      38.616  39.834  29.755  1.00  0.00           C  
ATOM     87  O   LYS     6      37.821  39.644  30.679  1.00  0.00           O  
ATOM     88  CB  LYS     6      38.324  41.050  27.530  1.00  0.00           C  
ATOM     89  CG  LYS     6      38.485  40.819  25.981  1.00  0.00           C  
ATOM     90  CD  LYS     6      38.339  42.068  25.239  1.00  0.00           C  
ATOM     91  CE  LYS     6      37.008  42.810  25.568  1.00  0.00           C  
ATOM     92  NZ  LYS     6      36.174  43.154  24.420  1.00  0.00           N1+
ATOM     93  H   LYS     6      36.209  39.656  28.325  1.00  0.00           H  
ATOM     94  HA  LYS     6      39.035  38.938  27.797  1.00  0.00           H  
ATOM     95  HB2 LYS     6      37.454  41.675  27.730  1.00  0.00           H  
ATOM     96  HB3 LYS     6      39.260  41.527  27.821  1.00  0.00           H  
ATOM     97  HG2 LYS     6      39.498  40.441  25.835  1.00  0.00           H  
ATOM     98  HG3 LYS     6      37.750  40.168  25.508  1.00  0.00           H  
ATOM     99  HD2 LYS     6      39.086  42.821  25.493  1.00  0.00           H  
ATOM    100  HD3 LYS     6      38.350  41.922  24.159  1.00  0.00           H  
ATOM    101  HE2 LYS     6      36.448  42.051  26.112  1.00  0.00           H  
ATOM    102  HE3 LYS     6      37.243  43.632  26.244  1.00  0.00           H  
ATOM    103  HZ1 LYS     6      36.060  42.373  23.790  1.00  0.00           H  
ATOM    104  HZ2 LYS     6      35.274  43.484  24.735  1.00  0.00           H  
ATOM    105  HZ3 LYS     6      36.599  43.946  23.958  1.00  0.00           H  
ATOM    106  N   VAL     7      39.876  40.173  30.115  1.00  0.00           N  
ATOM    107  CA  VAL     7      40.139  40.752  31.507  1.00  0.00           C  
ATOM    108  C   VAL     7      39.320  42.057  31.682  1.00  0.00           C  
ATOM    109  O   VAL     7      38.876  42.743  30.786  1.00  0.00           O  
ATOM    110  CB  VAL     7      41.676  40.972  31.578  1.00  0.00           C  
ATOM    111  CG1 VAL     7      42.415  39.707  31.350  1.00  0.00           C  
ATOM    112  CG2 VAL     7      42.150  42.023  30.595  1.00  0.00           C  
ATOM    113  H   VAL     7      40.609  40.124  29.422  1.00  0.00           H  
ATOM    114  HA  VAL     7      39.806  40.029  32.251  1.00  0.00           H  
ATOM    115  HB  VAL     7      41.911  41.293  32.593  1.00  0.00           H  
ATOM    116 HG11 VAL     7      42.142  39.316  30.371  1.00  0.00           H  
ATOM    117 HG12 VAL     7      43.498  39.799  31.420  1.00  0.00           H  
ATOM    118 HG13 VAL     7      42.233  38.881  32.038  1.00  0.00           H  
ATOM    119 HG21 VAL     7      41.468  42.874  30.591  1.00  0.00           H  
ATOM    120 HG22 VAL     7      43.143  42.368  30.882  1.00  0.00           H  
ATOM    121 HG23 VAL     7      42.141  41.558  29.610  1.00  0.00           H  
ATOM    122  N   GLY     8      38.930  42.266  32.904  1.00  0.00           N  
ATOM    123  CA  GLY     8      38.138  43.316  33.428  1.00  0.00           C  
ATOM    124  C   GLY     8      36.654  43.373  33.115  1.00  0.00           C  
ATOM    125  O   GLY     8      35.950  44.314  33.482  1.00  0.00           O  
ATOM    126  H   GLY     8      39.134  41.595  33.631  1.00  0.00           H  
ATOM    127  HA2 GLY     8      38.271  43.369  34.507  1.00  0.00           H  
ATOM    128  HA3 GLY     8      38.552  44.233  33.009  1.00  0.00           H  
ATOM    129  N   ASP     9      36.133  42.400  32.371  1.00  0.00           N  
ATOM    130  CA  ASP     9      34.657  42.285  32.121  1.00  0.00           C  
ATOM    131  C   ASP     9      33.868  42.124  33.448  1.00  0.00           C  
ATOM    132  O   ASP     9      34.272  41.336  34.357  1.00  0.00           O  
ATOM    133  CB  ASP     9      34.415  41.155  31.162  1.00  0.00           C  
ATOM    134  CG  ASP     9      34.602  41.438  29.634  1.00  0.00           C  
ATOM    135  OD1 ASP     9      34.604  42.624  29.253  1.00  0.00           O  
ATOM    136  OD2 ASP     9      34.628  40.580  28.760  1.00  0.00           O1-
ATOM    137  H   ASP     9      36.725  41.659  32.022  1.00  0.00           H  
ATOM    138  HA  ASP     9      34.297  43.203  31.657  1.00  0.00           H  
ATOM    139  HB2 ASP     9      34.919  40.250  31.498  1.00  0.00           H  
ATOM    140  HB3 ASP     9      33.400  40.819  31.377  1.00  0.00           H  
ATOM    141  N   LYS    10      32.646  42.657  33.357  1.00  0.00           N  
ATOM    142  CA  LYS    10      31.585  42.688  34.355  1.00  0.00           C  
ATOM    143  C   LYS    10      30.699  41.474  34.236  1.00  0.00           C  
ATOM    144  O   LYS    10      30.118  41.233  33.202  1.00  0.00           O  
ATOM    145  CB  LYS    10      30.883  44.071  34.348  1.00  0.00           C  
ATOM    146  CG  LYS    10      31.649  45.456  34.288  1.00  0.00           C  
ATOM    147  CD  LYS    10      32.423  46.020  35.514  1.00  0.00           C  
ATOM    148  CE  LYS    10      31.438  46.052  36.710  1.00  0.00           C  
ATOM    149  NZ  LYS    10      31.600  47.238  37.571  1.00  0.00           N1+
ATOM    150  H   LYS    10      32.454  43.278  32.584  1.00  0.00           H  
ATOM    151  HA  LYS    10      32.053  42.627  35.338  1.00  0.00           H  
ATOM    152  HB2 LYS    10      30.206  44.098  33.494  1.00  0.00           H  
ATOM    153  HB3 LYS    10      30.305  44.068  35.271  1.00  0.00           H  
ATOM    154  HG2 LYS    10      32.338  45.369  33.447  1.00  0.00           H  
ATOM    155  HG3 LYS    10      30.825  46.145  34.102  1.00  0.00           H  
ATOM    156  HD2 LYS    10      33.312  45.451  35.785  1.00  0.00           H  
ATOM    157  HD3 LYS    10      32.763  47.033  35.301  1.00  0.00           H  
ATOM    158  HE2 LYS    10      30.448  46.114  36.258  1.00  0.00           H  
ATOM    159  HE3 LYS    10      31.514  45.167  37.344  1.00  0.00           H  
ATOM    160  HZ1 LYS    10      31.098  47.259  38.448  1.00  0.00           H  
ATOM    161  HZ2 LYS    10      32.574  47.244  37.836  1.00  0.00           H  
ATOM    162  HZ3 LYS    10      31.530  48.110  37.065  1.00  0.00           H  
ATOM    163  N   CYS    11      30.649  40.711  35.288  1.00  0.00           N  
ATOM    164  CA  CYS    11      30.074  39.339  35.184  1.00  0.00           C  
ATOM    165  C   CYS    11      29.374  38.961  36.526  1.00  0.00           C  
ATOM    166  O   CYS    11      29.292  39.804  37.422  1.00  0.00           O  
ATOM    167  CB  CYS    11      31.243  38.480  34.721  1.00  0.00           C  
ATOM    168  SG  CYS    11      32.282  38.149  36.218  1.00  0.00           S  
ATOM    169  H   CYS    11      31.125  40.883  36.162  1.00  0.00           H  
ATOM    170  HA  CYS    11      29.322  39.356  34.395  1.00  0.00           H  
ATOM    171  HB2 CYS    11      30.909  37.550  34.259  1.00  0.00           H  
ATOM    172  HB3 CYS    11      31.807  39.069  33.997  1.00  0.00           H  
ATOM    173  HG  CYS    11      31.591  37.067  36.585  1.00  0.00           H  
ATOM    174  N   SER    12      28.971  37.668  36.655  1.00  0.00           N  
ATOM    175  CA  SER    12      28.287  37.131  37.838  1.00  0.00           C  
ATOM    176  C   SER    12      28.467  35.564  37.841  1.00  0.00           C  
ATOM    177  O   SER    12      28.498  34.915  36.781  1.00  0.00           O  
ATOM    178  CB  SER    12      26.795  37.467  37.822  1.00  0.00           C  
ATOM    179  OG  SER    12      26.314  37.493  39.144  1.00  0.00           O  
ATOM    180  H   SER    12      28.864  37.059  35.857  1.00  0.00           H  
ATOM    181  HA  SER    12      28.688  37.551  38.760  1.00  0.00           H  
ATOM    182  HB2 SER    12      26.579  38.433  37.366  1.00  0.00           H  
ATOM    183  HB3 SER    12      26.290  36.682  37.257  1.00  0.00           H  
ATOM    184  HG  SER    12      25.369  37.654  39.092  1.00  0.00           H  
ATOM    185  N   ALA    13      28.701  34.980  38.956  1.00  0.00           N  
ATOM    186  CA  ALA    13      28.843  33.526  39.124  1.00  0.00           C  
ATOM    187  C   ALA    13      28.566  32.991  40.601  1.00  0.00           C  
ATOM    188  O   ALA    13      28.385  33.714  41.607  1.00  0.00           O  
ATOM    189  CB  ALA    13      30.269  33.081  38.683  1.00  0.00           C  
ATOM    190  H   ALA    13      28.751  35.541  39.794  1.00  0.00           H  
ATOM    191  HA  ALA    13      28.090  33.047  38.499  1.00  0.00           H  
ATOM    192  HB1 ALA    13      30.831  33.758  39.325  1.00  0.00           H  
ATOM    193  HB2 ALA    13      30.510  32.028  38.828  1.00  0.00           H  
ATOM    194  HB3 ALA    13      30.409  33.261  37.617  1.00  0.00           H  
ATOM    195  N   ILE    14      28.497  31.701  40.689  1.00  0.00           N  
ATOM    196  CA  ILE    14      28.154  31.059  42.051  1.00  0.00           C  
ATOM    197  C   ILE    14      29.440  31.080  42.867  1.00  0.00           C  
ATOM    198  O   ILE    14      30.458  30.660  42.343  1.00  0.00           O  
ATOM    199  CB  ILE    14      27.618  29.653  41.832  1.00  0.00           C  
ATOM    200  CG2 ILE    14      27.869  28.884  43.143  1.00  0.00           C  
ATOM    201  CG1 ILE    14      26.263  29.583  41.277  1.00  0.00           C  
ATOM    202  CD1 ILE    14      25.827  28.182  40.856  1.00  0.00           C  
ATOM    203  H   ILE    14      28.413  31.063  39.911  1.00  0.00           H  
ATOM    204  HA  ILE    14      27.399  31.639  42.583  1.00  0.00           H  
ATOM    205  HB  ILE    14      28.249  29.093  41.141  1.00  0.00           H  
ATOM    206 HG21 ILE    14      27.358  27.921  43.139  1.00  0.00           H  
ATOM    207 HG22 ILE    14      28.936  28.730  43.303  1.00  0.00           H  
ATOM    208 HG23 ILE    14      27.457  29.393  44.015  1.00  0.00           H  
ATOM    209 HG12 ILE    14      25.481  29.859  41.983  1.00  0.00           H  
ATOM    210 HG13 ILE    14      26.181  30.254  40.422  1.00  0.00           H  
ATOM    211 HD11 ILE    14      24.857  28.286  40.370  1.00  0.00           H  
ATOM    212 HD12 ILE    14      26.616  27.841  40.186  1.00  0.00           H  
ATOM    213 HD13 ILE    14      25.855  27.426  41.642  1.00  0.00           H  
ATOM    214  N   TRP    15      29.377  31.656  44.103  1.00  0.00           N  
ATOM    215  CA  TRP    15      30.428  31.771  45.169  1.00  0.00           C  
ATOM    216  C   TRP    15      30.289  30.532  46.053  1.00  0.00           C  
ATOM    217  O   TRP    15      29.357  30.400  46.757  1.00  0.00           O  
ATOM    218  CB  TRP    15      30.321  33.066  45.892  1.00  0.00           C  
ATOM    219  CG  TRP    15      31.341  33.384  46.866  1.00  0.00           C  
ATOM    220  CD1 TRP    15      32.242  32.487  47.438  1.00  0.00           C  
ATOM    221  NE1 TRP    15      32.952  33.136  48.381  1.00  0.00           N  
ATOM    222  CE2 TRP    15      32.584  34.450  48.564  1.00  0.00           C  
ATOM    223  CZ2 TRP    15      33.057  35.502  49.341  1.00  0.00           C  
ATOM    224  CH2 TRP    15      32.650  36.849  49.226  1.00  0.00           C  
ATOM    225  CZ3 TRP    15      31.640  37.087  48.261  1.00  0.00           C  
ATOM    226  CE3 TRP    15      31.120  36.019  47.451  1.00  0.00           C  
ATOM    227  CD2 TRP    15      31.631  34.721  47.517  1.00  0.00           C  
ATOM    228  H   TRP    15      28.509  32.133  44.303  1.00  0.00           H  
ATOM    229  HA  TRP    15      31.445  31.800  44.775  1.00  0.00           H  
ATOM    230  HB2 TRP    15      30.299  33.880  45.168  1.00  0.00           H  
ATOM    231  HB3 TRP    15      29.384  33.138  46.446  1.00  0.00           H  
ATOM    232  HD1 TRP    15      32.360  31.441  47.194  1.00  0.00           H  
ATOM    233  HE1 TRP    15      33.605  32.632  48.964  1.00  0.00           H  
ATOM    234  HZ2 TRP    15      33.867  35.340  50.038  1.00  0.00           H  
ATOM    235  HH2 TRP    15      33.014  37.669  49.827  1.00  0.00           H  
ATOM    236  HZ3 TRP    15      31.247  38.081  48.108  1.00  0.00           H  
ATOM    237  HE3 TRP    15      30.325  36.208  46.745  1.00  0.00           H  
ATOM    238  N   SER    16      31.236  29.605  45.860  1.00  0.00           N  
ATOM    239  CA  SER    16      31.130  28.229  46.467  1.00  0.00           C  
ATOM    240  C   SER    16      31.171  28.110  48.051  1.00  0.00           C  
ATOM    241  O   SER    16      30.992  26.998  48.518  1.00  0.00           O  
ATOM    242  CB  SER    16      32.290  27.427  45.960  1.00  0.00           C  
ATOM    243  OG  SER    16      33.495  27.876  46.548  1.00  0.00           O  
ATOM    244  H   SER    16      32.086  29.868  45.382  1.00  0.00           H  
ATOM    245  HA  SER    16      30.194  27.780  46.135  1.00  0.00           H  
ATOM    246  HB2 SER    16      32.288  26.377  46.252  1.00  0.00           H  
ATOM    247  HB3 SER    16      32.336  27.527  44.875  1.00  0.00           H  
ATOM    248  HG  SER    16      33.761  28.721  46.176  1.00  0.00           H  
ATOM    249  N   GLU    17      31.381  29.196  48.799  1.00  0.00           N  
ATOM    250  CA  GLU    17      31.233  29.153  50.250  1.00  0.00           C  
ATOM    251  C   GLU    17      29.820  28.839  50.689  1.00  0.00           C  
ATOM    252  O   GLU    17      29.635  28.273  51.751  1.00  0.00           O  
ATOM    253  CB  GLU    17      31.660  30.524  50.836  1.00  0.00           C  
ATOM    254  CG  GLU    17      31.909  30.384  52.351  1.00  0.00           C  
ATOM    255  CD  GLU    17      32.120  31.694  52.986  1.00  0.00           C  
ATOM    256  OE1 GLU    17      32.958  31.779  53.899  1.00  0.00           O  
ATOM    257  OE2 GLU    17      31.504  32.739  52.633  1.00  0.00           O1-
ATOM    258  H   GLU    17      31.649  30.089  48.410  1.00  0.00           H  
ATOM    259  HA  GLU    17      31.849  28.468  50.834  1.00  0.00           H  
ATOM    260  HB2 GLU    17      32.544  30.818  50.271  1.00  0.00           H  
ATOM    261  HB3 GLU    17      30.796  31.174  50.696  1.00  0.00           H  
ATOM    262  HG2 GLU    17      31.082  29.963  52.924  1.00  0.00           H  
ATOM    263  HG3 GLU    17      32.818  29.783  52.389  1.00  0.00           H  
ATOM    264  N   ASP    18      28.782  29.210  49.933  1.00  0.00           N  
ATOM    265  CA  ASP    18      27.364  28.771  50.107  1.00  0.00           C  
ATOM    266  C   ASP    18      26.450  28.411  48.909  1.00  0.00           C  
ATOM    267  O   ASP    18      25.332  27.964  49.096  1.00  0.00           O  
ATOM    268  CB  ASP    18      26.664  29.761  51.070  1.00  0.00           C  
ATOM    269  CG  ASP    18      26.019  30.967  50.469  1.00  0.00           C  
ATOM    270  OD1 ASP    18      26.348  31.303  49.288  1.00  0.00           O  
ATOM    271  OD2 ASP    18      25.155  31.620  51.118  1.00  0.00           O1-
ATOM    272  H   ASP    18      28.887  29.819  49.135  1.00  0.00           H  
ATOM    273  HA  ASP    18      27.441  27.857  50.695  1.00  0.00           H  
ATOM    274  HB2 ASP    18      25.956  29.242  51.716  1.00  0.00           H  
ATOM    275  HB3 ASP    18      27.482  30.095  51.710  1.00  0.00           H  
ATOM    276  N   GLY    19      26.948  28.598  47.621  1.00  0.00           N  
ATOM    277  CA  GLY    19      26.102  28.264  46.444  1.00  0.00           C  
ATOM    278  C   GLY    19      25.347  29.428  45.851  1.00  0.00           C  
ATOM    279  O   GLY    19      24.701  29.169  44.802  1.00  0.00           O  
ATOM    280  H   GLY    19      27.863  28.962  47.398  1.00  0.00           H  
ATOM    281  HA2 GLY    19      26.725  27.785  45.690  1.00  0.00           H  
ATOM    282  HA3 GLY    19      25.416  27.460  46.711  1.00  0.00           H  
ATOM    283  N   CYS    20      25.397  30.638  46.422  1.00  0.00           N  
ATOM    284  CA  CYS    20      24.641  31.773  45.914  1.00  0.00           C  
ATOM    285  C   CYS    20      25.504  32.488  44.845  1.00  0.00           C  
ATOM    286  O   CYS    20      26.738  32.546  45.014  1.00  0.00           O  
ATOM    287  CB  CYS    20      24.313  32.656  47.121  1.00  0.00           C  
ATOM    288  SG  CYS    20      23.397  34.096  46.513  1.00  0.00           S  
ATOM    289  H   CYS    20      25.794  30.662  47.350  1.00  0.00           H  
ATOM    290  HA  CYS    20      23.726  31.387  45.464  1.00  0.00           H  
ATOM    291  HB2 CYS    20      23.769  32.028  47.827  1.00  0.00           H  
ATOM    292  HB3 CYS    20      25.210  33.070  47.584  1.00  0.00           H  
ATOM    293  HG  CYS    20      24.420  34.582  45.806  1.00  0.00           H  
ATOM    294  N   ILE    21      24.779  32.952  43.852  1.00  0.00           N  
ATOM    295  CA  ILE    21      25.256  33.860  42.866  1.00  0.00           C  
ATOM    296  C   ILE    21      25.636  35.222  43.485  1.00  0.00           C  
ATOM    297  O   ILE    21      24.841  35.723  44.257  1.00  0.00           O  
ATOM    298  CB  ILE    21      24.186  33.948  41.735  1.00  0.00           C  
ATOM    299  CG2 ILE    21      24.494  34.962  40.637  1.00  0.00           C  
ATOM    300  CG1 ILE    21      23.942  32.579  41.080  1.00  0.00           C  
ATOM    301  CD1 ILE    21      22.955  32.624  39.871  1.00  0.00           C  
ATOM    302  H   ILE    21      23.780  32.813  43.906  1.00  0.00           H  
ATOM    303  HA  ILE    21      26.106  33.292  42.487  1.00  0.00           H  
ATOM    304  HB  ILE    21      23.207  34.254  42.102  1.00  0.00           H  
ATOM    305 HG21 ILE    21      24.807  35.949  40.979  1.00  0.00           H  
ATOM    306 HG22 ILE    21      25.315  34.625  40.003  1.00  0.00           H  
ATOM    307 HG23 ILE    21      23.606  35.119  40.026  1.00  0.00           H  
ATOM    308 HG12 ILE    21      24.909  32.181  40.773  1.00  0.00           H  
ATOM    309 HG13 ILE    21      23.426  31.913  41.771  1.00  0.00           H  
ATOM    310 HD11 ILE    21      22.609  31.595  39.767  1.00  0.00           H  
ATOM    311 HD12 ILE    21      22.189  33.376  40.060  1.00  0.00           H  
ATOM    312 HD13 ILE    21      23.524  32.939  38.996  1.00  0.00           H  
ATOM    313  N   TYR    22      26.718  35.822  43.007  1.00  0.00           N  
ATOM    314  CA  TYR    22      27.130  37.152  43.260  1.00  0.00           C  
ATOM    315  C   TYR    22      27.740  37.830  42.019  1.00  0.00           C  
ATOM    316  O   TYR    22      28.692  37.232  41.454  1.00  0.00           O  
ATOM    317  CB  TYR    22      28.208  37.107  44.371  1.00  0.00           C  
ATOM    318  CG  TYR    22      27.687  36.831  45.771  1.00  0.00           C  
ATOM    319  CD1 TYR    22      27.610  35.477  46.146  1.00  0.00           C  
ATOM    320  CE1 TYR    22      27.147  35.189  47.469  1.00  0.00           C  
ATOM    321  CZ  TYR    22      26.701  36.195  48.381  1.00  0.00           C  
ATOM    322  OH  TYR    22      26.050  35.877  49.556  1.00  0.00           O  
ATOM    323  CE2 TYR    22      26.853  37.554  47.991  1.00  0.00           C  
ATOM    324  CD2 TYR    22      27.191  37.818  46.640  1.00  0.00           C  
ATOM    325  H   TYR    22      27.231  35.239  42.361  1.00  0.00           H  
ATOM    326  HA  TYR    22      26.373  37.798  43.704  1.00  0.00           H  
ATOM    327  HB2 TYR    22      29.028  36.417  44.172  1.00  0.00           H  
ATOM    328  HB3 TYR    22      28.715  38.073  44.373  1.00  0.00           H  
ATOM    329  HD1 TYR    22      28.009  34.656  45.569  1.00  0.00           H  
ATOM    330  HE1 TYR    22      27.221  34.186  47.861  1.00  0.00           H  
ATOM    331  HH  TYR    22      25.931  36.720  50.000  1.00  0.00           H  
ATOM    332  HE2 TYR    22      26.521  38.339  48.654  1.00  0.00           H  
ATOM    333  HD2 TYR    22      27.218  38.834  46.275  1.00  0.00           H  
ATOM    334  N   PRO    23      27.338  39.046  41.730  1.00  0.00           N  
ATOM    335  CA  PRO    23      28.002  40.010  40.867  1.00  0.00           C  
ATOM    336  C   PRO    23      29.476  40.122  41.120  1.00  0.00           C  
ATOM    337  O   PRO    23      29.960  39.991  42.265  1.00  0.00           O  
ATOM    338  CD  PRO    23      26.125  39.684  42.247  1.00  0.00           C  
ATOM    339  CG  PRO    23      25.875  40.858  41.273  1.00  0.00           C  
ATOM    340  CB  PRO    23      27.317  41.351  41.072  1.00  0.00           C  
ATOM    341  HD2 PRO    23      26.474  40.048  43.213  1.00  0.00           H  
ATOM    342  HD3 PRO    23      25.254  39.032  42.312  1.00  0.00           H  
ATOM    343  HG2 PRO    23      25.367  41.669  41.794  1.00  0.00           H  
ATOM    344  HG3 PRO    23      25.477  40.521  40.315  1.00  0.00           H  
ATOM    345  HB2 PRO    23      27.720  41.807  41.976  1.00  0.00           H  
ATOM    346  HB3 PRO    23      27.548  41.979  40.211  1.00  0.00           H  
ATOM    347  HA  PRO    23      27.866  39.739  39.820  1.00  0.00           H  
ATOM    348  N   ALA    24      30.277  40.143  40.058  1.00  0.00           N  
ATOM    349  CA  ALA    24      31.755  40.088  39.999  1.00  0.00           C  
ATOM    350  C   ALA    24      32.357  40.825  38.813  1.00  0.00           C  
ATOM    351  O   ALA    24      31.646  41.357  37.948  1.00  0.00           O  
ATOM    352  CB  ALA    24      32.230  38.619  40.044  1.00  0.00           C  
ATOM    353  H   ALA    24      29.810  40.063  39.167  1.00  0.00           H  
ATOM    354  HA  ALA    24      32.228  40.607  40.832  1.00  0.00           H  
ATOM    355  HB1 ALA    24      31.581  38.036  40.697  1.00  0.00           H  
ATOM    356  HB2 ALA    24      31.965  38.236  39.058  1.00  0.00           H  
ATOM    357  HB3 ALA    24      33.297  38.514  40.243  1.00  0.00           H  
ATOM    358  N   THR    25      33.676  40.869  38.784  1.00  0.00           N  
ATOM    359  CA  THR    25      34.387  41.239  37.553  1.00  0.00           C  
ATOM    360  C   THR    25      35.542  40.209  37.373  1.00  0.00           C  
ATOM    361  O   THR    25      35.809  39.527  38.346  1.00  0.00           O  
ATOM    362  CB  THR    25      35.033  42.654  37.660  1.00  0.00           C  
ATOM    363  CG2 THR    25      35.899  43.171  36.515  1.00  0.00           C  
ATOM    364  OG1 THR    25      34.115  43.688  38.092  1.00  0.00           O  
ATOM    365  H   THR    25      34.255  40.346  39.426  1.00  0.00           H  
ATOM    366  HA  THR    25      33.737  41.181  36.679  1.00  0.00           H  
ATOM    367  HB  THR    25      35.701  42.439  38.493  1.00  0.00           H  
ATOM    368 HG21 THR    25      36.182  44.178  36.824  1.00  0.00           H  
ATOM    369 HG22 THR    25      36.801  42.564  36.585  1.00  0.00           H  
ATOM    370 HG23 THR    25      35.414  43.251  35.542  1.00  0.00           H  
ATOM    371  HG1 THR    25      33.771  43.243  38.870  1.00  0.00           H  
ATOM    372  N   ILE    26      36.073  40.030  36.152  1.00  0.00           N  
ATOM    373  CA  ILE    26      37.093  39.119  35.610  1.00  0.00           C  
ATOM    374  C   ILE    26      38.472  39.685  35.766  1.00  0.00           C  
ATOM    375  O   ILE    26      38.747  40.850  35.473  1.00  0.00           O  
ATOM    376  CB  ILE    26      36.764  38.734  34.080  1.00  0.00           C  
ATOM    377  CG2 ILE    26      37.831  37.748  33.546  1.00  0.00           C  
ATOM    378  CG1 ILE    26      35.321  38.061  34.067  1.00  0.00           C  
ATOM    379  CD1 ILE    26      34.864  37.465  32.684  1.00  0.00           C  
ATOM    380  H   ILE    26      35.691  40.590  35.402  1.00  0.00           H  
ATOM    381  HA  ILE    26      37.101  38.176  36.157  1.00  0.00           H  
ATOM    382  HB  ILE    26      36.661  39.710  33.605  1.00  0.00           H  
ATOM    383 HG21 ILE    26      37.636  37.526  32.497  1.00  0.00           H  
ATOM    384 HG22 ILE    26      38.844  38.124  33.696  1.00  0.00           H  
ATOM    385 HG23 ILE    26      37.925  36.867  34.182  1.00  0.00           H  
ATOM    386 HG12 ILE    26      35.329  37.202  34.738  1.00  0.00           H  
ATOM    387 HG13 ILE    26      34.681  38.893  34.361  1.00  0.00           H  
ATOM    388 HD11 ILE    26      35.055  38.173  31.877  1.00  0.00           H  
ATOM    389 HD12 ILE    26      35.443  36.570  32.455  1.00  0.00           H  
ATOM    390 HD13 ILE    26      33.794  37.282  32.782  1.00  0.00           H  
ATOM    391  N   ALA    27      39.385  38.867  36.219  1.00  0.00           N  
ATOM    392  CA  ALA    27      40.777  39.178  36.418  1.00  0.00           C  
ATOM    393  C   ALA    27      41.700  38.453  35.428  1.00  0.00           C  
ATOM    394  O   ALA    27      42.664  38.982  34.848  1.00  0.00           O  
ATOM    395  CB  ALA    27      41.235  39.045  37.834  1.00  0.00           C  
ATOM    396  H   ALA    27      39.039  37.935  36.398  1.00  0.00           H  
ATOM    397  HA  ALA    27      40.963  40.195  36.073  1.00  0.00           H  
ATOM    398  HB1 ALA    27      40.550  39.691  38.385  1.00  0.00           H  
ATOM    399  HB2 ALA    27      41.158  38.022  38.202  1.00  0.00           H  
ATOM    400  HB3 ALA    27      42.274  39.348  37.960  1.00  0.00           H  
ATOM    401  N   SER    28      41.358  37.176  35.200  1.00  0.00           N  
ATOM    402  CA  SER    28      42.035  36.302  34.286  1.00  0.00           C  
ATOM    403  C   SER    28      41.146  35.336  33.539  1.00  0.00           C  
ATOM    404  O   SER    28      39.990  35.106  33.892  1.00  0.00           O  
ATOM    405  CB  SER    28      43.202  35.654  35.043  1.00  0.00           C  
ATOM    406  OG  SER    28      44.229  35.275  34.129  1.00  0.00           O  
ATOM    407  H   SER    28      40.558  36.820  35.702  1.00  0.00           H  
ATOM    408  HA  SER    28      42.529  36.909  33.527  1.00  0.00           H  
ATOM    409  HB2 SER    28      43.627  36.346  35.770  1.00  0.00           H  
ATOM    410  HB3 SER    28      42.823  34.769  35.556  1.00  0.00           H  
ATOM    411  HG  SER    28      44.609  36.131  33.916  1.00  0.00           H  
ATOM    412  N   ILE    29      41.745  34.753  32.531  1.00  0.00           N  
ATOM    413  CA  ILE    29      41.159  33.867  31.581  1.00  0.00           C  
ATOM    414  C   ILE    29      42.093  32.880  30.860  1.00  0.00           C  
ATOM    415  O   ILE    29      43.133  33.276  30.323  1.00  0.00           O  
ATOM    416  CB  ILE    29      40.433  34.644  30.383  1.00  0.00           C  
ATOM    417  CG2 ILE    29      39.769  33.768  29.360  1.00  0.00           C  
ATOM    418  CG1 ILE    29      39.339  35.609  30.839  1.00  0.00           C  
ATOM    419  CD1 ILE    29      38.448  36.277  29.794  1.00  0.00           C  
ATOM    420  H   ILE    29      42.700  34.971  32.283  1.00  0.00           H  
ATOM    421  HA  ILE    29      40.388  33.282  32.082  1.00  0.00           H  
ATOM    422  HB  ILE    29      41.109  35.281  29.811  1.00  0.00           H  
ATOM    423 HG21 ILE    29      38.917  33.213  29.752  1.00  0.00           H  
ATOM    424 HG22 ILE    29      39.535  34.352  28.470  1.00  0.00           H  
ATOM    425 HG23 ILE    29      40.392  33.061  28.812  1.00  0.00           H  
ATOM    426 HG12 ILE    29      38.599  35.154  31.496  1.00  0.00           H  
ATOM    427 HG13 ILE    29      39.798  36.494  31.282  1.00  0.00           H  
ATOM    428 HD11 ILE    29      37.875  37.093  30.234  1.00  0.00           H  
ATOM    429 HD12 ILE    29      38.910  36.634  28.873  1.00  0.00           H  
ATOM    430 HD13 ILE    29      37.673  35.595  29.444  1.00  0.00           H  
ATOM    431  N   ASP    30      41.769  31.586  30.968  1.00  0.00           N  
ATOM    432  CA  ASP    30      42.469  30.439  30.393  1.00  0.00           C  
ATOM    433  C   ASP    30      41.543  29.584  29.483  1.00  0.00           C  
ATOM    434  O   ASP    30      40.977  28.560  29.889  1.00  0.00           O  
ATOM    435  CB  ASP    30      43.258  29.667  31.482  1.00  0.00           C  
ATOM    436  CG  ASP    30      44.019  28.423  31.085  1.00  0.00           C  
ATOM    437  OD1 ASP    30      44.663  27.846  31.994  1.00  0.00           O  
ATOM    438  OD2 ASP    30      44.125  28.188  29.835  1.00  0.00           O1-
ATOM    439  H   ASP    30      40.860  31.373  31.352  1.00  0.00           H  
ATOM    440  HA  ASP    30      43.258  30.758  29.713  1.00  0.00           H  
ATOM    441  HB2 ASP    30      43.965  30.375  31.911  1.00  0.00           H  
ATOM    442  HB3 ASP    30      42.542  29.442  32.273  1.00  0.00           H  
ATOM    443  N   PHE    31      41.239  30.084  28.295  1.00  0.00           N  
ATOM    444  CA  PHE    31      40.440  29.447  27.283  1.00  0.00           C  
ATOM    445  C   PHE    31      40.905  27.964  27.143  1.00  0.00           C  
ATOM    446  O   PHE    31      40.072  27.065  27.079  1.00  0.00           O  
ATOM    447  CB  PHE    31      40.602  30.177  25.982  1.00  0.00           C  
ATOM    448  CG  PHE    31      39.820  29.612  24.796  1.00  0.00           C  
ATOM    449  CD1 PHE    31      38.434  29.376  24.771  1.00  0.00           C  
ATOM    450  CE1 PHE    31      37.820  28.828  23.614  1.00  0.00           C  
ATOM    451  CZ  PHE    31      38.621  28.495  22.536  1.00  0.00           C  
ATOM    452  CE2 PHE    31      40.038  28.589  22.645  1.00  0.00           C  
ATOM    453  CD2 PHE    31      40.670  29.034  23.819  1.00  0.00           C  
ATOM    454  H   PHE    31      41.501  31.040  28.097  1.00  0.00           H  
ATOM    455  HA  PHE    31      39.376  29.429  27.519  1.00  0.00           H  
ATOM    456  HB2 PHE    31      40.335  31.233  26.015  1.00  0.00           H  
ATOM    457  HB3 PHE    31      41.663  30.101  25.743  1.00  0.00           H  
ATOM    458  HD1 PHE    31      37.779  29.727  25.555  1.00  0.00           H  
ATOM    459  HE1 PHE    31      36.748  28.700  23.593  1.00  0.00           H  
ATOM    460  HZ  PHE    31      38.089  28.142  21.665  1.00  0.00           H  
ATOM    461  HE2 PHE    31      40.688  28.267  21.844  1.00  0.00           H  
ATOM    462  HD2 PHE    31      41.732  29.225  23.857  1.00  0.00           H  
ATOM    463  N   LYS    32      42.194  27.729  27.042  1.00  0.00           N  
ATOM    464  CA  LYS    32      42.729  26.394  26.703  1.00  0.00           C  
ATOM    465  C   LYS    32      42.283  25.176  27.556  1.00  0.00           C  
ATOM    466  O   LYS    32      42.081  24.083  27.031  1.00  0.00           O  
ATOM    467  CB  LYS    32      44.257  26.376  26.438  1.00  0.00           C  
ATOM    468  CG  LYS    32      44.862  25.055  25.884  1.00  0.00           C  
ATOM    469  CD  LYS    32      46.407  25.302  25.596  1.00  0.00           C  
ATOM    470  CE  LYS    32      47.072  24.165  24.895  1.00  0.00           C  
ATOM    471  NZ  LYS    32      47.820  23.341  25.840  1.00  0.00           N1+
ATOM    472  H   LYS    32      42.779  28.494  27.343  1.00  0.00           H  
ATOM    473  HA  LYS    32      42.253  26.134  25.757  1.00  0.00           H  
ATOM    474  HB2 LYS    32      44.461  27.186  25.738  1.00  0.00           H  
ATOM    475  HB3 LYS    32      44.791  26.694  27.333  1.00  0.00           H  
ATOM    476  HG2 LYS    32      44.707  24.309  26.664  1.00  0.00           H  
ATOM    477  HG3 LYS    32      44.352  24.684  24.994  1.00  0.00           H  
ATOM    478  HD2 LYS    32      46.586  26.264  25.117  1.00  0.00           H  
ATOM    479  HD3 LYS    32      46.859  25.563  26.553  1.00  0.00           H  
ATOM    480  HE2 LYS    32      46.275  23.623  24.385  1.00  0.00           H  
ATOM    481  HE3 LYS    32      47.789  24.450  24.124  1.00  0.00           H  
ATOM    482  HZ1 LYS    32      47.227  23.102  26.623  1.00  0.00           H  
ATOM    483  HZ2 LYS    32      48.169  22.462  25.486  1.00  0.00           H  
ATOM    484  HZ3 LYS    32      48.586  23.900  26.186  1.00  0.00           H  
ATOM    485  N   ARG    33      42.152  25.452  28.854  1.00  0.00           N  
ATOM    486  CA  ARG    33      41.524  24.679  29.897  1.00  0.00           C  
ATOM    487  C   ARG    33      40.111  25.092  30.360  1.00  0.00           C  
ATOM    488  O   ARG    33      39.573  24.476  31.263  1.00  0.00           O  
ATOM    489  CB  ARG    33      42.421  24.611  31.178  1.00  0.00           C  
ATOM    490  CG  ARG    33      43.812  24.113  30.732  1.00  0.00           C  
ATOM    491  CD  ARG    33      44.778  23.836  31.914  1.00  0.00           C  
ATOM    492  NE  ARG    33      45.080  25.081  32.635  1.00  0.00           N  
ATOM    493  CZ  ARG    33      45.840  25.185  33.676  1.00  0.00           C  
ATOM    494  NH1 ARG    33      46.235  24.220  34.453  1.00  0.00           N  
ATOM    495  NH2 ARG    33      46.118  26.391  33.988  1.00  0.00           N1+
ATOM    496  H   ARG    33      42.497  26.364  29.117  1.00  0.00           H  
ATOM    497  HA  ARG    33      41.354  23.627  29.668  1.00  0.00           H  
ATOM    498  HB2 ARG    33      42.380  25.584  31.667  1.00  0.00           H  
ATOM    499  HB3 ARG    33      42.105  23.886  31.928  1.00  0.00           H  
ATOM    500  HG2 ARG    33      43.745  23.155  30.218  1.00  0.00           H  
ATOM    501  HG3 ARG    33      44.231  24.837  30.033  1.00  0.00           H  
ATOM    502  HD2 ARG    33      44.316  23.146  32.619  1.00  0.00           H  
ATOM    503  HD3 ARG    33      45.625  23.268  31.529  1.00  0.00           H  
ATOM    504  HE  ARG    33      44.703  25.931  32.240  1.00  0.00           H  
ATOM    505 HH11 ARG    33      46.181  23.278  34.092  1.00  0.00           H  
ATOM    506 HH12 ARG    33      46.871  24.546  35.168  1.00  0.00           H  
ATOM    507 HH21 ARG    33      45.709  27.097  33.393  1.00  0.00           H  
ATOM    508 HH22 ARG    33      46.889  26.730  34.544  1.00  0.00           H  
ATOM    509  N   GLU    34      39.419  25.954  29.580  1.00  0.00           N  
ATOM    510  CA  GLU    34      37.998  26.395  29.716  1.00  0.00           C  
ATOM    511  C   GLU    34      37.637  27.216  30.992  1.00  0.00           C  
ATOM    512  O   GLU    34      36.558  26.957  31.547  1.00  0.00           O  
ATOM    513  CB  GLU    34      36.804  25.447  29.439  1.00  0.00           C  
ATOM    514  CG  GLU    34      37.130  24.609  28.132  1.00  0.00           C  
ATOM    515  CD  GLU    34      38.024  23.435  28.427  1.00  0.00           C  
ATOM    516  OE1 GLU    34      39.161  23.467  27.875  1.00  0.00           O  
ATOM    517  OE2 GLU    34      37.661  22.535  29.168  1.00  0.00           O1-
ATOM    518  H   GLU    34      39.930  26.310  28.784  1.00  0.00           H  
ATOM    519  HA  GLU    34      37.939  27.187  28.969  1.00  0.00           H  
ATOM    520  HB2 GLU    34      36.582  24.784  30.274  1.00  0.00           H  
ATOM    521  HB3 GLU    34      35.915  26.060  29.289  1.00  0.00           H  
ATOM    522  HG2 GLU    34      36.177  24.225  27.767  1.00  0.00           H  
ATOM    523  HG3 GLU    34      37.603  25.301  27.436  1.00  0.00           H  
ATOM    524  N   THR    35      38.566  28.055  31.474  1.00  0.00           N  
ATOM    525  CA  THR    35      38.481  28.648  32.840  1.00  0.00           C  
ATOM    526  C   THR    35      38.529  30.123  32.854  1.00  0.00           C  
ATOM    527  O   THR    35      38.893  30.749  31.842  1.00  0.00           O  
ATOM    528  CB  THR    35      39.454  28.067  33.861  1.00  0.00           C  
ATOM    529  CG2 THR    35      39.188  26.658  34.077  1.00  0.00           C  
ATOM    530  OG1 THR    35      40.813  28.323  33.572  1.00  0.00           O  
ATOM    531  H   THR    35      39.407  28.291  30.965  1.00  0.00           H  
ATOM    532  HA  THR    35      37.449  28.486  33.151  1.00  0.00           H  
ATOM    533  HB  THR    35      39.388  28.601  34.808  1.00  0.00           H  
ATOM    534 HG21 THR    35      39.531  26.029  33.257  1.00  0.00           H  
ATOM    535 HG22 THR    35      39.720  26.537  35.022  1.00  0.00           H  
ATOM    536 HG23 THR    35      38.114  26.507  34.187  1.00  0.00           H  
ATOM    537  HG1 THR    35      40.978  29.264  33.665  1.00  0.00           H  
ATOM    538  N   CYS    36      38.260  30.748  34.006  1.00  0.00           N  
ATOM    539  CA  CYS    36      38.233  32.191  34.151  1.00  0.00           C  
ATOM    540  C   CYS    36      38.464  32.448  35.721  1.00  0.00           C  
ATOM    541  O   CYS    36      37.859  31.752  36.462  1.00  0.00           O  
ATOM    542  CB  CYS    36      36.941  32.789  33.702  1.00  0.00           C  
ATOM    543  SG  CYS    36      36.710  34.456  34.259  1.00  0.00           S  
ATOM    544  H   CYS    36      37.828  30.226  34.754  1.00  0.00           H  
ATOM    545  HA  CYS    36      38.968  32.643  33.483  1.00  0.00           H  
ATOM    546  HB2 CYS    36      36.972  32.881  32.616  1.00  0.00           H  
ATOM    547  HB3 CYS    36      36.095  32.171  34.002  1.00  0.00           H  
ATOM    548  HG  CYS    36      37.497  35.013  33.334  1.00  0.00           H  
ATOM    549  N   VAL    37      39.188  33.443  36.155  1.00  0.00           N  
ATOM    550  CA  VAL    37      39.360  33.920  37.517  1.00  0.00           C  
ATOM    551  C   VAL    37      38.520  35.210  37.676  1.00  0.00           C  
ATOM    552  O   VAL    37      38.678  36.138  36.923  1.00  0.00           O  
ATOM    553  CB  VAL    37      40.859  34.093  37.955  1.00  0.00           C  
ATOM    554  CG1 VAL    37      40.894  34.346  39.487  1.00  0.00           C  
ATOM    555  CG2 VAL    37      41.754  32.920  37.713  1.00  0.00           C  
ATOM    556  H   VAL    37      39.411  34.128  35.447  1.00  0.00           H  
ATOM    557  HA  VAL    37      39.018  33.121  38.174  1.00  0.00           H  
ATOM    558  HB  VAL    37      41.274  34.977  37.471  1.00  0.00           H  
ATOM    559 HG11 VAL    37      40.031  34.842  39.930  1.00  0.00           H  
ATOM    560 HG12 VAL    37      40.981  33.406  40.031  1.00  0.00           H  
ATOM    561 HG13 VAL    37      41.763  34.989  39.617  1.00  0.00           H  
ATOM    562 HG21 VAL    37      42.722  33.114  38.175  1.00  0.00           H  
ATOM    563 HG22 VAL    37      41.401  31.969  38.110  1.00  0.00           H  
ATOM    564 HG23 VAL    37      41.872  32.707  36.651  1.00  0.00           H  
ATOM    565  N   VAL    38      37.693  35.275  38.711  1.00  0.00           N  
ATOM    566  CA  VAL    38      36.830  36.414  39.102  1.00  0.00           C  
ATOM    567  C   VAL    38      37.159  37.043  40.464  1.00  0.00           C  
ATOM    568  O   VAL    38      37.784  36.406  41.308  1.00  0.00           O  
ATOM    569  CB  VAL    38      35.362  36.037  39.038  1.00  0.00           C  
ATOM    570  CG1 VAL    38      34.956  35.629  37.687  1.00  0.00           C  
ATOM    571  CG2 VAL    38      34.895  35.060  40.128  1.00  0.00           C  
ATOM    572  H   VAL    38      37.666  34.496  39.353  1.00  0.00           H  
ATOM    573  HA  VAL    38      37.064  37.216  38.400  1.00  0.00           H  
ATOM    574  HB  VAL    38      34.787  36.948  39.204  1.00  0.00           H  
ATOM    575 HG11 VAL    38      35.609  34.923  37.173  1.00  0.00           H  
ATOM    576 HG12 VAL    38      33.940  35.240  37.742  1.00  0.00           H  
ATOM    577 HG13 VAL    38      35.088  36.457  36.990  1.00  0.00           H  
ATOM    578 HG21 VAL    38      33.844  34.787  40.207  1.00  0.00           H  
ATOM    579 HG22 VAL    38      35.374  34.100  39.933  1.00  0.00           H  
ATOM    580 HG23 VAL    38      35.100  35.490  41.109  1.00  0.00           H  
ATOM    581  N   VAL    39      36.693  38.245  40.647  1.00  0.00           N  
ATOM    582  CA  VAL    39      36.775  39.075  41.881  1.00  0.00           C  
ATOM    583  C   VAL    39      35.332  39.596  42.185  1.00  0.00           C  
ATOM    584  O   VAL    39      34.874  40.518  41.541  1.00  0.00           O  
ATOM    585  CB  VAL    39      37.740  40.218  41.543  1.00  0.00           C  
ATOM    586  CG1 VAL    39      37.623  41.287  42.652  1.00  0.00           C  
ATOM    587  CG2 VAL    39      39.211  39.850  41.395  1.00  0.00           C  
ATOM    588  H   VAL    39      36.149  38.576  39.865  1.00  0.00           H  
ATOM    589  HA  VAL    39      37.118  38.562  42.779  1.00  0.00           H  
ATOM    590  HB  VAL    39      37.428  40.699  40.616  1.00  0.00           H  
ATOM    591 HG11 VAL    39      36.617  41.707  42.685  1.00  0.00           H  
ATOM    592 HG12 VAL    39      37.991  40.914  43.607  1.00  0.00           H  
ATOM    593 HG13 VAL    39      38.318  42.098  42.433  1.00  0.00           H  
ATOM    594 HG21 VAL    39      39.707  40.750  41.031  1.00  0.00           H  
ATOM    595 HG22 VAL    39      39.593  39.468  42.342  1.00  0.00           H  
ATOM    596 HG23 VAL    39      39.348  39.066  40.650  1.00  0.00           H  
ATOM    597  N   TYR    40      34.600  39.026  43.108  1.00  0.00           N  
ATOM    598  CA  TYR    40      33.233  39.453  43.491  1.00  0.00           C  
ATOM    599  C   TYR    40      33.089  41.052  43.886  1.00  0.00           C  
ATOM    600  O   TYR    40      33.789  41.534  44.821  1.00  0.00           O  
ATOM    601  CB  TYR    40      32.775  38.616  44.665  1.00  0.00           C  
ATOM    602  CG  TYR    40      32.595  37.209  44.284  1.00  0.00           C  
ATOM    603  CD1 TYR    40      33.454  36.210  44.813  1.00  0.00           C  
ATOM    604  CE1 TYR    40      33.305  34.885  44.391  1.00  0.00           C  
ATOM    605  CZ  TYR    40      32.281  34.527  43.447  1.00  0.00           C  
ATOM    606  OH  TYR    40      32.351  33.326  42.818  1.00  0.00           O  
ATOM    607  CE2 TYR    40      31.290  35.482  43.100  1.00  0.00           C  
ATOM    608  CD2 TYR    40      31.556  36.827  43.389  1.00  0.00           C  
ATOM    609  H   TYR    40      35.033  38.303  43.664  1.00  0.00           H  
ATOM    610  HA  TYR    40      32.593  39.298  42.623  1.00  0.00           H  
ATOM    611  HB2 TYR    40      33.421  38.764  45.531  1.00  0.00           H  
ATOM    612  HB3 TYR    40      31.781  38.945  44.966  1.00  0.00           H  
ATOM    613  HD1 TYR    40      34.246  36.418  45.518  1.00  0.00           H  
ATOM    614  HE1 TYR    40      33.962  34.107  44.749  1.00  0.00           H  
ATOM    615  HH  TYR    40      32.903  32.734  43.334  1.00  0.00           H  
ATOM    616  HE2 TYR    40      30.524  35.226  42.384  1.00  0.00           H  
ATOM    617  HD2 TYR    40      30.942  37.614  42.978  1.00  0.00           H  
ATOM    618  N   THR    41      32.274  41.760  43.073  1.00  0.00           N  
ATOM    619  CA  THR    41      32.144  43.230  43.194  1.00  0.00           C  
ATOM    620  C   THR    41      31.469  43.611  44.497  1.00  0.00           C  
ATOM    621  O   THR    41      30.394  43.139  44.716  1.00  0.00           O  
ATOM    622  CB  THR    41      31.355  43.850  42.044  1.00  0.00           C  
ATOM    623  CG2 THR    41      31.203  45.378  42.105  1.00  0.00           C  
ATOM    624  OG1 THR    41      31.964  43.532  40.785  1.00  0.00           O  
ATOM    625  H   THR    41      31.678  41.227  42.457  1.00  0.00           H  
ATOM    626  HA  THR    41      33.155  43.638  43.176  1.00  0.00           H  
ATOM    627  HB  THR    41      30.400  43.324  42.038  1.00  0.00           H  
ATOM    628 HG21 THR    41      32.151  45.854  42.357  1.00  0.00           H  
ATOM    629 HG22 THR    41      30.725  45.717  41.186  1.00  0.00           H  
ATOM    630 HG23 THR    41      30.482  45.661  42.871  1.00  0.00           H  
ATOM    631  HG1 THR    41      32.911  43.628  40.904  1.00  0.00           H  
ATOM    632  N   GLY    42      32.125  44.314  45.419  1.00  0.00           N  
ATOM    633  CA  GLY    42      31.662  44.652  46.748  1.00  0.00           C  
ATOM    634  C   GLY    42      32.300  43.870  47.945  1.00  0.00           C  
ATOM    635  O   GLY    42      32.274  44.286  49.137  1.00  0.00           O  
ATOM    636  H   GLY    42      33.103  44.496  45.251  1.00  0.00           H  
ATOM    637  HA2 GLY    42      31.847  45.685  47.042  1.00  0.00           H  
ATOM    638  HA3 GLY    42      30.581  44.510  46.770  1.00  0.00           H  
ATOM    639  N   TYR    43      33.195  42.891  47.596  1.00  0.00           N  
ATOM    640  CA  TYR    43      33.852  41.956  48.588  1.00  0.00           C  
ATOM    641  C   TYR    43      35.355  41.925  48.307  1.00  0.00           C  
ATOM    642  O   TYR    43      36.105  41.767  49.274  1.00  0.00           O  
ATOM    643  CB  TYR    43      33.235  40.565  48.619  1.00  0.00           C  
ATOM    644  CG  TYR    43      31.701  40.536  48.648  1.00  0.00           C  
ATOM    645  CD1 TYR    43      30.832  40.774  47.547  1.00  0.00           C  
ATOM    646  CE1 TYR    43      29.401  40.817  47.735  1.00  0.00           C  
ATOM    647  CZ  TYR    43      28.855  40.624  49.027  1.00  0.00           C  
ATOM    648  OH  TYR    43      27.493  40.723  49.193  1.00  0.00           O  
ATOM    649  CE2 TYR    43      29.692  40.351  50.079  1.00  0.00           C  
ATOM    650  CD2 TYR    43      31.105  40.235  49.922  1.00  0.00           C  
ATOM    651  H   TYR    43      33.245  42.739  46.599  1.00  0.00           H  
ATOM    652  HA  TYR    43      33.656  42.354  49.584  1.00  0.00           H  
ATOM    653  HB2 TYR    43      33.533  40.013  47.728  1.00  0.00           H  
ATOM    654  HB3 TYR    43      33.588  40.024  49.496  1.00  0.00           H  
ATOM    655  HD1 TYR    43      31.221  40.998  46.564  1.00  0.00           H  
ATOM    656  HE1 TYR    43      28.786  41.014  46.869  1.00  0.00           H  
ATOM    657  HH  TYR    43      27.317  40.689  50.137  1.00  0.00           H  
ATOM    658  HE2 TYR    43      29.126  40.246  50.993  1.00  0.00           H  
ATOM    659  HD2 TYR    43      31.724  40.017  50.781  1.00  0.00           H  
ATOM    660  N   GLY    44      35.822  42.147  47.123  1.00  0.00           N  
ATOM    661  CA  GLY    44      37.325  41.970  46.801  1.00  0.00           C  
ATOM    662  C   GLY    44      37.786  40.587  47.044  1.00  0.00           C  
ATOM    663  O   GLY    44      39.010  40.362  47.174  1.00  0.00           O  
ATOM    664  H   GLY    44      35.172  42.326  46.371  1.00  0.00           H  
ATOM    665  HA2 GLY    44      37.600  42.182  45.769  1.00  0.00           H  
ATOM    666  HA3 GLY    44      37.984  42.618  47.379  1.00  0.00           H  
ATOM    667  N   ASN    45      36.864  39.627  47.104  1.00  0.00           N  
ATOM    668  CA  ASN    45      37.121  38.198  47.310  1.00  0.00           C  
ATOM    669  C   ASN    45      37.164  37.493  45.890  1.00  0.00           C  
ATOM    670  O   ASN    45      36.444  37.887  44.943  1.00  0.00           O  
ATOM    671  CB  ASN    45      36.040  37.553  48.225  1.00  0.00           C  
ATOM    672  CG  ASN    45      36.325  37.667  49.751  1.00  0.00           C  
ATOM    673  OD1 ASN    45      35.905  38.641  50.307  1.00  0.00           O  
ATOM    674  ND2 ASN    45      37.143  36.908  50.417  1.00  0.00           N  
ATOM    675  H   ASN    45      35.939  39.847  46.764  1.00  0.00           H  
ATOM    676  HA  ASN    45      38.141  38.042  47.663  1.00  0.00           H  
ATOM    677  HB2 ASN    45      35.080  38.037  48.039  1.00  0.00           H  
ATOM    678  HB3 ASN    45      36.023  36.490  47.988  1.00  0.00           H  
ATOM    679 HD21 ASN    45      37.590  36.191  49.864  1.00  0.00           H  
ATOM    680 HD22 ASN    45      37.238  37.139  51.396  1.00  0.00           H  
ATOM    681  N   ARG    46      38.022  36.520  45.725  1.00  0.00           N  
ATOM    682  CA  ARG    46      38.478  35.882  44.473  1.00  0.00           C  
ATOM    683  C   ARG    46      38.215  34.409  44.378  1.00  0.00           C  
ATOM    684  O   ARG    46      38.389  33.777  45.391  1.00  0.00           O  
ATOM    685  CB  ARG    46      39.988  36.243  44.309  1.00  0.00           C  
ATOM    686  CG  ARG    46      40.639  35.718  43.068  1.00  0.00           C  
ATOM    687  CD  ARG    46      42.105  36.203  42.851  1.00  0.00           C  
ATOM    688  NE  ARG    46      42.976  35.806  43.911  1.00  0.00           N  
ATOM    689  CZ  ARG    46      44.141  36.373  44.036  1.00  0.00           C  
ATOM    690  NH1 ARG    46      44.652  37.216  43.216  1.00  0.00           N  
ATOM    691  NH2 ARG    46      44.850  36.137  45.102  1.00  0.00           N1+
ATOM    692  H   ARG    46      38.443  36.183  46.579  1.00  0.00           H  
ATOM    693  HA  ARG    46      37.885  36.393  43.716  1.00  0.00           H  
ATOM    694  HB2 ARG    46      40.114  37.319  44.427  1.00  0.00           H  
ATOM    695  HB3 ARG    46      40.547  35.785  45.124  1.00  0.00           H  
ATOM    696  HG2 ARG    46      40.639  34.629  43.125  1.00  0.00           H  
ATOM    697  HG3 ARG    46      40.103  36.093  42.196  1.00  0.00           H  
ATOM    698  HD2 ARG    46      42.526  35.934  41.884  1.00  0.00           H  
ATOM    699  HD3 ARG    46      42.150  37.292  42.822  1.00  0.00           H  
ATOM    700  HE  ARG    46      42.636  35.153  44.602  1.00  0.00           H  
ATOM    701 HH11 ARG    46      44.173  37.356  42.338  1.00  0.00           H  
ATOM    702 HH12 ARG    46      45.477  37.757  43.440  1.00  0.00           H  
ATOM    703 HH21 ARG    46      44.532  35.436  45.758  1.00  0.00           H  
ATOM    704 HH22 ARG    46      45.752  36.584  45.178  1.00  0.00           H  
ATOM    705  N   GLU    47      37.852  33.865  43.218  1.00  0.00           N  
ATOM    706  CA  GLU    47      37.529  32.493  42.808  1.00  0.00           C  
ATOM    707  C   GLU    47      37.875  32.175  41.309  1.00  0.00           C  
ATOM    708  O   GLU    47      37.673  33.086  40.403  1.00  0.00           O  
ATOM    709  CB  GLU    47      36.078  32.213  43.120  1.00  0.00           C  
ATOM    710  CG  GLU    47      35.776  31.923  44.597  1.00  0.00           C  
ATOM    711  CD  GLU    47      34.456  31.093  44.678  1.00  0.00           C  
ATOM    712  OE1 GLU    47      34.165  30.428  45.731  1.00  0.00           O  
ATOM    713  OE2 GLU    47      33.647  31.129  43.753  1.00  0.00           O1-
ATOM    714  H   GLU    47      37.975  34.498  42.440  1.00  0.00           H  
ATOM    715  HA  GLU    47      38.090  31.835  43.471  1.00  0.00           H  
ATOM    716  HB2 GLU    47      35.400  32.993  42.771  1.00  0.00           H  
ATOM    717  HB3 GLU    47      35.838  31.368  42.474  1.00  0.00           H  
ATOM    718  HG2 GLU    47      36.496  31.355  45.187  1.00  0.00           H  
ATOM    719  HG3 GLU    47      35.654  32.866  45.132  1.00  0.00           H  
ATOM    720  N   GLU    48      38.247  30.888  41.021  1.00  0.00           N  
ATOM    721  CA  GLU    48      38.225  30.447  39.647  1.00  0.00           C  
ATOM    722  C   GLU    48      36.906  29.858  39.167  1.00  0.00           C  
ATOM    723  O   GLU    48      35.969  29.698  40.013  1.00  0.00           O  
ATOM    724  CB  GLU    48      39.399  29.484  39.311  1.00  0.00           C  
ATOM    725  CG  GLU    48      39.783  29.338  37.793  1.00  0.00           C  
ATOM    726  CD  GLU    48      41.267  28.845  37.576  1.00  0.00           C  
ATOM    727  OE1 GLU    48      42.132  29.570  37.003  1.00  0.00           O  
ATOM    728  OE2 GLU    48      41.660  27.726  38.004  1.00  0.00           O1-
ATOM    729  H   GLU    48      38.464  30.227  41.753  1.00  0.00           H  
ATOM    730  HA  GLU    48      38.435  31.272  38.966  1.00  0.00           H  
ATOM    731  HB2 GLU    48      40.307  29.758  39.848  1.00  0.00           H  
ATOM    732  HB3 GLU    48      39.210  28.483  39.700  1.00  0.00           H  
ATOM    733  HG2 GLU    48      39.023  28.660  37.405  1.00  0.00           H  
ATOM    734  HG3 GLU    48      39.685  30.290  37.274  1.00  0.00           H  
ATOM    735  N   GLN    49      36.706  29.625  37.874  1.00  0.00           N  
ATOM    736  CA  GLN    49      35.356  29.404  37.258  1.00  0.00           C  
ATOM    737  C   GLN    49      35.557  28.782  35.895  1.00  0.00           C  
ATOM    738  O   GLN    49      36.607  28.935  35.315  1.00  0.00           O  
ATOM    739  CB  GLN    49      34.578  30.746  37.024  1.00  0.00           C  
ATOM    740  CG  GLN    49      34.155  31.688  38.227  1.00  0.00           C  
ATOM    741  CD  GLN    49      33.328  31.008  39.295  1.00  0.00           C  
ATOM    742  OE1 GLN    49      32.918  29.818  39.170  1.00  0.00           O  
ATOM    743  NE2 GLN    49      32.966  31.676  40.323  1.00  0.00           N  
ATOM    744  H   GLN    49      37.365  29.734  37.115  1.00  0.00           H  
ATOM    745  HA  GLN    49      34.854  28.656  37.871  1.00  0.00           H  
ATOM    746  HB2 GLN    49      35.252  31.437  36.518  1.00  0.00           H  
ATOM    747  HB3 GLN    49      33.705  30.435  36.451  1.00  0.00           H  
ATOM    748  HG2 GLN    49      35.095  32.075  38.619  1.00  0.00           H  
ATOM    749  HG3 GLN    49      33.665  32.506  37.699  1.00  0.00           H  
ATOM    750 HE21 GLN    49      33.099  32.677  40.353  1.00  0.00           H  
ATOM    751 HE22 GLN    49      32.352  31.203  40.970  1.00  0.00           H  
ATOM    752  N   ASN    50      34.531  28.142  35.351  1.00  0.00           N  
ATOM    753  CA  ASN    50      34.409  27.754  33.980  1.00  0.00           C  
ATOM    754  C   ASN    50      34.053  28.905  33.055  1.00  0.00           C  
ATOM    755  O   ASN    50      33.394  29.849  33.514  1.00  0.00           O  
ATOM    756  CB  ASN    50      33.455  26.528  33.896  1.00  0.00           C  
ATOM    757  CG  ASN    50      33.104  26.005  32.497  1.00  0.00           C  
ATOM    758  OD1 ASN    50      33.370  26.518  31.415  1.00  0.00           O  
ATOM    759  ND2 ASN    50      32.530  24.802  32.443  1.00  0.00           N  
ATOM    760  H   ASN    50      33.755  27.962  35.972  1.00  0.00           H  
ATOM    761  HA  ASN    50      35.313  27.353  33.522  1.00  0.00           H  
ATOM    762  HB2 ASN    50      33.962  25.720  34.425  1.00  0.00           H  
ATOM    763  HB3 ASN    50      32.488  26.725  34.358  1.00  0.00           H  
ATOM    764 HD21 ASN    50      32.313  24.279  33.280  1.00  0.00           H  
ATOM    765 HD22 ASN    50      32.308  24.406  31.542  1.00  0.00           H  
ATOM    766  N   LEU    51      34.475  29.045  31.800  1.00  0.00           N  
ATOM    767  CA  LEU    51      34.220  30.167  30.916  1.00  0.00           C  
ATOM    768  C   LEU    51      32.801  30.383  30.489  1.00  0.00           C  
ATOM    769  O   LEU    51      32.497  31.532  30.166  1.00  0.00           O  
ATOM    770  CB  LEU    51      35.262  29.999  29.803  1.00  0.00           C  
ATOM    771  CG  LEU    51      35.362  31.191  28.885  1.00  0.00           C  
ATOM    772  CD1 LEU    51      35.817  32.429  29.615  1.00  0.00           C  
ATOM    773  CD2 LEU    51      36.345  30.973  27.750  1.00  0.00           C  
ATOM    774  H   LEU    51      35.051  28.276  31.487  1.00  0.00           H  
ATOM    775  HA  LEU    51      34.516  31.079  31.436  1.00  0.00           H  
ATOM    776  HB2 LEU    51      36.259  29.872  30.224  1.00  0.00           H  
ATOM    777  HB3 LEU    51      35.021  29.161  29.149  1.00  0.00           H  
ATOM    778  HG  LEU    51      34.393  31.430  28.447  1.00  0.00           H  
ATOM    779 HD11 LEU    51      34.994  32.773  30.243  1.00  0.00           H  
ATOM    780 HD12 LEU    51      36.664  32.168  30.250  1.00  0.00           H  
ATOM    781 HD13 LEU    51      36.176  33.225  28.964  1.00  0.00           H  
ATOM    782 HD21 LEU    51      36.028  30.071  27.227  1.00  0.00           H  
ATOM    783 HD22 LEU    51      36.189  31.808  27.067  1.00  0.00           H  
ATOM    784 HD23 LEU    51      37.322  31.001  28.231  1.00  0.00           H  
ATOM    785  N   SER    52      32.006  29.312  30.449  1.00  0.00           N  
ATOM    786  CA  SER    52      30.581  29.473  30.074  1.00  0.00           C  
ATOM    787  C   SER    52      29.670  29.553  31.345  1.00  0.00           C  
ATOM    788  O   SER    52      28.438  29.717  31.277  1.00  0.00           O  
ATOM    789  CB  SER    52      30.120  28.387  29.086  1.00  0.00           C  
ATOM    790  OG  SER    52      30.095  27.046  29.634  1.00  0.00           O  
ATOM    791  H   SER    52      32.308  28.370  30.654  1.00  0.00           H  
ATOM    792  HA  SER    52      30.458  30.396  29.509  1.00  0.00           H  
ATOM    793  HB2 SER    52      29.108  28.613  28.751  1.00  0.00           H  
ATOM    794  HB3 SER    52      30.768  28.348  28.211  1.00  0.00           H  
ATOM    795  HG  SER    52      31.013  26.785  29.543  1.00  0.00           H  
ATOM    796  N   ASP    53      30.193  29.346  32.511  1.00  0.00           N  
ATOM    797  CA  ASP    53      29.462  29.485  33.788  1.00  0.00           C  
ATOM    798  C   ASP    53      29.279  31.032  34.167  1.00  0.00           C  
ATOM    799  O   ASP    53      28.639  31.282  35.165  1.00  0.00           O  
ATOM    800  CB  ASP    53      30.338  28.900  34.906  1.00  0.00           C  
ATOM    801  CG  ASP    53      29.952  27.436  35.090  1.00  0.00           C  
ATOM    802  OD1 ASP    53      30.221  26.858  36.135  1.00  0.00           O  
ATOM    803  OD2 ASP    53      29.279  26.789  34.224  1.00  0.00           O1-
ATOM    804  H   ASP    53      31.183  29.147  32.476  1.00  0.00           H  
ATOM    805  HA  ASP    53      28.537  28.917  33.701  1.00  0.00           H  
ATOM    806  HB2 ASP    53      31.409  28.989  34.720  1.00  0.00           H  
ATOM    807  HB3 ASP    53      30.215  29.444  35.842  1.00  0.00           H  
ATOM    808  N   LEU    54      29.783  31.957  33.371  1.00  0.00           N  
ATOM    809  CA  LEU    54      29.727  33.382  33.721  1.00  0.00           C  
ATOM    810  C   LEU    54      28.550  34.078  33.209  1.00  0.00           C  
ATOM    811  O   LEU    54      28.255  34.079  32.034  1.00  0.00           O  
ATOM    812  CB  LEU    54      31.098  34.033  33.220  1.00  0.00           C  
ATOM    813  CG  LEU    54      32.523  33.440  33.366  1.00  0.00           C  
ATOM    814  CD1 LEU    54      33.615  34.506  32.978  1.00  0.00           C  
ATOM    815  CD2 LEU    54      32.880  32.891  34.709  1.00  0.00           C  
ATOM    816  H   LEU    54      30.269  31.650  32.539  1.00  0.00           H  
ATOM    817  HA  LEU    54      29.664  33.359  34.810  1.00  0.00           H  
ATOM    818  HB2 LEU    54      30.972  34.134  32.142  1.00  0.00           H  
ATOM    819  HB3 LEU    54      31.112  35.043  33.630  1.00  0.00           H  
ATOM    820  HG  LEU    54      32.540  32.601  32.669  1.00  0.00           H  
ATOM    821 HD11 LEU    54      34.507  34.053  32.543  1.00  0.00           H  
ATOM    822 HD12 LEU    54      33.212  35.010  32.100  1.00  0.00           H  
ATOM    823 HD13 LEU    54      33.869  35.161  33.811  1.00  0.00           H  
ATOM    824 HD21 LEU    54      32.060  32.448  35.275  1.00  0.00           H  
ATOM    825 HD22 LEU    54      33.598  32.122  34.425  1.00  0.00           H  
ATOM    826 HD23 LEU    54      33.321  33.676  35.325  1.00  0.00           H  
ATOM    827  N   LEU    55      27.635  34.415  34.072  1.00  0.00           N  
ATOM    828  CA  LEU    55      26.443  35.245  33.834  1.00  0.00           C  
ATOM    829  C   LEU    55      26.711  36.784  33.666  1.00  0.00           C  
ATOM    830  O   LEU    55      27.794  37.336  33.970  1.00  0.00           O  
ATOM    831  CB  LEU    55      25.486  34.951  34.929  1.00  0.00           C  
ATOM    832  CG  LEU    55      25.046  33.457  35.172  1.00  0.00           C  
ATOM    833  CD1 LEU    55      25.829  32.938  36.358  1.00  0.00           C  
ATOM    834  CD2 LEU    55      23.547  33.385  35.521  1.00  0.00           C  
ATOM    835  H   LEU    55      27.838  34.331  35.057  1.00  0.00           H  
ATOM    836  HA  LEU    55      26.022  34.902  32.889  1.00  0.00           H  
ATOM    837  HB2 LEU    55      25.717  35.525  35.827  1.00  0.00           H  
ATOM    838  HB3 LEU    55      24.550  35.413  34.614  1.00  0.00           H  
ATOM    839  HG  LEU    55      25.295  32.836  34.312  1.00  0.00           H  
ATOM    840 HD11 LEU    55      25.666  33.399  37.332  1.00  0.00           H  
ATOM    841 HD12 LEU    55      25.709  31.870  36.543  1.00  0.00           H  
ATOM    842 HD13 LEU    55      26.904  33.034  36.203  1.00  0.00           H  
ATOM    843 HD21 LEU    55      23.172  32.364  35.590  1.00  0.00           H  
ATOM    844 HD22 LEU    55      23.405  33.916  36.462  1.00  0.00           H  
ATOM    845 HD23 LEU    55      22.887  33.921  34.839  1.00  0.00           H  
ATOM    846  N   SER    56      25.661  37.476  33.240  1.00  0.00           N  
ATOM    847  CA  SER    56      25.454  38.892  33.279  1.00  0.00           C  
ATOM    848  C   SER    56      25.526  39.460  34.741  1.00  0.00           C  
ATOM    849  O   SER    56      24.995  38.826  35.635  1.00  0.00           O  
ATOM    850  CB  SER    56      24.063  39.269  32.576  1.00  0.00           C  
ATOM    851  OG  SER    56      23.712  40.577  32.855  1.00  0.00           O  
ATOM    852  H   SER    56      24.907  36.879  32.932  1.00  0.00           H  
ATOM    853  HA  SER    56      26.230  39.327  32.650  1.00  0.00           H  
ATOM    854  HB2 SER    56      24.137  39.174  31.493  1.00  0.00           H  
ATOM    855  HB3 SER    56      23.255  38.612  32.900  1.00  0.00           H  
ATOM    856  HG  SER    56      22.937  40.714  32.305  1.00  0.00           H  
ATOM    857  N   PRO    57      26.106  40.645  34.983  1.00  0.00           N  
ATOM    858  CA  PRO    57      26.250  41.241  36.300  1.00  0.00           C  
ATOM    859  C   PRO    57      24.932  41.763  36.939  1.00  0.00           C  
ATOM    860  O   PRO    57      24.841  41.910  38.175  1.00  0.00           O  
ATOM    861  CD  PRO    57      26.859  41.335  33.976  1.00  0.00           C  
ATOM    862  CG  PRO    57      27.201  42.668  34.599  1.00  0.00           C  
ATOM    863  CB  PRO    57      27.292  42.369  36.116  1.00  0.00           C  
ATOM    864  HD2 PRO    57      26.326  41.410  33.028  1.00  0.00           H  
ATOM    865  HD3 PRO    57      27.755  40.750  33.766  1.00  0.00           H  
ATOM    866  HG2 PRO    57      26.470  43.445  34.378  1.00  0.00           H  
ATOM    867  HG3 PRO    57      28.173  43.071  34.319  1.00  0.00           H  
ATOM    868  HB2 PRO    57      27.299  43.268  36.733  1.00  0.00           H  
ATOM    869  HB3 PRO    57      28.261  41.904  36.294  1.00  0.00           H  
ATOM    870  HA  PRO    57      26.731  40.503  36.942  1.00  0.00           H  
ATOM    871  N   ILE    58      23.950  41.913  36.127  1.00  0.00           N  
ATOM    872  CA  ILE    58      22.624  42.304  36.544  1.00  0.00           C  
ATOM    873  C   ILE    58      21.791  41.142  37.289  1.00  0.00           C  
ATOM    874  O   ILE    58      20.760  41.418  37.902  1.00  0.00           O  
ATOM    875  CB  ILE    58      21.959  42.916  35.210  1.00  0.00           C  
ATOM    876  CG2 ILE    58      20.427  43.106  35.401  1.00  0.00           C  
ATOM    877  CG1 ILE    58      22.514  44.210  34.665  1.00  0.00           C  
ATOM    878  CD1 ILE    58      23.713  44.295  33.757  1.00  0.00           C  
ATOM    879  H   ILE    58      24.094  41.699  35.151  1.00  0.00           H  
ATOM    880  HA  ILE    58      22.739  43.095  37.285  1.00  0.00           H  
ATOM    881  HB  ILE    58      22.005  42.169  34.418  1.00  0.00           H  
ATOM    882 HG21 ILE    58      20.080  42.117  35.701  1.00  0.00           H  
ATOM    883 HG22 ILE    58      20.041  43.852  36.095  1.00  0.00           H  
ATOM    884 HG23 ILE    58      19.973  43.401  34.456  1.00  0.00           H  
ATOM    885 HG12 ILE    58      21.762  44.733  34.074  1.00  0.00           H  
ATOM    886 HG13 ILE    58      22.762  44.782  35.560  1.00  0.00           H  
ATOM    887 HD11 ILE    58      23.795  43.351  33.219  1.00  0.00           H  
ATOM    888 HD12 ILE    58      23.532  45.131  33.083  1.00  0.00           H  
ATOM    889 HD13 ILE    58      24.610  44.528  34.331  1.00  0.00           H  
ATOM    890  N   CYS    59      22.368  39.939  37.111  1.00  0.00           N  
ATOM    891  CA  CYS    59      21.853  38.685  37.590  1.00  0.00           C  
ATOM    892  C   CYS    59      22.545  38.327  38.935  1.00  0.00           C  
ATOM    893  O   CYS    59      23.746  37.964  39.018  1.00  0.00           O  
ATOM    894  CB  CYS    59      22.221  37.574  36.593  1.00  0.00           C  
ATOM    895  SG  CYS    59      21.517  35.949  37.084  1.00  0.00           S  
ATOM    896  H   CYS    59      23.175  39.839  36.514  1.00  0.00           H  
ATOM    897  HA  CYS    59      20.773  38.693  37.729  1.00  0.00           H  
ATOM    898  HB2 CYS    59      21.917  37.914  35.602  1.00  0.00           H  
ATOM    899  HB3 CYS    59      23.300  37.422  36.584  1.00  0.00           H  
ATOM    900  HG  CYS    59      20.473  36.220  36.294  1.00  0.00           H  
ATOM    901  N   GLU    60      21.719  38.505  39.943  1.00  0.00           N  
ATOM    902  CA  GLU    60      22.032  38.027  41.317  1.00  0.00           C  
ATOM    903  C   GLU    60      21.446  36.682  41.801  1.00  0.00           C  
ATOM    904  O   GLU    60      21.776  36.272  42.904  1.00  0.00           O  
ATOM    905  CB  GLU    60      21.604  39.226  42.192  1.00  0.00           C  
ATOM    906  CG  GLU    60      20.126  39.372  42.532  1.00  0.00           C  
ATOM    907  CD  GLU    60      19.721  38.611  43.822  1.00  0.00           C  
ATOM    908  OE1 GLU    60      18.507  38.301  43.957  1.00  0.00           O  
ATOM    909  OE2 GLU    60      20.536  38.365  44.711  1.00  0.00           O1-
ATOM    910  H   GLU    60      20.884  39.065  39.851  1.00  0.00           H  
ATOM    911  HA  GLU    60      23.117  37.937  41.364  1.00  0.00           H  
ATOM    912  HB2 GLU    60      22.159  39.051  43.113  1.00  0.00           H  
ATOM    913  HB3 GLU    60      21.905  40.218  41.855  1.00  0.00           H  
ATOM    914  HG2 GLU    60      19.803  40.411  42.465  1.00  0.00           H  
ATOM    915  HG3 GLU    60      19.536  38.904  41.745  1.00  0.00           H  
ATOM    916  N   NME    61      20.622  36.041  40.968  1.00  0.00           N  
ATOM    917  C   NME    61      20.071  34.805  41.297  1.00  0.00           C  
ATOM    918  H   NME    61      20.408  36.400  40.048  1.00  0.00           H  
ATOM    919  H1  NME    61      19.629  34.918  42.286  1.00  0.00           H  
ATOM    920  H2  NME    61      19.295  34.588  40.561  1.00  0.00           H  
ATOM    921  H3  NME    61      20.821  34.018  41.377  1.00  0.00           H  
TER     922      NME    61
CONECT  917  919  920  921
CONECT  919  917
CONECT  920  917
CONECT  921  917
END   
