# Supplementary material for: Exploring Aromatic Cage Flexibility Using Cosolvent Molecular Dynamics Simulations—An In-Silico Case Study of Tudor Domains
Source: J Chem Inf Model. 2024 May 21;64(11):4553–69. doi: 10.1021/acs.jcim.4c00298 (PMC11167732; doi:10.1021/acs.jcim.4c00298)
Supplement: Supplementary file 2 — ci4c00298_si_002.zip [file ci4c00298_si_002.zip › SMN/cluster_representatives/03_PRL_rep_c2.pdb]

TITLE     rep03.c2
REMARK   4      COMPLIES WITH FORMAT V. 3.0, 1-DEC-2006
REMARK 888
REMARK 888 WRITTEN BY MAESTRO (A PRODUCT OF SCHRODINGER, LLC)
CRYST1   64.532   64.532   64.532 109.47 109.47 109.47 P 1           1
ATOM      1  CH3 ACE     1      30.550  27.897  22.674  1.00  0.00           C  
ATOM      2  C   ACE     1      31.538  28.702  23.512  1.00  0.00           C  
ATOM      3  O   ACE     1      32.139  28.155  24.464  1.00  0.00           O  
ATOM      4  H1  ACE     1      30.506  26.868  23.032  1.00  0.00           H  
ATOM      5  H2  ACE     1      29.566  28.353  22.785  1.00  0.00           H  
ATOM      6  H3  ACE     1      30.918  27.886  21.649  1.00  0.00           H  
ATOM      7  N   LEU     2      31.737  29.990  23.240  1.00  0.00           N  
ATOM      8  CA  LEU     2      32.599  30.948  24.022  1.00  0.00           C  
ATOM      9  C   LEU     2      32.038  32.347  23.904  1.00  0.00           C  
ATOM     10  O   LEU     2      31.945  32.869  22.801  1.00  0.00           O  
ATOM     11  CB  LEU     2      34.072  30.941  23.468  1.00  0.00           C  
ATOM     12  CG  LEU     2      35.128  31.057  24.597  1.00  0.00           C  
ATOM     13  CD1 LEU     2      35.279  29.815  25.455  1.00  0.00           C  
ATOM     14  CD2 LEU     2      36.401  31.474  23.938  1.00  0.00           C  
ATOM     15  H   LEU     2      31.149  30.384  22.519  1.00  0.00           H  
ATOM     16  HA  LEU     2      32.609  30.598  25.054  1.00  0.00           H  
ATOM     17  HB2 LEU     2      34.306  30.051  22.884  1.00  0.00           H  
ATOM     18  HB3 LEU     2      34.175  31.762  22.758  1.00  0.00           H  
ATOM     19  HG  LEU     2      34.966  31.840  25.339  1.00  0.00           H  
ATOM     20 HD11 LEU     2      34.307  29.451  25.790  1.00  0.00           H  
ATOM     21 HD12 LEU     2      35.680  28.996  24.858  1.00  0.00           H  
ATOM     22 HD13 LEU     2      35.899  30.019  26.327  1.00  0.00           H  
ATOM     23 HD21 LEU     2      36.420  32.557  23.819  1.00  0.00           H  
ATOM     24 HD22 LEU     2      37.257  31.218  24.562  1.00  0.00           H  
ATOM     25 HD23 LEU     2      36.520  30.975  22.977  1.00  0.00           H  
ATOM     26  N   GLN     3      31.663  32.983  25.000  1.00  0.00           N  
ATOM     27  CA  GLN     3      31.307  34.408  24.983  1.00  0.00           C  
ATOM     28  C   GLN     3      32.612  35.155  25.012  1.00  0.00           C  
ATOM     29  O   GLN     3      33.604  34.725  25.663  1.00  0.00           O  
ATOM     30  CB  GLN     3      30.276  34.833  26.027  1.00  0.00           C  
ATOM     31  CG  GLN     3      28.781  34.530  25.776  1.00  0.00           C  
ATOM     32  CD  GLN     3      28.345  33.031  25.572  1.00  0.00           C  
ATOM     33  OE1 GLN     3      28.842  32.226  24.826  1.00  0.00           O  
ATOM     34  NE2 GLN     3      27.569  32.474  26.479  1.00  0.00           N  
ATOM     35  H   GLN     3      32.005  32.540  25.841  1.00  0.00           H  
ATOM     36  HA  GLN     3      30.888  34.638  24.004  1.00  0.00           H  
ATOM     37  HB2 GLN     3      30.614  34.315  26.924  1.00  0.00           H  
ATOM     38  HB3 GLN     3      30.311  35.893  26.281  1.00  0.00           H  
ATOM     39  HG2 GLN     3      28.187  35.016  26.549  1.00  0.00           H  
ATOM     40  HG3 GLN     3      28.537  35.050  24.850  1.00  0.00           H  
ATOM     41 HE21 GLN     3      27.335  32.967  27.330  1.00  0.00           H  
ATOM     42 HE22 GLN     3      27.093  31.630  26.193  1.00  0.00           H  
ATOM     43  N   GLN     4      32.511  36.385  24.524  1.00  0.00           N  
ATOM     44  CA  GLN     4      33.597  37.305  24.264  1.00  0.00           C  
ATOM     45  C   GLN     4      34.038  38.171  25.475  1.00  0.00           C  
ATOM     46  O   GLN     4      34.056  39.398  25.455  1.00  0.00           O  
ATOM     47  CB  GLN     4      33.291  38.098  23.019  1.00  0.00           C  
ATOM     48  CG  GLN     4      34.460  38.921  22.440  1.00  0.00           C  
ATOM     49  CD  GLN     4      35.768  38.107  22.059  1.00  0.00           C  
ATOM     50  OE1 GLN     4      36.827  37.934  22.677  1.00  0.00           O  
ATOM     51  NE2 GLN     4      35.720  37.418  21.006  1.00  0.00           N  
ATOM     52  H   GLN     4      31.592  36.639  24.189  1.00  0.00           H  
ATOM     53  HA  GLN     4      34.506  36.744  24.045  1.00  0.00           H  
ATOM     54  HB2 GLN     4      32.982  37.401  22.240  1.00  0.00           H  
ATOM     55  HB3 GLN     4      32.462  38.787  23.187  1.00  0.00           H  
ATOM     56  HG2 GLN     4      34.163  39.491  21.560  1.00  0.00           H  
ATOM     57  HG3 GLN     4      34.813  39.729  23.080  1.00  0.00           H  
ATOM     58 HE21 GLN     4      34.946  37.486  20.362  1.00  0.00           H  
ATOM     59 HE22 GLN     4      36.629  36.998  20.868  1.00  0.00           H  
ATOM     60  N   TRP     5      34.534  37.522  26.555  1.00  0.00           N  
ATOM     61  CA  TRP     5      35.215  38.244  27.708  1.00  0.00           C  
ATOM     62  C   TRP     5      36.505  38.946  27.433  1.00  0.00           C  
ATOM     63  O   TRP     5      37.331  38.521  26.589  1.00  0.00           O  
ATOM     64  CB  TRP     5      35.301  37.227  28.867  1.00  0.00           C  
ATOM     65  CG  TRP     5      33.975  36.540  29.112  1.00  0.00           C  
ATOM     66  CD1 TRP     5      33.581  35.271  28.759  1.00  0.00           C  
ATOM     67  NE1 TRP     5      32.236  35.105  28.918  1.00  0.00           N  
ATOM     68  CE2 TRP     5      31.696  36.166  29.628  1.00  0.00           C  
ATOM     69  CZ2 TRP     5      30.373  36.458  29.929  1.00  0.00           C  
ATOM     70  CH2 TRP     5      30.066  37.596  30.725  1.00  0.00           C  
ATOM     71  CZ3 TRP     5      31.107  38.525  30.962  1.00  0.00           C  
ATOM     72  CE3 TRP     5      32.421  38.319  30.396  1.00  0.00           C  
ATOM     73  CD2 TRP     5      32.723  37.098  29.785  1.00  0.00           C  
ATOM     74  H   TRP     5      34.418  36.523  26.470  1.00  0.00           H  
ATOM     75  HA  TRP     5      34.541  39.050  28.001  1.00  0.00           H  
ATOM     76  HB2 TRP     5      35.958  36.427  28.528  1.00  0.00           H  
ATOM     77  HB3 TRP     5      35.440  37.702  29.838  1.00  0.00           H  
ATOM     78  HD1 TRP     5      34.245  34.594  28.242  1.00  0.00           H  
ATOM     79  HE1 TRP     5      31.766  34.238  28.697  1.00  0.00           H  
ATOM     80  HZ2 TRP     5      29.623  35.711  29.715  1.00  0.00           H  
ATOM     81  HH2 TRP     5      29.108  37.882  31.132  1.00  0.00           H  
ATOM     82  HZ3 TRP     5      30.909  39.364  31.614  1.00  0.00           H  
ATOM     83  HE3 TRP     5      33.268  38.980  30.507  1.00  0.00           H  
ATOM     84  N   LYS     6      36.736  40.102  28.123  1.00  0.00           N  
ATOM     85  CA  LYS     6      37.975  40.802  28.335  1.00  0.00           C  
ATOM     86  C   LYS     6      38.273  41.092  29.813  1.00  0.00           C  
ATOM     87  O   LYS     6      37.461  41.164  30.701  1.00  0.00           O  
ATOM     88  CB  LYS     6      37.902  42.119  27.530  1.00  0.00           C  
ATOM     89  CG  LYS     6      37.638  41.813  26.077  1.00  0.00           C  
ATOM     90  CD  LYS     6      37.639  43.054  25.139  1.00  0.00           C  
ATOM     91  CE  LYS     6      37.358  42.661  23.693  1.00  0.00           C  
ATOM     92  NZ  LYS     6      37.280  43.870  22.842  1.00  0.00           N1+
ATOM     93  H   LYS     6      35.979  40.325  28.754  1.00  0.00           H  
ATOM     94  HA  LYS     6      38.775  40.149  27.988  1.00  0.00           H  
ATOM     95  HB2 LYS     6      37.161  42.813  27.926  1.00  0.00           H  
ATOM     96  HB3 LYS     6      38.908  42.537  27.553  1.00  0.00           H  
ATOM     97  HG2 LYS     6      38.308  41.086  25.620  1.00  0.00           H  
ATOM     98  HG3 LYS     6      36.679  41.299  26.008  1.00  0.00           H  
ATOM     99  HD2 LYS     6      37.096  43.929  25.497  1.00  0.00           H  
ATOM    100  HD3 LYS     6      38.646  43.464  25.221  1.00  0.00           H  
ATOM    101  HE2 LYS     6      38.153  41.982  23.382  1.00  0.00           H  
ATOM    102  HE3 LYS     6      36.373  42.196  23.704  1.00  0.00           H  
ATOM    103  HZ1 LYS     6      36.394  44.246  23.148  1.00  0.00           H  
ATOM    104  HZ2 LYS     6      38.010  44.510  23.119  1.00  0.00           H  
ATOM    105  HZ3 LYS     6      37.248  43.716  21.845  1.00  0.00           H  
ATOM    106  N   VAL     7      39.525  41.376  30.003  1.00  0.00           N  
ATOM    107  CA  VAL     7      39.950  41.850  31.376  1.00  0.00           C  
ATOM    108  C   VAL     7      39.149  43.189  31.699  1.00  0.00           C  
ATOM    109  O   VAL     7      39.084  44.078  30.850  1.00  0.00           O  
ATOM    110  CB  VAL     7      41.432  42.170  31.461  1.00  0.00           C  
ATOM    111  CG1 VAL     7      41.770  42.473  32.902  1.00  0.00           C  
ATOM    112  CG2 VAL     7      42.290  40.994  31.191  1.00  0.00           C  
ATOM    113  H   VAL     7      40.186  41.489  29.248  1.00  0.00           H  
ATOM    114  HA  VAL     7      39.634  41.126  32.128  1.00  0.00           H  
ATOM    115  HB  VAL     7      41.620  42.987  30.766  1.00  0.00           H  
ATOM    116 HG11 VAL     7      41.372  43.463  33.129  1.00  0.00           H  
ATOM    117 HG12 VAL     7      41.490  41.617  33.516  1.00  0.00           H  
ATOM    118 HG13 VAL     7      42.859  42.524  32.930  1.00  0.00           H  
ATOM    119 HG21 VAL     7      42.046  40.189  31.884  1.00  0.00           H  
ATOM    120 HG22 VAL     7      42.068  40.619  30.193  1.00  0.00           H  
ATOM    121 HG23 VAL     7      43.364  41.171  31.260  1.00  0.00           H  
ATOM    122  N   GLY     8      38.545  43.258  32.855  1.00  0.00           N  
ATOM    123  CA  GLY     8      37.572  44.338  33.179  1.00  0.00           C  
ATOM    124  C   GLY     8      36.052  44.204  32.877  1.00  0.00           C  
ATOM    125  O   GLY     8      35.295  45.068  33.310  1.00  0.00           O  
ATOM    126  H   GLY     8      38.527  42.401  33.390  1.00  0.00           H  
ATOM    127  HA2 GLY     8      37.733  44.277  34.255  1.00  0.00           H  
ATOM    128  HA3 GLY     8      37.929  45.312  32.846  1.00  0.00           H  
ATOM    129  N   ASP     9      35.611  43.113  32.318  1.00  0.00           N  
ATOM    130  CA  ASP     9      34.150  42.910  32.144  1.00  0.00           C  
ATOM    131  C   ASP     9      33.272  42.843  33.369  1.00  0.00           C  
ATOM    132  O   ASP     9      33.591  41.967  34.201  1.00  0.00           O  
ATOM    133  CB  ASP     9      33.925  41.737  31.241  1.00  0.00           C  
ATOM    134  CG  ASP     9      34.177  41.975  29.744  1.00  0.00           C  
ATOM    135  OD1 ASP     9      34.354  43.115  29.313  1.00  0.00           O  
ATOM    136  OD2 ASP     9      33.870  41.058  28.941  1.00  0.00           O1-
ATOM    137  H   ASP     9      36.260  42.418  31.976  1.00  0.00           H  
ATOM    138  HA  ASP     9      33.748  43.776  31.617  1.00  0.00           H  
ATOM    139  HB2 ASP     9      34.579  40.971  31.656  1.00  0.00           H  
ATOM    140  HB3 ASP     9      32.929  41.321  31.393  1.00  0.00           H  
ATOM    141  N   LYS    10      32.156  43.505  33.527  1.00  0.00           N  
ATOM    142  CA  LYS    10      31.136  43.102  34.504  1.00  0.00           C  
ATOM    143  C   LYS    10      30.480  41.883  33.980  1.00  0.00           C  
ATOM    144  O   LYS    10      30.043  41.658  32.849  1.00  0.00           O  
ATOM    145  CB  LYS    10      30.162  44.256  34.764  1.00  0.00           C  
ATOM    146  CG  LYS    10      30.817  45.500  35.378  1.00  0.00           C  
ATOM    147  CD  LYS    10      29.751  46.557  35.437  1.00  0.00           C  
ATOM    148  CE  LYS    10      30.043  47.650  36.474  1.00  0.00           C  
ATOM    149  NZ  LYS    10      31.083  48.548  35.996  1.00  0.00           N1+
ATOM    150  H   LYS    10      31.983  44.272  32.894  1.00  0.00           H  
ATOM    151  HA  LYS    10      31.736  42.885  35.388  1.00  0.00           H  
ATOM    152  HB2 LYS    10      29.691  44.527  33.819  1.00  0.00           H  
ATOM    153  HB3 LYS    10      29.376  43.889  35.425  1.00  0.00           H  
ATOM    154  HG2 LYS    10      31.189  45.273  36.377  1.00  0.00           H  
ATOM    155  HG3 LYS    10      31.650  45.850  34.768  1.00  0.00           H  
ATOM    156  HD2 LYS    10      29.662  46.954  34.425  1.00  0.00           H  
ATOM    157  HD3 LYS    10      28.778  46.133  35.688  1.00  0.00           H  
ATOM    158  HE2 LYS    10      29.101  48.157  36.681  1.00  0.00           H  
ATOM    159  HE3 LYS    10      30.202  47.257  37.477  1.00  0.00           H  
ATOM    160  HZ1 LYS    10      31.958  48.064  36.133  1.00  0.00           H  
ATOM    161  HZ2 LYS    10      30.885  48.744  35.024  1.00  0.00           H  
ATOM    162  HZ3 LYS    10      31.236  49.452  36.420  1.00  0.00           H  
ATOM    163  N   CYS    11      30.314  40.986  34.934  1.00  0.00           N  
ATOM    164  CA  CYS    11      29.875  39.605  34.931  1.00  0.00           C  
ATOM    165  C   CYS    11      28.995  39.223  36.150  1.00  0.00           C  
ATOM    166  O   CYS    11      28.860  39.985  37.142  1.00  0.00           O  
ATOM    167  CB  CYS    11      31.038  38.577  34.691  1.00  0.00           C  
ATOM    168  SG  CYS    11      32.292  38.614  35.995  1.00  0.00           S  
ATOM    169  H   CYS    11      30.613  41.214  35.871  1.00  0.00           H  
ATOM    170  HA  CYS    11      29.219  39.574  34.061  1.00  0.00           H  
ATOM    171  HB2 CYS    11      30.641  37.564  34.617  1.00  0.00           H  
ATOM    172  HB3 CYS    11      31.477  38.757  33.710  1.00  0.00           H  
ATOM    173  HG  CYS    11      32.784  39.701  35.394  1.00  0.00           H  
ATOM    174  N   SER    12      28.444  37.989  36.114  1.00  0.00           N  
ATOM    175  CA  SER    12      27.915  37.271  37.266  1.00  0.00           C  
ATOM    176  C   SER    12      28.612  35.978  37.514  1.00  0.00           C  
ATOM    177  O   SER    12      28.925  35.441  36.463  1.00  0.00           O  
ATOM    178  CB  SER    12      26.408  37.074  37.025  1.00  0.00           C  
ATOM    179  OG  SER    12      25.625  38.207  37.322  1.00  0.00           O  
ATOM    180  H   SER    12      28.693  37.492  35.272  1.00  0.00           H  
ATOM    181  HA  SER    12      28.114  37.839  38.175  1.00  0.00           H  
ATOM    182  HB2 SER    12      26.201  36.806  35.989  1.00  0.00           H  
ATOM    183  HB3 SER    12      26.222  36.231  37.691  1.00  0.00           H  
ATOM    184  HG  SER    12      25.382  38.711  36.542  1.00  0.00           H  
ATOM    185  N   ALA    13      28.802  35.548  38.765  1.00  0.00           N  
ATOM    186  CA  ALA    13      29.618  34.401  39.135  1.00  0.00           C  
ATOM    187  C   ALA    13      29.180  33.746  40.400  1.00  0.00           C  
ATOM    188  O   ALA    13      29.012  34.404  41.366  1.00  0.00           O  
ATOM    189  CB  ALA    13      31.042  34.927  39.180  1.00  0.00           C  
ATOM    190  H   ALA    13      28.518  36.126  39.543  1.00  0.00           H  
ATOM    191  HA  ALA    13      29.570  33.687  38.313  1.00  0.00           H  
ATOM    192  HB1 ALA    13      31.332  35.260  38.183  1.00  0.00           H  
ATOM    193  HB2 ALA    13      31.170  35.782  39.844  1.00  0.00           H  
ATOM    194  HB3 ALA    13      31.683  34.107  39.500  1.00  0.00           H  
ATOM    195  N   ILE    14      29.032  32.436  40.423  1.00  0.00           N  
ATOM    196  CA  ILE    14      28.648  31.580  41.591  1.00  0.00           C  
ATOM    197  C   ILE    14      29.785  31.756  42.675  1.00  0.00           C  
ATOM    198  O   ILE    14      30.971  32.016  42.316  1.00  0.00           O  
ATOM    199  CB  ILE    14      28.445  30.085  41.195  1.00  0.00           C  
ATOM    200  CG2 ILE    14      28.428  29.098  42.447  1.00  0.00           C  
ATOM    201  CG1 ILE    14      27.113  29.849  40.362  1.00  0.00           C  
ATOM    202  CD1 ILE    14      27.127  30.421  38.992  1.00  0.00           C  
ATOM    203  H   ILE    14      29.239  31.942  39.568  1.00  0.00           H  
ATOM    204  HA  ILE    14      27.691  31.882  42.016  1.00  0.00           H  
ATOM    205  HB  ILE    14      29.335  29.701  40.696  1.00  0.00           H  
ATOM    206 HG21 ILE    14      28.273  28.080  42.088  1.00  0.00           H  
ATOM    207 HG22 ILE    14      29.369  29.131  42.996  1.00  0.00           H  
ATOM    208 HG23 ILE    14      27.623  29.269  43.162  1.00  0.00           H  
ATOM    209 HG12 ILE    14      26.921  28.776  40.379  1.00  0.00           H  
ATOM    210 HG13 ILE    14      26.217  30.216  40.863  1.00  0.00           H  
ATOM    211 HD11 ILE    14      27.792  29.951  38.267  1.00  0.00           H  
ATOM    212 HD12 ILE    14      26.107  30.251  38.648  1.00  0.00           H  
ATOM    213 HD13 ILE    14      27.235  31.505  38.948  1.00  0.00           H  
ATOM    214  N   TRP    15      29.353  31.547  43.909  1.00  0.00           N  
ATOM    215  CA  TRP    15      30.195  31.664  45.110  1.00  0.00           C  
ATOM    216  C   TRP    15      29.768  30.587  46.195  1.00  0.00           C  
ATOM    217  O   TRP    15      28.724  30.658  46.801  1.00  0.00           O  
ATOM    218  CB  TRP    15      30.055  33.038  45.713  1.00  0.00           C  
ATOM    219  CG  TRP    15      31.144  33.439  46.680  1.00  0.00           C  
ATOM    220  CD1 TRP    15      32.048  32.626  47.221  1.00  0.00           C  
ATOM    221  NE1 TRP    15      32.862  33.366  48.042  1.00  0.00           N  
ATOM    222  CE2 TRP    15      32.623  34.712  47.905  1.00  0.00           C  
ATOM    223  CZ2 TRP    15      33.156  35.799  48.552  1.00  0.00           C  
ATOM    224  CH2 TRP    15      32.625  37.082  48.305  1.00  0.00           C  
ATOM    225  CZ3 TRP    15      31.570  37.230  47.371  1.00  0.00           C  
ATOM    226  CE3 TRP    15      31.037  36.089  46.729  1.00  0.00           C  
ATOM    227  CD2 TRP    15      31.472  34.779  47.093  1.00  0.00           C  
ATOM    228  H   TRP    15      28.371  31.576  44.139  1.00  0.00           H  
ATOM    229  HA  TRP    15      31.234  31.446  44.865  1.00  0.00           H  
ATOM    230  HB2 TRP    15      29.931  33.812  44.956  1.00  0.00           H  
ATOM    231  HB3 TRP    15      29.095  32.994  46.227  1.00  0.00           H  
ATOM    232  HD1 TRP    15      32.145  31.569  47.024  1.00  0.00           H  
ATOM    233  HE1 TRP    15      33.613  33.092  48.658  1.00  0.00           H  
ATOM    234  HZ2 TRP    15      33.876  35.523  49.310  1.00  0.00           H  
ATOM    235  HH2 TRP    15      32.973  37.919  48.891  1.00  0.00           H  
ATOM    236  HZ3 TRP    15      31.325  38.254  47.132  1.00  0.00           H  
ATOM    237  HE3 TRP    15      30.437  36.254  45.846  1.00  0.00           H  
ATOM    238  N   SER    16      30.650  29.595  46.434  1.00  0.00           N  
ATOM    239  CA  SER    16      30.475  28.437  47.362  1.00  0.00           C  
ATOM    240  C   SER    16      30.264  28.859  48.838  1.00  0.00           C  
ATOM    241  O   SER    16      30.157  27.995  49.768  1.00  0.00           O  
ATOM    242  CB  SER    16      31.651  27.506  47.265  1.00  0.00           C  
ATOM    243  OG  SER    16      32.886  28.184  47.552  1.00  0.00           O  
ATOM    244  H   SER    16      31.321  29.566  45.679  1.00  0.00           H  
ATOM    245  HA  SER    16      29.545  27.993  47.007  1.00  0.00           H  
ATOM    246  HB2 SER    16      31.499  26.677  47.957  1.00  0.00           H  
ATOM    247  HB3 SER    16      31.793  27.163  46.241  1.00  0.00           H  
ATOM    248  HG  SER    16      33.588  27.529  47.531  1.00  0.00           H  
ATOM    249  N   GLU    17      30.326  30.152  49.192  1.00  0.00           N  
ATOM    250  CA  GLU    17      30.151  30.654  50.565  1.00  0.00           C  
ATOM    251  C   GLU    17      28.645  30.668  50.906  1.00  0.00           C  
ATOM    252  O   GLU    17      28.238  30.494  52.086  1.00  0.00           O  
ATOM    253  CB  GLU    17      30.797  32.058  50.541  1.00  0.00           C  
ATOM    254  CG  GLU    17      30.572  32.880  51.788  1.00  0.00           C  
ATOM    255  CD  GLU    17      30.813  32.078  53.134  1.00  0.00           C  
ATOM    256  OE1 GLU    17      31.844  31.344  53.168  1.00  0.00           O  
ATOM    257  OE2 GLU    17      29.983  32.206  54.041  1.00  0.00           O1-
ATOM    258  H   GLU    17      30.349  30.772  48.395  1.00  0.00           H  
ATOM    259  HA  GLU    17      30.658  30.047  51.314  1.00  0.00           H  
ATOM    260  HB2 GLU    17      31.880  31.946  50.509  1.00  0.00           H  
ATOM    261  HB3 GLU    17      30.361  32.610  49.708  1.00  0.00           H  
ATOM    262  HG2 GLU    17      31.121  33.819  51.720  1.00  0.00           H  
ATOM    263  HG3 GLU    17      29.529  33.190  51.854  1.00  0.00           H  
ATOM    264  N   ASP    18      27.777  30.825  49.876  1.00  0.00           N  
ATOM    265  CA  ASP    18      26.252  30.788  49.855  1.00  0.00           C  
ATOM    266  C   ASP    18      25.536  29.978  48.742  1.00  0.00           C  
ATOM    267  O   ASP    18      24.332  29.892  48.807  1.00  0.00           O  
ATOM    268  CB  ASP    18      25.762  32.206  49.737  1.00  0.00           C  
ATOM    269  CG  ASP    18      26.182  33.053  50.937  1.00  0.00           C  
ATOM    270  OD1 ASP    18      26.797  34.114  50.764  1.00  0.00           O  
ATOM    271  OD2 ASP    18      25.911  32.659  52.121  1.00  0.00           O1-
ATOM    272  H   ASP    18      28.120  31.010  48.943  1.00  0.00           H  
ATOM    273  HA  ASP    18      25.977  30.388  50.830  1.00  0.00           H  
ATOM    274  HB2 ASP    18      26.125  32.555  48.770  1.00  0.00           H  
ATOM    275  HB3 ASP    18      24.685  32.346  49.648  1.00  0.00           H  
ATOM    276  N   GLY    19      26.233  29.432  47.771  1.00  0.00           N  
ATOM    277  CA  GLY    19      25.707  28.724  46.617  1.00  0.00           C  
ATOM    278  C   GLY    19      24.980  29.578  45.588  1.00  0.00           C  
ATOM    279  O   GLY    19      24.844  29.152  44.436  1.00  0.00           O  
ATOM    280  H   GLY    19      27.207  29.691  47.830  1.00  0.00           H  
ATOM    281  HA2 GLY    19      26.603  28.357  46.115  1.00  0.00           H  
ATOM    282  HA3 GLY    19      25.021  27.938  46.931  1.00  0.00           H  
ATOM    283  N   CYS    20      24.588  30.776  45.997  1.00  0.00           N  
ATOM    284  CA  CYS    20      24.036  31.800  45.072  1.00  0.00           C  
ATOM    285  C   CYS    20      24.947  32.210  43.946  1.00  0.00           C  
ATOM    286  O   CYS    20      26.172  32.161  44.127  1.00  0.00           O  
ATOM    287  CB  CYS    20      23.735  33.070  45.979  1.00  0.00           C  
ATOM    288  SG  CYS    20      22.585  32.817  47.342  1.00  0.00           S  
ATOM    289  H   CYS    20      24.589  31.017  46.978  1.00  0.00           H  
ATOM    290  HA  CYS    20      23.151  31.427  44.556  1.00  0.00           H  
ATOM    291  HB2 CYS    20      24.660  33.499  46.367  1.00  0.00           H  
ATOM    292  HB3 CYS    20      23.340  33.873  45.354  1.00  0.00           H  
ATOM    293  HG  CYS    20      21.688  33.543  46.668  1.00  0.00           H  
ATOM    294  N   ILE    21      24.389  32.786  42.880  1.00  0.00           N  
ATOM    295  CA  ILE    21      25.103  33.574  41.830  1.00  0.00           C  
ATOM    296  C   ILE    21      25.470  34.969  42.457  1.00  0.00           C  
ATOM    297  O   ILE    21      24.520  35.605  42.968  1.00  0.00           O  
ATOM    298  CB  ILE    21      24.244  33.729  40.531  1.00  0.00           C  
ATOM    299  CG2 ILE    21      24.951  34.477  39.396  1.00  0.00           C  
ATOM    300  CG1 ILE    21      23.712  32.353  40.004  1.00  0.00           C  
ATOM    301  CD1 ILE    21      22.516  32.496  38.992  1.00  0.00           C  
ATOM    302  H   ILE    21      23.391  32.644  42.817  1.00  0.00           H  
ATOM    303  HA  ILE    21      26.040  33.105  41.530  1.00  0.00           H  
ATOM    304  HB  ILE    21      23.317  34.214  40.835  1.00  0.00           H  
ATOM    305 HG21 ILE    21      25.779  33.920  38.958  1.00  0.00           H  
ATOM    306 HG22 ILE    21      24.252  34.845  38.645  1.00  0.00           H  
ATOM    307 HG23 ILE    21      25.454  35.346  39.820  1.00  0.00           H  
ATOM    308 HG12 ILE    21      24.512  31.791  39.524  1.00  0.00           H  
ATOM    309 HG13 ILE    21      23.428  31.676  40.810  1.00  0.00           H  
ATOM    310 HD11 ILE    21      22.965  32.746  38.031  1.00  0.00           H  
ATOM    311 HD12 ILE    21      22.062  31.534  38.755  1.00  0.00           H  
ATOM    312 HD13 ILE    21      21.810  33.259  39.320  1.00  0.00           H  
ATOM    313  N   TYR    22      26.680  35.460  42.519  1.00  0.00           N  
ATOM    314  CA  TYR    22      27.028  36.737  43.048  1.00  0.00           C  
ATOM    315  C   TYR    22      27.405  37.692  41.818  1.00  0.00           C  
ATOM    316  O   TYR    22      27.752  37.191  40.716  1.00  0.00           O  
ATOM    317  CB  TYR    22      28.181  36.552  44.087  1.00  0.00           C  
ATOM    318  CG  TYR    22      27.511  36.692  45.519  1.00  0.00           C  
ATOM    319  CD1 TYR    22      26.557  35.700  45.881  1.00  0.00           C  
ATOM    320  CE1 TYR    22      25.921  35.734  47.169  1.00  0.00           C  
ATOM    321  CZ  TYR    22      26.247  36.744  48.081  1.00  0.00           C  
ATOM    322  OH  TYR    22      25.748  36.827  49.330  1.00  0.00           O  
ATOM    323  CE2 TYR    22      27.196  37.783  47.662  1.00  0.00           C  
ATOM    324  CD2 TYR    22      27.820  37.745  46.401  1.00  0.00           C  
ATOM    325  H   TYR    22      27.424  35.028  41.989  1.00  0.00           H  
ATOM    326  HA  TYR    22      26.138  37.236  43.432  1.00  0.00           H  
ATOM    327  HB2 TYR    22      28.630  35.561  44.019  1.00  0.00           H  
ATOM    328  HB3 TYR    22      28.965  37.296  43.951  1.00  0.00           H  
ATOM    329  HD1 TYR    22      26.452  34.825  45.258  1.00  0.00           H  
ATOM    330  HE1 TYR    22      25.233  34.977  47.514  1.00  0.00           H  
ATOM    331  HH  TYR    22      25.072  36.153  49.432  1.00  0.00           H  
ATOM    332  HE2 TYR    22      27.375  38.561  48.389  1.00  0.00           H  
ATOM    333  HD2 TYR    22      28.471  38.569  46.151  1.00  0.00           H  
ATOM    334  N   PRO    23      27.197  38.988  41.908  1.00  0.00           N  
ATOM    335  CA  PRO    23      27.826  39.881  40.894  1.00  0.00           C  
ATOM    336  C   PRO    23      29.297  39.926  40.938  1.00  0.00           C  
ATOM    337  O   PRO    23      29.942  39.607  41.960  1.00  0.00           O  
ATOM    338  CD  PRO    23      26.512  39.733  42.936  1.00  0.00           C  
ATOM    339  CG  PRO    23      26.772  41.204  42.632  1.00  0.00           C  
ATOM    340  CB  PRO    23      27.199  41.289  41.083  1.00  0.00           C  
ATOM    341  HD2 PRO    23      26.776  39.429  43.948  1.00  0.00           H  
ATOM    342  HD3 PRO    23      25.460  39.562  42.705  1.00  0.00           H  
ATOM    343  HG2 PRO    23      27.469  41.615  43.364  1.00  0.00           H  
ATOM    344  HG3 PRO    23      25.780  41.637  42.763  1.00  0.00           H  
ATOM    345  HB2 PRO    23      27.971  42.049  40.968  1.00  0.00           H  
ATOM    346  HB3 PRO    23      26.360  41.447  40.405  1.00  0.00           H  
ATOM    347  HA  PRO    23      27.567  39.486  39.910  1.00  0.00           H  
ATOM    348  N   ALA    24      29.949  40.394  39.911  1.00  0.00           N  
ATOM    349  CA  ALA    24      31.407  40.263  39.826  1.00  0.00           C  
ATOM    350  C   ALA    24      31.978  41.201  38.679  1.00  0.00           C  
ATOM    351  O   ALA    24      31.244  41.876  37.862  1.00  0.00           O  
ATOM    352  CB  ALA    24      31.720  38.813  39.300  1.00  0.00           C  
ATOM    353  H   ALA    24      29.500  40.713  39.064  1.00  0.00           H  
ATOM    354  HA  ALA    24      31.942  40.339  40.773  1.00  0.00           H  
ATOM    355  HB1 ALA    24      31.308  38.149  40.059  1.00  0.00           H  
ATOM    356  HB2 ALA    24      31.120  38.739  38.392  1.00  0.00           H  
ATOM    357  HB3 ALA    24      32.793  38.670  39.168  1.00  0.00           H  
ATOM    358  N   THR    25      33.285  41.170  38.506  1.00  0.00           N  
ATOM    359  CA  THR    25      34.100  41.766  37.441  1.00  0.00           C  
ATOM    360  C   THR    25      35.245  40.814  37.176  1.00  0.00           C  
ATOM    361  O   THR    25      35.783  40.235  38.145  1.00  0.00           O  
ATOM    362  CB  THR    25      34.608  43.173  37.842  1.00  0.00           C  
ATOM    363  CG2 THR    25      35.484  43.924  36.782  1.00  0.00           C  
ATOM    364  OG1 THR    25      33.468  43.987  38.142  1.00  0.00           O  
ATOM    365  H   THR    25      33.700  40.577  39.210  1.00  0.00           H  
ATOM    366  HA  THR    25      33.511  41.915  36.537  1.00  0.00           H  
ATOM    367  HB  THR    25      35.165  43.058  38.771  1.00  0.00           H  
ATOM    368 HG21 THR    25      36.488  43.523  36.649  1.00  0.00           H  
ATOM    369 HG22 THR    25      34.910  43.801  35.864  1.00  0.00           H  
ATOM    370 HG23 THR    25      35.546  44.986  37.021  1.00  0.00           H  
ATOM    371  HG1 THR    25      33.095  43.675  38.970  1.00  0.00           H  
ATOM    372  N   ILE    26      35.565  40.636  35.899  1.00  0.00           N  
ATOM    373  CA  ILE    26      36.785  39.849  35.478  1.00  0.00           C  
ATOM    374  C   ILE    26      38.081  40.463  35.958  1.00  0.00           C  
ATOM    375  O   ILE    26      38.407  41.582  35.561  1.00  0.00           O  
ATOM    376  CB  ILE    26      36.761  39.556  33.977  1.00  0.00           C  
ATOM    377  CG2 ILE    26      38.002  38.796  33.561  1.00  0.00           C  
ATOM    378  CG1 ILE    26      35.505  38.756  33.573  1.00  0.00           C  
ATOM    379  CD1 ILE    26      35.516  37.247  33.861  1.00  0.00           C  
ATOM    380  H   ILE    26      34.955  41.092  35.237  1.00  0.00           H  
ATOM    381  HA  ILE    26      36.654  38.892  35.984  1.00  0.00           H  
ATOM    382  HB  ILE    26      36.713  40.519  33.470  1.00  0.00           H  
ATOM    383 HG21 ILE    26      37.918  38.459  32.527  1.00  0.00           H  
ATOM    384 HG22 ILE    26      38.909  39.398  33.604  1.00  0.00           H  
ATOM    385 HG23 ILE    26      38.128  37.974  34.266  1.00  0.00           H  
ATOM    386 HG12 ILE    26      34.639  39.147  34.108  1.00  0.00           H  
ATOM    387 HG13 ILE    26      35.343  38.906  32.505  1.00  0.00           H  
ATOM    388 HD11 ILE    26      36.129  36.726  33.126  1.00  0.00           H  
ATOM    389 HD12 ILE    26      35.970  37.050  34.833  1.00  0.00           H  
ATOM    390 HD13 ILE    26      34.520  36.808  33.894  1.00  0.00           H  
ATOM    391  N   ALA    27      38.739  39.865  36.904  1.00  0.00           N  
ATOM    392  CA  ALA    27      40.067  40.303  37.326  1.00  0.00           C  
ATOM    393  C   ALA    27      41.208  40.017  36.324  1.00  0.00           C  
ATOM    394  O   ALA    27      41.889  40.942  35.869  1.00  0.00           O  
ATOM    395  CB  ALA    27      40.401  39.613  38.663  1.00  0.00           C  
ATOM    396  H   ALA    27      38.405  38.936  37.118  1.00  0.00           H  
ATOM    397  HA  ALA    27      39.949  41.385  37.388  1.00  0.00           H  
ATOM    398  HB1 ALA    27      40.592  38.540  38.656  1.00  0.00           H  
ATOM    399  HB2 ALA    27      41.295  40.106  39.045  1.00  0.00           H  
ATOM    400  HB3 ALA    27      39.675  40.016  39.370  1.00  0.00           H  
ATOM    401  N   SER    28      41.419  38.753  35.889  1.00  0.00           N  
ATOM    402  CA  SER    28      42.414  38.280  34.939  1.00  0.00           C  
ATOM    403  C   SER    28      41.772  37.354  33.954  1.00  0.00           C  
ATOM    404  O   SER    28      40.665  36.837  34.252  1.00  0.00           O  
ATOM    405  CB  SER    28      43.519  37.493  35.595  1.00  0.00           C  
ATOM    406  OG  SER    28      44.582  37.161  34.707  1.00  0.00           O  
ATOM    407  H   SER    28      40.794  38.004  36.149  1.00  0.00           H  
ATOM    408  HA  SER    28      42.868  39.070  34.340  1.00  0.00           H  
ATOM    409  HB2 SER    28      44.001  38.037  36.407  1.00  0.00           H  
ATOM    410  HB3 SER    28      43.157  36.594  36.096  1.00  0.00           H  
ATOM    411  HG  SER    28      45.208  37.889  34.750  1.00  0.00           H  
ATOM    412  N   ILE    29      42.459  37.128  32.755  1.00  0.00           N  
ATOM    413  CA  ILE    29      42.036  36.193  31.713  1.00  0.00           C  
ATOM    414  C   ILE    29      43.133  35.287  31.243  1.00  0.00           C  
ATOM    415  O   ILE    29      44.320  35.667  31.275  1.00  0.00           O  
ATOM    416  CB  ILE    29      41.335  36.951  30.590  1.00  0.00           C  
ATOM    417  CG2 ILE    29      42.296  37.331  29.379  1.00  0.00           C  
ATOM    418  CG1 ILE    29      40.180  36.077  29.970  1.00  0.00           C  
ATOM    419  CD1 ILE    29      39.037  36.956  29.459  1.00  0.00           C  
ATOM    420  H   ILE    29      43.333  37.630  32.680  1.00  0.00           H  
ATOM    421  HA  ILE    29      41.230  35.610  32.158  1.00  0.00           H  
ATOM    422  HB  ILE    29      40.952  37.846  31.082  1.00  0.00           H  
ATOM    423 HG21 ILE    29      43.069  37.994  29.769  1.00  0.00           H  
ATOM    424 HG22 ILE    29      42.699  36.434  28.909  1.00  0.00           H  
ATOM    425 HG23 ILE    29      41.748  37.820  28.574  1.00  0.00           H  
ATOM    426 HG12 ILE    29      40.610  35.529  29.133  1.00  0.00           H  
ATOM    427 HG13 ILE    29      39.663  35.411  30.662  1.00  0.00           H  
ATOM    428 HD11 ILE    29      39.444  37.692  28.766  1.00  0.00           H  
ATOM    429 HD12 ILE    29      38.415  36.342  28.809  1.00  0.00           H  
ATOM    430 HD13 ILE    29      38.381  37.331  30.244  1.00  0.00           H  
ATOM    431  N   ASP    30      42.786  34.050  30.741  1.00  0.00           N  
ATOM    432  CA  ASP    30      43.756  33.204  29.909  1.00  0.00           C  
ATOM    433  C   ASP    30      42.914  32.579  28.770  1.00  0.00           C  
ATOM    434  O   ASP    30      42.666  31.342  28.772  1.00  0.00           O  
ATOM    435  CB  ASP    30      44.516  32.242  30.858  1.00  0.00           C  
ATOM    436  CG  ASP    30      45.351  32.862  31.895  1.00  0.00           C  
ATOM    437  OD1 ASP    30      46.504  33.191  31.504  1.00  0.00           O  
ATOM    438  OD2 ASP    30      44.901  32.870  33.049  1.00  0.00           O1-
ATOM    439  H   ASP    30      41.823  33.760  30.825  1.00  0.00           H  
ATOM    440  HA  ASP    30      44.395  33.921  29.394  1.00  0.00           H  
ATOM    441  HB2 ASP    30      43.772  31.549  31.253  1.00  0.00           H  
ATOM    442  HB3 ASP    30      45.096  31.532  30.269  1.00  0.00           H  
ATOM    443  N   PHE    31      42.492  33.415  27.840  1.00  0.00           N  
ATOM    444  CA  PHE    31      41.571  33.010  26.804  1.00  0.00           C  
ATOM    445  C   PHE    31      42.011  31.845  25.937  1.00  0.00           C  
ATOM    446  O   PHE    31      41.139  31.054  25.558  1.00  0.00           O  
ATOM    447  CB  PHE    31      41.416  34.216  25.901  1.00  0.00           C  
ATOM    448  CG  PHE    31      40.067  34.382  25.132  1.00  0.00           C  
ATOM    449  CD1 PHE    31      38.906  34.645  25.789  1.00  0.00           C  
ATOM    450  CE1 PHE    31      37.691  34.982  25.154  1.00  0.00           C  
ATOM    451  CZ  PHE    31      37.681  35.083  23.751  1.00  0.00           C  
ATOM    452  CE2 PHE    31      38.818  34.709  23.028  1.00  0.00           C  
ATOM    453  CD2 PHE    31      40.003  34.360  23.743  1.00  0.00           C  
ATOM    454  H   PHE    31      42.687  34.406  27.876  1.00  0.00           H  
ATOM    455  HA  PHE    31      40.587  32.804  27.225  1.00  0.00           H  
ATOM    456  HB2 PHE    31      41.484  35.034  26.620  1.00  0.00           H  
ATOM    457  HB3 PHE    31      42.300  34.313  25.270  1.00  0.00           H  
ATOM    458  HD1 PHE    31      38.917  34.695  26.867  1.00  0.00           H  
ATOM    459  HE1 PHE    31      36.761  35.288  25.611  1.00  0.00           H  
ATOM    460  HZ  PHE    31      36.807  35.375  23.187  1.00  0.00           H  
ATOM    461  HE2 PHE    31      38.702  34.705  21.955  1.00  0.00           H  
ATOM    462  HD2 PHE    31      40.852  34.113  23.124  1.00  0.00           H  
ATOM    463  N   LYS    32      43.311  31.681  25.682  1.00  0.00           N  
ATOM    464  CA  LYS    32      43.946  30.378  25.158  1.00  0.00           C  
ATOM    465  C   LYS    32      43.588  29.115  25.975  1.00  0.00           C  
ATOM    466  O   LYS    32      42.995  28.190  25.442  1.00  0.00           O  
ATOM    467  CB  LYS    32      45.483  30.488  24.945  1.00  0.00           C  
ATOM    468  CG  LYS    32      45.933  31.658  24.080  1.00  0.00           C  
ATOM    469  CD  LYS    32      45.516  31.481  22.628  1.00  0.00           C  
ATOM    470  CE  LYS    32      46.220  32.708  21.974  1.00  0.00           C  
ATOM    471  NZ  LYS    32      46.069  32.773  20.441  1.00  0.00           N1+
ATOM    472  H   LYS    32      43.913  32.385  26.084  1.00  0.00           H  
ATOM    473  HA  LYS    32      43.400  30.244  24.224  1.00  0.00           H  
ATOM    474  HB2 LYS    32      45.829  30.552  25.977  1.00  0.00           H  
ATOM    475  HB3 LYS    32      45.937  29.590  24.527  1.00  0.00           H  
ATOM    476  HG2 LYS    32      45.473  32.532  24.543  1.00  0.00           H  
ATOM    477  HG3 LYS    32      47.022  31.622  24.103  1.00  0.00           H  
ATOM    478  HD2 LYS    32      45.862  30.556  22.166  1.00  0.00           H  
ATOM    479  HD3 LYS    32      44.432  31.553  22.522  1.00  0.00           H  
ATOM    480  HE2 LYS    32      45.694  33.567  22.391  1.00  0.00           H  
ATOM    481  HE3 LYS    32      47.263  32.753  22.285  1.00  0.00           H  
ATOM    482  HZ1 LYS    32      46.656  32.103  19.965  1.00  0.00           H  
ATOM    483  HZ2 LYS    32      45.095  32.727  20.180  1.00  0.00           H  
ATOM    484  HZ3 LYS    32      46.367  33.666  20.075  1.00  0.00           H  
ATOM    485  N   ARG    33      43.801  29.188  27.292  1.00  0.00           N  
ATOM    486  CA  ARG    33      43.389  28.101  28.301  1.00  0.00           C  
ATOM    487  C   ARG    33      41.846  28.103  28.656  1.00  0.00           C  
ATOM    488  O   ARG    33      41.362  27.123  29.239  1.00  0.00           O  
ATOM    489  CB  ARG    33      44.101  28.510  29.592  1.00  0.00           C  
ATOM    490  CG  ARG    33      44.172  27.460  30.623  1.00  0.00           C  
ATOM    491  CD  ARG    33      45.092  27.817  31.835  1.00  0.00           C  
ATOM    492  NE  ARG    33      45.058  26.665  32.777  1.00  0.00           N  
ATOM    493  CZ  ARG    33      44.571  26.661  33.958  1.00  0.00           C  
ATOM    494  NH1 ARG    33      43.893  27.610  34.404  1.00  0.00           N  
ATOM    495  NH2 ARG    33      44.656  25.577  34.685  1.00  0.00           N1+
ATOM    496  H   ARG    33      44.140  30.034  27.728  1.00  0.00           H  
ATOM    497  HA  ARG    33      43.660  27.103  27.958  1.00  0.00           H  
ATOM    498  HB2 ARG    33      45.091  28.938  29.434  1.00  0.00           H  
ATOM    499  HB3 ARG    33      43.539  29.328  30.043  1.00  0.00           H  
ATOM    500  HG2 ARG    33      43.173  27.197  30.973  1.00  0.00           H  
ATOM    501  HG3 ARG    33      44.544  26.531  30.191  1.00  0.00           H  
ATOM    502  HD2 ARG    33      46.123  28.083  31.599  1.00  0.00           H  
ATOM    503  HD3 ARG    33      44.678  28.729  32.264  1.00  0.00           H  
ATOM    504  HE  ARG    33      45.744  25.937  32.637  1.00  0.00           H  
ATOM    505 HH11 ARG    33      43.657  28.409  33.831  1.00  0.00           H  
ATOM    506 HH12 ARG    33      43.465  27.633  35.320  1.00  0.00           H  
ATOM    507 HH21 ARG    33      44.928  24.752  34.169  1.00  0.00           H  
ATOM    508 HH22 ARG    33      44.051  25.461  35.485  1.00  0.00           H  
ATOM    509  N   GLU    34      41.099  29.016  28.142  1.00  0.00           N  
ATOM    510  CA  GLU    34      39.684  29.245  28.446  1.00  0.00           C  
ATOM    511  C   GLU    34      39.281  29.308  29.975  1.00  0.00           C  
ATOM    512  O   GLU    34      38.182  28.898  30.349  1.00  0.00           O  
ATOM    513  CB  GLU    34      38.799  28.394  27.553  1.00  0.00           C  
ATOM    514  CG  GLU    34      39.048  28.772  26.054  1.00  0.00           C  
ATOM    515  CD  GLU    34      38.439  27.767  25.060  1.00  0.00           C  
ATOM    516  OE1 GLU    34      37.862  26.802  25.464  1.00  0.00           O  
ATOM    517  OE2 GLU    34      38.705  28.010  23.876  1.00  0.00           O1-
ATOM    518  H   GLU    34      41.572  29.758  27.647  1.00  0.00           H  
ATOM    519  HA  GLU    34      39.582  30.269  28.085  1.00  0.00           H  
ATOM    520  HB2 GLU    34      38.957  27.361  27.864  1.00  0.00           H  
ATOM    521  HB3 GLU    34      37.753  28.620  27.759  1.00  0.00           H  
ATOM    522  HG2 GLU    34      38.716  29.806  25.957  1.00  0.00           H  
ATOM    523  HG3 GLU    34      40.099  28.611  25.814  1.00  0.00           H  
ATOM    524  N   THR    35      40.126  29.964  30.766  1.00  0.00           N  
ATOM    525  CA  THR    35      39.895  30.405  32.162  1.00  0.00           C  
ATOM    526  C   THR    35      40.084  31.950  32.377  1.00  0.00           C  
ATOM    527  O   THR    35      40.390  32.721  31.467  1.00  0.00           O  
ATOM    528  CB  THR    35      40.750  29.505  33.098  1.00  0.00           C  
ATOM    529  CG2 THR    35      40.335  28.041  32.947  1.00  0.00           C  
ATOM    530  OG1 THR    35      42.210  29.644  32.980  1.00  0.00           O  
ATOM    531  H   THR    35      41.045  30.112  30.375  1.00  0.00           H  
ATOM    532  HA  THR    35      38.843  30.350  32.444  1.00  0.00           H  
ATOM    533  HB  THR    35      40.468  29.702  34.132  1.00  0.00           H  
ATOM    534 HG21 THR    35      40.772  27.502  33.787  1.00  0.00           H  
ATOM    535 HG22 THR    35      39.255  27.895  32.981  1.00  0.00           H  
ATOM    536 HG23 THR    35      40.839  27.638  32.069  1.00  0.00           H  
ATOM    537  HG1 THR    35      42.365  30.416  33.529  1.00  0.00           H  
ATOM    538  N   CYS    36      39.793  32.456  33.568  1.00  0.00           N  
ATOM    539  CA  CYS    36      39.659  33.754  34.114  1.00  0.00           C  
ATOM    540  C   CYS    36      39.843  33.668  35.629  1.00  0.00           C  
ATOM    541  O   CYS    36      39.497  32.582  36.205  1.00  0.00           O  
ATOM    542  CB  CYS    36      38.331  34.361  33.655  1.00  0.00           C  
ATOM    543  SG  CYS    36      36.778  33.797  34.456  1.00  0.00           S  
ATOM    544  H   CYS    36      39.546  31.768  34.265  1.00  0.00           H  
ATOM    545  HA  CYS    36      40.426  34.314  33.578  1.00  0.00           H  
ATOM    546  HB2 CYS    36      38.379  35.450  33.654  1.00  0.00           H  
ATOM    547  HB3 CYS    36      38.166  33.994  32.643  1.00  0.00           H  
ATOM    548  HG  CYS    36      37.019  32.491  34.303  1.00  0.00           H  
ATOM    549  N   VAL    37      40.337  34.707  36.233  1.00  0.00           N  
ATOM    550  CA  VAL    37      40.007  34.980  37.688  1.00  0.00           C  
ATOM    551  C   VAL    37      38.991  36.055  37.733  1.00  0.00           C  
ATOM    552  O   VAL    37      39.112  37.069  37.038  1.00  0.00           O  
ATOM    553  CB  VAL    37      41.282  35.328  38.430  1.00  0.00           C  
ATOM    554  CG1 VAL    37      41.204  35.955  39.837  1.00  0.00           C  
ATOM    555  CG2 VAL    37      42.179  34.092  38.560  1.00  0.00           C  
ATOM    556  H   VAL    37      40.658  35.473  35.658  1.00  0.00           H  
ATOM    557  HA  VAL    37      39.663  34.071  38.184  1.00  0.00           H  
ATOM    558  HB  VAL    37      41.815  36.061  37.824  1.00  0.00           H  
ATOM    559 HG11 VAL    37      42.196  36.062  40.276  1.00  0.00           H  
ATOM    560 HG12 VAL    37      40.619  36.873  39.879  1.00  0.00           H  
ATOM    561 HG13 VAL    37      40.628  35.328  40.518  1.00  0.00           H  
ATOM    562 HG21 VAL    37      42.241  33.626  37.577  1.00  0.00           H  
ATOM    563 HG22 VAL    37      43.181  34.457  38.786  1.00  0.00           H  
ATOM    564 HG23 VAL    37      41.859  33.344  39.285  1.00  0.00           H  
ATOM    565  N   VAL    38      37.897  35.898  38.500  1.00  0.00           N  
ATOM    566  CA  VAL    38      36.882  36.947  38.848  1.00  0.00           C  
ATOM    567  C   VAL    38      37.175  37.514  40.186  1.00  0.00           C  
ATOM    568  O   VAL    38      37.802  36.723  40.971  1.00  0.00           O  
ATOM    569  CB  VAL    38      35.426  36.427  38.881  1.00  0.00           C  
ATOM    570  CG1 VAL    38      34.918  36.196  37.429  1.00  0.00           C  
ATOM    571  CG2 VAL    38      35.190  35.163  39.694  1.00  0.00           C  
ATOM    572  H   VAL    38      37.997  35.149  39.169  1.00  0.00           H  
ATOM    573  HA  VAL    38      36.946  37.701  38.064  1.00  0.00           H  
ATOM    574  HB  VAL    38      34.774  37.191  39.304  1.00  0.00           H  
ATOM    575 HG11 VAL    38      35.719  35.738  36.850  1.00  0.00           H  
ATOM    576 HG12 VAL    38      33.891  35.832  37.437  1.00  0.00           H  
ATOM    577 HG13 VAL    38      34.881  37.206  37.021  1.00  0.00           H  
ATOM    578 HG21 VAL    38      35.372  35.364  40.750  1.00  0.00           H  
ATOM    579 HG22 VAL    38      34.135  34.908  39.601  1.00  0.00           H  
ATOM    580 HG23 VAL    38      35.767  34.337  39.278  1.00  0.00           H  
ATOM    581  N   VAL    39      36.873  38.843  40.360  1.00  0.00           N  
ATOM    582  CA  VAL    39      36.742  39.466  41.734  1.00  0.00           C  
ATOM    583  C   VAL    39      35.213  39.597  41.879  1.00  0.00           C  
ATOM    584  O   VAL    39      34.474  39.908  40.910  1.00  0.00           O  
ATOM    585  CB  VAL    39      37.529  40.758  41.949  1.00  0.00           C  
ATOM    586  CG1 VAL    39      37.247  41.838  40.947  1.00  0.00           C  
ATOM    587  CG2 VAL    39      37.313  41.285  43.385  1.00  0.00           C  
ATOM    588  H   VAL    39      36.340  39.321  39.647  1.00  0.00           H  
ATOM    589  HA  VAL    39      37.107  38.695  42.413  1.00  0.00           H  
ATOM    590  HB  VAL    39      38.574  40.469  41.837  1.00  0.00           H  
ATOM    591 HG11 VAL    39      37.303  41.389  39.956  1.00  0.00           H  
ATOM    592 HG12 VAL    39      36.258  42.289  41.033  1.00  0.00           H  
ATOM    593 HG13 VAL    39      37.983  42.640  40.990  1.00  0.00           H  
ATOM    594 HG21 VAL    39      37.580  40.489  44.079  1.00  0.00           H  
ATOM    595 HG22 VAL    39      37.847  42.225  43.527  1.00  0.00           H  
ATOM    596 HG23 VAL    39      36.273  41.555  43.574  1.00  0.00           H  
ATOM    597  N   TYR    40      34.671  39.337  43.065  1.00  0.00           N  
ATOM    598  CA  TYR    40      33.180  39.549  43.322  1.00  0.00           C  
ATOM    599  C   TYR    40      32.867  40.958  43.779  1.00  0.00           C  
ATOM    600  O   TYR    40      33.757  41.637  44.330  1.00  0.00           O  
ATOM    601  CB  TYR    40      32.799  38.583  44.399  1.00  0.00           C  
ATOM    602  CG  TYR    40      32.827  37.115  44.028  1.00  0.00           C  
ATOM    603  CD1 TYR    40      33.690  36.305  44.777  1.00  0.00           C  
ATOM    604  CE1 TYR    40      33.878  34.957  44.408  1.00  0.00           C  
ATOM    605  CZ  TYR    40      33.076  34.318  43.472  1.00  0.00           C  
ATOM    606  OH  TYR    40      33.277  33.019  43.116  1.00  0.00           O  
ATOM    607  CE2 TYR    40      32.062  35.088  42.868  1.00  0.00           C  
ATOM    608  CD2 TYR    40      31.998  36.500  43.079  1.00  0.00           C  
ATOM    609  H   TYR    40      35.280  39.079  43.827  1.00  0.00           H  
ATOM    610  HA  TYR    40      32.555  39.280  42.471  1.00  0.00           H  
ATOM    611  HB2 TYR    40      33.488  38.741  45.228  1.00  0.00           H  
ATOM    612  HB3 TYR    40      31.805  38.777  44.802  1.00  0.00           H  
ATOM    613  HD1 TYR    40      34.258  36.750  45.581  1.00  0.00           H  
ATOM    614  HE1 TYR    40      34.677  34.397  44.869  1.00  0.00           H  
ATOM    615  HH  TYR    40      32.511  32.648  42.671  1.00  0.00           H  
ATOM    616  HE2 TYR    40      31.313  34.573  42.285  1.00  0.00           H  
ATOM    617  HD2 TYR    40      31.258  37.145  42.631  1.00  0.00           H  
ATOM    618  N   THR    41      31.547  41.310  43.728  1.00  0.00           N  
ATOM    619  CA  THR    41      31.163  42.598  44.380  1.00  0.00           C  
ATOM    620  C   THR    41      30.805  42.398  45.857  1.00  0.00           C  
ATOM    621  O   THR    41      30.419  41.317  46.399  1.00  0.00           O  
ATOM    622  CB  THR    41      30.093  43.215  43.513  1.00  0.00           C  
ATOM    623  CG2 THR    41      29.449  44.606  43.999  1.00  0.00           C  
ATOM    624  OG1 THR    41      30.728  43.699  42.328  1.00  0.00           O  
ATOM    625  H   THR    41      30.865  40.725  43.266  1.00  0.00           H  
ATOM    626  HA  THR    41      31.967  43.333  44.403  1.00  0.00           H  
ATOM    627  HB  THR    41      29.406  42.433  43.189  1.00  0.00           H  
ATOM    628 HG21 THR    41      28.755  45.044  43.282  1.00  0.00           H  
ATOM    629 HG22 THR    41      28.766  44.446  44.834  1.00  0.00           H  
ATOM    630 HG23 THR    41      30.257  45.235  44.372  1.00  0.00           H  
ATOM    631  HG1 THR    41      31.399  43.092  42.006  1.00  0.00           H  
ATOM    632  N   GLY    42      31.127  43.481  46.575  1.00  0.00           N  
ATOM    633  CA  GLY    42      30.839  43.738  48.017  1.00  0.00           C  
ATOM    634  C   GLY    42      32.067  43.421  48.886  1.00  0.00           C  
ATOM    635  O   GLY    42      32.125  43.945  50.004  1.00  0.00           O  
ATOM    636  H   GLY    42      31.488  44.305  46.115  1.00  0.00           H  
ATOM    637  HA2 GLY    42      30.622  44.800  48.133  1.00  0.00           H  
ATOM    638  HA3 GLY    42      30.009  43.117  48.355  1.00  0.00           H  
ATOM    639  N   TYR    43      33.051  42.693  48.328  1.00  0.00           N  
ATOM    640  CA  TYR    43      34.241  42.382  49.028  1.00  0.00           C  
ATOM    641  C   TYR    43      35.395  42.094  48.067  1.00  0.00           C  
ATOM    642  O   TYR    43      35.163  41.534  47.046  1.00  0.00           O  
ATOM    643  CB  TYR    43      33.975  41.115  49.875  1.00  0.00           C  
ATOM    644  CG  TYR    43      33.025  41.227  51.019  1.00  0.00           C  
ATOM    645  CD1 TYR    43      31.725  40.739  50.823  1.00  0.00           C  
ATOM    646  CE1 TYR    43      30.856  40.744  51.949  1.00  0.00           C  
ATOM    647  CZ  TYR    43      31.284  41.286  53.220  1.00  0.00           C  
ATOM    648  OH  TYR    43      30.320  41.410  54.213  1.00  0.00           O  
ATOM    649  CE2 TYR    43      32.529  41.809  53.325  1.00  0.00           C  
ATOM    650  CD2 TYR    43      33.422  41.814  52.244  1.00  0.00           C  
ATOM    651  H   TYR    43      33.003  42.464  47.345  1.00  0.00           H  
ATOM    652  HA  TYR    43      34.538  43.153  49.739  1.00  0.00           H  
ATOM    653  HB2 TYR    43      33.668  40.242  49.301  1.00  0.00           H  
ATOM    654  HB3 TYR    43      34.888  40.856  50.412  1.00  0.00           H  
ATOM    655  HD1 TYR    43      31.442  40.342  49.860  1.00  0.00           H  
ATOM    656  HE1 TYR    43      29.896  40.250  51.914  1.00  0.00           H  
ATOM    657  HH  TYR    43      29.465  40.990  54.100  1.00  0.00           H  
ATOM    658  HE2 TYR    43      32.786  42.229  54.286  1.00  0.00           H  
ATOM    659  HD2 TYR    43      34.419  42.180  52.444  1.00  0.00           H  
ATOM    660  N   GLY    44      36.667  42.132  48.458  1.00  0.00           N  
ATOM    661  CA  GLY    44      37.783  41.916  47.490  1.00  0.00           C  
ATOM    662  C   GLY    44      38.136  40.482  47.118  1.00  0.00           C  
ATOM    663  O   GLY    44      39.122  40.205  46.550  1.00  0.00           O  
ATOM    664  H   GLY    44      36.903  42.224  49.437  1.00  0.00           H  
ATOM    665  HA2 GLY    44      37.470  42.422  46.577  1.00  0.00           H  
ATOM    666  HA3 GLY    44      38.694  42.350  47.901  1.00  0.00           H  
ATOM    667  N   ASN    45      37.251  39.539  47.496  1.00  0.00           N  
ATOM    668  CA  ASN    45      37.424  38.120  47.258  1.00  0.00           C  
ATOM    669  C   ASN    45      37.393  37.733  45.742  1.00  0.00           C  
ATOM    670  O   ASN    45      36.706  38.326  44.946  1.00  0.00           O  
ATOM    671  CB  ASN    45      36.457  37.280  48.036  1.00  0.00           C  
ATOM    672  CG  ASN    45      36.479  37.549  49.542  1.00  0.00           C  
ATOM    673  OD1 ASN    45      35.902  38.492  50.092  1.00  0.00           O  
ATOM    674  ND2 ASN    45      37.176  36.669  50.169  1.00  0.00           N  
ATOM    675  H   ASN    45      36.346  39.799  47.864  1.00  0.00           H  
ATOM    676  HA  ASN    45      38.445  38.032  47.627  1.00  0.00           H  
ATOM    677  HB2 ASN    45      35.455  37.446  47.640  1.00  0.00           H  
ATOM    678  HB3 ASN    45      36.527  36.205  47.870  1.00  0.00           H  
ATOM    679 HD21 ASN    45      37.635  35.948  49.632  1.00  0.00           H  
ATOM    680 HD22 ASN    45      37.485  36.782  51.125  1.00  0.00           H  
ATOM    681  N   ARG    46      38.109  36.623  45.408  1.00  0.00           N  
ATOM    682  CA  ARG    46      38.368  36.191  44.038  1.00  0.00           C  
ATOM    683  C   ARG    46      38.157  34.693  43.806  1.00  0.00           C  
ATOM    684  O   ARG    46      37.993  33.987  44.806  1.00  0.00           O  
ATOM    685  CB  ARG    46      39.765  36.642  43.457  1.00  0.00           C  
ATOM    686  CG  ARG    46      39.928  38.181  43.269  1.00  0.00           C  
ATOM    687  CD  ARG    46      41.398  38.593  43.052  1.00  0.00           C  
ATOM    688  NE  ARG    46      42.259  38.497  44.251  1.00  0.00           N  
ATOM    689  CZ  ARG    46      43.121  39.311  44.772  1.00  0.00           C  
ATOM    690  NH1 ARG    46      43.451  40.449  44.306  1.00  0.00           N  
ATOM    691  NH2 ARG    46      43.615  39.009  45.893  1.00  0.00           N1+
ATOM    692  H   ARG    46      38.751  36.201  46.064  1.00  0.00           H  
ATOM    693  HA  ARG    46      37.647  36.688  43.390  1.00  0.00           H  
ATOM    694  HB2 ARG    46      40.387  36.153  44.207  1.00  0.00           H  
ATOM    695  HB3 ARG    46      39.872  36.187  42.473  1.00  0.00           H  
ATOM    696  HG2 ARG    46      39.345  38.295  42.356  1.00  0.00           H  
ATOM    697  HG3 ARG    46      39.373  38.705  44.047  1.00  0.00           H  
ATOM    698  HD2 ARG    46      41.879  38.027  42.255  1.00  0.00           H  
ATOM    699  HD3 ARG    46      41.461  39.591  42.617  1.00  0.00           H  
ATOM    700  HE  ARG    46      42.041  37.676  44.797  1.00  0.00           H  
ATOM    701 HH11 ARG    46      42.876  40.773  43.542  1.00  0.00           H  
ATOM    702 HH12 ARG    46      44.160  41.022  44.741  1.00  0.00           H  
ATOM    703 HH21 ARG    46      43.351  38.130  46.315  1.00  0.00           H  
ATOM    704 HH22 ARG    46      44.414  39.567  46.155  1.00  0.00           H  
ATOM    705  N   GLU    47      38.091  34.248  42.542  1.00  0.00           N  
ATOM    706  CA  GLU    47      37.893  32.794  42.148  1.00  0.00           C  
ATOM    707  C   GLU    47      38.519  32.625  40.781  1.00  0.00           C  
ATOM    708  O   GLU    47      38.221  33.425  39.914  1.00  0.00           O  
ATOM    709  CB  GLU    47      36.460  32.482  42.194  1.00  0.00           C  
ATOM    710  CG  GLU    47      35.898  31.355  41.417  1.00  0.00           C  
ATOM    711  CD  GLU    47      36.490  29.981  41.622  1.00  0.00           C  
ATOM    712  OE1 GLU    47      35.928  29.051  41.127  1.00  0.00           O  
ATOM    713  OE2 GLU    47      37.447  29.780  42.380  1.00  0.00           O1-
ATOM    714  H   GLU    47      38.071  34.932  41.799  1.00  0.00           H  
ATOM    715  HA  GLU    47      38.370  32.140  42.878  1.00  0.00           H  
ATOM    716  HB2 GLU    47      36.181  32.219  43.215  1.00  0.00           H  
ATOM    717  HB3 GLU    47      35.872  33.312  41.804  1.00  0.00           H  
ATOM    718  HG2 GLU    47      34.848  31.224  41.680  1.00  0.00           H  
ATOM    719  HG3 GLU    47      35.867  31.652  40.369  1.00  0.00           H  
ATOM    720  N   GLU    48      39.303  31.601  40.538  1.00  0.00           N  
ATOM    721  CA  GLU    48      39.838  31.191  39.254  1.00  0.00           C  
ATOM    722  C   GLU    48      38.855  30.158  38.604  1.00  0.00           C  
ATOM    723  O   GLU    48      38.718  29.046  39.202  1.00  0.00           O  
ATOM    724  CB  GLU    48      41.244  30.629  39.413  1.00  0.00           C  
ATOM    725  CG  GLU    48      41.975  30.212  38.135  1.00  0.00           C  
ATOM    726  CD  GLU    48      41.763  28.770  37.764  1.00  0.00           C  
ATOM    727  OE1 GLU    48      42.451  27.874  38.306  1.00  0.00           O  
ATOM    728  OE2 GLU    48      40.846  28.549  36.937  1.00  0.00           O1-
ATOM    729  H   GLU    48      39.668  31.072  41.317  1.00  0.00           H  
ATOM    730  HA  GLU    48      39.987  32.016  38.558  1.00  0.00           H  
ATOM    731  HB2 GLU    48      41.905  31.387  39.831  1.00  0.00           H  
ATOM    732  HB3 GLU    48      41.362  29.811  40.124  1.00  0.00           H  
ATOM    733  HG2 GLU    48      41.647  30.843  37.309  1.00  0.00           H  
ATOM    734  HG3 GLU    48      43.059  30.283  38.217  1.00  0.00           H  
ATOM    735  N   GLN    49      38.312  30.377  37.444  1.00  0.00           N  
ATOM    736  CA  GLN    49      37.179  29.652  36.854  1.00  0.00           C  
ATOM    737  C   GLN    49      37.206  29.730  35.304  1.00  0.00           C  
ATOM    738  O   GLN    49      37.782  30.596  34.639  1.00  0.00           O  
ATOM    739  CB  GLN    49      35.818  30.056  37.445  1.00  0.00           C  
ATOM    740  CG  GLN    49      35.422  31.518  37.206  1.00  0.00           C  
ATOM    741  CD  GLN    49      33.946  31.647  37.049  1.00  0.00           C  
ATOM    742  OE1 GLN    49      33.248  31.687  38.024  1.00  0.00           O  
ATOM    743  NE2 GLN    49      33.460  31.741  35.849  1.00  0.00           N  
ATOM    744  H   GLN    49      38.578  31.188  36.903  1.00  0.00           H  
ATOM    745  HA  GLN    49      37.280  28.601  37.124  1.00  0.00           H  
ATOM    746  HB2 GLN    49      35.078  29.369  37.035  1.00  0.00           H  
ATOM    747  HB3 GLN    49      35.872  29.894  38.522  1.00  0.00           H  
ATOM    748  HG2 GLN    49      35.751  32.150  38.031  1.00  0.00           H  
ATOM    749  HG3 GLN    49      35.989  31.879  36.349  1.00  0.00           H  
ATOM    750 HE21 GLN    49      34.079  31.721  35.052  1.00  0.00           H  
ATOM    751 HE22 GLN    49      32.474  31.939  35.752  1.00  0.00           H  
ATOM    752  N   ASN    50      36.475  28.755  34.690  1.00  0.00           N  
ATOM    753  CA  ASN    50      36.323  28.701  33.212  1.00  0.00           C  
ATOM    754  C   ASN    50      35.541  29.899  32.688  1.00  0.00           C  
ATOM    755  O   ASN    50      34.699  30.356  33.420  1.00  0.00           O  
ATOM    756  CB  ASN    50      35.559  27.409  32.881  1.00  0.00           C  
ATOM    757  CG  ASN    50      36.447  26.141  33.192  1.00  0.00           C  
ATOM    758  OD1 ASN    50      36.912  25.956  34.318  1.00  0.00           O  
ATOM    759  ND2 ASN    50      36.788  25.407  32.155  1.00  0.00           N  
ATOM    760  H   ASN    50      35.915  28.140  35.263  1.00  0.00           H  
ATOM    761  HA  ASN    50      37.306  28.724  32.740  1.00  0.00           H  
ATOM    762  HB2 ASN    50      34.627  27.289  33.434  1.00  0.00           H  
ATOM    763  HB3 ASN    50      35.313  27.406  31.819  1.00  0.00           H  
ATOM    764 HD21 ASN    50      36.320  25.612  31.283  1.00  0.00           H  
ATOM    765 HD22 ASN    50      37.292  24.546  32.312  1.00  0.00           H  
ATOM    766  N   LEU    51      35.746  30.303  31.428  1.00  0.00           N  
ATOM    767  CA  LEU    51      34.908  31.302  30.720  1.00  0.00           C  
ATOM    768  C   LEU    51      33.436  30.819  30.620  1.00  0.00           C  
ATOM    769  O   LEU    51      32.484  31.619  30.678  1.00  0.00           O  
ATOM    770  CB  LEU    51      35.388  31.660  29.331  1.00  0.00           C  
ATOM    771  CG  LEU    51      36.818  32.189  29.182  1.00  0.00           C  
ATOM    772  CD1 LEU    51      37.278  32.190  27.824  1.00  0.00           C  
ATOM    773  CD2 LEU    51      36.948  33.603  29.776  1.00  0.00           C  
ATOM    774  H   LEU    51      36.457  29.817  30.901  1.00  0.00           H  
ATOM    775  HA  LEU    51      34.887  32.210  31.321  1.00  0.00           H  
ATOM    776  HB2 LEU    51      35.363  30.747  28.737  1.00  0.00           H  
ATOM    777  HB3 LEU    51      34.662  32.375  28.945  1.00  0.00           H  
ATOM    778  HG  LEU    51      37.482  31.543  29.759  1.00  0.00           H  
ATOM    779 HD11 LEU    51      38.338  32.394  27.679  1.00  0.00           H  
ATOM    780 HD12 LEU    51      37.166  31.157  27.494  1.00  0.00           H  
ATOM    781 HD13 LEU    51      36.671  32.839  27.192  1.00  0.00           H  
ATOM    782 HD21 LEU    51      37.976  33.938  29.632  1.00  0.00           H  
ATOM    783 HD22 LEU    51      36.325  34.300  29.217  1.00  0.00           H  
ATOM    784 HD23 LEU    51      36.768  33.581  30.850  1.00  0.00           H  
ATOM    785  N   SER    52      33.231  29.450  30.526  1.00  0.00           N  
ATOM    786  CA  SER    52      31.872  28.807  30.405  1.00  0.00           C  
ATOM    787  C   SER    52      31.110  29.050  31.671  1.00  0.00           C  
ATOM    788  O   SER    52      29.918  29.081  31.632  1.00  0.00           O  
ATOM    789  CB  SER    52      32.045  27.282  30.200  1.00  0.00           C  
ATOM    790  OG  SER    52      32.913  26.797  31.225  1.00  0.00           O  
ATOM    791  H   SER    52      34.040  28.846  30.478  1.00  0.00           H  
ATOM    792  HA  SER    52      31.316  29.327  29.624  1.00  0.00           H  
ATOM    793  HB2 SER    52      31.059  26.823  30.277  1.00  0.00           H  
ATOM    794  HB3 SER    52      32.523  27.009  29.259  1.00  0.00           H  
ATOM    795  HG  SER    52      33.670  26.474  30.731  1.00  0.00           H  
ATOM    796  N   ASP    53      31.766  29.023  32.838  1.00  0.00           N  
ATOM    797  CA  ASP    53      31.066  29.258  34.104  1.00  0.00           C  
ATOM    798  C   ASP    53      30.712  30.739  34.381  1.00  0.00           C  
ATOM    799  O   ASP    53      30.353  31.105  35.491  1.00  0.00           O  
ATOM    800  CB  ASP    53      31.892  28.661  35.273  1.00  0.00           C  
ATOM    801  CG  ASP    53      32.163  27.174  35.158  1.00  0.00           C  
ATOM    802  OD1 ASP    53      31.833  26.518  34.106  1.00  0.00           O  
ATOM    803  OD2 ASP    53      32.862  26.576  36.020  1.00  0.00           O1-
ATOM    804  H   ASP    53      32.770  28.930  32.899  1.00  0.00           H  
ATOM    805  HA  ASP    53      30.187  28.614  34.128  1.00  0.00           H  
ATOM    806  HB2 ASP    53      32.903  29.066  35.317  1.00  0.00           H  
ATOM    807  HB3 ASP    53      31.342  28.719  36.212  1.00  0.00           H  
ATOM    808  N   LEU    54      30.791  31.591  33.366  1.00  0.00           N  
ATOM    809  CA  LEU    54      30.380  33.009  33.421  1.00  0.00           C  
ATOM    810  C   LEU    54      28.982  33.326  32.900  1.00  0.00           C  
ATOM    811  O   LEU    54      28.642  32.827  31.887  1.00  0.00           O  
ATOM    812  CB  LEU    54      31.420  33.912  32.716  1.00  0.00           C  
ATOM    813  CG  LEU    54      32.843  33.886  33.198  1.00  0.00           C  
ATOM    814  CD1 LEU    54      33.767  34.559  32.199  1.00  0.00           C  
ATOM    815  CD2 LEU    54      32.891  34.646  34.552  1.00  0.00           C  
ATOM    816  H   LEU    54      31.198  31.323  32.482  1.00  0.00           H  
ATOM    817  HA  LEU    54      30.425  33.283  34.475  1.00  0.00           H  
ATOM    818  HB2 LEU    54      31.408  33.645  31.660  1.00  0.00           H  
ATOM    819  HB3 LEU    54      31.078  34.945  32.668  1.00  0.00           H  
ATOM    820  HG  LEU    54      33.161  32.847  33.283  1.00  0.00           H  
ATOM    821 HD11 LEU    54      33.726  33.984  31.273  1.00  0.00           H  
ATOM    822 HD12 LEU    54      33.494  35.568  31.890  1.00  0.00           H  
ATOM    823 HD13 LEU    54      34.770  34.600  32.622  1.00  0.00           H  
ATOM    824 HD21 LEU    54      33.842  34.593  35.081  1.00  0.00           H  
ATOM    825 HD22 LEU    54      32.614  35.686  34.382  1.00  0.00           H  
ATOM    826 HD23 LEU    54      32.166  34.262  35.270  1.00  0.00           H  
ATOM    827  N   LEU    55      28.268  34.258  33.584  1.00  0.00           N  
ATOM    828  CA  LEU    55      26.980  34.846  33.118  1.00  0.00           C  
ATOM    829  C   LEU    55      27.109  36.347  32.976  1.00  0.00           C  
ATOM    830  O   LEU    55      28.005  36.982  33.560  1.00  0.00           O  
ATOM    831  CB  LEU    55      25.794  34.428  34.103  1.00  0.00           C  
ATOM    832  CG  LEU    55      25.492  32.886  34.276  1.00  0.00           C  
ATOM    833  CD1 LEU    55      24.871  32.645  35.667  1.00  0.00           C  
ATOM    834  CD2 LEU    55      24.655  32.413  33.108  1.00  0.00           C  
ATOM    835  H   LEU    55      28.825  34.754  34.265  1.00  0.00           H  
ATOM    836  HA  LEU    55      26.784  34.358  32.164  1.00  0.00           H  
ATOM    837  HB2 LEU    55      26.049  34.821  35.087  1.00  0.00           H  
ATOM    838  HB3 LEU    55      24.964  35.043  33.757  1.00  0.00           H  
ATOM    839  HG  LEU    55      26.436  32.365  34.111  1.00  0.00           H  
ATOM    840 HD11 LEU    55      25.656  32.762  36.413  1.00  0.00           H  
ATOM    841 HD12 LEU    55      24.042  33.346  35.768  1.00  0.00           H  
ATOM    842 HD13 LEU    55      24.590  31.591  35.652  1.00  0.00           H  
ATOM    843 HD21 LEU    55      24.494  31.336  33.084  1.00  0.00           H  
ATOM    844 HD22 LEU    55      23.723  32.972  33.188  1.00  0.00           H  
ATOM    845 HD23 LEU    55      25.204  32.593  32.183  1.00  0.00           H  
ATOM    846  N   SER    56      26.106  36.945  32.335  1.00  0.00           N  
ATOM    847  CA  SER    56      25.807  38.366  32.286  1.00  0.00           C  
ATOM    848  C   SER    56      25.664  39.047  33.592  1.00  0.00           C  
ATOM    849  O   SER    56      25.163  38.401  34.487  1.00  0.00           O  
ATOM    850  CB  SER    56      24.473  38.649  31.454  1.00  0.00           C  
ATOM    851  OG  SER    56      23.204  38.581  32.153  1.00  0.00           O  
ATOM    852  H   SER    56      25.425  36.364  31.867  1.00  0.00           H  
ATOM    853  HA  SER    56      26.634  38.804  31.726  1.00  0.00           H  
ATOM    854  HB2 SER    56      24.375  39.666  31.072  1.00  0.00           H  
ATOM    855  HB3 SER    56      24.436  37.880  30.683  1.00  0.00           H  
ATOM    856  HG  SER    56      22.462  38.624  31.545  1.00  0.00           H  
ATOM    857  N   PRO    57      25.887  40.411  33.693  1.00  0.00           N  
ATOM    858  CA  PRO    57      25.736  41.136  34.975  1.00  0.00           C  
ATOM    859  C   PRO    57      24.332  41.245  35.570  1.00  0.00           C  
ATOM    860  O   PRO    57      24.186  41.662  36.701  1.00  0.00           O  
ATOM    861  CD  PRO    57      26.347  41.320  32.622  1.00  0.00           C  
ATOM    862  CG  PRO    57      26.450  42.720  33.213  1.00  0.00           C  
ATOM    863  CB  PRO    57      26.476  42.502  34.713  1.00  0.00           C  
ATOM    864  HD2 PRO    57      25.649  41.457  31.798  1.00  0.00           H  
ATOM    865  HD3 PRO    57      27.351  41.089  32.262  1.00  0.00           H  
ATOM    866  HG2 PRO    57      25.573  43.314  32.953  1.00  0.00           H  
ATOM    867  HG3 PRO    57      27.322  43.256  32.840  1.00  0.00           H  
ATOM    868  HB2 PRO    57      25.980  43.344  35.196  1.00  0.00           H  
ATOM    869  HB3 PRO    57      27.504  42.459  35.071  1.00  0.00           H  
ATOM    870  HA  PRO    57      26.382  40.586  35.658  1.00  0.00           H  
ATOM    871  N   ILE    58      23.370  40.956  34.732  1.00  0.00           N  
ATOM    872  CA  ILE    58      21.943  40.827  35.122  1.00  0.00           C  
ATOM    873  C   ILE    58      21.579  39.551  35.933  1.00  0.00           C  
ATOM    874  O   ILE    58      20.719  39.639  36.874  1.00  0.00           O  
ATOM    875  CB  ILE    58      21.054  40.967  33.826  1.00  0.00           C  
ATOM    876  CG2 ILE    58      19.601  41.203  34.134  1.00  0.00           C  
ATOM    877  CG1 ILE    58      21.527  41.832  32.677  1.00  0.00           C  
ATOM    878  CD1 ILE    58      21.799  43.246  33.044  1.00  0.00           C  
ATOM    879  H   ILE    58      23.606  40.484  33.871  1.00  0.00           H  
ATOM    880  HA  ILE    58      21.713  41.676  35.765  1.00  0.00           H  
ATOM    881  HB  ILE    58      21.097  39.946  33.446  1.00  0.00           H  
ATOM    882 HG21 ILE    58      19.249  40.280  34.594  1.00  0.00           H  
ATOM    883 HG22 ILE    58      19.508  41.956  34.916  1.00  0.00           H  
ATOM    884 HG23 ILE    58      19.051  41.426  33.220  1.00  0.00           H  
ATOM    885 HG12 ILE    58      22.357  41.392  32.126  1.00  0.00           H  
ATOM    886 HG13 ILE    58      20.726  41.846  31.938  1.00  0.00           H  
ATOM    887 HD11 ILE    58      21.229  43.565  33.917  1.00  0.00           H  
ATOM    888 HD12 ILE    58      22.865  43.222  33.267  1.00  0.00           H  
ATOM    889 HD13 ILE    58      21.557  43.951  32.250  1.00  0.00           H  
ATOM    890  N   CYS    59      22.133  38.382  35.530  1.00  0.00           N  
ATOM    891  CA  CYS    59      21.736  37.024  35.979  1.00  0.00           C  
ATOM    892  C   CYS    59      21.737  36.764  37.522  1.00  0.00           C  
ATOM    893  O   CYS    59      20.914  35.965  37.981  1.00  0.00           O  
ATOM    894  CB  CYS    59      22.719  36.049  35.348  1.00  0.00           C  
ATOM    895  SG  CYS    59      22.317  35.875  33.626  1.00  0.00           S  
ATOM    896  H   CYS    59      22.790  38.292  34.768  1.00  0.00           H  
ATOM    897  HA  CYS    59      20.762  36.795  35.546  1.00  0.00           H  
ATOM    898  HB2 CYS    59      23.732  36.422  35.503  1.00  0.00           H  
ATOM    899  HB3 CYS    59      22.642  35.075  35.832  1.00  0.00           H  
ATOM    900  HG  CYS    59      22.952  36.900  33.051  1.00  0.00           H  
ATOM    901  N   GLU    60      22.540  37.491  38.287  1.00  0.00           N  
ATOM    902  CA  GLU    60      22.610  37.498  39.738  1.00  0.00           C  
ATOM    903  C   GLU    60      21.315  38.208  40.321  1.00  0.00           C  
ATOM    904  O   GLU    60      20.722  39.070  39.616  1.00  0.00           O  
ATOM    905  CB  GLU    60      23.952  38.238  40.199  1.00  0.00           C  
ATOM    906  CG  GLU    60      23.973  39.737  39.834  1.00  0.00           C  
ATOM    907  CD  GLU    60      23.637  40.651  40.995  1.00  0.00           C  
ATOM    908  OE1 GLU    60      23.906  41.851  40.745  1.00  0.00           O  
ATOM    909  OE2 GLU    60      23.298  40.250  42.086  1.00  0.00           O1-
ATOM    910  H   GLU    60      23.190  38.088  37.796  1.00  0.00           H  
ATOM    911  HA  GLU    60      22.657  36.433  39.964  1.00  0.00           H  
ATOM    912  HB2 GLU    60      24.176  38.070  41.252  1.00  0.00           H  
ATOM    913  HB3 GLU    60      24.821  37.790  39.720  1.00  0.00           H  
ATOM    914  HG2 GLU    60      24.985  39.986  39.516  1.00  0.00           H  
ATOM    915  HG3 GLU    60      23.348  39.978  38.974  1.00  0.00           H  
ATOM    916  N   NME    61      20.929  37.931  41.536  1.00  0.00           N  
ATOM    917  C   NME    61      19.697  38.486  42.031  1.00  0.00           C  
ATOM    918  H   NME    61      21.292  37.136  42.042  1.00  0.00           H  
ATOM    919  H1  NME    61      19.597  39.570  42.096  1.00  0.00           H  
ATOM    920  H2  NME    61      18.871  37.915  41.608  1.00  0.00           H  
ATOM    921  H3  NME    61      19.656  38.178  43.075  1.00  0.00           H  
TER     922      NME    61
CONECT  917  919  920  921
CONECT  919  917
CONECT  920  917
CONECT  921  917
END   
