# Supplementary material for: Exploring Aromatic Cage Flexibility Using Cosolvent Molecular Dynamics Simulations—An In-Silico Case Study of Tudor Domains
Source: J Chem Inf Model. 2024 May 21;64(11):4553–69. doi: 10.1021/acs.jcim.4c00298 (PMC11167732; doi:10.1021/acs.jcim.4c00298)
Supplement: Supplementary file 2 — ci4c00298_si_002.zip [file ci4c00298_si_002.zip › SMN/cluster_representatives/03_PRL_rep_c1.pdb]

TITLE     rep03.c1
REMARK   4      COMPLIES WITH FORMAT V. 3.0, 1-DEC-2006
REMARK 888
REMARK 888 WRITTEN BY MAESTRO (A PRODUCT OF SCHRODINGER, LLC)
CRYST1   64.529   64.529   64.529 109.47 109.47 109.47 P 1           1
ATOM      1  CH3 ACE     1      29.006  45.686  22.800  1.00  0.00           C  
ATOM      2  C   ACE     1      29.674  44.538  22.090  1.00  0.00           C  
ATOM      3  O   ACE     1      29.115  43.861  21.201  1.00  0.00           O  
ATOM      4  H1  ACE     1      28.029  45.650  22.318  1.00  0.00           H  
ATOM      5  H2  ACE     1      28.737  45.668  23.855  1.00  0.00           H  
ATOM      6  H3  ACE     1      29.620  46.571  22.629  1.00  0.00           H  
ATOM      7  N   LEU     2      30.909  44.238  22.567  1.00  0.00           N  
ATOM      8  CA  LEU     2      31.774  43.189  22.086  1.00  0.00           C  
ATOM      9  C   LEU     2      31.264  41.802  22.539  1.00  0.00           C  
ATOM     10  O   LEU     2      31.021  41.483  23.701  1.00  0.00           O  
ATOM     11  CB  LEU     2      33.171  43.462  22.599  1.00  0.00           C  
ATOM     12  CG  LEU     2      33.895  44.717  22.013  1.00  0.00           C  
ATOM     13  CD1 LEU     2      34.383  45.704  23.058  1.00  0.00           C  
ATOM     14  CD2 LEU     2      35.148  44.339  21.141  1.00  0.00           C  
ATOM     15  H   LEU     2      31.144  44.695  23.436  1.00  0.00           H  
ATOM     16  HA  LEU     2      31.781  43.216  20.997  1.00  0.00           H  
ATOM     17  HB2 LEU     2      33.144  43.568  23.685  1.00  0.00           H  
ATOM     18  HB3 LEU     2      33.747  42.572  22.346  1.00  0.00           H  
ATOM     19  HG  LEU     2      33.214  45.319  21.412  1.00  0.00           H  
ATOM     20 HD11 LEU     2      34.883  46.482  22.481  1.00  0.00           H  
ATOM     21 HD12 LEU     2      33.464  46.016  23.554  1.00  0.00           H  
ATOM     22 HD13 LEU     2      35.055  45.250  23.786  1.00  0.00           H  
ATOM     23 HD21 LEU     2      35.013  43.502  20.456  1.00  0.00           H  
ATOM     24 HD22 LEU     2      35.482  45.237  20.620  1.00  0.00           H  
ATOM     25 HD23 LEU     2      35.983  44.107  21.802  1.00  0.00           H  
ATOM     26  N   GLN     3      31.200  40.833  21.649  1.00  0.00           N  
ATOM     27  CA  GLN     3      30.785  39.426  21.833  1.00  0.00           C  
ATOM     28  C   GLN     3      31.871  38.414  22.297  1.00  0.00           C  
ATOM     29  O   GLN     3      31.533  37.376  22.790  1.00  0.00           O  
ATOM     30  CB  GLN     3      30.089  38.996  20.519  1.00  0.00           C  
ATOM     31  CG  GLN     3      28.845  39.774  20.086  1.00  0.00           C  
ATOM     32  CD  GLN     3      27.699  39.599  21.074  1.00  0.00           C  
ATOM     33  OE1 GLN     3      27.932  39.301  22.220  1.00  0.00           O  
ATOM     34  NE2 GLN     3      26.450  39.822  20.691  1.00  0.00           N  
ATOM     35  H   GLN     3      31.469  41.106  20.715  1.00  0.00           H  
ATOM     36  HA  GLN     3      30.117  39.413  22.694  1.00  0.00           H  
ATOM     37  HB2 GLN     3      30.822  39.104  19.719  1.00  0.00           H  
ATOM     38  HB3 GLN     3      29.728  37.975  20.643  1.00  0.00           H  
ATOM     39  HG2 GLN     3      28.981  40.854  20.073  1.00  0.00           H  
ATOM     40  HG3 GLN     3      28.509  39.368  19.130  1.00  0.00           H  
ATOM     41 HE21 GLN     3      26.398  40.308  19.808  1.00  0.00           H  
ATOM     42 HE22 GLN     3      25.746  39.844  21.416  1.00  0.00           H  
ATOM     43  N   GLN     4      33.138  38.723  22.067  1.00  0.00           N  
ATOM     44  CA  GLN     4      34.293  38.116  22.703  1.00  0.00           C  
ATOM     45  C   GLN     4      34.295  38.557  24.202  1.00  0.00           C  
ATOM     46  O   GLN     4      34.056  39.757  24.380  1.00  0.00           O  
ATOM     47  CB  GLN     4      35.642  38.566  22.071  1.00  0.00           C  
ATOM     48  CG  GLN     4      36.862  37.765  22.511  1.00  0.00           C  
ATOM     49  CD  GLN     4      37.097  36.393  21.878  1.00  0.00           C  
ATOM     50  OE1 GLN     4      36.256  35.528  22.017  1.00  0.00           O  
ATOM     51  NE2 GLN     4      38.220  36.133  21.297  1.00  0.00           N  
ATOM     52  H   GLN     4      33.297  39.611  21.614  1.00  0.00           H  
ATOM     53  HA  GLN     4      34.228  37.041  22.532  1.00  0.00           H  
ATOM     54  HB2 GLN     4      35.535  38.609  20.987  1.00  0.00           H  
ATOM     55  HB3 GLN     4      35.876  39.611  22.275  1.00  0.00           H  
ATOM     56  HG2 GLN     4      37.759  38.294  22.189  1.00  0.00           H  
ATOM     57  HG3 GLN     4      36.881  37.750  23.601  1.00  0.00           H  
ATOM     58 HE21 GLN     4      38.971  36.781  21.111  1.00  0.00           H  
ATOM     59 HE22 GLN     4      38.336  35.177  20.993  1.00  0.00           H  
ATOM     60  N   TRP     5      34.399  37.705  25.245  1.00  0.00           N  
ATOM     61  CA  TRP     5      34.617  38.190  26.580  1.00  0.00           C  
ATOM     62  C   TRP     5      35.947  38.903  26.829  1.00  0.00           C  
ATOM     63  O   TRP     5      36.960  38.447  26.334  1.00  0.00           O  
ATOM     64  CB  TRP     5      34.517  37.008  27.586  1.00  0.00           C  
ATOM     65  CG  TRP     5      33.140  36.539  27.810  1.00  0.00           C  
ATOM     66  CD1 TRP     5      32.474  35.676  26.933  1.00  0.00           C  
ATOM     67  NE1 TRP     5      31.191  35.306  27.394  1.00  0.00           N  
ATOM     68  CE2 TRP     5      30.891  36.041  28.464  1.00  0.00           C  
ATOM     69  CZ2 TRP     5      29.722  36.193  29.191  1.00  0.00           C  
ATOM     70  CH2 TRP     5      29.644  37.190  30.182  1.00  0.00           C  
ATOM     71  CZ3 TRP     5      30.787  37.792  30.678  1.00  0.00           C  
ATOM     72  CE3 TRP     5      31.974  37.600  29.978  1.00  0.00           C  
ATOM     73  CD2 TRP     5      32.080  36.753  28.866  1.00  0.00           C  
ATOM     74  H   TRP     5      34.600  36.752  24.975  1.00  0.00           H  
ATOM     75  HA  TRP     5      33.871  38.944  26.834  1.00  0.00           H  
ATOM     76  HB2 TRP     5      35.046  36.202  27.076  1.00  0.00           H  
ATOM     77  HB3 TRP     5      34.939  37.270  28.557  1.00  0.00           H  
ATOM     78  HD1 TRP     5      32.894  35.259  26.030  1.00  0.00           H  
ATOM     79  HE1 TRP     5      30.544  34.587  27.099  1.00  0.00           H  
ATOM     80  HZ2 TRP     5      28.757  35.800  28.905  1.00  0.00           H  
ATOM     81  HH2 TRP     5      28.718  37.268  30.732  1.00  0.00           H  
ATOM     82  HZ3 TRP     5      30.729  38.546  31.449  1.00  0.00           H  
ATOM     83  HE3 TRP     5      32.802  38.202  30.324  1.00  0.00           H  
ATOM     84  N   LYS     6      35.964  40.075  27.498  1.00  0.00           N  
ATOM     85  CA  LYS     6      37.270  40.777  27.761  1.00  0.00           C  
ATOM     86  C   LYS     6      37.517  40.859  29.291  1.00  0.00           C  
ATOM     87  O   LYS     6      36.608  40.774  30.120  1.00  0.00           O  
ATOM     88  CB  LYS     6      37.342  42.169  27.106  1.00  0.00           C  
ATOM     89  CG  LYS     6      37.112  42.180  25.566  1.00  0.00           C  
ATOM     90  CD  LYS     6      37.651  43.420  24.797  1.00  0.00           C  
ATOM     91  CE  LYS     6      38.313  43.093  23.477  1.00  0.00           C  
ATOM     92  NZ  LYS     6      38.999  44.284  22.948  1.00  0.00           N1+
ATOM     93  H   LYS     6      35.094  40.483  27.809  1.00  0.00           H  
ATOM     94  HA  LYS     6      38.109  40.239  27.317  1.00  0.00           H  
ATOM     95  HB2 LYS     6      36.556  42.772  27.561  1.00  0.00           H  
ATOM     96  HB3 LYS     6      38.325  42.571  27.354  1.00  0.00           H  
ATOM     97  HG2 LYS     6      37.582  41.291  25.144  1.00  0.00           H  
ATOM     98  HG3 LYS     6      36.063  42.099  25.284  1.00  0.00           H  
ATOM     99  HD2 LYS     6      36.758  44.046  24.809  1.00  0.00           H  
ATOM    100  HD3 LYS     6      38.441  43.838  25.422  1.00  0.00           H  
ATOM    101  HE2 LYS     6      39.076  42.321  23.588  1.00  0.00           H  
ATOM    102  HE3 LYS     6      37.620  42.717  22.725  1.00  0.00           H  
ATOM    103  HZ1 LYS     6      39.199  44.117  21.972  1.00  0.00           H  
ATOM    104  HZ2 LYS     6      38.456  45.134  23.012  1.00  0.00           H  
ATOM    105  HZ3 LYS     6      39.868  44.393  23.451  1.00  0.00           H  
ATOM    106  N   VAL     7      38.768  41.101  29.656  1.00  0.00           N  
ATOM    107  CA  VAL     7      39.064  41.621  30.917  1.00  0.00           C  
ATOM    108  C   VAL     7      38.251  42.876  31.121  1.00  0.00           C  
ATOM    109  O   VAL     7      38.075  43.646  30.220  1.00  0.00           O  
ATOM    110  CB  VAL     7      40.559  41.777  31.207  1.00  0.00           C  
ATOM    111  CG1 VAL     7      40.942  42.728  32.347  1.00  0.00           C  
ATOM    112  CG2 VAL     7      41.158  40.429  31.479  1.00  0.00           C  
ATOM    113  H   VAL     7      39.468  41.202  28.936  1.00  0.00           H  
ATOM    114  HA  VAL     7      38.587  40.936  31.619  1.00  0.00           H  
ATOM    115  HB  VAL     7      40.958  42.114  30.250  1.00  0.00           H  
ATOM    116 HG11 VAL     7      40.552  42.623  33.360  1.00  0.00           H  
ATOM    117 HG12 VAL     7      42.025  42.671  32.451  1.00  0.00           H  
ATOM    118 HG13 VAL     7      40.781  43.759  32.033  1.00  0.00           H  
ATOM    119 HG21 VAL     7      42.246  40.496  31.466  1.00  0.00           H  
ATOM    120 HG22 VAL     7      40.786  40.189  32.474  1.00  0.00           H  
ATOM    121 HG23 VAL     7      40.857  39.732  30.696  1.00  0.00           H  
ATOM    122  N   GLY     8      37.651  43.111  32.285  1.00  0.00           N  
ATOM    123  CA  GLY     8      36.862  44.308  32.644  1.00  0.00           C  
ATOM    124  C   GLY     8      35.400  44.153  32.289  1.00  0.00           C  
ATOM    125  O   GLY     8      34.653  45.095  32.506  1.00  0.00           O  
ATOM    126  H   GLY     8      37.944  42.492  33.026  1.00  0.00           H  
ATOM    127  HA2 GLY     8      36.819  44.484  33.719  1.00  0.00           H  
ATOM    128  HA3 GLY     8      37.425  45.145  32.232  1.00  0.00           H  
ATOM    129  N   ASP     9      34.904  43.064  31.691  1.00  0.00           N  
ATOM    130  CA  ASP     9      33.477  42.709  31.579  1.00  0.00           C  
ATOM    131  C   ASP     9      32.951  42.280  32.952  1.00  0.00           C  
ATOM    132  O   ASP     9      33.491  41.442  33.724  1.00  0.00           O  
ATOM    133  CB  ASP     9      33.228  41.643  30.522  1.00  0.00           C  
ATOM    134  CG  ASP     9      33.577  41.937  29.070  1.00  0.00           C  
ATOM    135  OD1 ASP     9      33.785  43.084  28.591  1.00  0.00           O  
ATOM    136  OD2 ASP     9      33.421  40.967  28.330  1.00  0.00           O1-
ATOM    137  H   ASP     9      35.598  42.344  31.549  1.00  0.00           H  
ATOM    138  HA  ASP     9      32.817  43.483  31.188  1.00  0.00           H  
ATOM    139  HB2 ASP     9      33.858  40.788  30.765  1.00  0.00           H  
ATOM    140  HB3 ASP     9      32.204  41.272  30.563  1.00  0.00           H  
ATOM    141  N   LYS    10      31.801  42.907  33.251  1.00  0.00           N  
ATOM    142  CA  LYS    10      30.928  42.559  34.368  1.00  0.00           C  
ATOM    143  C   LYS    10      30.262  41.136  34.116  1.00  0.00           C  
ATOM    144  O   LYS    10      30.002  40.676  32.976  1.00  0.00           O  
ATOM    145  CB  LYS    10      29.899  43.647  34.582  1.00  0.00           C  
ATOM    146  CG  LYS    10      30.563  44.851  35.413  1.00  0.00           C  
ATOM    147  CD  LYS    10      29.621  46.052  35.429  1.00  0.00           C  
ATOM    148  CE  LYS    10      28.233  45.784  35.955  1.00  0.00           C  
ATOM    149  NZ  LYS    10      27.677  46.994  36.354  1.00  0.00           N1+
ATOM    150  H   LYS    10      31.581  43.694  32.657  1.00  0.00           H  
ATOM    151  HA  LYS    10      31.540  42.439  35.262  1.00  0.00           H  
ATOM    152  HB2 LYS    10      29.564  44.097  33.647  1.00  0.00           H  
ATOM    153  HB3 LYS    10      29.050  43.303  35.173  1.00  0.00           H  
ATOM    154  HG2 LYS    10      30.614  44.615  36.476  1.00  0.00           H  
ATOM    155  HG3 LYS    10      31.532  45.213  35.071  1.00  0.00           H  
ATOM    156  HD2 LYS    10      30.067  46.859  36.012  1.00  0.00           H  
ATOM    157  HD3 LYS    10      29.650  46.497  34.434  1.00  0.00           H  
ATOM    158  HE2 LYS    10      27.671  45.270  35.176  1.00  0.00           H  
ATOM    159  HE3 LYS    10      28.346  45.117  36.811  1.00  0.00           H  
ATOM    160  HZ1 LYS    10      26.889  46.846  36.967  1.00  0.00           H  
ATOM    161  HZ2 LYS    10      28.291  47.630  36.841  1.00  0.00           H  
ATOM    162  HZ3 LYS    10      27.313  47.519  35.571  1.00  0.00           H  
ATOM    163  N   CYS    11      29.923  40.494  35.262  1.00  0.00           N  
ATOM    164  CA  CYS    11      29.345  39.147  35.370  1.00  0.00           C  
ATOM    165  C   CYS    11      28.722  39.036  36.706  1.00  0.00           C  
ATOM    166  O   CYS    11      28.895  39.860  37.552  1.00  0.00           O  
ATOM    167  CB  CYS    11      30.459  38.142  35.128  1.00  0.00           C  
ATOM    168  SG  CYS    11      32.053  38.497  35.939  1.00  0.00           S  
ATOM    169  H   CYS    11      30.239  40.954  36.104  1.00  0.00           H  
ATOM    170  HA  CYS    11      28.584  38.990  34.607  1.00  0.00           H  
ATOM    171  HB2 CYS    11      30.119  37.127  35.336  1.00  0.00           H  
ATOM    172  HB3 CYS    11      30.643  38.158  34.054  1.00  0.00           H  
ATOM    173  HG  CYS    11      32.541  37.269  35.741  1.00  0.00           H  
ATOM    174  N   SER    12      27.914  37.935  36.795  1.00  0.00           N  
ATOM    175  CA  SER    12      27.640  37.297  38.092  1.00  0.00           C  
ATOM    176  C   SER    12      28.260  35.954  38.062  1.00  0.00           C  
ATOM    177  O   SER    12      28.662  35.485  36.977  1.00  0.00           O  
ATOM    178  CB  SER    12      26.132  37.146  38.356  1.00  0.00           C  
ATOM    179  OG  SER    12      25.346  38.322  38.195  1.00  0.00           O  
ATOM    180  H   SER    12      27.883  37.343  35.977  1.00  0.00           H  
ATOM    181  HA  SER    12      28.047  37.934  38.876  1.00  0.00           H  
ATOM    182  HB2 SER    12      25.682  36.428  37.672  1.00  0.00           H  
ATOM    183  HB3 SER    12      26.065  36.734  39.363  1.00  0.00           H  
ATOM    184  HG  SER    12      24.974  38.291  37.310  1.00  0.00           H  
ATOM    185  N   ALA    13      28.627  35.367  39.165  1.00  0.00           N  
ATOM    186  CA  ALA    13      29.109  33.989  39.273  1.00  0.00           C  
ATOM    187  C   ALA    13      28.526  33.293  40.576  1.00  0.00           C  
ATOM    188  O   ALA    13      27.997  33.958  41.446  1.00  0.00           O  
ATOM    189  CB  ALA    13      30.639  34.049  39.377  1.00  0.00           C  
ATOM    190  H   ALA    13      28.404  35.888  40.001  1.00  0.00           H  
ATOM    191  HA  ALA    13      28.787  33.480  38.364  1.00  0.00           H  
ATOM    192  HB1 ALA    13      31.094  34.790  38.719  1.00  0.00           H  
ATOM    193  HB2 ALA    13      30.910  34.370  40.382  1.00  0.00           H  
ATOM    194  HB3 ALA    13      31.099  33.062  39.339  1.00  0.00           H  
ATOM    195  N   ILE    14      28.597  31.971  40.771  1.00  0.00           N  
ATOM    196  CA  ILE    14      28.295  31.181  42.022  1.00  0.00           C  
ATOM    197  C   ILE    14      29.583  31.080  42.964  1.00  0.00           C  
ATOM    198  O   ILE    14      30.623  30.491  42.616  1.00  0.00           O  
ATOM    199  CB  ILE    14      27.625  29.844  41.640  1.00  0.00           C  
ATOM    200  CG2 ILE    14      27.260  29.124  42.901  1.00  0.00           C  
ATOM    201  CG1 ILE    14      26.300  29.873  40.886  1.00  0.00           C  
ATOM    202  CD1 ILE    14      26.489  30.297  39.382  1.00  0.00           C  
ATOM    203  H   ILE    14      29.174  31.527  40.070  1.00  0.00           H  
ATOM    204  HA  ILE    14      27.540  31.812  42.490  1.00  0.00           H  
ATOM    205  HB  ILE    14      28.349  29.208  41.131  1.00  0.00           H  
ATOM    206 HG21 ILE    14      26.717  29.812  43.550  1.00  0.00           H  
ATOM    207 HG22 ILE    14      26.484  28.366  42.809  1.00  0.00           H  
ATOM    208 HG23 ILE    14      28.117  28.787  43.484  1.00  0.00           H  
ATOM    209 HG12 ILE    14      25.787  28.911  40.899  1.00  0.00           H  
ATOM    210 HG13 ILE    14      25.533  30.539  41.280  1.00  0.00           H  
ATOM    211 HD11 ILE    14      25.600  30.117  38.776  1.00  0.00           H  
ATOM    212 HD12 ILE    14      26.665  31.373  39.399  1.00  0.00           H  
ATOM    213 HD13 ILE    14      27.384  29.808  38.998  1.00  0.00           H  
ATOM    214  N   TRP    15      29.422  31.534  44.160  1.00  0.00           N  
ATOM    215  CA  TRP    15      30.442  31.570  45.211  1.00  0.00           C  
ATOM    216  C   TRP    15      30.540  30.154  45.828  1.00  0.00           C  
ATOM    217  O   TRP    15      29.582  29.379  45.821  1.00  0.00           O  
ATOM    218  CB  TRP    15      30.056  32.648  46.160  1.00  0.00           C  
ATOM    219  CG  TRP    15      30.990  32.676  47.349  1.00  0.00           C  
ATOM    220  CD1 TRP    15      30.526  32.839  48.607  1.00  0.00           C  
ATOM    221  NE1 TRP    15      31.590  33.036  49.449  1.00  0.00           N  
ATOM    222  CE2 TRP    15      32.749  33.170  48.761  1.00  0.00           C  
ATOM    223  CZ2 TRP    15      34.072  33.305  49.249  1.00  0.00           C  
ATOM    224  CH2 TRP    15      35.104  33.358  48.329  1.00  0.00           C  
ATOM    225  CZ3 TRP    15      34.806  33.251  46.946  1.00  0.00           C  
ATOM    226  CE3 TRP    15      33.516  33.094  46.500  1.00  0.00           C  
ATOM    227  CD2 TRP    15      32.397  32.975  47.374  1.00  0.00           C  
ATOM    228  H   TRP    15      28.482  31.731  44.477  1.00  0.00           H  
ATOM    229  HA  TRP    15      31.403  31.880  44.803  1.00  0.00           H  
ATOM    230  HB2 TRP    15      30.350  33.491  45.534  1.00  0.00           H  
ATOM    231  HB3 TRP    15      28.988  32.629  46.373  1.00  0.00           H  
ATOM    232  HD1 TRP    15      29.485  32.768  48.883  1.00  0.00           H  
ATOM    233  HE1 TRP    15      31.483  32.996  50.452  1.00  0.00           H  
ATOM    234  HZ2 TRP    15      34.290  33.466  50.296  1.00  0.00           H  
ATOM    235  HH2 TRP    15      36.118  33.494  48.674  1.00  0.00           H  
ATOM    236  HZ3 TRP    15      35.606  33.273  46.221  1.00  0.00           H  
ATOM    237  HE3 TRP    15      33.360  33.085  45.431  1.00  0.00           H  
ATOM    238  N   SER    16      31.719  29.812  46.437  1.00  0.00           N  
ATOM    239  CA  SER    16      32.078  28.494  46.894  1.00  0.00           C  
ATOM    240  C   SER    16      31.568  28.143  48.217  1.00  0.00           C  
ATOM    241  O   SER    16      31.281  27.039  48.561  1.00  0.00           O  
ATOM    242  CB  SER    16      33.589  28.265  46.802  1.00  0.00           C  
ATOM    243  OG  SER    16      34.307  29.276  47.427  1.00  0.00           O  
ATOM    244  H   SER    16      32.482  30.466  46.340  1.00  0.00           H  
ATOM    245  HA  SER    16      31.706  27.720  46.221  1.00  0.00           H  
ATOM    246  HB2 SER    16      33.813  27.275  47.197  1.00  0.00           H  
ATOM    247  HB3 SER    16      33.745  28.368  45.727  1.00  0.00           H  
ATOM    248  HG  SER    16      34.406  29.071  48.360  1.00  0.00           H  
ATOM    249  N   GLU    17      31.215  29.201  48.968  1.00  0.00           N  
ATOM    250  CA  GLU    17      30.921  29.026  50.388  1.00  0.00           C  
ATOM    251  C   GLU    17      29.465  29.061  50.887  1.00  0.00           C  
ATOM    252  O   GLU    17      29.172  28.885  52.059  1.00  0.00           O  
ATOM    253  CB  GLU    17      31.700  29.988  51.259  1.00  0.00           C  
ATOM    254  CG  GLU    17      33.164  30.400  50.841  1.00  0.00           C  
ATOM    255  CD  GLU    17      33.946  29.141  51.095  1.00  0.00           C  
ATOM    256  OE1 GLU    17      33.775  28.346  52.047  1.00  0.00           O  
ATOM    257  OE2 GLU    17      34.805  28.840  50.252  1.00  0.00           O1-
ATOM    258  H   GLU    17      31.101  30.136  48.602  1.00  0.00           H  
ATOM    259  HA  GLU    17      31.307  28.066  50.727  1.00  0.00           H  
ATOM    260  HB2 GLU    17      31.097  30.894  51.209  1.00  0.00           H  
ATOM    261  HB3 GLU    17      31.693  29.625  52.287  1.00  0.00           H  
ATOM    262  HG2 GLU    17      33.127  30.611  49.772  1.00  0.00           H  
ATOM    263  HG3 GLU    17      33.516  31.148  51.550  1.00  0.00           H  
ATOM    264  N   ASP    18      28.531  29.334  49.930  1.00  0.00           N  
ATOM    265  CA  ASP    18      27.080  29.439  50.268  1.00  0.00           C  
ATOM    266  C   ASP    18      26.099  29.133  49.084  1.00  0.00           C  
ATOM    267  O   ASP    18      24.956  28.684  49.297  1.00  0.00           O  
ATOM    268  CB  ASP    18      26.749  30.738  50.962  1.00  0.00           C  
ATOM    269  CG  ASP    18      26.709  31.984  50.142  1.00  0.00           C  
ATOM    270  OD1 ASP    18      26.517  33.017  50.828  1.00  0.00           O  
ATOM    271  OD2 ASP    18      26.893  31.932  48.896  1.00  0.00           O1-
ATOM    272  H   ASP    18      28.963  29.500  49.032  1.00  0.00           H  
ATOM    273  HA  ASP    18      26.859  28.605  50.934  1.00  0.00           H  
ATOM    274  HB2 ASP    18      25.766  30.598  51.410  1.00  0.00           H  
ATOM    275  HB3 ASP    18      27.516  30.843  51.729  1.00  0.00           H  
ATOM    276  N   GLY    19      26.622  29.126  47.800  1.00  0.00           N  
ATOM    277  CA  GLY    19      25.891  28.827  46.554  1.00  0.00           C  
ATOM    278  C   GLY    19      25.176  30.038  45.873  1.00  0.00           C  
ATOM    279  O   GLY    19      24.372  29.878  44.923  1.00  0.00           O  
ATOM    280  H   GLY    19      27.561  29.473  47.668  1.00  0.00           H  
ATOM    281  HA2 GLY    19      26.591  28.437  45.813  1.00  0.00           H  
ATOM    282  HA3 GLY    19      25.149  28.058  46.766  1.00  0.00           H  
ATOM    283  N   CYS    20      25.346  31.283  46.349  1.00  0.00           N  
ATOM    284  CA  CYS    20      24.595  32.452  45.890  1.00  0.00           C  
ATOM    285  C   CYS    20      25.277  32.960  44.672  1.00  0.00           C  
ATOM    286  O   CYS    20      26.493  33.047  44.613  1.00  0.00           O  
ATOM    287  CB  CYS    20      24.447  33.440  47.079  1.00  0.00           C  
ATOM    288  SG  CYS    20      23.780  34.974  46.489  1.00  0.00           S  
ATOM    289  H   CYS    20      25.939  31.452  47.149  1.00  0.00           H  
ATOM    290  HA  CYS    20      23.550  32.194  45.717  1.00  0.00           H  
ATOM    291  HB2 CYS    20      23.823  32.970  47.838  1.00  0.00           H  
ATOM    292  HB3 CYS    20      25.404  33.431  47.600  1.00  0.00           H  
ATOM    293  HG  CYS    20      24.986  35.227  45.973  1.00  0.00           H  
ATOM    294  N   ILE    21      24.480  33.249  43.607  1.00  0.00           N  
ATOM    295  CA  ILE    21      24.883  34.063  42.434  1.00  0.00           C  
ATOM    296  C   ILE    21      25.251  35.530  42.923  1.00  0.00           C  
ATOM    297  O   ILE    21      24.359  36.234  43.422  1.00  0.00           O  
ATOM    298  CB  ILE    21      23.823  34.105  41.341  1.00  0.00           C  
ATOM    299  CG2 ILE    21      24.351  35.017  40.170  1.00  0.00           C  
ATOM    300  CG1 ILE    21      23.307  32.767  40.832  1.00  0.00           C  
ATOM    301  CD1 ILE    21      21.869  32.918  40.360  1.00  0.00           C  
ATOM    302  H   ILE    21      23.502  33.099  43.803  1.00  0.00           H  
ATOM    303  HA  ILE    21      25.802  33.620  42.050  1.00  0.00           H  
ATOM    304  HB  ILE    21      23.023  34.706  41.773  1.00  0.00           H  
ATOM    305 HG21 ILE    21      25.412  34.846  39.985  1.00  0.00           H  
ATOM    306 HG22 ILE    21      23.886  34.845  39.200  1.00  0.00           H  
ATOM    307 HG23 ILE    21      24.323  36.081  40.404  1.00  0.00           H  
ATOM    308 HG12 ILE    21      24.024  32.506  40.054  1.00  0.00           H  
ATOM    309 HG13 ILE    21      23.424  32.021  41.618  1.00  0.00           H  
ATOM    310 HD11 ILE    21      21.246  32.982  41.251  1.00  0.00           H  
ATOM    311 HD12 ILE    21      21.828  33.862  39.817  1.00  0.00           H  
ATOM    312 HD13 ILE    21      21.602  32.095  39.696  1.00  0.00           H  
ATOM    313  N   TYR    22      26.504  36.029  42.781  1.00  0.00           N  
ATOM    314  CA  TYR    22      26.961  37.262  43.352  1.00  0.00           C  
ATOM    315  C   TYR    22      27.568  38.141  42.226  1.00  0.00           C  
ATOM    316  O   TYR    22      28.207  37.524  41.341  1.00  0.00           O  
ATOM    317  CB  TYR    22      28.027  37.025  44.372  1.00  0.00           C  
ATOM    318  CG  TYR    22      27.509  36.642  45.691  1.00  0.00           C  
ATOM    319  CD1 TYR    22      27.682  35.373  46.217  1.00  0.00           C  
ATOM    320  CE1 TYR    22      27.254  35.105  47.523  1.00  0.00           C  
ATOM    321  CZ  TYR    22      26.594  36.047  48.313  1.00  0.00           C  
ATOM    322  OH  TYR    22      26.232  35.751  49.613  1.00  0.00           O  
ATOM    323  CE2 TYR    22      26.431  37.339  47.786  1.00  0.00           C  
ATOM    324  CD2 TYR    22      26.846  37.657  46.498  1.00  0.00           C  
ATOM    325  H   TYR    22      27.255  35.485  42.380  1.00  0.00           H  
ATOM    326  HA  TYR    22      26.116  37.857  43.700  1.00  0.00           H  
ATOM    327  HB2 TYR    22      28.656  36.241  43.950  1.00  0.00           H  
ATOM    328  HB3 TYR    22      28.652  37.918  44.359  1.00  0.00           H  
ATOM    329  HD1 TYR    22      28.210  34.674  45.586  1.00  0.00           H  
ATOM    330  HE1 TYR    22      27.386  34.097  47.885  1.00  0.00           H  
ATOM    331  HH  TYR    22      26.175  36.535  50.164  1.00  0.00           H  
ATOM    332  HE2 TYR    22      26.125  38.132  48.453  1.00  0.00           H  
ATOM    333  HD2 TYR    22      26.732  38.688  46.196  1.00  0.00           H  
ATOM    334  N   PRO    23      27.391  39.429  42.287  1.00  0.00           N  
ATOM    335  CA  PRO    23      28.014  40.229  41.192  1.00  0.00           C  
ATOM    336  C   PRO    23      29.534  40.048  41.200  1.00  0.00           C  
ATOM    337  O   PRO    23      30.114  39.710  42.233  1.00  0.00           O  
ATOM    338  CD  PRO    23      26.825  40.299  43.324  1.00  0.00           C  
ATOM    339  CG  PRO    23      27.504  41.684  42.980  1.00  0.00           C  
ATOM    340  CB  PRO    23      27.609  41.670  41.411  1.00  0.00           C  
ATOM    341  HD2 PRO    23      27.070  39.949  44.327  1.00  0.00           H  
ATOM    342  HD3 PRO    23      25.742  40.314  43.202  1.00  0.00           H  
ATOM    343  HG2 PRO    23      28.469  41.835  43.464  1.00  0.00           H  
ATOM    344  HG3 PRO    23      26.803  42.425  43.367  1.00  0.00           H  
ATOM    345  HB2 PRO    23      28.279  42.408  40.968  1.00  0.00           H  
ATOM    346  HB3 PRO    23      26.600  41.833  41.032  1.00  0.00           H  
ATOM    347  HA  PRO    23      27.711  39.953  40.182  1.00  0.00           H  
ATOM    348  N   ALA    24      30.146  40.222  40.083  1.00  0.00           N  
ATOM    349  CA  ALA    24      31.569  40.038  39.769  1.00  0.00           C  
ATOM    350  C   ALA    24      32.104  40.752  38.555  1.00  0.00           C  
ATOM    351  O   ALA    24      31.326  41.427  37.947  1.00  0.00           O  
ATOM    352  CB  ALA    24      31.747  38.513  39.553  1.00  0.00           C  
ATOM    353  H   ALA    24      29.556  40.263  39.264  1.00  0.00           H  
ATOM    354  HA  ALA    24      32.253  40.204  40.602  1.00  0.00           H  
ATOM    355  HB1 ALA    24      32.643  38.188  39.022  1.00  0.00           H  
ATOM    356  HB2 ALA    24      31.720  37.961  40.493  1.00  0.00           H  
ATOM    357  HB3 ALA    24      30.810  38.168  39.116  1.00  0.00           H  
ATOM    358  N   THR    25      33.384  40.714  38.249  1.00  0.00           N  
ATOM    359  CA  THR    25      34.012  41.175  36.995  1.00  0.00           C  
ATOM    360  C   THR    25      35.236  40.359  36.614  1.00  0.00           C  
ATOM    361  O   THR    25      35.895  39.904  37.599  1.00  0.00           O  
ATOM    362  CB  THR    25      34.194  42.657  36.942  1.00  0.00           C  
ATOM    363  CG2 THR    25      35.106  43.247  38.090  1.00  0.00           C  
ATOM    364  OG1 THR    25      34.756  42.971  35.665  1.00  0.00           O  
ATOM    365  H   THR    25      33.977  40.207  38.891  1.00  0.00           H  
ATOM    366  HA  THR    25      33.288  40.911  36.225  1.00  0.00           H  
ATOM    367  HB  THR    25      33.232  43.170  36.900  1.00  0.00           H  
ATOM    368 HG21 THR    25      36.129  42.879  37.994  1.00  0.00           H  
ATOM    369 HG22 THR    25      34.975  44.328  38.042  1.00  0.00           H  
ATOM    370 HG23 THR    25      34.645  42.928  39.024  1.00  0.00           H  
ATOM    371  HG1 THR    25      34.312  42.563  34.919  1.00  0.00           H  
ATOM    372  N   ILE    26      35.617  40.260  35.331  1.00  0.00           N  
ATOM    373  CA  ILE    26      36.859  39.475  34.957  1.00  0.00           C  
ATOM    374  C   ILE    26      38.121  40.291  35.192  1.00  0.00           C  
ATOM    375  O   ILE    26      38.123  41.527  34.898  1.00  0.00           O  
ATOM    376  CB  ILE    26      36.677  38.990  33.472  1.00  0.00           C  
ATOM    377  CG2 ILE    26      37.928  38.082  33.096  1.00  0.00           C  
ATOM    378  CG1 ILE    26      35.305  38.259  33.314  1.00  0.00           C  
ATOM    379  CD1 ILE    26      35.084  37.527  32.002  1.00  0.00           C  
ATOM    380  H   ILE    26      35.070  40.879  34.751  1.00  0.00           H  
ATOM    381  HA  ILE    26      36.879  38.564  35.556  1.00  0.00           H  
ATOM    382  HB  ILE    26      36.654  39.833  32.781  1.00  0.00           H  
ATOM    383 HG21 ILE    26      38.042  37.274  33.819  1.00  0.00           H  
ATOM    384 HG22 ILE    26      37.632  37.566  32.182  1.00  0.00           H  
ATOM    385 HG23 ILE    26      38.869  38.600  32.919  1.00  0.00           H  
ATOM    386 HG12 ILE    26      35.058  37.627  34.167  1.00  0.00           H  
ATOM    387 HG13 ILE    26      34.581  39.073  33.339  1.00  0.00           H  
ATOM    388 HD11 ILE    26      35.409  38.141  31.163  1.00  0.00           H  
ATOM    389 HD12 ILE    26      35.488  36.517  31.929  1.00  0.00           H  
ATOM    390 HD13 ILE    26      34.015  37.371  31.863  1.00  0.00           H  
ATOM    391  N   ALA    27      39.176  39.645  35.686  1.00  0.00           N  
ATOM    392  CA  ALA    27      40.484  40.261  35.770  1.00  0.00           C  
ATOM    393  C   ALA    27      41.582  39.514  35.016  1.00  0.00           C  
ATOM    394  O   ALA    27      42.653  40.143  34.769  1.00  0.00           O  
ATOM    395  CB  ALA    27      40.845  40.398  37.332  1.00  0.00           C  
ATOM    396  H   ALA    27      38.977  38.728  36.059  1.00  0.00           H  
ATOM    397  HA  ALA    27      40.417  41.245  35.306  1.00  0.00           H  
ATOM    398  HB1 ALA    27      41.836  40.808  37.524  1.00  0.00           H  
ATOM    399  HB2 ALA    27      39.992  40.788  37.887  1.00  0.00           H  
ATOM    400  HB3 ALA    27      40.989  39.376  37.682  1.00  0.00           H  
ATOM    401  N   SER    28      41.470  38.172  34.722  1.00  0.00           N  
ATOM    402  CA  SER    28      42.338  37.494  33.722  1.00  0.00           C  
ATOM    403  C   SER    28      41.611  36.394  32.948  1.00  0.00           C  
ATOM    404  O   SER    28      40.703  35.795  33.431  1.00  0.00           O  
ATOM    405  CB  SER    28      43.564  37.104  34.493  1.00  0.00           C  
ATOM    406  OG  SER    28      44.351  36.160  33.806  1.00  0.00           O  
ATOM    407  H   SER    28      40.524  37.870  34.909  1.00  0.00           H  
ATOM    408  HA  SER    28      42.663  38.133  32.901  1.00  0.00           H  
ATOM    409  HB2 SER    28      44.180  37.973  34.726  1.00  0.00           H  
ATOM    410  HB3 SER    28      43.350  36.595  35.433  1.00  0.00           H  
ATOM    411  HG  SER    28      45.177  36.639  33.704  1.00  0.00           H  
ATOM    412  N   ILE    29      42.127  36.034  31.737  1.00  0.00           N  
ATOM    413  CA  ILE    29      41.580  34.974  30.903  1.00  0.00           C  
ATOM    414  C   ILE    29      42.657  34.000  30.484  1.00  0.00           C  
ATOM    415  O   ILE    29      43.729  34.496  30.187  1.00  0.00           O  
ATOM    416  CB  ILE    29      40.782  35.589  29.744  1.00  0.00           C  
ATOM    417  CG2 ILE    29      40.384  34.630  28.619  1.00  0.00           C  
ATOM    418  CG1 ILE    29      39.470  36.391  30.215  1.00  0.00           C  
ATOM    419  CD1 ILE    29      39.158  37.614  29.406  1.00  0.00           C  
ATOM    420  H   ILE    29      43.005  36.467  31.490  1.00  0.00           H  
ATOM    421  HA  ILE    29      40.949  34.307  31.491  1.00  0.00           H  
ATOM    422  HB  ILE    29      41.381  36.325  29.208  1.00  0.00           H  
ATOM    423 HG21 ILE    29      40.026  33.766  29.176  1.00  0.00           H  
ATOM    424 HG22 ILE    29      39.494  35.011  28.118  1.00  0.00           H  
ATOM    425 HG23 ILE    29      41.199  34.411  27.928  1.00  0.00           H  
ATOM    426 HG12 ILE    29      38.618  35.720  30.329  1.00  0.00           H  
ATOM    427 HG13 ILE    29      39.626  36.823  31.203  1.00  0.00           H  
ATOM    428 HD11 ILE    29      38.703  37.376  28.445  1.00  0.00           H  
ATOM    429 HD12 ILE    29      38.404  38.281  29.824  1.00  0.00           H  
ATOM    430 HD13 ILE    29      40.015  38.210  29.093  1.00  0.00           H  
ATOM    431  N   ASP    30      42.389  32.710  30.398  1.00  0.00           N  
ATOM    432  CA  ASP    30      43.283  31.680  29.854  1.00  0.00           C  
ATOM    433  C   ASP    30      42.628  31.055  28.631  1.00  0.00           C  
ATOM    434  O   ASP    30      41.972  30.051  28.668  1.00  0.00           O  
ATOM    435  CB  ASP    30      43.602  30.645  30.936  1.00  0.00           C  
ATOM    436  CG  ASP    30      44.604  31.100  32.023  1.00  0.00           C  
ATOM    437  OD1 ASP    30      44.859  32.309  32.175  1.00  0.00           O  
ATOM    438  OD2 ASP    30      45.115  30.255  32.819  1.00  0.00           O1-
ATOM    439  H   ASP    30      41.530  32.366  30.802  1.00  0.00           H  
ATOM    440  HA  ASP    30      44.205  32.184  29.563  1.00  0.00           H  
ATOM    441  HB2 ASP    30      42.668  30.276  31.362  1.00  0.00           H  
ATOM    442  HB3 ASP    30      44.033  29.854  30.322  1.00  0.00           H  
ATOM    443  N   PHE    31      42.625  31.799  27.528  1.00  0.00           N  
ATOM    444  CA  PHE    31      41.804  31.441  26.388  1.00  0.00           C  
ATOM    445  C   PHE    31      42.128  30.017  25.801  1.00  0.00           C  
ATOM    446  O   PHE    31      41.235  29.252  25.490  1.00  0.00           O  
ATOM    447  CB  PHE    31      42.026  32.540  25.349  1.00  0.00           C  
ATOM    448  CG  PHE    31      40.949  32.502  24.309  1.00  0.00           C  
ATOM    449  CD1 PHE    31      41.181  32.068  22.991  1.00  0.00           C  
ATOM    450  CE1 PHE    31      40.166  32.254  22.055  1.00  0.00           C  
ATOM    451  CZ  PHE    31      38.993  32.978  22.307  1.00  0.00           C  
ATOM    452  CE2 PHE    31      38.817  33.449  23.562  1.00  0.00           C  
ATOM    453  CD2 PHE    31      39.764  33.225  24.601  1.00  0.00           C  
ATOM    454  H   PHE    31      43.294  32.554  27.473  1.00  0.00           H  
ATOM    455  HA  PHE    31      40.764  31.367  26.709  1.00  0.00           H  
ATOM    456  HB2 PHE    31      41.875  33.472  25.896  1.00  0.00           H  
ATOM    457  HB3 PHE    31      43.021  32.378  24.937  1.00  0.00           H  
ATOM    458  HD1 PHE    31      42.127  31.637  22.696  1.00  0.00           H  
ATOM    459  HE1 PHE    31      40.410  31.938  21.051  1.00  0.00           H  
ATOM    460  HZ  PHE    31      38.328  33.163  21.476  1.00  0.00           H  
ATOM    461  HE2 PHE    31      37.978  34.025  23.923  1.00  0.00           H  
ATOM    462  HD2 PHE    31      39.779  33.756  25.541  1.00  0.00           H  
ATOM    463  N   LYS    32      43.400  29.589  25.838  1.00  0.00           N  
ATOM    464  CA  LYS    32      43.819  28.161  25.519  1.00  0.00           C  
ATOM    465  C   LYS    32      43.306  27.134  26.581  1.00  0.00           C  
ATOM    466  O   LYS    32      43.348  25.918  26.280  1.00  0.00           O  
ATOM    467  CB  LYS    32      45.325  28.080  25.355  1.00  0.00           C  
ATOM    468  CG  LYS    32      45.724  28.805  24.049  1.00  0.00           C  
ATOM    469  CD  LYS    32      47.279  28.728  23.914  1.00  0.00           C  
ATOM    470  CE  LYS    32      47.772  29.293  22.546  1.00  0.00           C  
ATOM    471  NZ  LYS    32      49.286  29.116  22.415  1.00  0.00           N1+
ATOM    472  H   LYS    32      44.148  30.213  26.105  1.00  0.00           H  
ATOM    473  HA  LYS    32      43.333  27.954  24.566  1.00  0.00           H  
ATOM    474  HB2 LYS    32      45.817  28.542  26.211  1.00  0.00           H  
ATOM    475  HB3 LYS    32      45.481  27.014  25.186  1.00  0.00           H  
ATOM    476  HG2 LYS    32      45.171  28.395  23.204  1.00  0.00           H  
ATOM    477  HG3 LYS    32      45.459  29.858  24.141  1.00  0.00           H  
ATOM    478  HD2 LYS    32      47.807  29.210  24.737  1.00  0.00           H  
ATOM    479  HD3 LYS    32      47.569  27.678  23.955  1.00  0.00           H  
ATOM    480  HE2 LYS    32      47.321  28.815  21.675  1.00  0.00           H  
ATOM    481  HE3 LYS    32      47.606  30.370  22.561  1.00  0.00           H  
ATOM    482  HZ1 LYS    32      49.382  28.130  22.217  1.00  0.00           H  
ATOM    483  HZ2 LYS    32      49.753  29.647  21.694  1.00  0.00           H  
ATOM    484  HZ3 LYS    32      49.797  29.182  23.284  1.00  0.00           H  
ATOM    485  N   ARG    33      42.899  27.532  27.816  1.00  0.00           N  
ATOM    486  CA  ARG    33      42.228  26.688  28.863  1.00  0.00           C  
ATOM    487  C   ARG    33      40.677  26.892  29.102  1.00  0.00           C  
ATOM    488  O   ARG    33      40.022  26.203  29.911  1.00  0.00           O  
ATOM    489  CB  ARG    33      43.060  26.629  30.200  1.00  0.00           C  
ATOM    490  CG  ARG    33      44.316  25.762  30.141  1.00  0.00           C  
ATOM    491  CD  ARG    33      44.119  24.209  30.098  1.00  0.00           C  
ATOM    492  NE  ARG    33      43.455  23.774  31.292  1.00  0.00           N  
ATOM    493  CZ  ARG    33      43.380  22.489  31.685  1.00  0.00           C  
ATOM    494  NH1 ARG    33      43.779  21.473  31.029  1.00  0.00           N  
ATOM    495  NH2 ARG    33      42.966  22.232  32.894  1.00  0.00           N1+
ATOM    496  H   ARG    33      43.006  28.504  28.066  1.00  0.00           H  
ATOM    497  HA  ARG    33      42.287  25.667  28.486  1.00  0.00           H  
ATOM    498  HB2 ARG    33      43.347  27.644  30.474  1.00  0.00           H  
ATOM    499  HB3 ARG    33      42.381  26.285  30.979  1.00  0.00           H  
ATOM    500  HG2 ARG    33      44.761  26.027  29.182  1.00  0.00           H  
ATOM    501  HG3 ARG    33      45.029  26.136  30.877  1.00  0.00           H  
ATOM    502  HD2 ARG    33      43.449  24.050  29.254  1.00  0.00           H  
ATOM    503  HD3 ARG    33      45.068  23.697  29.941  1.00  0.00           H  
ATOM    504  HE  ARG    33      42.987  24.463  31.862  1.00  0.00           H  
ATOM    505 HH11 ARG    33      44.225  21.577  30.129  1.00  0.00           H  
ATOM    506 HH12 ARG    33      43.508  20.561  31.369  1.00  0.00           H  
ATOM    507 HH21 ARG    33      42.695  23.021  33.463  1.00  0.00           H  
ATOM    508 HH22 ARG    33      42.884  21.359  33.395  1.00  0.00           H  
ATOM    509  N   GLU    34      40.079  27.893  28.417  1.00  0.00           N  
ATOM    510  CA  GLU    34      38.669  28.268  28.558  1.00  0.00           C  
ATOM    511  C   GLU    34      38.207  28.705  29.944  1.00  0.00           C  
ATOM    512  O   GLU    34      36.927  28.736  30.195  1.00  0.00           O  
ATOM    513  CB  GLU    34      37.733  27.289  27.864  1.00  0.00           C  
ATOM    514  CG  GLU    34      38.038  27.008  26.361  1.00  0.00           C  
ATOM    515  CD  GLU    34      39.313  26.258  26.173  1.00  0.00           C  
ATOM    516  OE1 GLU    34      40.050  26.529  25.204  1.00  0.00           O  
ATOM    517  OE2 GLU    34      39.562  25.338  26.953  1.00  0.00           O1-
ATOM    518  H   GLU    34      40.690  28.295  27.720  1.00  0.00           H  
ATOM    519  HA  GLU    34      38.643  29.117  27.877  1.00  0.00           H  
ATOM    520  HB2 GLU    34      37.675  26.399  28.490  1.00  0.00           H  
ATOM    521  HB3 GLU    34      36.734  27.722  27.915  1.00  0.00           H  
ATOM    522  HG2 GLU    34      37.165  26.587  25.862  1.00  0.00           H  
ATOM    523  HG3 GLU    34      38.000  28.028  25.979  1.00  0.00           H  
ATOM    524  N   THR    35      39.153  28.877  30.906  1.00  0.00           N  
ATOM    525  CA  THR    35      38.955  29.467  32.198  1.00  0.00           C  
ATOM    526  C   THR    35      39.256  30.981  32.344  1.00  0.00           C  
ATOM    527  O   THR    35      40.048  31.529  31.525  1.00  0.00           O  
ATOM    528  CB  THR    35      39.755  28.702  33.259  1.00  0.00           C  
ATOM    529  CG2 THR    35      39.379  27.239  33.416  1.00  0.00           C  
ATOM    530  OG1 THR    35      41.192  28.827  32.980  1.00  0.00           O  
ATOM    531  H   THR    35      40.139  28.755  30.724  1.00  0.00           H  
ATOM    532  HA  THR    35      37.920  29.334  32.509  1.00  0.00           H  
ATOM    533  HB  THR    35      39.658  29.102  34.268  1.00  0.00           H  
ATOM    534 HG21 THR    35      40.156  26.751  34.003  1.00  0.00           H  
ATOM    535 HG22 THR    35      38.406  27.219  33.907  1.00  0.00           H  
ATOM    536 HG23 THR    35      39.258  26.767  32.441  1.00  0.00           H  
ATOM    537  HG1 THR    35      41.504  29.729  33.087  1.00  0.00           H  
ATOM    538  N   CYS    36      38.760  31.679  33.353  1.00  0.00           N  
ATOM    539  CA  CYS    36      39.047  33.111  33.609  1.00  0.00           C  
ATOM    540  C   CYS    36      38.959  33.455  35.186  1.00  0.00           C  
ATOM    541  O   CYS    36      38.134  32.953  35.977  1.00  0.00           O  
ATOM    542  CB  CYS    36      38.185  34.114  32.809  1.00  0.00           C  
ATOM    543  SG  CYS    36      36.420  33.854  33.077  1.00  0.00           S  
ATOM    544  H   CYS    36      38.127  31.144  33.932  1.00  0.00           H  
ATOM    545  HA  CYS    36      40.082  33.162  33.275  1.00  0.00           H  
ATOM    546  HB2 CYS    36      38.355  35.082  33.282  1.00  0.00           H  
ATOM    547  HB3 CYS    36      38.517  34.082  31.771  1.00  0.00           H  
ATOM    548  HG  CYS    36      36.407  34.260  34.350  1.00  0.00           H  
ATOM    549  N   VAL    37      39.879  34.331  35.634  1.00  0.00           N  
ATOM    550  CA  VAL    37      39.804  34.914  37.032  1.00  0.00           C  
ATOM    551  C   VAL    37      38.784  36.022  37.135  1.00  0.00           C  
ATOM    552  O   VAL    37      38.702  36.952  36.330  1.00  0.00           O  
ATOM    553  CB  VAL    37      41.185  35.256  37.606  1.00  0.00           C  
ATOM    554  CG1 VAL    37      41.246  36.309  38.705  1.00  0.00           C  
ATOM    555  CG2 VAL    37      41.927  33.996  38.155  1.00  0.00           C  
ATOM    556  H   VAL    37      40.550  34.654  34.951  1.00  0.00           H  
ATOM    557  HA  VAL    37      39.376  34.124  37.650  1.00  0.00           H  
ATOM    558  HB  VAL    37      41.762  35.703  36.796  1.00  0.00           H  
ATOM    559 HG11 VAL    37      40.882  37.272  38.346  1.00  0.00           H  
ATOM    560 HG12 VAL    37      40.652  36.102  39.595  1.00  0.00           H  
ATOM    561 HG13 VAL    37      42.317  36.435  38.863  1.00  0.00           H  
ATOM    562 HG21 VAL    37      42.076  33.285  37.342  1.00  0.00           H  
ATOM    563 HG22 VAL    37      42.833  34.290  38.685  1.00  0.00           H  
ATOM    564 HG23 VAL    37      41.275  33.576  38.922  1.00  0.00           H  
ATOM    565  N   VAL    38      37.944  35.885  38.102  1.00  0.00           N  
ATOM    566  CA  VAL    38      36.999  36.919  38.623  1.00  0.00           C  
ATOM    567  C   VAL    38      37.414  37.577  39.969  1.00  0.00           C  
ATOM    568  O   VAL    38      38.097  37.005  40.797  1.00  0.00           O  
ATOM    569  CB  VAL    38      35.528  36.338  38.626  1.00  0.00           C  
ATOM    570  CG1 VAL    38      35.148  35.789  37.246  1.00  0.00           C  
ATOM    571  CG2 VAL    38      35.313  35.262  39.570  1.00  0.00           C  
ATOM    572  H   VAL    38      38.145  35.074  38.669  1.00  0.00           H  
ATOM    573  HA  VAL    38      36.988  37.725  37.890  1.00  0.00           H  
ATOM    574  HB  VAL    38      34.761  37.059  38.906  1.00  0.00           H  
ATOM    575 HG11 VAL    38      35.577  34.806  37.054  1.00  0.00           H  
ATOM    576 HG12 VAL    38      34.067  35.651  37.245  1.00  0.00           H  
ATOM    577 HG13 VAL    38      35.568  36.444  36.483  1.00  0.00           H  
ATOM    578 HG21 VAL    38      35.356  35.659  40.584  1.00  0.00           H  
ATOM    579 HG22 VAL    38      34.308  34.861  39.440  1.00  0.00           H  
ATOM    580 HG23 VAL    38      36.090  34.531  39.344  1.00  0.00           H  
ATOM    581  N   VAL    39      36.850  38.734  40.102  1.00  0.00           N  
ATOM    582  CA  VAL    39      36.798  39.669  41.373  1.00  0.00           C  
ATOM    583  C   VAL    39      35.341  39.918  41.644  1.00  0.00           C  
ATOM    584  O   VAL    39      34.677  40.519  40.850  1.00  0.00           O  
ATOM    585  CB  VAL    39      37.684  40.925  41.320  1.00  0.00           C  
ATOM    586  CG1 VAL    39      37.621  41.744  42.633  1.00  0.00           C  
ATOM    587  CG2 VAL    39      39.140  40.681  40.970  1.00  0.00           C  
ATOM    588  H   VAL    39      36.273  39.091  39.353  1.00  0.00           H  
ATOM    589  HA  VAL    39      37.218  39.113  42.212  1.00  0.00           H  
ATOM    590  HB  VAL    39      37.221  41.565  40.569  1.00  0.00           H  
ATOM    591 HG11 VAL    39      38.244  42.635  42.555  1.00  0.00           H  
ATOM    592 HG12 VAL    39      36.613  42.081  42.877  1.00  0.00           H  
ATOM    593 HG13 VAL    39      38.046  41.155  43.446  1.00  0.00           H  
ATOM    594 HG21 VAL    39      39.220  39.949  40.165  1.00  0.00           H  
ATOM    595 HG22 VAL    39      39.498  41.686  40.746  1.00  0.00           H  
ATOM    596 HG23 VAL    39      39.561  40.274  41.890  1.00  0.00           H  
ATOM    597  N   TYR    40      34.854  39.488  42.866  1.00  0.00           N  
ATOM    598  CA  TYR    40      33.530  39.573  43.352  1.00  0.00           C  
ATOM    599  C   TYR    40      33.166  40.936  43.860  1.00  0.00           C  
ATOM    600  O   TYR    40      33.796  41.511  44.743  1.00  0.00           O  
ATOM    601  CB  TYR    40      33.270  38.574  44.463  1.00  0.00           C  
ATOM    602  CG  TYR    40      32.957  37.226  43.915  1.00  0.00           C  
ATOM    603  CD1 TYR    40      34.009  36.294  43.901  1.00  0.00           C  
ATOM    604  CE1 TYR    40      33.673  34.941  43.468  1.00  0.00           C  
ATOM    605  CZ  TYR    40      32.335  34.625  43.085  1.00  0.00           C  
ATOM    606  OH  TYR    40      32.091  33.465  42.514  1.00  0.00           O  
ATOM    607  CE2 TYR    40      31.356  35.607  43.054  1.00  0.00           C  
ATOM    608  CD2 TYR    40      31.690  36.881  43.515  1.00  0.00           C  
ATOM    609  H   TYR    40      35.442  39.058  43.565  1.00  0.00           H  
ATOM    610  HA  TYR    40      32.893  39.319  42.506  1.00  0.00           H  
ATOM    611  HB2 TYR    40      34.121  38.623  45.142  1.00  0.00           H  
ATOM    612  HB3 TYR    40      32.427  38.922  45.060  1.00  0.00           H  
ATOM    613  HD1 TYR    40      35.000  36.616  44.185  1.00  0.00           H  
ATOM    614  HE1 TYR    40      34.333  34.089  43.401  1.00  0.00           H  
ATOM    615  HH  TYR    40      32.778  32.808  42.653  1.00  0.00           H  
ATOM    616  HE2 TYR    40      30.368  35.412  42.665  1.00  0.00           H  
ATOM    617  HD2 TYR    40      31.013  37.692  43.290  1.00  0.00           H  
ATOM    618  N   THR    41      32.103  41.531  43.307  1.00  0.00           N  
ATOM    619  CA  THR    41      31.805  42.922  43.457  1.00  0.00           C  
ATOM    620  C   THR    41      31.110  43.102  44.752  1.00  0.00           C  
ATOM    621  O   THR    41      30.187  42.321  45.119  1.00  0.00           O  
ATOM    622  CB  THR    41      30.930  43.444  42.306  1.00  0.00           C  
ATOM    623  CG2 THR    41      30.508  44.909  42.382  1.00  0.00           C  
ATOM    624  OG1 THR    41      31.531  43.096  41.055  1.00  0.00           O  
ATOM    625  H   THR    41      31.545  40.911  42.737  1.00  0.00           H  
ATOM    626  HA  THR    41      32.759  43.438  43.547  1.00  0.00           H  
ATOM    627  HB  THR    41      29.967  42.944  42.412  1.00  0.00           H  
ATOM    628 HG21 THR    41      29.921  45.172  41.502  1.00  0.00           H  
ATOM    629 HG22 THR    41      29.925  45.201  43.254  1.00  0.00           H  
ATOM    630 HG23 THR    41      31.280  45.678  42.427  1.00  0.00           H  
ATOM    631  HG1 THR    41      32.440  43.403  41.090  1.00  0.00           H  
ATOM    632  N   GLY    42      31.501  44.116  45.521  1.00  0.00           N  
ATOM    633  CA  GLY    42      31.127  44.384  46.913  1.00  0.00           C  
ATOM    634  C   GLY    42      32.062  43.781  47.963  1.00  0.00           C  
ATOM    635  O   GLY    42      32.131  44.213  49.064  1.00  0.00           O  
ATOM    636  H   GLY    42      32.240  44.665  45.105  1.00  0.00           H  
ATOM    637  HA2 GLY    42      30.897  45.433  47.099  1.00  0.00           H  
ATOM    638  HA3 GLY    42      30.121  44.024  47.128  1.00  0.00           H  
ATOM    639  N   TYR    43      32.875  42.731  47.585  1.00  0.00           N  
ATOM    640  CA  TYR    43      33.710  41.927  48.592  1.00  0.00           C  
ATOM    641  C   TYR    43      35.162  41.821  48.214  1.00  0.00           C  
ATOM    642  O   TYR    43      36.020  41.637  49.100  1.00  0.00           O  
ATOM    643  CB  TYR    43      33.127  40.504  48.467  1.00  0.00           C  
ATOM    644  CG  TYR    43      31.639  40.463  48.570  1.00  0.00           C  
ATOM    645  CD1 TYR    43      30.869  40.464  47.411  1.00  0.00           C  
ATOM    646  CE1 TYR    43      29.471  40.618  47.459  1.00  0.00           C  
ATOM    647  CZ  TYR    43      28.822  40.669  48.753  1.00  0.00           C  
ATOM    648  OH  TYR    43      27.517  40.912  48.869  1.00  0.00           O  
ATOM    649  CE2 TYR    43      29.595  40.441  49.893  1.00  0.00           C  
ATOM    650  CD2 TYR    43      31.004  40.331  49.794  1.00  0.00           C  
ATOM    651  H   TYR    43      32.986  42.682  46.582  1.00  0.00           H  
ATOM    652  HA  TYR    43      33.577  42.429  49.550  1.00  0.00           H  
ATOM    653  HB2 TYR    43      33.462  40.108  47.509  1.00  0.00           H  
ATOM    654  HB3 TYR    43      33.573  39.825  49.193  1.00  0.00           H  
ATOM    655  HD1 TYR    43      31.404  40.517  46.475  1.00  0.00           H  
ATOM    656  HE1 TYR    43      28.873  40.729  46.566  1.00  0.00           H  
ATOM    657  HH  TYR    43      27.077  41.146  48.048  1.00  0.00           H  
ATOM    658  HE2 TYR    43      29.100  40.345  50.848  1.00  0.00           H  
ATOM    659  HD2 TYR    43      31.569  40.123  50.690  1.00  0.00           H  
ATOM    660  N   GLY    44      35.454  42.152  46.949  1.00  0.00           N  
ATOM    661  CA  GLY    44      36.832  42.363  46.366  1.00  0.00           C  
ATOM    662  C   GLY    44      37.746  41.075  46.305  1.00  0.00           C  
ATOM    663  O   GLY    44      38.821  41.185  45.687  1.00  0.00           O  
ATOM    664  H   GLY    44      34.660  42.185  46.325  1.00  0.00           H  
ATOM    665  HA2 GLY    44      36.795  42.749  45.347  1.00  0.00           H  
ATOM    666  HA3 GLY    44      37.395  43.141  46.882  1.00  0.00           H  
ATOM    667  N   ASN    45      37.376  39.915  46.828  1.00  0.00           N  
ATOM    668  CA  ASN    45      38.181  38.725  46.756  1.00  0.00           C  
ATOM    669  C   ASN    45      37.967  38.031  45.381  1.00  0.00           C  
ATOM    670  O   ASN    45      36.988  38.332  44.674  1.00  0.00           O  
ATOM    671  CB  ASN    45      37.781  37.776  47.891  1.00  0.00           C  
ATOM    672  CG  ASN    45      36.296  37.285  47.781  1.00  0.00           C  
ATOM    673  OD1 ASN    45      35.327  37.997  48.051  1.00  0.00           O  
ATOM    674  ND2 ASN    45      36.159  36.092  47.219  1.00  0.00           N  
ATOM    675  H   ASN    45      36.466  39.848  47.260  1.00  0.00           H  
ATOM    676  HA  ASN    45      39.195  39.050  46.983  1.00  0.00           H  
ATOM    677  HB2 ASN    45      38.402  36.902  47.695  1.00  0.00           H  
ATOM    678  HB3 ASN    45      37.914  38.245  48.866  1.00  0.00           H  
ATOM    679 HD21 ASN    45      36.912  35.424  47.301  1.00  0.00           H  
ATOM    680 HD22 ASN    45      35.199  35.800  47.096  1.00  0.00           H  
ATOM    681  N   ARG    46      38.835  37.096  45.114  1.00  0.00           N  
ATOM    682  CA  ARG    46      38.996  36.496  43.722  1.00  0.00           C  
ATOM    683  C   ARG    46      39.115  34.975  43.668  1.00  0.00           C  
ATOM    684  O   ARG    46      39.672  34.296  44.557  1.00  0.00           O  
ATOM    685  CB  ARG    46      40.215  37.199  43.086  1.00  0.00           C  
ATOM    686  CG  ARG    46      41.545  37.314  43.885  1.00  0.00           C  
ATOM    687  CD  ARG    46      42.641  37.755  42.918  1.00  0.00           C  
ATOM    688  NE  ARG    46      43.194  36.676  42.134  1.00  0.00           N  
ATOM    689  CZ  ARG    46      44.048  36.689  41.143  1.00  0.00           C  
ATOM    690  NH1 ARG    46      44.692  37.755  40.858  1.00  0.00           N  
ATOM    691  NH2 ARG    46      44.435  35.588  40.571  1.00  0.00           N1+
ATOM    692  H   ARG    46      39.626  37.132  45.741  1.00  0.00           H  
ATOM    693  HA  ARG    46      38.045  36.574  43.194  1.00  0.00           H  
ATOM    694  HB2 ARG    46      40.471  36.627  42.195  1.00  0.00           H  
ATOM    695  HB3 ARG    46      39.951  38.192  42.721  1.00  0.00           H  
ATOM    696  HG2 ARG    46      41.511  38.139  44.597  1.00  0.00           H  
ATOM    697  HG3 ARG    46      41.776  36.431  44.480  1.00  0.00           H  
ATOM    698  HD2 ARG    46      42.285  38.456  42.165  1.00  0.00           H  
ATOM    699  HD3 ARG    46      43.400  38.206  43.557  1.00  0.00           H  
ATOM    700  HE  ARG    46      42.822  35.741  42.214  1.00  0.00           H  
ATOM    701 HH11 ARG    46      44.318  38.630  41.196  1.00  0.00           H  
ATOM    702 HH12 ARG    46      45.343  37.746  40.087  1.00  0.00           H  
ATOM    703 HH21 ARG    46      43.910  34.738  40.722  1.00  0.00           H  
ATOM    704 HH22 ARG    46      45.223  35.525  39.942  1.00  0.00           H  
ATOM    705  N   GLU    47      38.636  34.409  42.596  1.00  0.00           N  
ATOM    706  CA  GLU    47      38.853  33.069  42.284  1.00  0.00           C  
ATOM    707  C   GLU    47      38.848  32.901  40.714  1.00  0.00           C  
ATOM    708  O   GLU    47      38.407  33.780  39.984  1.00  0.00           O  
ATOM    709  CB  GLU    47      37.802  32.194  42.896  1.00  0.00           C  
ATOM    710  CG  GLU    47      36.464  32.204  42.166  1.00  0.00           C  
ATOM    711  CD  GLU    47      35.328  31.550  42.946  1.00  0.00           C  
ATOM    712  OE1 GLU    47      35.588  30.821  43.952  1.00  0.00           O  
ATOM    713  OE2 GLU    47      34.172  31.703  42.539  1.00  0.00           O1-
ATOM    714  H   GLU    47      38.203  34.958  41.868  1.00  0.00           H  
ATOM    715  HA  GLU    47      39.817  32.712  42.645  1.00  0.00           H  
ATOM    716  HB2 GLU    47      38.165  31.171  42.796  1.00  0.00           H  
ATOM    717  HB3 GLU    47      37.699  32.391  43.963  1.00  0.00           H  
ATOM    718  HG2 GLU    47      36.271  33.252  41.938  1.00  0.00           H  
ATOM    719  HG3 GLU    47      36.554  31.755  41.178  1.00  0.00           H  
ATOM    720  N   GLU    48      39.265  31.770  40.279  1.00  0.00           N  
ATOM    721  CA  GLU    48      39.031  31.317  38.846  1.00  0.00           C  
ATOM    722  C   GLU    48      37.598  30.622  38.631  1.00  0.00           C  
ATOM    723  O   GLU    48      37.205  29.865  39.436  1.00  0.00           O  
ATOM    724  CB  GLU    48      40.266  30.526  38.412  1.00  0.00           C  
ATOM    725  CG  GLU    48      40.249  29.929  37.021  1.00  0.00           C  
ATOM    726  CD  GLU    48      41.577  29.365  36.557  1.00  0.00           C  
ATOM    727  OE1 GLU    48      42.538  30.157  36.191  1.00  0.00           O  
ATOM    728  OE2 GLU    48      41.721  28.126  36.670  1.00  0.00           O1-
ATOM    729  H   GLU    48      39.689  31.155  40.959  1.00  0.00           H  
ATOM    730  HA  GLU    48      39.090  32.189  38.194  1.00  0.00           H  
ATOM    731  HB2 GLU    48      41.129  31.187  38.499  1.00  0.00           H  
ATOM    732  HB3 GLU    48      40.527  29.651  39.005  1.00  0.00           H  
ATOM    733  HG2 GLU    48      39.561  29.084  36.975  1.00  0.00           H  
ATOM    734  HG3 GLU    48      39.878  30.616  36.262  1.00  0.00           H  
ATOM    735  N   GLN    49      36.907  30.917  37.513  1.00  0.00           N  
ATOM    736  CA  GLN    49      35.739  30.362  36.936  1.00  0.00           C  
ATOM    737  C   GLN    49      35.883  29.874  35.490  1.00  0.00           C  
ATOM    738  O   GLN    49      36.742  30.386  34.806  1.00  0.00           O  
ATOM    739  CB  GLN    49      34.626  31.410  37.015  1.00  0.00           C  
ATOM    740  CG  GLN    49      34.078  31.626  38.450  1.00  0.00           C  
ATOM    741  CD  GLN    49      33.273  30.432  39.007  1.00  0.00           C  
ATOM    742  OE1 GLN    49      32.645  29.723  38.254  1.00  0.00           O  
ATOM    743  NE2 GLN    49      33.124  30.262  40.292  1.00  0.00           N  
ATOM    744  H   GLN    49      37.261  31.731  37.030  1.00  0.00           H  
ATOM    745  HA  GLN    49      35.510  29.457  37.499  1.00  0.00           H  
ATOM    746  HB2 GLN    49      35.110  32.332  36.696  1.00  0.00           H  
ATOM    747  HB3 GLN    49      33.740  31.215  36.408  1.00  0.00           H  
ATOM    748  HG2 GLN    49      34.902  31.894  39.111  1.00  0.00           H  
ATOM    749  HG3 GLN    49      33.386  32.466  38.389  1.00  0.00           H  
ATOM    750 HE21 GLN    49      33.645  30.778  40.987  1.00  0.00           H  
ATOM    751 HE22 GLN    49      32.435  29.593  40.602  1.00  0.00           H  
ATOM    752  N   ASN    50      35.091  28.945  34.957  1.00  0.00           N  
ATOM    753  CA  ASN    50      35.032  28.650  33.502  1.00  0.00           C  
ATOM    754  C   ASN    50      34.254  29.779  32.735  1.00  0.00           C  
ATOM    755  O   ASN    50      33.326  30.285  33.346  1.00  0.00           O  
ATOM    756  CB  ASN    50      34.385  27.305  33.102  1.00  0.00           C  
ATOM    757  CG  ASN    50      35.116  26.084  33.685  1.00  0.00           C  
ATOM    758  OD1 ASN    50      36.228  25.697  33.335  1.00  0.00           O  
ATOM    759  ND2 ASN    50      34.553  25.322  34.605  1.00  0.00           N  
ATOM    760  H   ASN    50      34.338  28.642  35.558  1.00  0.00           H  
ATOM    761  HA  ASN    50      36.049  28.641  33.113  1.00  0.00           H  
ATOM    762  HB2 ASN    50      33.359  27.391  33.460  1.00  0.00           H  
ATOM    763  HB3 ASN    50      34.423  27.188  32.019  1.00  0.00           H  
ATOM    764 HD21 ASN    50      33.597  25.412  34.923  1.00  0.00           H  
ATOM    765 HD22 ASN    50      34.960  24.430  34.845  1.00  0.00           H  
ATOM    766  N   LEU    51      34.626  30.166  31.469  1.00  0.00           N  
ATOM    767  CA  LEU    51      33.897  31.185  30.677  1.00  0.00           C  
ATOM    768  C   LEU    51      32.426  30.869  30.465  1.00  0.00           C  
ATOM    769  O   LEU    51      31.655  31.730  30.122  1.00  0.00           O  
ATOM    770  CB  LEU    51      34.746  31.523  29.449  1.00  0.00           C  
ATOM    771  CG  LEU    51      35.976  32.428  29.734  1.00  0.00           C  
ATOM    772  CD1 LEU    51      36.967  32.226  28.521  1.00  0.00           C  
ATOM    773  CD2 LEU    51      35.574  33.916  29.794  1.00  0.00           C  
ATOM    774  H   LEU    51      35.341  29.608  31.023  1.00  0.00           H  
ATOM    775  HA  LEU    51      33.819  32.016  31.379  1.00  0.00           H  
ATOM    776  HB2 LEU    51      35.112  30.581  29.040  1.00  0.00           H  
ATOM    777  HB3 LEU    51      34.015  31.971  28.777  1.00  0.00           H  
ATOM    778  HG  LEU    51      36.504  32.077  30.621  1.00  0.00           H  
ATOM    779 HD11 LEU    51      37.593  31.346  28.664  1.00  0.00           H  
ATOM    780 HD12 LEU    51      36.428  32.151  27.577  1.00  0.00           H  
ATOM    781 HD13 LEU    51      37.650  33.072  28.435  1.00  0.00           H  
ATOM    782 HD21 LEU    51      36.544  34.411  29.848  1.00  0.00           H  
ATOM    783 HD22 LEU    51      35.162  34.256  28.844  1.00  0.00           H  
ATOM    784 HD23 LEU    51      35.039  34.191  30.703  1.00  0.00           H  
ATOM    785  N   SER    52      32.095  29.570  30.517  1.00  0.00           N  
ATOM    786  CA  SER    52      30.725  29.122  30.559  1.00  0.00           C  
ATOM    787  C   SER    52      30.056  29.095  31.942  1.00  0.00           C  
ATOM    788  O   SER    52      28.848  29.073  31.962  1.00  0.00           O  
ATOM    789  CB  SER    52      30.703  27.705  30.004  1.00  0.00           C  
ATOM    790  OG  SER    52      31.727  26.787  30.616  1.00  0.00           O  
ATOM    791  H   SER    52      32.839  28.891  30.432  1.00  0.00           H  
ATOM    792  HA  SER    52      30.074  29.793  30.000  1.00  0.00           H  
ATOM    793  HB2 SER    52      29.718  27.265  30.150  1.00  0.00           H  
ATOM    794  HB3 SER    52      30.893  27.758  28.932  1.00  0.00           H  
ATOM    795  HG  SER    52      32.528  26.879  30.094  1.00  0.00           H  
ATOM    796  N   ASP    53      30.796  29.083  33.100  1.00  0.00           N  
ATOM    797  CA  ASP    53      30.154  29.112  34.415  1.00  0.00           C  
ATOM    798  C   ASP    53      29.732  30.530  34.919  1.00  0.00           C  
ATOM    799  O   ASP    53      28.971  30.689  35.932  1.00  0.00           O  
ATOM    800  CB  ASP    53      31.078  28.283  35.398  1.00  0.00           C  
ATOM    801  CG  ASP    53      31.250  26.812  34.984  1.00  0.00           C  
ATOM    802  OD1 ASP    53      32.126  26.157  35.516  1.00  0.00           O  
ATOM    803  OD2 ASP    53      30.369  26.219  34.313  1.00  0.00           O1-
ATOM    804  H   ASP    53      31.796  29.164  32.983  1.00  0.00           H  
ATOM    805  HA  ASP    53      29.242  28.535  34.261  1.00  0.00           H  
ATOM    806  HB2 ASP    53      32.030  28.814  35.441  1.00  0.00           H  
ATOM    807  HB3 ASP    53      30.721  28.364  36.425  1.00  0.00           H  
ATOM    808  N   LEU    54      30.152  31.562  34.203  1.00  0.00           N  
ATOM    809  CA  LEU    54      29.695  32.958  34.315  1.00  0.00           C  
ATOM    810  C   LEU    54      28.232  33.140  33.957  1.00  0.00           C  
ATOM    811  O   LEU    54      27.795  32.586  32.919  1.00  0.00           O  
ATOM    812  CB  LEU    54      30.674  33.849  33.475  1.00  0.00           C  
ATOM    813  CG  LEU    54      31.803  34.431  34.307  1.00  0.00           C  
ATOM    814  CD1 LEU    54      32.748  33.414  34.839  1.00  0.00           C  
ATOM    815  CD2 LEU    54      32.666  35.268  33.361  1.00  0.00           C  
ATOM    816  H   LEU    54      30.824  31.369  33.473  1.00  0.00           H  
ATOM    817  HA  LEU    54      29.847  33.227  35.360  1.00  0.00           H  
ATOM    818  HB2 LEU    54      31.137  33.329  32.636  1.00  0.00           H  
ATOM    819  HB3 LEU    54      30.086  34.734  33.232  1.00  0.00           H  
ATOM    820  HG  LEU    54      31.391  35.088  35.074  1.00  0.00           H  
ATOM    821 HD11 LEU    54      33.577  33.882  35.369  1.00  0.00           H  
ATOM    822 HD12 LEU    54      32.143  32.824  35.527  1.00  0.00           H  
ATOM    823 HD13 LEU    54      33.289  32.803  34.116  1.00  0.00           H  
ATOM    824 HD21 LEU    54      33.066  34.577  32.619  1.00  0.00           H  
ATOM    825 HD22 LEU    54      32.064  36.069  32.931  1.00  0.00           H  
ATOM    826 HD23 LEU    54      33.480  35.752  33.900  1.00  0.00           H  
ATOM    827  N   LEU    55      27.555  34.015  34.665  1.00  0.00           N  
ATOM    828  CA  LEU    55      26.194  34.599  34.456  1.00  0.00           C  
ATOM    829  C   LEU    55      26.199  36.107  34.133  1.00  0.00           C  
ATOM    830  O   LEU    55      27.195  36.834  34.288  1.00  0.00           O  
ATOM    831  CB  LEU    55      25.275  34.295  35.612  1.00  0.00           C  
ATOM    832  CG  LEU    55      25.089  32.771  35.773  1.00  0.00           C  
ATOM    833  CD1 LEU    55      24.247  32.579  37.008  1.00  0.00           C  
ATOM    834  CD2 LEU    55      24.415  31.972  34.651  1.00  0.00           C  
ATOM    835  H   LEU    55      28.090  34.372  35.444  1.00  0.00           H  
ATOM    836  HA  LEU    55      25.704  34.090  33.626  1.00  0.00           H  
ATOM    837  HB2 LEU    55      25.795  34.643  36.505  1.00  0.00           H  
ATOM    838  HB3 LEU    55      24.332  34.834  35.530  1.00  0.00           H  
ATOM    839  HG  LEU    55      26.056  32.307  35.967  1.00  0.00           H  
ATOM    840 HD11 LEU    55      24.713  32.961  37.916  1.00  0.00           H  
ATOM    841 HD12 LEU    55      23.255  33.027  36.960  1.00  0.00           H  
ATOM    842 HD13 LEU    55      24.038  31.516  37.131  1.00  0.00           H  
ATOM    843 HD21 LEU    55      23.430  32.354  34.382  1.00  0.00           H  
ATOM    844 HD22 LEU    55      24.978  31.947  33.718  1.00  0.00           H  
ATOM    845 HD23 LEU    55      24.299  30.922  34.919  1.00  0.00           H  
ATOM    846  N   SER    56      25.042  36.606  33.586  1.00  0.00           N  
ATOM    847  CA  SER    56      24.839  38.095  33.376  1.00  0.00           C  
ATOM    848  C   SER    56      24.829  38.881  34.687  1.00  0.00           C  
ATOM    849  O   SER    56      24.452  38.303  35.752  1.00  0.00           O  
ATOM    850  CB  SER    56      23.466  38.286  32.701  1.00  0.00           C  
ATOM    851  OG  SER    56      22.849  39.551  32.987  1.00  0.00           O  
ATOM    852  H   SER    56      24.340  35.885  33.489  1.00  0.00           H  
ATOM    853  HA  SER    56      25.669  38.412  32.746  1.00  0.00           H  
ATOM    854  HB2 SER    56      23.755  38.192  31.655  1.00  0.00           H  
ATOM    855  HB3 SER    56      22.818  37.439  32.929  1.00  0.00           H  
ATOM    856  HG  SER    56      21.919  39.347  33.111  1.00  0.00           H  
ATOM    857  N   PRO    57      25.255  40.112  34.742  1.00  0.00           N  
ATOM    858  CA  PRO    57      25.361  40.852  36.019  1.00  0.00           C  
ATOM    859  C   PRO    57      23.991  41.479  36.504  1.00  0.00           C  
ATOM    860  O   PRO    57      23.941  42.170  37.540  1.00  0.00           O  
ATOM    861  CD  PRO    57      25.716  40.902  33.602  1.00  0.00           C  
ATOM    862  CG  PRO    57      26.120  42.228  34.214  1.00  0.00           C  
ATOM    863  CB  PRO    57      26.354  41.975  35.647  1.00  0.00           C  
ATOM    864  HD2 PRO    57      24.943  41.178  32.882  1.00  0.00           H  
ATOM    865  HD3 PRO    57      26.614  40.494  33.139  1.00  0.00           H  
ATOM    866  HG2 PRO    57      25.231  42.851  34.116  1.00  0.00           H  
ATOM    867  HG3 PRO    57      27.031  42.551  33.711  1.00  0.00           H  
ATOM    868  HB2 PRO    57      26.208  42.878  36.239  1.00  0.00           H  
ATOM    869  HB3 PRO    57      27.368  41.606  35.796  1.00  0.00           H  
ATOM    870  HA  PRO    57      25.795  40.235  36.807  1.00  0.00           H  
ATOM    871  N   ILE    58      22.907  41.279  35.643  1.00  0.00           N  
ATOM    872  CA  ILE    58      21.458  41.449  35.929  1.00  0.00           C  
ATOM    873  C   ILE    58      20.792  40.205  36.627  1.00  0.00           C  
ATOM    874  O   ILE    58      19.801  40.391  37.318  1.00  0.00           O  
ATOM    875  CB  ILE    58      20.754  41.931  34.669  1.00  0.00           C  
ATOM    876  CG2 ILE    58      19.215  41.921  34.828  1.00  0.00           C  
ATOM    877  CG1 ILE    58      21.218  43.348  34.131  1.00  0.00           C  
ATOM    878  CD1 ILE    58      20.949  44.493  35.121  1.00  0.00           C  
ATOM    879  H   ILE    58      23.120  40.700  34.842  1.00  0.00           H  
ATOM    880  HA  ILE    58      21.451  42.251  36.667  1.00  0.00           H  
ATOM    881  HB  ILE    58      21.033  41.188  33.921  1.00  0.00           H  
ATOM    882 HG21 ILE    58      18.828  42.612  35.577  1.00  0.00           H  
ATOM    883 HG22 ILE    58      18.835  42.161  33.835  1.00  0.00           H  
ATOM    884 HG23 ILE    58      18.839  40.917  35.025  1.00  0.00           H  
ATOM    885 HG12 ILE    58      22.272  43.389  33.858  1.00  0.00           H  
ATOM    886 HG13 ILE    58      20.709  43.631  33.209  1.00  0.00           H  
ATOM    887 HD11 ILE    58      21.241  45.449  34.686  1.00  0.00           H  
ATOM    888 HD12 ILE    58      19.914  44.712  35.383  1.00  0.00           H  
ATOM    889 HD13 ILE    58      21.491  44.339  36.055  1.00  0.00           H  
ATOM    890  N   CYS    59      21.389  39.049  36.507  1.00  0.00           N  
ATOM    891  CA  CYS    59      20.879  37.759  36.974  1.00  0.00           C  
ATOM    892  C   CYS    59      20.842  37.759  38.523  1.00  0.00           C  
ATOM    893  O   CYS    59      20.017  37.055  39.133  1.00  0.00           O  
ATOM    894  CB  CYS    59      21.734  36.687  36.431  1.00  0.00           C  
ATOM    895  SG  CYS    59      21.146  35.051  36.636  1.00  0.00           S  
ATOM    896  H   CYS    59      22.233  38.939  35.966  1.00  0.00           H  
ATOM    897  HA  CYS    59      19.819  37.636  36.756  1.00  0.00           H  
ATOM    898  HB2 CYS    59      21.913  36.872  35.373  1.00  0.00           H  
ATOM    899  HB3 CYS    59      22.674  36.759  36.979  1.00  0.00           H  
ATOM    900  HG  CYS    59      20.179  35.269  35.741  1.00  0.00           H  
ATOM    901  N   GLU    60      21.840  38.473  39.123  1.00  0.00           N  
ATOM    902  CA  GLU    60      21.837  38.751  40.590  1.00  0.00           C  
ATOM    903  C   GLU    60      20.869  39.842  41.120  1.00  0.00           C  
ATOM    904  O   GLU    60      20.700  39.959  42.338  1.00  0.00           O  
ATOM    905  CB  GLU    60      23.330  39.034  41.006  1.00  0.00           C  
ATOM    906  CG  GLU    60      23.813  40.504  40.572  1.00  0.00           C  
ATOM    907  CD  GLU    60      23.315  41.537  41.585  1.00  0.00           C  
ATOM    908  OE1 GLU    60      23.081  41.245  42.757  1.00  0.00           O  
ATOM    909  OE2 GLU    60      23.272  42.689  41.214  1.00  0.00           O1-
ATOM    910  H   GLU    60      22.491  38.893  38.475  1.00  0.00           H  
ATOM    911  HA  GLU    60      21.634  37.833  41.143  1.00  0.00           H  
ATOM    912  HB2 GLU    60      23.375  38.882  42.084  1.00  0.00           H  
ATOM    913  HB3 GLU    60      24.001  38.391  40.436  1.00  0.00           H  
ATOM    914  HG2 GLU    60      24.897  40.490  40.680  1.00  0.00           H  
ATOM    915  HG3 GLU    60      23.456  40.677  39.556  1.00  0.00           H  
ATOM    916  N   NME    61      20.157  40.523  40.248  1.00  0.00           N  
ATOM    917  C   NME    61      18.914  41.249  40.465  1.00  0.00           C  
ATOM    918  H   NME    61      20.278  40.358  39.259  1.00  0.00           H  
ATOM    919  H1  NME    61      18.712  41.304  41.535  1.00  0.00           H  
ATOM    920  H2  NME    61      18.995  42.244  40.027  1.00  0.00           H  
ATOM    921  H3  NME    61      18.052  40.774  39.996  1.00  0.00           H  
TER     922      NME    61
CONECT  917  919  920  921
CONECT  919  917
CONECT  920  917
CONECT  921  917
END   
