# Supplementary material for: Exploring Aromatic Cage Flexibility Using Cosolvent Molecular Dynamics Simulations—An In-Silico Case Study of Tudor Domains
Source: J Chem Inf Model. 2024 May 21;64(11):4553–69. doi: 10.1021/acs.jcim.4c00298 (PMC11167732; doi:10.1021/acs.jcim.4c00298)
Supplement: Supplementary file 2 — ci4c00298_si_002.zip [file ci4c00298_si_002.zip › SMN/cluster_representatives/03_PRL_rep_c0.pdb]

TITLE     rep03.c0
REMARK   4      COMPLIES WITH FORMAT V. 3.0, 1-DEC-2006
REMARK 888
REMARK 888 WRITTEN BY MAESTRO (A PRODUCT OF SCHRODINGER, LLC)
CRYST1   64.491   64.491   64.491 109.47 109.47 109.47 P 1           1
ATOM      1  CH3 ACE     1      26.855  38.619  16.139  1.00  0.00           C  
ATOM      2  C   ACE     1      27.064  38.386  17.671  1.00  0.00           C  
ATOM      3  O   ACE     1      26.708  39.238  18.504  1.00  0.00           O  
ATOM      4  H1  ACE     1      27.800  38.879  15.663  1.00  0.00           H  
ATOM      5  H2  ACE     1      26.507  37.710  15.648  1.00  0.00           H  
ATOM      6  H3  ACE     1      26.177  39.467  16.048  1.00  0.00           H  
ATOM      7  N   LEU     2      27.472  37.150  18.098  1.00  0.00           N  
ATOM      8  CA  LEU     2      27.628  36.704  19.483  1.00  0.00           C  
ATOM      9  C   LEU     2      28.746  37.473  20.220  1.00  0.00           C  
ATOM     10  O   LEU     2      29.744  37.930  19.619  1.00  0.00           O  
ATOM     11  CB  LEU     2      27.850  35.176  19.379  1.00  0.00           C  
ATOM     12  CG  LEU     2      27.832  34.273  20.595  1.00  0.00           C  
ATOM     13  CD1 LEU     2      26.431  34.058  21.233  1.00  0.00           C  
ATOM     14  CD2 LEU     2      28.264  32.856  20.235  1.00  0.00           C  
ATOM     15  H   LEU     2      27.743  36.503  17.371  1.00  0.00           H  
ATOM     16  HA  LEU     2      26.734  36.882  20.080  1.00  0.00           H  
ATOM     17  HB2 LEU     2      27.012  34.841  18.767  1.00  0.00           H  
ATOM     18  HB3 LEU     2      28.701  34.923  18.746  1.00  0.00           H  
ATOM     19  HG  LEU     2      28.470  34.807  21.299  1.00  0.00           H  
ATOM     20 HD11 LEU     2      25.952  35.035  21.311  1.00  0.00           H  
ATOM     21 HD12 LEU     2      25.806  33.593  20.470  1.00  0.00           H  
ATOM     22 HD13 LEU     2      26.496  33.450  22.135  1.00  0.00           H  
ATOM     23 HD21 LEU     2      29.342  32.862  20.076  1.00  0.00           H  
ATOM     24 HD22 LEU     2      28.066  32.127  21.020  1.00  0.00           H  
ATOM     25 HD23 LEU     2      27.673  32.489  19.396  1.00  0.00           H  
ATOM     26  N   GLN     3      28.469  37.747  21.533  1.00  0.00           N  
ATOM     27  CA  GLN     3      29.403  38.515  22.414  1.00  0.00           C  
ATOM     28  C   GLN     3      30.599  37.579  22.844  1.00  0.00           C  
ATOM     29  O   GLN     3      30.364  36.405  23.067  1.00  0.00           O  
ATOM     30  CB  GLN     3      28.794  39.118  23.717  1.00  0.00           C  
ATOM     31  CG  GLN     3      28.351  38.125  24.827  1.00  0.00           C  
ATOM     32  CD  GLN     3      29.424  37.663  25.837  1.00  0.00           C  
ATOM     33  OE1 GLN     3      30.529  38.225  25.739  1.00  0.00           O  
ATOM     34  NE2 GLN     3      29.128  36.811  26.764  1.00  0.00           N  
ATOM     35  H   GLN     3      27.603  37.480  21.979  1.00  0.00           H  
ATOM     36  HA  GLN     3      29.847  39.320  21.829  1.00  0.00           H  
ATOM     37  HB2 GLN     3      29.567  39.804  24.064  1.00  0.00           H  
ATOM     38  HB3 GLN     3      27.851  39.610  23.477  1.00  0.00           H  
ATOM     39  HG2 GLN     3      27.592  38.626  25.430  1.00  0.00           H  
ATOM     40  HG3 GLN     3      27.829  37.240  24.464  1.00  0.00           H  
ATOM     41 HE21 GLN     3      28.161  36.578  26.940  1.00  0.00           H  
ATOM     42 HE22 GLN     3      29.895  36.623  27.392  1.00  0.00           H  
ATOM     43  N   GLN     4      31.740  38.167  23.083  1.00  0.00           N  
ATOM     44  CA  GLN     4      32.932  37.552  23.664  1.00  0.00           C  
ATOM     45  C   GLN     4      33.339  38.010  25.087  1.00  0.00           C  
ATOM     46  O   GLN     4      33.728  39.190  25.228  1.00  0.00           O  
ATOM     47  CB  GLN     4      34.146  37.558  22.777  1.00  0.00           C  
ATOM     48  CG  GLN     4      35.417  36.813  23.260  1.00  0.00           C  
ATOM     49  CD  GLN     4      35.122  35.416  23.709  1.00  0.00           C  
ATOM     50  OE1 GLN     4      34.673  34.605  22.875  1.00  0.00           O  
ATOM     51  NE2 GLN     4      35.511  34.988  24.904  1.00  0.00           N  
ATOM     52  H   GLN     4      31.738  39.142  22.818  1.00  0.00           H  
ATOM     53  HA  GLN     4      32.700  36.491  23.754  1.00  0.00           H  
ATOM     54  HB2 GLN     4      33.822  37.085  21.849  1.00  0.00           H  
ATOM     55  HB3 GLN     4      34.480  38.581  22.600  1.00  0.00           H  
ATOM     56  HG2 GLN     4      36.239  36.817  22.543  1.00  0.00           H  
ATOM     57  HG3 GLN     4      35.842  37.433  24.050  1.00  0.00           H  
ATOM     58 HE21 GLN     4      35.949  35.649  25.529  1.00  0.00           H  
ATOM     59 HE22 GLN     4      35.226  34.158  25.405  1.00  0.00           H  
ATOM     60  N   TRP     5      33.377  37.173  26.064  1.00  0.00           N  
ATOM     61  CA  TRP     5      33.969  37.472  27.378  1.00  0.00           C  
ATOM     62  C   TRP     5      35.489  37.744  27.284  1.00  0.00           C  
ATOM     63  O   TRP     5      36.315  36.974  26.867  1.00  0.00           O  
ATOM     64  CB  TRP     5      33.750  36.360  28.381  1.00  0.00           C  
ATOM     65  CG  TRP     5      32.369  35.944  28.884  1.00  0.00           C  
ATOM     66  CD1 TRP     5      31.887  34.696  28.731  1.00  0.00           C  
ATOM     67  NE1 TRP     5      30.678  34.563  29.305  1.00  0.00           N  
ATOM     68  CE2 TRP     5      30.294  35.789  29.793  1.00  0.00           C  
ATOM     69  CZ2 TRP     5      29.154  36.273  30.480  1.00  0.00           C  
ATOM     70  CH2 TRP     5      29.062  37.557  30.987  1.00  0.00           C  
ATOM     71  CZ3 TRP     5      30.144  38.430  30.843  1.00  0.00           C  
ATOM     72  CE3 TRP     5      31.271  38.060  30.080  1.00  0.00           C  
ATOM     73  CD2 TRP     5      31.419  36.707  29.643  1.00  0.00           C  
ATOM     74  H   TRP     5      33.135  36.201  25.931  1.00  0.00           H  
ATOM     75  HA  TRP     5      33.504  38.393  27.730  1.00  0.00           H  
ATOM     76  HB2 TRP     5      34.256  35.473  27.997  1.00  0.00           H  
ATOM     77  HB3 TRP     5      34.446  36.520  29.205  1.00  0.00           H  
ATOM     78  HD1 TRP     5      32.455  33.895  28.282  1.00  0.00           H  
ATOM     79  HE1 TRP     5      30.109  33.732  29.257  1.00  0.00           H  
ATOM     80  HZ2 TRP     5      28.309  35.600  30.494  1.00  0.00           H  
ATOM     81  HH2 TRP     5      28.196  37.909  31.528  1.00  0.00           H  
ATOM     82  HZ3 TRP     5      30.010  39.348  31.396  1.00  0.00           H  
ATOM     83  HE3 TRP     5      32.131  38.712  30.024  1.00  0.00           H  
ATOM     84  N   LYS     6      35.870  38.897  27.940  1.00  0.00           N  
ATOM     85  CA  LYS     6      37.241  39.311  28.183  1.00  0.00           C  
ATOM     86  C   LYS     6      37.312  39.644  29.710  1.00  0.00           C  
ATOM     87  O   LYS     6      36.329  39.923  30.389  1.00  0.00           O  
ATOM     88  CB  LYS     6      37.560  40.452  27.213  1.00  0.00           C  
ATOM     89  CG  LYS     6      37.240  40.313  25.731  1.00  0.00           C  
ATOM     90  CD  LYS     6      38.233  39.490  24.950  1.00  0.00           C  
ATOM     91  CE  LYS     6      37.975  39.749  23.447  1.00  0.00           C  
ATOM     92  NZ  LYS     6      38.892  38.940  22.561  1.00  0.00           N1+
ATOM     93  H   LYS     6      35.116  39.444  28.330  1.00  0.00           H  
ATOM     94  HA  LYS     6      37.868  38.445  27.970  1.00  0.00           H  
ATOM     95  HB2 LYS     6      36.908  41.235  27.602  1.00  0.00           H  
ATOM     96  HB3 LYS     6      38.606  40.666  27.431  1.00  0.00           H  
ATOM     97  HG2 LYS     6      36.270  39.862  25.520  1.00  0.00           H  
ATOM     98  HG3 LYS     6      37.078  41.331  25.374  1.00  0.00           H  
ATOM     99  HD2 LYS     6      39.208  39.896  25.220  1.00  0.00           H  
ATOM    100  HD3 LYS     6      38.123  38.428  25.166  1.00  0.00           H  
ATOM    101  HE2 LYS     6      36.926  39.538  23.242  1.00  0.00           H  
ATOM    102  HE3 LYS     6      38.201  40.803  23.288  1.00  0.00           H  
ATOM    103  HZ1 LYS     6      38.606  39.193  21.626  1.00  0.00           H  
ATOM    104  HZ2 LYS     6      39.861  39.183  22.717  1.00  0.00           H  
ATOM    105  HZ3 LYS     6      38.863  37.948  22.750  1.00  0.00           H  
ATOM    106  N   VAL     7      38.535  39.819  30.137  1.00  0.00           N  
ATOM    107  CA  VAL     7      38.969  40.656  31.252  1.00  0.00           C  
ATOM    108  C   VAL     7      38.263  41.990  31.416  1.00  0.00           C  
ATOM    109  O   VAL     7      38.178  42.800  30.492  1.00  0.00           O  
ATOM    110  CB  VAL     7      40.528  40.710  31.220  1.00  0.00           C  
ATOM    111  CG1 VAL     7      40.840  41.888  32.248  1.00  0.00           C  
ATOM    112  CG2 VAL     7      41.187  39.374  31.696  1.00  0.00           C  
ATOM    113  H   VAL     7      39.242  39.634  29.441  1.00  0.00           H  
ATOM    114  HA  VAL     7      38.658  40.033  32.091  1.00  0.00           H  
ATOM    115  HB  VAL     7      40.956  40.930  30.242  1.00  0.00           H  
ATOM    116 HG11 VAL     7      40.650  42.901  31.894  1.00  0.00           H  
ATOM    117 HG12 VAL     7      40.346  41.762  33.211  1.00  0.00           H  
ATOM    118 HG13 VAL     7      41.910  41.890  32.450  1.00  0.00           H  
ATOM    119 HG21 VAL     7      40.750  38.532  31.157  1.00  0.00           H  
ATOM    120 HG22 VAL     7      42.269  39.481  31.633  1.00  0.00           H  
ATOM    121 HG23 VAL     7      41.079  39.175  32.762  1.00  0.00           H  
ATOM    122  N   GLY     8      37.693  42.182  32.604  1.00  0.00           N  
ATOM    123  CA  GLY     8      37.046  43.465  32.940  1.00  0.00           C  
ATOM    124  C   GLY     8      35.584  43.562  32.611  1.00  0.00           C  
ATOM    125  O   GLY     8      34.881  44.407  33.179  1.00  0.00           O  
ATOM    126  H   GLY     8      37.692  41.443  33.293  1.00  0.00           H  
ATOM    127  HA2 GLY     8      37.147  43.803  33.971  1.00  0.00           H  
ATOM    128  HA3 GLY     8      37.569  44.243  32.384  1.00  0.00           H  
ATOM    129  N   ASP     9      35.087  42.511  31.854  1.00  0.00           N  
ATOM    130  CA  ASP     9      33.687  42.353  31.649  1.00  0.00           C  
ATOM    131  C   ASP     9      33.039  42.112  33.039  1.00  0.00           C  
ATOM    132  O   ASP     9      33.516  41.273  33.775  1.00  0.00           O  
ATOM    133  CB  ASP     9      33.326  41.217  30.659  1.00  0.00           C  
ATOM    134  CG  ASP     9      33.761  41.434  29.207  1.00  0.00           C  
ATOM    135  OD1 ASP     9      34.109  42.554  28.885  1.00  0.00           O  
ATOM    136  OD2 ASP     9      33.718  40.528  28.351  1.00  0.00           O1-
ATOM    137  H   ASP     9      35.708  41.747  31.630  1.00  0.00           H  
ATOM    138  HA  ASP     9      33.212  43.279  31.324  1.00  0.00           H  
ATOM    139  HB2 ASP     9      33.744  40.285  31.042  1.00  0.00           H  
ATOM    140  HB3 ASP     9      32.246  41.075  30.650  1.00  0.00           H  
ATOM    141  N   LYS    10      31.860  42.771  33.288  1.00  0.00           N  
ATOM    142  CA  LYS    10      31.101  42.526  34.513  1.00  0.00           C  
ATOM    143  C   LYS    10      30.175  41.335  34.331  1.00  0.00           C  
ATOM    144  O   LYS    10      29.594  41.147  33.212  1.00  0.00           O  
ATOM    145  CB  LYS    10      30.429  43.782  35.047  1.00  0.00           C  
ATOM    146  CG  LYS    10      31.402  44.756  35.716  1.00  0.00           C  
ATOM    147  CD  LYS    10      30.806  46.019  36.298  1.00  0.00           C  
ATOM    148  CE  LYS    10      29.992  45.718  37.538  1.00  0.00           C  
ATOM    149  NZ  LYS    10      29.562  46.944  38.212  1.00  0.00           N1+
ATOM    150  H   LYS    10      31.663  43.584  32.721  1.00  0.00           H  
ATOM    151  HA  LYS    10      31.803  42.194  35.279  1.00  0.00           H  
ATOM    152  HB2 LYS    10      29.775  44.315  34.357  1.00  0.00           H  
ATOM    153  HB3 LYS    10      29.753  43.433  35.827  1.00  0.00           H  
ATOM    154  HG2 LYS    10      31.829  44.160  36.522  1.00  0.00           H  
ATOM    155  HG3 LYS    10      32.207  44.966  35.012  1.00  0.00           H  
ATOM    156  HD2 LYS    10      31.636  46.669  36.572  1.00  0.00           H  
ATOM    157  HD3 LYS    10      30.207  46.497  35.523  1.00  0.00           H  
ATOM    158  HE2 LYS    10      29.220  44.966  37.377  1.00  0.00           H  
ATOM    159  HE3 LYS    10      30.689  45.286  38.256  1.00  0.00           H  
ATOM    160  HZ1 LYS    10      28.961  47.419  37.554  1.00  0.00           H  
ATOM    161  HZ2 LYS    10      29.154  46.720  39.108  1.00  0.00           H  
ATOM    162  HZ3 LYS    10      30.336  47.579  38.352  1.00  0.00           H  
ATOM    163  N   CYS    11      29.996  40.489  35.406  1.00  0.00           N  
ATOM    164  CA  CYS    11      29.200  39.213  35.292  1.00  0.00           C  
ATOM    165  C   CYS    11      28.727  38.814  36.718  1.00  0.00           C  
ATOM    166  O   CYS    11      28.722  39.588  37.648  1.00  0.00           O  
ATOM    167  CB  CYS    11      30.020  38.079  34.646  1.00  0.00           C  
ATOM    168  SG  CYS    11      31.371  37.581  35.716  1.00  0.00           S  
ATOM    169  H   CYS    11      30.536  40.647  36.245  1.00  0.00           H  
ATOM    170  HA  CYS    11      28.260  39.368  34.763  1.00  0.00           H  
ATOM    171  HB2 CYS    11      29.427  37.210  34.359  1.00  0.00           H  
ATOM    172  HB3 CYS    11      30.515  38.376  33.721  1.00  0.00           H  
ATOM    173  HG  CYS    11      31.781  36.669  34.830  1.00  0.00           H  
ATOM    174  N   SER    12      28.057  37.654  36.867  1.00  0.00           N  
ATOM    175  CA  SER    12      27.555  37.035  38.097  1.00  0.00           C  
ATOM    176  C   SER    12      27.854  35.586  38.199  1.00  0.00           C  
ATOM    177  O   SER    12      27.720  34.880  37.185  1.00  0.00           O  
ATOM    178  CB  SER    12      26.065  37.368  38.369  1.00  0.00           C  
ATOM    179  OG  SER    12      25.776  37.266  39.730  1.00  0.00           O  
ATOM    180  H   SER    12      28.001  37.124  36.009  1.00  0.00           H  
ATOM    181  HA  SER    12      28.188  37.470  38.870  1.00  0.00           H  
ATOM    182  HB2 SER    12      25.785  38.370  38.043  1.00  0.00           H  
ATOM    183  HB3 SER    12      25.298  36.738  37.916  1.00  0.00           H  
ATOM    184  HG  SER    12      24.994  37.797  39.896  1.00  0.00           H  
ATOM    185  N   ALA    13      28.092  35.030  39.415  1.00  0.00           N  
ATOM    186  CA  ALA    13      28.428  33.589  39.574  1.00  0.00           C  
ATOM    187  C   ALA    13      28.191  32.951  40.873  1.00  0.00           C  
ATOM    188  O   ALA    13      28.084  33.671  41.858  1.00  0.00           O  
ATOM    189  CB  ALA    13      29.956  33.307  39.158  1.00  0.00           C  
ATOM    190  H   ALA    13      28.064  35.677  40.191  1.00  0.00           H  
ATOM    191  HA  ALA    13      27.780  33.126  38.829  1.00  0.00           H  
ATOM    192  HB1 ALA    13      30.088  32.249  38.934  1.00  0.00           H  
ATOM    193  HB2 ALA    13      30.165  33.839  38.230  1.00  0.00           H  
ATOM    194  HB3 ALA    13      30.653  33.753  39.866  1.00  0.00           H  
ATOM    195  N   ILE    14      27.895  31.619  40.944  1.00  0.00           N  
ATOM    196  CA  ILE    14      27.749  30.990  42.244  1.00  0.00           C  
ATOM    197  C   ILE    14      29.054  30.987  43.121  1.00  0.00           C  
ATOM    198  O   ILE    14      29.959  30.236  42.745  1.00  0.00           O  
ATOM    199  CB  ILE    14      27.236  29.505  42.044  1.00  0.00           C  
ATOM    200  CG2 ILE    14      27.059  28.916  43.454  1.00  0.00           C  
ATOM    201  CG1 ILE    14      25.815  29.532  41.385  1.00  0.00           C  
ATOM    202  CD1 ILE    14      25.558  28.293  40.500  1.00  0.00           C  
ATOM    203  H   ILE    14      27.886  31.141  40.055  1.00  0.00           H  
ATOM    204  HA  ILE    14      26.933  31.508  42.748  1.00  0.00           H  
ATOM    205  HB  ILE    14      27.882  28.842  41.469  1.00  0.00           H  
ATOM    206 HG21 ILE    14      26.428  28.036  43.337  1.00  0.00           H  
ATOM    207 HG22 ILE    14      28.001  28.627  43.920  1.00  0.00           H  
ATOM    208 HG23 ILE    14      26.649  29.696  44.095  1.00  0.00           H  
ATOM    209 HG12 ILE    14      25.039  29.681  42.135  1.00  0.00           H  
ATOM    210 HG13 ILE    14      25.722  30.375  40.701  1.00  0.00           H  
ATOM    211 HD11 ILE    14      25.543  27.308  40.967  1.00  0.00           H  
ATOM    212 HD12 ILE    14      24.544  28.477  40.145  1.00  0.00           H  
ATOM    213 HD13 ILE    14      26.205  28.271  39.624  1.00  0.00           H  
ATOM    214  N   TRP    15      29.147  31.767  44.183  1.00  0.00           N  
ATOM    215  CA  TRP    15      30.305  31.761  45.056  1.00  0.00           C  
ATOM    216  C   TRP    15      30.263  30.516  45.937  1.00  0.00           C  
ATOM    217  O   TRP    15      29.307  30.347  46.742  1.00  0.00           O  
ATOM    218  CB  TRP    15      30.357  33.053  45.983  1.00  0.00           C  
ATOM    219  CG  TRP    15      31.437  33.316  46.941  1.00  0.00           C  
ATOM    220  CD1 TRP    15      32.474  32.506  47.326  1.00  0.00           C  
ATOM    221  NE1 TRP    15      33.203  33.164  48.323  1.00  0.00           N  
ATOM    222  CE2 TRP    15      32.771  34.498  48.532  1.00  0.00           C  
ATOM    223  CZ2 TRP    15      33.358  35.566  49.228  1.00  0.00           C  
ATOM    224  CH2 TRP    15      32.734  36.801  49.063  1.00  0.00           C  
ATOM    225  CZ3 TRP    15      31.661  37.005  48.203  1.00  0.00           C  
ATOM    226  CE3 TRP    15      31.135  35.888  47.482  1.00  0.00           C  
ATOM    227  CD2 TRP    15      31.744  34.616  47.565  1.00  0.00           C  
ATOM    228  H   TRP    15      28.369  32.410  44.246  1.00  0.00           H  
ATOM    229  HA  TRP    15      31.173  31.667  44.403  1.00  0.00           H  
ATOM    230  HB2 TRP    15      30.321  33.890  45.286  1.00  0.00           H  
ATOM    231  HB3 TRP    15      29.407  33.083  46.517  1.00  0.00           H  
ATOM    232  HD1 TRP    15      32.672  31.514  46.949  1.00  0.00           H  
ATOM    233  HE1 TRP    15      33.984  32.697  48.762  1.00  0.00           H  
ATOM    234  HZ2 TRP    15      34.015  35.310  50.046  1.00  0.00           H  
ATOM    235  HH2 TRP    15      33.137  37.636  49.616  1.00  0.00           H  
ATOM    236  HZ3 TRP    15      31.189  37.974  48.133  1.00  0.00           H  
ATOM    237  HE3 TRP    15      30.356  36.143  46.780  1.00  0.00           H  
ATOM    238  N   SER    16      31.219  29.608  45.769  1.00  0.00           N  
ATOM    239  CA  SER    16      31.184  28.305  46.452  1.00  0.00           C  
ATOM    240  C   SER    16      31.248  28.398  48.006  1.00  0.00           C  
ATOM    241  O   SER    16      31.068  27.335  48.712  1.00  0.00           O  
ATOM    242  CB  SER    16      32.327  27.414  45.833  1.00  0.00           C  
ATOM    243  OG  SER    16      33.511  28.083  45.837  1.00  0.00           O  
ATOM    244  H   SER    16      32.043  29.888  45.255  1.00  0.00           H  
ATOM    245  HA  SER    16      30.236  27.806  46.247  1.00  0.00           H  
ATOM    246  HB2 SER    16      32.510  26.505  46.406  1.00  0.00           H  
ATOM    247  HB3 SER    16      31.935  27.200  44.839  1.00  0.00           H  
ATOM    248  HG  SER    16      33.519  28.496  44.970  1.00  0.00           H  
ATOM    249  N   GLU    17      31.604  29.490  48.648  1.00  0.00           N  
ATOM    250  CA  GLU    17      31.410  29.649  50.063  1.00  0.00           C  
ATOM    251  C   GLU    17      29.985  29.472  50.628  1.00  0.00           C  
ATOM    252  O   GLU    17      29.815  29.078  51.769  1.00  0.00           O  
ATOM    253  CB  GLU    17      32.019  30.975  50.471  1.00  0.00           C  
ATOM    254  CG  GLU    17      32.117  31.391  51.973  1.00  0.00           C  
ATOM    255  CD  GLU    17      32.540  30.257  52.883  1.00  0.00           C  
ATOM    256  OE1 GLU    17      33.642  29.718  52.680  1.00  0.00           O  
ATOM    257  OE2 GLU    17      31.801  29.957  53.831  1.00  0.00           O1-
ATOM    258  H   GLU    17      31.961  30.240  48.073  1.00  0.00           H  
ATOM    259  HA  GLU    17      31.930  28.837  50.571  1.00  0.00           H  
ATOM    260  HB2 GLU    17      33.031  31.042  50.073  1.00  0.00           H  
ATOM    261  HB3 GLU    17      31.470  31.764  49.958  1.00  0.00           H  
ATOM    262  HG2 GLU    17      32.880  32.158  52.110  1.00  0.00           H  
ATOM    263  HG3 GLU    17      31.148  31.767  52.299  1.00  0.00           H  
ATOM    264  N   ASP    18      29.007  29.925  49.836  1.00  0.00           N  
ATOM    265  CA  ASP    18      27.603  30.011  50.214  1.00  0.00           C  
ATOM    266  C   ASP    18      26.792  28.888  49.522  1.00  0.00           C  
ATOM    267  O   ASP    18      25.851  28.235  50.069  1.00  0.00           O  
ATOM    268  CB  ASP    18      26.992  31.460  50.023  1.00  0.00           C  
ATOM    269  CG  ASP    18      27.799  32.550  50.770  1.00  0.00           C  
ATOM    270  OD1 ASP    18      28.867  32.336  51.332  1.00  0.00           O  
ATOM    271  OD2 ASP    18      27.354  33.714  50.801  1.00  0.00           O1-
ATOM    272  H   ASP    18      29.200  30.409  48.971  1.00  0.00           H  
ATOM    273  HA  ASP    18      27.482  29.829  51.282  1.00  0.00           H  
ATOM    274  HB2 ASP    18      26.985  31.586  48.940  1.00  0.00           H  
ATOM    275  HB3 ASP    18      25.972  31.493  50.405  1.00  0.00           H  
ATOM    276  N   GLY    19      26.979  28.773  48.218  1.00  0.00           N  
ATOM    277  CA  GLY    19      26.025  28.208  47.272  1.00  0.00           C  
ATOM    278  C   GLY    19      25.022  29.177  46.745  1.00  0.00           C  
ATOM    279  O   GLY    19      23.817  28.835  46.636  1.00  0.00           O  
ATOM    280  H   GLY    19      27.818  29.227  47.888  1.00  0.00           H  
ATOM    281  HA2 GLY    19      26.537  27.726  46.439  1.00  0.00           H  
ATOM    282  HA3 GLY    19      25.452  27.477  47.843  1.00  0.00           H  
ATOM    283  N   CYS    20      25.405  30.464  46.622  1.00  0.00           N  
ATOM    284  CA  CYS    20      24.529  31.615  46.198  1.00  0.00           C  
ATOM    285  C   CYS    20      25.137  32.498  45.072  1.00  0.00           C  
ATOM    286  O   CYS    20      26.373  32.559  44.924  1.00  0.00           O  
ATOM    287  CB  CYS    20      24.259  32.500  47.433  1.00  0.00           C  
ATOM    288  SG  CYS    20      23.093  33.843  47.105  1.00  0.00           S  
ATOM    289  H   CYS    20      26.356  30.722  46.846  1.00  0.00           H  
ATOM    290  HA  CYS    20      23.556  31.218  45.906  1.00  0.00           H  
ATOM    291  HB2 CYS    20      23.909  31.799  48.191  1.00  0.00           H  
ATOM    292  HB3 CYS    20      25.159  33.056  47.694  1.00  0.00           H  
ATOM    293  HG  CYS    20      22.402  33.368  46.064  1.00  0.00           H  
ATOM    294  N   ILE    21      24.266  33.232  44.302  1.00  0.00           N  
ATOM    295  CA  ILE    21      24.731  33.953  43.110  1.00  0.00           C  
ATOM    296  C   ILE    21      25.375  35.321  43.596  1.00  0.00           C  
ATOM    297  O   ILE    21      24.875  35.975  44.583  1.00  0.00           O  
ATOM    298  CB  ILE    21      23.591  33.996  42.105  1.00  0.00           C  
ATOM    299  CG2 ILE    21      23.805  35.089  41.005  1.00  0.00           C  
ATOM    300  CG1 ILE    21      23.160  32.676  41.470  1.00  0.00           C  
ATOM    301  CD1 ILE    21      21.653  32.711  41.069  1.00  0.00           C  
ATOM    302  H   ILE    21      23.257  33.221  44.357  1.00  0.00           H  
ATOM    303  HA  ILE    21      25.588  33.392  42.739  1.00  0.00           H  
ATOM    304  HB  ILE    21      22.712  34.295  42.677  1.00  0.00           H  
ATOM    305 HG21 ILE    21      24.493  34.853  40.194  1.00  0.00           H  
ATOM    306 HG22 ILE    21      22.827  35.250  40.551  1.00  0.00           H  
ATOM    307 HG23 ILE    21      24.058  36.041  41.472  1.00  0.00           H  
ATOM    308 HG12 ILE    21      23.904  32.413  40.718  1.00  0.00           H  
ATOM    309 HG13 ILE    21      23.225  31.974  42.303  1.00  0.00           H  
ATOM    310 HD11 ILE    21      21.397  33.479  40.340  1.00  0.00           H  
ATOM    311 HD12 ILE    21      21.618  31.755  40.546  1.00  0.00           H  
ATOM    312 HD13 ILE    21      20.955  32.739  41.907  1.00  0.00           H  
ATOM    313  N   TYR    22      26.538  35.672  43.014  1.00  0.00           N  
ATOM    314  CA  TYR    22      27.101  36.984  43.328  1.00  0.00           C  
ATOM    315  C   TYR    22      27.669  37.676  42.064  1.00  0.00           C  
ATOM    316  O   TYR    22      28.537  37.111  41.426  1.00  0.00           O  
ATOM    317  CB  TYR    22      28.230  36.973  44.332  1.00  0.00           C  
ATOM    318  CG  TYR    22      27.742  36.726  45.770  1.00  0.00           C  
ATOM    319  CD1 TYR    22      27.525  35.420  46.177  1.00  0.00           C  
ATOM    320  CE1 TYR    22      27.126  35.132  47.481  1.00  0.00           C  
ATOM    321  CZ  TYR    22      26.730  36.258  48.359  1.00  0.00           C  
ATOM    322  OH  TYR    22      26.416  36.130  49.713  1.00  0.00           O  
ATOM    323  CE2 TYR    22      26.936  37.563  47.877  1.00  0.00           C  
ATOM    324  CD2 TYR    22      27.493  37.768  46.608  1.00  0.00           C  
ATOM    325  H   TYR    22      27.070  35.128  42.350  1.00  0.00           H  
ATOM    326  HA  TYR    22      26.269  37.643  43.571  1.00  0.00           H  
ATOM    327  HB2 TYR    22      28.918  36.173  44.054  1.00  0.00           H  
ATOM    328  HB3 TYR    22      28.813  37.893  44.284  1.00  0.00           H  
ATOM    329  HD1 TYR    22      27.679  34.643  45.442  1.00  0.00           H  
ATOM    330  HE1 TYR    22      27.091  34.105  47.814  1.00  0.00           H  
ATOM    331  HH  TYR    22      26.654  35.237  49.973  1.00  0.00           H  
ATOM    332  HE2 TYR    22      26.772  38.360  48.589  1.00  0.00           H  
ATOM    333  HD2 TYR    22      27.658  38.806  46.360  1.00  0.00           H  
ATOM    334  N   PRO    23      27.356  39.030  41.879  1.00  0.00           N  
ATOM    335  CA  PRO    23      27.981  39.893  40.872  1.00  0.00           C  
ATOM    336  C   PRO    23      29.519  40.008  41.069  1.00  0.00           C  
ATOM    337  O   PRO    23      30.028  40.164  42.201  1.00  0.00           O  
ATOM    338  CD  PRO    23      26.153  39.674  42.373  1.00  0.00           C  
ATOM    339  CG  PRO    23      25.861  40.879  41.497  1.00  0.00           C  
ATOM    340  CB  PRO    23      27.323  41.250  41.138  1.00  0.00           C  
ATOM    341  HD2 PRO    23      26.205  39.964  43.422  1.00  0.00           H  
ATOM    342  HD3 PRO    23      25.343  38.967  42.192  1.00  0.00           H  
ATOM    343  HG2 PRO    23      25.325  41.710  41.955  1.00  0.00           H  
ATOM    344  HG3 PRO    23      25.274  40.612  40.618  1.00  0.00           H  
ATOM    345  HB2 PRO    23      27.840  41.810  41.917  1.00  0.00           H  
ATOM    346  HB3 PRO    23      27.381  41.774  40.184  1.00  0.00           H  
ATOM    347  HA  PRO    23      27.578  39.497  39.940  1.00  0.00           H  
ATOM    348  N   ALA    24      30.224  40.020  39.943  1.00  0.00           N  
ATOM    349  CA  ALA    24      31.727  39.980  39.879  1.00  0.00           C  
ATOM    350  C   ALA    24      32.199  40.626  38.562  1.00  0.00           C  
ATOM    351  O   ALA    24      31.510  41.116  37.679  1.00  0.00           O  
ATOM    352  CB  ALA    24      31.962  38.490  39.763  1.00  0.00           C  
ATOM    353  H   ALA    24      29.811  39.966  39.023  1.00  0.00           H  
ATOM    354  HA  ALA    24      32.260  40.403  40.732  1.00  0.00           H  
ATOM    355  HB1 ALA    24      31.736  38.153  38.752  1.00  0.00           H  
ATOM    356  HB2 ALA    24      32.998  38.229  39.974  1.00  0.00           H  
ATOM    357  HB3 ALA    24      31.350  37.891  40.437  1.00  0.00           H  
ATOM    358  N   THR    25      33.483  40.712  38.502  1.00  0.00           N  
ATOM    359  CA  THR    25      34.342  41.061  37.416  1.00  0.00           C  
ATOM    360  C   THR    25      35.351  39.976  37.200  1.00  0.00           C  
ATOM    361  O   THR    25      35.895  39.343  38.152  1.00  0.00           O  
ATOM    362  CB  THR    25      35.049  42.437  37.708  1.00  0.00           C  
ATOM    363  CG2 THR    25      36.083  42.840  36.644  1.00  0.00           C  
ATOM    364  OG1 THR    25      34.159  43.508  37.757  1.00  0.00           O  
ATOM    365  H   THR    25      33.984  40.374  39.311  1.00  0.00           H  
ATOM    366  HA  THR    25      33.691  41.302  36.575  1.00  0.00           H  
ATOM    367  HB  THR    25      35.506  42.402  38.697  1.00  0.00           H  
ATOM    368 HG21 THR    25      35.628  42.720  35.661  1.00  0.00           H  
ATOM    369 HG22 THR    25      36.402  43.870  36.808  1.00  0.00           H  
ATOM    370 HG23 THR    25      36.985  42.229  36.593  1.00  0.00           H  
ATOM    371  HG1 THR    25      33.836  43.448  38.659  1.00  0.00           H  
ATOM    372  N   ILE    26      35.656  39.631  35.947  1.00  0.00           N  
ATOM    373  CA  ILE    26      36.687  38.684  35.400  1.00  0.00           C  
ATOM    374  C   ILE    26      38.085  39.154  35.534  1.00  0.00           C  
ATOM    375  O   ILE    26      38.598  39.921  34.684  1.00  0.00           O  
ATOM    376  CB  ILE    26      36.168  38.092  34.041  1.00  0.00           C  
ATOM    377  CG2 ILE    26      37.186  37.087  33.389  1.00  0.00           C  
ATOM    378  CG1 ILE    26      34.693  37.636  33.920  1.00  0.00           C  
ATOM    379  CD1 ILE    26      34.332  36.876  32.619  1.00  0.00           C  
ATOM    380  H   ILE    26      34.995  40.078  35.328  1.00  0.00           H  
ATOM    381  HA  ILE    26      36.721  37.875  36.129  1.00  0.00           H  
ATOM    382  HB  ILE    26      36.269  38.966  33.397  1.00  0.00           H  
ATOM    383 HG21 ILE    26      36.893  36.879  32.360  1.00  0.00           H  
ATOM    384 HG22 ILE    26      38.212  37.456  33.374  1.00  0.00           H  
ATOM    385 HG23 ILE    26      37.215  36.167  33.973  1.00  0.00           H  
ATOM    386 HG12 ILE    26      34.485  36.832  34.625  1.00  0.00           H  
ATOM    387 HG13 ILE    26      33.934  38.408  34.051  1.00  0.00           H  
ATOM    388 HD11 ILE    26      34.683  35.847  32.537  1.00  0.00           H  
ATOM    389 HD12 ILE    26      33.260  37.032  32.507  1.00  0.00           H  
ATOM    390 HD13 ILE    26      34.730  37.422  31.765  1.00  0.00           H  
ATOM    391  N   ALA    27      38.803  38.704  36.572  1.00  0.00           N  
ATOM    392  CA  ALA    27      40.238  39.039  36.688  1.00  0.00           C  
ATOM    393  C   ALA    27      41.138  38.254  35.771  1.00  0.00           C  
ATOM    394  O   ALA    27      42.204  38.759  35.413  1.00  0.00           O  
ATOM    395  CB  ALA    27      40.648  38.729  38.139  1.00  0.00           C  
ATOM    396  H   ALA    27      38.427  37.904  37.060  1.00  0.00           H  
ATOM    397  HA  ALA    27      40.378  40.085  36.413  1.00  0.00           H  
ATOM    398  HB1 ALA    27      41.677  39.011  38.359  1.00  0.00           H  
ATOM    399  HB2 ALA    27      40.139  39.382  38.849  1.00  0.00           H  
ATOM    400  HB3 ALA    27      40.404  37.701  38.406  1.00  0.00           H  
ATOM    401  N   SER    28      40.679  37.121  35.161  1.00  0.00           N  
ATOM    402  CA  SER    28      41.616  36.340  34.226  1.00  0.00           C  
ATOM    403  C   SER    28      40.826  35.313  33.337  1.00  0.00           C  
ATOM    404  O   SER    28      39.724  34.869  33.696  1.00  0.00           O  
ATOM    405  CB  SER    28      42.731  35.561  35.065  1.00  0.00           C  
ATOM    406  OG  SER    28      43.738  35.029  34.238  1.00  0.00           O  
ATOM    407  H   SER    28      39.848  36.668  35.513  1.00  0.00           H  
ATOM    408  HA  SER    28      42.115  36.976  33.496  1.00  0.00           H  
ATOM    409  HB2 SER    28      43.148  36.250  35.800  1.00  0.00           H  
ATOM    410  HB3 SER    28      42.168  34.740  35.510  1.00  0.00           H  
ATOM    411  HG  SER    28      44.469  35.644  34.138  1.00  0.00           H  
ATOM    412  N   ILE    29      41.406  34.865  32.202  1.00  0.00           N  
ATOM    413  CA  ILE    29      40.807  33.778  31.454  1.00  0.00           C  
ATOM    414  C   ILE    29      41.941  32.871  30.898  1.00  0.00           C  
ATOM    415  O   ILE    29      42.805  33.302  30.145  1.00  0.00           O  
ATOM    416  CB  ILE    29      39.863  34.288  30.291  1.00  0.00           C  
ATOM    417  CG2 ILE    29      39.269  33.087  29.534  1.00  0.00           C  
ATOM    418  CG1 ILE    29      38.667  35.233  30.659  1.00  0.00           C  
ATOM    419  CD1 ILE    29      37.910  35.921  29.491  1.00  0.00           C  
ATOM    420  H   ILE    29      42.170  35.402  31.815  1.00  0.00           H  
ATOM    421  HA  ILE    29      40.209  33.266  32.209  1.00  0.00           H  
ATOM    422  HB  ILE    29      40.622  34.755  29.664  1.00  0.00           H  
ATOM    423 HG21 ILE    29      38.748  33.449  28.648  1.00  0.00           H  
ATOM    424 HG22 ILE    29      40.085  32.398  29.310  1.00  0.00           H  
ATOM    425 HG23 ILE    29      38.583  32.500  30.144  1.00  0.00           H  
ATOM    426 HG12 ILE    29      37.942  34.675  31.252  1.00  0.00           H  
ATOM    427 HG13 ILE    29      39.079  36.030  31.280  1.00  0.00           H  
ATOM    428 HD11 ILE    29      37.420  35.257  28.779  1.00  0.00           H  
ATOM    429 HD12 ILE    29      37.273  36.706  29.899  1.00  0.00           H  
ATOM    430 HD13 ILE    29      38.681  36.494  28.975  1.00  0.00           H  
ATOM    431  N   ASP    30      41.943  31.574  31.305  1.00  0.00           N  
ATOM    432  CA  ASP    30      42.636  30.518  30.684  1.00  0.00           C  
ATOM    433  C   ASP    30      41.788  29.941  29.522  1.00  0.00           C  
ATOM    434  O   ASP    30      41.228  28.867  29.672  1.00  0.00           O  
ATOM    435  CB  ASP    30      42.984  29.427  31.746  1.00  0.00           C  
ATOM    436  CG  ASP    30      43.939  29.973  32.828  1.00  0.00           C  
ATOM    437  OD1 ASP    30      44.440  29.151  33.694  1.00  0.00           O  
ATOM    438  OD2 ASP    30      44.316  31.184  32.826  1.00  0.00           O1-
ATOM    439  H   ASP    30      41.089  31.263  31.747  1.00  0.00           H  
ATOM    440  HA  ASP    30      43.544  30.858  30.189  1.00  0.00           H  
ATOM    441  HB2 ASP    30      42.104  29.132  32.317  1.00  0.00           H  
ATOM    442  HB3 ASP    30      43.410  28.543  31.271  1.00  0.00           H  
ATOM    443  N   PHE    31      41.794  30.640  28.369  1.00  0.00           N  
ATOM    444  CA  PHE    31      40.977  30.375  27.166  1.00  0.00           C  
ATOM    445  C   PHE    31      41.174  28.896  26.797  1.00  0.00           C  
ATOM    446  O   PHE    31      40.226  28.179  26.432  1.00  0.00           O  
ATOM    447  CB  PHE    31      41.227  31.316  25.955  1.00  0.00           C  
ATOM    448  CG  PHE    31      41.180  32.790  26.381  1.00  0.00           C  
ATOM    449  CD1 PHE    31      42.314  33.518  26.913  1.00  0.00           C  
ATOM    450  CE1 PHE    31      42.114  34.869  27.295  1.00  0.00           C  
ATOM    451  CZ  PHE    31      40.906  35.633  26.981  1.00  0.00           C  
ATOM    452  CE2 PHE    31      39.964  34.929  26.250  1.00  0.00           C  
ATOM    453  CD2 PHE    31      40.016  33.551  25.978  1.00  0.00           C  
ATOM    454  H   PHE    31      42.258  31.535  28.293  1.00  0.00           H  
ATOM    455  HA  PHE    31      39.939  30.515  27.467  1.00  0.00           H  
ATOM    456  HB2 PHE    31      42.231  31.134  25.571  1.00  0.00           H  
ATOM    457  HB3 PHE    31      40.480  31.152  25.178  1.00  0.00           H  
ATOM    458  HD1 PHE    31      43.249  33.032  27.148  1.00  0.00           H  
ATOM    459  HE1 PHE    31      42.911  35.350  27.843  1.00  0.00           H  
ATOM    460  HZ  PHE    31      40.778  36.657  27.300  1.00  0.00           H  
ATOM    461  HE2 PHE    31      39.114  35.473  25.867  1.00  0.00           H  
ATOM    462  HD2 PHE    31      39.200  33.113  25.422  1.00  0.00           H  
ATOM    463  N   LYS    32      42.404  28.389  26.704  1.00  0.00           N  
ATOM    464  CA  LYS    32      42.691  26.976  26.360  1.00  0.00           C  
ATOM    465  C   LYS    32      42.024  25.931  27.269  1.00  0.00           C  
ATOM    466  O   LYS    32      41.587  24.936  26.755  1.00  0.00           O  
ATOM    467  CB  LYS    32      44.183  26.806  26.455  1.00  0.00           C  
ATOM    468  CG  LYS    32      44.847  27.532  25.342  1.00  0.00           C  
ATOM    469  CD  LYS    32      46.427  27.482  25.577  1.00  0.00           C  
ATOM    470  CE  LYS    32      47.145  28.011  24.348  1.00  0.00           C  
ATOM    471  NZ  LYS    32      48.646  27.996  24.580  1.00  0.00           N1+
ATOM    472  H   LYS    32      43.143  28.899  27.167  1.00  0.00           H  
ATOM    473  HA  LYS    32      42.315  26.808  25.351  1.00  0.00           H  
ATOM    474  HB2 LYS    32      44.465  27.163  27.446  1.00  0.00           H  
ATOM    475  HB3 LYS    32      44.472  25.755  26.438  1.00  0.00           H  
ATOM    476  HG2 LYS    32      44.648  27.076  24.373  1.00  0.00           H  
ATOM    477  HG3 LYS    32      44.575  28.587  25.306  1.00  0.00           H  
ATOM    478  HD2 LYS    32      46.615  28.059  26.483  1.00  0.00           H  
ATOM    479  HD3 LYS    32      46.718  26.450  25.774  1.00  0.00           H  
ATOM    480  HE2 LYS    32      46.974  27.239  23.598  1.00  0.00           H  
ATOM    481  HE3 LYS    32      46.722  28.967  24.040  1.00  0.00           H  
ATOM    482  HZ1 LYS    32      49.143  28.126  23.710  1.00  0.00           H  
ATOM    483  HZ2 LYS    32      48.907  28.653  25.301  1.00  0.00           H  
ATOM    484  HZ3 LYS    32      49.001  27.139  24.979  1.00  0.00           H  
ATOM    485  N   ARG    33      41.982  26.213  28.574  1.00  0.00           N  
ATOM    486  CA  ARG    33      41.302  25.362  29.557  1.00  0.00           C  
ATOM    487  C   ARG    33      39.738  25.510  29.575  1.00  0.00           C  
ATOM    488  O   ARG    33      39.067  24.694  30.214  1.00  0.00           O  
ATOM    489  CB  ARG    33      41.794  25.653  31.021  1.00  0.00           C  
ATOM    490  CG  ARG    33      43.273  25.228  31.283  1.00  0.00           C  
ATOM    491  CD  ARG    33      43.696  25.122  32.752  1.00  0.00           C  
ATOM    492  NE  ARG    33      43.501  26.430  33.511  1.00  0.00           N  
ATOM    493  CZ  ARG    33      42.607  26.620  34.437  1.00  0.00           C  
ATOM    494  NH1 ARG    33      41.616  25.837  34.689  1.00  0.00           N  
ATOM    495  NH2 ARG    33      42.694  27.697  35.121  1.00  0.00           N1+
ATOM    496  H   ARG    33      42.285  27.142  28.829  1.00  0.00           H  
ATOM    497  HA  ARG    33      41.435  24.294  29.391  1.00  0.00           H  
ATOM    498  HB2 ARG    33      41.576  26.709  31.175  1.00  0.00           H  
ATOM    499  HB3 ARG    33      41.248  25.098  31.784  1.00  0.00           H  
ATOM    500  HG2 ARG    33      43.467  24.261  30.821  1.00  0.00           H  
ATOM    501  HG3 ARG    33      43.917  25.905  30.722  1.00  0.00           H  
ATOM    502  HD2 ARG    33      43.247  24.199  33.120  1.00  0.00           H  
ATOM    503  HD3 ARG    33      44.746  24.830  32.761  1.00  0.00           H  
ATOM    504  HE  ARG    33      44.027  27.233  33.196  1.00  0.00           H  
ATOM    505 HH11 ARG    33      41.569  25.027  34.089  1.00  0.00           H  
ATOM    506 HH12 ARG    33      40.948  26.281  35.304  1.00  0.00           H  
ATOM    507 HH21 ARG    33      43.396  28.381  34.878  1.00  0.00           H  
ATOM    508 HH22 ARG    33      42.026  27.921  35.845  1.00  0.00           H  
ATOM    509  N   GLU    34      39.230  26.623  29.092  1.00  0.00           N  
ATOM    510  CA  GLU    34      37.858  27.063  29.277  1.00  0.00           C  
ATOM    511  C   GLU    34      37.492  27.244  30.775  1.00  0.00           C  
ATOM    512  O   GLU    34      36.497  26.793  31.305  1.00  0.00           O  
ATOM    513  CB  GLU    34      36.842  26.228  28.495  1.00  0.00           C  
ATOM    514  CG  GLU    34      37.016  26.367  26.964  1.00  0.00           C  
ATOM    515  CD  GLU    34      37.759  25.318  26.223  1.00  0.00           C  
ATOM    516  OE1 GLU    34      37.910  25.426  24.998  1.00  0.00           O  
ATOM    517  OE2 GLU    34      38.133  24.260  26.788  1.00  0.00           O1-
ATOM    518  H   GLU    34      39.847  27.183  28.522  1.00  0.00           H  
ATOM    519  HA  GLU    34      37.763  28.087  28.916  1.00  0.00           H  
ATOM    520  HB2 GLU    34      36.975  25.179  28.764  1.00  0.00           H  
ATOM    521  HB3 GLU    34      35.843  26.568  28.766  1.00  0.00           H  
ATOM    522  HG2 GLU    34      36.015  26.395  26.531  1.00  0.00           H  
ATOM    523  HG3 GLU    34      37.544  27.286  26.714  1.00  0.00           H  
ATOM    524  N   THR    35      38.328  28.059  31.443  1.00  0.00           N  
ATOM    525  CA  THR    35      37.899  28.655  32.778  1.00  0.00           C  
ATOM    526  C   THR    35      38.347  30.149  32.790  1.00  0.00           C  
ATOM    527  O   THR    35      39.187  30.668  31.980  1.00  0.00           O  
ATOM    528  CB  THR    35      38.518  27.948  34.012  1.00  0.00           C  
ATOM    529  CG2 THR    35      38.214  26.441  33.999  1.00  0.00           C  
ATOM    530  OG1 THR    35      39.969  28.038  34.016  1.00  0.00           O  
ATOM    531  H   THR    35      39.274  28.193  31.117  1.00  0.00           H  
ATOM    532  HA  THR    35      36.809  28.687  32.775  1.00  0.00           H  
ATOM    533  HB  THR    35      38.139  28.447  34.904  1.00  0.00           H  
ATOM    534 HG21 THR    35      38.344  26.124  35.034  1.00  0.00           H  
ATOM    535 HG22 THR    35      37.266  26.246  33.497  1.00  0.00           H  
ATOM    536 HG23 THR    35      38.901  25.858  33.386  1.00  0.00           H  
ATOM    537  HG1 THR    35      40.239  28.876  34.398  1.00  0.00           H  
ATOM    538  N   CYS    36      37.851  30.850  33.814  1.00  0.00           N  
ATOM    539  CA  CYS    36      38.175  32.240  34.148  1.00  0.00           C  
ATOM    540  C   CYS    36      38.270  32.457  35.666  1.00  0.00           C  
ATOM    541  O   CYS    36      37.660  31.661  36.339  1.00  0.00           O  
ATOM    542  CB  CYS    36      37.121  33.158  33.522  1.00  0.00           C  
ATOM    543  SG  CYS    36      35.488  33.087  34.240  1.00  0.00           S  
ATOM    544  H   CYS    36      37.111  30.457  34.377  1.00  0.00           H  
ATOM    545  HA  CYS    36      39.186  32.382  33.766  1.00  0.00           H  
ATOM    546  HB2 CYS    36      37.487  34.185  33.536  1.00  0.00           H  
ATOM    547  HB3 CYS    36      37.034  32.922  32.461  1.00  0.00           H  
ATOM    548  HG  CYS    36      35.562  31.790  34.551  1.00  0.00           H  
ATOM    549  N   VAL    37      39.003  33.413  36.268  1.00  0.00           N  
ATOM    550  CA  VAL    37      38.899  33.859  37.624  1.00  0.00           C  
ATOM    551  C   VAL    37      38.092  35.054  37.714  1.00  0.00           C  
ATOM    552  O   VAL    37      38.218  35.987  36.910  1.00  0.00           O  
ATOM    553  CB  VAL    37      40.367  34.130  38.213  1.00  0.00           C  
ATOM    554  CG1 VAL    37      40.259  34.423  39.697  1.00  0.00           C  
ATOM    555  CG2 VAL    37      41.292  32.963  37.954  1.00  0.00           C  
ATOM    556  H   VAL    37      39.433  34.058  35.620  1.00  0.00           H  
ATOM    557  HA  VAL    37      38.359  33.121  38.218  1.00  0.00           H  
ATOM    558  HB  VAL    37      40.864  34.983  37.752  1.00  0.00           H  
ATOM    559 HG11 VAL    37      41.269  34.596  40.068  1.00  0.00           H  
ATOM    560 HG12 VAL    37      39.575  35.259  39.847  1.00  0.00           H  
ATOM    561 HG13 VAL    37      39.892  33.535  40.212  1.00  0.00           H  
ATOM    562 HG21 VAL    37      42.141  33.059  38.631  1.00  0.00           H  
ATOM    563 HG22 VAL    37      40.803  32.021  38.201  1.00  0.00           H  
ATOM    564 HG23 VAL    37      41.636  33.087  36.926  1.00  0.00           H  
ATOM    565  N   VAL    38      37.122  35.029  38.645  1.00  0.00           N  
ATOM    566  CA  VAL    38      36.252  36.195  39.040  1.00  0.00           C  
ATOM    567  C   VAL    38      36.701  36.740  40.363  1.00  0.00           C  
ATOM    568  O   VAL    38      37.128  36.020  41.232  1.00  0.00           O  
ATOM    569  CB  VAL    38      34.771  35.717  38.952  1.00  0.00           C  
ATOM    570  CG1 VAL    38      34.483  34.922  37.634  1.00  0.00           C  
ATOM    571  CG2 VAL    38      34.167  34.971  40.145  1.00  0.00           C  
ATOM    572  H   VAL    38      37.149  34.260  39.300  1.00  0.00           H  
ATOM    573  HA  VAL    38      36.437  36.982  38.309  1.00  0.00           H  
ATOM    574  HB  VAL    38      34.213  36.648  39.053  1.00  0.00           H  
ATOM    575 HG11 VAL    38      34.717  35.557  36.779  1.00  0.00           H  
ATOM    576 HG12 VAL    38      35.057  33.995  37.649  1.00  0.00           H  
ATOM    577 HG13 VAL    38      33.419  34.688  37.638  1.00  0.00           H  
ATOM    578 HG21 VAL    38      34.381  35.477  41.087  1.00  0.00           H  
ATOM    579 HG22 VAL    38      33.092  34.917  39.976  1.00  0.00           H  
ATOM    580 HG23 VAL    38      34.509  33.938  40.095  1.00  0.00           H  
ATOM    581  N   VAL    39      36.502  38.083  40.489  1.00  0.00           N  
ATOM    582  CA  VAL    39      36.693  38.856  41.811  1.00  0.00           C  
ATOM    583  C   VAL    39      35.349  39.505  42.068  1.00  0.00           C  
ATOM    584  O   VAL    39      34.908  40.231  41.164  1.00  0.00           O  
ATOM    585  CB  VAL    39      37.929  39.740  41.800  1.00  0.00           C  
ATOM    586  CG1 VAL    39      38.205  40.625  40.579  1.00  0.00           C  
ATOM    587  CG2 VAL    39      37.957  40.687  42.975  1.00  0.00           C  
ATOM    588  H   VAL    39      36.294  38.606  39.650  1.00  0.00           H  
ATOM    589  HA  VAL    39      36.850  38.112  42.591  1.00  0.00           H  
ATOM    590  HB  VAL    39      38.720  38.992  41.848  1.00  0.00           H  
ATOM    591 HG11 VAL    39      39.146  41.168  40.489  1.00  0.00           H  
ATOM    592 HG12 VAL    39      38.287  39.964  39.717  1.00  0.00           H  
ATOM    593 HG13 VAL    39      37.551  41.481  40.412  1.00  0.00           H  
ATOM    594 HG21 VAL    39      38.810  41.362  42.902  1.00  0.00           H  
ATOM    595 HG22 VAL    39      37.130  41.396  42.945  1.00  0.00           H  
ATOM    596 HG23 VAL    39      37.957  40.131  43.913  1.00  0.00           H  
ATOM    597  N   TYR    40      34.732  39.170  43.186  1.00  0.00           N  
ATOM    598  CA  TYR    40      33.359  39.485  43.567  1.00  0.00           C  
ATOM    599  C   TYR    40      33.298  40.934  43.957  1.00  0.00           C  
ATOM    600  O   TYR    40      34.014  41.438  44.870  1.00  0.00           O  
ATOM    601  CB  TYR    40      32.855  38.519  44.599  1.00  0.00           C  
ATOM    602  CG  TYR    40      32.769  37.053  44.157  1.00  0.00           C  
ATOM    603  CD1 TYR    40      33.609  36.119  44.829  1.00  0.00           C  
ATOM    604  CE1 TYR    40      33.436  34.768  44.533  1.00  0.00           C  
ATOM    605  CZ  TYR    40      32.584  34.411  43.490  1.00  0.00           C  
ATOM    606  OH  TYR    40      32.450  33.112  43.013  1.00  0.00           O  
ATOM    607  CE2 TYR    40      31.761  35.377  42.832  1.00  0.00           C  
ATOM    608  CD2 TYR    40      31.930  36.738  43.114  1.00  0.00           C  
ATOM    609  H   TYR    40      35.227  38.524  43.785  1.00  0.00           H  
ATOM    610  HA  TYR    40      32.741  39.277  42.695  1.00  0.00           H  
ATOM    611  HB2 TYR    40      33.520  38.642  45.455  1.00  0.00           H  
ATOM    612  HB3 TYR    40      31.829  38.798  44.838  1.00  0.00           H  
ATOM    613  HD1 TYR    40      34.396  36.452  45.490  1.00  0.00           H  
ATOM    614  HE1 TYR    40      33.888  34.028  45.176  1.00  0.00           H  
ATOM    615  HH  TYR    40      32.828  32.380  43.506  1.00  0.00           H  
ATOM    616  HE2 TYR    40      31.091  34.994  42.077  1.00  0.00           H  
ATOM    617  HD2 TYR    40      31.340  37.481  42.597  1.00  0.00           H  
ATOM    618  N   THR    41      32.340  41.675  43.417  1.00  0.00           N  
ATOM    619  CA  THR    41      32.300  43.166  43.355  1.00  0.00           C  
ATOM    620  C   THR    41      31.978  43.756  44.708  1.00  0.00           C  
ATOM    621  O   THR    41      30.959  43.624  45.428  1.00  0.00           O  
ATOM    622  CB  THR    41      31.436  43.548  42.251  1.00  0.00           C  
ATOM    623  CG2 THR    41      31.135  45.071  42.009  1.00  0.00           C  
ATOM    624  OG1 THR    41      31.983  43.034  41.080  1.00  0.00           O  
ATOM    625  H   THR    41      31.792  41.214  42.704  1.00  0.00           H  
ATOM    626  HA  THR    41      33.260  43.541  43.001  1.00  0.00           H  
ATOM    627  HB  THR    41      30.461  43.102  42.444  1.00  0.00           H  
ATOM    628 HG21 THR    41      31.915  45.673  42.476  1.00  0.00           H  
ATOM    629 HG22 THR    41      31.090  45.340  40.954  1.00  0.00           H  
ATOM    630 HG23 THR    41      30.188  45.375  42.454  1.00  0.00           H  
ATOM    631  HG1 THR    41      32.939  43.104  41.135  1.00  0.00           H  
ATOM    632  N   GLY    42      32.994  44.440  45.243  1.00  0.00           N  
ATOM    633  CA  GLY    42      32.930  45.215  46.519  1.00  0.00           C  
ATOM    634  C   GLY    42      33.268  44.417  47.782  1.00  0.00           C  
ATOM    635  O   GLY    42      33.499  45.008  48.820  1.00  0.00           O  
ATOM    636  H   GLY    42      33.779  44.578  44.623  1.00  0.00           H  
ATOM    637  HA2 GLY    42      33.702  45.985  46.491  1.00  0.00           H  
ATOM    638  HA3 GLY    42      31.934  45.647  46.609  1.00  0.00           H  
ATOM    639  N   TYR    43      33.369  43.120  47.612  1.00  0.00           N  
ATOM    640  CA  TYR    43      33.879  42.102  48.557  1.00  0.00           C  
ATOM    641  C   TYR    43      35.377  41.674  48.385  1.00  0.00           C  
ATOM    642  O   TYR    43      35.966  41.274  49.360  1.00  0.00           O  
ATOM    643  CB  TYR    43      33.071  40.740  48.614  1.00  0.00           C  
ATOM    644  CG  TYR    43      31.549  40.671  48.855  1.00  0.00           C  
ATOM    645  CD1 TYR    43      30.582  41.016  47.945  1.00  0.00           C  
ATOM    646  CE1 TYR    43      29.232  40.961  48.291  1.00  0.00           C  
ATOM    647  CZ  TYR    43      28.849  40.623  49.622  1.00  0.00           C  
ATOM    648  OH  TYR    43      27.590  40.570  49.981  1.00  0.00           O  
ATOM    649  CE2 TYR    43      29.841  40.316  50.572  1.00  0.00           C  
ATOM    650  CD2 TYR    43      31.193  40.325  50.105  1.00  0.00           C  
ATOM    651  H   TYR    43      33.052  42.803  46.706  1.00  0.00           H  
ATOM    652  HA  TYR    43      33.752  42.517  49.556  1.00  0.00           H  
ATOM    653  HB2 TYR    43      33.348  40.321  47.647  1.00  0.00           H  
ATOM    654  HB3 TYR    43      33.610  40.075  49.289  1.00  0.00           H  
ATOM    655  HD1 TYR    43      30.780  41.468  46.985  1.00  0.00           H  
ATOM    656  HE1 TYR    43      28.469  41.247  47.583  1.00  0.00           H  
ATOM    657  HH  TYR    43      27.001  40.793  49.257  1.00  0.00           H  
ATOM    658  HE2 TYR    43      29.461  40.128  51.565  1.00  0.00           H  
ATOM    659  HD2 TYR    43      31.923  40.084  50.863  1.00  0.00           H  
ATOM    660  N   GLY    44      35.970  41.904  47.185  1.00  0.00           N  
ATOM    661  CA  GLY    44      37.378  41.653  46.878  1.00  0.00           C  
ATOM    662  C   GLY    44      37.875  40.216  46.909  1.00  0.00           C  
ATOM    663  O   GLY    44      39.037  39.826  46.586  1.00  0.00           O  
ATOM    664  H   GLY    44      35.382  42.205  46.422  1.00  0.00           H  
ATOM    665  HA2 GLY    44      37.583  42.031  45.876  1.00  0.00           H  
ATOM    666  HA3 GLY    44      38.012  42.309  47.473  1.00  0.00           H  
ATOM    667  N   ASN    45      37.000  39.302  47.336  1.00  0.00           N  
ATOM    668  CA  ASN    45      37.106  37.820  47.278  1.00  0.00           C  
ATOM    669  C   ASN    45      37.056  37.322  45.837  1.00  0.00           C  
ATOM    670  O   ASN    45      36.500  37.948  44.980  1.00  0.00           O  
ATOM    671  CB  ASN    45      35.987  37.219  48.129  1.00  0.00           C  
ATOM    672  CG  ASN    45      36.270  37.389  49.591  1.00  0.00           C  
ATOM    673  OD1 ASN    45      35.834  38.243  50.352  1.00  0.00           O  
ATOM    674  ND2 ASN    45      37.326  36.708  50.062  1.00  0.00           N  
ATOM    675  H   ASN    45      36.156  39.700  47.721  1.00  0.00           H  
ATOM    676  HA  ASN    45      38.075  37.623  47.737  1.00  0.00           H  
ATOM    677  HB2 ASN    45      35.048  37.715  47.885  1.00  0.00           H  
ATOM    678  HB3 ASN    45      35.927  36.145  47.955  1.00  0.00           H  
ATOM    679 HD21 ASN    45      37.908  36.283  49.355  1.00  0.00           H  
ATOM    680 HD22 ASN    45      37.617  36.714  51.029  1.00  0.00           H  
ATOM    681  N   ARG    46      37.581  36.132  45.562  1.00  0.00           N  
ATOM    682  CA  ARG    46      37.745  35.554  44.248  1.00  0.00           C  
ATOM    683  C   ARG    46      37.856  34.057  44.237  1.00  0.00           C  
ATOM    684  O   ARG    46      38.074  33.416  45.225  1.00  0.00           O  
ATOM    685  CB  ARG    46      38.913  36.320  43.511  1.00  0.00           C  
ATOM    686  CG  ARG    46      40.233  36.254  44.323  1.00  0.00           C  
ATOM    687  CD  ARG    46      41.426  36.763  43.534  1.00  0.00           C  
ATOM    688  NE  ARG    46      41.445  38.241  43.574  1.00  0.00           N  
ATOM    689  CZ  ARG    46      41.524  39.099  42.598  1.00  0.00           C  
ATOM    690  NH1 ARG    46      41.497  38.753  41.313  1.00  0.00           N  
ATOM    691  NH2 ARG    46      41.722  40.386  42.793  1.00  0.00           N1+
ATOM    692  H   ARG    46      38.163  35.676  46.250  1.00  0.00           H  
ATOM    693  HA  ARG    46      36.795  35.785  43.765  1.00  0.00           H  
ATOM    694  HB2 ARG    46      39.188  35.894  42.546  1.00  0.00           H  
ATOM    695  HB3 ARG    46      38.572  37.356  43.498  1.00  0.00           H  
ATOM    696  HG2 ARG    46      40.012  36.699  45.293  1.00  0.00           H  
ATOM    697  HG3 ARG    46      40.382  35.214  44.617  1.00  0.00           H  
ATOM    698  HD2 ARG    46      42.381  36.417  43.933  1.00  0.00           H  
ATOM    699  HD3 ARG    46      41.197  36.386  42.537  1.00  0.00           H  
ATOM    700  HE  ARG    46      41.376  38.629  44.504  1.00  0.00           H  
ATOM    701 HH11 ARG    46      41.454  37.750  41.204  1.00  0.00           H  
ATOM    702 HH12 ARG    46      41.540  39.416  40.552  1.00  0.00           H  
ATOM    703 HH21 ARG    46      41.493  40.745  43.708  1.00  0.00           H  
ATOM    704 HH22 ARG    46      41.880  40.980  41.990  1.00  0.00           H  
ATOM    705  N   GLU    47      37.582  33.629  42.996  1.00  0.00           N  
ATOM    706  CA  GLU    47      37.221  32.247  42.648  1.00  0.00           C  
ATOM    707  C   GLU    47      37.377  31.955  41.165  1.00  0.00           C  
ATOM    708  O   GLU    47      37.010  32.746  40.265  1.00  0.00           O  
ATOM    709  CB  GLU    47      35.734  32.038  43.001  1.00  0.00           C  
ATOM    710  CG  GLU    47      35.321  30.600  42.851  1.00  0.00           C  
ATOM    711  CD  GLU    47      34.025  30.285  43.617  1.00  0.00           C  
ATOM    712  OE1 GLU    47      33.527  29.129  43.328  1.00  0.00           O  
ATOM    713  OE2 GLU    47      33.668  30.984  44.549  1.00  0.00           O1-
ATOM    714  H   GLU    47      37.375  34.300  42.270  1.00  0.00           H  
ATOM    715  HA  GLU    47      37.755  31.505  43.242  1.00  0.00           H  
ATOM    716  HB2 GLU    47      35.604  32.432  44.008  1.00  0.00           H  
ATOM    717  HB3 GLU    47      35.093  32.563  42.293  1.00  0.00           H  
ATOM    718  HG2 GLU    47      35.169  30.278  41.820  1.00  0.00           H  
ATOM    719  HG3 GLU    47      36.102  29.989  43.303  1.00  0.00           H  
ATOM    720  N   GLU    48      37.894  30.770  40.867  1.00  0.00           N  
ATOM    721  CA  GLU    48      37.911  30.304  39.406  1.00  0.00           C  
ATOM    722  C   GLU    48      36.543  29.715  39.045  1.00  0.00           C  
ATOM    723  O   GLU    48      36.003  28.893  39.795  1.00  0.00           O  
ATOM    724  CB  GLU    48      39.102  29.398  39.130  1.00  0.00           C  
ATOM    725  CG  GLU    48      39.055  28.684  37.755  1.00  0.00           C  
ATOM    726  CD  GLU    48      40.417  28.025  37.470  1.00  0.00           C  
ATOM    727  OE1 GLU    48      40.517  26.934  36.902  1.00  0.00           O  
ATOM    728  OE2 GLU    48      41.405  28.765  37.483  1.00  0.00           O1-
ATOM    729  H   GLU    48      38.137  30.129  41.607  1.00  0.00           H  
ATOM    730  HA  GLU    48      38.120  31.153  38.754  1.00  0.00           H  
ATOM    731  HB2 GLU    48      39.979  30.045  39.102  1.00  0.00           H  
ATOM    732  HB3 GLU    48      39.297  28.668  39.915  1.00  0.00           H  
ATOM    733  HG2 GLU    48      38.291  27.905  37.757  1.00  0.00           H  
ATOM    734  HG3 GLU    48      38.840  29.429  36.990  1.00  0.00           H  
ATOM    735  N   GLN    49      36.040  29.965  37.846  1.00  0.00           N  
ATOM    736  CA  GLN    49      34.752  29.574  37.301  1.00  0.00           C  
ATOM    737  C   GLN    49      34.861  29.016  35.871  1.00  0.00           C  
ATOM    738  O   GLN    49      35.830  29.351  35.104  1.00  0.00           O  
ATOM    739  CB  GLN    49      33.821  30.776  37.312  1.00  0.00           C  
ATOM    740  CG  GLN    49      33.522  31.405  38.731  1.00  0.00           C  
ATOM    741  CD  GLN    49      32.694  30.565  39.675  1.00  0.00           C  
ATOM    742  OE1 GLN    49      32.454  29.361  39.452  1.00  0.00           O  
ATOM    743  NE2 GLN    49      32.344  31.135  40.792  1.00  0.00           N  
ATOM    744  H   GLN    49      36.444  30.762  37.375  1.00  0.00           H  
ATOM    745  HA  GLN    49      34.303  28.803  37.927  1.00  0.00           H  
ATOM    746  HB2 GLN    49      34.154  31.548  36.618  1.00  0.00           H  
ATOM    747  HB3 GLN    49      32.855  30.328  37.078  1.00  0.00           H  
ATOM    748  HG2 GLN    49      34.425  31.600  39.312  1.00  0.00           H  
ATOM    749  HG3 GLN    49      33.042  32.360  38.516  1.00  0.00           H  
ATOM    750 HE21 GLN    49      32.428  32.093  41.098  1.00  0.00           H  
ATOM    751 HE22 GLN    49      31.995  30.558  41.545  1.00  0.00           H  
ATOM    752  N   ASN    50      34.075  28.080  35.479  1.00  0.00           N  
ATOM    753  CA  ASN    50      33.862  27.762  34.063  1.00  0.00           C  
ATOM    754  C   ASN    50      32.999  28.767  33.307  1.00  0.00           C  
ATOM    755  O   ASN    50      31.973  29.195  33.892  1.00  0.00           O  
ATOM    756  CB  ASN    50      33.270  26.272  34.093  1.00  0.00           C  
ATOM    757  CG  ASN    50      34.113  25.255  34.735  1.00  0.00           C  
ATOM    758  OD1 ASN    50      35.054  24.663  34.134  1.00  0.00           O  
ATOM    759  ND2 ASN    50      33.916  25.085  36.025  1.00  0.00           N  
ATOM    760  H   ASN    50      33.370  27.771  36.132  1.00  0.00           H  
ATOM    761  HA  ASN    50      34.826  27.712  33.557  1.00  0.00           H  
ATOM    762  HB2 ASN    50      32.311  26.336  34.607  1.00  0.00           H  
ATOM    763  HB3 ASN    50      33.054  25.937  33.078  1.00  0.00           H  
ATOM    764 HD21 ASN    50      33.349  25.696  36.595  1.00  0.00           H  
ATOM    765 HD22 ASN    50      34.565  24.473  36.500  1.00  0.00           H  
ATOM    766  N   LEU    51      33.321  29.037  32.054  1.00  0.00           N  
ATOM    767  CA  LEU    51      32.632  29.978  31.149  1.00  0.00           C  
ATOM    768  C   LEU    51      31.194  29.572  30.915  1.00  0.00           C  
ATOM    769  O   LEU    51      30.233  30.405  31.016  1.00  0.00           O  
ATOM    770  CB  LEU    51      33.411  30.096  29.854  1.00  0.00           C  
ATOM    771  CG  LEU    51      34.754  30.871  30.035  1.00  0.00           C  
ATOM    772  CD1 LEU    51      35.889  30.670  28.944  1.00  0.00           C  
ATOM    773  CD2 LEU    51      34.569  32.333  30.129  1.00  0.00           C  
ATOM    774  H   LEU    51      33.875  28.278  31.683  1.00  0.00           H  
ATOM    775  HA  LEU    51      32.535  30.914  31.698  1.00  0.00           H  
ATOM    776  HB2 LEU    51      33.619  29.059  29.588  1.00  0.00           H  
ATOM    777  HB3 LEU    51      32.942  30.639  29.033  1.00  0.00           H  
ATOM    778  HG  LEU    51      35.187  30.599  30.997  1.00  0.00           H  
ATOM    779 HD11 LEU    51      36.124  29.611  28.837  1.00  0.00           H  
ATOM    780 HD12 LEU    51      35.547  30.925  27.941  1.00  0.00           H  
ATOM    781 HD13 LEU    51      36.828  31.119  29.265  1.00  0.00           H  
ATOM    782 HD21 LEU    51      33.955  32.740  30.934  1.00  0.00           H  
ATOM    783 HD22 LEU    51      35.560  32.788  30.170  1.00  0.00           H  
ATOM    784 HD23 LEU    51      34.179  32.617  29.152  1.00  0.00           H  
ATOM    785  N   SER    52      30.879  28.268  30.826  1.00  0.00           N  
ATOM    786  CA  SER    52      29.454  27.690  30.863  1.00  0.00           C  
ATOM    787  C   SER    52      28.642  28.240  32.060  1.00  0.00           C  
ATOM    788  O   SER    52      27.433  28.269  31.940  1.00  0.00           O  
ATOM    789  CB  SER    52      29.465  26.189  30.741  1.00  0.00           C  
ATOM    790  OG  SER    52      30.238  25.685  31.843  1.00  0.00           O  
ATOM    791  H   SER    52      31.686  27.720  30.564  1.00  0.00           H  
ATOM    792  HA  SER    52      28.813  27.972  30.029  1.00  0.00           H  
ATOM    793  HB2 SER    52      28.433  25.847  30.812  1.00  0.00           H  
ATOM    794  HB3 SER    52      29.939  25.992  29.779  1.00  0.00           H  
ATOM    795  HG  SER    52      30.666  24.882  31.539  1.00  0.00           H  
ATOM    796  N   ASP    53      29.268  28.472  33.186  1.00  0.00           N  
ATOM    797  CA  ASP    53      28.553  28.922  34.429  1.00  0.00           C  
ATOM    798  C   ASP    53      28.146  30.437  34.580  1.00  0.00           C  
ATOM    799  O   ASP    53      27.355  30.706  35.444  1.00  0.00           O  
ATOM    800  CB  ASP    53      29.235  28.278  35.664  1.00  0.00           C  
ATOM    801  CG  ASP    53      29.268  26.806  35.618  1.00  0.00           C  
ATOM    802  OD1 ASP    53      28.347  26.256  35.044  1.00  0.00           O  
ATOM    803  OD2 ASP    53      30.110  26.180  36.344  1.00  0.00           O1-
ATOM    804  H   ASP    53      30.277  28.438  33.159  1.00  0.00           H  
ATOM    805  HA  ASP    53      27.583  28.437  34.535  1.00  0.00           H  
ATOM    806  HB2 ASP    53      30.253  28.645  35.797  1.00  0.00           H  
ATOM    807  HB3 ASP    53      28.784  28.579  36.610  1.00  0.00           H  
ATOM    808  N   LEU    54      28.670  31.421  33.756  1.00  0.00           N  
ATOM    809  CA  LEU    54      28.566  32.877  33.854  1.00  0.00           C  
ATOM    810  C   LEU    54      27.111  33.328  33.721  1.00  0.00           C  
ATOM    811  O   LEU    54      26.447  32.802  32.802  1.00  0.00           O  
ATOM    812  CB  LEU    54      29.678  33.633  33.007  1.00  0.00           C  
ATOM    813  CG  LEU    54      31.127  33.433  33.370  1.00  0.00           C  
ATOM    814  CD1 LEU    54      32.025  34.514  32.655  1.00  0.00           C  
ATOM    815  CD2 LEU    54      31.170  33.441  34.906  1.00  0.00           C  
ATOM    816  H   LEU    54      29.310  30.981  33.110  1.00  0.00           H  
ATOM    817  HA  LEU    54      28.722  33.212  34.878  1.00  0.00           H  
ATOM    818  HB2 LEU    54      29.559  33.376  31.955  1.00  0.00           H  
ATOM    819  HB3 LEU    54      29.321  34.656  33.128  1.00  0.00           H  
ATOM    820  HG  LEU    54      31.475  32.446  33.063  1.00  0.00           H  
ATOM    821 HD11 LEU    54      32.092  34.345  31.580  1.00  0.00           H  
ATOM    822 HD12 LEU    54      31.665  35.541  32.702  1.00  0.00           H  
ATOM    823 HD13 LEU    54      32.993  34.340  33.125  1.00  0.00           H  
ATOM    824 HD21 LEU    54      30.613  34.323  35.223  1.00  0.00           H  
ATOM    825 HD22 LEU    54      30.692  32.550  35.312  1.00  0.00           H  
ATOM    826 HD23 LEU    54      32.187  33.538  35.287  1.00  0.00           H  
ATOM    827  N   LEU    55      26.637  34.118  34.662  1.00  0.00           N  
ATOM    828  CA  LEU    55      25.315  34.846  34.625  1.00  0.00           C  
ATOM    829  C   LEU    55      25.648  36.328  34.313  1.00  0.00           C  
ATOM    830  O   LEU    55      26.735  36.848  34.580  1.00  0.00           O  
ATOM    831  CB  LEU    55      24.583  34.587  35.994  1.00  0.00           C  
ATOM    832  CG  LEU    55      24.249  33.074  36.350  1.00  0.00           C  
ATOM    833  CD1 LEU    55      24.302  32.944  37.802  1.00  0.00           C  
ATOM    834  CD2 LEU    55      22.782  32.870  35.743  1.00  0.00           C  
ATOM    835  H   LEU    55      27.235  34.342  35.443  1.00  0.00           H  
ATOM    836  HA  LEU    55      24.738  34.467  33.781  1.00  0.00           H  
ATOM    837  HB2 LEU    55      25.195  35.003  36.794  1.00  0.00           H  
ATOM    838  HB3 LEU    55      23.661  35.154  35.870  1.00  0.00           H  
ATOM    839  HG  LEU    55      24.988  32.393  35.928  1.00  0.00           H  
ATOM    840 HD11 LEU    55      25.307  33.119  38.187  1.00  0.00           H  
ATOM    841 HD12 LEU    55      23.678  33.615  38.392  1.00  0.00           H  
ATOM    842 HD13 LEU    55      24.137  31.891  38.031  1.00  0.00           H  
ATOM    843 HD21 LEU    55      22.867  33.119  34.685  1.00  0.00           H  
ATOM    844 HD22 LEU    55      22.619  31.793  35.696  1.00  0.00           H  
ATOM    845 HD23 LEU    55      22.013  33.454  36.249  1.00  0.00           H  
ATOM    846  N   SER    56      24.656  37.066  33.728  1.00  0.00           N  
ATOM    847  CA  SER    56      24.775  38.558  33.591  1.00  0.00           C  
ATOM    848  C   SER    56      24.980  39.342  34.906  1.00  0.00           C  
ATOM    849  O   SER    56      24.444  38.972  35.985  1.00  0.00           O  
ATOM    850  CB  SER    56      23.566  39.072  32.777  1.00  0.00           C  
ATOM    851  OG  SER    56      23.802  38.698  31.422  1.00  0.00           O  
ATOM    852  H   SER    56      23.790  36.617  33.464  1.00  0.00           H  
ATOM    853  HA  SER    56      25.694  38.769  33.044  1.00  0.00           H  
ATOM    854  HB2 SER    56      22.616  38.841  33.258  1.00  0.00           H  
ATOM    855  HB3 SER    56      23.536  40.161  32.811  1.00  0.00           H  
ATOM    856  HG  SER    56      23.632  37.754  31.398  1.00  0.00           H  
ATOM    857  N   PRO    57      25.708  40.512  34.929  1.00  0.00           N  
ATOM    858  CA  PRO    57      25.878  41.309  36.133  1.00  0.00           C  
ATOM    859  C   PRO    57      24.598  41.884  36.734  1.00  0.00           C  
ATOM    860  O   PRO    57      24.619  42.451  37.806  1.00  0.00           O  
ATOM    861  CD  PRO    57      26.427  41.189  33.909  1.00  0.00           C  
ATOM    862  CG  PRO    57      26.558  42.615  34.343  1.00  0.00           C  
ATOM    863  CB  PRO    57      26.903  42.408  35.807  1.00  0.00           C  
ATOM    864  HD2 PRO    57      25.859  40.966  33.005  1.00  0.00           H  
ATOM    865  HD3 PRO    57      27.398  40.722  33.748  1.00  0.00           H  
ATOM    866  HG2 PRO    57      25.652  43.159  34.078  1.00  0.00           H  
ATOM    867  HG3 PRO    57      27.397  43.167  33.922  1.00  0.00           H  
ATOM    868  HB2 PRO    57      26.846  43.280  36.458  1.00  0.00           H  
ATOM    869  HB3 PRO    57      27.908  42.012  35.946  1.00  0.00           H  
ATOM    870  HA  PRO    57      26.238  40.658  36.930  1.00  0.00           H  
ATOM    871  N   ILE    58      23.441  41.759  36.048  1.00  0.00           N  
ATOM    872  CA  ILE    58      22.111  42.085  36.653  1.00  0.00           C  
ATOM    873  C   ILE    58      21.503  40.944  37.477  1.00  0.00           C  
ATOM    874  O   ILE    58      20.676  41.179  38.305  1.00  0.00           O  
ATOM    875  CB  ILE    58      21.053  42.492  35.545  1.00  0.00           C  
ATOM    876  CG2 ILE    58      21.519  43.773  34.858  1.00  0.00           C  
ATOM    877  CG1 ILE    58      20.865  41.293  34.621  1.00  0.00           C  
ATOM    878  CD1 ILE    58      19.692  41.407  33.591  1.00  0.00           C  
ATOM    879  H   ILE    58      23.539  41.390  35.112  1.00  0.00           H  
ATOM    880  HA  ILE    58      22.315  42.931  37.310  1.00  0.00           H  
ATOM    881  HB  ILE    58      20.100  42.738  36.014  1.00  0.00           H  
ATOM    882 HG21 ILE    58      21.574  44.595  35.572  1.00  0.00           H  
ATOM    883 HG22 ILE    58      22.536  43.610  34.496  1.00  0.00           H  
ATOM    884 HG23 ILE    58      20.875  44.055  34.026  1.00  0.00           H  
ATOM    885 HG12 ILE    58      21.824  41.105  34.136  1.00  0.00           H  
ATOM    886 HG13 ILE    58      20.510  40.446  35.207  1.00  0.00           H  
ATOM    887 HD11 ILE    58      18.838  41.705  34.201  1.00  0.00           H  
ATOM    888 HD12 ILE    58      19.883  42.215  32.885  1.00  0.00           H  
ATOM    889 HD13 ILE    58      19.575  40.455  33.074  1.00  0.00           H  
ATOM    890  N   CYS    59      22.035  39.686  37.340  1.00  0.00           N  
ATOM    891  CA  CYS    59      21.641  38.582  38.183  1.00  0.00           C  
ATOM    892  C   CYS    59      22.399  38.583  39.534  1.00  0.00           C  
ATOM    893  O   CYS    59      23.629  38.742  39.560  1.00  0.00           O  
ATOM    894  CB  CYS    59      21.761  37.257  37.367  1.00  0.00           C  
ATOM    895  SG  CYS    59      20.766  35.931  38.036  1.00  0.00           S  
ATOM    896  H   CYS    59      22.886  39.597  36.805  1.00  0.00           H  
ATOM    897  HA  CYS    59      20.610  38.764  38.490  1.00  0.00           H  
ATOM    898  HB2 CYS    59      21.518  37.408  36.315  1.00  0.00           H  
ATOM    899  HB3 CYS    59      22.811  36.969  37.318  1.00  0.00           H  
ATOM    900  HG  CYS    59      19.591  36.545  37.872  1.00  0.00           H  
ATOM    901  N   GLU    60      21.729  38.411  40.621  1.00  0.00           N  
ATOM    902  CA  GLU    60      22.204  38.346  42.021  1.00  0.00           C  
ATOM    903  C   GLU    60      21.235  37.448  42.790  1.00  0.00           C  
ATOM    904  O   GLU    60      20.165  36.955  42.303  1.00  0.00           O  
ATOM    905  CB  GLU    60      22.196  39.755  42.658  1.00  0.00           C  
ATOM    906  CG  GLU    60      22.807  39.862  44.083  1.00  0.00           C  
ATOM    907  CD  GLU    60      23.027  41.322  44.442  1.00  0.00           C  
ATOM    908  OE1 GLU    60      23.878  41.545  45.309  1.00  0.00           O  
ATOM    909  OE2 GLU    60      22.397  42.179  43.818  1.00  0.00           O1-
ATOM    910  H   GLU    60      20.734  38.276  40.511  1.00  0.00           H  
ATOM    911  HA  GLU    60      23.220  37.957  42.084  1.00  0.00           H  
ATOM    912  HB2 GLU    60      22.785  40.336  41.948  1.00  0.00           H  
ATOM    913  HB3 GLU    60      21.174  40.121  42.566  1.00  0.00           H  
ATOM    914  HG2 GLU    60      22.072  39.399  44.740  1.00  0.00           H  
ATOM    915  HG3 GLU    60      23.756  39.328  44.137  1.00  0.00           H  
ATOM    916  N   NME    61      21.741  36.980  43.918  1.00  0.00           N  
ATOM    917  C   NME    61      21.169  35.860  44.740  1.00  0.00           C  
ATOM    918  H   NME    61      22.614  37.247  44.350  1.00  0.00           H  
ATOM    919  H1  NME    61      21.858  35.017  44.681  1.00  0.00           H  
ATOM    920  H2  NME    61      21.158  36.180  45.782  1.00  0.00           H  
ATOM    921  H3  NME    61      20.171  35.572  44.409  1.00  0.00           H  
TER     922      NME    61
CONECT  917  919  920  921
CONECT  919  917
CONECT  920  917
CONECT  921  917
END   
