# Supplementary material for: Exploring Aromatic Cage Flexibility Using Cosolvent Molecular Dynamics Simulations—An In-Silico Case Study of Tudor Domains
Source: J Chem Inf Model. 2024 May 21;64(11):4553–69. doi: 10.1021/acs.jcim.4c00298 (PMC11167732; doi:10.1021/acs.jcim.4c00298)
Supplement: Supplementary file 2 — ci4c00298_si_002.zip [file ci4c00298_si_002.zip › SMN/cluster_representatives/02_TEA_rep_c1.pdb]

TITLE     rep02.c1
REMARK   4      COMPLIES WITH FORMAT V. 3.0, 1-DEC-2006
REMARK 888
REMARK 888 WRITTEN BY MAESTRO (A PRODUCT OF SCHRODINGER, LLC)
CRYST1   65.423   65.423   65.423 109.47 109.47 109.47 P 1           1
ATOM      1  CH3 ACE     1      26.194  39.607  22.412  1.00  0.00           C  
ATOM      2  C   ACE     1      26.690  38.176  22.462  1.00  0.00           C  
ATOM      3  O   ACE     1      26.810  37.577  23.569  1.00  0.00           O  
ATOM      4  H1  ACE     1      25.881  39.870  23.422  1.00  0.00           H  
ATOM      5  H2  ACE     1      27.043  40.199  22.075  1.00  0.00           H  
ATOM      6  H3  ACE     1      25.366  39.873  21.755  1.00  0.00           H  
ATOM      7  N   LEU     2      26.885  37.631  21.265  1.00  0.00           N  
ATOM      8  CA  LEU     2      27.246  36.233  21.058  1.00  0.00           C  
ATOM      9  C   LEU     2      28.806  36.052  21.224  1.00  0.00           C  
ATOM     10  O   LEU     2      29.288  34.898  21.085  1.00  0.00           O  
ATOM     11  CB  LEU     2      26.633  35.779  19.688  1.00  0.00           C  
ATOM     12  CG  LEU     2      25.093  35.769  19.583  1.00  0.00           C  
ATOM     13  CD1 LEU     2      24.729  35.039  18.218  1.00  0.00           C  
ATOM     14  CD2 LEU     2      24.452  34.891  20.679  1.00  0.00           C  
ATOM     15  H   LEU     2      26.873  38.095  20.368  1.00  0.00           H  
ATOM     16  HA  LEU     2      26.889  35.574  21.848  1.00  0.00           H  
ATOM     17  HB2 LEU     2      26.870  36.556  18.962  1.00  0.00           H  
ATOM     18  HB3 LEU     2      27.081  34.829  19.395  1.00  0.00           H  
ATOM     19  HG  LEU     2      24.628  36.739  19.757  1.00  0.00           H  
ATOM     20 HD11 LEU     2      25.473  35.227  17.444  1.00  0.00           H  
ATOM     21 HD12 LEU     2      24.610  33.959  18.297  1.00  0.00           H  
ATOM     22 HD13 LEU     2      23.723  35.401  18.001  1.00  0.00           H  
ATOM     23 HD21 LEU     2      24.510  35.480  21.593  1.00  0.00           H  
ATOM     24 HD22 LEU     2      23.380  34.876  20.484  1.00  0.00           H  
ATOM     25 HD23 LEU     2      24.850  33.884  20.549  1.00  0.00           H  
ATOM     26  N   GLN     3      29.584  37.088  21.478  1.00  0.00           N  
ATOM     27  CA  GLN     3      31.075  37.021  21.605  1.00  0.00           C  
ATOM     28  C   GLN     3      31.561  36.556  22.997  1.00  0.00           C  
ATOM     29  O   GLN     3      30.747  36.454  23.907  1.00  0.00           O  
ATOM     30  CB  GLN     3      31.637  38.422  21.258  1.00  0.00           C  
ATOM     31  CG  GLN     3      31.041  39.182  20.046  1.00  0.00           C  
ATOM     32  CD  GLN     3      29.697  39.843  20.294  1.00  0.00           C  
ATOM     33  OE1 GLN     3      29.266  39.996  21.418  1.00  0.00           O  
ATOM     34  NE2 GLN     3      28.944  40.271  19.294  1.00  0.00           N  
ATOM     35  H   GLN     3      29.185  37.943  21.840  1.00  0.00           H  
ATOM     36  HA  GLN     3      31.532  36.277  20.954  1.00  0.00           H  
ATOM     37  HB2 GLN     3      31.529  39.010  22.169  1.00  0.00           H  
ATOM     38  HB3 GLN     3      32.694  38.235  21.068  1.00  0.00           H  
ATOM     39  HG2 GLN     3      31.719  39.911  19.603  1.00  0.00           H  
ATOM     40  HG3 GLN     3      30.871  38.502  19.211  1.00  0.00           H  
ATOM     41 HE21 GLN     3      29.299  40.154  18.355  1.00  0.00           H  
ATOM     42 HE22 GLN     3      28.095  40.779  19.498  1.00  0.00           H  
ATOM     43  N   GLN     4      32.867  36.248  23.119  1.00  0.00           N  
ATOM     44  CA  GLN     4      33.517  35.622  24.289  1.00  0.00           C  
ATOM     45  C   GLN     4      33.840  36.637  25.371  1.00  0.00           C  
ATOM     46  O   GLN     4      33.757  37.843  25.086  1.00  0.00           O  
ATOM     47  CB  GLN     4      34.714  34.747  23.817  1.00  0.00           C  
ATOM     48  CG  GLN     4      35.245  33.861  24.891  1.00  0.00           C  
ATOM     49  CD  GLN     4      34.339  32.960  25.543  1.00  0.00           C  
ATOM     50  OE1 GLN     4      33.693  33.225  26.445  1.00  0.00           O  
ATOM     51  NE2 GLN     4      34.204  31.764  25.042  1.00  0.00           N  
ATOM     52  H   GLN     4      33.426  36.489  22.313  1.00  0.00           H  
ATOM     53  HA  GLN     4      32.708  34.990  24.656  1.00  0.00           H  
ATOM     54  HB2 GLN     4      34.418  34.106  22.987  1.00  0.00           H  
ATOM     55  HB3 GLN     4      35.572  35.395  23.641  1.00  0.00           H  
ATOM     56  HG2 GLN     4      36.020  33.292  24.376  1.00  0.00           H  
ATOM     57  HG3 GLN     4      35.774  34.440  25.648  1.00  0.00           H  
ATOM     58 HE21 GLN     4      34.566  31.532  24.128  1.00  0.00           H  
ATOM     59 HE22 GLN     4      33.552  31.133  25.485  1.00  0.00           H  
ATOM     60  N   TRP     5      34.101  36.176  26.599  1.00  0.00           N  
ATOM     61  CA  TRP     5      34.297  37.041  27.744  1.00  0.00           C  
ATOM     62  C   TRP     5      35.809  37.479  27.689  1.00  0.00           C  
ATOM     63  O   TRP     5      36.631  36.744  27.125  1.00  0.00           O  
ATOM     64  CB  TRP     5      33.995  36.305  29.085  1.00  0.00           C  
ATOM     65  CG  TRP     5      32.559  35.928  29.235  1.00  0.00           C  
ATOM     66  CD1 TRP     5      32.008  34.674  29.142  1.00  0.00           C  
ATOM     67  NE1 TRP     5      30.695  34.745  29.516  1.00  0.00           N  
ATOM     68  CE2 TRP     5      30.366  36.016  30.025  1.00  0.00           C  
ATOM     69  CZ2 TRP     5      29.270  36.524  30.680  1.00  0.00           C  
ATOM     70  CH2 TRP     5      29.176  37.926  30.924  1.00  0.00           C  
ATOM     71  CZ3 TRP     5      30.324  38.767  30.643  1.00  0.00           C  
ATOM     72  CE3 TRP     5      31.406  38.144  29.948  1.00  0.00           C  
ATOM     73  CD2 TRP     5      31.499  36.809  29.670  1.00  0.00           C  
ATOM     74  H   TRP     5      34.135  35.184  26.787  1.00  0.00           H  
ATOM     75  HA  TRP     5      33.678  37.936  27.699  1.00  0.00           H  
ATOM     76  HB2 TRP     5      34.726  35.500  29.155  1.00  0.00           H  
ATOM     77  HB3 TRP     5      34.207  37.010  29.889  1.00  0.00           H  
ATOM     78  HD1 TRP     5      32.498  33.740  28.914  1.00  0.00           H  
ATOM     79  HE1 TRP     5      30.093  33.943  29.400  1.00  0.00           H  
ATOM     80  HZ2 TRP     5      28.434  35.883  30.919  1.00  0.00           H  
ATOM     81  HH2 TRP     5      28.313  38.333  31.430  1.00  0.00           H  
ATOM     82  HZ3 TRP     5      30.380  39.778  31.019  1.00  0.00           H  
ATOM     83  HE3 TRP     5      32.245  38.811  29.816  1.00  0.00           H  
ATOM     84  N   LYS     6      36.160  38.589  28.350  1.00  0.00           N  
ATOM     85  CA  LYS     6      37.493  39.139  28.352  1.00  0.00           C  
ATOM     86  C   LYS     6      37.805  39.930  29.703  1.00  0.00           C  
ATOM     87  O   LYS     6      36.852  40.265  30.418  1.00  0.00           O  
ATOM     88  CB  LYS     6      37.766  39.945  27.086  1.00  0.00           C  
ATOM     89  CG  LYS     6      36.752  41.060  26.522  1.00  0.00           C  
ATOM     90  CD  LYS     6      36.441  42.205  27.502  1.00  0.00           C  
ATOM     91  CE  LYS     6      35.590  43.277  26.750  1.00  0.00           C  
ATOM     92  NZ  LYS     6      34.745  44.090  27.718  1.00  0.00           N1+
ATOM     93  H   LYS     6      35.360  39.189  28.488  1.00  0.00           H  
ATOM     94  HA  LYS     6      38.191  38.302  28.329  1.00  0.00           H  
ATOM     95  HB2 LYS     6      38.799  40.292  27.091  1.00  0.00           H  
ATOM     96  HB3 LYS     6      37.849  39.146  26.350  1.00  0.00           H  
ATOM     97  HG2 LYS     6      37.118  41.588  25.643  1.00  0.00           H  
ATOM     98  HG3 LYS     6      35.855  40.486  26.291  1.00  0.00           H  
ATOM     99  HD2 LYS     6      35.856  41.782  28.319  1.00  0.00           H  
ATOM    100  HD3 LYS     6      37.417  42.609  27.772  1.00  0.00           H  
ATOM    101  HE2 LYS     6      36.312  43.950  26.289  1.00  0.00           H  
ATOM    102  HE3 LYS     6      34.980  42.831  25.964  1.00  0.00           H  
ATOM    103  HZ1 LYS     6      34.002  43.434  27.912  1.00  0.00           H  
ATOM    104  HZ2 LYS     6      35.330  44.344  28.502  1.00  0.00           H  
ATOM    105  HZ3 LYS     6      34.429  44.916  27.231  1.00  0.00           H  
ATOM    106  N   VAL     7      39.084  40.136  30.131  1.00  0.00           N  
ATOM    107  CA  VAL     7      39.405  40.997  31.308  1.00  0.00           C  
ATOM    108  C   VAL     7      38.809  42.358  31.164  1.00  0.00           C  
ATOM    109  O   VAL     7      38.740  43.042  30.113  1.00  0.00           O  
ATOM    110  CB  VAL     7      40.946  41.014  31.470  1.00  0.00           C  
ATOM    111  CG1 VAL     7      41.348  41.977  32.666  1.00  0.00           C  
ATOM    112  CG2 VAL     7      41.480  39.648  31.684  1.00  0.00           C  
ATOM    113  H   VAL     7      39.797  39.856  29.473  1.00  0.00           H  
ATOM    114  HA  VAL     7      39.052  40.535  32.230  1.00  0.00           H  
ATOM    115  HB  VAL     7      41.405  41.442  30.579  1.00  0.00           H  
ATOM    116 HG11 VAL     7      42.435  42.058  32.691  1.00  0.00           H  
ATOM    117 HG12 VAL     7      40.886  42.947  32.475  1.00  0.00           H  
ATOM    118 HG13 VAL     7      41.014  41.515  33.594  1.00  0.00           H  
ATOM    119 HG21 VAL     7      41.094  39.235  32.616  1.00  0.00           H  
ATOM    120 HG22 VAL     7      41.162  38.988  30.878  1.00  0.00           H  
ATOM    121 HG23 VAL     7      42.565  39.636  31.797  1.00  0.00           H  
ATOM    122  N   GLY     8      38.120  42.783  32.245  1.00  0.00           N  
ATOM    123  CA  GLY     8      37.348  44.009  32.434  1.00  0.00           C  
ATOM    124  C   GLY     8      35.886  43.891  32.207  1.00  0.00           C  
ATOM    125  O   GLY     8      35.214  44.837  32.679  1.00  0.00           O  
ATOM    126  H   GLY     8      38.149  42.195  33.066  1.00  0.00           H  
ATOM    127  HA2 GLY     8      37.416  44.192  33.506  1.00  0.00           H  
ATOM    128  HA3 GLY     8      37.843  44.772  31.834  1.00  0.00           H  
ATOM    129  N   ASP     9      35.327  42.805  31.674  1.00  0.00           N  
ATOM    130  CA  ASP     9      33.920  42.432  31.690  1.00  0.00           C  
ATOM    131  C   ASP     9      33.361  42.196  33.123  1.00  0.00           C  
ATOM    132  O   ASP     9      34.029  41.586  33.964  1.00  0.00           O  
ATOM    133  CB  ASP     9      33.621  41.168  30.841  1.00  0.00           C  
ATOM    134  CG  ASP     9      33.509  41.261  29.356  1.00  0.00           C  
ATOM    135  OD1 ASP     9      33.015  42.287  28.902  1.00  0.00           O  
ATOM    136  OD2 ASP     9      33.874  40.264  28.708  1.00  0.00           O1-
ATOM    137  H   ASP     9      35.949  42.042  31.449  1.00  0.00           H  
ATOM    138  HA  ASP     9      33.512  43.331  31.228  1.00  0.00           H  
ATOM    139  HB2 ASP     9      34.401  40.444  31.074  1.00  0.00           H  
ATOM    140  HB3 ASP     9      32.607  40.837  31.066  1.00  0.00           H  
ATOM    141  N   LYS    10      32.140  42.726  33.292  1.00  0.00           N  
ATOM    142  CA  LYS    10      31.311  42.571  34.492  1.00  0.00           C  
ATOM    143  C   LYS    10      30.138  41.644  34.306  1.00  0.00           C  
ATOM    144  O   LYS    10      29.461  41.637  33.259  1.00  0.00           O  
ATOM    145  CB  LYS    10      30.775  43.938  35.087  1.00  0.00           C  
ATOM    146  CG  LYS    10      30.452  43.808  36.563  1.00  0.00           C  
ATOM    147  CD  LYS    10      29.768  45.053  36.988  1.00  0.00           C  
ATOM    148  CE  LYS    10      29.271  44.788  38.433  1.00  0.00           C  
ATOM    149  NZ  LYS    10      28.566  45.964  38.959  1.00  0.00           N1+
ATOM    150  H   LYS    10      31.778  43.301  32.545  1.00  0.00           H  
ATOM    151  HA  LYS    10      31.971  42.195  35.273  1.00  0.00           H  
ATOM    152  HB2 LYS    10      31.635  44.608  35.096  1.00  0.00           H  
ATOM    153  HB3 LYS    10      29.998  44.314  34.421  1.00  0.00           H  
ATOM    154  HG2 LYS    10      29.796  42.965  36.783  1.00  0.00           H  
ATOM    155  HG3 LYS    10      31.387  43.684  37.108  1.00  0.00           H  
ATOM    156  HD2 LYS    10      30.469  45.875  37.129  1.00  0.00           H  
ATOM    157  HD3 LYS    10      28.948  45.282  36.308  1.00  0.00           H  
ATOM    158  HE2 LYS    10      28.610  43.934  38.279  1.00  0.00           H  
ATOM    159  HE3 LYS    10      30.020  44.357  39.098  1.00  0.00           H  
ATOM    160  HZ1 LYS    10      28.010  45.794  39.785  1.00  0.00           H  
ATOM    161  HZ2 LYS    10      29.144  46.777  39.122  1.00  0.00           H  
ATOM    162  HZ3 LYS    10      27.874  46.261  38.284  1.00  0.00           H  
ATOM    163  N   CYS    11      29.986  40.699  35.223  1.00  0.00           N  
ATOM    164  CA  CYS    11      29.490  39.395  34.999  1.00  0.00           C  
ATOM    165  C   CYS    11      28.888  38.819  36.369  1.00  0.00           C  
ATOM    166  O   CYS    11      28.697  39.561  37.380  1.00  0.00           O  
ATOM    167  CB  CYS    11      30.652  38.593  34.406  1.00  0.00           C  
ATOM    168  SG  CYS    11      31.903  38.077  35.669  1.00  0.00           S  
ATOM    169  H   CYS    11      30.545  40.795  36.058  1.00  0.00           H  
ATOM    170  HA  CYS    11      28.689  39.389  34.261  1.00  0.00           H  
ATOM    171  HB2 CYS    11      30.222  37.629  34.133  1.00  0.00           H  
ATOM    172  HB3 CYS    11      31.047  38.998  33.474  1.00  0.00           H  
ATOM    173  HG  CYS    11      31.961  39.301  36.202  1.00  0.00           H  
ATOM    174  N   SER    12      28.326  37.606  36.349  1.00  0.00           N  
ATOM    175  CA  SER    12      27.543  37.017  37.457  1.00  0.00           C  
ATOM    176  C   SER    12      27.976  35.564  37.696  1.00  0.00           C  
ATOM    177  O   SER    12      28.011  34.812  36.691  1.00  0.00           O  
ATOM    178  CB  SER    12      26.014  37.178  37.346  1.00  0.00           C  
ATOM    179  OG  SER    12      25.311  36.347  38.200  1.00  0.00           O  
ATOM    180  H   SER    12      28.281  37.073  35.493  1.00  0.00           H  
ATOM    181  HA  SER    12      27.736  37.565  38.380  1.00  0.00           H  
ATOM    182  HB2 SER    12      25.715  38.225  37.376  1.00  0.00           H  
ATOM    183  HB3 SER    12      25.661  36.923  36.345  1.00  0.00           H  
ATOM    184  HG  SER    12      24.372  36.446  38.027  1.00  0.00           H  
ATOM    185  N   ALA    13      28.240  35.151  38.948  1.00  0.00           N  
ATOM    186  CA  ALA    13      29.009  33.953  39.173  1.00  0.00           C  
ATOM    187  C   ALA    13      28.747  33.359  40.533  1.00  0.00           C  
ATOM    188  O   ALA    13      28.675  34.069  41.551  1.00  0.00           O  
ATOM    189  CB  ALA    13      30.483  34.378  39.052  1.00  0.00           C  
ATOM    190  H   ALA    13      28.141  35.735  39.765  1.00  0.00           H  
ATOM    191  HA  ALA    13      28.892  33.115  38.486  1.00  0.00           H  
ATOM    192  HB1 ALA    13      30.702  35.172  39.765  1.00  0.00           H  
ATOM    193  HB2 ALA    13      31.000  33.496  39.430  1.00  0.00           H  
ATOM    194  HB3 ALA    13      30.735  34.528  38.002  1.00  0.00           H  
ATOM    195  N   ILE    14      28.572  32.067  40.699  1.00  0.00           N  
ATOM    196  CA  ILE    14      28.233  31.397  41.992  1.00  0.00           C  
ATOM    197  C   ILE    14      29.529  31.310  42.864  1.00  0.00           C  
ATOM    198  O   ILE    14      30.611  31.005  42.394  1.00  0.00           O  
ATOM    199  CB  ILE    14      27.775  29.882  41.798  1.00  0.00           C  
ATOM    200  CG2 ILE    14      27.730  29.006  43.099  1.00  0.00           C  
ATOM    201  CG1 ILE    14      26.257  29.925  41.392  1.00  0.00           C  
ATOM    202  CD1 ILE    14      25.946  28.719  40.510  1.00  0.00           C  
ATOM    203  H   ILE    14      28.640  31.413  39.932  1.00  0.00           H  
ATOM    204  HA  ILE    14      27.442  31.910  42.539  1.00  0.00           H  
ATOM    205  HB  ILE    14      28.309  29.394  40.983  1.00  0.00           H  
ATOM    206 HG21 ILE    14      27.191  28.083  42.889  1.00  0.00           H  
ATOM    207 HG22 ILE    14      28.743  28.773  43.428  1.00  0.00           H  
ATOM    208 HG23 ILE    14      27.166  29.624  43.798  1.00  0.00           H  
ATOM    209 HG12 ILE    14      25.592  29.802  42.248  1.00  0.00           H  
ATOM    210 HG13 ILE    14      26.083  30.873  40.883  1.00  0.00           H  
ATOM    211 HD11 ILE    14      26.043  27.766  41.029  1.00  0.00           H  
ATOM    212 HD12 ILE    14      24.885  28.811  40.276  1.00  0.00           H  
ATOM    213 HD13 ILE    14      26.585  28.788  39.629  1.00  0.00           H  
ATOM    214  N   TRP    15      29.402  31.789  44.112  1.00  0.00           N  
ATOM    215  CA  TRP    15      30.407  31.478  45.188  1.00  0.00           C  
ATOM    216  C   TRP    15      30.063  30.141  45.805  1.00  0.00           C  
ATOM    217  O   TRP    15      28.967  29.920  46.339  1.00  0.00           O  
ATOM    218  CB  TRP    15      30.368  32.661  46.158  1.00  0.00           C  
ATOM    219  CG  TRP    15      31.147  32.526  47.425  1.00  0.00           C  
ATOM    220  CD1 TRP    15      30.578  32.433  48.599  1.00  0.00           C  
ATOM    221  NE1 TRP    15      31.525  32.265  49.619  1.00  0.00           N  
ATOM    222  CE2 TRP    15      32.784  32.330  49.042  1.00  0.00           C  
ATOM    223  CZ2 TRP    15      34.042  32.352  49.629  1.00  0.00           C  
ATOM    224  CH2 TRP    15      35.174  32.254  48.765  1.00  0.00           C  
ATOM    225  CZ3 TRP    15      34.997  32.337  47.343  1.00  0.00           C  
ATOM    226  CE3 TRP    15      33.713  32.549  46.728  1.00  0.00           C  
ATOM    227  CD2 TRP    15      32.629  32.496  47.615  1.00  0.00           C  
ATOM    228  H   TRP    15      28.489  32.081  44.431  1.00  0.00           H  
ATOM    229  HA  TRP    15      31.403  31.479  44.743  1.00  0.00           H  
ATOM    230  HB2 TRP    15      30.680  33.590  45.682  1.00  0.00           H  
ATOM    231  HB3 TRP    15      29.297  32.713  46.359  1.00  0.00           H  
ATOM    232  HD1 TRP    15      29.507  32.409  48.744  1.00  0.00           H  
ATOM    233  HE1 TRP    15      31.296  31.952  50.552  1.00  0.00           H  
ATOM    234  HZ2 TRP    15      34.087  32.353  50.708  1.00  0.00           H  
ATOM    235  HH2 TRP    15      36.186  32.156  49.129  1.00  0.00           H  
ATOM    236  HZ3 TRP    15      35.854  32.169  46.706  1.00  0.00           H  
ATOM    237  HE3 TRP    15      33.456  32.461  45.682  1.00  0.00           H  
ATOM    238  N   SER    16      31.038  29.211  45.638  1.00  0.00           N  
ATOM    239  CA  SER    16      30.889  27.758  45.654  1.00  0.00           C  
ATOM    240  C   SER    16      30.753  27.437  47.224  1.00  0.00           C  
ATOM    241  O   SER    16      30.149  26.422  47.593  1.00  0.00           O  
ATOM    242  CB  SER    16      32.153  27.005  45.124  1.00  0.00           C  
ATOM    243  OG  SER    16      32.458  27.389  43.783  1.00  0.00           O  
ATOM    244  H   SER    16      31.992  29.443  45.402  1.00  0.00           H  
ATOM    245  HA  SER    16      29.958  27.436  45.187  1.00  0.00           H  
ATOM    246  HB2 SER    16      33.005  27.300  45.735  1.00  0.00           H  
ATOM    247  HB3 SER    16      32.045  25.921  45.088  1.00  0.00           H  
ATOM    248  HG  SER    16      33.132  26.817  43.408  1.00  0.00           H  
ATOM    249  N   GLU    17      31.241  28.188  48.225  1.00  0.00           N  
ATOM    250  CA  GLU    17      31.060  27.938  49.724  1.00  0.00           C  
ATOM    251  C   GLU    17      29.617  28.135  50.226  1.00  0.00           C  
ATOM    252  O   GLU    17      29.076  27.235  50.845  1.00  0.00           O  
ATOM    253  CB  GLU    17      32.046  28.702  50.636  1.00  0.00           C  
ATOM    254  CG  GLU    17      33.573  28.481  50.385  1.00  0.00           C  
ATOM    255  CD  GLU    17      34.066  27.048  50.675  1.00  0.00           C  
ATOM    256  OE1 GLU    17      33.531  26.351  51.566  1.00  0.00           O  
ATOM    257  OE2 GLU    17      35.001  26.630  49.903  1.00  0.00           O1-
ATOM    258  H   GLU    17      31.967  28.840  47.963  1.00  0.00           H  
ATOM    259  HA  GLU    17      31.249  26.901  50.006  1.00  0.00           H  
ATOM    260  HB2 GLU    17      31.923  29.757  50.391  1.00  0.00           H  
ATOM    261  HB3 GLU    17      31.862  28.541  51.698  1.00  0.00           H  
ATOM    262  HG2 GLU    17      33.878  28.831  49.398  1.00  0.00           H  
ATOM    263  HG3 GLU    17      34.044  29.050  51.186  1.00  0.00           H  
ATOM    264  N   ASP    18      28.950  29.232  49.828  1.00  0.00           N  
ATOM    265  CA  ASP    18      27.564  29.554  50.148  1.00  0.00           C  
ATOM    266  C   ASP    18      26.529  28.906  49.201  1.00  0.00           C  
ATOM    267  O   ASP    18      25.312  28.814  49.525  1.00  0.00           O  
ATOM    268  CB  ASP    18      27.333  31.057  49.900  1.00  0.00           C  
ATOM    269  CG  ASP    18      27.990  32.056  50.800  1.00  0.00           C  
ATOM    270  OD1 ASP    18      28.286  31.609  51.974  1.00  0.00           O  
ATOM    271  OD2 ASP    18      28.318  33.195  50.499  1.00  0.00           O1-
ATOM    272  H   ASP    18      29.309  29.772  49.054  1.00  0.00           H  
ATOM    273  HA  ASP    18      27.327  29.318  51.185  1.00  0.00           H  
ATOM    274  HB2 ASP    18      27.600  31.239  48.859  1.00  0.00           H  
ATOM    275  HB3 ASP    18      26.255  31.155  50.021  1.00  0.00           H  
ATOM    276  N   GLY    19      26.934  28.387  48.021  1.00  0.00           N  
ATOM    277  CA  GLY    19      26.070  27.924  47.006  1.00  0.00           C  
ATOM    278  C   GLY    19      25.088  29.066  46.672  1.00  0.00           C  
ATOM    279  O   GLY    19      23.923  28.741  46.802  1.00  0.00           O  
ATOM    280  H   GLY    19      27.907  28.490  47.775  1.00  0.00           H  
ATOM    281  HA2 GLY    19      26.598  27.561  46.124  1.00  0.00           H  
ATOM    282  HA3 GLY    19      25.523  27.080  47.426  1.00  0.00           H  
ATOM    283  N   CYS    20      25.650  30.216  46.246  1.00  0.00           N  
ATOM    284  CA  CYS    20      24.890  31.408  45.943  1.00  0.00           C  
ATOM    285  C   CYS    20      25.555  32.391  44.989  1.00  0.00           C  
ATOM    286  O   CYS    20      26.795  32.394  44.882  1.00  0.00           O  
ATOM    287  CB  CYS    20      24.797  32.048  47.310  1.00  0.00           C  
ATOM    288  SG  CYS    20      23.907  33.594  47.254  1.00  0.00           S  
ATOM    289  H   CYS    20      26.659  30.259  46.285  1.00  0.00           H  
ATOM    290  HA  CYS    20      23.864  31.234  45.617  1.00  0.00           H  
ATOM    291  HB2 CYS    20      24.228  31.442  48.016  1.00  0.00           H  
ATOM    292  HB3 CYS    20      25.790  32.286  47.690  1.00  0.00           H  
ATOM    293  HG  CYS    20      22.653  33.134  47.223  1.00  0.00           H  
ATOM    294  N   ILE    21      24.807  33.165  44.183  1.00  0.00           N  
ATOM    295  CA  ILE    21      25.288  33.928  43.020  1.00  0.00           C  
ATOM    296  C   ILE    21      25.489  35.350  43.405  1.00  0.00           C  
ATOM    297  O   ILE    21      24.565  35.958  43.842  1.00  0.00           O  
ATOM    298  CB  ILE    21      24.485  33.606  41.773  1.00  0.00           C  
ATOM    299  CG2 ILE    21      23.029  34.065  41.748  1.00  0.00           C  
ATOM    300  CG1 ILE    21      25.269  33.785  40.545  1.00  0.00           C  
ATOM    301  CD1 ILE    21      24.626  32.979  39.330  1.00  0.00           C  
ATOM    302  H   ILE    21      23.811  33.148  44.357  1.00  0.00           H  
ATOM    303  HA  ILE    21      26.318  33.643  42.809  1.00  0.00           H  
ATOM    304  HB  ILE    21      24.369  32.523  41.775  1.00  0.00           H  
ATOM    305 HG21 ILE    21      22.563  33.980  42.730  1.00  0.00           H  
ATOM    306 HG22 ILE    21      22.955  35.135  41.558  1.00  0.00           H  
ATOM    307 HG23 ILE    21      22.492  33.579  40.934  1.00  0.00           H  
ATOM    308 HG12 ILE    21      25.332  34.817  40.201  1.00  0.00           H  
ATOM    309 HG13 ILE    21      26.278  33.387  40.654  1.00  0.00           H  
ATOM    310 HD11 ILE    21      23.602  33.251  39.069  1.00  0.00           H  
ATOM    311 HD12 ILE    21      25.252  33.218  38.471  1.00  0.00           H  
ATOM    312 HD13 ILE    21      24.746  31.901  39.427  1.00  0.00           H  
ATOM    313  N   TYR    22      26.692  35.908  43.091  1.00  0.00           N  
ATOM    314  CA  TYR    22      27.123  37.339  43.429  1.00  0.00           C  
ATOM    315  C   TYR    22      27.667  37.914  42.138  1.00  0.00           C  
ATOM    316  O   TYR    22      28.137  37.134  41.266  1.00  0.00           O  
ATOM    317  CB  TYR    22      28.203  37.262  44.546  1.00  0.00           C  
ATOM    318  CG  TYR    22      27.737  36.638  45.831  1.00  0.00           C  
ATOM    319  CD1 TYR    22      27.936  35.247  46.170  1.00  0.00           C  
ATOM    320  CE1 TYR    22      27.478  34.761  47.387  1.00  0.00           C  
ATOM    321  CZ  TYR    22      26.884  35.575  48.383  1.00  0.00           C  
ATOM    322  OH  TYR    22      26.522  35.129  49.622  1.00  0.00           O  
ATOM    323  CE2 TYR    22      26.718  36.960  48.036  1.00  0.00           C  
ATOM    324  CD2 TYR    22      27.167  37.468  46.841  1.00  0.00           C  
ATOM    325  H   TYR    22      27.362  35.365  42.566  1.00  0.00           H  
ATOM    326  HA  TYR    22      26.248  37.910  43.739  1.00  0.00           H  
ATOM    327  HB2 TYR    22      29.083  36.702  44.229  1.00  0.00           H  
ATOM    328  HB3 TYR    22      28.493  38.286  44.780  1.00  0.00           H  
ATOM    329  HD1 TYR    22      28.429  34.647  45.420  1.00  0.00           H  
ATOM    330  HE1 TYR    22      27.637  33.698  47.500  1.00  0.00           H  
ATOM    331  HH  TYR    22      27.156  34.475  49.926  1.00  0.00           H  
ATOM    332  HE2 TYR    22      26.220  37.563  48.780  1.00  0.00           H  
ATOM    333  HD2 TYR    22      27.091  38.531  46.666  1.00  0.00           H  
ATOM    334  N   PRO    23      27.659  39.214  41.911  1.00  0.00           N  
ATOM    335  CA  PRO    23      28.280  39.965  40.785  1.00  0.00           C  
ATOM    336  C   PRO    23      29.812  39.861  40.921  1.00  0.00           C  
ATOM    337  O   PRO    23      30.390  39.792  42.006  1.00  0.00           O  
ATOM    338  CD  PRO    23      27.240  40.128  42.917  1.00  0.00           C  
ATOM    339  CG  PRO    23      27.415  41.542  42.333  1.00  0.00           C  
ATOM    340  CB  PRO    23      27.633  41.337  40.855  1.00  0.00           C  
ATOM    341  HD2 PRO    23      27.891  40.145  43.792  1.00  0.00           H  
ATOM    342  HD3 PRO    23      26.175  40.038  43.132  1.00  0.00           H  
ATOM    343  HG2 PRO    23      28.215  42.131  42.779  1.00  0.00           H  
ATOM    344  HG3 PRO    23      26.500  42.104  42.521  1.00  0.00           H  
ATOM    345  HB2 PRO    23      28.185  42.224  40.540  1.00  0.00           H  
ATOM    346  HB3 PRO    23      26.725  41.310  40.254  1.00  0.00           H  
ATOM    347  HA  PRO    23      27.898  39.509  39.872  1.00  0.00           H  
ATOM    348  N   ALA    24      30.437  39.763  39.776  1.00  0.00           N  
ATOM    349  CA  ALA    24      31.884  39.842  39.672  1.00  0.00           C  
ATOM    350  C   ALA    24      32.410  40.672  38.440  1.00  0.00           C  
ATOM    351  O   ALA    24      31.636  41.069  37.546  1.00  0.00           O  
ATOM    352  CB  ALA    24      32.584  38.537  39.853  1.00  0.00           C  
ATOM    353  H   ALA    24      29.903  39.780  38.920  1.00  0.00           H  
ATOM    354  HA  ALA    24      32.234  40.498  40.470  1.00  0.00           H  
ATOM    355  HB1 ALA    24      32.349  37.896  39.003  1.00  0.00           H  
ATOM    356  HB2 ALA    24      33.645  38.739  40.008  1.00  0.00           H  
ATOM    357  HB3 ALA    24      32.207  38.035  40.744  1.00  0.00           H  
ATOM    358  N   THR    25      33.716  40.855  38.375  1.00  0.00           N  
ATOM    359  CA  THR    25      34.445  41.317  37.218  1.00  0.00           C  
ATOM    360  C   THR    25      35.613  40.430  36.967  1.00  0.00           C  
ATOM    361  O   THR    25      36.163  39.818  37.850  1.00  0.00           O  
ATOM    362  CB  THR    25      34.679  42.811  37.342  1.00  0.00           C  
ATOM    363  CG2 THR    25      35.758  43.147  38.315  1.00  0.00           C  
ATOM    364  OG1 THR    25      35.257  43.281  36.104  1.00  0.00           O  
ATOM    365  H   THR    25      34.203  40.606  39.223  1.00  0.00           H  
ATOM    366  HA  THR    25      33.816  41.156  36.345  1.00  0.00           H  
ATOM    367  HB  THR    25      33.756  43.366  37.505  1.00  0.00           H  
ATOM    368 HG21 THR    25      35.729  44.167  38.697  1.00  0.00           H  
ATOM    369 HG22 THR    25      35.682  42.468  39.163  1.00  0.00           H  
ATOM    370 HG23 THR    25      36.743  43.067  37.855  1.00  0.00           H  
ATOM    371  HG1 THR    25      34.691  43.032  35.370  1.00  0.00           H  
ATOM    372  N   ILE    26      35.944  40.174  35.705  1.00  0.00           N  
ATOM    373  CA  ILE    26      36.995  39.346  35.245  1.00  0.00           C  
ATOM    374  C   ILE    26      38.341  40.175  35.295  1.00  0.00           C  
ATOM    375  O   ILE    26      38.430  41.265  34.630  1.00  0.00           O  
ATOM    376  CB  ILE    26      36.727  38.838  33.879  1.00  0.00           C  
ATOM    377  CG2 ILE    26      37.969  37.955  33.588  1.00  0.00           C  
ATOM    378  CG1 ILE    26      35.453  37.915  33.780  1.00  0.00           C  
ATOM    379  CD1 ILE    26      35.009  37.612  32.409  1.00  0.00           C  
ATOM    380  H   ILE    26      35.506  40.601  34.901  1.00  0.00           H  
ATOM    381  HA  ILE    26      37.178  38.553  35.969  1.00  0.00           H  
ATOM    382  HB  ILE    26      36.720  39.682  33.190  1.00  0.00           H  
ATOM    383 HG21 ILE    26      38.811  38.635  33.459  1.00  0.00           H  
ATOM    384 HG22 ILE    26      38.194  37.216  34.357  1.00  0.00           H  
ATOM    385 HG23 ILE    26      37.815  37.366  32.684  1.00  0.00           H  
ATOM    386 HG12 ILE    26      35.797  36.951  34.155  1.00  0.00           H  
ATOM    387 HG13 ILE    26      34.545  38.249  34.281  1.00  0.00           H  
ATOM    388 HD11 ILE    26      33.954  37.831  32.244  1.00  0.00           H  
ATOM    389 HD12 ILE    26      35.581  38.128  31.637  1.00  0.00           H  
ATOM    390 HD13 ILE    26      35.036  36.543  32.200  1.00  0.00           H  
ATOM    391  N   ALA    27      39.287  39.664  36.131  1.00  0.00           N  
ATOM    392  CA  ALA    27      40.656  40.068  36.364  1.00  0.00           C  
ATOM    393  C   ALA    27      41.605  39.298  35.355  1.00  0.00           C  
ATOM    394  O   ALA    27      42.557  39.935  34.911  1.00  0.00           O  
ATOM    395  CB  ALA    27      40.867  39.869  37.880  1.00  0.00           C  
ATOM    396  H   ALA    27      38.984  38.830  36.613  1.00  0.00           H  
ATOM    397  HA  ALA    27      40.872  41.112  36.135  1.00  0.00           H  
ATOM    398  HB1 ALA    27      40.901  38.828  38.201  1.00  0.00           H  
ATOM    399  HB2 ALA    27      41.556  40.605  38.294  1.00  0.00           H  
ATOM    400  HB3 ALA    27      40.008  40.205  38.458  1.00  0.00           H  
ATOM    401  N   SER    28      41.396  37.948  35.105  1.00  0.00           N  
ATOM    402  CA  SER    28      42.368  37.197  34.270  1.00  0.00           C  
ATOM    403  C   SER    28      41.804  35.840  33.710  1.00  0.00           C  
ATOM    404  O   SER    28      41.016  35.146  34.340  1.00  0.00           O  
ATOM    405  CB  SER    28      43.609  36.934  35.072  1.00  0.00           C  
ATOM    406  OG  SER    28      44.599  36.043  34.520  1.00  0.00           O  
ATOM    407  H   SER    28      40.599  37.445  35.467  1.00  0.00           H  
ATOM    408  HA  SER    28      42.622  37.673  33.323  1.00  0.00           H  
ATOM    409  HB2 SER    28      44.083  37.887  35.302  1.00  0.00           H  
ATOM    410  HB3 SER    28      43.324  36.498  36.029  1.00  0.00           H  
ATOM    411  HG  SER    28      45.371  36.012  35.092  1.00  0.00           H  
ATOM    412  N   ILE    29      42.156  35.515  32.482  1.00  0.00           N  
ATOM    413  CA  ILE    29      41.879  34.297  31.766  1.00  0.00           C  
ATOM    414  C   ILE    29      43.172  33.616  31.513  1.00  0.00           C  
ATOM    415  O   ILE    29      44.196  34.236  31.081  1.00  0.00           O  
ATOM    416  CB  ILE    29      41.094  34.684  30.465  1.00  0.00           C  
ATOM    417  CG2 ILE    29      40.975  33.397  29.543  1.00  0.00           C  
ATOM    418  CG1 ILE    29      39.594  35.065  30.872  1.00  0.00           C  
ATOM    419  CD1 ILE    29      39.081  35.955  29.768  1.00  0.00           C  
ATOM    420  H   ILE    29      42.733  36.222  32.049  1.00  0.00           H  
ATOM    421  HA  ILE    29      41.250  33.636  32.362  1.00  0.00           H  
ATOM    422  HB  ILE    29      41.721  35.429  29.973  1.00  0.00           H  
ATOM    423 HG21 ILE    29      40.358  32.681  30.085  1.00  0.00           H  
ATOM    424 HG22 ILE    29      40.545  33.738  28.601  1.00  0.00           H  
ATOM    425 HG23 ILE    29      41.965  33.044  29.255  1.00  0.00           H  
ATOM    426 HG12 ILE    29      38.981  34.190  31.083  1.00  0.00           H  
ATOM    427 HG13 ILE    29      39.629  35.603  31.820  1.00  0.00           H  
ATOM    428 HD11 ILE    29      39.143  35.525  28.768  1.00  0.00           H  
ATOM    429 HD12 ILE    29      38.073  36.351  29.884  1.00  0.00           H  
ATOM    430 HD13 ILE    29      39.752  36.815  29.762  1.00  0.00           H  
ATOM    431  N   ASP    30      43.230  32.297  31.856  1.00  0.00           N  
ATOM    432  CA  ASP    30      44.481  31.526  31.935  1.00  0.00           C  
ATOM    433  C   ASP    30      45.054  31.221  30.512  1.00  0.00           C  
ATOM    434  O   ASP    30      44.283  30.840  29.622  1.00  0.00           O  
ATOM    435  CB  ASP    30      44.229  30.239  32.689  1.00  0.00           C  
ATOM    436  CG  ASP    30      45.525  29.343  32.811  1.00  0.00           C  
ATOM    437  OD1 ASP    30      46.039  29.389  33.983  1.00  0.00           O  
ATOM    438  OD2 ASP    30      45.947  28.624  31.889  1.00  0.00           O1-
ATOM    439  H   ASP    30      42.408  31.843  32.229  1.00  0.00           H  
ATOM    440  HA  ASP    30      45.236  32.034  32.534  1.00  0.00           H  
ATOM    441  HB2 ASP    30      43.926  30.460  33.711  1.00  0.00           H  
ATOM    442  HB3 ASP    30      43.503  29.651  32.127  1.00  0.00           H  
ATOM    443  N   PHE    31      46.412  31.256  30.309  1.00  0.00           N  
ATOM    444  CA  PHE    31      47.093  31.183  29.028  1.00  0.00           C  
ATOM    445  C   PHE    31      47.176  29.812  28.359  1.00  0.00           C  
ATOM    446  O   PHE    31      47.134  29.645  27.080  1.00  0.00           O  
ATOM    447  CB  PHE    31      48.484  31.756  29.297  1.00  0.00           C  
ATOM    448  CG  PHE    31      49.192  32.172  27.999  1.00  0.00           C  
ATOM    449  CD1 PHE    31      48.740  33.271  27.254  1.00  0.00           C  
ATOM    450  CE1 PHE    31      49.443  33.714  26.082  1.00  0.00           C  
ATOM    451  CZ  PHE    31      50.593  33.007  25.714  1.00  0.00           C  
ATOM    452  CE2 PHE    31      51.112  31.950  26.450  1.00  0.00           C  
ATOM    453  CD2 PHE    31      50.369  31.470  27.556  1.00  0.00           C  
ATOM    454  H   PHE    31      46.976  31.438  31.126  1.00  0.00           H  
ATOM    455  HA  PHE    31      46.527  31.875  28.404  1.00  0.00           H  
ATOM    456  HB2 PHE    31      48.399  32.696  29.842  1.00  0.00           H  
ATOM    457  HB3 PHE    31      49.108  31.025  29.810  1.00  0.00           H  
ATOM    458  HD1 PHE    31      47.826  33.791  27.499  1.00  0.00           H  
ATOM    459  HE1 PHE    31      49.202  34.557  25.453  1.00  0.00           H  
ATOM    460  HZ  PHE    31      51.230  33.323  24.901  1.00  0.00           H  
ATOM    461  HE2 PHE    31      52.053  31.503  26.162  1.00  0.00           H  
ATOM    462  HD2 PHE    31      50.755  30.588  28.046  1.00  0.00           H  
ATOM    463  N   LYS    32      47.204  28.703  29.135  1.00  0.00           N  
ATOM    464  CA  LYS    32      47.181  27.289  28.743  1.00  0.00           C  
ATOM    465  C   LYS    32      45.742  26.681  28.828  1.00  0.00           C  
ATOM    466  O   LYS    32      45.203  26.024  27.927  1.00  0.00           O  
ATOM    467  CB  LYS    32      48.210  26.624  29.587  1.00  0.00           C  
ATOM    468  CG  LYS    32      48.375  25.083  29.274  1.00  0.00           C  
ATOM    469  CD  LYS    32      49.460  24.326  30.050  1.00  0.00           C  
ATOM    470  CE  LYS    32      49.580  22.868  29.670  1.00  0.00           C  
ATOM    471  NZ  LYS    32      50.733  22.341  30.372  1.00  0.00           N1+
ATOM    472  H   LYS    32      47.275  28.835  30.134  1.00  0.00           H  
ATOM    473  HA  LYS    32      47.605  27.301  27.738  1.00  0.00           H  
ATOM    474  HB2 LYS    32      49.203  27.072  29.541  1.00  0.00           H  
ATOM    475  HB3 LYS    32      48.006  26.614  30.657  1.00  0.00           H  
ATOM    476  HG2 LYS    32      47.526  24.440  29.506  1.00  0.00           H  
ATOM    477  HG3 LYS    32      48.562  24.993  28.204  1.00  0.00           H  
ATOM    478  HD2 LYS    32      50.427  24.777  29.831  1.00  0.00           H  
ATOM    479  HD3 LYS    32      49.163  24.436  31.094  1.00  0.00           H  
ATOM    480  HE2 LYS    32      48.604  22.435  29.884  1.00  0.00           H  
ATOM    481  HE3 LYS    32      49.816  22.841  28.606  1.00  0.00           H  
ATOM    482  HZ1 LYS    32      50.704  22.399  31.379  1.00  0.00           H  
ATOM    483  HZ2 LYS    32      50.972  21.409  30.065  1.00  0.00           H  
ATOM    484  HZ3 LYS    32      51.602  22.781  30.103  1.00  0.00           H  
ATOM    485  N   ARG    33      45.102  26.894  29.923  1.00  0.00           N  
ATOM    486  CA  ARG    33      43.757  26.348  30.367  1.00  0.00           C  
ATOM    487  C   ARG    33      42.509  27.108  29.867  1.00  0.00           C  
ATOM    488  O   ARG    33      41.480  26.507  29.659  1.00  0.00           O  
ATOM    489  CB  ARG    33      43.693  26.222  31.871  1.00  0.00           C  
ATOM    490  CG  ARG    33      44.527  25.021  32.377  1.00  0.00           C  
ATOM    491  CD  ARG    33      44.970  25.169  33.847  1.00  0.00           C  
ATOM    492  NE  ARG    33      45.918  26.310  34.154  1.00  0.00           N  
ATOM    493  CZ  ARG    33      47.006  26.263  34.880  1.00  0.00           C  
ATOM    494  NH1 ARG    33      47.765  25.286  35.227  1.00  0.00           N  
ATOM    495  NH2 ARG    33      47.375  27.367  35.372  1.00  0.00           N1+
ATOM    496  H   ARG    33      45.548  27.470  30.624  1.00  0.00           H  
ATOM    497  HA  ARG    33      43.705  25.353  29.923  1.00  0.00           H  
ATOM    498  HB2 ARG    33      43.962  27.133  32.404  1.00  0.00           H  
ATOM    499  HB3 ARG    33      42.668  26.117  32.227  1.00  0.00           H  
ATOM    500  HG2 ARG    33      43.853  24.168  32.297  1.00  0.00           H  
ATOM    501  HG3 ARG    33      45.430  24.907  31.776  1.00  0.00           H  
ATOM    502  HD2 ARG    33      44.067  25.371  34.424  1.00  0.00           H  
ATOM    503  HD3 ARG    33      45.353  24.208  34.189  1.00  0.00           H  
ATOM    504  HE  ARG    33      45.605  27.242  33.926  1.00  0.00           H  
ATOM    505 HH11 ARG    33      47.562  24.404  34.782  1.00  0.00           H  
ATOM    506 HH12 ARG    33      48.558  25.500  35.814  1.00  0.00           H  
ATOM    507 HH21 ARG    33      46.916  28.185  34.998  1.00  0.00           H  
ATOM    508 HH22 ARG    33      48.218  27.383  35.928  1.00  0.00           H  
ATOM    509  N   GLU    34      42.604  28.432  29.721  1.00  0.00           N  
ATOM    510  CA  GLU    34      41.501  29.309  29.451  1.00  0.00           C  
ATOM    511  C   GLU    34      40.423  29.288  30.529  1.00  0.00           C  
ATOM    512  O   GLU    34      39.327  29.790  30.417  1.00  0.00           O  
ATOM    513  CB  GLU    34      40.955  29.121  28.018  1.00  0.00           C  
ATOM    514  CG  GLU    34      42.015  29.492  27.077  1.00  0.00           C  
ATOM    515  CD  GLU    34      41.579  29.376  25.605  1.00  0.00           C  
ATOM    516  OE1 GLU    34      41.508  30.332  24.792  1.00  0.00           O  
ATOM    517  OE2 GLU    34      41.312  28.247  25.102  1.00  0.00           O1-
ATOM    518  H   GLU    34      43.531  28.808  29.870  1.00  0.00           H  
ATOM    519  HA  GLU    34      41.902  30.318  29.551  1.00  0.00           H  
ATOM    520  HB2 GLU    34      40.622  28.088  27.915  1.00  0.00           H  
ATOM    521  HB3 GLU    34      40.218  29.920  27.944  1.00  0.00           H  
ATOM    522  HG2 GLU    34      42.367  30.510  27.248  1.00  0.00           H  
ATOM    523  HG3 GLU    34      42.854  28.810  27.208  1.00  0.00           H  
ATOM    524  N   THR    35      40.715  28.869  31.749  1.00  0.00           N  
ATOM    525  CA  THR    35      39.839  29.126  32.942  1.00  0.00           C  
ATOM    526  C   THR    35      39.947  30.558  33.437  1.00  0.00           C  
ATOM    527  O   THR    35      40.875  31.337  33.073  1.00  0.00           O  
ATOM    528  CB  THR    35      40.109  28.061  33.946  1.00  0.00           C  
ATOM    529  CG2 THR    35      39.447  26.739  33.708  1.00  0.00           C  
ATOM    530  OG1 THR    35      41.497  27.891  34.118  1.00  0.00           O  
ATOM    531  H   THR    35      41.647  28.506  31.888  1.00  0.00           H  
ATOM    532  HA  THR    35      38.784  28.992  32.704  1.00  0.00           H  
ATOM    533  HB  THR    35      39.693  28.400  34.895  1.00  0.00           H  
ATOM    534 HG21 THR    35      38.372  26.818  33.550  1.00  0.00           H  
ATOM    535 HG22 THR    35      39.814  26.274  32.793  1.00  0.00           H  
ATOM    536 HG23 THR    35      39.548  26.135  34.609  1.00  0.00           H  
ATOM    537  HG1 THR    35      41.729  28.414  34.890  1.00  0.00           H  
ATOM    538  N   CYS    36      38.875  30.991  34.093  1.00  0.00           N  
ATOM    539  CA  CYS    36      38.569  32.451  34.235  1.00  0.00           C  
ATOM    540  C   CYS    36      38.327  33.017  35.674  1.00  0.00           C  
ATOM    541  O   CYS    36      37.326  32.771  36.323  1.00  0.00           O  
ATOM    542  CB  CYS    36      37.502  32.800  33.165  1.00  0.00           C  
ATOM    543  SG  CYS    36      37.316  34.653  33.101  1.00  0.00           S  
ATOM    544  H   CYS    36      38.245  30.285  34.446  1.00  0.00           H  
ATOM    545  HA  CYS    36      39.487  32.977  33.973  1.00  0.00           H  
ATOM    546  HB2 CYS    36      37.828  32.411  32.200  1.00  0.00           H  
ATOM    547  HB3 CYS    36      36.520  32.425  33.452  1.00  0.00           H  
ATOM    548  HG  CYS    36      38.612  34.924  33.273  1.00  0.00           H  
ATOM    549  N   VAL    37      39.260  33.781  36.193  1.00  0.00           N  
ATOM    550  CA  VAL    37      39.223  34.297  37.538  1.00  0.00           C  
ATOM    551  C   VAL    37      38.572  35.653  37.590  1.00  0.00           C  
ATOM    552  O   VAL    37      38.810  36.604  36.849  1.00  0.00           O  
ATOM    553  CB  VAL    37      40.551  34.302  38.358  1.00  0.00           C  
ATOM    554  CG1 VAL    37      41.725  35.111  37.745  1.00  0.00           C  
ATOM    555  CG2 VAL    37      40.356  34.703  39.809  1.00  0.00           C  
ATOM    556  H   VAL    37      39.998  34.028  35.550  1.00  0.00           H  
ATOM    557  HA  VAL    37      38.590  33.822  38.287  1.00  0.00           H  
ATOM    558  HB  VAL    37      40.853  33.258  38.453  1.00  0.00           H  
ATOM    559 HG11 VAL    37      41.905  34.624  36.787  1.00  0.00           H  
ATOM    560 HG12 VAL    37      41.450  36.156  37.605  1.00  0.00           H  
ATOM    561 HG13 VAL    37      42.561  35.058  38.443  1.00  0.00           H  
ATOM    562 HG21 VAL    37      39.546  35.421  39.934  1.00  0.00           H  
ATOM    563 HG22 VAL    37      40.018  33.792  40.304  1.00  0.00           H  
ATOM    564 HG23 VAL    37      41.266  35.113  40.248  1.00  0.00           H  
ATOM    565  N   VAL    38      37.596  35.752  38.440  1.00  0.00           N  
ATOM    566  CA  VAL    38      36.817  36.957  38.697  1.00  0.00           C  
ATOM    567  C   VAL    38      37.095  37.453  40.083  1.00  0.00           C  
ATOM    568  O   VAL    38      37.488  36.652  40.935  1.00  0.00           O  
ATOM    569  CB  VAL    38      35.313  36.704  38.549  1.00  0.00           C  
ATOM    570  CG1 VAL    38      34.958  36.095  37.201  1.00  0.00           C  
ATOM    571  CG2 VAL    38      34.639  35.933  39.635  1.00  0.00           C  
ATOM    572  H   VAL    38      37.479  34.994  39.096  1.00  0.00           H  
ATOM    573  HA  VAL    38      37.106  37.751  38.007  1.00  0.00           H  
ATOM    574  HB  VAL    38      34.862  37.690  38.658  1.00  0.00           H  
ATOM    575 HG11 VAL    38      33.902  35.832  37.151  1.00  0.00           H  
ATOM    576 HG12 VAL    38      35.031  36.938  36.514  1.00  0.00           H  
ATOM    577 HG13 VAL    38      35.546  35.212  36.953  1.00  0.00           H  
ATOM    578 HG21 VAL    38      35.167  34.984  39.730  1.00  0.00           H  
ATOM    579 HG22 VAL    38      34.836  36.409  40.596  1.00  0.00           H  
ATOM    580 HG23 VAL    38      33.559  35.829  39.526  1.00  0.00           H  
ATOM    581  N   VAL    39      36.779  38.716  40.451  1.00  0.00           N  
ATOM    582  CA  VAL    39      36.881  39.294  41.839  1.00  0.00           C  
ATOM    583  C   VAL    39      35.497  39.856  42.169  1.00  0.00           C  
ATOM    584  O   VAL    39      35.007  40.573  41.345  1.00  0.00           O  
ATOM    585  CB  VAL    39      38.118  40.246  41.936  1.00  0.00           C  
ATOM    586  CG1 VAL    39      38.256  41.355  40.858  1.00  0.00           C  
ATOM    587  CG2 VAL    39      38.204  40.856  43.340  1.00  0.00           C  
ATOM    588  H   VAL    39      36.514  39.384  39.741  1.00  0.00           H  
ATOM    589  HA  VAL    39      37.036  38.538  42.607  1.00  0.00           H  
ATOM    590  HB  VAL    39      39.009  39.624  41.850  1.00  0.00           H  
ATOM    591 HG11 VAL    39      37.357  41.970  40.904  1.00  0.00           H  
ATOM    592 HG12 VAL    39      39.144  41.976  40.983  1.00  0.00           H  
ATOM    593 HG13 VAL    39      38.387  40.970  39.848  1.00  0.00           H  
ATOM    594 HG21 VAL    39      38.376  40.055  44.059  1.00  0.00           H  
ATOM    595 HG22 VAL    39      39.018  41.581  43.357  1.00  0.00           H  
ATOM    596 HG23 VAL    39      37.331  41.400  43.700  1.00  0.00           H  
ATOM    597  N   TYR    40      34.833  39.379  43.190  1.00  0.00           N  
ATOM    598  CA  TYR    40      33.477  39.656  43.530  1.00  0.00           C  
ATOM    599  C   TYR    40      33.218  41.013  44.053  1.00  0.00           C  
ATOM    600  O   TYR    40      33.755  41.472  44.996  1.00  0.00           O  
ATOM    601  CB  TYR    40      33.055  38.684  44.587  1.00  0.00           C  
ATOM    602  CG  TYR    40      32.851  37.253  44.175  1.00  0.00           C  
ATOM    603  CD1 TYR    40      33.842  36.350  44.473  1.00  0.00           C  
ATOM    604  CE1 TYR    40      33.776  35.039  43.977  1.00  0.00           C  
ATOM    605  CZ  TYR    40      32.638  34.598  43.212  1.00  0.00           C  
ATOM    606  OH  TYR    40      32.574  33.313  42.762  1.00  0.00           O  
ATOM    607  CE2 TYR    40      31.626  35.527  42.955  1.00  0.00           C  
ATOM    608  CD2 TYR    40      31.775  36.870  43.337  1.00  0.00           C  
ATOM    609  H   TYR    40      35.258  38.621  43.704  1.00  0.00           H  
ATOM    610  HA  TYR    40      32.855  39.569  42.638  1.00  0.00           H  
ATOM    611  HB2 TYR    40      33.696  38.820  45.459  1.00  0.00           H  
ATOM    612  HB3 TYR    40      32.067  39.002  44.917  1.00  0.00           H  
ATOM    613  HD1 TYR    40      34.626  36.576  45.181  1.00  0.00           H  
ATOM    614  HE1 TYR    40      34.647  34.433  44.179  1.00  0.00           H  
ATOM    615  HH  TYR    40      31.696  33.186  42.396  1.00  0.00           H  
ATOM    616  HE2 TYR    40      30.793  35.304  42.304  1.00  0.00           H  
ATOM    617  HD2 TYR    40      31.066  37.612  43.005  1.00  0.00           H  
ATOM    618  N   THR    41      32.388  41.696  43.299  1.00  0.00           N  
ATOM    619  CA  THR    41      32.098  43.091  43.326  1.00  0.00           C  
ATOM    620  C   THR    41      31.412  43.537  44.607  1.00  0.00           C  
ATOM    621  O   THR    41      30.232  43.188  44.817  1.00  0.00           O  
ATOM    622  CB  THR    41      31.348  43.364  42.077  1.00  0.00           C  
ATOM    623  CG2 THR    41      31.041  44.872  41.968  1.00  0.00           C  
ATOM    624  OG1 THR    41      32.122  42.988  40.914  1.00  0.00           O  
ATOM    625  H   THR    41      32.006  41.203  42.504  1.00  0.00           H  
ATOM    626  HA  THR    41      32.998  43.703  43.274  1.00  0.00           H  
ATOM    627  HB  THR    41      30.477  42.723  41.943  1.00  0.00           H  
ATOM    628 HG21 THR    41      30.933  45.123  40.913  1.00  0.00           H  
ATOM    629 HG22 THR    41      30.083  44.995  42.473  1.00  0.00           H  
ATOM    630 HG23 THR    41      31.758  45.589  42.369  1.00  0.00           H  
ATOM    631  HG1 THR    41      32.969  43.423  41.038  1.00  0.00           H  
ATOM    632  N   GLY    42      32.059  44.435  45.371  1.00  0.00           N  
ATOM    633  CA  GLY    42      31.741  44.812  46.710  1.00  0.00           C  
ATOM    634  C   GLY    42      32.145  43.745  47.765  1.00  0.00           C  
ATOM    635  O   GLY    42      31.530  43.733  48.806  1.00  0.00           O  
ATOM    636  H   GLY    42      32.849  44.936  44.988  1.00  0.00           H  
ATOM    637  HA2 GLY    42      32.281  45.703  47.033  1.00  0.00           H  
ATOM    638  HA3 GLY    42      30.685  45.039  46.856  1.00  0.00           H  
ATOM    639  N   TYR    43      33.107  42.836  47.449  1.00  0.00           N  
ATOM    640  CA  TYR    43      33.636  41.859  48.361  1.00  0.00           C  
ATOM    641  C   TYR    43      35.181  41.687  48.229  1.00  0.00           C  
ATOM    642  O   TYR    43      35.774  41.239  49.195  1.00  0.00           O  
ATOM    643  CB  TYR    43      32.955  40.502  48.301  1.00  0.00           C  
ATOM    644  CG  TYR    43      31.487  40.546  48.601  1.00  0.00           C  
ATOM    645  CD1 TYR    43      30.553  40.469  47.515  1.00  0.00           C  
ATOM    646  CE1 TYR    43      29.216  40.250  47.755  1.00  0.00           C  
ATOM    647  CZ  TYR    43      28.693  40.408  49.112  1.00  0.00           C  
ATOM    648  OH  TYR    43      27.387  40.259  49.378  1.00  0.00           O  
ATOM    649  CE2 TYR    43      29.615  40.611  50.203  1.00  0.00           C  
ATOM    650  CD2 TYR    43      30.977  40.627  49.889  1.00  0.00           C  
ATOM    651  H   TYR    43      33.516  43.009  46.542  1.00  0.00           H  
ATOM    652  HA  TYR    43      33.504  42.144  49.404  1.00  0.00           H  
ATOM    653  HB2 TYR    43      33.044  40.196  47.259  1.00  0.00           H  
ATOM    654  HB3 TYR    43      33.403  39.800  49.005  1.00  0.00           H  
ATOM    655  HD1 TYR    43      30.966  40.483  46.517  1.00  0.00           H  
ATOM    656  HE1 TYR    43      28.637  39.966  46.888  1.00  0.00           H  
ATOM    657  HH  TYR    43      26.819  40.293  48.604  1.00  0.00           H  
ATOM    658  HE2 TYR    43      29.194  40.755  51.186  1.00  0.00           H  
ATOM    659  HD2 TYR    43      31.715  40.635  50.677  1.00  0.00           H  
ATOM    660  N   GLY    44      35.900  42.059  47.138  1.00  0.00           N  
ATOM    661  CA  GLY    44      37.359  42.045  47.032  1.00  0.00           C  
ATOM    662  C   GLY    44      38.071  40.674  46.956  1.00  0.00           C  
ATOM    663  O   GLY    44      39.296  40.693  46.829  1.00  0.00           O  
ATOM    664  H   GLY    44      35.305  42.461  46.429  1.00  0.00           H  
ATOM    665  HA2 GLY    44      37.623  42.540  46.098  1.00  0.00           H  
ATOM    666  HA3 GLY    44      37.762  42.634  47.855  1.00  0.00           H  
ATOM    667  N   ASN    45      37.424  39.506  47.160  1.00  0.00           N  
ATOM    668  CA  ASN    45      37.888  38.137  47.214  1.00  0.00           C  
ATOM    669  C   ASN    45      37.655  37.465  45.802  1.00  0.00           C  
ATOM    670  O   ASN    45      36.680  37.813  45.134  1.00  0.00           O  
ATOM    671  CB  ASN    45      37.220  37.382  48.328  1.00  0.00           C  
ATOM    672  CG  ASN    45      35.811  36.844  47.993  1.00  0.00           C  
ATOM    673  OD1 ASN    45      34.760  37.509  47.925  1.00  0.00           O  
ATOM    674  ND2 ASN    45      35.687  35.531  47.995  1.00  0.00           N  
ATOM    675  H   ASN    45      36.425  39.577  47.294  1.00  0.00           H  
ATOM    676  HA  ASN    45      38.973  38.146  47.316  1.00  0.00           H  
ATOM    677  HB2 ASN    45      37.818  36.515  48.606  1.00  0.00           H  
ATOM    678  HB3 ASN    45      37.170  38.047  49.190  1.00  0.00           H  
ATOM    679 HD21 ASN    45      36.499  34.940  48.111  1.00  0.00           H  
ATOM    680 HD22 ASN    45      34.732  35.223  47.881  1.00  0.00           H  
ATOM    681  N   ARG    46      38.571  36.521  45.407  1.00  0.00           N  
ATOM    682  CA  ARG    46      38.832  35.894  44.084  1.00  0.00           C  
ATOM    683  C   ARG    46      38.439  34.425  44.098  1.00  0.00           C  
ATOM    684  O   ARG    46      38.755  33.739  45.050  1.00  0.00           O  
ATOM    685  CB  ARG    46      40.324  35.991  43.782  1.00  0.00           C  
ATOM    686  CG  ARG    46      40.659  37.464  43.473  1.00  0.00           C  
ATOM    687  CD  ARG    46      42.099  37.381  42.920  1.00  0.00           C  
ATOM    688  NE  ARG    46      42.591  38.524  42.204  1.00  0.00           N  
ATOM    689  CZ  ARG    46      43.440  38.636  41.169  1.00  0.00           C  
ATOM    690  NH1 ARG    46      44.148  37.666  40.706  1.00  0.00           N  
ATOM    691  NH2 ARG    46      43.401  39.717  40.518  1.00  0.00           N1+
ATOM    692  H   ARG    46      39.280  36.318  46.099  1.00  0.00           H  
ATOM    693  HA  ARG    46      38.243  36.366  43.298  1.00  0.00           H  
ATOM    694  HB2 ARG    46      40.982  35.549  44.530  1.00  0.00           H  
ATOM    695  HB3 ARG    46      40.508  35.536  42.809  1.00  0.00           H  
ATOM    696  HG2 ARG    46      39.965  37.888  42.747  1.00  0.00           H  
ATOM    697  HG3 ARG    46      40.668  38.069  44.380  1.00  0.00           H  
ATOM    698  HD2 ARG    46      42.835  37.253  43.715  1.00  0.00           H  
ATOM    699  HD3 ARG    46      42.254  36.505  42.289  1.00  0.00           H  
ATOM    700  HE  ARG    46      42.070  39.350  42.459  1.00  0.00           H  
ATOM    701 HH11 ARG    46      44.165  36.837  41.282  1.00  0.00           H  
ATOM    702 HH12 ARG    46      44.690  37.772  39.860  1.00  0.00           H  
ATOM    703 HH21 ARG    46      42.807  40.466  40.845  1.00  0.00           H  
ATOM    704 HH22 ARG    46      43.911  39.856  39.658  1.00  0.00           H  
ATOM    705  N   GLU    47      37.944  33.916  43.006  1.00  0.00           N  
ATOM    706  CA  GLU    47      37.622  32.460  42.762  1.00  0.00           C  
ATOM    707  C   GLU    47      37.455  32.118  41.257  1.00  0.00           C  
ATOM    708  O   GLU    47      36.853  32.900  40.559  1.00  0.00           O  
ATOM    709  CB  GLU    47      36.288  32.181  43.509  1.00  0.00           C  
ATOM    710  CG  GLU    47      35.742  30.695  43.390  1.00  0.00           C  
ATOM    711  CD  GLU    47      36.390  29.729  44.374  1.00  0.00           C  
ATOM    712  OE1 GLU    47      35.624  29.129  45.193  1.00  0.00           O  
ATOM    713  OE2 GLU    47      37.645  29.687  44.494  1.00  0.00           O1-
ATOM    714  H   GLU    47      37.626  34.534  42.273  1.00  0.00           H  
ATOM    715  HA  GLU    47      38.464  31.846  43.080  1.00  0.00           H  
ATOM    716  HB2 GLU    47      36.463  32.381  44.567  1.00  0.00           H  
ATOM    717  HB3 GLU    47      35.442  32.799  43.211  1.00  0.00           H  
ATOM    718  HG2 GLU    47      34.661  30.776  43.494  1.00  0.00           H  
ATOM    719  HG3 GLU    47      35.880  30.205  42.427  1.00  0.00           H  
ATOM    720  N   GLU    48      38.048  31.020  40.771  1.00  0.00           N  
ATOM    721  CA  GLU    48      38.157  30.754  39.330  1.00  0.00           C  
ATOM    722  C   GLU    48      36.936  30.004  38.685  1.00  0.00           C  
ATOM    723  O   GLU    48      36.448  29.025  39.235  1.00  0.00           O  
ATOM    724  CB  GLU    48      39.542  30.091  39.035  1.00  0.00           C  
ATOM    725  CG  GLU    48      39.808  29.997  37.496  1.00  0.00           C  
ATOM    726  CD  GLU    48      41.160  29.294  37.242  1.00  0.00           C  
ATOM    727  OE1 GLU    48      41.618  29.657  36.118  1.00  0.00           O  
ATOM    728  OE2 GLU    48      41.682  28.496  38.041  1.00  0.00           O1-
ATOM    729  H   GLU    48      38.451  30.277  41.324  1.00  0.00           H  
ATOM    730  HA  GLU    48      38.210  31.739  38.866  1.00  0.00           H  
ATOM    731  HB2 GLU    48      40.314  30.756  39.424  1.00  0.00           H  
ATOM    732  HB3 GLU    48      39.634  29.105  39.489  1.00  0.00           H  
ATOM    733  HG2 GLU    48      38.944  29.487  37.072  1.00  0.00           H  
ATOM    734  HG3 GLU    48      39.874  31.030  37.154  1.00  0.00           H  
ATOM    735  N   GLN    49      36.519  30.409  37.499  1.00  0.00           N  
ATOM    736  CA  GLN    49      35.296  30.012  36.873  1.00  0.00           C  
ATOM    737  C   GLN    49      35.588  29.321  35.507  1.00  0.00           C  
ATOM    738  O   GLN    49      36.704  29.355  34.966  1.00  0.00           O  
ATOM    739  CB  GLN    49      34.339  31.235  36.588  1.00  0.00           C  
ATOM    740  CG  GLN    49      34.099  32.170  37.796  1.00  0.00           C  
ATOM    741  CD  GLN    49      33.556  31.391  38.994  1.00  0.00           C  
ATOM    742  OE1 GLN    49      32.620  30.603  38.980  1.00  0.00           O  
ATOM    743  NE2 GLN    49      34.079  31.698  40.174  1.00  0.00           N  
ATOM    744  H   GLN    49      36.945  31.264  37.170  1.00  0.00           H  
ATOM    745  HA  GLN    49      34.779  29.230  37.430  1.00  0.00           H  
ATOM    746  HB2 GLN    49      34.834  31.811  35.806  1.00  0.00           H  
ATOM    747  HB3 GLN    49      33.428  30.915  36.083  1.00  0.00           H  
ATOM    748  HG2 GLN    49      34.997  32.680  38.145  1.00  0.00           H  
ATOM    749  HG3 GLN    49      33.410  32.998  37.633  1.00  0.00           H  
ATOM    750 HE21 GLN    49      34.826  32.373  40.241  1.00  0.00           H  
ATOM    751 HE22 GLN    49      33.588  31.349  40.985  1.00  0.00           H  
ATOM    752  N   ASN    50      34.572  28.721  34.968  1.00  0.00           N  
ATOM    753  CA  ASN    50      34.577  28.250  33.592  1.00  0.00           C  
ATOM    754  C   ASN    50      33.902  29.320  32.698  1.00  0.00           C  
ATOM    755  O   ASN    50      32.814  29.864  33.049  1.00  0.00           O  
ATOM    756  CB  ASN    50      33.972  26.878  33.427  1.00  0.00           C  
ATOM    757  CG  ASN    50      34.187  26.349  32.036  1.00  0.00           C  
ATOM    758  OD1 ASN    50      33.382  26.524  31.154  1.00  0.00           O  
ATOM    759  ND2 ASN    50      35.308  25.733  31.847  1.00  0.00           N  
ATOM    760  H   ASN    50      33.705  28.738  35.486  1.00  0.00           H  
ATOM    761  HA  ASN    50      35.622  28.143  33.300  1.00  0.00           H  
ATOM    762  HB2 ASN    50      34.393  26.206  34.174  1.00  0.00           H  
ATOM    763  HB3 ASN    50      32.904  26.711  33.572  1.00  0.00           H  
ATOM    764 HD21 ASN    50      35.938  25.767  32.636  1.00  0.00           H  
ATOM    765 HD22 ASN    50      35.521  25.372  30.927  1.00  0.00           H  
ATOM    766  N   LEU    51      34.351  29.577  31.456  1.00  0.00           N  
ATOM    767  CA  LEU    51      33.847  30.605  30.453  1.00  0.00           C  
ATOM    768  C   LEU    51      32.409  30.371  29.970  1.00  0.00           C  
ATOM    769  O   LEU    51      31.714  31.350  29.623  1.00  0.00           O  
ATOM    770  CB  LEU    51      34.862  30.797  29.297  1.00  0.00           C  
ATOM    771  CG  LEU    51      36.140  31.605  29.639  1.00  0.00           C  
ATOM    772  CD1 LEU    51      37.251  31.323  28.629  1.00  0.00           C  
ATOM    773  CD2 LEU    51      35.778  33.086  29.628  1.00  0.00           C  
ATOM    774  H   LEU    51      35.265  29.168  31.321  1.00  0.00           H  
ATOM    775  HA  LEU    51      33.829  31.568  30.964  1.00  0.00           H  
ATOM    776  HB2 LEU    51      35.151  29.805  28.947  1.00  0.00           H  
ATOM    777  HB3 LEU    51      34.313  31.386  28.563  1.00  0.00           H  
ATOM    778  HG  LEU    51      36.496  31.337  30.633  1.00  0.00           H  
ATOM    779 HD11 LEU    51      38.149  31.890  28.873  1.00  0.00           H  
ATOM    780 HD12 LEU    51      37.476  30.264  28.760  1.00  0.00           H  
ATOM    781 HD13 LEU    51      36.772  31.453  27.659  1.00  0.00           H  
ATOM    782 HD21 LEU    51      34.917  33.208  30.284  1.00  0.00           H  
ATOM    783 HD22 LEU    51      36.576  33.721  30.014  1.00  0.00           H  
ATOM    784 HD23 LEU    51      35.565  33.542  28.661  1.00  0.00           H  
ATOM    785  N   SER    52      31.880  29.147  29.980  1.00  0.00           N  
ATOM    786  CA  SER    52      30.440  28.869  29.669  1.00  0.00           C  
ATOM    787  C   SER    52      29.433  29.276  30.782  1.00  0.00           C  
ATOM    788  O   SER    52      28.273  29.338  30.545  1.00  0.00           O  
ATOM    789  CB  SER    52      30.239  27.388  29.211  1.00  0.00           C  
ATOM    790  OG  SER    52      31.007  27.004  28.056  1.00  0.00           O  
ATOM    791  H   SER    52      32.407  28.387  30.384  1.00  0.00           H  
ATOM    792  HA  SER    52      30.123  29.494  28.835  1.00  0.00           H  
ATOM    793  HB2 SER    52      30.437  26.666  30.003  1.00  0.00           H  
ATOM    794  HB3 SER    52      29.172  27.235  29.043  1.00  0.00           H  
ATOM    795  HG  SER    52      30.427  26.877  27.302  1.00  0.00           H  
ATOM    796  N   ASP    53      29.961  29.488  32.014  1.00  0.00           N  
ATOM    797  CA  ASP    53      29.074  29.445  33.191  1.00  0.00           C  
ATOM    798  C   ASP    53      28.738  30.818  33.790  1.00  0.00           C  
ATOM    799  O   ASP    53      27.827  30.973  34.559  1.00  0.00           O  
ATOM    800  CB  ASP    53      29.870  28.654  34.223  1.00  0.00           C  
ATOM    801  CG  ASP    53      28.966  28.207  35.412  1.00  0.00           C  
ATOM    802  OD1 ASP    53      27.895  27.626  35.114  1.00  0.00           O  
ATOM    803  OD2 ASP    53      29.458  28.206  36.616  1.00  0.00           O1-
ATOM    804  H   ASP    53      30.950  29.629  32.168  1.00  0.00           H  
ATOM    805  HA  ASP    53      28.146  28.903  33.007  1.00  0.00           H  
ATOM    806  HB2 ASP    53      30.298  27.720  33.860  1.00  0.00           H  
ATOM    807  HB3 ASP    53      30.738  29.232  34.540  1.00  0.00           H  
ATOM    808  N   LEU    54      29.530  31.833  33.361  1.00  0.00           N  
ATOM    809  CA  LEU    54      29.317  33.298  33.591  1.00  0.00           C  
ATOM    810  C   LEU    54      28.094  33.767  32.881  1.00  0.00           C  
ATOM    811  O   LEU    54      27.740  33.285  31.815  1.00  0.00           O  
ATOM    812  CB  LEU    54      30.562  34.204  33.242  1.00  0.00           C  
ATOM    813  CG  LEU    54      31.887  34.048  33.986  1.00  0.00           C  
ATOM    814  CD1 LEU    54      32.983  35.033  33.440  1.00  0.00           C  
ATOM    815  CD2 LEU    54      31.592  34.307  35.492  1.00  0.00           C  
ATOM    816  H   LEU    54      30.303  31.554  32.774  1.00  0.00           H  
ATOM    817  HA  LEU    54      29.041  33.444  34.636  1.00  0.00           H  
ATOM    818  HB2 LEU    54      30.804  34.072  32.187  1.00  0.00           H  
ATOM    819  HB3 LEU    54      30.337  35.260  33.391  1.00  0.00           H  
ATOM    820  HG  LEU    54      32.301  33.063  33.774  1.00  0.00           H  
ATOM    821 HD11 LEU    54      33.941  34.947  33.953  1.00  0.00           H  
ATOM    822 HD12 LEU    54      33.244  34.824  32.402  1.00  0.00           H  
ATOM    823 HD13 LEU    54      32.678  36.076  33.530  1.00  0.00           H  
ATOM    824 HD21 LEU    54      31.095  35.274  35.574  1.00  0.00           H  
ATOM    825 HD22 LEU    54      30.874  33.598  35.905  1.00  0.00           H  
ATOM    826 HD23 LEU    54      32.505  34.240  36.084  1.00  0.00           H  
ATOM    827  N   LEU    55      27.388  34.761  33.512  1.00  0.00           N  
ATOM    828  CA  LEU    55      26.169  35.505  33.079  1.00  0.00           C  
ATOM    829  C   LEU    55      26.406  37.015  33.234  1.00  0.00           C  
ATOM    830  O   LEU    55      27.464  37.458  33.696  1.00  0.00           O  
ATOM    831  CB  LEU    55      24.861  35.012  33.829  1.00  0.00           C  
ATOM    832  CG  LEU    55      24.619  33.511  33.627  1.00  0.00           C  
ATOM    833  CD1 LEU    55      23.523  33.090  34.641  1.00  0.00           C  
ATOM    834  CD2 LEU    55      24.086  33.164  32.234  1.00  0.00           C  
ATOM    835  H   LEU    55      27.809  35.066  34.379  1.00  0.00           H  
ATOM    836  HA  LEU    55      26.058  35.284  32.017  1.00  0.00           H  
ATOM    837  HB2 LEU    55      24.883  35.214  34.900  1.00  0.00           H  
ATOM    838  HB3 LEU    55      24.011  35.590  33.466  1.00  0.00           H  
ATOM    839  HG  LEU    55      25.532  32.964  33.859  1.00  0.00           H  
ATOM    840 HD11 LEU    55      23.806  33.402  35.646  1.00  0.00           H  
ATOM    841 HD12 LEU    55      22.571  33.552  34.375  1.00  0.00           H  
ATOM    842 HD13 LEU    55      23.409  32.006  34.616  1.00  0.00           H  
ATOM    843 HD21 LEU    55      24.757  33.494  31.442  1.00  0.00           H  
ATOM    844 HD22 LEU    55      24.058  32.083  32.096  1.00  0.00           H  
ATOM    845 HD23 LEU    55      23.100  33.620  32.147  1.00  0.00           H  
ATOM    846  N   SER    56      25.499  37.862  32.752  1.00  0.00           N  
ATOM    847  CA  SER    56      25.545  39.316  33.037  1.00  0.00           C  
ATOM    848  C   SER    56      25.220  39.602  34.560  1.00  0.00           C  
ATOM    849  O   SER    56      24.419  38.820  35.095  1.00  0.00           O  
ATOM    850  CB  SER    56      24.416  39.890  32.238  1.00  0.00           C  
ATOM    851  OG  SER    56      24.217  41.216  32.557  1.00  0.00           O  
ATOM    852  H   SER    56      24.753  37.453  32.208  1.00  0.00           H  
ATOM    853  HA  SER    56      26.532  39.631  32.699  1.00  0.00           H  
ATOM    854  HB2 SER    56      24.559  39.823  31.160  1.00  0.00           H  
ATOM    855  HB3 SER    56      23.497  39.348  32.467  1.00  0.00           H  
ATOM    856  HG  SER    56      23.506  41.625  32.058  1.00  0.00           H  
ATOM    857  N   PRO    57      25.695  40.652  35.254  1.00  0.00           N  
ATOM    858  CA  PRO    57      25.400  40.875  36.650  1.00  0.00           C  
ATOM    859  C   PRO    57      23.917  40.764  37.145  1.00  0.00           C  
ATOM    860  O   PRO    57      23.761  40.481  38.349  1.00  0.00           O  
ATOM    861  CD  PRO    57      26.452  41.767  34.765  1.00  0.00           C  
ATOM    862  CG  PRO    57      27.042  42.375  35.963  1.00  0.00           C  
ATOM    863  CB  PRO    57      25.799  42.317  36.846  1.00  0.00           C  
ATOM    864  HD2 PRO    57      25.811  42.483  34.249  1.00  0.00           H  
ATOM    865  HD3 PRO    57      27.146  41.389  34.014  1.00  0.00           H  
ATOM    866  HG2 PRO    57      27.373  43.402  35.804  1.00  0.00           H  
ATOM    867  HG3 PRO    57      27.815  41.773  36.439  1.00  0.00           H  
ATOM    868  HB2 PRO    57      24.972  42.972  36.570  1.00  0.00           H  
ATOM    869  HB3 PRO    57      25.931  42.375  37.927  1.00  0.00           H  
ATOM    870  HA  PRO    57      26.127  40.309  37.233  1.00  0.00           H  
ATOM    871  N   ILE    58      22.936  41.260  36.364  1.00  0.00           N  
ATOM    872  CA  ILE    58      21.496  41.212  36.706  1.00  0.00           C  
ATOM    873  C   ILE    58      20.800  39.840  36.558  1.00  0.00           C  
ATOM    874  O   ILE    58      19.710  39.671  36.988  1.00  0.00           O  
ATOM    875  CB  ILE    58      20.707  42.318  35.920  1.00  0.00           C  
ATOM    876  CG2 ILE    58      21.104  43.688  36.579  1.00  0.00           C  
ATOM    877  CG1 ILE    58      20.947  42.537  34.452  1.00  0.00           C  
ATOM    878  CD1 ILE    58      20.898  41.162  33.681  1.00  0.00           C  
ATOM    879  H   ILE    58      23.140  41.518  35.409  1.00  0.00           H  
ATOM    880  HA  ILE    58      21.477  41.548  37.742  1.00  0.00           H  
ATOM    881  HB  ILE    58      19.648  42.162  36.124  1.00  0.00           H  
ATOM    882 HG21 ILE    58      20.704  43.765  37.591  1.00  0.00           H  
ATOM    883 HG22 ILE    58      22.175  43.874  36.508  1.00  0.00           H  
ATOM    884 HG23 ILE    58      20.512  44.394  35.998  1.00  0.00           H  
ATOM    885 HG12 ILE    58      20.227  43.183  33.948  1.00  0.00           H  
ATOM    886 HG13 ILE    58      21.929  42.992  34.324  1.00  0.00           H  
ATOM    887 HD11 ILE    58      20.705  41.335  32.622  1.00  0.00           H  
ATOM    888 HD12 ILE    58      21.866  40.662  33.725  1.00  0.00           H  
ATOM    889 HD13 ILE    58      20.058  40.607  34.099  1.00  0.00           H  
ATOM    890  N   CYS    59      21.470  38.847  35.954  1.00  0.00           N  
ATOM    891  CA  CYS    59      21.018  37.453  35.845  1.00  0.00           C  
ATOM    892  C   CYS    59      21.487  36.592  36.990  1.00  0.00           C  
ATOM    893  O   CYS    59      22.710  36.597  37.263  1.00  0.00           O  
ATOM    894  CB  CYS    59      21.393  37.005  34.435  1.00  0.00           C  
ATOM    895  SG  CYS    59      20.636  35.401  33.981  1.00  0.00           S  
ATOM    896  H   CYS    59      22.448  38.924  35.712  1.00  0.00           H  
ATOM    897  HA  CYS    59      19.931  37.481  35.918  1.00  0.00           H  
ATOM    898  HB2 CYS    59      21.167  37.803  33.729  1.00  0.00           H  
ATOM    899  HB3 CYS    59      22.482  36.983  34.469  1.00  0.00           H  
ATOM    900  HG  CYS    59      20.600  35.203  32.660  1.00  0.00           H  
ATOM    901  N   GLU    60      20.615  35.824  37.613  1.00  0.00           N  
ATOM    902  CA  GLU    60      21.003  34.735  38.589  1.00  0.00           C  
ATOM    903  C   GLU    60      20.834  33.302  38.040  1.00  0.00           C  
ATOM    904  O   GLU    60      20.871  32.300  38.776  1.00  0.00           O  
ATOM    905  CB  GLU    60      20.151  34.892  39.953  1.00  0.00           C  
ATOM    906  CG  GLU    60      18.657  34.699  39.897  1.00  0.00           C  
ATOM    907  CD  GLU    60      17.937  34.864  41.217  1.00  0.00           C  
ATOM    908  OE1 GLU    60      18.542  35.314  42.264  1.00  0.00           O  
ATOM    909  OE2 GLU    60      16.767  34.362  41.372  1.00  0.00           O1-
ATOM    910  H   GLU    60      19.622  35.938  37.463  1.00  0.00           H  
ATOM    911  HA  GLU    60      22.043  34.787  38.914  1.00  0.00           H  
ATOM    912  HB2 GLU    60      20.489  34.195  40.720  1.00  0.00           H  
ATOM    913  HB3 GLU    60      20.343  35.822  40.484  1.00  0.00           H  
ATOM    914  HG2 GLU    60      18.236  35.426  39.203  1.00  0.00           H  
ATOM    915  HG3 GLU    60      18.391  33.731  39.472  1.00  0.00           H  
ATOM    916  N   NME    61      20.599  33.164  36.694  1.00  0.00           N  
ATOM    917  C   NME    61      20.291  31.853  36.112  1.00  0.00           C  
ATOM    918  H   NME    61      20.570  34.015  36.151  1.00  0.00           H  
ATOM    919  H1  NME    61      20.474  31.033  36.807  1.00  0.00           H  
ATOM    920  H2  NME    61      19.243  31.931  35.824  1.00  0.00           H  
ATOM    921  H3  NME    61      20.933  31.664  35.252  1.00  0.00           H  
TER     922      NME    61
CONECT  917  919  920  921
CONECT  919  917
CONECT  920  917
CONECT  921  917
END   
