# Supplementary material for: Exploring Aromatic Cage Flexibility Using Cosolvent Molecular Dynamics Simulations—An In-Silico Case Study of Tudor Domains
Source: J Chem Inf Model. 2024 May 21;64(11):4553–69. doi: 10.1021/acs.jcim.4c00298 (PMC11167732; doi:10.1021/acs.jcim.4c00298)
Supplement: Supplementary file 2 — ci4c00298_si_002.zip [file ci4c00298_si_002.zip › SMN/cluster_representatives/02_TEA_rep_c0.pdb]

TITLE     rep02.c0
REMARK   4      COMPLIES WITH FORMAT V. 3.0, 1-DEC-2006
REMARK 888
REMARK 888 WRITTEN BY MAESTRO (A PRODUCT OF SCHRODINGER, LLC)
CRYST1   65.471   65.471   65.471 109.47 109.47 109.47 P 1           1
ATOM      1  CH3 ACE     1      33.651  28.615  21.957  1.00  0.00           C  
ATOM      2  C   ACE     1      33.395  30.028  21.557  1.00  0.00           C  
ATOM      3  O   ACE     1      32.271  30.459  21.602  1.00  0.00           O  
ATOM      4  H1  ACE     1      34.022  28.712  22.976  1.00  0.00           H  
ATOM      5  H2  ACE     1      32.812  27.922  21.883  1.00  0.00           H  
ATOM      6  H3  ACE     1      34.374  28.075  21.345  1.00  0.00           H  
ATOM      7  N   LEU     2      34.466  30.683  21.169  1.00  0.00           N  
ATOM      8  CA  LEU     2      34.606  31.929  20.455  1.00  0.00           C  
ATOM      9  C   LEU     2      33.973  33.016  21.331  1.00  0.00           C  
ATOM     10  O   LEU     2      33.003  33.703  20.989  1.00  0.00           O  
ATOM     11  CB  LEU     2      34.142  31.661  19.052  1.00  0.00           C  
ATOM     12  CG  LEU     2      34.901  30.547  18.306  1.00  0.00           C  
ATOM     13  CD1 LEU     2      34.091  30.253  17.069  1.00  0.00           C  
ATOM     14  CD2 LEU     2      36.277  31.133  17.822  1.00  0.00           C  
ATOM     15  H   LEU     2      35.267  30.074  21.255  1.00  0.00           H  
ATOM     16  HA  LEU     2      35.666  32.178  20.450  1.00  0.00           H  
ATOM     17  HB2 LEU     2      33.127  31.271  19.130  1.00  0.00           H  
ATOM     18  HB3 LEU     2      34.301  32.516  18.396  1.00  0.00           H  
ATOM     19  HG  LEU     2      35.030  29.694  18.971  1.00  0.00           H  
ATOM     20 HD11 LEU     2      34.719  29.587  16.476  1.00  0.00           H  
ATOM     21 HD12 LEU     2      33.113  29.827  17.291  1.00  0.00           H  
ATOM     22 HD13 LEU     2      34.051  31.148  16.448  1.00  0.00           H  
ATOM     23 HD21 LEU     2      36.144  31.965  17.130  1.00  0.00           H  
ATOM     24 HD22 LEU     2      36.804  31.576  18.667  1.00  0.00           H  
ATOM     25 HD23 LEU     2      36.825  30.285  17.413  1.00  0.00           H  
ATOM     26  N   GLN     3      34.604  33.199  22.505  1.00  0.00           N  
ATOM     27  CA  GLN     3      33.903  33.862  23.588  1.00  0.00           C  
ATOM     28  C   GLN     3      33.871  35.383  23.376  1.00  0.00           C  
ATOM     29  O   GLN     3      34.680  36.063  22.726  1.00  0.00           O  
ATOM     30  CB  GLN     3      34.611  33.550  24.977  1.00  0.00           C  
ATOM     31  CG  GLN     3      34.346  32.147  25.558  1.00  0.00           C  
ATOM     32  CD  GLN     3      35.125  31.050  24.851  1.00  0.00           C  
ATOM     33  OE1 GLN     3      35.833  31.286  23.845  1.00  0.00           O  
ATOM     34  NE2 GLN     3      34.995  29.776  25.154  1.00  0.00           N  
ATOM     35  H   GLN     3      35.307  32.527  22.776  1.00  0.00           H  
ATOM     36  HA  GLN     3      32.863  33.540  23.598  1.00  0.00           H  
ATOM     37  HB2 GLN     3      35.682  33.665  24.813  1.00  0.00           H  
ATOM     38  HB3 GLN     3      34.445  34.238  25.805  1.00  0.00           H  
ATOM     39  HG2 GLN     3      34.651  32.188  26.604  1.00  0.00           H  
ATOM     40  HG3 GLN     3      33.283  31.905  25.572  1.00  0.00           H  
ATOM     41 HE21 GLN     3      34.389  29.487  25.910  1.00  0.00           H  
ATOM     42 HE22 GLN     3      35.486  29.143  24.540  1.00  0.00           H  
ATOM     43  N   GLN     4      32.793  35.962  23.947  1.00  0.00           N  
ATOM     44  CA  GLN     4      32.655  37.483  24.054  1.00  0.00           C  
ATOM     45  C   GLN     4      33.296  37.959  25.286  1.00  0.00           C  
ATOM     46  O   GLN     4      33.493  39.162  25.432  1.00  0.00           O  
ATOM     47  CB  GLN     4      31.217  37.935  24.089  1.00  0.00           C  
ATOM     48  CG  GLN     4      30.414  37.403  22.819  1.00  0.00           C  
ATOM     49  CD  GLN     4      30.940  37.925  21.477  1.00  0.00           C  
ATOM     50  OE1 GLN     4      31.499  38.974  21.373  1.00  0.00           O  
ATOM     51  NE2 GLN     4      30.924  37.234  20.382  1.00  0.00           N  
ATOM     52  H   GLN     4      32.141  35.325  24.381  1.00  0.00           H  
ATOM     53  HA  GLN     4      33.181  37.926  23.208  1.00  0.00           H  
ATOM     54  HB2 GLN     4      30.712  37.629  25.004  1.00  0.00           H  
ATOM     55  HB3 GLN     4      31.152  39.005  23.895  1.00  0.00           H  
ATOM     56  HG2 GLN     4      30.524  36.326  22.694  1.00  0.00           H  
ATOM     57  HG3 GLN     4      29.371  37.699  22.938  1.00  0.00           H  
ATOM     58 HE21 GLN     4      30.708  36.247  20.407  1.00  0.00           H  
ATOM     59 HE22 GLN     4      31.405  37.650  19.598  1.00  0.00           H  
ATOM     60  N   TRP     5      33.482  37.147  26.359  1.00  0.00           N  
ATOM     61  CA  TRP     5      33.923  37.603  27.693  1.00  0.00           C  
ATOM     62  C   TRP     5      35.343  38.100  27.563  1.00  0.00           C  
ATOM     63  O   TRP     5      36.150  37.610  26.779  1.00  0.00           O  
ATOM     64  CB  TRP     5      33.858  36.371  28.601  1.00  0.00           C  
ATOM     65  CG  TRP     5      32.506  36.045  29.128  1.00  0.00           C  
ATOM     66  CD1 TRP     5      31.829  34.883  28.864  1.00  0.00           C  
ATOM     67  NE1 TRP     5      30.624  34.912  29.618  1.00  0.00           N  
ATOM     68  CE2 TRP     5      30.460  36.134  30.183  1.00  0.00           C  
ATOM     69  CZ2 TRP     5      29.491  36.640  31.018  1.00  0.00           C  
ATOM     70  CH2 TRP     5      29.646  37.971  31.553  1.00  0.00           C  
ATOM     71  CZ3 TRP     5      30.809  38.695  31.258  1.00  0.00           C  
ATOM     72  CE3 TRP     5      31.773  38.147  30.457  1.00  0.00           C  
ATOM     73  CD2 TRP     5      31.691  36.833  29.945  1.00  0.00           C  
ATOM     74  H   TRP     5      33.216  36.177  26.263  1.00  0.00           H  
ATOM     75  HA  TRP     5      33.375  38.488  28.018  1.00  0.00           H  
ATOM     76  HB2 TRP     5      34.265  35.424  28.247  1.00  0.00           H  
ATOM     77  HB3 TRP     5      34.522  36.603  29.434  1.00  0.00           H  
ATOM     78  HD1 TRP     5      32.085  34.080  28.187  1.00  0.00           H  
ATOM     79  HE1 TRP     5      29.962  34.153  29.703  1.00  0.00           H  
ATOM     80  HZ2 TRP     5      28.685  35.993  31.330  1.00  0.00           H  
ATOM     81  HH2 TRP     5      28.906  38.358  32.237  1.00  0.00           H  
ATOM     82  HZ3 TRP     5      31.035  39.670  31.661  1.00  0.00           H  
ATOM     83  HE3 TRP     5      32.587  38.802  30.180  1.00  0.00           H  
ATOM     84  N   LYS     6      35.707  39.124  28.344  1.00  0.00           N  
ATOM     85  CA  LYS     6      37.042  39.714  28.266  1.00  0.00           C  
ATOM     86  C   LYS     6      37.513  40.147  29.660  1.00  0.00           C  
ATOM     87  O   LYS     6      36.698  40.236  30.572  1.00  0.00           O  
ATOM     88  CB  LYS     6      36.921  40.990  27.428  1.00  0.00           C  
ATOM     89  CG  LYS     6      36.638  40.762  25.978  1.00  0.00           C  
ATOM     90  CD  LYS     6      36.176  42.006  25.177  1.00  0.00           C  
ATOM     91  CE  LYS     6      35.116  42.783  26.006  1.00  0.00           C  
ATOM     92  NZ  LYS     6      33.980  41.888  26.400  1.00  0.00           N1+
ATOM     93  H   LYS     6      34.978  39.639  28.816  1.00  0.00           H  
ATOM     94  HA  LYS     6      37.766  39.050  27.793  1.00  0.00           H  
ATOM     95  HB2 LYS     6      36.125  41.627  27.813  1.00  0.00           H  
ATOM     96  HB3 LYS     6      37.893  41.465  27.563  1.00  0.00           H  
ATOM     97  HG2 LYS     6      37.573  40.428  25.527  1.00  0.00           H  
ATOM     98  HG3 LYS     6      35.883  39.985  25.860  1.00  0.00           H  
ATOM     99  HD2 LYS     6      37.053  42.647  25.085  1.00  0.00           H  
ATOM    100  HD3 LYS     6      35.803  41.660  24.214  1.00  0.00           H  
ATOM    101  HE2 LYS     6      35.596  43.298  26.838  1.00  0.00           H  
ATOM    102  HE3 LYS     6      34.726  43.589  25.384  1.00  0.00           H  
ATOM    103  HZ1 LYS     6      34.053  40.999  25.926  1.00  0.00           H  
ATOM    104  HZ2 LYS     6      34.016  41.680  27.387  1.00  0.00           H  
ATOM    105  HZ3 LYS     6      33.140  42.347  26.080  1.00  0.00           H  
ATOM    106  N   VAL     7      38.809  40.323  29.870  1.00  0.00           N  
ATOM    107  CA  VAL     7      39.427  40.873  31.105  1.00  0.00           C  
ATOM    108  C   VAL     7      38.791  42.214  31.407  1.00  0.00           C  
ATOM    109  O   VAL     7      38.723  43.073  30.539  1.00  0.00           O  
ATOM    110  CB  VAL     7      40.966  40.767  31.153  1.00  0.00           C  
ATOM    111  CG1 VAL     7      41.573  41.486  32.423  1.00  0.00           C  
ATOM    112  CG2 VAL     7      41.401  39.306  31.235  1.00  0.00           C  
ATOM    113  H   VAL     7      39.416  40.090  29.097  1.00  0.00           H  
ATOM    114  HA  VAL     7      39.071  40.272  31.941  1.00  0.00           H  
ATOM    115  HB  VAL     7      41.425  41.125  30.232  1.00  0.00           H  
ATOM    116 HG11 VAL     7      41.338  42.546  32.336  1.00  0.00           H  
ATOM    117 HG12 VAL     7      41.220  40.984  33.324  1.00  0.00           H  
ATOM    118 HG13 VAL     7      42.647  41.655  32.493  1.00  0.00           H  
ATOM    119 HG21 VAL     7      41.309  38.899  30.228  1.00  0.00           H  
ATOM    120 HG22 VAL     7      42.410  39.238  31.644  1.00  0.00           H  
ATOM    121 HG23 VAL     7      40.746  38.763  31.916  1.00  0.00           H  
ATOM    122  N   GLY     8      38.426  42.439  32.661  1.00  0.00           N  
ATOM    123  CA  GLY     8      37.671  43.638  33.123  1.00  0.00           C  
ATOM    124  C   GLY     8      36.169  43.801  32.711  1.00  0.00           C  
ATOM    125  O   GLY     8      35.521  44.857  32.856  1.00  0.00           O  
ATOM    126  H   GLY     8      38.568  41.735  33.371  1.00  0.00           H  
ATOM    127  HA2 GLY     8      37.597  43.632  34.211  1.00  0.00           H  
ATOM    128  HA3 GLY     8      38.243  44.454  32.681  1.00  0.00           H  
ATOM    129  N   ASP     9      35.574  42.764  32.134  1.00  0.00           N  
ATOM    130  CA  ASP     9      34.118  42.673  32.083  1.00  0.00           C  
ATOM    131  C   ASP     9      33.603  42.553  33.545  1.00  0.00           C  
ATOM    132  O   ASP     9      34.289  42.010  34.414  1.00  0.00           O  
ATOM    133  CB  ASP     9      33.739  41.489  31.194  1.00  0.00           C  
ATOM    134  CG  ASP     9      33.862  41.705  29.628  1.00  0.00           C  
ATOM    135  OD1 ASP     9      34.321  42.742  29.093  1.00  0.00           O  
ATOM    136  OD2 ASP     9      33.555  40.753  28.922  1.00  0.00           O1-
ATOM    137  H   ASP     9      36.114  41.964  31.839  1.00  0.00           H  
ATOM    138  HA  ASP     9      33.734  43.579  31.615  1.00  0.00           H  
ATOM    139  HB2 ASP     9      34.351  40.608  31.386  1.00  0.00           H  
ATOM    140  HB3 ASP     9      32.680  41.250  31.291  1.00  0.00           H  
ATOM    141  N   LYS    10      32.338  42.926  33.659  1.00  0.00           N  
ATOM    142  CA  LYS    10      31.485  42.685  34.826  1.00  0.00           C  
ATOM    143  C   LYS    10      30.617  41.402  34.569  1.00  0.00           C  
ATOM    144  O   LYS    10      30.071  41.265  33.471  1.00  0.00           O  
ATOM    145  CB  LYS    10      30.662  43.941  35.137  1.00  0.00           C  
ATOM    146  CG  LYS    10      31.567  45.012  35.812  1.00  0.00           C  
ATOM    147  CD  LYS    10      32.563  45.694  34.955  1.00  0.00           C  
ATOM    148  CE  LYS    10      33.226  46.849  35.789  1.00  0.00           C  
ATOM    149  NZ  LYS    10      34.196  46.437  36.855  1.00  0.00           N1+
ATOM    150  H   LYS    10      31.832  43.226  32.838  1.00  0.00           H  
ATOM    151  HA  LYS    10      32.078  42.415  35.701  1.00  0.00           H  
ATOM    152  HB2 LYS    10      30.123  44.303  34.261  1.00  0.00           H  
ATOM    153  HB3 LYS    10      29.900  43.666  35.865  1.00  0.00           H  
ATOM    154  HG2 LYS    10      30.851  45.761  36.153  1.00  0.00           H  
ATOM    155  HG3 LYS    10      32.057  44.537  36.661  1.00  0.00           H  
ATOM    156  HD2 LYS    10      33.388  45.025  34.710  1.00  0.00           H  
ATOM    157  HD3 LYS    10      32.032  46.084  34.087  1.00  0.00           H  
ATOM    158  HE2 LYS    10      33.754  47.557  35.149  1.00  0.00           H  
ATOM    159  HE3 LYS    10      32.409  47.432  36.212  1.00  0.00           H  
ATOM    160  HZ1 LYS    10      34.914  47.135  36.987  1.00  0.00           H  
ATOM    161  HZ2 LYS    10      33.704  46.398  37.736  1.00  0.00           H  
ATOM    162  HZ3 LYS    10      34.509  45.486  36.720  1.00  0.00           H  
ATOM    163  N   CYS    11      30.329  40.520  35.506  1.00  0.00           N  
ATOM    164  CA  CYS    11      29.413  39.360  35.343  1.00  0.00           C  
ATOM    165  C   CYS    11      28.780  39.037  36.712  1.00  0.00           C  
ATOM    166  O   CYS    11      28.746  39.943  37.554  1.00  0.00           O  
ATOM    167  CB  CYS    11      30.366  38.185  34.862  1.00  0.00           C  
ATOM    168  SG  CYS    11      31.731  37.978  36.057  1.00  0.00           S  
ATOM    169  H   CYS    11      30.761  40.579  36.417  1.00  0.00           H  
ATOM    170  HA  CYS    11      28.648  39.535  34.586  1.00  0.00           H  
ATOM    171  HB2 CYS    11      29.870  37.215  34.820  1.00  0.00           H  
ATOM    172  HB3 CYS    11      30.697  38.420  33.851  1.00  0.00           H  
ATOM    173  HG  CYS    11      32.022  39.262  36.283  1.00  0.00           H  
ATOM    174  N   SER    12      28.316  37.826  36.891  1.00  0.00           N  
ATOM    175  CA  SER    12      27.919  37.254  38.157  1.00  0.00           C  
ATOM    176  C   SER    12      28.375  35.763  38.165  1.00  0.00           C  
ATOM    177  O   SER    12      28.265  35.083  37.116  1.00  0.00           O  
ATOM    178  CB  SER    12      26.461  37.534  38.495  1.00  0.00           C  
ATOM    179  OG  SER    12      26.095  36.839  39.699  1.00  0.00           O  
ATOM    180  H   SER    12      28.244  37.237  36.074  1.00  0.00           H  
ATOM    181  HA  SER    12      28.506  37.683  38.970  1.00  0.00           H  
ATOM    182  HB2 SER    12      26.426  38.614  38.638  1.00  0.00           H  
ATOM    183  HB3 SER    12      25.844  37.286  37.631  1.00  0.00           H  
ATOM    184  HG  SER    12      25.213  37.133  39.941  1.00  0.00           H  
ATOM    185  N   ALA    13      28.778  35.166  39.260  1.00  0.00           N  
ATOM    186  CA  ALA    13      28.985  33.742  39.328  1.00  0.00           C  
ATOM    187  C   ALA    13      28.493  33.275  40.711  1.00  0.00           C  
ATOM    188  O   ALA    13      28.465  34.054  41.661  1.00  0.00           O  
ATOM    189  CB  ALA    13      30.456  33.455  39.130  1.00  0.00           C  
ATOM    190  H   ALA    13      28.520  35.644  40.111  1.00  0.00           H  
ATOM    191  HA  ALA    13      28.418  33.189  38.581  1.00  0.00           H  
ATOM    192  HB1 ALA    13      31.003  33.630  40.057  1.00  0.00           H  
ATOM    193  HB2 ALA    13      30.661  32.405  38.920  1.00  0.00           H  
ATOM    194  HB3 ALA    13      30.741  34.056  38.267  1.00  0.00           H  
ATOM    195  N   ILE    14      28.201  31.988  40.814  1.00  0.00           N  
ATOM    196  CA  ILE    14      27.998  31.329  42.106  1.00  0.00           C  
ATOM    197  C   ILE    14      29.231  31.303  43.060  1.00  0.00           C  
ATOM    198  O   ILE    14      30.220  30.591  42.672  1.00  0.00           O  
ATOM    199  CB  ILE    14      27.435  29.941  41.863  1.00  0.00           C  
ATOM    200  CG2 ILE    14      27.144  29.043  43.039  1.00  0.00           C  
ATOM    201  CG1 ILE    14      26.186  29.919  40.893  1.00  0.00           C  
ATOM    202  CD1 ILE    14      25.518  28.609  40.520  1.00  0.00           C  
ATOM    203  H   ILE    14      28.271  31.413  39.986  1.00  0.00           H  
ATOM    204  HA  ILE    14      27.202  31.922  42.557  1.00  0.00           H  
ATOM    205  HB  ILE    14      28.230  29.400  41.349  1.00  0.00           H  
ATOM    206 HG21 ILE    14      27.815  29.237  43.876  1.00  0.00           H  
ATOM    207 HG22 ILE    14      26.105  29.129  43.357  1.00  0.00           H  
ATOM    208 HG23 ILE    14      27.191  28.042  42.609  1.00  0.00           H  
ATOM    209 HG12 ILE    14      25.422  30.625  41.217  1.00  0.00           H  
ATOM    210 HG13 ILE    14      26.369  30.546  40.021  1.00  0.00           H  
ATOM    211 HD11 ILE    14      24.660  28.825  39.884  1.00  0.00           H  
ATOM    212 HD12 ILE    14      26.188  28.012  39.901  1.00  0.00           H  
ATOM    213 HD13 ILE    14      25.193  28.049  41.397  1.00  0.00           H  
ATOM    214  N   TRP    15      29.296  31.937  44.178  1.00  0.00           N  
ATOM    215  CA  TRP    15      30.364  31.881  45.140  1.00  0.00           C  
ATOM    216  C   TRP    15      30.368  30.533  45.889  1.00  0.00           C  
ATOM    217  O   TRP    15      29.422  30.243  46.612  1.00  0.00           O  
ATOM    218  CB  TRP    15      30.336  33.182  46.033  1.00  0.00           C  
ATOM    219  CG  TRP    15      31.503  33.463  46.879  1.00  0.00           C  
ATOM    220  CD1 TRP    15      32.675  32.726  47.048  1.00  0.00           C  
ATOM    221  NE1 TRP    15      33.518  33.374  47.925  1.00  0.00           N  
ATOM    222  CE2 TRP    15      32.965  34.584  48.383  1.00  0.00           C  
ATOM    223  CZ2 TRP    15      33.451  35.696  49.119  1.00  0.00           C  
ATOM    224  CH2 TRP    15      32.666  36.831  49.269  1.00  0.00           C  
ATOM    225  CZ3 TRP    15      31.395  36.877  48.692  1.00  0.00           C  
ATOM    226  CE3 TRP    15      30.929  35.843  47.920  1.00  0.00           C  
ATOM    227  CD2 TRP    15      31.663  34.645  47.699  1.00  0.00           C  
ATOM    228  H   TRP    15      28.459  32.446  44.429  1.00  0.00           H  
ATOM    229  HA  TRP    15      31.290  31.872  44.565  1.00  0.00           H  
ATOM    230  HB2 TRP    15      29.970  33.962  45.366  1.00  0.00           H  
ATOM    231  HB3 TRP    15      29.532  33.069  46.761  1.00  0.00           H  
ATOM    232  HD1 TRP    15      33.070  31.929  46.435  1.00  0.00           H  
ATOM    233  HE1 TRP    15      34.458  33.102  48.174  1.00  0.00           H  
ATOM    234  HZ2 TRP    15      34.377  35.532  49.650  1.00  0.00           H  
ATOM    235  HH2 TRP    15      33.000  37.682  49.842  1.00  0.00           H  
ATOM    236  HZ3 TRP    15      30.836  37.791  48.825  1.00  0.00           H  
ATOM    237  HE3 TRP    15      29.971  35.937  47.431  1.00  0.00           H  
ATOM    238  N   SER    16      31.406  29.692  45.691  1.00  0.00           N  
ATOM    239  CA  SER    16      31.366  28.303  46.265  1.00  0.00           C  
ATOM    240  C   SER    16      31.283  28.252  47.825  1.00  0.00           C  
ATOM    241  O   SER    16      30.762  27.299  48.384  1.00  0.00           O  
ATOM    242  CB  SER    16      32.546  27.506  45.775  1.00  0.00           C  
ATOM    243  OG  SER    16      33.721  28.255  45.997  1.00  0.00           O  
ATOM    244  H   SER    16      32.206  29.989  45.151  1.00  0.00           H  
ATOM    245  HA  SER    16      30.452  27.867  45.862  1.00  0.00           H  
ATOM    246  HB2 SER    16      32.576  26.488  46.163  1.00  0.00           H  
ATOM    247  HB3 SER    16      32.594  27.437  44.688  1.00  0.00           H  
ATOM    248  HG  SER    16      33.967  28.520  45.107  1.00  0.00           H  
ATOM    249  N   GLU    17      31.643  29.287  48.515  1.00  0.00           N  
ATOM    250  CA  GLU    17      31.430  29.382  49.926  1.00  0.00           C  
ATOM    251  C   GLU    17      29.920  29.431  50.186  1.00  0.00           C  
ATOM    252  O   GLU    17      29.521  28.769  51.122  1.00  0.00           O  
ATOM    253  CB  GLU    17      32.133  30.660  50.338  1.00  0.00           C  
ATOM    254  CG  GLU    17      33.708  30.801  50.201  1.00  0.00           C  
ATOM    255  CD  GLU    17      34.454  29.448  50.536  1.00  0.00           C  
ATOM    256  OE1 GLU    17      35.249  28.918  49.704  1.00  0.00           O  
ATOM    257  OE2 GLU    17      34.250  28.944  51.648  1.00  0.00           O1-
ATOM    258  H   GLU    17      31.974  30.097  48.011  1.00  0.00           H  
ATOM    259  HA  GLU    17      31.789  28.585  50.577  1.00  0.00           H  
ATOM    260  HB2 GLU    17      31.728  31.398  49.645  1.00  0.00           H  
ATOM    261  HB3 GLU    17      31.889  30.874  51.379  1.00  0.00           H  
ATOM    262  HG2 GLU    17      33.937  31.063  49.168  1.00  0.00           H  
ATOM    263  HG3 GLU    17      34.012  31.661  50.798  1.00  0.00           H  
ATOM    264  N   ASP    18      29.051  30.155  49.443  1.00  0.00           N  
ATOM    265  CA  ASP    18      27.562  30.191  49.698  1.00  0.00           C  
ATOM    266  C   ASP    18      26.801  29.146  48.843  1.00  0.00           C  
ATOM    267  O   ASP    18      25.776  28.584  49.271  1.00  0.00           O  
ATOM    268  CB  ASP    18      27.115  31.670  49.599  1.00  0.00           C  
ATOM    269  CG  ASP    18      27.114  32.503  50.930  1.00  0.00           C  
ATOM    270  OD1 ASP    18      27.207  31.914  52.009  1.00  0.00           O  
ATOM    271  OD2 ASP    18      26.891  33.719  50.828  1.00  0.00           O1-
ATOM    272  H   ASP    18      29.457  30.725  48.714  1.00  0.00           H  
ATOM    273  HA  ASP    18      27.252  29.823  50.675  1.00  0.00           H  
ATOM    274  HB2 ASP    18      27.798  32.296  49.025  1.00  0.00           H  
ATOM    275  HB3 ASP    18      26.104  31.677  49.193  1.00  0.00           H  
ATOM    276  N   GLY    19      27.357  28.885  47.642  1.00  0.00           N  
ATOM    277  CA  GLY    19      26.602  28.231  46.585  1.00  0.00           C  
ATOM    278  C   GLY    19      25.459  29.171  46.103  1.00  0.00           C  
ATOM    279  O   GLY    19      24.413  28.683  45.553  1.00  0.00           O  
ATOM    280  H   GLY    19      28.173  29.395  47.335  1.00  0.00           H  
ATOM    281  HA2 GLY    19      27.236  28.085  45.710  1.00  0.00           H  
ATOM    282  HA3 GLY    19      26.262  27.242  46.892  1.00  0.00           H  
ATOM    283  N   CYS    20      25.595  30.506  46.165  1.00  0.00           N  
ATOM    284  CA  CYS    20      24.684  31.520  45.731  1.00  0.00           C  
ATOM    285  C   CYS    20      25.308  32.471  44.719  1.00  0.00           C  
ATOM    286  O   CYS    20      26.517  32.628  44.735  1.00  0.00           O  
ATOM    287  CB  CYS    20      24.248  32.349  46.934  1.00  0.00           C  
ATOM    288  SG  CYS    20      23.323  31.251  48.086  1.00  0.00           S  
ATOM    289  H   CYS    20      26.455  30.773  46.622  1.00  0.00           H  
ATOM    290  HA  CYS    20      23.772  31.051  45.360  1.00  0.00           H  
ATOM    291  HB2 CYS    20      25.120  32.761  47.442  1.00  0.00           H  
ATOM    292  HB3 CYS    20      23.644  33.227  46.707  1.00  0.00           H  
ATOM    293  HG  CYS    20      23.303  32.200  49.027  1.00  0.00           H  
ATOM    294  N   ILE    21      24.459  33.201  43.959  1.00  0.00           N  
ATOM    295  CA  ILE    21      24.989  34.198  43.026  1.00  0.00           C  
ATOM    296  C   ILE    21      25.455  35.540  43.632  1.00  0.00           C  
ATOM    297  O   ILE    21      24.881  36.047  44.592  1.00  0.00           O  
ATOM    298  CB  ILE    21      23.853  34.372  41.960  1.00  0.00           C  
ATOM    299  CG2 ILE    21      23.558  32.992  41.361  1.00  0.00           C  
ATOM    300  CG1 ILE    21      22.613  35.066  42.630  1.00  0.00           C  
ATOM    301  CD1 ILE    21      21.371  35.207  41.741  1.00  0.00           C  
ATOM    302  H   ILE    21      23.456  33.132  44.052  1.00  0.00           H  
ATOM    303  HA  ILE    21      25.784  33.668  42.501  1.00  0.00           H  
ATOM    304  HB  ILE    21      24.161  34.987  41.114  1.00  0.00           H  
ATOM    305 HG21 ILE    21      24.455  32.698  40.816  1.00  0.00           H  
ATOM    306 HG22 ILE    21      23.174  32.169  41.964  1.00  0.00           H  
ATOM    307 HG23 ILE    21      22.806  33.160  40.591  1.00  0.00           H  
ATOM    308 HG12 ILE    21      22.247  34.416  43.423  1.00  0.00           H  
ATOM    309 HG13 ILE    21      22.842  36.062  43.009  1.00  0.00           H  
ATOM    310 HD11 ILE    21      20.953  34.208  41.617  1.00  0.00           H  
ATOM    311 HD12 ILE    21      20.764  36.013  42.153  1.00  0.00           H  
ATOM    312 HD13 ILE    21      21.808  35.537  40.798  1.00  0.00           H  
ATOM    313  N   TYR    22      26.519  35.997  42.977  1.00  0.00           N  
ATOM    314  CA  TYR    22      27.330  37.138  43.411  1.00  0.00           C  
ATOM    315  C   TYR    22      28.033  37.820  42.196  1.00  0.00           C  
ATOM    316  O   TYR    22      28.810  37.185  41.523  1.00  0.00           O  
ATOM    317  CB  TYR    22      28.401  36.741  44.437  1.00  0.00           C  
ATOM    318  CG  TYR    22      27.776  36.598  45.818  1.00  0.00           C  
ATOM    319  CD1 TYR    22      27.399  35.353  46.292  1.00  0.00           C  
ATOM    320  CE1 TYR    22      26.943  35.151  47.604  1.00  0.00           C  
ATOM    321  CZ  TYR    22      26.794  36.274  48.460  1.00  0.00           C  
ATOM    322  OH  TYR    22      26.355  36.064  49.700  1.00  0.00           O  
ATOM    323  CE2 TYR    22      27.132  37.578  47.971  1.00  0.00           C  
ATOM    324  CD2 TYR    22      27.689  37.704  46.734  1.00  0.00           C  
ATOM    325  H   TYR    22      27.006  35.472  42.264  1.00  0.00           H  
ATOM    326  HA  TYR    22      26.690  37.807  43.986  1.00  0.00           H  
ATOM    327  HB2 TYR    22      28.898  35.783  44.276  1.00  0.00           H  
ATOM    328  HB3 TYR    22      29.165  37.518  44.417  1.00  0.00           H  
ATOM    329  HD1 TYR    22      27.407  34.521  45.605  1.00  0.00           H  
ATOM    330  HE1 TYR    22      26.653  34.152  47.892  1.00  0.00           H  
ATOM    331  HH  TYR    22      26.422  35.155  50.001  1.00  0.00           H  
ATOM    332  HE2 TYR    22      27.148  38.467  48.584  1.00  0.00           H  
ATOM    333  HD2 TYR    22      27.941  38.722  46.473  1.00  0.00           H  
ATOM    334  N   PRO    23      27.581  39.138  41.899  1.00  0.00           N  
ATOM    335  CA  PRO    23      28.144  39.960  40.855  1.00  0.00           C  
ATOM    336  C   PRO    23      29.676  40.021  40.981  1.00  0.00           C  
ATOM    337  O   PRO    23      30.187  40.002  42.083  1.00  0.00           O  
ATOM    338  CD  PRO    23      26.405  39.739  42.497  1.00  0.00           C  
ATOM    339  CG  PRO    23      26.120  40.969  41.559  1.00  0.00           C  
ATOM    340  CB  PRO    23      27.473  41.342  40.930  1.00  0.00           C  
ATOM    341  HD2 PRO    23      26.639  40.032  43.520  1.00  0.00           H  
ATOM    342  HD3 PRO    23      25.610  39.001  42.406  1.00  0.00           H  
ATOM    343  HG2 PRO    23      25.582  41.730  42.125  1.00  0.00           H  
ATOM    344  HG3 PRO    23      25.405  40.700  40.781  1.00  0.00           H  
ATOM    345  HB2 PRO    23      27.950  41.851  41.767  1.00  0.00           H  
ATOM    346  HB3 PRO    23      27.351  41.826  39.961  1.00  0.00           H  
ATOM    347  HA  PRO    23      27.880  39.544  39.883  1.00  0.00           H  
ATOM    348  N   ALA    24      30.405  40.094  39.858  1.00  0.00           N  
ATOM    349  CA  ALA    24      31.845  40.031  39.850  1.00  0.00           C  
ATOM    350  C   ALA    24      32.564  40.678  38.672  1.00  0.00           C  
ATOM    351  O   ALA    24      31.882  41.031  37.694  1.00  0.00           O  
ATOM    352  CB  ALA    24      32.156  38.528  39.914  1.00  0.00           C  
ATOM    353  H   ALA    24      29.906  40.044  38.982  1.00  0.00           H  
ATOM    354  HA  ALA    24      32.203  40.456  40.787  1.00  0.00           H  
ATOM    355  HB1 ALA    24      33.161  38.361  40.300  1.00  0.00           H  
ATOM    356  HB2 ALA    24      31.550  37.873  40.539  1.00  0.00           H  
ATOM    357  HB3 ALA    24      32.244  38.180  38.885  1.00  0.00           H  
ATOM    358  N   THR    25      33.919  40.854  38.571  1.00  0.00           N  
ATOM    359  CA  THR    25      34.661  41.308  37.445  1.00  0.00           C  
ATOM    360  C   THR    25      35.689  40.272  37.019  1.00  0.00           C  
ATOM    361  O   THR    25      36.273  39.623  37.876  1.00  0.00           O  
ATOM    362  CB  THR    25      35.324  42.694  37.683  1.00  0.00           C  
ATOM    363  CG2 THR    25      36.397  43.223  36.758  1.00  0.00           C  
ATOM    364  OG1 THR    25      34.317  43.709  37.620  1.00  0.00           O  
ATOM    365  H   THR    25      34.362  40.677  39.460  1.00  0.00           H  
ATOM    366  HA  THR    25      34.027  41.546  36.592  1.00  0.00           H  
ATOM    367  HB  THR    25      35.794  42.749  38.665  1.00  0.00           H  
ATOM    368 HG21 THR    25      35.867  43.420  35.827  1.00  0.00           H  
ATOM    369 HG22 THR    25      36.605  44.205  37.183  1.00  0.00           H  
ATOM    370 HG23 THR    25      37.191  42.484  36.647  1.00  0.00           H  
ATOM    371  HG1 THR    25      33.766  43.624  38.401  1.00  0.00           H  
ATOM    372  N   ILE    26      35.996  40.140  35.737  1.00  0.00           N  
ATOM    373  CA  ILE    26      36.914  39.092  35.165  1.00  0.00           C  
ATOM    374  C   ILE    26      38.346  39.719  35.361  1.00  0.00           C  
ATOM    375  O   ILE    26      38.803  40.630  34.614  1.00  0.00           O  
ATOM    376  CB  ILE    26      36.524  38.709  33.722  1.00  0.00           C  
ATOM    377  CG2 ILE    26      37.647  37.646  33.381  1.00  0.00           C  
ATOM    378  CG1 ILE    26      35.142  38.198  33.770  1.00  0.00           C  
ATOM    379  CD1 ILE    26      34.678  37.452  32.475  1.00  0.00           C  
ATOM    380  H   ILE    26      35.700  40.877  35.114  1.00  0.00           H  
ATOM    381  HA  ILE    26      36.897  38.208  35.802  1.00  0.00           H  
ATOM    382  HB  ILE    26      36.538  39.526  33.000  1.00  0.00           H  
ATOM    383 HG21 ILE    26      37.744  36.787  34.045  1.00  0.00           H  
ATOM    384 HG22 ILE    26      37.429  37.106  32.460  1.00  0.00           H  
ATOM    385 HG23 ILE    26      38.646  38.066  33.264  1.00  0.00           H  
ATOM    386 HG12 ILE    26      35.135  37.341  34.443  1.00  0.00           H  
ATOM    387 HG13 ILE    26      34.493  39.061  33.911  1.00  0.00           H  
ATOM    388 HD11 ILE    26      35.063  36.435  32.542  1.00  0.00           H  
ATOM    389 HD12 ILE    26      33.596  37.418  32.351  1.00  0.00           H  
ATOM    390 HD13 ILE    26      35.042  37.884  31.542  1.00  0.00           H  
ATOM    391  N   ALA    27      39.111  39.283  36.349  1.00  0.00           N  
ATOM    392  CA  ALA    27      40.484  39.725  36.526  1.00  0.00           C  
ATOM    393  C   ALA    27      41.452  39.066  35.541  1.00  0.00           C  
ATOM    394  O   ALA    27      42.430  39.738  35.103  1.00  0.00           O  
ATOM    395  CB  ALA    27      40.898  39.388  37.976  1.00  0.00           C  
ATOM    396  H   ALA    27      38.845  38.617  37.059  1.00  0.00           H  
ATOM    397  HA  ALA    27      40.496  40.786  36.280  1.00  0.00           H  
ATOM    398  HB1 ALA    27      41.987  39.416  37.953  1.00  0.00           H  
ATOM    399  HB2 ALA    27      40.629  40.257  38.577  1.00  0.00           H  
ATOM    400  HB3 ALA    27      40.571  38.428  38.376  1.00  0.00           H  
ATOM    401  N   SER    28      41.129  37.791  35.104  1.00  0.00           N  
ATOM    402  CA  SER    28      41.940  37.037  34.083  1.00  0.00           C  
ATOM    403  C   SER    28      41.192  35.841  33.451  1.00  0.00           C  
ATOM    404  O   SER    28      40.166  35.371  34.001  1.00  0.00           O  
ATOM    405  CB  SER    28      43.299  36.587  34.633  1.00  0.00           C  
ATOM    406  OG  SER    28      43.213  35.648  35.660  1.00  0.00           O  
ATOM    407  H   SER    28      40.288  37.385  35.490  1.00  0.00           H  
ATOM    408  HA  SER    28      42.210  37.751  33.304  1.00  0.00           H  
ATOM    409  HB2 SER    28      43.814  36.159  33.773  1.00  0.00           H  
ATOM    410  HB3 SER    28      43.953  37.415  34.907  1.00  0.00           H  
ATOM    411  HG  SER    28      43.049  36.116  36.481  1.00  0.00           H  
ATOM    412  N   ILE    29      41.727  35.335  32.366  1.00  0.00           N  
ATOM    413  CA  ILE    29      41.100  34.263  31.512  1.00  0.00           C  
ATOM    414  C   ILE    29      42.203  33.267  31.074  1.00  0.00           C  
ATOM    415  O   ILE    29      43.336  33.639  30.849  1.00  0.00           O  
ATOM    416  CB  ILE    29      40.303  34.865  30.325  1.00  0.00           C  
ATOM    417  CG2 ILE    29      39.683  33.619  29.588  1.00  0.00           C  
ATOM    418  CG1 ILE    29      39.319  35.890  30.809  1.00  0.00           C  
ATOM    419  CD1 ILE    29      38.212  36.299  29.797  1.00  0.00           C  
ATOM    420  H   ILE    29      42.521  35.846  32.008  1.00  0.00           H  
ATOM    421  HA  ILE    29      40.416  33.660  32.109  1.00  0.00           H  
ATOM    422  HB  ILE    29      41.007  35.401  29.688  1.00  0.00           H  
ATOM    423 HG21 ILE    29      39.053  33.970  28.771  1.00  0.00           H  
ATOM    424 HG22 ILE    29      40.386  32.892  29.181  1.00  0.00           H  
ATOM    425 HG23 ILE    29      39.030  33.070  30.266  1.00  0.00           H  
ATOM    426 HG12 ILE    29      38.853  35.449  31.691  1.00  0.00           H  
ATOM    427 HG13 ILE    29      39.927  36.769  31.021  1.00  0.00           H  
ATOM    428 HD11 ILE    29      38.645  36.812  28.939  1.00  0.00           H  
ATOM    429 HD12 ILE    29      37.451  35.559  29.546  1.00  0.00           H  
ATOM    430 HD13 ILE    29      37.696  37.080  30.355  1.00  0.00           H  
ATOM    431  N   ASP    30      41.890  31.975  30.905  1.00  0.00           N  
ATOM    432  CA  ASP    30      42.642  30.913  30.087  1.00  0.00           C  
ATOM    433  C   ASP    30      41.656  30.111  29.217  1.00  0.00           C  
ATOM    434  O   ASP    30      40.965  29.196  29.608  1.00  0.00           O  
ATOM    435  CB  ASP    30      43.471  30.015  31.067  1.00  0.00           C  
ATOM    436  CG  ASP    30      44.342  29.049  30.295  1.00  0.00           C  
ATOM    437  OD1 ASP    30      44.549  29.315  29.070  1.00  0.00           O  
ATOM    438  OD2 ASP    30      44.931  28.097  30.925  1.00  0.00           O1-
ATOM    439  H   ASP    30      41.095  31.653  31.437  1.00  0.00           H  
ATOM    440  HA  ASP    30      43.365  31.332  29.387  1.00  0.00           H  
ATOM    441  HB2 ASP    30      44.099  30.690  31.650  1.00  0.00           H  
ATOM    442  HB3 ASP    30      42.744  29.611  31.772  1.00  0.00           H  
ATOM    443  N   PHE    31      41.681  30.404  27.950  1.00  0.00           N  
ATOM    444  CA  PHE    31      40.721  29.817  26.995  1.00  0.00           C  
ATOM    445  C   PHE    31      40.944  28.339  26.780  1.00  0.00           C  
ATOM    446  O   PHE    31      40.006  27.453  26.674  1.00  0.00           O  
ATOM    447  CB  PHE    31      40.804  30.620  25.726  1.00  0.00           C  
ATOM    448  CG  PHE    31      40.369  32.085  25.943  1.00  0.00           C  
ATOM    449  CD1 PHE    31      38.984  32.454  25.836  1.00  0.00           C  
ATOM    450  CE1 PHE    31      38.628  33.828  25.903  1.00  0.00           C  
ATOM    451  CZ  PHE    31      39.590  34.809  26.264  1.00  0.00           C  
ATOM    452  CE2 PHE    31      40.924  34.467  26.450  1.00  0.00           C  
ATOM    453  CD2 PHE    31      41.307  33.142  26.226  1.00  0.00           C  
ATOM    454  H   PHE    31      42.364  31.030  27.547  1.00  0.00           H  
ATOM    455  HA  PHE    31      39.728  29.981  27.414  1.00  0.00           H  
ATOM    456  HB2 PHE    31      41.832  30.616  25.365  1.00  0.00           H  
ATOM    457  HB3 PHE    31      40.048  30.147  25.099  1.00  0.00           H  
ATOM    458  HD1 PHE    31      38.214  31.711  25.687  1.00  0.00           H  
ATOM    459  HE1 PHE    31      37.601  34.120  25.747  1.00  0.00           H  
ATOM    460  HZ  PHE    31      39.316  35.846  26.137  1.00  0.00           H  
ATOM    461  HE2 PHE    31      41.736  35.115  26.747  1.00  0.00           H  
ATOM    462  HD2 PHE    31      42.369  32.946  26.230  1.00  0.00           H  
ATOM    463  N   LYS    32      42.214  27.852  26.894  1.00  0.00           N  
ATOM    464  CA  LYS    32      42.540  26.353  26.774  1.00  0.00           C  
ATOM    465  C   LYS    32      41.676  25.481  27.750  1.00  0.00           C  
ATOM    466  O   LYS    32      41.278  24.354  27.437  1.00  0.00           O  
ATOM    467  CB  LYS    32      44.021  26.127  27.016  1.00  0.00           C  
ATOM    468  CG  LYS    32      44.900  26.684  25.837  1.00  0.00           C  
ATOM    469  CD  LYS    32      46.390  26.453  26.202  1.00  0.00           C  
ATOM    470  CE  LYS    32      47.008  27.565  27.108  1.00  0.00           C  
ATOM    471  NZ  LYS    32      48.444  27.321  27.407  1.00  0.00           N1+
ATOM    472  H   LYS    32      42.956  28.519  27.050  1.00  0.00           H  
ATOM    473  HA  LYS    32      42.378  26.096  25.728  1.00  0.00           H  
ATOM    474  HB2 LYS    32      44.378  26.533  27.963  1.00  0.00           H  
ATOM    475  HB3 LYS    32      44.113  25.057  27.201  1.00  0.00           H  
ATOM    476  HG2 LYS    32      44.707  26.003  25.007  1.00  0.00           H  
ATOM    477  HG3 LYS    32      44.605  27.716  25.652  1.00  0.00           H  
ATOM    478  HD2 LYS    32      46.567  25.509  26.719  1.00  0.00           H  
ATOM    479  HD3 LYS    32      46.969  26.495  25.279  1.00  0.00           H  
ATOM    480  HE2 LYS    32      46.794  28.522  26.631  1.00  0.00           H  
ATOM    481  HE3 LYS    32      46.439  27.550  28.037  1.00  0.00           H  
ATOM    482  HZ1 LYS    32      48.944  27.356  26.530  1.00  0.00           H  
ATOM    483  HZ2 LYS    32      48.864  28.053  27.962  1.00  0.00           H  
ATOM    484  HZ3 LYS    32      48.698  26.512  27.954  1.00  0.00           H  
ATOM    485  N   ARG    33      41.373  26.011  28.933  1.00  0.00           N  
ATOM    486  CA  ARG    33      40.625  25.348  30.015  1.00  0.00           C  
ATOM    487  C   ARG    33      39.175  25.660  30.069  1.00  0.00           C  
ATOM    488  O   ARG    33      38.396  24.957  30.674  1.00  0.00           O  
ATOM    489  CB  ARG    33      41.187  25.878  31.298  1.00  0.00           C  
ATOM    490  CG  ARG    33      42.648  25.313  31.611  1.00  0.00           C  
ATOM    491  CD  ARG    33      43.133  25.637  33.025  1.00  0.00           C  
ATOM    492  NE  ARG    33      43.585  27.021  33.199  1.00  0.00           N  
ATOM    493  CZ  ARG    33      43.694  27.834  34.129  1.00  0.00           C  
ATOM    494  NH1 ARG    33      43.114  27.532  35.201  1.00  0.00           N  
ATOM    495  NH2 ARG    33      44.186  29.043  34.090  1.00  0.00           N1+
ATOM    496  H   ARG    33      41.710  26.956  29.056  1.00  0.00           H  
ATOM    497  HA  ARG    33      40.691  24.265  29.916  1.00  0.00           H  
ATOM    498  HB2 ARG    33      41.286  26.962  31.248  1.00  0.00           H  
ATOM    499  HB3 ARG    33      40.512  25.661  32.125  1.00  0.00           H  
ATOM    500  HG2 ARG    33      42.696  24.227  31.527  1.00  0.00           H  
ATOM    501  HG3 ARG    33      43.320  25.696  30.844  1.00  0.00           H  
ATOM    502  HD2 ARG    33      42.290  25.445  33.688  1.00  0.00           H  
ATOM    503  HD3 ARG    33      43.964  24.968  33.252  1.00  0.00           H  
ATOM    504  HE  ARG    33      44.126  27.320  32.400  1.00  0.00           H  
ATOM    505 HH11 ARG    33      42.613  26.655  35.199  1.00  0.00           H  
ATOM    506 HH12 ARG    33      42.933  28.177  35.957  1.00  0.00           H  
ATOM    507 HH21 ARG    33      44.582  29.386  33.226  1.00  0.00           H  
ATOM    508 HH22 ARG    33      43.993  29.689  34.840  1.00  0.00           H  
ATOM    509  N   GLU    34      38.711  26.654  29.253  1.00  0.00           N  
ATOM    510  CA  GLU    34      37.382  27.266  29.316  1.00  0.00           C  
ATOM    511  C   GLU    34      37.042  27.802  30.717  1.00  0.00           C  
ATOM    512  O   GLU    34      35.851  27.797  31.185  1.00  0.00           O  
ATOM    513  CB  GLU    34      36.305  26.348  28.777  1.00  0.00           C  
ATOM    514  CG  GLU    34      36.671  25.816  27.366  1.00  0.00           C  
ATOM    515  CD  GLU    34      35.366  25.464  26.584  1.00  0.00           C  
ATOM    516  OE1 GLU    34      34.437  24.916  27.214  1.00  0.00           O  
ATOM    517  OE2 GLU    34      35.300  25.751  25.382  1.00  0.00           O1-
ATOM    518  H   GLU    34      39.355  27.006  28.559  1.00  0.00           H  
ATOM    519  HA  GLU    34      37.378  28.114  28.631  1.00  0.00           H  
ATOM    520  HB2 GLU    34      36.088  25.611  29.549  1.00  0.00           H  
ATOM    521  HB3 GLU    34      35.344  26.859  28.729  1.00  0.00           H  
ATOM    522  HG2 GLU    34      37.163  26.638  26.846  1.00  0.00           H  
ATOM    523  HG3 GLU    34      37.381  24.991  27.430  1.00  0.00           H  
ATOM    524  N   THR    35      38.056  28.510  31.317  1.00  0.00           N  
ATOM    525  CA  THR    35      37.788  29.078  32.631  1.00  0.00           C  
ATOM    526  C   THR    35      38.248  30.514  32.653  1.00  0.00           C  
ATOM    527  O   THR    35      39.345  30.860  32.101  1.00  0.00           O  
ATOM    528  CB  THR    35      38.499  28.282  33.745  1.00  0.00           C  
ATOM    529  CG2 THR    35      37.811  26.885  33.911  1.00  0.00           C  
ATOM    530  OG1 THR    35      39.850  27.890  33.475  1.00  0.00           O  
ATOM    531  H   THR    35      38.965  28.320  30.920  1.00  0.00           H  
ATOM    532  HA  THR    35      36.728  29.041  32.881  1.00  0.00           H  
ATOM    533  HB  THR    35      38.503  28.775  34.717  1.00  0.00           H  
ATOM    534 HG21 THR    35      38.073  26.297  33.033  1.00  0.00           H  
ATOM    535 HG22 THR    35      38.122  26.493  34.879  1.00  0.00           H  
ATOM    536 HG23 THR    35      36.735  27.060  33.939  1.00  0.00           H  
ATOM    537  HG1 THR    35      40.257  27.564  34.281  1.00  0.00           H  
ATOM    538  N   CYS    36      37.696  31.343  33.485  1.00  0.00           N  
ATOM    539  CA  CYS    36      38.243  32.553  33.994  1.00  0.00           C  
ATOM    540  C   CYS    36      38.307  32.656  35.534  1.00  0.00           C  
ATOM    541  O   CYS    36      37.743  31.850  36.246  1.00  0.00           O  
ATOM    542  CB  CYS    36      37.573  33.671  33.354  1.00  0.00           C  
ATOM    543  SG  CYS    36      35.851  33.859  34.064  1.00  0.00           S  
ATOM    544  H   CYS    36      37.004  30.878  34.056  1.00  0.00           H  
ATOM    545  HA  CYS    36      39.265  32.668  33.635  1.00  0.00           H  
ATOM    546  HB2 CYS    36      38.034  34.641  33.543  1.00  0.00           H  
ATOM    547  HB3 CYS    36      37.511  33.579  32.269  1.00  0.00           H  
ATOM    548  HG  CYS    36      35.594  32.549  34.111  1.00  0.00           H  
ATOM    549  N   VAL    37      39.081  33.660  35.975  1.00  0.00           N  
ATOM    550  CA  VAL    37      39.126  34.204  37.378  1.00  0.00           C  
ATOM    551  C   VAL    37      38.229  35.431  37.519  1.00  0.00           C  
ATOM    552  O   VAL    37      38.454  36.466  36.871  1.00  0.00           O  
ATOM    553  CB  VAL    37      40.526  34.407  37.863  1.00  0.00           C  
ATOM    554  CG1 VAL    37      40.691  35.040  39.251  1.00  0.00           C  
ATOM    555  CG2 VAL    37      41.335  33.083  37.818  1.00  0.00           C  
ATOM    556  H   VAL    37      39.470  34.298  35.296  1.00  0.00           H  
ATOM    557  HA  VAL    37      38.583  33.466  37.969  1.00  0.00           H  
ATOM    558  HB  VAL    37      40.956  35.080  37.120  1.00  0.00           H  
ATOM    559 HG11 VAL    37      40.363  34.310  39.989  1.00  0.00           H  
ATOM    560 HG12 VAL    37      41.747  35.064  39.523  1.00  0.00           H  
ATOM    561 HG13 VAL    37      40.239  36.032  39.291  1.00  0.00           H  
ATOM    562 HG21 VAL    37      42.348  33.274  38.173  1.00  0.00           H  
ATOM    563 HG22 VAL    37      40.872  32.264  38.369  1.00  0.00           H  
ATOM    564 HG23 VAL    37      41.404  32.720  36.793  1.00  0.00           H  
ATOM    565  N   VAL    38      37.373  35.378  38.490  1.00  0.00           N  
ATOM    566  CA  VAL    38      36.494  36.540  38.789  1.00  0.00           C  
ATOM    567  C   VAL    38      36.578  36.955  40.222  1.00  0.00           C  
ATOM    568  O   VAL    38      36.704  36.122  41.134  1.00  0.00           O  
ATOM    569  CB  VAL    38      34.984  36.189  38.469  1.00  0.00           C  
ATOM    570  CG1 VAL    38      34.820  35.797  37.024  1.00  0.00           C  
ATOM    571  CG2 VAL    38      34.272  35.022  39.213  1.00  0.00           C  
ATOM    572  H   VAL    38      37.101  34.524  38.956  1.00  0.00           H  
ATOM    573  HA  VAL    38      36.650  37.351  38.077  1.00  0.00           H  
ATOM    574  HB  VAL    38      34.360  37.070  38.616  1.00  0.00           H  
ATOM    575 HG11 VAL    38      35.304  36.534  36.383  1.00  0.00           H  
ATOM    576 HG12 VAL    38      35.169  34.790  36.793  1.00  0.00           H  
ATOM    577 HG13 VAL    38      33.746  35.798  36.840  1.00  0.00           H  
ATOM    578 HG21 VAL    38      34.885  34.153  38.973  1.00  0.00           H  
ATOM    579 HG22 VAL    38      34.112  35.176  40.280  1.00  0.00           H  
ATOM    580 HG23 VAL    38      33.283  34.750  38.844  1.00  0.00           H  
ATOM    581  N   VAL    39      36.589  38.247  40.454  1.00  0.00           N  
ATOM    582  CA  VAL    39      36.707  38.873  41.750  1.00  0.00           C  
ATOM    583  C   VAL    39      35.345  39.552  42.133  1.00  0.00           C  
ATOM    584  O   VAL    39      34.832  40.351  41.334  1.00  0.00           O  
ATOM    585  CB  VAL    39      37.672  40.024  41.706  1.00  0.00           C  
ATOM    586  CG1 VAL    39      37.840  40.803  42.997  1.00  0.00           C  
ATOM    587  CG2 VAL    39      39.105  39.507  41.289  1.00  0.00           C  
ATOM    588  H   VAL    39      36.575  38.775  39.593  1.00  0.00           H  
ATOM    589  HA  VAL    39      36.936  38.096  42.479  1.00  0.00           H  
ATOM    590  HB  VAL    39      37.405  40.765  40.952  1.00  0.00           H  
ATOM    591 HG11 VAL    39      37.019  41.480  43.237  1.00  0.00           H  
ATOM    592 HG12 VAL    39      37.776  40.108  43.834  1.00  0.00           H  
ATOM    593 HG13 VAL    39      38.698  41.475  42.980  1.00  0.00           H  
ATOM    594 HG21 VAL    39      39.735  40.391  41.185  1.00  0.00           H  
ATOM    595 HG22 VAL    39      39.474  38.903  42.117  1.00  0.00           H  
ATOM    596 HG23 VAL    39      39.053  39.013  40.319  1.00  0.00           H  
ATOM    597  N   TYR    40      34.672  39.110  43.185  1.00  0.00           N  
ATOM    598  CA  TYR    40      33.253  39.458  43.472  1.00  0.00           C  
ATOM    599  C   TYR    40      33.162  40.924  43.907  1.00  0.00           C  
ATOM    600  O   TYR    40      33.921  41.335  44.790  1.00  0.00           O  
ATOM    601  CB  TYR    40      32.642  38.447  44.487  1.00  0.00           C  
ATOM    602  CG  TYR    40      32.633  37.042  44.040  1.00  0.00           C  
ATOM    603  CD1 TYR    40      33.541  36.067  44.617  1.00  0.00           C  
ATOM    604  CE1 TYR    40      33.453  34.737  44.146  1.00  0.00           C  
ATOM    605  CZ  TYR    40      32.579  34.443  43.072  1.00  0.00           C  
ATOM    606  OH  TYR    40      32.474  33.188  42.595  1.00  0.00           O  
ATOM    607  CE2 TYR    40      31.629  35.377  42.605  1.00  0.00           C  
ATOM    608  CD2 TYR    40      31.692  36.691  43.138  1.00  0.00           C  
ATOM    609  H   TYR    40      35.113  38.461  43.820  1.00  0.00           H  
ATOM    610  HA  TYR    40      32.733  39.321  42.524  1.00  0.00           H  
ATOM    611  HB2 TYR    40      33.088  38.563  45.475  1.00  0.00           H  
ATOM    612  HB3 TYR    40      31.615  38.798  44.589  1.00  0.00           H  
ATOM    613  HD1 TYR    40      34.253  36.355  45.375  1.00  0.00           H  
ATOM    614  HE1 TYR    40      34.100  33.949  44.501  1.00  0.00           H  
ATOM    615  HH  TYR    40      32.969  32.600  43.169  1.00  0.00           H  
ATOM    616  HE2 TYR    40      30.894  35.151  41.848  1.00  0.00           H  
ATOM    617  HD2 TYR    40      31.033  37.365  42.612  1.00  0.00           H  
ATOM    618  N   THR    41      32.145  41.633  43.282  1.00  0.00           N  
ATOM    619  CA  THR    41      31.925  43.030  43.523  1.00  0.00           C  
ATOM    620  C   THR    41      31.472  43.324  44.942  1.00  0.00           C  
ATOM    621  O   THR    41      30.686  42.589  45.461  1.00  0.00           O  
ATOM    622  CB  THR    41      30.908  43.574  42.551  1.00  0.00           C  
ATOM    623  CG2 THR    41      30.781  45.087  42.518  1.00  0.00           C  
ATOM    624  OG1 THR    41      31.255  43.281  41.234  1.00  0.00           O  
ATOM    625  H   THR    41      31.469  41.185  42.679  1.00  0.00           H  
ATOM    626  HA  THR    41      32.885  43.479  43.265  1.00  0.00           H  
ATOM    627  HB  THR    41      29.921  43.167  42.765  1.00  0.00           H  
ATOM    628 HG21 THR    41      30.064  45.387  41.753  1.00  0.00           H  
ATOM    629 HG22 THR    41      30.337  45.476  43.434  1.00  0.00           H  
ATOM    630 HG23 THR    41      31.776  45.516  42.409  1.00  0.00           H  
ATOM    631  HG1 THR    41      32.205  43.164  41.180  1.00  0.00           H  
ATOM    632  N   GLY    42      31.926  44.478  45.611  1.00  0.00           N  
ATOM    633  CA  GLY    42      31.625  44.761  47.047  1.00  0.00           C  
ATOM    634  C   GLY    42      32.496  43.955  48.028  1.00  0.00           C  
ATOM    635  O   GLY    42      32.492  44.351  49.223  1.00  0.00           O  
ATOM    636  H   GLY    42      32.468  45.228  45.208  1.00  0.00           H  
ATOM    637  HA2 GLY    42      31.669  45.826  47.276  1.00  0.00           H  
ATOM    638  HA3 GLY    42      30.631  44.438  47.358  1.00  0.00           H  
ATOM    639  N   TYR    43      33.215  42.896  47.572  1.00  0.00           N  
ATOM    640  CA  TYR    43      33.697  41.855  48.484  1.00  0.00           C  
ATOM    641  C   TYR    43      35.270  41.707  48.331  1.00  0.00           C  
ATOM    642  O   TYR    43      35.898  41.590  49.375  1.00  0.00           O  
ATOM    643  CB  TYR    43      33.022  40.469  48.437  1.00  0.00           C  
ATOM    644  CG  TYR    43      31.533  40.646  48.795  1.00  0.00           C  
ATOM    645  CD1 TYR    43      30.541  40.553  47.753  1.00  0.00           C  
ATOM    646  CE1 TYR    43      29.179  40.682  48.060  1.00  0.00           C  
ATOM    647  CZ  TYR    43      28.749  40.862  49.360  1.00  0.00           C  
ATOM    648  OH  TYR    43      27.441  40.862  49.668  1.00  0.00           O  
ATOM    649  CE2 TYR    43      29.690  40.973  50.390  1.00  0.00           C  
ATOM    650  CD2 TYR    43      31.092  40.926  50.085  1.00  0.00           C  
ATOM    651  H   TYR    43      33.284  42.766  46.571  1.00  0.00           H  
ATOM    652  HA  TYR    43      33.580  42.155  49.526  1.00  0.00           H  
ATOM    653  HB2 TYR    43      32.980  40.091  47.415  1.00  0.00           H  
ATOM    654  HB3 TYR    43      33.503  39.731  49.079  1.00  0.00           H  
ATOM    655  HD1 TYR    43      30.822  40.418  46.718  1.00  0.00           H  
ATOM    656  HE1 TYR    43      28.445  40.682  47.267  1.00  0.00           H  
ATOM    657  HH  TYR    43      27.331  41.087  50.594  1.00  0.00           H  
ATOM    658  HE2 TYR    43      29.449  41.059  51.440  1.00  0.00           H  
ATOM    659  HD2 TYR    43      31.800  41.027  50.893  1.00  0.00           H  
ATOM    660  N   GLY    44      35.814  41.724  47.063  1.00  0.00           N  
ATOM    661  CA  GLY    44      37.228  41.752  46.739  1.00  0.00           C  
ATOM    662  C   GLY    44      37.821  40.332  46.752  1.00  0.00           C  
ATOM    663  O   GLY    44      38.903  40.116  46.177  1.00  0.00           O  
ATOM    664  H   GLY    44      35.133  41.749  46.318  1.00  0.00           H  
ATOM    665  HA2 GLY    44      37.499  42.313  45.846  1.00  0.00           H  
ATOM    666  HA3 GLY    44      37.839  42.311  47.449  1.00  0.00           H  
ATOM    667  N   ASN    45      37.166  39.325  47.354  1.00  0.00           N  
ATOM    668  CA  ASN    45      37.558  37.900  47.284  1.00  0.00           C  
ATOM    669  C   ASN    45      37.228  37.403  45.878  1.00  0.00           C  
ATOM    670  O   ASN    45      36.422  37.996  45.097  1.00  0.00           O  
ATOM    671  CB  ASN    45      36.867  37.113  48.315  1.00  0.00           C  
ATOM    672  CG  ASN    45      36.932  37.668  49.717  1.00  0.00           C  
ATOM    673  OD1 ASN    45      36.117  38.444  50.186  1.00  0.00           O  
ATOM    674  ND2 ASN    45      37.768  37.104  50.524  1.00  0.00           N  
ATOM    675  H   ASN    45      36.358  39.600  47.895  1.00  0.00           H  
ATOM    676  HA  ASN    45      38.628  37.841  47.488  1.00  0.00           H  
ATOM    677  HB2 ASN    45      35.826  37.092  47.996  1.00  0.00           H  
ATOM    678  HB3 ASN    45      37.299  36.114  48.253  1.00  0.00           H  
ATOM    679 HD21 ASN    45      38.085  36.165  50.330  1.00  0.00           H  
ATOM    680 HD22 ASN    45      37.869  37.402  51.484  1.00  0.00           H  
ATOM    681  N   ARG    46      37.794  36.230  45.526  1.00  0.00           N  
ATOM    682  CA  ARG    46      37.919  35.615  44.163  1.00  0.00           C  
ATOM    683  C   ARG    46      37.790  34.106  44.084  1.00  0.00           C  
ATOM    684  O   ARG    46      38.320  33.343  44.890  1.00  0.00           O  
ATOM    685  CB  ARG    46      39.102  36.176  43.451  1.00  0.00           C  
ATOM    686  CG  ARG    46      40.518  35.754  43.994  1.00  0.00           C  
ATOM    687  CD  ARG    46      41.264  34.451  43.603  1.00  0.00           C  
ATOM    688  NE  ARG    46      42.580  34.346  44.278  1.00  0.00           N  
ATOM    689  CZ  ARG    46      43.192  33.202  44.605  1.00  0.00           C  
ATOM    690  NH1 ARG    46      42.642  32.090  44.394  1.00  0.00           N  
ATOM    691  NH2 ARG    46      44.405  33.124  45.066  1.00  0.00           N1+
ATOM    692  H   ARG    46      38.344  35.820  46.268  1.00  0.00           H  
ATOM    693  HA  ARG    46      37.082  35.990  43.573  1.00  0.00           H  
ATOM    694  HB2 ARG    46      39.118  35.911  42.393  1.00  0.00           H  
ATOM    695  HB3 ARG    46      38.924  37.251  43.419  1.00  0.00           H  
ATOM    696  HG2 ARG    46      41.150  36.618  43.788  1.00  0.00           H  
ATOM    697  HG3 ARG    46      40.426  35.697  45.080  1.00  0.00           H  
ATOM    698  HD2 ARG    46      40.612  33.666  43.984  1.00  0.00           H  
ATOM    699  HD3 ARG    46      41.313  34.487  42.515  1.00  0.00           H  
ATOM    700  HE  ARG    46      43.010  35.248  44.430  1.00  0.00           H  
ATOM    701 HH11 ARG    46      41.659  32.051  44.166  1.00  0.00           H  
ATOM    702 HH12 ARG    46      43.239  31.286  44.523  1.00  0.00           H  
ATOM    703 HH21 ARG    46      44.925  33.956  45.303  1.00  0.00           H  
ATOM    704 HH22 ARG    46      44.790  32.216  45.286  1.00  0.00           H  
ATOM    705  N   GLU    47      37.345  33.617  42.948  1.00  0.00           N  
ATOM    706  CA  GLU    47      37.582  32.230  42.417  1.00  0.00           C  
ATOM    707  C   GLU    47      37.480  32.061  40.872  1.00  0.00           C  
ATOM    708  O   GLU    47      37.117  32.959  40.084  1.00  0.00           O  
ATOM    709  CB  GLU    47      36.622  31.285  43.089  1.00  0.00           C  
ATOM    710  CG  GLU    47      35.137  31.384  42.643  1.00  0.00           C  
ATOM    711  CD  GLU    47      34.228  30.533  43.494  1.00  0.00           C  
ATOM    712  OE1 GLU    47      33.180  30.967  43.988  1.00  0.00           O  
ATOM    713  OE2 GLU    47      34.547  29.329  43.697  1.00  0.00           O1-
ATOM    714  H   GLU    47      37.015  34.295  42.276  1.00  0.00           H  
ATOM    715  HA  GLU    47      38.586  31.939  42.729  1.00  0.00           H  
ATOM    716  HB2 GLU    47      36.985  30.277  42.890  1.00  0.00           H  
ATOM    717  HB3 GLU    47      36.618  31.359  44.177  1.00  0.00           H  
ATOM    718  HG2 GLU    47      34.888  32.445  42.638  1.00  0.00           H  
ATOM    719  HG3 GLU    47      35.101  30.914  41.660  1.00  0.00           H  
ATOM    720  N   GLU    48      37.943  30.867  40.477  1.00  0.00           N  
ATOM    721  CA  GLU    48      37.789  30.328  39.118  1.00  0.00           C  
ATOM    722  C   GLU    48      36.431  29.750  38.779  1.00  0.00           C  
ATOM    723  O   GLU    48      35.783  29.054  39.556  1.00  0.00           O  
ATOM    724  CB  GLU    48      38.960  29.330  38.868  1.00  0.00           C  
ATOM    725  CG  GLU    48      39.151  29.047  37.360  1.00  0.00           C  
ATOM    726  CD  GLU    48      40.562  28.552  37.244  1.00  0.00           C  
ATOM    727  OE1 GLU    48      40.797  27.426  37.663  1.00  0.00           O  
ATOM    728  OE2 GLU    48      41.432  29.243  36.671  1.00  0.00           O1-
ATOM    729  H   GLU    48      38.242  30.291  41.250  1.00  0.00           H  
ATOM    730  HA  GLU    48      37.886  31.178  38.442  1.00  0.00           H  
ATOM    731  HB2 GLU    48      39.823  29.872  39.255  1.00  0.00           H  
ATOM    732  HB3 GLU    48      38.910  28.420  39.466  1.00  0.00           H  
ATOM    733  HG2 GLU    48      38.450  28.263  37.072  1.00  0.00           H  
ATOM    734  HG3 GLU    48      39.081  29.957  36.765  1.00  0.00           H  
ATOM    735  N   GLN    49      36.001  30.049  37.578  1.00  0.00           N  
ATOM    736  CA  GLN    49      34.627  29.749  37.040  1.00  0.00           C  
ATOM    737  C   GLN    49      34.703  29.394  35.502  1.00  0.00           C  
ATOM    738  O   GLN    49      35.421  30.037  34.722  1.00  0.00           O  
ATOM    739  CB  GLN    49      33.716  30.922  37.252  1.00  0.00           C  
ATOM    740  CG  GLN    49      33.579  31.389  38.713  1.00  0.00           C  
ATOM    741  CD  GLN    49      32.730  30.519  39.601  1.00  0.00           C  
ATOM    742  OE1 GLN    49      32.352  29.425  39.200  1.00  0.00           O  
ATOM    743  NE2 GLN    49      32.472  31.074  40.810  1.00  0.00           N  
ATOM    744  H   GLN    49      36.607  30.545  36.940  1.00  0.00           H  
ATOM    745  HA  GLN    49      34.266  28.848  37.536  1.00  0.00           H  
ATOM    746  HB2 GLN    49      34.208  31.742  36.730  1.00  0.00           H  
ATOM    747  HB3 GLN    49      32.755  30.839  36.743  1.00  0.00           H  
ATOM    748  HG2 GLN    49      34.470  31.702  39.259  1.00  0.00           H  
ATOM    749  HG3 GLN    49      33.051  32.343  38.733  1.00  0.00           H  
ATOM    750 HE21 GLN    49      32.784  32.004  41.050  1.00  0.00           H  
ATOM    751 HE22 GLN    49      31.896  30.599  41.491  1.00  0.00           H  
ATOM    752  N   ASN    50      33.871  28.440  35.030  1.00  0.00           N  
ATOM    753  CA  ASN    50      33.791  28.167  33.615  1.00  0.00           C  
ATOM    754  C   ASN    50      33.239  29.432  32.851  1.00  0.00           C  
ATOM    755  O   ASN    50      32.232  29.982  33.344  1.00  0.00           O  
ATOM    756  CB  ASN    50      32.987  26.852  33.380  1.00  0.00           C  
ATOM    757  CG  ASN    50      32.728  26.643  31.886  1.00  0.00           C  
ATOM    758  OD1 ASN    50      31.783  27.186  31.240  1.00  0.00           O  
ATOM    759  ND2 ASN    50      33.489  25.858  31.154  1.00  0.00           N  
ATOM    760  H   ASN    50      33.305  27.829  35.601  1.00  0.00           H  
ATOM    761  HA  ASN    50      34.805  28.059  33.231  1.00  0.00           H  
ATOM    762  HB2 ASN    50      33.517  25.990  33.787  1.00  0.00           H  
ATOM    763  HB3 ASN    50      31.965  26.905  33.752  1.00  0.00           H  
ATOM    764 HD21 ASN    50      34.282  25.419  31.599  1.00  0.00           H  
ATOM    765 HD22 ASN    50      33.325  25.835  30.157  1.00  0.00           H  
ATOM    766  N   LEU    51      33.660  29.699  31.572  1.00  0.00           N  
ATOM    767  CA  LEU    51      33.230  30.927  30.894  1.00  0.00           C  
ATOM    768  C   LEU    51      31.767  30.930  30.395  1.00  0.00           C  
ATOM    769  O   LEU    51      31.282  31.997  30.175  1.00  0.00           O  
ATOM    770  CB  LEU    51      34.193  31.079  29.658  1.00  0.00           C  
ATOM    771  CG  LEU    51      35.396  31.861  30.098  1.00  0.00           C  
ATOM    772  CD1 LEU    51      36.430  31.716  29.088  1.00  0.00           C  
ATOM    773  CD2 LEU    51      35.058  33.375  30.168  1.00  0.00           C  
ATOM    774  H   LEU    51      34.366  29.106  31.159  1.00  0.00           H  
ATOM    775  HA  LEU    51      33.210  31.764  31.593  1.00  0.00           H  
ATOM    776  HB2 LEU    51      34.489  30.109  29.261  1.00  0.00           H  
ATOM    777  HB3 LEU    51      33.677  31.631  28.873  1.00  0.00           H  
ATOM    778  HG  LEU    51      35.821  31.486  31.030  1.00  0.00           H  
ATOM    779 HD11 LEU    51      36.222  32.067  28.077  1.00  0.00           H  
ATOM    780 HD12 LEU    51      37.264  32.399  29.251  1.00  0.00           H  
ATOM    781 HD13 LEU    51      36.754  30.675  29.121  1.00  0.00           H  
ATOM    782 HD21 LEU    51      35.012  33.773  29.154  1.00  0.00           H  
ATOM    783 HD22 LEU    51      34.077  33.476  30.632  1.00  0.00           H  
ATOM    784 HD23 LEU    51      35.745  34.007  30.729  1.00  0.00           H  
ATOM    785  N   SER    52      31.127  29.735  30.175  1.00  0.00           N  
ATOM    786  CA  SER    52      29.753  29.576  29.742  1.00  0.00           C  
ATOM    787  C   SER    52      28.924  29.446  31.020  1.00  0.00           C  
ATOM    788  O   SER    52      27.733  29.292  30.863  1.00  0.00           O  
ATOM    789  CB  SER    52      29.502  28.290  28.882  1.00  0.00           C  
ATOM    790  OG  SER    52      29.713  27.070  29.624  1.00  0.00           O  
ATOM    791  H   SER    52      31.668  28.922  30.433  1.00  0.00           H  
ATOM    792  HA  SER    52      29.331  30.349  29.100  1.00  0.00           H  
ATOM    793  HB2 SER    52      28.487  28.222  28.489  1.00  0.00           H  
ATOM    794  HB3 SER    52      30.220  28.278  28.063  1.00  0.00           H  
ATOM    795  HG  SER    52      30.430  27.233  30.241  1.00  0.00           H  
ATOM    796  N   ASP    53      29.486  29.507  32.226  1.00  0.00           N  
ATOM    797  CA  ASP    53      28.689  29.343  33.425  1.00  0.00           C  
ATOM    798  C   ASP    53      28.608  30.669  34.129  1.00  0.00           C  
ATOM    799  O   ASP    53      27.768  30.755  35.042  1.00  0.00           O  
ATOM    800  CB  ASP    53      29.492  28.354  34.350  1.00  0.00           C  
ATOM    801  CG  ASP    53      28.661  27.860  35.558  1.00  0.00           C  
ATOM    802  OD1 ASP    53      27.563  27.341  35.338  1.00  0.00           O  
ATOM    803  OD2 ASP    53      29.276  27.689  36.588  1.00  0.00           O1-
ATOM    804  H   ASP    53      30.479  29.647  32.342  1.00  0.00           H  
ATOM    805  HA  ASP    53      27.723  28.869  33.251  1.00  0.00           H  
ATOM    806  HB2 ASP    53      29.770  27.515  33.713  1.00  0.00           H  
ATOM    807  HB3 ASP    53      30.481  28.745  34.584  1.00  0.00           H  
ATOM    808  N   LEU    54      29.312  31.701  33.771  1.00  0.00           N  
ATOM    809  CA  LEU    54      29.014  33.022  34.170  1.00  0.00           C  
ATOM    810  C   LEU    54      27.667  33.597  33.716  1.00  0.00           C  
ATOM    811  O   LEU    54      27.294  33.604  32.550  1.00  0.00           O  
ATOM    812  CB  LEU    54      30.108  33.914  33.573  1.00  0.00           C  
ATOM    813  CG  LEU    54      31.570  33.772  33.901  1.00  0.00           C  
ATOM    814  CD1 LEU    54      32.419  35.009  33.493  1.00  0.00           C  
ATOM    815  CD2 LEU    54      31.699  33.558  35.430  1.00  0.00           C  
ATOM    816  H   LEU    54      30.052  31.524  33.106  1.00  0.00           H  
ATOM    817  HA  LEU    54      29.058  33.049  35.259  1.00  0.00           H  
ATOM    818  HB2 LEU    54      30.073  33.764  32.494  1.00  0.00           H  
ATOM    819  HB3 LEU    54      29.837  34.968  33.638  1.00  0.00           H  
ATOM    820  HG  LEU    54      31.868  32.897  33.323  1.00  0.00           H  
ATOM    821 HD11 LEU    54      32.172  35.218  32.452  1.00  0.00           H  
ATOM    822 HD12 LEU    54      32.079  35.893  34.034  1.00  0.00           H  
ATOM    823 HD13 LEU    54      33.467  34.840  33.739  1.00  0.00           H  
ATOM    824 HD21 LEU    54      31.406  34.424  36.022  1.00  0.00           H  
ATOM    825 HD22 LEU    54      31.180  32.639  35.702  1.00  0.00           H  
ATOM    826 HD23 LEU    54      32.749  33.485  35.717  1.00  0.00           H  
ATOM    827  N   LEU    55      27.068  34.347  34.685  1.00  0.00           N  
ATOM    828  CA  LEU    55      25.866  35.121  34.604  1.00  0.00           C  
ATOM    829  C   LEU    55      26.082  36.654  34.543  1.00  0.00           C  
ATOM    830  O   LEU    55      27.273  37.070  34.550  1.00  0.00           O  
ATOM    831  CB  LEU    55      25.085  34.795  35.954  1.00  0.00           C  
ATOM    832  CG  LEU    55      24.691  33.297  36.174  1.00  0.00           C  
ATOM    833  CD1 LEU    55      23.605  33.339  37.303  1.00  0.00           C  
ATOM    834  CD2 LEU    55      23.861  32.726  35.015  1.00  0.00           C  
ATOM    835  H   LEU    55      27.712  34.614  35.416  1.00  0.00           H  
ATOM    836  HA  LEU    55      25.281  34.785  33.748  1.00  0.00           H  
ATOM    837  HB2 LEU    55      25.686  35.093  36.814  1.00  0.00           H  
ATOM    838  HB3 LEU    55      24.129  35.315  35.885  1.00  0.00           H  
ATOM    839  HG  LEU    55      25.503  32.626  36.453  1.00  0.00           H  
ATOM    840 HD11 LEU    55      23.299  32.301  37.435  1.00  0.00           H  
ATOM    841 HD12 LEU    55      23.995  33.747  38.236  1.00  0.00           H  
ATOM    842 HD13 LEU    55      22.767  33.927  36.929  1.00  0.00           H  
ATOM    843 HD21 LEU    55      23.430  31.738  35.177  1.00  0.00           H  
ATOM    844 HD22 LEU    55      22.984  33.316  34.750  1.00  0.00           H  
ATOM    845 HD23 LEU    55      24.367  32.774  34.051  1.00  0.00           H  
ATOM    846  N   SER    56      25.053  37.496  34.491  1.00  0.00           N  
ATOM    847  CA  SER    56      25.075  38.974  34.495  1.00  0.00           C  
ATOM    848  C   SER    56      25.064  39.693  35.877  1.00  0.00           C  
ATOM    849  O   SER    56      24.531  39.090  36.816  1.00  0.00           O  
ATOM    850  CB  SER    56      23.861  39.430  33.619  1.00  0.00           C  
ATOM    851  OG  SER    56      23.808  40.843  33.328  1.00  0.00           O  
ATOM    852  H   SER    56      24.142  37.064  34.544  1.00  0.00           H  
ATOM    853  HA  SER    56      25.931  39.336  33.925  1.00  0.00           H  
ATOM    854  HB2 SER    56      23.651  38.867  32.709  1.00  0.00           H  
ATOM    855  HB3 SER    56      23.034  39.191  34.288  1.00  0.00           H  
ATOM    856  HG  SER    56      24.464  41.089  32.672  1.00  0.00           H  
ATOM    857  N   PRO    57      25.580  40.963  36.065  1.00  0.00           N  
ATOM    858  CA  PRO    57      25.486  41.714  37.315  1.00  0.00           C  
ATOM    859  C   PRO    57      24.023  41.949  37.872  1.00  0.00           C  
ATOM    860  O   PRO    57      23.870  42.380  39.027  1.00  0.00           O  
ATOM    861  CD  PRO    57      26.220  41.769  35.015  1.00  0.00           C  
ATOM    862  CG  PRO    57      27.087  42.829  35.840  1.00  0.00           C  
ATOM    863  CB  PRO    57      26.168  43.051  37.052  1.00  0.00           C  
ATOM    864  HD2 PRO    57      25.494  42.416  34.523  1.00  0.00           H  
ATOM    865  HD3 PRO    57      26.845  41.197  34.329  1.00  0.00           H  
ATOM    866  HG2 PRO    57      27.123  43.729  35.227  1.00  0.00           H  
ATOM    867  HG3 PRO    57      28.066  42.512  36.203  1.00  0.00           H  
ATOM    868  HB2 PRO    57      25.547  43.895  36.753  1.00  0.00           H  
ATOM    869  HB3 PRO    57      26.687  43.392  37.948  1.00  0.00           H  
ATOM    870  HA  PRO    57      26.071  41.033  37.935  1.00  0.00           H  
ATOM    871  N   ILE    58      23.008  41.603  37.101  1.00  0.00           N  
ATOM    872  CA  ILE    58      21.614  41.629  37.615  1.00  0.00           C  
ATOM    873  C   ILE    58      21.119  40.387  38.417  1.00  0.00           C  
ATOM    874  O   ILE    58      20.224  40.446  39.272  1.00  0.00           O  
ATOM    875  CB  ILE    58      20.541  41.977  36.593  1.00  0.00           C  
ATOM    876  CG2 ILE    58      20.447  40.890  35.484  1.00  0.00           C  
ATOM    877  CG1 ILE    58      19.085  42.375  37.123  1.00  0.00           C  
ATOM    878  CD1 ILE    58      19.124  43.668  38.024  1.00  0.00           C  
ATOM    879  H   ILE    58      23.183  41.319  36.148  1.00  0.00           H  
ATOM    880  HA  ILE    58      21.628  42.364  38.419  1.00  0.00           H  
ATOM    881  HB  ILE    58      20.906  42.890  36.123  1.00  0.00           H  
ATOM    882 HG21 ILE    58      20.187  39.957  35.985  1.00  0.00           H  
ATOM    883 HG22 ILE    58      19.752  41.124  34.678  1.00  0.00           H  
ATOM    884 HG23 ILE    58      21.490  40.826  35.174  1.00  0.00           H  
ATOM    885 HG12 ILE    58      18.475  42.735  36.294  1.00  0.00           H  
ATOM    886 HG13 ILE    58      18.669  41.571  37.730  1.00  0.00           H  
ATOM    887 HD11 ILE    58      19.811  44.370  37.554  1.00  0.00           H  
ATOM    888 HD12 ILE    58      18.162  44.171  38.125  1.00  0.00           H  
ATOM    889 HD13 ILE    58      19.305  43.404  39.067  1.00  0.00           H  
ATOM    890  N   CYS    59      21.893  39.327  38.270  1.00  0.00           N  
ATOM    891  CA  CYS    59      21.828  38.092  39.054  1.00  0.00           C  
ATOM    892  C   CYS    59      22.482  38.321  40.397  1.00  0.00           C  
ATOM    893  O   CYS    59      23.632  38.073  40.569  1.00  0.00           O  
ATOM    894  CB  CYS    59      22.546  36.957  38.302  1.00  0.00           C  
ATOM    895  SG  CYS    59      21.667  36.808  36.719  1.00  0.00           S  
ATOM    896  H   CYS    59      22.568  39.320  37.519  1.00  0.00           H  
ATOM    897  HA  CYS    59      20.780  37.820  39.180  1.00  0.00           H  
ATOM    898  HB2 CYS    59      23.592  37.097  38.032  1.00  0.00           H  
ATOM    899  HB3 CYS    59      22.454  36.080  38.943  1.00  0.00           H  
ATOM    900  HG  CYS    59      20.516  36.365  37.233  1.00  0.00           H  
ATOM    901  N   GLU    60      21.786  38.884  41.392  1.00  0.00           N  
ATOM    902  CA  GLU    60      22.197  39.277  42.672  1.00  0.00           C  
ATOM    903  C   GLU    60      21.188  38.996  43.821  1.00  0.00           C  
ATOM    904  O   GLU    60      20.006  39.096  43.557  1.00  0.00           O  
ATOM    905  CB  GLU    60      22.628  40.745  42.642  1.00  0.00           C  
ATOM    906  CG  GLU    60      21.440  41.708  42.555  1.00  0.00           C  
ATOM    907  CD  GLU    60      21.777  43.203  42.611  1.00  0.00           C  
ATOM    908  OE1 GLU    60      20.880  44.026  42.851  1.00  0.00           O  
ATOM    909  OE2 GLU    60      22.977  43.647  42.486  1.00  0.00           O1-
ATOM    910  H   GLU    60      20.978  39.385  41.052  1.00  0.00           H  
ATOM    911  HA  GLU    60      23.071  38.686  42.948  1.00  0.00           H  
ATOM    912  HB2 GLU    60      23.234  40.901  43.533  1.00  0.00           H  
ATOM    913  HB3 GLU    60      23.360  40.820  41.837  1.00  0.00           H  
ATOM    914  HG2 GLU    60      20.881  41.613  41.624  1.00  0.00           H  
ATOM    915  HG3 GLU    60      20.769  41.553  43.401  1.00  0.00           H  
ATOM    916  N   NME    61      21.695  38.794  45.048  1.00  0.00           N  
ATOM    917  C   NME    61      20.903  38.629  46.297  1.00  0.00           C  
ATOM    918  H   NME    61      22.697  38.813  45.170  1.00  0.00           H  
ATOM    919  H1  NME    61      19.891  38.314  46.043  1.00  0.00           H  
ATOM    920  H2  NME    61      21.391  37.891  46.934  1.00  0.00           H  
ATOM    921  H3  NME    61      20.830  39.527  46.910  1.00  0.00           H  
TER     922      NME    61
CONECT  917  919  920  921
CONECT  919  917
CONECT  920  917
CONECT  921  917
END   
