# Supplementary material for: Exploring Aromatic Cage Flexibility Using Cosolvent Molecular Dynamics Simulations—An In-Silico Case Study of Tudor Domains
Source: J Chem Inf Model. 2024 May 21;64(11):4553–69. doi: 10.1021/acs.jcim.4c00298 (PMC11167732; doi:10.1021/acs.jcim.4c00298)
Supplement: Supplementary file 2 — ci4c00298_si_002.zip [file ci4c00298_si_002.zip › SMN/cluster_representatives/01_TMA_rep_c2.pdb]

TITLE     rep03.c2
REMARK   4      COMPLIES WITH FORMAT V. 3.0, 1-DEC-2006
REMARK 888
REMARK 888 WRITTEN BY MAESTRO (A PRODUCT OF SCHRODINGER, LLC)
CRYST1   64.353   64.353   64.353 109.47 109.47 109.47 P 1           1
ATOM      1  CH3 ACE     1      27.800  35.477  22.004  1.00  0.00           C  
ATOM      2  C   ACE     1      28.173  36.195  23.225  1.00  0.00           C  
ATOM      3  O   ACE     1      29.200  36.852  23.407  1.00  0.00           O  
ATOM      4  H1  ACE     1      27.012  36.064  21.533  1.00  0.00           H  
ATOM      5  H2  ACE     1      28.675  35.169  21.432  1.00  0.00           H  
ATOM      6  H3  ACE     1      27.167  34.623  22.245  1.00  0.00           H  
ATOM      7  N   LEU     2      27.275  36.054  24.186  1.00  0.00           N  
ATOM      8  CA  LEU     2      27.561  36.545  25.549  1.00  0.00           C  
ATOM      9  C   LEU     2      28.776  35.814  26.071  1.00  0.00           C  
ATOM     10  O   LEU     2      29.701  36.429  26.587  1.00  0.00           O  
ATOM     11  CB  LEU     2      26.320  36.087  26.421  1.00  0.00           C  
ATOM     12  CG  LEU     2      26.513  36.139  27.982  1.00  0.00           C  
ATOM     13  CD1 LEU     2      27.074  37.501  28.447  1.00  0.00           C  
ATOM     14  CD2 LEU     2      25.331  35.842  28.799  1.00  0.00           C  
ATOM     15  H   LEU     2      26.402  35.637  23.897  1.00  0.00           H  
ATOM     16  HA  LEU     2      27.767  37.614  25.608  1.00  0.00           H  
ATOM     17  HB2 LEU     2      25.432  36.637  26.109  1.00  0.00           H  
ATOM     18  HB3 LEU     2      26.011  35.110  26.050  1.00  0.00           H  
ATOM     19  HG  LEU     2      27.260  35.357  28.123  1.00  0.00           H  
ATOM     20 HD11 LEU     2      26.630  37.980  29.320  1.00  0.00           H  
ATOM     21 HD12 LEU     2      28.113  37.253  28.664  1.00  0.00           H  
ATOM     22 HD13 LEU     2      27.176  38.239  27.652  1.00  0.00           H  
ATOM     23 HD21 LEU     2      25.067  34.784  28.781  1.00  0.00           H  
ATOM     24 HD22 LEU     2      25.535  36.037  29.852  1.00  0.00           H  
ATOM     25 HD23 LEU     2      24.590  36.466  28.301  1.00  0.00           H  
ATOM     26  N   GLN     3      28.865  34.539  25.714  1.00  0.00           N  
ATOM     27  CA  GLN     3      29.932  33.571  26.113  1.00  0.00           C  
ATOM     28  C   GLN     3      31.259  33.900  25.359  1.00  0.00           C  
ATOM     29  O   GLN     3      32.129  33.075  25.353  1.00  0.00           O  
ATOM     30  CB  GLN     3      29.344  32.178  25.922  1.00  0.00           C  
ATOM     31  CG  GLN     3      28.055  31.763  26.738  1.00  0.00           C  
ATOM     32  CD  GLN     3      26.738  32.115  26.053  1.00  0.00           C  
ATOM     33  OE1 GLN     3      26.600  32.480  24.895  1.00  0.00           O  
ATOM     34  NE2 GLN     3      25.653  32.107  26.871  1.00  0.00           N  
ATOM     35  H   GLN     3      28.065  34.193  25.204  1.00  0.00           H  
ATOM     36  HA  GLN     3      30.094  33.730  27.179  1.00  0.00           H  
ATOM     37  HB2 GLN     3      29.140  31.870  24.897  1.00  0.00           H  
ATOM     38  HB3 GLN     3      30.188  31.578  26.259  1.00  0.00           H  
ATOM     39  HG2 GLN     3      28.049  30.673  26.740  1.00  0.00           H  
ATOM     40  HG3 GLN     3      28.086  32.023  27.796  1.00  0.00           H  
ATOM     41 HE21 GLN     3      25.804  32.132  27.869  1.00  0.00           H  
ATOM     42 HE22 GLN     3      24.752  32.291  26.455  1.00  0.00           H  
ATOM     43  N   GLN     4      31.403  34.993  24.668  1.00  0.00           N  
ATOM     44  CA  GLN     4      32.703  35.424  24.141  1.00  0.00           C  
ATOM     45  C   GLN     4      33.363  36.316  25.247  1.00  0.00           C  
ATOM     46  O   GLN     4      33.568  37.478  25.043  1.00  0.00           O  
ATOM     47  CB  GLN     4      32.454  36.213  22.879  1.00  0.00           C  
ATOM     48  CG  GLN     4      31.865  35.205  21.864  1.00  0.00           C  
ATOM     49  CD  GLN     4      31.431  35.988  20.608  1.00  0.00           C  
ATOM     50  OE1 GLN     4      31.131  37.188  20.674  1.00  0.00           O  
ATOM     51  NE2 GLN     4      31.251  35.312  19.505  1.00  0.00           N  
ATOM     52  H   GLN     4      30.639  35.651  24.614  1.00  0.00           H  
ATOM     53  HA  GLN     4      33.474  34.691  23.906  1.00  0.00           H  
ATOM     54  HB2 GLN     4      31.811  37.075  23.055  1.00  0.00           H  
ATOM     55  HB3 GLN     4      33.377  36.603  22.450  1.00  0.00           H  
ATOM     56  HG2 GLN     4      32.558  34.403  21.612  1.00  0.00           H  
ATOM     57  HG3 GLN     4      30.979  34.715  22.268  1.00  0.00           H  
ATOM     58 HE21 GLN     4      31.630  34.380  19.416  1.00  0.00           H  
ATOM     59 HE22 GLN     4      31.154  35.872  18.671  1.00  0.00           H  
ATOM     60  N   TRP     5      33.612  35.825  26.458  1.00  0.00           N  
ATOM     61  CA  TRP     5      33.992  36.663  27.563  1.00  0.00           C  
ATOM     62  C   TRP     5      35.388  37.368  27.405  1.00  0.00           C  
ATOM     63  O   TRP     5      36.365  36.661  26.979  1.00  0.00           O  
ATOM     64  CB  TRP     5      33.903  35.733  28.753  1.00  0.00           C  
ATOM     65  CG  TRP     5      32.513  35.252  29.166  1.00  0.00           C  
ATOM     66  CD1 TRP     5      32.034  34.031  29.085  1.00  0.00           C  
ATOM     67  NE1 TRP     5      30.793  33.986  29.704  1.00  0.00           N  
ATOM     68  CE2 TRP     5      30.415  35.225  30.159  1.00  0.00           C  
ATOM     69  CZ2 TRP     5      29.287  35.708  30.765  1.00  0.00           C  
ATOM     70  CH2 TRP     5      29.178  37.014  31.195  1.00  0.00           C  
ATOM     71  CZ3 TRP     5      30.259  37.892  30.944  1.00  0.00           C  
ATOM     72  CE3 TRP     5      31.445  37.423  30.347  1.00  0.00           C  
ATOM     73  CD2 TRP     5      31.542  36.086  29.905  1.00  0.00           C  
ATOM     74  H   TRP     5      33.516  34.828  26.585  1.00  0.00           H  
ATOM     75  HA  TRP     5      33.325  37.522  27.626  1.00  0.00           H  
ATOM     76  HB2 TRP     5      34.470  34.813  28.612  1.00  0.00           H  
ATOM     77  HB3 TRP     5      34.365  36.294  29.564  1.00  0.00           H  
ATOM     78  HD1 TRP     5      32.553  33.191  28.648  1.00  0.00           H  
ATOM     79  HE1 TRP     5      30.178  33.185  29.676  1.00  0.00           H  
ATOM     80  HZ2 TRP     5      28.432  35.055  30.861  1.00  0.00           H  
ATOM     81  HH2 TRP     5      28.307  37.427  31.681  1.00  0.00           H  
ATOM     82  HZ3 TRP     5      30.244  38.931  31.238  1.00  0.00           H  
ATOM     83  HE3 TRP     5      32.232  38.095  30.039  1.00  0.00           H  
ATOM     84  N   LYS     6      35.464  38.693  27.668  1.00  0.00           N  
ATOM     85  CA  LYS     6      36.708  39.457  27.561  1.00  0.00           C  
ATOM     86  C   LYS     6      36.978  40.239  28.825  1.00  0.00           C  
ATOM     87  O   LYS     6      36.126  40.453  29.610  1.00  0.00           O  
ATOM     88  CB  LYS     6      36.669  40.465  26.338  1.00  0.00           C  
ATOM     89  CG  LYS     6      36.737  39.569  25.052  1.00  0.00           C  
ATOM     90  CD  LYS     6      36.980  40.363  23.772  1.00  0.00           C  
ATOM     91  CE  LYS     6      36.630  39.662  22.499  1.00  0.00           C  
ATOM     92  NZ  LYS     6      37.501  38.518  22.242  1.00  0.00           N1+
ATOM     93  H   LYS     6      34.659  39.090  28.130  1.00  0.00           H  
ATOM     94  HA  LYS     6      37.549  38.797  27.345  1.00  0.00           H  
ATOM     95  HB2 LYS     6      35.724  41.002  26.405  1.00  0.00           H  
ATOM     96  HB3 LYS     6      37.561  41.085  26.432  1.00  0.00           H  
ATOM     97  HG2 LYS     6      37.533  38.824  25.076  1.00  0.00           H  
ATOM     98  HG3 LYS     6      35.828  38.980  24.933  1.00  0.00           H  
ATOM     99  HD2 LYS     6      36.322  41.228  23.844  1.00  0.00           H  
ATOM    100  HD3 LYS     6      38.005  40.727  23.695  1.00  0.00           H  
ATOM    101  HE2 LYS     6      35.597  39.329  22.607  1.00  0.00           H  
ATOM    102  HE3 LYS     6      36.763  40.472  21.782  1.00  0.00           H  
ATOM    103  HZ1 LYS     6      37.494  38.272  21.262  1.00  0.00           H  
ATOM    104  HZ2 LYS     6      38.413  38.872  22.495  1.00  0.00           H  
ATOM    105  HZ3 LYS     6      37.276  37.703  22.793  1.00  0.00           H  
ATOM    106  N   VAL     7      38.201  40.618  29.088  1.00  0.00           N  
ATOM    107  CA  VAL     7      38.609  41.396  30.291  1.00  0.00           C  
ATOM    108  C   VAL     7      37.722  42.601  30.430  1.00  0.00           C  
ATOM    109  O   VAL     7      37.371  43.218  29.444  1.00  0.00           O  
ATOM    110  CB  VAL     7      40.085  41.710  30.282  1.00  0.00           C  
ATOM    111  CG1 VAL     7      40.573  42.635  31.377  1.00  0.00           C  
ATOM    112  CG2 VAL     7      40.884  40.434  30.420  1.00  0.00           C  
ATOM    113  H   VAL     7      38.893  40.376  28.394  1.00  0.00           H  
ATOM    114  HA  VAL     7      38.431  40.635  31.051  1.00  0.00           H  
ATOM    115  HB  VAL     7      40.194  42.305  29.376  1.00  0.00           H  
ATOM    116 HG11 VAL     7      40.062  43.597  31.372  1.00  0.00           H  
ATOM    117 HG12 VAL     7      40.401  42.148  32.337  1.00  0.00           H  
ATOM    118 HG13 VAL     7      41.632  42.801  31.175  1.00  0.00           H  
ATOM    119 HG21 VAL     7      40.647  39.717  29.634  1.00  0.00           H  
ATOM    120 HG22 VAL     7      41.964  40.582  30.403  1.00  0.00           H  
ATOM    121 HG23 VAL     7      40.622  39.927  31.349  1.00  0.00           H  
ATOM    122  N   GLY     8      37.421  43.006  31.704  1.00  0.00           N  
ATOM    123  CA  GLY     8      36.441  44.080  32.009  1.00  0.00           C  
ATOM    124  C   GLY     8      34.958  43.778  31.947  1.00  0.00           C  
ATOM    125  O   GLY     8      34.153  44.580  32.389  1.00  0.00           O  
ATOM    126  H   GLY     8      37.762  42.432  32.462  1.00  0.00           H  
ATOM    127  HA2 GLY     8      36.529  44.439  33.034  1.00  0.00           H  
ATOM    128  HA3 GLY     8      36.688  44.965  31.424  1.00  0.00           H  
ATOM    129  N   ASP     9      34.559  42.664  31.332  1.00  0.00           N  
ATOM    130  CA  ASP     9      33.172  42.179  31.307  1.00  0.00           C  
ATOM    131  C   ASP     9      32.478  41.928  32.644  1.00  0.00           C  
ATOM    132  O   ASP     9      33.081  41.278  33.555  1.00  0.00           O  
ATOM    133  CB  ASP     9      33.061  41.021  30.380  1.00  0.00           C  
ATOM    134  CG  ASP     9      33.140  41.246  28.840  1.00  0.00           C  
ATOM    135  OD1 ASP     9      33.113  42.381  28.409  1.00  0.00           O  
ATOM    136  OD2 ASP     9      33.079  40.212  28.077  1.00  0.00           O1-
ATOM    137  H   ASP     9      35.297  42.166  30.856  1.00  0.00           H  
ATOM    138  HA  ASP     9      32.552  42.953  30.854  1.00  0.00           H  
ATOM    139  HB2 ASP     9      33.820  40.289  30.654  1.00  0.00           H  
ATOM    140  HB3 ASP     9      32.214  40.401  30.676  1.00  0.00           H  
ATOM    141  N   LYS    10      31.233  42.334  32.822  1.00  0.00           N  
ATOM    142  CA  LYS    10      30.356  41.957  33.947  1.00  0.00           C  
ATOM    143  C   LYS    10      29.549  40.691  33.725  1.00  0.00           C  
ATOM    144  O   LYS    10      28.882  40.445  32.658  1.00  0.00           O  
ATOM    145  CB  LYS    10      29.440  43.073  34.415  1.00  0.00           C  
ATOM    146  CG  LYS    10      30.230  44.263  35.059  1.00  0.00           C  
ATOM    147  CD  LYS    10      29.234  45.399  35.502  1.00  0.00           C  
ATOM    148  CE  LYS    10      29.797  46.574  36.153  1.00  0.00           C  
ATOM    149  NZ  LYS    10      30.604  47.403  35.184  1.00  0.00           N1+
ATOM    150  H   LYS    10      30.734  42.784  32.068  1.00  0.00           H  
ATOM    151  HA  LYS    10      30.947  41.699  34.826  1.00  0.00           H  
ATOM    152  HB2 LYS    10      28.832  43.357  33.558  1.00  0.00           H  
ATOM    153  HB3 LYS    10      28.790  42.594  35.147  1.00  0.00           H  
ATOM    154  HG2 LYS    10      30.749  43.950  35.965  1.00  0.00           H  
ATOM    155  HG3 LYS    10      30.952  44.624  34.325  1.00  0.00           H  
ATOM    156  HD2 LYS    10      28.744  45.724  34.585  1.00  0.00           H  
ATOM    157  HD3 LYS    10      28.446  45.089  36.187  1.00  0.00           H  
ATOM    158  HE2 LYS    10      28.894  47.114  36.436  1.00  0.00           H  
ATOM    159  HE3 LYS    10      30.413  46.283  37.004  1.00  0.00           H  
ATOM    160  HZ1 LYS    10      31.389  46.918  34.771  1.00  0.00           H  
ATOM    161  HZ2 LYS    10      30.029  47.750  34.429  1.00  0.00           H  
ATOM    162  HZ3 LYS    10      31.017  48.216  35.617  1.00  0.00           H  
ATOM    163  N   CYS    11      29.514  39.915  34.774  1.00  0.00           N  
ATOM    164  CA  CYS    11      28.927  38.537  34.768  1.00  0.00           C  
ATOM    165  C   CYS    11      28.294  38.313  36.096  1.00  0.00           C  
ATOM    166  O   CYS    11      28.295  39.155  37.006  1.00  0.00           O  
ATOM    167  CB  CYS    11      30.068  37.494  34.434  1.00  0.00           C  
ATOM    168  SG  CYS    11      31.448  37.633  35.623  1.00  0.00           S  
ATOM    169  H   CYS    11      29.925  40.266  35.627  1.00  0.00           H  
ATOM    170  HA  CYS    11      28.047  38.497  34.125  1.00  0.00           H  
ATOM    171  HB2 CYS    11      29.641  36.491  34.424  1.00  0.00           H  
ATOM    172  HB3 CYS    11      30.422  37.841  33.463  1.00  0.00           H  
ATOM    173  HG  CYS    11      32.361  37.652  34.648  1.00  0.00           H  
ATOM    174  N   SER    12      27.709  37.121  36.406  1.00  0.00           N  
ATOM    175  CA  SER    12      27.598  36.588  37.763  1.00  0.00           C  
ATOM    176  C   SER    12      28.295  35.212  37.845  1.00  0.00           C  
ATOM    177  O   SER    12      28.536  34.582  36.829  1.00  0.00           O  
ATOM    178  CB  SER    12      26.101  36.616  38.203  1.00  0.00           C  
ATOM    179  OG  SER    12      25.338  35.558  37.632  1.00  0.00           O  
ATOM    180  H   SER    12      27.703  36.433  35.666  1.00  0.00           H  
ATOM    181  HA  SER    12      28.147  37.290  38.390  1.00  0.00           H  
ATOM    182  HB2 SER    12      26.130  36.542  39.290  1.00  0.00           H  
ATOM    183  HB3 SER    12      25.625  37.594  38.137  1.00  0.00           H  
ATOM    184  HG  SER    12      25.366  35.774  36.697  1.00  0.00           H  
ATOM    185  N   ALA    13      28.542  34.826  39.051  1.00  0.00           N  
ATOM    186  CA  ALA    13      29.164  33.508  39.361  1.00  0.00           C  
ATOM    187  C   ALA    13      28.875  33.068  40.823  1.00  0.00           C  
ATOM    188  O   ALA    13      28.739  33.898  41.722  1.00  0.00           O  
ATOM    189  CB  ALA    13      30.718  33.557  39.120  1.00  0.00           C  
ATOM    190  H   ALA    13      28.271  35.488  39.764  1.00  0.00           H  
ATOM    191  HA  ALA    13      28.670  32.802  38.693  1.00  0.00           H  
ATOM    192  HB1 ALA    13      31.125  32.665  39.596  1.00  0.00           H  
ATOM    193  HB2 ALA    13      30.998  33.651  38.071  1.00  0.00           H  
ATOM    194  HB3 ALA    13      31.200  34.401  39.614  1.00  0.00           H  
ATOM    195  N   ILE    14      28.904  31.799  41.208  1.00  0.00           N  
ATOM    196  CA  ILE    14      28.910  31.269  42.563  1.00  0.00           C  
ATOM    197  C   ILE    14      30.057  31.865  43.355  1.00  0.00           C  
ATOM    198  O   ILE    14      31.175  31.787  42.951  1.00  0.00           O  
ATOM    199  CB  ILE    14      28.781  29.730  42.656  1.00  0.00           C  
ATOM    200  CG2 ILE    14      29.174  29.244  44.098  1.00  0.00           C  
ATOM    201  CG1 ILE    14      27.383  29.190  42.303  1.00  0.00           C  
ATOM    202  CD1 ILE    14      26.302  29.040  43.387  1.00  0.00           C  
ATOM    203  H   ILE    14      29.045  31.095  40.498  1.00  0.00           H  
ATOM    204  HA  ILE    14      28.039  31.695  43.062  1.00  0.00           H  
ATOM    205  HB  ILE    14      29.482  29.311  41.935  1.00  0.00           H  
ATOM    206 HG21 ILE    14      28.999  28.168  44.119  1.00  0.00           H  
ATOM    207 HG22 ILE    14      30.229  29.463  44.263  1.00  0.00           H  
ATOM    208 HG23 ILE    14      28.624  29.763  44.884  1.00  0.00           H  
ATOM    209 HG12 ILE    14      26.994  29.780  41.473  1.00  0.00           H  
ATOM    210 HG13 ILE    14      27.608  28.282  41.744  1.00  0.00           H  
ATOM    211 HD11 ILE    14      26.561  28.231  44.071  1.00  0.00           H  
ATOM    212 HD12 ILE    14      26.119  30.018  43.833  1.00  0.00           H  
ATOM    213 HD13 ILE    14      25.296  28.961  42.973  1.00  0.00           H  
ATOM    214  N   TRP    15      29.754  32.483  44.516  1.00  0.00           N  
ATOM    215  CA  TRP    15      30.727  32.576  45.592  1.00  0.00           C  
ATOM    216  C   TRP    15      30.578  31.321  46.477  1.00  0.00           C  
ATOM    217  O   TRP    15      29.508  31.073  46.960  1.00  0.00           O  
ATOM    218  CB  TRP    15      30.523  33.865  46.426  1.00  0.00           C  
ATOM    219  CG  TRP    15      31.477  34.077  47.553  1.00  0.00           C  
ATOM    220  CD1 TRP    15      31.016  34.264  48.821  1.00  0.00           C  
ATOM    221  NE1 TRP    15      32.093  34.598  49.673  1.00  0.00           N  
ATOM    222  CE2 TRP    15      33.225  34.738  48.909  1.00  0.00           C  
ATOM    223  CZ2 TRP    15      34.586  35.066  49.208  1.00  0.00           C  
ATOM    224  CH2 TRP    15      35.522  35.098  48.171  1.00  0.00           C  
ATOM    225  CZ3 TRP    15      35.113  35.010  46.826  1.00  0.00           C  
ATOM    226  CE3 TRP    15      33.851  34.694  46.535  1.00  0.00           C  
ATOM    227  CD2 TRP    15      32.881  34.466  47.538  1.00  0.00           C  
ATOM    228  H   TRP    15      28.796  32.460  44.833  1.00  0.00           H  
ATOM    229  HA  TRP    15      31.733  32.644  45.180  1.00  0.00           H  
ATOM    230  HB2 TRP    15      30.646  34.743  45.792  1.00  0.00           H  
ATOM    231  HB3 TRP    15      29.485  33.986  46.734  1.00  0.00           H  
ATOM    232  HD1 TRP    15      29.990  34.144  49.136  1.00  0.00           H  
ATOM    233  HE1 TRP    15      31.989  34.840  50.648  1.00  0.00           H  
ATOM    234  HZ2 TRP    15      34.936  35.315  50.199  1.00  0.00           H  
ATOM    235  HH2 TRP    15      36.551  35.306  48.430  1.00  0.00           H  
ATOM    236  HZ3 TRP    15      35.699  35.388  46.002  1.00  0.00           H  
ATOM    237  HE3 TRP    15      33.496  34.489  45.536  1.00  0.00           H  
ATOM    238  N   SER    16      31.687  30.752  46.833  1.00  0.00           N  
ATOM    239  CA  SER    16      31.706  29.404  47.320  1.00  0.00           C  
ATOM    240  C   SER    16      31.435  29.217  48.788  1.00  0.00           C  
ATOM    241  O   SER    16      30.868  28.236  49.203  1.00  0.00           O  
ATOM    242  CB  SER    16      33.028  28.783  46.891  1.00  0.00           C  
ATOM    243  OG  SER    16      33.256  27.462  47.286  1.00  0.00           O  
ATOM    244  H   SER    16      32.559  31.178  46.554  1.00  0.00           H  
ATOM    245  HA  SER    16      30.959  28.873  46.729  1.00  0.00           H  
ATOM    246  HB2 SER    16      32.976  28.847  45.804  1.00  0.00           H  
ATOM    247  HB3 SER    16      33.919  29.342  47.177  1.00  0.00           H  
ATOM    248  HG  SER    16      32.392  27.053  47.189  1.00  0.00           H  
ATOM    249  N   GLU    17      32.022  30.035  49.662  1.00  0.00           N  
ATOM    250  CA  GLU    17      31.546  30.002  51.078  1.00  0.00           C  
ATOM    251  C   GLU    17      30.011  30.197  51.335  1.00  0.00           C  
ATOM    252  O   GLU    17      29.434  29.389  52.072  1.00  0.00           O  
ATOM    253  CB  GLU    17      32.378  31.102  51.822  1.00  0.00           C  
ATOM    254  CG  GLU    17      32.341  31.038  53.389  1.00  0.00           C  
ATOM    255  CD  GLU    17      32.823  29.760  54.028  1.00  0.00           C  
ATOM    256  OE1 GLU    17      32.255  29.374  55.091  1.00  0.00           O  
ATOM    257  OE2 GLU    17      33.752  29.081  53.474  1.00  0.00           O1-
ATOM    258  H   GLU    17      32.706  30.715  49.363  1.00  0.00           H  
ATOM    259  HA  GLU    17      31.827  29.040  51.507  1.00  0.00           H  
ATOM    260  HB2 GLU    17      33.442  30.960  51.633  1.00  0.00           H  
ATOM    261  HB3 GLU    17      32.136  32.122  51.526  1.00  0.00           H  
ATOM    262  HG2 GLU    17      33.027  31.757  53.836  1.00  0.00           H  
ATOM    263  HG3 GLU    17      31.366  31.267  53.820  1.00  0.00           H  
ATOM    264  N   ASP    18      29.372  31.110  50.631  1.00  0.00           N  
ATOM    265  CA  ASP    18      27.928  31.244  50.635  1.00  0.00           C  
ATOM    266  C   ASP    18      27.208  30.222  49.848  1.00  0.00           C  
ATOM    267  O   ASP    18      26.144  29.776  50.285  1.00  0.00           O  
ATOM    268  CB  ASP    18      27.750  32.734  50.208  1.00  0.00           C  
ATOM    269  CG  ASP    18      26.447  33.460  50.825  1.00  0.00           C  
ATOM    270  OD1 ASP    18      26.427  34.701  50.914  1.00  0.00           O  
ATOM    271  OD2 ASP    18      25.386  32.871  51.207  1.00  0.00           O1-
ATOM    272  H   ASP    18      29.980  31.650  50.031  1.00  0.00           H  
ATOM    273  HA  ASP    18      27.780  31.268  51.715  1.00  0.00           H  
ATOM    274  HB2 ASP    18      28.589  33.350  50.535  1.00  0.00           H  
ATOM    275  HB3 ASP    18      27.854  32.893  49.135  1.00  0.00           H  
ATOM    276  N   GLY    19      27.822  29.624  48.789  1.00  0.00           N  
ATOM    277  CA  GLY    19      27.237  28.607  47.869  1.00  0.00           C  
ATOM    278  C   GLY    19      26.042  29.219  47.076  1.00  0.00           C  
ATOM    279  O   GLY    19      25.089  28.456  46.819  1.00  0.00           O  
ATOM    280  H   GLY    19      28.653  30.121  48.505  1.00  0.00           H  
ATOM    281  HA2 GLY    19      27.923  28.281  47.087  1.00  0.00           H  
ATOM    282  HA3 GLY    19      26.944  27.783  48.521  1.00  0.00           H  
ATOM    283  N   CYS    20      26.152  30.493  46.698  1.00  0.00           N  
ATOM    284  CA  CYS    20      25.095  31.306  46.081  1.00  0.00           C  
ATOM    285  C   CYS    20      25.757  32.297  45.180  1.00  0.00           C  
ATOM    286  O   CYS    20      26.908  32.659  45.423  1.00  0.00           O  
ATOM    287  CB  CYS    20      24.259  31.906  47.166  1.00  0.00           C  
ATOM    288  SG  CYS    20      22.930  32.987  46.506  1.00  0.00           S  
ATOM    289  H   CYS    20      27.089  30.850  46.813  1.00  0.00           H  
ATOM    290  HA  CYS    20      24.470  30.587  45.550  1.00  0.00           H  
ATOM    291  HB2 CYS    20      23.822  31.118  47.780  1.00  0.00           H  
ATOM    292  HB3 CYS    20      24.875  32.647  47.675  1.00  0.00           H  
ATOM    293  HG  CYS    20      22.538  32.381  45.381  1.00  0.00           H  
ATOM    294  N   ILE    21      25.139  32.697  44.124  1.00  0.00           N  
ATOM    295  CA  ILE    21      25.651  33.525  43.050  1.00  0.00           C  
ATOM    296  C   ILE    21      25.644  35.006  43.460  1.00  0.00           C  
ATOM    297  O   ILE    21      24.653  35.507  44.063  1.00  0.00           O  
ATOM    298  CB  ILE    21      24.832  33.332  41.731  1.00  0.00           C  
ATOM    299  CG2 ILE    21      25.345  34.248  40.610  1.00  0.00           C  
ATOM    300  CG1 ILE    21      24.918  31.859  41.314  1.00  0.00           C  
ATOM    301  CD1 ILE    21      23.669  31.272  40.580  1.00  0.00           C  
ATOM    302  H   ILE    21      24.133  32.605  44.115  1.00  0.00           H  
ATOM    303  HA  ILE    21      26.689  33.265  42.841  1.00  0.00           H  
ATOM    304  HB  ILE    21      23.784  33.574  41.916  1.00  0.00           H  
ATOM    305 HG21 ILE    21      24.764  34.033  39.713  1.00  0.00           H  
ATOM    306 HG22 ILE    21      25.173  35.289  40.886  1.00  0.00           H  
ATOM    307 HG23 ILE    21      26.380  34.074  40.320  1.00  0.00           H  
ATOM    308 HG12 ILE    21      25.817  31.783  40.701  1.00  0.00           H  
ATOM    309 HG13 ILE    21      25.002  31.201  42.179  1.00  0.00           H  
ATOM    310 HD11 ILE    21      23.423  31.823  39.672  1.00  0.00           H  
ATOM    311 HD12 ILE    21      23.954  30.322  40.127  1.00  0.00           H  
ATOM    312 HD13 ILE    21      22.806  31.123  41.229  1.00  0.00           H  
ATOM    313  N   TYR    22      26.747  35.705  43.038  1.00  0.00           N  
ATOM    314  CA  TYR    22      26.860  37.137  43.129  1.00  0.00           C  
ATOM    315  C   TYR    22      27.486  37.810  41.847  1.00  0.00           C  
ATOM    316  O   TYR    22      28.160  37.072  41.112  1.00  0.00           O  
ATOM    317  CB  TYR    22      27.835  37.406  44.297  1.00  0.00           C  
ATOM    318  CG  TYR    22      27.174  37.179  45.640  1.00  0.00           C  
ATOM    319  CD1 TYR    22      27.517  36.056  46.390  1.00  0.00           C  
ATOM    320  CE1 TYR    22      26.963  35.735  47.640  1.00  0.00           C  
ATOM    321  CZ  TYR    22      25.996  36.575  48.119  1.00  0.00           C  
ATOM    322  OH  TYR    22      25.294  36.022  49.110  1.00  0.00           O  
ATOM    323  CE2 TYR    22      25.509  37.728  47.362  1.00  0.00           C  
ATOM    324  CD2 TYR    22      26.100  38.047  46.088  1.00  0.00           C  
ATOM    325  H   TYR    22      27.550  35.183  42.716  1.00  0.00           H  
ATOM    326  HA  TYR    22      25.868  37.546  43.321  1.00  0.00           H  
ATOM    327  HB2 TYR    22      28.668  36.743  44.062  1.00  0.00           H  
ATOM    328  HB3 TYR    22      28.080  38.468  44.326  1.00  0.00           H  
ATOM    329  HD1 TYR    22      28.264  35.416  45.944  1.00  0.00           H  
ATOM    330  HE1 TYR    22      27.220  34.840  48.188  1.00  0.00           H  
ATOM    331  HH  TYR    22      25.823  35.676  49.833  1.00  0.00           H  
ATOM    332  HE2 TYR    22      24.808  38.425  47.797  1.00  0.00           H  
ATOM    333  HD2 TYR    22      25.832  38.901  45.484  1.00  0.00           H  
ATOM    334  N   PRO    23      27.230  39.087  41.641  1.00  0.00           N  
ATOM    335  CA  PRO    23      27.759  39.734  40.451  1.00  0.00           C  
ATOM    336  C   PRO    23      29.292  39.833  40.721  1.00  0.00           C  
ATOM    337  O   PRO    23      29.790  40.062  41.771  1.00  0.00           O  
ATOM    338  CD  PRO    23      26.461  40.018  42.465  1.00  0.00           C  
ATOM    339  CG  PRO    23      26.380  41.322  41.617  1.00  0.00           C  
ATOM    340  CB  PRO    23      27.105  41.136  40.329  1.00  0.00           C  
ATOM    341  HD2 PRO    23      27.058  40.241  43.349  1.00  0.00           H  
ATOM    342  HD3 PRO    23      25.513  39.568  42.761  1.00  0.00           H  
ATOM    343  HG2 PRO    23      26.814  42.145  42.187  1.00  0.00           H  
ATOM    344  HG3 PRO    23      25.334  41.613  41.517  1.00  0.00           H  
ATOM    345  HB2 PRO    23      27.752  42.005  40.220  1.00  0.00           H  
ATOM    346  HB3 PRO    23      26.294  41.043  39.607  1.00  0.00           H  
ATOM    347  HA  PRO    23      27.587  39.212  39.509  1.00  0.00           H  
ATOM    348  N   ALA    24      30.026  39.836  39.608  1.00  0.00           N  
ATOM    349  CA  ALA    24      31.471  39.611  39.576  1.00  0.00           C  
ATOM    350  C   ALA    24      32.060  40.014  38.193  1.00  0.00           C  
ATOM    351  O   ALA    24      31.271  40.217  37.247  1.00  0.00           O  
ATOM    352  CB  ALA    24      31.877  38.140  39.716  1.00  0.00           C  
ATOM    353  H   ALA    24      29.530  39.472  38.807  1.00  0.00           H  
ATOM    354  HA  ALA    24      31.891  40.235  40.364  1.00  0.00           H  
ATOM    355  HB1 ALA    24      31.283  37.660  40.492  1.00  0.00           H  
ATOM    356  HB2 ALA    24      31.714  37.604  38.781  1.00  0.00           H  
ATOM    357  HB3 ALA    24      32.839  38.089  40.225  1.00  0.00           H  
ATOM    358  N   THR    25      33.381  40.123  37.929  1.00  0.00           N  
ATOM    359  CA  THR    25      33.887  40.632  36.629  1.00  0.00           C  
ATOM    360  C   THR    25      35.271  40.056  36.282  1.00  0.00           C  
ATOM    361  O   THR    25      36.069  39.921  37.213  1.00  0.00           O  
ATOM    362  CB  THR    25      33.852  42.221  36.626  1.00  0.00           C  
ATOM    363  CG2 THR    25      34.839  42.888  37.571  1.00  0.00           C  
ATOM    364  OG1 THR    25      34.211  42.783  35.351  1.00  0.00           O  
ATOM    365  H   THR    25      34.086  39.991  38.641  1.00  0.00           H  
ATOM    366  HA  THR    25      33.220  40.231  35.867  1.00  0.00           H  
ATOM    367  HB  THR    25      32.839  42.567  36.835  1.00  0.00           H  
ATOM    368 HG21 THR    25      35.864  42.635  37.302  1.00  0.00           H  
ATOM    369 HG22 THR    25      34.740  43.952  37.786  1.00  0.00           H  
ATOM    370 HG23 THR    25      34.641  42.433  38.541  1.00  0.00           H  
ATOM    371  HG1 THR    25      33.839  42.176  34.707  1.00  0.00           H  
ATOM    372  N   ILE    26      35.510  39.616  35.043  1.00  0.00           N  
ATOM    373  CA  ILE    26      36.776  39.132  34.543  1.00  0.00           C  
ATOM    374  C   ILE    26      37.912  40.069  34.689  1.00  0.00           C  
ATOM    375  O   ILE    26      37.990  41.132  34.087  1.00  0.00           O  
ATOM    376  CB  ILE    26      36.658  38.627  33.128  1.00  0.00           C  
ATOM    377  CG2 ILE    26      37.991  38.154  32.614  1.00  0.00           C  
ATOM    378  CG1 ILE    26      35.531  37.598  32.905  1.00  0.00           C  
ATOM    379  CD1 ILE    26      34.070  38.121  32.951  1.00  0.00           C  
ATOM    380  H   ILE    26      34.843  39.742  34.294  1.00  0.00           H  
ATOM    381  HA  ILE    26      36.991  38.318  35.234  1.00  0.00           H  
ATOM    382  HB  ILE    26      36.426  39.484  32.494  1.00  0.00           H  
ATOM    383 HG21 ILE    26      38.826  38.845  32.740  1.00  0.00           H  
ATOM    384 HG22 ILE    26      38.308  37.208  33.052  1.00  0.00           H  
ATOM    385 HG23 ILE    26      37.910  38.024  31.535  1.00  0.00           H  
ATOM    386 HG12 ILE    26      35.625  37.092  31.945  1.00  0.00           H  
ATOM    387 HG13 ILE    26      35.629  36.853  33.695  1.00  0.00           H  
ATOM    388 HD11 ILE    26      34.052  39.040  32.365  1.00  0.00           H  
ATOM    389 HD12 ILE    26      33.357  37.422  32.515  1.00  0.00           H  
ATOM    390 HD13 ILE    26      33.787  38.285  33.990  1.00  0.00           H  
ATOM    391  N   ALA    27      38.946  39.704  35.436  1.00  0.00           N  
ATOM    392  CA  ALA    27      40.136  40.570  35.556  1.00  0.00           C  
ATOM    393  C   ALA    27      41.287  40.165  34.628  1.00  0.00           C  
ATOM    394  O   ALA    27      42.158  40.959  34.169  1.00  0.00           O  
ATOM    395  CB  ALA    27      40.558  40.425  37.044  1.00  0.00           C  
ATOM    396  H   ALA    27      38.939  38.918  36.070  1.00  0.00           H  
ATOM    397  HA  ALA    27      39.870  41.607  35.353  1.00  0.00           H  
ATOM    398  HB1 ALA    27      41.408  41.033  37.353  1.00  0.00           H  
ATOM    399  HB2 ALA    27      39.680  40.655  37.647  1.00  0.00           H  
ATOM    400  HB3 ALA    27      40.902  39.397  37.160  1.00  0.00           H  
ATOM    401  N   SER    28      41.358  38.916  34.234  1.00  0.00           N  
ATOM    402  CA  SER    28      42.358  38.443  33.246  1.00  0.00           C  
ATOM    403  C   SER    28      41.827  37.100  32.764  1.00  0.00           C  
ATOM    404  O   SER    28      40.947  36.503  33.395  1.00  0.00           O  
ATOM    405  CB  SER    28      43.695  38.337  33.963  1.00  0.00           C  
ATOM    406  OG  SER    28      44.648  37.665  33.287  1.00  0.00           O  
ATOM    407  H   SER    28      40.771  38.195  34.629  1.00  0.00           H  
ATOM    408  HA  SER    28      42.341  39.106  32.381  1.00  0.00           H  
ATOM    409  HB2 SER    28      44.104  39.288  34.305  1.00  0.00           H  
ATOM    410  HB3 SER    28      43.536  37.716  34.844  1.00  0.00           H  
ATOM    411  HG  SER    28      44.905  38.125  32.484  1.00  0.00           H  
ATOM    412  N   ILE    29      42.299  36.507  31.588  1.00  0.00           N  
ATOM    413  CA  ILE    29      41.852  35.199  31.127  1.00  0.00           C  
ATOM    414  C   ILE    29      43.000  34.346  30.668  1.00  0.00           C  
ATOM    415  O   ILE    29      43.817  34.685  29.822  1.00  0.00           O  
ATOM    416  CB  ILE    29      40.940  35.371  29.911  1.00  0.00           C  
ATOM    417  CG2 ILE    29      40.328  34.023  29.391  1.00  0.00           C  
ATOM    418  CG1 ILE    29      39.821  36.366  30.261  1.00  0.00           C  
ATOM    419  CD1 ILE    29      38.938  36.706  29.077  1.00  0.00           C  
ATOM    420  H   ILE    29      42.863  37.069  30.968  1.00  0.00           H  
ATOM    421  HA  ILE    29      41.355  34.681  31.946  1.00  0.00           H  
ATOM    422  HB  ILE    29      41.581  35.782  29.132  1.00  0.00           H  
ATOM    423 HG21 ILE    29      41.095  33.272  29.202  1.00  0.00           H  
ATOM    424 HG22 ILE    29      39.597  33.690  30.129  1.00  0.00           H  
ATOM    425 HG23 ILE    29      39.790  34.178  28.456  1.00  0.00           H  
ATOM    426 HG12 ILE    29      39.194  35.955  31.052  1.00  0.00           H  
ATOM    427 HG13 ILE    29      40.266  37.324  30.532  1.00  0.00           H  
ATOM    428 HD11 ILE    29      38.464  37.661  29.302  1.00  0.00           H  
ATOM    429 HD12 ILE    29      39.506  36.924  28.172  1.00  0.00           H  
ATOM    430 HD13 ILE    29      38.259  35.863  28.940  1.00  0.00           H  
ATOM    431  N   ASP    30      43.131  33.197  31.302  1.00  0.00           N  
ATOM    432  CA  ASP    30      44.165  32.237  30.900  1.00  0.00           C  
ATOM    433  C   ASP    30      43.810  31.448  29.583  1.00  0.00           C  
ATOM    434  O   ASP    30      43.096  30.466  29.600  1.00  0.00           O  
ATOM    435  CB  ASP    30      44.643  31.256  32.013  1.00  0.00           C  
ATOM    436  CG  ASP    30      45.370  31.840  33.200  1.00  0.00           C  
ATOM    437  OD1 ASP    30      45.583  33.063  33.297  1.00  0.00           O  
ATOM    438  OD2 ASP    30      45.744  31.123  34.172  1.00  0.00           O1-
ATOM    439  H   ASP    30      42.355  32.892  31.872  1.00  0.00           H  
ATOM    440  HA  ASP    30      45.089  32.792  30.736  1.00  0.00           H  
ATOM    441  HB2 ASP    30      43.794  30.679  32.381  1.00  0.00           H  
ATOM    442  HB3 ASP    30      45.427  30.617  31.608  1.00  0.00           H  
ATOM    443  N   PHE    31      44.372  31.890  28.465  1.00  0.00           N  
ATOM    444  CA  PHE    31      43.837  31.674  27.118  1.00  0.00           C  
ATOM    445  C   PHE    31      43.728  30.175  26.742  1.00  0.00           C  
ATOM    446  O   PHE    31      42.726  29.760  26.152  1.00  0.00           O  
ATOM    447  CB  PHE    31      44.815  32.397  26.198  1.00  0.00           C  
ATOM    448  CG  PHE    31      44.415  32.349  24.702  1.00  0.00           C  
ATOM    449  CD1 PHE    31      45.069  31.439  23.831  1.00  0.00           C  
ATOM    450  CE1 PHE    31      44.580  31.321  22.493  1.00  0.00           C  
ATOM    451  CZ  PHE    31      43.561  32.270  22.057  1.00  0.00           C  
ATOM    452  CE2 PHE    31      42.927  33.196  22.900  1.00  0.00           C  
ATOM    453  CD2 PHE    31      43.367  33.230  24.272  1.00  0.00           C  
ATOM    454  H   PHE    31      44.984  32.689  28.543  1.00  0.00           H  
ATOM    455  HA  PHE    31      42.849  32.099  26.947  1.00  0.00           H  
ATOM    456  HB2 PHE    31      44.895  33.453  26.455  1.00  0.00           H  
ATOM    457  HB3 PHE    31      45.805  31.954  26.315  1.00  0.00           H  
ATOM    458  HD1 PHE    31      45.851  30.778  24.176  1.00  0.00           H  
ATOM    459  HE1 PHE    31      44.965  30.615  21.771  1.00  0.00           H  
ATOM    460  HZ  PHE    31      43.350  32.276  20.997  1.00  0.00           H  
ATOM    461  HE2 PHE    31      42.094  33.805  22.583  1.00  0.00           H  
ATOM    462  HD2 PHE    31      42.813  33.841  24.971  1.00  0.00           H  
ATOM    463  N   LYS    32      44.765  29.361  26.925  1.00  0.00           N  
ATOM    464  CA  LYS    32      44.796  27.893  26.612  1.00  0.00           C  
ATOM    465  C   LYS    32      44.129  27.017  27.658  1.00  0.00           C  
ATOM    466  O   LYS    32      43.654  25.925  27.335  1.00  0.00           O  
ATOM    467  CB  LYS    32      46.151  27.370  26.361  1.00  0.00           C  
ATOM    468  CG  LYS    32      46.119  26.155  25.501  1.00  0.00           C  
ATOM    469  CD  LYS    32      47.426  25.446  25.056  1.00  0.00           C  
ATOM    470  CE  LYS    32      48.138  25.012  26.316  1.00  0.00           C  
ATOM    471  NZ  LYS    32      49.312  24.160  26.063  1.00  0.00           N1+
ATOM    472  H   LYS    32      45.577  29.750  27.381  1.00  0.00           H  
ATOM    473  HA  LYS    32      44.266  27.684  25.682  1.00  0.00           H  
ATOM    474  HB2 LYS    32      46.706  28.144  25.831  1.00  0.00           H  
ATOM    475  HB3 LYS    32      46.662  27.164  27.302  1.00  0.00           H  
ATOM    476  HG2 LYS    32      45.455  25.443  25.993  1.00  0.00           H  
ATOM    477  HG3 LYS    32      45.569  26.396  24.591  1.00  0.00           H  
ATOM    478  HD2 LYS    32      47.026  24.565  24.554  1.00  0.00           H  
ATOM    479  HD3 LYS    32      48.127  26.062  24.492  1.00  0.00           H  
ATOM    480  HE2 LYS    32      48.576  25.897  26.776  1.00  0.00           H  
ATOM    481  HE3 LYS    32      47.380  24.607  26.989  1.00  0.00           H  
ATOM    482  HZ1 LYS    32      48.924  23.339  25.620  1.00  0.00           H  
ATOM    483  HZ2 LYS    32      50.029  24.530  25.455  1.00  0.00           H  
ATOM    484  HZ3 LYS    32      49.751  23.852  26.919  1.00  0.00           H  
ATOM    485  N   ARG    33      43.994  27.564  28.857  1.00  0.00           N  
ATOM    486  CA  ARG    33      43.329  26.932  30.001  1.00  0.00           C  
ATOM    487  C   ARG    33      41.795  26.919  29.943  1.00  0.00           C  
ATOM    488  O   ARG    33      41.164  26.217  30.710  1.00  0.00           O  
ATOM    489  CB  ARG    33      43.725  27.560  31.330  1.00  0.00           C  
ATOM    490  CG  ARG    33      45.152  27.222  31.717  1.00  0.00           C  
ATOM    491  CD  ARG    33      45.465  27.915  32.986  1.00  0.00           C  
ATOM    492  NE  ARG    33      44.711  27.355  34.098  1.00  0.00           N  
ATOM    493  CZ  ARG    33      44.333  27.938  35.194  1.00  0.00           C  
ATOM    494  NH1 ARG    33      44.667  29.152  35.539  1.00  0.00           N  
ATOM    495  NH2 ARG    33      43.584  27.318  36.083  1.00  0.00           N1+
ATOM    496  H   ARG    33      44.278  28.512  29.060  1.00  0.00           H  
ATOM    497  HA  ARG    33      43.587  25.878  30.104  1.00  0.00           H  
ATOM    498  HB2 ARG    33      43.670  28.642  31.216  1.00  0.00           H  
ATOM    499  HB3 ARG    33      43.064  27.130  32.083  1.00  0.00           H  
ATOM    500  HG2 ARG    33      45.204  26.137  31.810  1.00  0.00           H  
ATOM    501  HG3 ARG    33      45.835  27.596  30.955  1.00  0.00           H  
ATOM    502  HD2 ARG    33      46.542  27.819  33.126  1.00  0.00           H  
ATOM    503  HD3 ARG    33      45.329  28.996  33.032  1.00  0.00           H  
ATOM    504  HE  ARG    33      44.360  26.411  34.027  1.00  0.00           H  
ATOM    505 HH11 ARG    33      45.307  29.665  34.950  1.00  0.00           H  
ATOM    506 HH12 ARG    33      44.094  29.683  36.180  1.00  0.00           H  
ATOM    507 HH21 ARG    33      43.165  26.421  35.882  1.00  0.00           H  
ATOM    508 HH22 ARG    33      43.264  27.748  36.939  1.00  0.00           H  
ATOM    509  N   GLU    34      41.227  27.761  29.055  1.00  0.00           N  
ATOM    510  CA  GLU    34      39.828  28.094  28.796  1.00  0.00           C  
ATOM    511  C   GLU    34      39.275  28.637  30.215  1.00  0.00           C  
ATOM    512  O   GLU    34      38.089  28.456  30.558  1.00  0.00           O  
ATOM    513  CB  GLU    34      38.991  26.944  28.243  1.00  0.00           C  
ATOM    514  CG  GLU    34      39.712  26.322  27.011  1.00  0.00           C  
ATOM    515  CD  GLU    34      39.933  27.282  25.856  1.00  0.00           C  
ATOM    516  OE1 GLU    34      40.632  26.958  24.857  1.00  0.00           O  
ATOM    517  OE2 GLU    34      39.233  28.340  25.751  1.00  0.00           O1-
ATOM    518  H   GLU    34      41.888  28.222  28.446  1.00  0.00           H  
ATOM    519  HA  GLU    34      39.752  28.892  28.057  1.00  0.00           H  
ATOM    520  HB2 GLU    34      38.912  26.177  29.012  1.00  0.00           H  
ATOM    521  HB3 GLU    34      37.964  27.294  28.144  1.00  0.00           H  
ATOM    522  HG2 GLU    34      40.646  25.876  27.352  1.00  0.00           H  
ATOM    523  HG3 GLU    34      39.114  25.480  26.661  1.00  0.00           H  
ATOM    524  N   THR    35      40.156  29.297  31.007  1.00  0.00           N  
ATOM    525  CA  THR    35      39.822  29.834  32.385  1.00  0.00           C  
ATOM    526  C   THR    35      40.085  31.359  32.562  1.00  0.00           C  
ATOM    527  O   THR    35      40.779  31.939  31.756  1.00  0.00           O  
ATOM    528  CB  THR    35      40.554  29.042  33.499  1.00  0.00           C  
ATOM    529  CG2 THR    35      40.287  27.531  33.566  1.00  0.00           C  
ATOM    530  OG1 THR    35      41.965  29.289  33.442  1.00  0.00           O  
ATOM    531  H   THR    35      41.058  29.529  30.616  1.00  0.00           H  
ATOM    532  HA  THR    35      38.766  29.637  32.572  1.00  0.00           H  
ATOM    533  HB  THR    35      40.061  29.481  34.366  1.00  0.00           H  
ATOM    534 HG21 THR    35      40.548  27.186  34.567  1.00  0.00           H  
ATOM    535 HG22 THR    35      39.223  27.301  33.521  1.00  0.00           H  
ATOM    536 HG23 THR    35      40.815  26.994  32.778  1.00  0.00           H  
ATOM    537  HG1 THR    35      42.110  30.235  33.521  1.00  0.00           H  
ATOM    538  N   CYS    36      39.470  31.959  33.580  1.00  0.00           N  
ATOM    539  CA  CYS    36      39.566  33.361  33.908  1.00  0.00           C  
ATOM    540  C   CYS    36      39.552  33.609  35.403  1.00  0.00           C  
ATOM    541  O   CYS    36      38.671  33.056  36.091  1.00  0.00           O  
ATOM    542  CB  CYS    36      38.471  34.094  33.182  1.00  0.00           C  
ATOM    543  SG  CYS    36      36.861  33.237  33.472  1.00  0.00           S  
ATOM    544  H   CYS    36      38.734  31.381  33.961  1.00  0.00           H  
ATOM    545  HA  CYS    36      40.527  33.666  33.494  1.00  0.00           H  
ATOM    546  HB2 CYS    36      38.435  35.133  33.510  1.00  0.00           H  
ATOM    547  HB3 CYS    36      38.704  33.990  32.122  1.00  0.00           H  
ATOM    548  HG  CYS    36      37.274  32.769  34.653  1.00  0.00           H  
ATOM    549  N   VAL    37      40.235  34.623  35.878  1.00  0.00           N  
ATOM    550  CA  VAL    37      40.017  35.049  37.253  1.00  0.00           C  
ATOM    551  C   VAL    37      38.914  36.114  37.355  1.00  0.00           C  
ATOM    552  O   VAL    37      38.794  37.005  36.510  1.00  0.00           O  
ATOM    553  CB  VAL    37      41.238  35.661  38.002  1.00  0.00           C  
ATOM    554  CG1 VAL    37      41.949  34.584  38.810  1.00  0.00           C  
ATOM    555  CG2 VAL    37      42.172  36.316  36.982  1.00  0.00           C  
ATOM    556  H   VAL    37      40.804  35.150  35.232  1.00  0.00           H  
ATOM    557  HA  VAL    37      39.781  34.222  37.923  1.00  0.00           H  
ATOM    558  HB  VAL    37      40.964  36.419  38.736  1.00  0.00           H  
ATOM    559 HG11 VAL    37      42.206  33.747  38.159  1.00  0.00           H  
ATOM    560 HG12 VAL    37      42.837  34.984  39.300  1.00  0.00           H  
ATOM    561 HG13 VAL    37      41.286  34.224  39.595  1.00  0.00           H  
ATOM    562 HG21 VAL    37      41.613  37.020  36.364  1.00  0.00           H  
ATOM    563 HG22 VAL    37      42.992  36.792  37.519  1.00  0.00           H  
ATOM    564 HG23 VAL    37      42.547  35.445  36.444  1.00  0.00           H  
ATOM    565  N   VAL    38      38.069  36.087  38.384  1.00  0.00           N  
ATOM    566  CA  VAL    38      36.894  36.929  38.461  1.00  0.00           C  
ATOM    567  C   VAL    38      36.908  37.660  39.840  1.00  0.00           C  
ATOM    568  O   VAL    38      36.952  37.018  40.854  1.00  0.00           O  
ATOM    569  CB  VAL    38      35.604  36.045  38.408  1.00  0.00           C  
ATOM    570  CG1 VAL    38      34.382  36.677  38.966  1.00  0.00           C  
ATOM    571  CG2 VAL    38      35.314  35.775  36.993  1.00  0.00           C  
ATOM    572  H   VAL    38      38.149  35.362  39.083  1.00  0.00           H  
ATOM    573  HA  VAL    38      36.921  37.686  37.677  1.00  0.00           H  
ATOM    574  HB  VAL    38      35.878  35.112  38.898  1.00  0.00           H  
ATOM    575 HG11 VAL    38      33.469  36.086  38.902  1.00  0.00           H  
ATOM    576 HG12 VAL    38      34.510  36.816  40.040  1.00  0.00           H  
ATOM    577 HG13 VAL    38      34.218  37.626  38.456  1.00  0.00           H  
ATOM    578 HG21 VAL    38      35.240  36.753  36.517  1.00  0.00           H  
ATOM    579 HG22 VAL    38      36.144  35.230  36.544  1.00  0.00           H  
ATOM    580 HG23 VAL    38      34.347  35.294  36.849  1.00  0.00           H  
ATOM    581  N   VAL    39      36.855  39.001  39.907  1.00  0.00           N  
ATOM    582  CA  VAL    39      36.625  39.762  41.146  1.00  0.00           C  
ATOM    583  C   VAL    39      35.172  39.997  41.404  1.00  0.00           C  
ATOM    584  O   VAL    39      34.470  40.534  40.542  1.00  0.00           O  
ATOM    585  CB  VAL    39      37.392  41.092  41.282  1.00  0.00           C  
ATOM    586  CG1 VAL    39      36.982  42.399  40.496  1.00  0.00           C  
ATOM    587  CG2 VAL    39      37.606  41.462  42.795  1.00  0.00           C  
ATOM    588  H   VAL    39      36.631  39.406  39.010  1.00  0.00           H  
ATOM    589  HA  VAL    39      36.884  39.156  42.014  1.00  0.00           H  
ATOM    590  HB  VAL    39      38.457  40.993  41.073  1.00  0.00           H  
ATOM    591 HG11 VAL    39      37.814  43.093  40.381  1.00  0.00           H  
ATOM    592 HG12 VAL    39      36.698  42.120  39.482  1.00  0.00           H  
ATOM    593 HG13 VAL    39      36.181  42.781  41.127  1.00  0.00           H  
ATOM    594 HG21 VAL    39      38.347  42.233  43.000  1.00  0.00           H  
ATOM    595 HG22 VAL    39      36.699  41.743  43.331  1.00  0.00           H  
ATOM    596 HG23 VAL    39      38.060  40.590  43.266  1.00  0.00           H  
ATOM    597  N   TYR    40      34.781  39.573  42.606  1.00  0.00           N  
ATOM    598  CA  TYR    40      33.392  39.525  43.091  1.00  0.00           C  
ATOM    599  C   TYR    40      33.028  40.857  43.696  1.00  0.00           C  
ATOM    600  O   TYR    40      33.849  41.580  44.264  1.00  0.00           O  
ATOM    601  CB  TYR    40      33.122  38.365  44.105  1.00  0.00           C  
ATOM    602  CG  TYR    40      33.188  36.921  43.570  1.00  0.00           C  
ATOM    603  CD1 TYR    40      34.350  36.398  43.073  1.00  0.00           C  
ATOM    604  CE1 TYR    40      34.306  35.162  42.422  1.00  0.00           C  
ATOM    605  CZ  TYR    40      33.141  34.381  42.328  1.00  0.00           C  
ATOM    606  OH  TYR    40      33.265  33.048  42.004  1.00  0.00           O  
ATOM    607  CE2 TYR    40      31.940  34.934  42.796  1.00  0.00           C  
ATOM    608  CD2 TYR    40      31.928  36.220  43.450  1.00  0.00           C  
ATOM    609  H   TYR    40      35.480  39.094  43.155  1.00  0.00           H  
ATOM    610  HA  TYR    40      32.668  39.372  42.291  1.00  0.00           H  
ATOM    611  HB2 TYR    40      33.926  38.534  44.822  1.00  0.00           H  
ATOM    612  HB3 TYR    40      32.116  38.514  44.497  1.00  0.00           H  
ATOM    613  HD1 TYR    40      35.312  36.867  43.226  1.00  0.00           H  
ATOM    614  HE1 TYR    40      35.256  34.758  42.106  1.00  0.00           H  
ATOM    615  HH  TYR    40      32.431  32.660  42.276  1.00  0.00           H  
ATOM    616  HE2 TYR    40      30.986  34.431  42.741  1.00  0.00           H  
ATOM    617  HD2 TYR    40      31.033  36.795  43.631  1.00  0.00           H  
ATOM    618  N   THR    41      31.777  41.304  43.517  1.00  0.00           N  
ATOM    619  CA  THR    41      31.223  42.501  44.121  1.00  0.00           C  
ATOM    620  C   THR    41      30.981  42.343  45.626  1.00  0.00           C  
ATOM    621  O   THR    41      30.856  41.220  46.105  1.00  0.00           O  
ATOM    622  CB  THR    41      29.910  42.953  43.485  1.00  0.00           C  
ATOM    623  CG2 THR    41      29.972  43.537  42.020  1.00  0.00           C  
ATOM    624  OG1 THR    41      28.966  41.947  43.715  1.00  0.00           O  
ATOM    625  H   THR    41      31.105  40.634  43.171  1.00  0.00           H  
ATOM    626  HA  THR    41      31.825  43.391  43.939  1.00  0.00           H  
ATOM    627  HB  THR    41      29.656  43.813  44.106  1.00  0.00           H  
ATOM    628 HG21 THR    41      29.078  44.132  41.836  1.00  0.00           H  
ATOM    629 HG22 THR    41      30.882  44.136  42.024  1.00  0.00           H  
ATOM    630 HG23 THR    41      30.009  42.618  41.436  1.00  0.00           H  
ATOM    631  HG1 THR    41      29.175  41.341  43.000  1.00  0.00           H  
ATOM    632  N   GLY    42      30.826  43.411  46.390  1.00  0.00           N  
ATOM    633  CA  GLY    42      30.815  43.413  47.822  1.00  0.00           C  
ATOM    634  C   GLY    42      32.188  43.062  48.376  1.00  0.00           C  
ATOM    635  O   GLY    42      32.913  43.847  48.967  1.00  0.00           O  
ATOM    636  H   GLY    42      31.166  44.276  45.997  1.00  0.00           H  
ATOM    637  HA2 GLY    42      30.474  44.401  48.130  1.00  0.00           H  
ATOM    638  HA3 GLY    42      30.059  42.696  48.143  1.00  0.00           H  
ATOM    639  N   TYR    43      32.550  41.787  48.099  1.00  0.00           N  
ATOM    640  CA  TYR    43      33.665  41.094  48.695  1.00  0.00           C  
ATOM    641  C   TYR    43      35.017  41.719  48.392  1.00  0.00           C  
ATOM    642  O   TYR    43      35.984  41.517  49.088  1.00  0.00           O  
ATOM    643  CB  TYR    43      33.604  39.557  48.426  1.00  0.00           C  
ATOM    644  CG  TYR    43      32.300  38.878  48.912  1.00  0.00           C  
ATOM    645  CD1 TYR    43      31.286  38.459  48.015  1.00  0.00           C  
ATOM    646  CE1 TYR    43      30.141  37.759  48.484  1.00  0.00           C  
ATOM    647  CZ  TYR    43      29.991  37.460  49.851  1.00  0.00           C  
ATOM    648  OH  TYR    43      28.946  36.817  50.377  1.00  0.00           O  
ATOM    649  CE2 TYR    43      30.981  37.928  50.773  1.00  0.00           C  
ATOM    650  CD2 TYR    43      32.142  38.630  50.260  1.00  0.00           C  
ATOM    651  H   TYR    43      31.892  41.251  47.551  1.00  0.00           H  
ATOM    652  HA  TYR    43      33.649  41.226  49.777  1.00  0.00           H  
ATOM    653  HB2 TYR    43      33.641  39.448  47.343  1.00  0.00           H  
ATOM    654  HB3 TYR    43      34.491  39.081  48.844  1.00  0.00           H  
ATOM    655  HD1 TYR    43      31.416  38.672  46.963  1.00  0.00           H  
ATOM    656  HE1 TYR    43      29.486  37.426  47.692  1.00  0.00           H  
ATOM    657  HH  TYR    43      28.593  37.206  51.181  1.00  0.00           H  
ATOM    658  HE2 TYR    43      30.809  37.699  51.814  1.00  0.00           H  
ATOM    659  HD2 TYR    43      32.823  38.915  51.048  1.00  0.00           H  
ATOM    660  N   GLY    44      35.185  42.375  47.230  1.00  0.00           N  
ATOM    661  CA  GLY    44      36.393  42.837  46.623  1.00  0.00           C  
ATOM    662  C   GLY    44      37.446  41.790  46.368  1.00  0.00           C  
ATOM    663  O   GLY    44      38.600  42.164  46.282  1.00  0.00           O  
ATOM    664  H   GLY    44      34.381  42.463  46.624  1.00  0.00           H  
ATOM    665  HA2 GLY    44      36.080  43.350  45.714  1.00  0.00           H  
ATOM    666  HA3 GLY    44      36.741  43.645  47.267  1.00  0.00           H  
ATOM    667  N   ASN    45      37.031  40.566  46.401  1.00  0.00           N  
ATOM    668  CA  ASN    45      37.808  39.374  46.399  1.00  0.00           C  
ATOM    669  C   ASN    45      37.835  38.642  45.052  1.00  0.00           C  
ATOM    670  O   ASN    45      36.896  38.645  44.298  1.00  0.00           O  
ATOM    671  CB  ASN    45      37.297  38.589  47.629  1.00  0.00           C  
ATOM    672  CG  ASN    45      38.354  37.581  48.146  1.00  0.00           C  
ATOM    673  OD1 ASN    45      39.156  37.156  47.353  1.00  0.00           O  
ATOM    674  ND2 ASN    45      38.322  37.204  49.426  1.00  0.00           N  
ATOM    675  H   ASN    45      36.047  40.439  46.205  1.00  0.00           H  
ATOM    676  HA  ASN    45      38.795  39.687  46.741  1.00  0.00           H  
ATOM    677  HB2 ASN    45      37.284  39.315  48.443  1.00  0.00           H  
ATOM    678  HB3 ASN    45      36.312  38.130  47.540  1.00  0.00           H  
ATOM    679 HD21 ASN    45      37.663  37.598  50.083  1.00  0.00           H  
ATOM    680 HD22 ASN    45      39.061  36.609  49.773  1.00  0.00           H  
ATOM    681  N   ARG    46      38.950  37.990  44.706  1.00  0.00           N  
ATOM    682  CA  ARG    46      39.060  37.120  43.465  1.00  0.00           C  
ATOM    683  C   ARG    46      38.688  35.647  43.696  1.00  0.00           C  
ATOM    684  O   ARG    46      39.168  35.159  44.674  1.00  0.00           O  
ATOM    685  CB  ARG    46      40.445  37.265  42.764  1.00  0.00           C  
ATOM    686  CG  ARG    46      40.660  38.742  42.373  1.00  0.00           C  
ATOM    687  CD  ARG    46      41.848  38.903  41.454  1.00  0.00           C  
ATOM    688  NE  ARG    46      42.214  40.258  41.066  1.00  0.00           N  
ATOM    689  CZ  ARG    46      43.262  40.597  40.352  1.00  0.00           C  
ATOM    690  NH1 ARG    46      44.195  39.819  40.112  1.00  0.00           N  
ATOM    691  NH2 ARG    46      43.385  41.802  39.859  1.00  0.00           N1+
ATOM    692  H   ARG    46      39.721  37.862  45.346  1.00  0.00           H  
ATOM    693  HA  ARG    46      38.334  37.477  42.733  1.00  0.00           H  
ATOM    694  HB2 ARG    46      41.271  36.917  43.383  1.00  0.00           H  
ATOM    695  HB3 ARG    46      40.514  36.683  41.845  1.00  0.00           H  
ATOM    696  HG2 ARG    46      39.742  39.186  41.988  1.00  0.00           H  
ATOM    697  HG3 ARG    46      40.846  39.358  43.251  1.00  0.00           H  
ATOM    698  HD2 ARG    46      42.637  38.407  42.020  1.00  0.00           H  
ATOM    699  HD3 ARG    46      41.732  38.330  40.535  1.00  0.00           H  
ATOM    700  HE  ARG    46      41.446  40.914  41.022  1.00  0.00           H  
ATOM    701 HH11 ARG    46      44.240  38.859  40.423  1.00  0.00           H  
ATOM    702 HH12 ARG    46      44.903  40.086  39.443  1.00  0.00           H  
ATOM    703 HH21 ARG    46      42.706  42.471  40.192  1.00  0.00           H  
ATOM    704 HH22 ARG    46      44.323  41.994  39.541  1.00  0.00           H  
ATOM    705  N   GLU    47      38.011  34.992  42.853  1.00  0.00           N  
ATOM    706  CA  GLU    47      38.202  33.534  42.636  1.00  0.00           C  
ATOM    707  C   GLU    47      38.316  33.229  41.134  1.00  0.00           C  
ATOM    708  O   GLU    47      37.851  34.031  40.346  1.00  0.00           O  
ATOM    709  CB  GLU    47      37.086  32.820  43.362  1.00  0.00           C  
ATOM    710  CG  GLU    47      37.313  31.307  43.483  1.00  0.00           C  
ATOM    711  CD  GLU    47      38.195  30.992  44.667  1.00  0.00           C  
ATOM    712  OE1 GLU    47      37.681  30.486  45.732  1.00  0.00           O  
ATOM    713  OE2 GLU    47      39.417  31.094  44.475  1.00  0.00           O1-
ATOM    714  H   GLU    47      37.579  35.481  42.082  1.00  0.00           H  
ATOM    715  HA  GLU    47      39.107  33.287  43.192  1.00  0.00           H  
ATOM    716  HB2 GLU    47      36.822  33.379  44.260  1.00  0.00           H  
ATOM    717  HB3 GLU    47      36.172  32.850  42.770  1.00  0.00           H  
ATOM    718  HG2 GLU    47      36.347  30.822  43.623  1.00  0.00           H  
ATOM    719  HG3 GLU    47      37.812  30.920  42.595  1.00  0.00           H  
ATOM    720  N   GLU    48      38.982  32.173  40.694  1.00  0.00           N  
ATOM    721  CA  GLU    48      39.133  31.689  39.301  1.00  0.00           C  
ATOM    722  C   GLU    48      37.956  30.760  38.863  1.00  0.00           C  
ATOM    723  O   GLU    48      37.458  29.892  39.628  1.00  0.00           O  
ATOM    724  CB  GLU    48      40.471  31.007  39.205  1.00  0.00           C  
ATOM    725  CG  GLU    48      40.805  30.393  37.800  1.00  0.00           C  
ATOM    726  CD  GLU    48      42.225  29.864  37.750  1.00  0.00           C  
ATOM    727  OE1 GLU    48      43.138  30.561  37.256  1.00  0.00           O  
ATOM    728  OE2 GLU    48      42.473  28.788  38.263  1.00  0.00           O1-
ATOM    729  H   GLU    48      39.404  31.517  41.335  1.00  0.00           H  
ATOM    730  HA  GLU    48      39.161  32.562  38.649  1.00  0.00           H  
ATOM    731  HB2 GLU    48      41.218  31.781  39.385  1.00  0.00           H  
ATOM    732  HB3 GLU    48      40.469  30.235  39.974  1.00  0.00           H  
ATOM    733  HG2 GLU    48      40.137  29.561  37.574  1.00  0.00           H  
ATOM    734  HG3 GLU    48      40.659  31.149  37.029  1.00  0.00           H  
ATOM    735  N   GLN    49      37.480  30.971  37.659  1.00  0.00           N  
ATOM    736  CA  GLN    49      36.309  30.246  37.034  1.00  0.00           C  
ATOM    737  C   GLN    49      36.718  29.668  35.687  1.00  0.00           C  
ATOM    738  O   GLN    49      37.493  30.271  34.907  1.00  0.00           O  
ATOM    739  CB  GLN    49      35.178  31.301  36.874  1.00  0.00           C  
ATOM    740  CG  GLN    49      34.492  31.723  38.209  1.00  0.00           C  
ATOM    741  CD  GLN    49      33.995  30.564  39.100  1.00  0.00           C  
ATOM    742  OE1 GLN    49      33.619  29.496  38.662  1.00  0.00           O  
ATOM    743  NE2 GLN    49      34.123  30.795  40.415  1.00  0.00           N  
ATOM    744  H   GLN    49      37.884  31.701  37.090  1.00  0.00           H  
ATOM    745  HA  GLN    49      35.872  29.478  37.670  1.00  0.00           H  
ATOM    746  HB2 GLN    49      35.615  32.109  36.288  1.00  0.00           H  
ATOM    747  HB3 GLN    49      34.428  30.875  36.208  1.00  0.00           H  
ATOM    748  HG2 GLN    49      35.211  32.352  38.733  1.00  0.00           H  
ATOM    749  HG3 GLN    49      33.648  32.365  37.958  1.00  0.00           H  
ATOM    750 HE21 GLN    49      34.458  31.673  40.784  1.00  0.00           H  
ATOM    751 HE22 GLN    49      34.125  29.994  41.031  1.00  0.00           H  
ATOM    752  N   ASN    50      36.191  28.518  35.297  1.00  0.00           N  
ATOM    753  CA  ASN    50      36.116  28.117  33.924  1.00  0.00           C  
ATOM    754  C   ASN    50      35.103  29.071  33.264  1.00  0.00           C  
ATOM    755  O   ASN    50      34.089  29.444  33.790  1.00  0.00           O  
ATOM    756  CB  ASN    50      35.628  26.629  33.908  1.00  0.00           C  
ATOM    757  CG  ASN    50      36.370  25.762  34.875  1.00  0.00           C  
ATOM    758  OD1 ASN    50      37.470  25.337  34.594  1.00  0.00           O  
ATOM    759  ND2 ASN    50      35.683  25.349  35.895  1.00  0.00           N  
ATOM    760  H   ASN    50      35.849  27.876  35.998  1.00  0.00           H  
ATOM    761  HA  ASN    50      37.099  28.136  33.454  1.00  0.00           H  
ATOM    762  HB2 ASN    50      34.576  26.643  34.197  1.00  0.00           H  
ATOM    763  HB3 ASN    50      35.768  26.225  32.906  1.00  0.00           H  
ATOM    764 HD21 ASN    50      34.726  25.593  36.105  1.00  0.00           H  
ATOM    765 HD22 ASN    50      36.097  24.689  36.538  1.00  0.00           H  
ATOM    766  N   LEU    51      35.340  29.277  31.976  1.00  0.00           N  
ATOM    767  CA  LEU    51      34.574  30.226  31.236  1.00  0.00           C  
ATOM    768  C   LEU    51      33.099  29.747  31.085  1.00  0.00           C  
ATOM    769  O   LEU    51      32.248  30.640  30.951  1.00  0.00           O  
ATOM    770  CB  LEU    51      35.347  30.387  29.929  1.00  0.00           C  
ATOM    771  CG  LEU    51      36.616  31.273  29.966  1.00  0.00           C  
ATOM    772  CD1 LEU    51      37.329  31.084  28.673  1.00  0.00           C  
ATOM    773  CD2 LEU    51      36.388  32.745  30.014  1.00  0.00           C  
ATOM    774  H   LEU    51      36.148  28.892  31.508  1.00  0.00           H  
ATOM    775  HA  LEU    51      34.496  31.135  31.833  1.00  0.00           H  
ATOM    776  HB2 LEU    51      35.549  29.434  29.442  1.00  0.00           H  
ATOM    777  HB3 LEU    51      34.699  30.863  29.193  1.00  0.00           H  
ATOM    778  HG  LEU    51      37.266  31.029  30.806  1.00  0.00           H  
ATOM    779 HD11 LEU    51      36.641  31.371  27.878  1.00  0.00           H  
ATOM    780 HD12 LEU    51      38.257  31.645  28.557  1.00  0.00           H  
ATOM    781 HD13 LEU    51      37.672  30.063  28.507  1.00  0.00           H  
ATOM    782 HD21 LEU    51      35.621  32.934  30.764  1.00  0.00           H  
ATOM    783 HD22 LEU    51      37.287  33.245  30.374  1.00  0.00           H  
ATOM    784 HD23 LEU    51      36.078  33.279  29.116  1.00  0.00           H  
ATOM    785  N   SER    52      32.774  28.422  31.177  1.00  0.00           N  
ATOM    786  CA  SER    52      31.407  27.847  31.172  1.00  0.00           C  
ATOM    787  C   SER    52      30.718  27.833  32.532  1.00  0.00           C  
ATOM    788  O   SER    52      29.479  27.652  32.594  1.00  0.00           O  
ATOM    789  CB  SER    52      31.568  26.376  30.692  1.00  0.00           C  
ATOM    790  OG  SER    52      32.159  25.713  31.773  1.00  0.00           O  
ATOM    791  H   SER    52      33.556  27.791  31.272  1.00  0.00           H  
ATOM    792  HA  SER    52      30.754  28.321  30.438  1.00  0.00           H  
ATOM    793  HB2 SER    52      30.620  25.955  30.356  1.00  0.00           H  
ATOM    794  HB3 SER    52      32.280  26.364  29.866  1.00  0.00           H  
ATOM    795  HG  SER    52      31.466  25.300  32.293  1.00  0.00           H  
ATOM    796  N   ASP    53      31.436  28.170  33.585  1.00  0.00           N  
ATOM    797  CA  ASP    53      30.893  28.402  34.938  1.00  0.00           C  
ATOM    798  C   ASP    53      30.656  29.891  35.272  1.00  0.00           C  
ATOM    799  O   ASP    53      30.366  30.179  36.404  1.00  0.00           O  
ATOM    800  CB  ASP    53      31.783  27.766  35.997  1.00  0.00           C  
ATOM    801  CG  ASP    53      32.071  26.286  35.899  1.00  0.00           C  
ATOM    802  OD1 ASP    53      33.002  25.826  36.613  1.00  0.00           O  
ATOM    803  OD2 ASP    53      31.348  25.508  35.206  1.00  0.00           O1-
ATOM    804  H   ASP    53      32.439  28.242  33.495  1.00  0.00           H  
ATOM    805  HA  ASP    53      29.959  27.873  35.123  1.00  0.00           H  
ATOM    806  HB2 ASP    53      32.705  28.292  35.750  1.00  0.00           H  
ATOM    807  HB3 ASP    53      31.448  27.936  37.021  1.00  0.00           H  
ATOM    808  N   LEU    54      30.735  30.786  34.342  1.00  0.00           N  
ATOM    809  CA  LEU    54      30.200  32.197  34.382  1.00  0.00           C  
ATOM    810  C   LEU    54      28.682  32.209  34.003  1.00  0.00           C  
ATOM    811  O   LEU    54      28.261  31.325  33.172  1.00  0.00           O  
ATOM    812  CB  LEU    54      30.966  33.073  33.373  1.00  0.00           C  
ATOM    813  CG  LEU    54      32.436  33.284  33.781  1.00  0.00           C  
ATOM    814  CD1 LEU    54      33.176  34.335  32.964  1.00  0.00           C  
ATOM    815  CD2 LEU    54      32.483  33.843  35.162  1.00  0.00           C  
ATOM    816  H   LEU    54      31.076  30.452  33.452  1.00  0.00           H  
ATOM    817  HA  LEU    54      30.173  32.698  35.350  1.00  0.00           H  
ATOM    818  HB2 LEU    54      30.878  32.496  32.453  1.00  0.00           H  
ATOM    819  HB3 LEU    54      30.458  34.031  33.253  1.00  0.00           H  
ATOM    820  HG  LEU    54      32.926  32.313  33.843  1.00  0.00           H  
ATOM    821 HD11 LEU    54      32.594  35.252  33.048  1.00  0.00           H  
ATOM    822 HD12 LEU    54      34.221  34.440  33.259  1.00  0.00           H  
ATOM    823 HD13 LEU    54      33.136  33.999  31.928  1.00  0.00           H  
ATOM    824 HD21 LEU    54      32.069  34.851  35.177  1.00  0.00           H  
ATOM    825 HD22 LEU    54      32.135  33.161  35.937  1.00  0.00           H  
ATOM    826 HD23 LEU    54      33.509  34.055  35.460  1.00  0.00           H  
ATOM    827  N   LEU    55      27.928  33.225  34.432  1.00  0.00           N  
ATOM    828  CA  LEU    55      26.548  33.475  34.005  1.00  0.00           C  
ATOM    829  C   LEU    55      26.229  34.904  33.588  1.00  0.00           C  
ATOM    830  O   LEU    55      27.054  35.750  33.766  1.00  0.00           O  
ATOM    831  CB  LEU    55      25.801  33.239  35.316  1.00  0.00           C  
ATOM    832  CG  LEU    55      25.506  31.743  35.557  1.00  0.00           C  
ATOM    833  CD1 LEU    55      24.768  31.483  36.896  1.00  0.00           C  
ATOM    834  CD2 LEU    55      24.573  31.095  34.514  1.00  0.00           C  
ATOM    835  H   LEU    55      28.162  33.763  35.255  1.00  0.00           H  
ATOM    836  HA  LEU    55      26.371  32.731  33.228  1.00  0.00           H  
ATOM    837  HB2 LEU    55      26.348  33.483  36.227  1.00  0.00           H  
ATOM    838  HB3 LEU    55      24.919  33.879  35.300  1.00  0.00           H  
ATOM    839  HG  LEU    55      26.467  31.230  35.594  1.00  0.00           H  
ATOM    840 HD11 LEU    55      25.222  32.001  37.741  1.00  0.00           H  
ATOM    841 HD12 LEU    55      23.814  31.998  36.780  1.00  0.00           H  
ATOM    842 HD13 LEU    55      24.605  30.420  37.070  1.00  0.00           H  
ATOM    843 HD21 LEU    55      25.252  30.813  33.708  1.00  0.00           H  
ATOM    844 HD22 LEU    55      24.240  30.094  34.788  1.00  0.00           H  
ATOM    845 HD23 LEU    55      23.786  31.748  34.137  1.00  0.00           H  
ATOM    846  N   SER    56      25.030  35.128  33.035  1.00  0.00           N  
ATOM    847  CA  SER    56      24.535  36.528  32.744  1.00  0.00           C  
ATOM    848  C   SER    56      24.262  37.225  34.056  1.00  0.00           C  
ATOM    849  O   SER    56      23.851  36.570  35.007  1.00  0.00           O  
ATOM    850  CB  SER    56      23.269  36.540  31.854  1.00  0.00           C  
ATOM    851  OG  SER    56      22.500  37.725  31.903  1.00  0.00           O  
ATOM    852  H   SER    56      24.387  34.354  32.954  1.00  0.00           H  
ATOM    853  HA  SER    56      25.330  37.002  32.168  1.00  0.00           H  
ATOM    854  HB2 SER    56      23.558  36.227  30.851  1.00  0.00           H  
ATOM    855  HB3 SER    56      22.647  35.772  32.315  1.00  0.00           H  
ATOM    856  HG  SER    56      21.687  37.593  31.410  1.00  0.00           H  
ATOM    857  N   PRO    57      24.511  38.549  34.068  1.00  0.00           N  
ATOM    858  CA  PRO    57      24.149  39.358  35.289  1.00  0.00           C  
ATOM    859  C   PRO    57      22.687  39.285  35.703  1.00  0.00           C  
ATOM    860  O   PRO    57      22.345  39.453  36.874  1.00  0.00           O  
ATOM    861  CD  PRO    57      25.324  39.345  33.220  1.00  0.00           C  
ATOM    862  CG  PRO    57      25.550  40.666  33.963  1.00  0.00           C  
ATOM    863  CB  PRO    57      24.539  40.836  35.095  1.00  0.00           C  
ATOM    864  HD2 PRO    57      24.685  39.636  32.387  1.00  0.00           H  
ATOM    865  HD3 PRO    57      26.193  38.825  32.820  1.00  0.00           H  
ATOM    866  HG2 PRO    57      25.383  41.459  33.233  1.00  0.00           H  
ATOM    867  HG3 PRO    57      26.541  40.779  34.402  1.00  0.00           H  
ATOM    868  HB2 PRO    57      23.684  41.443  34.800  1.00  0.00           H  
ATOM    869  HB3 PRO    57      24.990  41.410  35.904  1.00  0.00           H  
ATOM    870  HA  PRO    57      24.838  38.926  36.015  1.00  0.00           H  
ATOM    871  N   ILE    58      21.875  38.899  34.740  1.00  0.00           N  
ATOM    872  CA  ILE    58      20.472  38.736  34.831  1.00  0.00           C  
ATOM    873  C   ILE    58      19.979  37.278  35.257  1.00  0.00           C  
ATOM    874  O   ILE    58      19.190  37.137  36.133  1.00  0.00           O  
ATOM    875  CB  ILE    58      19.780  39.189  33.576  1.00  0.00           C  
ATOM    876  CG2 ILE    58      18.269  38.969  33.507  1.00  0.00           C  
ATOM    877  CG1 ILE    58      20.048  40.750  33.293  1.00  0.00           C  
ATOM    878  CD1 ILE    58      21.315  41.050  32.353  1.00  0.00           C  
ATOM    879  H   ILE    58      22.288  38.934  33.819  1.00  0.00           H  
ATOM    880  HA  ILE    58      20.191  39.462  35.593  1.00  0.00           H  
ATOM    881  HB  ILE    58      20.227  38.674  32.726  1.00  0.00           H  
ATOM    882 HG21 ILE    58      18.009  39.425  32.551  1.00  0.00           H  
ATOM    883 HG22 ILE    58      18.030  37.905  33.512  1.00  0.00           H  
ATOM    884 HG23 ILE    58      17.861  39.507  34.361  1.00  0.00           H  
ATOM    885 HG12 ILE    58      19.169  41.112  32.759  1.00  0.00           H  
ATOM    886 HG13 ILE    58      20.099  41.232  34.269  1.00  0.00           H  
ATOM    887 HD11 ILE    58      21.161  40.585  31.379  1.00  0.00           H  
ATOM    888 HD12 ILE    58      21.408  42.136  32.336  1.00  0.00           H  
ATOM    889 HD13 ILE    58      22.276  40.742  32.762  1.00  0.00           H  
ATOM    890  N   CYS    59      20.832  36.251  34.968  1.00  0.00           N  
ATOM    891  CA  CYS    59      20.522  34.885  35.282  1.00  0.00           C  
ATOM    892  C   CYS    59      20.476  34.651  36.823  1.00  0.00           C  
ATOM    893  O   CYS    59      20.027  33.648  37.307  1.00  0.00           O  
ATOM    894  CB  CYS    59      21.465  33.906  34.548  1.00  0.00           C  
ATOM    895  SG  CYS    59      20.749  32.227  34.724  1.00  0.00           S  
ATOM    896  H   CYS    59      21.669  36.419  34.429  1.00  0.00           H  
ATOM    897  HA  CYS    59      19.526  34.622  34.927  1.00  0.00           H  
ATOM    898  HB2 CYS    59      21.544  34.134  33.485  1.00  0.00           H  
ATOM    899  HB3 CYS    59      22.435  33.959  35.044  1.00  0.00           H  
ATOM    900  HG  CYS    59      20.667  32.139  36.056  1.00  0.00           H  
ATOM    901  N   GLU    60      21.198  35.433  37.623  1.00  0.00           N  
ATOM    902  CA  GLU    60      21.115  35.346  39.108  1.00  0.00           C  
ATOM    903  C   GLU    60      19.681  35.398  39.738  1.00  0.00           C  
ATOM    904  O   GLU    60      19.491  34.850  40.759  1.00  0.00           O  
ATOM    905  CB  GLU    60      22.118  36.375  39.612  1.00  0.00           C  
ATOM    906  CG  GLU    60      22.218  36.322  41.152  1.00  0.00           C  
ATOM    907  CD  GLU    60      21.204  37.042  41.968  1.00  0.00           C  
ATOM    908  OE1 GLU    60      20.712  38.095  41.507  1.00  0.00           O  
ATOM    909  OE2 GLU    60      20.838  36.687  43.071  1.00  0.00           O1-
ATOM    910  H   GLU    60      21.641  36.238  37.203  1.00  0.00           H  
ATOM    911  HA  GLU    60      21.562  34.391  39.385  1.00  0.00           H  
ATOM    912  HB2 GLU    60      23.105  36.175  39.195  1.00  0.00           H  
ATOM    913  HB3 GLU    60      21.806  37.344  39.224  1.00  0.00           H  
ATOM    914  HG2 GLU    60      22.228  35.281  41.477  1.00  0.00           H  
ATOM    915  HG3 GLU    60      23.199  36.685  41.453  1.00  0.00           H  
ATOM    916  N   NME    61      18.704  36.079  39.078  1.00  0.00           N  
ATOM    917  C   NME    61      17.403  36.405  39.576  1.00  0.00           C  
ATOM    918  H   NME    61      18.978  36.396  38.158  1.00  0.00           H  
ATOM    919  H1  NME    61      17.066  35.782  40.405  1.00  0.00           H  
ATOM    920  H2  NME    61      17.322  37.423  39.957  1.00  0.00           H  
ATOM    921  H3  NME    61      16.668  36.248  38.788  1.00  0.00           H  
TER     922      NME    61
CONECT  917  919  920  921
CONECT  919  917
CONECT  920  917
CONECT  921  917
END   
