# Supplementary material for: Exploring Aromatic Cage Flexibility Using Cosolvent Molecular Dynamics Simulations—An In-Silico Case Study of Tudor Domains
Source: J Chem Inf Model. 2024 May 21;64(11):4553–69. doi: 10.1021/acs.jcim.4c00298 (PMC11167732; doi:10.1021/acs.jcim.4c00298)
Supplement: Supplementary file 2 — ci4c00298_si_002.zip [file ci4c00298_si_002.zip › SMN/cluster_representatives/01_TMA_rep_c1.pdb]

TITLE     rep03.c1
REMARK   4      COMPLIES WITH FORMAT V. 3.0, 1-DEC-2006
REMARK 888
REMARK 888 WRITTEN BY MAESTRO (A PRODUCT OF SCHRODINGER, LLC)
CRYST1   64.328   64.328   64.328 109.47 109.47 109.47 P 1           1
ATOM      1  CH3 ACE     1      32.998  28.736  19.713  1.00  0.00           C  
ATOM      2  C   ACE     1      32.778  28.864  21.191  1.00  0.00           C  
ATOM      3  O   ACE     1      32.504  27.865  21.897  1.00  0.00           O  
ATOM      4  H1  ACE     1      32.023  28.352  19.413  1.00  0.00           H  
ATOM      5  H2  ACE     1      33.214  29.701  19.254  1.00  0.00           H  
ATOM      6  H3  ACE     1      33.885  28.107  19.640  1.00  0.00           H  
ATOM      7  N   LEU     2      32.730  30.119  21.715  1.00  0.00           N  
ATOM      8  CA  LEU     2      32.445  30.338  23.132  1.00  0.00           C  
ATOM      9  C   LEU     2      31.854  31.722  23.278  1.00  0.00           C  
ATOM     10  O   LEU     2      31.973  32.599  22.420  1.00  0.00           O  
ATOM     11  CB  LEU     2      33.799  30.251  23.919  1.00  0.00           C  
ATOM     12  CG  LEU     2      34.576  28.885  24.124  1.00  0.00           C  
ATOM     13  CD1 LEU     2      35.862  29.120  24.892  1.00  0.00           C  
ATOM     14  CD2 LEU     2      33.760  27.867  24.943  1.00  0.00           C  
ATOM     15  H   LEU     2      32.948  30.923  21.143  1.00  0.00           H  
ATOM     16  HA  LEU     2      31.666  29.670  23.501  1.00  0.00           H  
ATOM     17  HB2 LEU     2      34.352  31.063  23.448  1.00  0.00           H  
ATOM     18  HB3 LEU     2      33.543  30.475  24.953  1.00  0.00           H  
ATOM     19  HG  LEU     2      34.911  28.459  23.178  1.00  0.00           H  
ATOM     20 HD11 LEU     2      36.403  28.195  25.090  1.00  0.00           H  
ATOM     21 HD12 LEU     2      36.503  29.798  24.328  1.00  0.00           H  
ATOM     22 HD13 LEU     2      35.572  29.481  25.879  1.00  0.00           H  
ATOM     23 HD21 LEU     2      32.930  27.605  24.286  1.00  0.00           H  
ATOM     24 HD22 LEU     2      34.243  26.923  25.196  1.00  0.00           H  
ATOM     25 HD23 LEU     2      33.389  28.345  25.850  1.00  0.00           H  
ATOM     26  N   GLN     3      31.179  31.963  24.394  1.00  0.00           N  
ATOM     27  CA  GLN     3      30.840  33.363  24.840  1.00  0.00           C  
ATOM     28  C   GLN     3      32.047  34.268  25.233  1.00  0.00           C  
ATOM     29  O   GLN     3      33.090  33.873  25.796  1.00  0.00           O  
ATOM     30  CB  GLN     3      29.823  33.270  25.928  1.00  0.00           C  
ATOM     31  CG  GLN     3      30.350  32.625  27.229  1.00  0.00           C  
ATOM     32  CD  GLN     3      29.400  32.762  28.390  1.00  0.00           C  
ATOM     33  OE1 GLN     3      28.288  33.248  28.375  1.00  0.00           O  
ATOM     34  NE2 GLN     3      29.874  32.430  29.549  1.00  0.00           N  
ATOM     35  H   GLN     3      31.308  31.316  25.159  1.00  0.00           H  
ATOM     36  HA  GLN     3      30.339  33.798  23.975  1.00  0.00           H  
ATOM     37  HB2 GLN     3      29.432  34.273  26.094  1.00  0.00           H  
ATOM     38  HB3 GLN     3      28.999  32.646  25.582  1.00  0.00           H  
ATOM     39  HG2 GLN     3      30.525  31.553  27.138  1.00  0.00           H  
ATOM     40  HG3 GLN     3      31.282  33.083  27.562  1.00  0.00           H  
ATOM     41 HE21 GLN     3      30.820  32.128  29.740  1.00  0.00           H  
ATOM     42 HE22 GLN     3      29.349  32.631  30.388  1.00  0.00           H  
ATOM     43  N   GLN     4      31.937  35.510  24.764  1.00  0.00           N  
ATOM     44  CA  GLN     4      33.059  36.476  24.879  1.00  0.00           C  
ATOM     45  C   GLN     4      33.286  37.001  26.372  1.00  0.00           C  
ATOM     46  O   GLN     4      32.290  37.317  27.086  1.00  0.00           O  
ATOM     47  CB  GLN     4      32.902  37.684  23.882  1.00  0.00           C  
ATOM     48  CG  GLN     4      33.945  38.827  23.897  1.00  0.00           C  
ATOM     49  CD  GLN     4      35.416  38.440  24.048  1.00  0.00           C  
ATOM     50  OE1 GLN     4      35.853  37.280  24.074  1.00  0.00           O  
ATOM     51  NE2 GLN     4      36.226  39.454  23.844  1.00  0.00           N  
ATOM     52  H   GLN     4      31.101  35.786  24.268  1.00  0.00           H  
ATOM     53  HA  GLN     4      33.931  35.856  24.668  1.00  0.00           H  
ATOM     54  HB2 GLN     4      32.820  37.292  22.869  1.00  0.00           H  
ATOM     55  HB3 GLN     4      31.939  38.142  24.107  1.00  0.00           H  
ATOM     56  HG2 GLN     4      33.743  39.451  23.026  1.00  0.00           H  
ATOM     57  HG3 GLN     4      33.609  39.547  24.642  1.00  0.00           H  
ATOM     58 HE21 GLN     4      35.852  40.374  23.663  1.00  0.00           H  
ATOM     59 HE22 GLN     4      37.193  39.199  23.697  1.00  0.00           H  
ATOM     60  N   TRP     5      34.535  37.056  26.801  1.00  0.00           N  
ATOM     61  CA  TRP     5      34.965  37.698  28.066  1.00  0.00           C  
ATOM     62  C   TRP     5      36.407  38.306  27.906  1.00  0.00           C  
ATOM     63  O   TRP     5      37.188  37.735  27.189  1.00  0.00           O  
ATOM     64  CB  TRP     5      34.983  36.794  29.286  1.00  0.00           C  
ATOM     65  CG  TRP     5      33.665  36.192  29.613  1.00  0.00           C  
ATOM     66  CD1 TRP     5      33.243  34.935  29.461  1.00  0.00           C  
ATOM     67  NE1 TRP     5      31.988  34.737  29.975  1.00  0.00           N  
ATOM     68  CE2 TRP     5      31.466  35.936  30.387  1.00  0.00           C  
ATOM     69  CZ2 TRP     5      30.252  36.414  30.952  1.00  0.00           C  
ATOM     70  CH2 TRP     5      30.067  37.778  31.335  1.00  0.00           C  
ATOM     71  CZ3 TRP     5      31.101  38.649  31.048  1.00  0.00           C  
ATOM     72  CE3 TRP     5      32.282  38.232  30.415  1.00  0.00           C  
ATOM     73  CD2 TRP     5      32.550  36.852  30.162  1.00  0.00           C  
ATOM     74  H   TRP     5      35.258  36.730  26.176  1.00  0.00           H  
ATOM     75  HA  TRP     5      34.344  38.590  28.155  1.00  0.00           H  
ATOM     76  HB2 TRP     5      35.716  36.029  29.031  1.00  0.00           H  
ATOM     77  HB3 TRP     5      35.344  37.310  30.176  1.00  0.00           H  
ATOM     78  HD1 TRP     5      33.787  34.096  29.055  1.00  0.00           H  
ATOM     79  HE1 TRP     5      31.459  33.876  29.955  1.00  0.00           H  
ATOM     80  HZ2 TRP     5      29.425  35.741  31.123  1.00  0.00           H  
ATOM     81  HH2 TRP     5      29.144  38.018  31.842  1.00  0.00           H  
ATOM     82  HZ3 TRP     5      31.095  39.699  31.301  1.00  0.00           H  
ATOM     83  HE3 TRP     5      33.072  38.911  30.132  1.00  0.00           H  
ATOM     84  N   LYS     6      36.722  39.366  28.617  1.00  0.00           N  
ATOM     85  CA  LYS     6      38.070  39.969  28.817  1.00  0.00           C  
ATOM     86  C   LYS     6      38.161  40.681  30.159  1.00  0.00           C  
ATOM     87  O   LYS     6      37.097  40.870  30.737  1.00  0.00           O  
ATOM     88  CB  LYS     6      38.465  40.853  27.725  1.00  0.00           C  
ATOM     89  CG  LYS     6      37.769  42.092  27.260  1.00  0.00           C  
ATOM     90  CD  LYS     6      37.681  43.240  28.269  1.00  0.00           C  
ATOM     91  CE  LYS     6      37.234  44.618  27.744  1.00  0.00           C  
ATOM     92  NZ  LYS     6      35.764  44.699  27.453  1.00  0.00           N1+
ATOM     93  H   LYS     6      35.958  39.803  29.113  1.00  0.00           H  
ATOM     94  HA  LYS     6      38.818  39.178  28.861  1.00  0.00           H  
ATOM     95  HB2 LYS     6      39.515  41.085  27.904  1.00  0.00           H  
ATOM     96  HB3 LYS     6      38.289  40.201  26.869  1.00  0.00           H  
ATOM     97  HG2 LYS     6      38.269  42.501  26.383  1.00  0.00           H  
ATOM     98  HG3 LYS     6      36.751  41.762  27.049  1.00  0.00           H  
ATOM     99  HD2 LYS     6      37.065  42.895  29.099  1.00  0.00           H  
ATOM    100  HD3 LYS     6      38.677  43.336  28.702  1.00  0.00           H  
ATOM    101  HE2 LYS     6      37.433  45.294  28.575  1.00  0.00           H  
ATOM    102  HE3 LYS     6      37.882  44.864  26.902  1.00  0.00           H  
ATOM    103  HZ1 LYS     6      35.166  44.151  28.053  1.00  0.00           H  
ATOM    104  HZ2 LYS     6      35.522  45.672  27.331  1.00  0.00           H  
ATOM    105  HZ3 LYS     6      35.629  44.252  26.557  1.00  0.00           H  
ATOM    106  N   VAL     7      39.296  41.016  30.709  1.00  0.00           N  
ATOM    107  CA  VAL     7      39.502  41.536  32.084  1.00  0.00           C  
ATOM    108  C   VAL     7      38.739  42.880  32.254  1.00  0.00           C  
ATOM    109  O   VAL     7      38.637  43.643  31.274  1.00  0.00           O  
ATOM    110  CB  VAL     7      41.021  41.659  32.389  1.00  0.00           C  
ATOM    111  CG1 VAL     7      41.349  42.602  33.545  1.00  0.00           C  
ATOM    112  CG2 VAL     7      41.603  40.242  32.591  1.00  0.00           C  
ATOM    113  H   VAL     7      40.065  40.835  30.080  1.00  0.00           H  
ATOM    114  HA  VAL     7      39.092  40.780  32.754  1.00  0.00           H  
ATOM    115  HB  VAL     7      41.521  42.091  31.522  1.00  0.00           H  
ATOM    116 HG11 VAL     7      40.805  42.376  34.462  1.00  0.00           H  
ATOM    117 HG12 VAL     7      42.434  42.602  33.655  1.00  0.00           H  
ATOM    118 HG13 VAL     7      41.059  43.619  33.281  1.00  0.00           H  
ATOM    119 HG21 VAL     7      41.456  39.644  31.691  1.00  0.00           H  
ATOM    120 HG22 VAL     7      42.647  40.317  32.894  1.00  0.00           H  
ATOM    121 HG23 VAL     7      41.038  39.935  33.472  1.00  0.00           H  
ATOM    122  N   GLY     8      38.148  43.084  33.418  1.00  0.00           N  
ATOM    123  CA  GLY     8      37.211  44.155  33.809  1.00  0.00           C  
ATOM    124  C   GLY     8      35.868  44.212  33.041  1.00  0.00           C  
ATOM    125  O   GLY     8      35.046  45.097  33.199  1.00  0.00           O  
ATOM    126  H   GLY     8      38.446  42.466  34.159  1.00  0.00           H  
ATOM    127  HA2 GLY     8      37.114  44.128  34.894  1.00  0.00           H  
ATOM    128  HA3 GLY     8      37.560  45.145  33.511  1.00  0.00           H  
ATOM    129  N   ASP     9      35.541  43.137  32.289  1.00  0.00           N  
ATOM    130  CA  ASP     9      34.125  42.931  31.960  1.00  0.00           C  
ATOM    131  C   ASP     9      33.261  42.629  33.261  1.00  0.00           C  
ATOM    132  O   ASP     9      33.873  42.204  34.285  1.00  0.00           O  
ATOM    133  CB  ASP     9      33.904  41.746  31.024  1.00  0.00           C  
ATOM    134  CG  ASP     9      34.209  41.979  29.558  1.00  0.00           C  
ATOM    135  OD1 ASP     9      34.234  43.127  29.066  1.00  0.00           O  
ATOM    136  OD2 ASP     9      34.416  40.992  28.855  1.00  0.00           O1-
ATOM    137  H   ASP     9      36.221  42.419  32.090  1.00  0.00           H  
ATOM    138  HA  ASP     9      33.707  43.824  31.496  1.00  0.00           H  
ATOM    139  HB2 ASP     9      34.629  40.972  31.275  1.00  0.00           H  
ATOM    140  HB3 ASP     9      32.892  41.347  31.076  1.00  0.00           H  
ATOM    141  N   LYS    10      31.966  42.929  33.191  1.00  0.00           N  
ATOM    142  CA  LYS    10      30.994  42.665  34.258  1.00  0.00           C  
ATOM    143  C   LYS    10      30.111  41.405  34.100  1.00  0.00           C  
ATOM    144  O   LYS    10      29.570  41.225  33.023  1.00  0.00           O  
ATOM    145  CB  LYS    10      30.172  43.928  34.536  1.00  0.00           C  
ATOM    146  CG  LYS    10      30.892  45.310  34.432  1.00  0.00           C  
ATOM    147  CD  LYS    10      32.172  45.509  35.248  1.00  0.00           C  
ATOM    148  CE  LYS    10      32.754  46.902  35.262  1.00  0.00           C  
ATOM    149  NZ  LYS    10      33.423  47.222  33.961  1.00  0.00           N1+
ATOM    150  H   LYS    10      31.610  43.351  32.346  1.00  0.00           H  
ATOM    151  HA  LYS    10      31.491  42.575  35.224  1.00  0.00           H  
ATOM    152  HB2 LYS    10      29.305  43.958  33.876  1.00  0.00           H  
ATOM    153  HB3 LYS    10      29.749  43.932  35.541  1.00  0.00           H  
ATOM    154  HG2 LYS    10      31.185  45.453  33.392  1.00  0.00           H  
ATOM    155  HG3 LYS    10      30.154  46.098  34.587  1.00  0.00           H  
ATOM    156  HD2 LYS    10      32.050  45.230  36.294  1.00  0.00           H  
ATOM    157  HD3 LYS    10      32.953  44.783  35.028  1.00  0.00           H  
ATOM    158  HE2 LYS    10      31.975  47.584  35.603  1.00  0.00           H  
ATOM    159  HE3 LYS    10      33.535  46.935  36.023  1.00  0.00           H  
ATOM    160  HZ1 LYS    10      33.995  46.414  33.766  1.00  0.00           H  
ATOM    161  HZ2 LYS    10      32.797  47.454  33.202  1.00  0.00           H  
ATOM    162  HZ3 LYS    10      34.060  47.996  34.080  1.00  0.00           H  
ATOM    163  N   CYS    11      30.107  40.549  35.063  1.00  0.00           N  
ATOM    164  CA  CYS    11      29.536  39.229  34.903  1.00  0.00           C  
ATOM    165  C   CYS    11      28.726  38.688  36.133  1.00  0.00           C  
ATOM    166  O   CYS    11      28.561  39.474  37.041  1.00  0.00           O  
ATOM    167  CB  CYS    11      30.673  38.317  34.437  1.00  0.00           C  
ATOM    168  SG  CYS    11      31.690  37.798  35.842  1.00  0.00           S  
ATOM    169  H   CYS    11      30.646  40.740  35.895  1.00  0.00           H  
ATOM    170  HA  CYS    11      28.846  39.207  34.059  1.00  0.00           H  
ATOM    171  HB2 CYS    11      30.128  37.442  34.082  1.00  0.00           H  
ATOM    172  HB3 CYS    11      31.293  38.618  33.593  1.00  0.00           H  
ATOM    173  HG  CYS    11      31.947  36.578  35.362  1.00  0.00           H  
ATOM    174  N   SER    12      28.372  37.413  36.198  1.00  0.00           N  
ATOM    175  CA  SER    12      28.067  36.782  37.488  1.00  0.00           C  
ATOM    176  C   SER    12      28.514  35.329  37.631  1.00  0.00           C  
ATOM    177  O   SER    12      28.573  34.665  36.587  1.00  0.00           O  
ATOM    178  CB  SER    12      26.549  36.945  37.725  1.00  0.00           C  
ATOM    179  OG  SER    12      26.236  36.749  39.089  1.00  0.00           O  
ATOM    180  H   SER    12      28.605  36.798  35.431  1.00  0.00           H  
ATOM    181  HA  SER    12      28.532  37.392  38.263  1.00  0.00           H  
ATOM    182  HB2 SER    12      26.284  37.940  37.368  1.00  0.00           H  
ATOM    183  HB3 SER    12      26.003  36.353  36.990  1.00  0.00           H  
ATOM    184  HG  SER    12      25.418  37.170  39.367  1.00  0.00           H  
ATOM    185  N   ALA    13      28.689  34.828  38.846  1.00  0.00           N  
ATOM    186  CA  ALA    13      28.928  33.439  39.228  1.00  0.00           C  
ATOM    187  C   ALA    13      28.595  33.061  40.628  1.00  0.00           C  
ATOM    188  O   ALA    13      28.447  33.911  41.513  1.00  0.00           O  
ATOM    189  CB  ALA    13      30.447  33.337  39.051  1.00  0.00           C  
ATOM    190  H   ALA    13      28.550  35.424  39.650  1.00  0.00           H  
ATOM    191  HA  ALA    13      28.471  32.700  38.569  1.00  0.00           H  
ATOM    192  HB1 ALA    13      30.797  33.716  38.091  1.00  0.00           H  
ATOM    193  HB2 ALA    13      30.896  33.796  39.931  1.00  0.00           H  
ATOM    194  HB3 ALA    13      30.679  32.272  39.057  1.00  0.00           H  
ATOM    195  N   ILE    14      28.661  31.717  40.964  1.00  0.00           N  
ATOM    196  CA  ILE    14      28.332  31.132  42.225  1.00  0.00           C  
ATOM    197  C   ILE    14      29.522  31.377  43.202  1.00  0.00           C  
ATOM    198  O   ILE    14      30.566  30.944  42.788  1.00  0.00           O  
ATOM    199  CB  ILE    14      28.095  29.615  42.038  1.00  0.00           C  
ATOM    200  CG2 ILE    14      27.698  28.982  43.330  1.00  0.00           C  
ATOM    201  CG1 ILE    14      27.036  29.205  41.015  1.00  0.00           C  
ATOM    202  CD1 ILE    14      27.383  27.781  40.360  1.00  0.00           C  
ATOM    203  H   ILE    14      28.936  31.031  40.276  1.00  0.00           H  
ATOM    204  HA  ILE    14      27.431  31.658  42.540  1.00  0.00           H  
ATOM    205  HB  ILE    14      29.091  29.233  41.810  1.00  0.00           H  
ATOM    206 HG21 ILE    14      28.517  28.958  44.048  1.00  0.00           H  
ATOM    207 HG22 ILE    14      27.028  29.658  43.861  1.00  0.00           H  
ATOM    208 HG23 ILE    14      27.386  27.939  43.277  1.00  0.00           H  
ATOM    209 HG12 ILE    14      26.024  29.202  41.420  1.00  0.00           H  
ATOM    210 HG13 ILE    14      27.038  30.016  40.287  1.00  0.00           H  
ATOM    211 HD11 ILE    14      27.270  26.950  41.056  1.00  0.00           H  
ATOM    212 HD12 ILE    14      26.698  27.564  39.540  1.00  0.00           H  
ATOM    213 HD13 ILE    14      28.388  27.668  39.955  1.00  0.00           H  
ATOM    214  N   TRP    15      29.340  31.975  44.364  1.00  0.00           N  
ATOM    215  CA  TRP    15      30.411  31.943  45.343  1.00  0.00           C  
ATOM    216  C   TRP    15      30.531  30.587  46.036  1.00  0.00           C  
ATOM    217  O   TRP    15      29.595  30.147  46.709  1.00  0.00           O  
ATOM    218  CB  TRP    15      30.277  33.056  46.352  1.00  0.00           C  
ATOM    219  CG  TRP    15      31.159  33.137  47.518  1.00  0.00           C  
ATOM    220  CD1 TRP    15      30.850  32.945  48.828  1.00  0.00           C  
ATOM    221  NE1 TRP    15      32.013  32.965  49.599  1.00  0.00           N  
ATOM    222  CE2 TRP    15      33.111  33.078  48.845  1.00  0.00           C  
ATOM    223  CZ2 TRP    15      34.495  32.959  49.074  1.00  0.00           C  
ATOM    224  CH2 TRP    15      35.380  33.130  48.014  1.00  0.00           C  
ATOM    225  CZ3 TRP    15      34.906  33.230  46.693  1.00  0.00           C  
ATOM    226  CE3 TRP    15      33.510  33.292  46.477  1.00  0.00           C  
ATOM    227  CD2 TRP    15      32.625  33.230  47.523  1.00  0.00           C  
ATOM    228  H   TRP    15      28.435  32.313  44.658  1.00  0.00           H  
ATOM    229  HA  TRP    15      31.375  32.067  44.849  1.00  0.00           H  
ATOM    230  HB2 TRP    15      30.350  33.991  45.797  1.00  0.00           H  
ATOM    231  HB3 TRP    15      29.296  33.053  46.828  1.00  0.00           H  
ATOM    232  HD1 TRP    15      29.819  32.813  49.120  1.00  0.00           H  
ATOM    233  HE1 TRP    15      32.056  32.734  50.580  1.00  0.00           H  
ATOM    234  HZ2 TRP    15      34.899  32.773  50.058  1.00  0.00           H  
ATOM    235  HH2 TRP    15      36.446  33.181  48.182  1.00  0.00           H  
ATOM    236  HZ3 TRP    15      35.544  33.388  45.836  1.00  0.00           H  
ATOM    237  HE3 TRP    15      33.083  33.279  45.484  1.00  0.00           H  
ATOM    238  N   SER    16      31.722  29.938  45.884  1.00  0.00           N  
ATOM    239  CA  SER    16      31.775  28.504  46.229  1.00  0.00           C  
ATOM    240  C   SER    16      31.599  28.212  47.735  1.00  0.00           C  
ATOM    241  O   SER    16      31.109  27.132  48.063  1.00  0.00           O  
ATOM    242  CB  SER    16      33.080  27.930  45.774  1.00  0.00           C  
ATOM    243  OG  SER    16      34.185  28.740  46.155  1.00  0.00           O  
ATOM    244  H   SER    16      32.512  30.324  45.386  1.00  0.00           H  
ATOM    245  HA  SER    16      31.070  27.993  45.574  1.00  0.00           H  
ATOM    246  HB2 SER    16      33.149  26.903  46.130  1.00  0.00           H  
ATOM    247  HB3 SER    16      33.005  27.747  44.702  1.00  0.00           H  
ATOM    248  HG  SER    16      34.851  28.522  45.497  1.00  0.00           H  
ATOM    249  N   GLU    17      31.760  29.239  48.604  1.00  0.00           N  
ATOM    250  CA  GLU    17      31.616  29.064  50.042  1.00  0.00           C  
ATOM    251  C   GLU    17      30.180  29.382  50.617  1.00  0.00           C  
ATOM    252  O   GLU    17      29.943  29.031  51.780  1.00  0.00           O  
ATOM    253  CB  GLU    17      32.813  29.679  50.829  1.00  0.00           C  
ATOM    254  CG  GLU    17      34.225  29.242  50.385  1.00  0.00           C  
ATOM    255  CD  GLU    17      34.375  27.802  50.153  1.00  0.00           C  
ATOM    256  OE1 GLU    17      35.043  27.334  49.182  1.00  0.00           O  
ATOM    257  OE2 GLU    17      33.774  26.896  50.866  1.00  0.00           O1-
ATOM    258  H   GLU    17      32.187  30.073  48.226  1.00  0.00           H  
ATOM    259  HA  GLU    17      31.619  28.008  50.315  1.00  0.00           H  
ATOM    260  HB2 GLU    17      32.862  30.761  50.712  1.00  0.00           H  
ATOM    261  HB3 GLU    17      32.618  29.460  51.879  1.00  0.00           H  
ATOM    262  HG2 GLU    17      34.477  29.710  49.433  1.00  0.00           H  
ATOM    263  HG3 GLU    17      34.894  29.615  51.161  1.00  0.00           H  
ATOM    264  N   ASP    18      29.292  29.771  49.707  1.00  0.00           N  
ATOM    265  CA  ASP    18      27.856  29.791  50.012  1.00  0.00           C  
ATOM    266  C   ASP    18      27.131  28.746  49.176  1.00  0.00           C  
ATOM    267  O   ASP    18      26.114  28.239  49.647  1.00  0.00           O  
ATOM    268  CB  ASP    18      27.431  31.244  49.748  1.00  0.00           C  
ATOM    269  CG  ASP    18      27.711  32.175  50.922  1.00  0.00           C  
ATOM    270  OD1 ASP    18      28.213  31.763  51.904  1.00  0.00           O  
ATOM    271  OD2 ASP    18      27.522  33.422  50.733  1.00  0.00           O1-
ATOM    272  H   ASP    18      29.654  29.959  48.783  1.00  0.00           H  
ATOM    273  HA  ASP    18      27.719  29.538  51.065  1.00  0.00           H  
ATOM    274  HB2 ASP    18      27.727  31.713  48.810  1.00  0.00           H  
ATOM    275  HB3 ASP    18      26.348  31.268  49.625  1.00  0.00           H  
ATOM    276  N   GLY    19      27.577  28.508  47.917  1.00  0.00           N  
ATOM    277  CA  GLY    19      26.598  28.017  46.875  1.00  0.00           C  
ATOM    278  C   GLY    19      25.487  29.055  46.578  1.00  0.00           C  
ATOM    279  O   GLY    19      24.305  28.808  46.321  1.00  0.00           O  
ATOM    280  H   GLY    19      28.490  28.840  47.642  1.00  0.00           H  
ATOM    281  HA2 GLY    19      27.185  27.779  45.987  1.00  0.00           H  
ATOM    282  HA3 GLY    19      26.093  27.134  47.269  1.00  0.00           H  
ATOM    283  N   CYS    20      25.824  30.341  46.580  1.00  0.00           N  
ATOM    284  CA  CYS    20      24.916  31.507  46.247  1.00  0.00           C  
ATOM    285  C   CYS    20      25.543  32.350  45.083  1.00  0.00           C  
ATOM    286  O   CYS    20      26.721  32.624  45.044  1.00  0.00           O  
ATOM    287  CB  CYS    20      24.681  32.325  47.533  1.00  0.00           C  
ATOM    288  SG  CYS    20      23.565  33.601  47.158  1.00  0.00           S  
ATOM    289  H   CYS    20      26.803  30.572  46.678  1.00  0.00           H  
ATOM    290  HA  CYS    20      23.993  31.103  45.831  1.00  0.00           H  
ATOM    291  HB2 CYS    20      24.254  31.665  48.288  1.00  0.00           H  
ATOM    292  HB3 CYS    20      25.662  32.705  47.818  1.00  0.00           H  
ATOM    293  HG  CYS    20      24.488  34.555  47.009  1.00  0.00           H  
ATOM    294  N   ILE    21      24.760  32.733  44.099  1.00  0.00           N  
ATOM    295  CA  ILE    21      25.198  33.646  43.013  1.00  0.00           C  
ATOM    296  C   ILE    21      25.466  35.097  43.507  1.00  0.00           C  
ATOM    297  O   ILE    21      24.637  35.772  43.969  1.00  0.00           O  
ATOM    298  CB  ILE    21      24.189  33.546  41.813  1.00  0.00           C  
ATOM    299  CG2 ILE    21      24.385  34.583  40.718  1.00  0.00           C  
ATOM    300  CG1 ILE    21      24.512  32.264  41.064  1.00  0.00           C  
ATOM    301  CD1 ILE    21      23.331  31.736  40.161  1.00  0.00           C  
ATOM    302  H   ILE    21      23.802  32.424  44.169  1.00  0.00           H  
ATOM    303  HA  ILE    21      26.186  33.294  42.717  1.00  0.00           H  
ATOM    304  HB  ILE    21      23.179  33.632  42.214  1.00  0.00           H  
ATOM    305 HG21 ILE    21      23.659  34.402  39.926  1.00  0.00           H  
ATOM    306 HG22 ILE    21      24.114  35.581  41.065  1.00  0.00           H  
ATOM    307 HG23 ILE    21      25.318  34.584  40.154  1.00  0.00           H  
ATOM    308 HG12 ILE    21      25.388  32.360  40.424  1.00  0.00           H  
ATOM    309 HG13 ILE    21      24.804  31.462  41.744  1.00  0.00           H  
ATOM    310 HD11 ILE    21      22.921  32.446  39.443  1.00  0.00           H  
ATOM    311 HD12 ILE    21      23.624  30.794  39.698  1.00  0.00           H  
ATOM    312 HD13 ILE    21      22.496  31.425  40.790  1.00  0.00           H  
ATOM    313  N   TYR    22      26.606  35.672  43.071  1.00  0.00           N  
ATOM    314  CA  TYR    22      27.026  37.059  43.274  1.00  0.00           C  
ATOM    315  C   TYR    22      27.648  37.669  42.001  1.00  0.00           C  
ATOM    316  O   TYR    22      28.414  37.055  41.215  1.00  0.00           O  
ATOM    317  CB  TYR    22      28.010  37.197  44.445  1.00  0.00           C  
ATOM    318  CG  TYR    22      27.578  36.771  45.889  1.00  0.00           C  
ATOM    319  CD1 TYR    22      27.743  35.421  46.262  1.00  0.00           C  
ATOM    320  CE1 TYR    22      27.523  35.056  47.596  1.00  0.00           C  
ATOM    321  CZ  TYR    22      27.038  36.007  48.533  1.00  0.00           C  
ATOM    322  OH  TYR    22      26.631  35.615  49.807  1.00  0.00           O  
ATOM    323  CE2 TYR    22      26.791  37.386  48.149  1.00  0.00           C  
ATOM    324  CD2 TYR    22      27.157  37.725  46.838  1.00  0.00           C  
ATOM    325  H   TYR    22      27.148  35.171  42.382  1.00  0.00           H  
ATOM    326  HA  TYR    22      26.128  37.631  43.507  1.00  0.00           H  
ATOM    327  HB2 TYR    22      28.862  36.596  44.128  1.00  0.00           H  
ATOM    328  HB3 TYR    22      28.322  38.241  44.437  1.00  0.00           H  
ATOM    329  HD1 TYR    22      28.129  34.751  45.509  1.00  0.00           H  
ATOM    330  HE1 TYR    22      27.590  34.018  47.885  1.00  0.00           H  
ATOM    331  HH  TYR    22      27.010  34.754  50.003  1.00  0.00           H  
ATOM    332  HE2 TYR    22      26.445  38.009  48.960  1.00  0.00           H  
ATOM    333  HD2 TYR    22      27.027  38.702  46.396  1.00  0.00           H  
ATOM    334  N   PRO    23      27.222  38.874  41.582  1.00  0.00           N  
ATOM    335  CA  PRO    23      27.860  39.639  40.543  1.00  0.00           C  
ATOM    336  C   PRO    23      29.379  39.797  40.742  1.00  0.00           C  
ATOM    337  O   PRO    23      29.882  40.060  41.848  1.00  0.00           O  
ATOM    338  CD  PRO    23      26.043  39.586  41.890  1.00  0.00           C  
ATOM    339  CG  PRO    23      25.716  40.391  40.626  1.00  0.00           C  
ATOM    340  CB  PRO    23      27.040  40.882  40.281  1.00  0.00           C  
ATOM    341  HD2 PRO    23      26.160  40.265  42.733  1.00  0.00           H  
ATOM    342  HD3 PRO    23      25.182  38.927  42.000  1.00  0.00           H  
ATOM    343  HG2 PRO    23      25.064  41.247  40.803  1.00  0.00           H  
ATOM    344  HG3 PRO    23      25.408  39.771  39.785  1.00  0.00           H  
ATOM    345  HB2 PRO    23      27.306  41.676  40.978  1.00  0.00           H  
ATOM    346  HB3 PRO    23      27.203  41.163  39.240  1.00  0.00           H  
ATOM    347  HA  PRO    23      27.760  38.979  39.681  1.00  0.00           H  
ATOM    348  N   ALA    24      30.162  39.793  39.666  1.00  0.00           N  
ATOM    349  CA  ALA    24      31.620  39.683  39.691  1.00  0.00           C  
ATOM    350  C   ALA    24      32.261  40.364  38.449  1.00  0.00           C  
ATOM    351  O   ALA    24      31.565  40.908  37.625  1.00  0.00           O  
ATOM    352  CB  ALA    24      32.056  38.146  39.787  1.00  0.00           C  
ATOM    353  H   ALA    24      29.836  39.628  38.724  1.00  0.00           H  
ATOM    354  HA  ALA    24      32.056  40.201  40.545  1.00  0.00           H  
ATOM    355  HB1 ALA    24      31.962  37.628  38.832  1.00  0.00           H  
ATOM    356  HB2 ALA    24      33.061  37.957  40.165  1.00  0.00           H  
ATOM    357  HB3 ALA    24      31.334  37.681  40.458  1.00  0.00           H  
ATOM    358  N   THR    25      33.613  40.333  38.248  1.00  0.00           N  
ATOM    359  CA  THR    25      34.283  41.050  37.174  1.00  0.00           C  
ATOM    360  C   THR    25      35.658  40.442  36.972  1.00  0.00           C  
ATOM    361  O   THR    25      36.347  40.038  37.937  1.00  0.00           O  
ATOM    362  CB  THR    25      34.409  42.549  37.366  1.00  0.00           C  
ATOM    363  CG2 THR    25      35.213  42.892  38.680  1.00  0.00           C  
ATOM    364  OG1 THR    25      35.203  43.233  36.389  1.00  0.00           O  
ATOM    365  H   THR    25      34.248  40.024  38.969  1.00  0.00           H  
ATOM    366  HA  THR    25      33.811  40.799  36.225  1.00  0.00           H  
ATOM    367  HB  THR    25      33.458  43.082  37.391  1.00  0.00           H  
ATOM    368 HG21 THR    25      35.151  43.979  38.740  1.00  0.00           H  
ATOM    369 HG22 THR    25      34.709  42.560  39.588  1.00  0.00           H  
ATOM    370 HG23 THR    25      36.231  42.508  38.638  1.00  0.00           H  
ATOM    371  HG1 THR    25      34.811  42.998  35.545  1.00  0.00           H  
ATOM    372  N   ILE    26      35.986  40.178  35.723  1.00  0.00           N  
ATOM    373  CA  ILE    26      37.001  39.275  35.256  1.00  0.00           C  
ATOM    374  C   ILE    26      38.469  39.806  35.634  1.00  0.00           C  
ATOM    375  O   ILE    26      38.789  40.940  35.324  1.00  0.00           O  
ATOM    376  CB  ILE    26      36.896  38.854  33.737  1.00  0.00           C  
ATOM    377  CG2 ILE    26      38.244  38.159  33.345  1.00  0.00           C  
ATOM    378  CG1 ILE    26      35.737  37.841  33.436  1.00  0.00           C  
ATOM    379  CD1 ILE    26      34.297  38.314  33.694  1.00  0.00           C  
ATOM    380  H   ILE    26      35.302  40.598  35.111  1.00  0.00           H  
ATOM    381  HA  ILE    26      36.855  38.409  35.900  1.00  0.00           H  
ATOM    382  HB  ILE    26      36.683  39.712  33.098  1.00  0.00           H  
ATOM    383 HG21 ILE    26      39.072  38.867  33.359  1.00  0.00           H  
ATOM    384 HG22 ILE    26      38.464  37.287  33.960  1.00  0.00           H  
ATOM    385 HG23 ILE    26      38.150  37.898  32.290  1.00  0.00           H  
ATOM    386 HG12 ILE    26      35.796  37.641  32.367  1.00  0.00           H  
ATOM    387 HG13 ILE    26      35.915  36.896  33.950  1.00  0.00           H  
ATOM    388 HD11 ILE    26      34.103  39.348  33.408  1.00  0.00           H  
ATOM    389 HD12 ILE    26      33.603  37.617  33.223  1.00  0.00           H  
ATOM    390 HD13 ILE    26      34.234  38.288  34.781  1.00  0.00           H  
ATOM    391  N   ALA    27      39.312  38.958  36.186  1.00  0.00           N  
ATOM    392  CA  ALA    27      40.669  39.234  36.643  1.00  0.00           C  
ATOM    393  C   ALA    27      41.652  38.604  35.762  1.00  0.00           C  
ATOM    394  O   ALA    27      42.700  39.185  35.397  1.00  0.00           O  
ATOM    395  CB  ALA    27      40.707  38.871  38.079  1.00  0.00           C  
ATOM    396  H   ALA    27      38.884  38.064  36.385  1.00  0.00           H  
ATOM    397  HA  ALA    27      40.932  40.275  36.457  1.00  0.00           H  
ATOM    398  HB1 ALA    27      41.708  38.953  38.502  1.00  0.00           H  
ATOM    399  HB2 ALA    27      40.010  39.498  38.635  1.00  0.00           H  
ATOM    400  HB3 ALA    27      40.241  37.924  38.352  1.00  0.00           H  
ATOM    401  N   SER    28      41.447  37.338  35.342  1.00  0.00           N  
ATOM    402  CA  SER    28      42.419  36.550  34.481  1.00  0.00           C  
ATOM    403  C   SER    28      41.722  35.496  33.553  1.00  0.00           C  
ATOM    404  O   SER    28      40.635  35.049  33.809  1.00  0.00           O  
ATOM    405  CB  SER    28      43.617  35.966  35.323  1.00  0.00           C  
ATOM    406  OG  SER    28      44.481  35.285  34.458  1.00  0.00           O  
ATOM    407  H   SER    28      40.483  37.038  35.353  1.00  0.00           H  
ATOM    408  HA  SER    28      42.867  37.276  33.803  1.00  0.00           H  
ATOM    409  HB2 SER    28      44.133  36.738  35.894  1.00  0.00           H  
ATOM    410  HB3 SER    28      43.201  35.241  36.023  1.00  0.00           H  
ATOM    411  HG  SER    28      44.844  35.987  33.912  1.00  0.00           H  
ATOM    412  N   ILE    29      42.285  35.192  32.385  1.00  0.00           N  
ATOM    413  CA  ILE    29      41.743  34.177  31.518  1.00  0.00           C  
ATOM    414  C   ILE    29      42.841  33.232  31.076  1.00  0.00           C  
ATOM    415  O   ILE    29      43.978  33.583  30.735  1.00  0.00           O  
ATOM    416  CB  ILE    29      41.026  34.788  30.265  1.00  0.00           C  
ATOM    417  CG2 ILE    29      40.483  33.679  29.418  1.00  0.00           C  
ATOM    418  CG1 ILE    29      39.837  35.678  30.596  1.00  0.00           C  
ATOM    419  CD1 ILE    29      38.781  36.133  29.587  1.00  0.00           C  
ATOM    420  H   ILE    29      43.140  35.655  32.116  1.00  0.00           H  
ATOM    421  HA  ILE    29      40.975  33.609  32.043  1.00  0.00           H  
ATOM    422  HB  ILE    29      41.734  35.392  29.695  1.00  0.00           H  
ATOM    423 HG21 ILE    29      41.302  33.125  28.961  1.00  0.00           H  
ATOM    424 HG22 ILE    29      39.895  32.965  29.996  1.00  0.00           H  
ATOM    425 HG23 ILE    29      39.847  34.126  28.654  1.00  0.00           H  
ATOM    426 HG12 ILE    29      39.313  35.178  31.410  1.00  0.00           H  
ATOM    427 HG13 ILE    29      40.299  36.547  31.065  1.00  0.00           H  
ATOM    428 HD11 ILE    29      39.297  36.499  28.700  1.00  0.00           H  
ATOM    429 HD12 ILE    29      37.981  35.441  29.321  1.00  0.00           H  
ATOM    430 HD13 ILE    29      38.233  37.021  29.903  1.00  0.00           H  
ATOM    431  N   ASP    30      42.582  31.900  31.091  1.00  0.00           N  
ATOM    432  CA  ASP    30      43.460  30.777  30.681  1.00  0.00           C  
ATOM    433  C   ASP    30      42.807  29.966  29.532  1.00  0.00           C  
ATOM    434  O   ASP    30      42.163  28.936  29.722  1.00  0.00           O  
ATOM    435  CB  ASP    30      43.899  29.782  31.786  1.00  0.00           C  
ATOM    436  CG  ASP    30      44.893  30.217  32.847  1.00  0.00           C  
ATOM    437  OD1 ASP    30      45.138  31.386  33.187  1.00  0.00           O  
ATOM    438  OD2 ASP    30      45.539  29.199  33.272  1.00  0.00           O1-
ATOM    439  H   ASP    30      41.672  31.680  31.468  1.00  0.00           H  
ATOM    440  HA  ASP    30      44.405  31.108  30.251  1.00  0.00           H  
ATOM    441  HB2 ASP    30      42.975  29.480  32.278  1.00  0.00           H  
ATOM    442  HB3 ASP    30      44.354  28.882  31.374  1.00  0.00           H  
ATOM    443  N   PHE    31      42.977  30.579  28.328  1.00  0.00           N  
ATOM    444  CA  PHE    31      42.540  29.973  27.115  1.00  0.00           C  
ATOM    445  C   PHE    31      43.026  28.586  26.868  1.00  0.00           C  
ATOM    446  O   PHE    31      42.255  27.836  26.253  1.00  0.00           O  
ATOM    447  CB  PHE    31      42.833  30.847  25.930  1.00  0.00           C  
ATOM    448  CG  PHE    31      42.159  32.275  26.021  1.00  0.00           C  
ATOM    449  CD1 PHE    31      40.823  32.318  25.697  1.00  0.00           C  
ATOM    450  CE1 PHE    31      40.199  33.603  25.547  1.00  0.00           C  
ATOM    451  CZ  PHE    31      40.941  34.716  25.920  1.00  0.00           C  
ATOM    452  CE2 PHE    31      42.225  34.599  26.460  1.00  0.00           C  
ATOM    453  CD2 PHE    31      42.903  33.361  26.438  1.00  0.00           C  
ATOM    454  H   PHE    31      43.661  31.318  28.246  1.00  0.00           H  
ATOM    455  HA  PHE    31      41.468  29.924  27.304  1.00  0.00           H  
ATOM    456  HB2 PHE    31      43.905  30.985  25.798  1.00  0.00           H  
ATOM    457  HB3 PHE    31      42.448  30.355  25.035  1.00  0.00           H  
ATOM    458  HD1 PHE    31      40.405  31.381  25.362  1.00  0.00           H  
ATOM    459  HE1 PHE    31      39.214  33.735  25.124  1.00  0.00           H  
ATOM    460  HZ  PHE    31      40.516  35.709  25.936  1.00  0.00           H  
ATOM    461  HE2 PHE    31      42.730  35.478  26.830  1.00  0.00           H  
ATOM    462  HD2 PHE    31      43.974  33.326  26.575  1.00  0.00           H  
ATOM    463  N   LYS    32      44.126  28.231  27.514  1.00  0.00           N  
ATOM    464  CA  LYS    32      44.740  26.885  27.610  1.00  0.00           C  
ATOM    465  C   LYS    32      43.779  25.850  28.174  1.00  0.00           C  
ATOM    466  O   LYS    32      43.481  24.769  27.648  1.00  0.00           O  
ATOM    467  CB  LYS    32      46.018  26.917  28.406  1.00  0.00           C  
ATOM    468  CG  LYS    32      47.049  25.773  28.012  1.00  0.00           C  
ATOM    469  CD  LYS    32      48.447  26.224  28.385  1.00  0.00           C  
ATOM    470  CE  LYS    32      49.306  25.016  28.159  1.00  0.00           C  
ATOM    471  NZ  LYS    32      50.724  25.312  28.427  1.00  0.00           N1+
ATOM    472  H   LYS    32      44.595  28.940  28.059  1.00  0.00           H  
ATOM    473  HA  LYS    32      44.885  26.638  26.559  1.00  0.00           H  
ATOM    474  HB2 LYS    32      46.598  27.840  28.391  1.00  0.00           H  
ATOM    475  HB3 LYS    32      45.828  26.738  29.463  1.00  0.00           H  
ATOM    476  HG2 LYS    32      46.806  24.821  28.484  1.00  0.00           H  
ATOM    477  HG3 LYS    32      46.960  25.635  26.935  1.00  0.00           H  
ATOM    478  HD2 LYS    32      48.815  27.068  27.801  1.00  0.00           H  
ATOM    479  HD3 LYS    32      48.638  26.430  29.437  1.00  0.00           H  
ATOM    480  HE2 LYS    32      49.069  24.144  28.768  1.00  0.00           H  
ATOM    481  HE3 LYS    32      49.190  24.718  27.117  1.00  0.00           H  
ATOM    482  HZ1 LYS    32      50.967  25.447  29.397  1.00  0.00           H  
ATOM    483  HZ2 LYS    32      51.366  24.641  28.030  1.00  0.00           H  
ATOM    484  HZ3 LYS    32      50.890  26.197  27.968  1.00  0.00           H  
ATOM    485  N   ARG    33      43.165  26.209  29.346  1.00  0.00           N  
ATOM    486  CA  ARG    33      42.179  25.462  30.155  1.00  0.00           C  
ATOM    487  C   ARG    33      40.733  25.874  29.857  1.00  0.00           C  
ATOM    488  O   ARG    33      39.766  25.132  30.247  1.00  0.00           O  
ATOM    489  CB  ARG    33      42.579  25.642  31.651  1.00  0.00           C  
ATOM    490  CG  ARG    33      43.986  25.296  32.073  1.00  0.00           C  
ATOM    491  CD  ARG    33      44.291  25.459  33.585  1.00  0.00           C  
ATOM    492  NE  ARG    33      44.336  26.838  34.002  1.00  0.00           N  
ATOM    493  CZ  ARG    33      43.662  27.397  35.003  1.00  0.00           C  
ATOM    494  NH1 ARG    33      42.628  26.852  35.608  1.00  0.00           N  
ATOM    495  NH2 ARG    33      44.080  28.541  35.477  1.00  0.00           N1+
ATOM    496  H   ARG    33      43.239  27.176  29.629  1.00  0.00           H  
ATOM    497  HA  ARG    33      42.290  24.396  29.959  1.00  0.00           H  
ATOM    498  HB2 ARG    33      42.443  26.691  31.911  1.00  0.00           H  
ATOM    499  HB3 ARG    33      41.888  25.021  32.222  1.00  0.00           H  
ATOM    500  HG2 ARG    33      44.329  24.337  31.687  1.00  0.00           H  
ATOM    501  HG3 ARG    33      44.650  25.983  31.548  1.00  0.00           H  
ATOM    502  HD2 ARG    33      43.583  24.843  34.138  1.00  0.00           H  
ATOM    503  HD3 ARG    33      45.278  25.014  33.709  1.00  0.00           H  
ATOM    504  HE  ARG    33      45.032  27.423  33.564  1.00  0.00           H  
ATOM    505 HH11 ARG    33      42.250  25.958  35.327  1.00  0.00           H  
ATOM    506 HH12 ARG    33      42.185  27.396  36.335  1.00  0.00           H  
ATOM    507 HH21 ARG    33      44.916  28.907  35.044  1.00  0.00           H  
ATOM    508 HH22 ARG    33      43.581  29.000  36.225  1.00  0.00           H  
ATOM    509  N   GLU    34      40.444  26.861  29.019  1.00  0.00           N  
ATOM    510  CA  GLU    34      39.114  27.455  28.901  1.00  0.00           C  
ATOM    511  C   GLU    34      38.573  27.818  30.359  1.00  0.00           C  
ATOM    512  O   GLU    34      37.388  27.533  30.634  1.00  0.00           O  
ATOM    513  CB  GLU    34      38.201  26.654  27.975  1.00  0.00           C  
ATOM    514  CG  GLU    34      38.803  26.642  26.579  1.00  0.00           C  
ATOM    515  CD  GLU    34      38.088  25.715  25.567  1.00  0.00           C  
ATOM    516  OE1 GLU    34      37.217  24.906  25.948  1.00  0.00           O  
ATOM    517  OE2 GLU    34      38.283  25.812  24.342  1.00  0.00           O1-
ATOM    518  H   GLU    34      41.222  27.393  28.655  1.00  0.00           H  
ATOM    519  HA  GLU    34      39.360  28.396  28.411  1.00  0.00           H  
ATOM    520  HB2 GLU    34      38.003  25.675  28.412  1.00  0.00           H  
ATOM    521  HB3 GLU    34      37.330  27.302  27.891  1.00  0.00           H  
ATOM    522  HG2 GLU    34      38.710  27.660  26.202  1.00  0.00           H  
ATOM    523  HG3 GLU    34      39.846  26.325  26.594  1.00  0.00           H  
ATOM    524  N   THR    35      39.343  28.512  31.174  1.00  0.00           N  
ATOM    525  CA  THR    35      38.991  28.983  32.550  1.00  0.00           C  
ATOM    526  C   THR    35      39.221  30.524  32.646  1.00  0.00           C  
ATOM    527  O   THR    35      39.808  31.137  31.798  1.00  0.00           O  
ATOM    528  CB  THR    35      39.754  28.299  33.752  1.00  0.00           C  
ATOM    529  CG2 THR    35      39.431  26.794  33.845  1.00  0.00           C  
ATOM    530  OG1 THR    35      41.184  28.313  33.497  1.00  0.00           O  
ATOM    531  H   THR    35      40.298  28.715  30.912  1.00  0.00           H  
ATOM    532  HA  THR    35      37.905  28.909  32.604  1.00  0.00           H  
ATOM    533  HB  THR    35      39.558  28.769  34.717  1.00  0.00           H  
ATOM    534 HG21 THR    35      39.481  26.378  32.839  1.00  0.00           H  
ATOM    535 HG22 THR    35      40.161  26.277  34.468  1.00  0.00           H  
ATOM    536 HG23 THR    35      38.378  26.586  34.032  1.00  0.00           H  
ATOM    537  HG1 THR    35      41.501  29.128  33.894  1.00  0.00           H  
ATOM    538  N   CYS    36      38.697  31.115  33.702  1.00  0.00           N  
ATOM    539  CA  CYS    36      38.937  32.451  34.083  1.00  0.00           C  
ATOM    540  C   CYS    36      38.899  32.589  35.612  1.00  0.00           C  
ATOM    541  O   CYS    36      38.459  31.727  36.358  1.00  0.00           O  
ATOM    542  CB  CYS    36      37.888  33.261  33.369  1.00  0.00           C  
ATOM    543  SG  CYS    36      36.186  32.815  33.843  1.00  0.00           S  
ATOM    544  H   CYS    36      38.123  30.508  34.269  1.00  0.00           H  
ATOM    545  HA  CYS    36      39.891  32.888  33.785  1.00  0.00           H  
ATOM    546  HB2 CYS    36      37.988  34.324  33.591  1.00  0.00           H  
ATOM    547  HB3 CYS    36      38.046  33.210  32.292  1.00  0.00           H  
ATOM    548  HG  CYS    36      36.208  31.513  33.546  1.00  0.00           H  
ATOM    549  N   VAL    37      39.396  33.727  36.066  1.00  0.00           N  
ATOM    550  CA  VAL    37      39.313  34.176  37.445  1.00  0.00           C  
ATOM    551  C   VAL    37      38.379  35.375  37.539  1.00  0.00           C  
ATOM    552  O   VAL    37      38.497  36.285  36.726  1.00  0.00           O  
ATOM    553  CB  VAL    37      40.617  34.598  38.053  1.00  0.00           C  
ATOM    554  CG1 VAL    37      40.592  34.761  39.621  1.00  0.00           C  
ATOM    555  CG2 VAL    37      41.792  33.652  37.904  1.00  0.00           C  
ATOM    556  H   VAL    37      39.808  34.376  35.410  1.00  0.00           H  
ATOM    557  HA  VAL    37      38.911  33.408  38.106  1.00  0.00           H  
ATOM    558  HB  VAL    37      40.940  35.526  37.580  1.00  0.00           H  
ATOM    559 HG11 VAL    37      41.468  35.257  40.038  1.00  0.00           H  
ATOM    560 HG12 VAL    37      39.797  35.463  39.871  1.00  0.00           H  
ATOM    561 HG13 VAL    37      40.448  33.814  40.140  1.00  0.00           H  
ATOM    562 HG21 VAL    37      41.864  33.377  36.852  1.00  0.00           H  
ATOM    563 HG22 VAL    37      42.711  34.126  38.252  1.00  0.00           H  
ATOM    564 HG23 VAL    37      41.524  32.779  38.501  1.00  0.00           H  
ATOM    565  N   VAL    38      37.482  35.428  38.520  1.00  0.00           N  
ATOM    566  CA  VAL    38      36.581  36.592  38.766  1.00  0.00           C  
ATOM    567  C   VAL    38      36.740  37.139  40.151  1.00  0.00           C  
ATOM    568  O   VAL    38      36.755  36.321  41.108  1.00  0.00           O  
ATOM    569  CB  VAL    38      35.128  36.327  38.569  1.00  0.00           C  
ATOM    570  CG1 VAL    38      34.987  36.056  37.058  1.00  0.00           C  
ATOM    571  CG2 VAL    38      34.543  35.217  39.441  1.00  0.00           C  
ATOM    572  H   VAL    38      37.270  34.660  39.140  1.00  0.00           H  
ATOM    573  HA  VAL    38      36.849  37.353  38.034  1.00  0.00           H  
ATOM    574  HB  VAL    38      34.526  37.210  38.785  1.00  0.00           H  
ATOM    575 HG11 VAL    38      35.222  36.920  36.437  1.00  0.00           H  
ATOM    576 HG12 VAL    38      35.583  35.179  36.804  1.00  0.00           H  
ATOM    577 HG13 VAL    38      33.974  35.750  36.795  1.00  0.00           H  
ATOM    578 HG21 VAL    38      34.994  34.225  39.405  1.00  0.00           H  
ATOM    579 HG22 VAL    38      34.447  35.544  40.476  1.00  0.00           H  
ATOM    580 HG23 VAL    38      33.526  35.180  39.048  1.00  0.00           H  
ATOM    581  N   VAL    39      36.954  38.423  40.283  1.00  0.00           N  
ATOM    582  CA  VAL    39      36.786  39.174  41.492  1.00  0.00           C  
ATOM    583  C   VAL    39      35.390  39.657  41.742  1.00  0.00           C  
ATOM    584  O   VAL    39      34.774  40.136  40.799  1.00  0.00           O  
ATOM    585  CB  VAL    39      37.858  40.299  41.666  1.00  0.00           C  
ATOM    586  CG1 VAL    39      37.472  41.230  42.808  1.00  0.00           C  
ATOM    587  CG2 VAL    39      39.269  39.730  42.074  1.00  0.00           C  
ATOM    588  H   VAL    39      36.829  38.920  39.412  1.00  0.00           H  
ATOM    589  HA  VAL    39      37.031  38.500  42.313  1.00  0.00           H  
ATOM    590  HB  VAL    39      38.077  40.844  40.749  1.00  0.00           H  
ATOM    591 HG11 VAL    39      37.230  40.692  43.724  1.00  0.00           H  
ATOM    592 HG12 VAL    39      38.270  41.946  43.003  1.00  0.00           H  
ATOM    593 HG13 VAL    39      36.590  41.828  42.576  1.00  0.00           H  
ATOM    594 HG21 VAL    39      39.978  40.535  42.266  1.00  0.00           H  
ATOM    595 HG22 VAL    39      39.152  39.329  43.081  1.00  0.00           H  
ATOM    596 HG23 VAL    39      39.622  38.986  41.360  1.00  0.00           H  
ATOM    597  N   TYR    40      34.903  39.407  42.949  1.00  0.00           N  
ATOM    598  CA  TYR    40      33.466  39.708  43.289  1.00  0.00           C  
ATOM    599  C   TYR    40      33.240  41.162  43.803  1.00  0.00           C  
ATOM    600  O   TYR    40      33.752  41.556  44.825  1.00  0.00           O  
ATOM    601  CB  TYR    40      33.006  38.728  44.406  1.00  0.00           C  
ATOM    602  CG  TYR    40      32.768  37.309  43.955  1.00  0.00           C  
ATOM    603  CD1 TYR    40      33.841  36.397  43.925  1.00  0.00           C  
ATOM    604  CE1 TYR    40      33.672  35.057  43.573  1.00  0.00           C  
ATOM    605  CZ  TYR    40      32.451  34.687  43.000  1.00  0.00           C  
ATOM    606  OH  TYR    40      32.372  33.457  42.497  1.00  0.00           O  
ATOM    607  CE2 TYR    40      31.382  35.530  42.924  1.00  0.00           C  
ATOM    608  CD2 TYR    40      31.535  36.877  43.448  1.00  0.00           C  
ATOM    609  H   TYR    40      35.451  38.869  43.606  1.00  0.00           H  
ATOM    610  HA  TYR    40      32.880  39.646  42.372  1.00  0.00           H  
ATOM    611  HB2 TYR    40      33.647  38.753  45.287  1.00  0.00           H  
ATOM    612  HB3 TYR    40      32.064  39.049  44.851  1.00  0.00           H  
ATOM    613  HD1 TYR    40      34.842  36.715  44.181  1.00  0.00           H  
ATOM    614  HE1 TYR    40      34.507  34.373  43.568  1.00  0.00           H  
ATOM    615  HH  TYR    40      31.460  33.159  42.543  1.00  0.00           H  
ATOM    616  HE2 TYR    40      30.463  35.236  42.440  1.00  0.00           H  
ATOM    617  HD2 TYR    40      30.719  37.582  43.411  1.00  0.00           H  
ATOM    618  N   THR    41      32.213  41.848  43.288  1.00  0.00           N  
ATOM    619  CA  THR    41      31.793  43.242  43.471  1.00  0.00           C  
ATOM    620  C   THR    41      31.284  43.450  44.892  1.00  0.00           C  
ATOM    621  O   THR    41      30.179  42.936  45.121  1.00  0.00           O  
ATOM    622  CB  THR    41      30.826  43.657  42.333  1.00  0.00           C  
ATOM    623  CG2 THR    41      30.243  45.048  42.474  1.00  0.00           C  
ATOM    624  OG1 THR    41      31.531  43.510  41.133  1.00  0.00           O  
ATOM    625  H   THR    41      31.743  41.426  42.499  1.00  0.00           H  
ATOM    626  HA  THR    41      32.644  43.909  43.331  1.00  0.00           H  
ATOM    627  HB  THR    41      29.989  42.958  42.342  1.00  0.00           H  
ATOM    628 HG21 THR    41      29.724  45.123  43.429  1.00  0.00           H  
ATOM    629 HG22 THR    41      31.118  45.686  42.587  1.00  0.00           H  
ATOM    630 HG23 THR    41      29.615  45.235  41.602  1.00  0.00           H  
ATOM    631  HG1 THR    41      32.272  44.097  41.295  1.00  0.00           H  
ATOM    632  N   GLY    42      31.982  44.091  45.787  1.00  0.00           N  
ATOM    633  CA  GLY    42      31.674  44.435  47.134  1.00  0.00           C  
ATOM    634  C   GLY    42      32.378  43.584  48.187  1.00  0.00           C  
ATOM    635  O   GLY    42      32.223  43.870  49.381  1.00  0.00           O  
ATOM    636  H   GLY    42      32.837  44.483  45.419  1.00  0.00           H  
ATOM    637  HA2 GLY    42      31.935  45.490  47.200  1.00  0.00           H  
ATOM    638  HA3 GLY    42      30.605  44.398  47.347  1.00  0.00           H  
ATOM    639  N   TYR    43      33.119  42.562  47.738  1.00  0.00           N  
ATOM    640  CA  TYR    43      33.741  41.623  48.602  1.00  0.00           C  
ATOM    641  C   TYR    43      35.259  41.439  48.418  1.00  0.00           C  
ATOM    642  O   TYR    43      35.916  40.927  49.377  1.00  0.00           O  
ATOM    643  CB  TYR    43      32.977  40.323  48.361  1.00  0.00           C  
ATOM    644  CG  TYR    43      31.439  40.379  48.359  1.00  0.00           C  
ATOM    645  CD1 TYR    43      30.748  40.621  47.171  1.00  0.00           C  
ATOM    646  CE1 TYR    43      29.316  40.767  47.242  1.00  0.00           C  
ATOM    647  CZ  TYR    43      28.626  40.738  48.423  1.00  0.00           C  
ATOM    648  OH  TYR    43      27.265  40.724  48.373  1.00  0.00           O  
ATOM    649  CE2 TYR    43      29.306  40.647  49.640  1.00  0.00           C  
ATOM    650  CD2 TYR    43      30.705  40.366  49.575  1.00  0.00           C  
ATOM    651  H   TYR    43      33.054  42.410  46.741  1.00  0.00           H  
ATOM    652  HA  TYR    43      33.674  41.883  49.660  1.00  0.00           H  
ATOM    653  HB2 TYR    43      33.406  39.792  47.510  1.00  0.00           H  
ATOM    654  HB3 TYR    43      33.347  39.664  49.146  1.00  0.00           H  
ATOM    655  HD1 TYR    43      31.285  40.868  46.267  1.00  0.00           H  
ATOM    656  HE1 TYR    43      28.792  40.839  46.300  1.00  0.00           H  
ATOM    657  HH  TYR    43      26.734  40.931  49.145  1.00  0.00           H  
ATOM    658  HE2 TYR    43      28.821  40.716  50.603  1.00  0.00           H  
ATOM    659  HD2 TYR    43      31.157  40.346  50.555  1.00  0.00           H  
ATOM    660  N   GLY    44      35.744  41.699  47.236  1.00  0.00           N  
ATOM    661  CA  GLY    44      37.239  41.553  47.005  1.00  0.00           C  
ATOM    662  C   GLY    44      37.707  40.009  46.980  1.00  0.00           C  
ATOM    663  O   GLY    44      38.886  39.644  46.685  1.00  0.00           O  
ATOM    664  H   GLY    44      35.154  42.095  46.518  1.00  0.00           H  
ATOM    665  HA2 GLY    44      37.413  42.007  46.029  1.00  0.00           H  
ATOM    666  HA3 GLY    44      37.735  42.130  47.786  1.00  0.00           H  
ATOM    667  N   ASN    45      36.812  39.104  47.305  1.00  0.00           N  
ATOM    668  CA  ASN    45      37.033  37.628  46.976  1.00  0.00           C  
ATOM    669  C   ASN    45      37.389  37.340  45.552  1.00  0.00           C  
ATOM    670  O   ASN    45      36.880  37.980  44.645  1.00  0.00           O  
ATOM    671  CB  ASN    45      35.855  36.841  47.526  1.00  0.00           C  
ATOM    672  CG  ASN    45      35.428  37.124  48.948  1.00  0.00           C  
ATOM    673  OD1 ASN    45      36.210  37.500  49.801  1.00  0.00           O  
ATOM    674  ND2 ASN    45      34.128  37.118  49.210  1.00  0.00           N  
ATOM    675  H   ASN    45      35.866  39.367  47.544  1.00  0.00           H  
ATOM    676  HA  ASN    45      37.943  37.320  47.491  1.00  0.00           H  
ATOM    677  HB2 ASN    45      34.954  37.051  46.947  1.00  0.00           H  
ATOM    678  HB3 ASN    45      35.957  35.757  47.477  1.00  0.00           H  
ATOM    679 HD21 ASN    45      33.440  36.954  48.490  1.00  0.00           H  
ATOM    680 HD22 ASN    45      33.922  37.209  50.194  1.00  0.00           H  
ATOM    681  N   ARG    46      38.060  36.184  45.339  1.00  0.00           N  
ATOM    682  CA  ARG    46      38.304  35.641  43.979  1.00  0.00           C  
ATOM    683  C   ARG    46      38.090  34.153  43.876  1.00  0.00           C  
ATOM    684  O   ARG    46      38.606  33.374  44.704  1.00  0.00           O  
ATOM    685  CB  ARG    46      39.669  36.123  43.476  1.00  0.00           C  
ATOM    686  CG  ARG    46      40.723  35.721  44.494  1.00  0.00           C  
ATOM    687  CD  ARG    46      42.142  36.043  44.162  1.00  0.00           C  
ATOM    688  NE  ARG    46      42.665  35.093  43.186  1.00  0.00           N  
ATOM    689  CZ  ARG    46      43.685  35.214  42.385  1.00  0.00           C  
ATOM    690  NH1 ARG    46      44.520  36.233  42.604  1.00  0.00           N  
ATOM    691  NH2 ARG    46      43.929  34.367  41.450  1.00  0.00           N1+
ATOM    692  H   ARG    46      38.544  35.673  46.063  1.00  0.00           H  
ATOM    693  HA  ARG    46      37.578  36.128  43.328  1.00  0.00           H  
ATOM    694  HB2 ARG    46      39.880  35.653  42.515  1.00  0.00           H  
ATOM    695  HB3 ARG    46      39.668  37.199  43.300  1.00  0.00           H  
ATOM    696  HG2 ARG    46      40.562  36.163  45.477  1.00  0.00           H  
ATOM    697  HG3 ARG    46      40.649  34.657  44.717  1.00  0.00           H  
ATOM    698  HD2 ARG    46      42.435  37.052  43.873  1.00  0.00           H  
ATOM    699  HD3 ARG    46      42.731  36.025  45.078  1.00  0.00           H  
ATOM    700  HE  ARG    46      42.138  34.261  42.961  1.00  0.00           H  
ATOM    701 HH11 ARG    46      44.240  36.938  43.272  1.00  0.00           H  
ATOM    702 HH12 ARG    46      45.291  36.456  41.994  1.00  0.00           H  
ATOM    703 HH21 ARG    46      43.373  33.524  41.409  1.00  0.00           H  
ATOM    704 HH22 ARG    46      44.778  34.410  40.904  1.00  0.00           H  
ATOM    705  N   GLU    47      37.369  33.725  42.857  1.00  0.00           N  
ATOM    706  CA  GLU    47      37.260  32.286  42.512  1.00  0.00           C  
ATOM    707  C   GLU    47      37.505  31.993  41.014  1.00  0.00           C  
ATOM    708  O   GLU    47      37.455  32.893  40.202  1.00  0.00           O  
ATOM    709  CB  GLU    47      35.862  31.818  42.993  1.00  0.00           C  
ATOM    710  CG  GLU    47      35.468  30.360  42.859  1.00  0.00           C  
ATOM    711  CD  GLU    47      36.385  29.302  43.407  1.00  0.00           C  
ATOM    712  OE1 GLU    47      37.600  29.246  43.119  1.00  0.00           O  
ATOM    713  OE2 GLU    47      35.920  28.504  44.242  1.00  0.00           O1-
ATOM    714  H   GLU    47      36.985  34.370  42.182  1.00  0.00           H  
ATOM    715  HA  GLU    47      38.020  31.806  43.128  1.00  0.00           H  
ATOM    716  HB2 GLU    47      35.863  32.080  44.051  1.00  0.00           H  
ATOM    717  HB3 GLU    47      35.077  32.467  42.604  1.00  0.00           H  
ATOM    718  HG2 GLU    47      34.450  30.215  43.220  1.00  0.00           H  
ATOM    719  HG3 GLU    47      35.426  30.135  41.793  1.00  0.00           H  
ATOM    720  N   GLU    48      37.886  30.769  40.661  1.00  0.00           N  
ATOM    721  CA  GLU    48      38.107  30.296  39.352  1.00  0.00           C  
ATOM    722  C   GLU    48      37.044  29.279  38.787  1.00  0.00           C  
ATOM    723  O   GLU    48      36.521  28.445  39.510  1.00  0.00           O  
ATOM    724  CB  GLU    48      39.530  29.548  39.366  1.00  0.00           C  
ATOM    725  CG  GLU    48      40.187  29.601  37.930  1.00  0.00           C  
ATOM    726  CD  GLU    48      41.410  28.743  37.863  1.00  0.00           C  
ATOM    727  OE1 GLU    48      42.515  29.285  37.602  1.00  0.00           O  
ATOM    728  OE2 GLU    48      41.406  27.533  37.941  1.00  0.00           O1-
ATOM    729  H   GLU    48      37.960  30.060  41.377  1.00  0.00           H  
ATOM    730  HA  GLU    48      38.102  31.123  38.643  1.00  0.00           H  
ATOM    731  HB2 GLU    48      40.293  29.729  40.125  1.00  0.00           H  
ATOM    732  HB3 GLU    48      39.259  28.504  39.522  1.00  0.00           H  
ATOM    733  HG2 GLU    48      39.508  29.348  37.117  1.00  0.00           H  
ATOM    734  HG3 GLU    48      40.654  30.577  37.796  1.00  0.00           H  
ATOM    735  N   GLN    49      36.691  29.319  37.465  1.00  0.00           N  
ATOM    736  CA  GLN    49      35.777  28.438  36.720  1.00  0.00           C  
ATOM    737  C   GLN    49      36.013  28.476  35.192  1.00  0.00           C  
ATOM    738  O   GLN    49      36.643  29.353  34.616  1.00  0.00           O  
ATOM    739  CB  GLN    49      34.296  28.733  37.103  1.00  0.00           C  
ATOM    740  CG  GLN    49      33.820  30.083  36.546  1.00  0.00           C  
ATOM    741  CD  GLN    49      32.993  30.765  37.628  1.00  0.00           C  
ATOM    742  OE1 GLN    49      31.938  30.385  37.964  1.00  0.00           O  
ATOM    743  NE2 GLN    49      33.602  31.719  38.335  1.00  0.00           N  
ATOM    744  H   GLN    49      37.164  30.007  36.898  1.00  0.00           H  
ATOM    745  HA  GLN    49      36.096  27.441  37.028  1.00  0.00           H  
ATOM    746  HB2 GLN    49      33.754  27.864  36.732  1.00  0.00           H  
ATOM    747  HB3 GLN    49      34.198  28.714  38.189  1.00  0.00           H  
ATOM    748  HG2 GLN    49      34.625  30.713  36.172  1.00  0.00           H  
ATOM    749  HG3 GLN    49      33.228  29.787  35.680  1.00  0.00           H  
ATOM    750 HE21 GLN    49      34.394  32.220  37.958  1.00  0.00           H  
ATOM    751 HE22 GLN    49      33.259  31.983  39.248  1.00  0.00           H  
ATOM    752  N   ASN    50      35.315  27.549  34.508  1.00  0.00           N  
ATOM    753  CA  ASN    50      35.137  27.450  33.055  1.00  0.00           C  
ATOM    754  C   ASN    50      34.510  28.685  32.423  1.00  0.00           C  
ATOM    755  O   ASN    50      33.683  29.410  33.008  1.00  0.00           O  
ATOM    756  CB  ASN    50      34.413  26.163  32.845  1.00  0.00           C  
ATOM    757  CG  ASN    50      34.166  25.973  31.342  1.00  0.00           C  
ATOM    758  OD1 ASN    50      33.310  26.595  30.737  1.00  0.00           O  
ATOM    759  ND2 ASN    50      34.798  25.032  30.636  1.00  0.00           N  
ATOM    760  H   ASN    50      34.610  27.025  35.006  1.00  0.00           H  
ATOM    761  HA  ASN    50      36.132  27.272  32.648  1.00  0.00           H  
ATOM    762  HB2 ASN    50      34.884  25.301  33.316  1.00  0.00           H  
ATOM    763  HB3 ASN    50      33.430  26.240  33.308  1.00  0.00           H  
ATOM    764 HD21 ASN    50      35.413  24.335  31.031  1.00  0.00           H  
ATOM    765 HD22 ASN    50      34.534  24.869  29.674  1.00  0.00           H  
ATOM    766  N   LEU    51      34.919  28.938  31.187  1.00  0.00           N  
ATOM    767  CA  LEU    51      34.478  30.219  30.530  1.00  0.00           C  
ATOM    768  C   LEU    51      33.002  30.214  30.219  1.00  0.00           C  
ATOM    769  O   LEU    51      32.428  31.264  30.075  1.00  0.00           O  
ATOM    770  CB  LEU    51      35.264  30.394  29.189  1.00  0.00           C  
ATOM    771  CG  LEU    51      36.543  31.214  29.402  1.00  0.00           C  
ATOM    772  CD1 LEU    51      37.526  30.921  28.317  1.00  0.00           C  
ATOM    773  CD2 LEU    51      36.289  32.726  29.537  1.00  0.00           C  
ATOM    774  H   LEU    51      35.671  28.364  30.833  1.00  0.00           H  
ATOM    775  HA  LEU    51      34.702  30.998  31.259  1.00  0.00           H  
ATOM    776  HB2 LEU    51      35.430  29.434  28.700  1.00  0.00           H  
ATOM    777  HB3 LEU    51      34.713  31.005  28.474  1.00  0.00           H  
ATOM    778  HG  LEU    51      36.963  30.911  30.361  1.00  0.00           H  
ATOM    779 HD11 LEU    51      37.124  31.309  27.382  1.00  0.00           H  
ATOM    780 HD12 LEU    51      38.414  31.529  28.488  1.00  0.00           H  
ATOM    781 HD13 LEU    51      37.805  29.870  28.238  1.00  0.00           H  
ATOM    782 HD21 LEU    51      37.274  33.168  29.692  1.00  0.00           H  
ATOM    783 HD22 LEU    51      35.951  33.274  28.658  1.00  0.00           H  
ATOM    784 HD23 LEU    51      35.693  33.061  30.386  1.00  0.00           H  
ATOM    785  N   SER    52      32.294  29.086  30.042  1.00  0.00           N  
ATOM    786  CA  SER    52      30.852  28.998  29.770  1.00  0.00           C  
ATOM    787  C   SER    52      29.931  29.053  31.030  1.00  0.00           C  
ATOM    788  O   SER    52      28.693  29.404  30.938  1.00  0.00           O  
ATOM    789  CB  SER    52      30.738  27.747  28.904  1.00  0.00           C  
ATOM    790  OG  SER    52      30.612  26.572  29.598  1.00  0.00           O  
ATOM    791  H   SER    52      32.774  28.199  29.989  1.00  0.00           H  
ATOM    792  HA  SER    52      30.575  29.910  29.240  1.00  0.00           H  
ATOM    793  HB2 SER    52      29.834  27.842  28.302  1.00  0.00           H  
ATOM    794  HB3 SER    52      31.601  27.596  28.256  1.00  0.00           H  
ATOM    795  HG  SER    52      31.449  26.359  30.018  1.00  0.00           H  
ATOM    796  N   ASP    53      30.522  28.718  32.206  1.00  0.00           N  
ATOM    797  CA  ASP    53      29.826  28.711  33.544  1.00  0.00           C  
ATOM    798  C   ASP    53      29.532  30.138  34.092  1.00  0.00           C  
ATOM    799  O   ASP    53      28.694  30.349  34.966  1.00  0.00           O  
ATOM    800  CB  ASP    53      30.630  27.890  34.522  1.00  0.00           C  
ATOM    801  CG  ASP    53      30.488  26.427  34.368  1.00  0.00           C  
ATOM    802  OD1 ASP    53      30.797  25.597  35.224  1.00  0.00           O  
ATOM    803  OD2 ASP    53      29.868  26.074  33.385  1.00  0.00           O1-
ATOM    804  H   ASP    53      31.485  28.423  32.151  1.00  0.00           H  
ATOM    805  HA  ASP    53      28.867  28.213  33.408  1.00  0.00           H  
ATOM    806  HB2 ASP    53      31.681  28.171  34.453  1.00  0.00           H  
ATOM    807  HB3 ASP    53      30.219  28.097  35.509  1.00  0.00           H  
ATOM    808  N   LEU    54      30.277  31.144  33.543  1.00  0.00           N  
ATOM    809  CA  LEU    54      30.001  32.618  33.777  1.00  0.00           C  
ATOM    810  C   LEU    54      28.607  32.951  33.199  1.00  0.00           C  
ATOM    811  O   LEU    54      28.401  32.776  32.029  1.00  0.00           O  
ATOM    812  CB  LEU    54      31.088  33.463  33.115  1.00  0.00           C  
ATOM    813  CG  LEU    54      32.206  34.019  34.037  1.00  0.00           C  
ATOM    814  CD1 LEU    54      32.869  32.870  34.926  1.00  0.00           C  
ATOM    815  CD2 LEU    54      33.320  34.783  33.392  1.00  0.00           C  
ATOM    816  H   LEU    54      30.989  30.896  32.870  1.00  0.00           H  
ATOM    817  HA  LEU    54      29.968  32.752  34.858  1.00  0.00           H  
ATOM    818  HB2 LEU    54      31.542  32.854  32.333  1.00  0.00           H  
ATOM    819  HB3 LEU    54      30.617  34.351  32.695  1.00  0.00           H  
ATOM    820  HG  LEU    54      31.768  34.761  34.705  1.00  0.00           H  
ATOM    821 HD11 LEU    54      33.298  32.058  34.339  1.00  0.00           H  
ATOM    822 HD12 LEU    54      33.745  33.275  35.432  1.00  0.00           H  
ATOM    823 HD13 LEU    54      32.081  32.552  35.609  1.00  0.00           H  
ATOM    824 HD21 LEU    54      33.914  34.277  32.632  1.00  0.00           H  
ATOM    825 HD22 LEU    54      32.873  35.617  32.851  1.00  0.00           H  
ATOM    826 HD23 LEU    54      34.009  35.022  34.202  1.00  0.00           H  
ATOM    827  N   LEU    55      27.875  33.644  34.041  1.00  0.00           N  
ATOM    828  CA  LEU    55      26.488  34.253  33.826  1.00  0.00           C  
ATOM    829  C   LEU    55      26.483  35.731  33.489  1.00  0.00           C  
ATOM    830  O   LEU    55      27.514  36.421  33.713  1.00  0.00           O  
ATOM    831  CB  LEU    55      25.615  33.821  35.095  1.00  0.00           C  
ATOM    832  CG  LEU    55      25.344  32.324  35.247  1.00  0.00           C  
ATOM    833  CD1 LEU    55      25.009  31.978  36.685  1.00  0.00           C  
ATOM    834  CD2 LEU    55      24.071  31.969  34.541  1.00  0.00           C  
ATOM    835  H   LEU    55      28.331  33.802  34.927  1.00  0.00           H  
ATOM    836  HA  LEU    55      26.005  33.765  32.980  1.00  0.00           H  
ATOM    837  HB2 LEU    55      26.146  34.131  35.996  1.00  0.00           H  
ATOM    838  HB3 LEU    55      24.663  34.350  35.072  1.00  0.00           H  
ATOM    839  HG  LEU    55      26.137  31.640  34.945  1.00  0.00           H  
ATOM    840 HD11 LEU    55      25.896  31.886  37.313  1.00  0.00           H  
ATOM    841 HD12 LEU    55      24.421  32.782  37.126  1.00  0.00           H  
ATOM    842 HD13 LEU    55      24.508  31.038  36.915  1.00  0.00           H  
ATOM    843 HD21 LEU    55      24.216  32.194  33.485  1.00  0.00           H  
ATOM    844 HD22 LEU    55      23.912  30.893  34.623  1.00  0.00           H  
ATOM    845 HD23 LEU    55      23.119  32.438  34.786  1.00  0.00           H  
ATOM    846  N   SER    56      25.429  36.311  32.907  1.00  0.00           N  
ATOM    847  CA  SER    56      25.264  37.735  32.814  1.00  0.00           C  
ATOM    848  C   SER    56      25.244  38.440  34.180  1.00  0.00           C  
ATOM    849  O   SER    56      24.633  37.879  35.147  1.00  0.00           O  
ATOM    850  CB  SER    56      23.932  38.068  32.115  1.00  0.00           C  
ATOM    851  OG  SER    56      23.386  39.388  32.359  1.00  0.00           O  
ATOM    852  H   SER    56      24.599  35.740  32.839  1.00  0.00           H  
ATOM    853  HA  SER    56      26.098  37.976  32.154  1.00  0.00           H  
ATOM    854  HB2 SER    56      23.996  38.024  31.027  1.00  0.00           H  
ATOM    855  HB3 SER    56      23.232  37.329  32.504  1.00  0.00           H  
ATOM    856  HG  SER    56      22.564  39.444  31.865  1.00  0.00           H  
ATOM    857  N   PRO    57      25.654  39.719  34.258  1.00  0.00           N  
ATOM    858  CA  PRO    57      25.661  40.500  35.480  1.00  0.00           C  
ATOM    859  C   PRO    57      24.275  40.718  36.187  1.00  0.00           C  
ATOM    860  O   PRO    57      24.268  41.068  37.383  1.00  0.00           O  
ATOM    861  CD  PRO    57      26.291  40.478  33.164  1.00  0.00           C  
ATOM    862  CG  PRO    57      26.287  41.918  33.564  1.00  0.00           C  
ATOM    863  CB  PRO    57      26.501  41.767  35.033  1.00  0.00           C  
ATOM    864  HD2 PRO    57      25.764  40.485  32.210  1.00  0.00           H  
ATOM    865  HD3 PRO    57      27.272  40.048  32.963  1.00  0.00           H  
ATOM    866  HG2 PRO    57      25.316  42.361  33.345  1.00  0.00           H  
ATOM    867  HG3 PRO    57      27.107  42.465  33.100  1.00  0.00           H  
ATOM    868  HB2 PRO    57      26.032  42.590  35.572  1.00  0.00           H  
ATOM    869  HB3 PRO    57      27.545  41.680  35.334  1.00  0.00           H  
ATOM    870  HA  PRO    57      26.332  40.128  36.255  1.00  0.00           H  
ATOM    871  N   ILE    58      23.181  40.486  35.461  1.00  0.00           N  
ATOM    872  CA  ILE    58      21.745  40.615  35.887  1.00  0.00           C  
ATOM    873  C   ILE    58      21.436  39.492  36.875  1.00  0.00           C  
ATOM    874  O   ILE    58      20.618  39.618  37.790  1.00  0.00           O  
ATOM    875  CB  ILE    58      20.942  40.775  34.621  1.00  0.00           C  
ATOM    876  CG2 ILE    58      19.435  40.208  34.792  1.00  0.00           C  
ATOM    877  CG1 ILE    58      20.762  42.165  34.045  1.00  0.00           C  
ATOM    878  CD1 ILE    58      22.088  42.833  33.784  1.00  0.00           C  
ATOM    879  H   ILE    58      23.335  40.313  34.478  1.00  0.00           H  
ATOM    880  HA  ILE    58      21.542  41.528  36.447  1.00  0.00           H  
ATOM    881  HB  ILE    58      21.445  40.246  33.812  1.00  0.00           H  
ATOM    882 HG21 ILE    58      18.868  40.923  35.389  1.00  0.00           H  
ATOM    883 HG22 ILE    58      19.057  40.170  33.771  1.00  0.00           H  
ATOM    884 HG23 ILE    58      19.411  39.277  35.359  1.00  0.00           H  
ATOM    885 HG12 ILE    58      20.148  42.127  33.147  1.00  0.00           H  
ATOM    886 HG13 ILE    58      20.318  42.771  34.834  1.00  0.00           H  
ATOM    887 HD11 ILE    58      22.622  42.997  34.720  1.00  0.00           H  
ATOM    888 HD12 ILE    58      22.654  42.206  33.095  1.00  0.00           H  
ATOM    889 HD13 ILE    58      21.959  43.810  33.316  1.00  0.00           H  
ATOM    890  N   CYS    59      21.992  38.275  36.655  1.00  0.00           N  
ATOM    891  CA  CYS    59      21.766  37.022  37.451  1.00  0.00           C  
ATOM    892  C   CYS    59      22.477  37.114  38.813  1.00  0.00           C  
ATOM    893  O   CYS    59      23.668  37.364  38.942  1.00  0.00           O  
ATOM    894  CB  CYS    59      22.349  35.859  36.609  1.00  0.00           C  
ATOM    895  SG  CYS    59      21.792  34.195  37.017  1.00  0.00           S  
ATOM    896  H   CYS    59      22.768  38.252  36.009  1.00  0.00           H  
ATOM    897  HA  CYS    59      20.713  36.788  37.601  1.00  0.00           H  
ATOM    898  HB2 CYS    59      21.987  36.046  35.598  1.00  0.00           H  
ATOM    899  HB3 CYS    59      23.437  35.848  36.683  1.00  0.00           H  
ATOM    900  HG  CYS    59      22.522  33.547  36.106  1.00  0.00           H  
ATOM    901  N   GLU    60      21.648  36.824  39.852  1.00  0.00           N  
ATOM    902  CA  GLU    60      21.756  37.279  41.217  1.00  0.00           C  
ATOM    903  C   GLU    60      21.162  36.294  42.202  1.00  0.00           C  
ATOM    904  O   GLU    60      20.715  35.210  41.880  1.00  0.00           O  
ATOM    905  CB  GLU    60      20.911  38.594  41.419  1.00  0.00           C  
ATOM    906  CG  GLU    60      21.809  39.842  41.192  1.00  0.00           C  
ATOM    907  CD  GLU    60      22.608  40.241  42.421  1.00  0.00           C  
ATOM    908  OE1 GLU    60      22.941  39.455  43.268  1.00  0.00           O  
ATOM    909  OE2 GLU    60      22.640  41.483  42.616  1.00  0.00           O1-
ATOM    910  H   GLU    60      20.832  36.243  39.726  1.00  0.00           H  
ATOM    911  HA  GLU    60      22.771  37.534  41.524  1.00  0.00           H  
ATOM    912  HB2 GLU    60      20.048  38.623  40.753  1.00  0.00           H  
ATOM    913  HB3 GLU    60      20.562  38.690  42.446  1.00  0.00           H  
ATOM    914  HG2 GLU    60      22.513  39.716  40.371  1.00  0.00           H  
ATOM    915  HG3 GLU    60      21.130  40.683  41.047  1.00  0.00           H  
ATOM    916  N   NME    61      21.452  36.674  43.450  1.00  0.00           N  
ATOM    917  C   NME    61      21.242  35.764  44.600  1.00  0.00           C  
ATOM    918  H   NME    61      22.004  37.513  43.559  1.00  0.00           H  
ATOM    919  H1  NME    61      21.980  34.962  44.593  1.00  0.00           H  
ATOM    920  H2  NME    61      21.209  36.422  45.468  1.00  0.00           H  
ATOM    921  H3  NME    61      20.256  35.301  44.543  1.00  0.00           H  
TER     922      NME    61
CONECT  917  919  920  921
CONECT  919  917
CONECT  920  917
CONECT  921  917
END   
