# Supplementary material for: Exploring Aromatic Cage Flexibility Using Cosolvent Molecular Dynamics Simulations—An In-Silico Case Study of Tudor Domains
Source: J Chem Inf Model. 2024 May 21;64(11):4553–69. doi: 10.1021/acs.jcim.4c00298 (PMC11167732; doi:10.1021/acs.jcim.4c00298)
Supplement: Supplementary file 2 — ci4c00298_si_002.zip [file ci4c00298_si_002.zip › SMN/cluster_representatives/01_TMA_rep_c0.pdb]

TITLE     rep03.c0
REMARK   4      COMPLIES WITH FORMAT V. 3.0, 1-DEC-2006
REMARK 888
REMARK 888 WRITTEN BY MAESTRO (A PRODUCT OF SCHRODINGER, LLC)
CRYST1   64.309   64.309   64.309 109.47 109.47 109.47 P 1           1
ATOM      1  CH3 ACE     1      37.741  28.045  21.005  1.00  0.00           C  
ATOM      2  C   ACE     1      37.059  29.345  20.542  1.00  0.00           C  
ATOM      3  O   ACE     1      35.920  29.311  20.164  1.00  0.00           O  
ATOM      4  H1  ACE     1      37.989  28.231  22.051  1.00  0.00           H  
ATOM      5  H2  ACE     1      37.103  27.161  20.998  1.00  0.00           H  
ATOM      6  H3  ACE     1      38.565  27.876  20.313  1.00  0.00           H  
ATOM      7  N   LEU     2      37.905  30.369  20.385  1.00  0.00           N  
ATOM      8  CA  LEU     2      37.649  31.803  20.050  1.00  0.00           C  
ATOM      9  C   LEU     2      36.447  32.411  20.873  1.00  0.00           C  
ATOM     10  O   LEU     2      35.487  32.984  20.284  1.00  0.00           O  
ATOM     11  CB  LEU     2      37.483  31.946  18.532  1.00  0.00           C  
ATOM     12  CG  LEU     2      38.663  31.475  17.631  1.00  0.00           C  
ATOM     13  CD1 LEU     2      38.401  31.645  16.173  1.00  0.00           C  
ATOM     14  CD2 LEU     2      39.895  32.349  17.931  1.00  0.00           C  
ATOM     15  H   LEU     2      38.846  30.140  20.668  1.00  0.00           H  
ATOM     16  HA  LEU     2      38.530  32.372  20.343  1.00  0.00           H  
ATOM     17  HB2 LEU     2      36.613  31.378  18.206  1.00  0.00           H  
ATOM     18  HB3 LEU     2      37.217  32.995  18.397  1.00  0.00           H  
ATOM     19  HG  LEU     2      38.842  30.423  17.852  1.00  0.00           H  
ATOM     20 HD11 LEU     2      37.465  31.199  15.838  1.00  0.00           H  
ATOM     21 HD12 LEU     2      38.209  32.703  15.990  1.00  0.00           H  
ATOM     22 HD13 LEU     2      39.239  31.362  15.538  1.00  0.00           H  
ATOM     23 HD21 LEU     2      40.419  31.980  18.814  1.00  0.00           H  
ATOM     24 HD22 LEU     2      40.606  32.350  17.106  1.00  0.00           H  
ATOM     25 HD23 LEU     2      39.518  33.360  18.081  1.00  0.00           H  
ATOM     26  N   GLN     3      36.460  32.119  22.185  1.00  0.00           N  
ATOM     27  CA  GLN     3      35.444  32.576  23.208  1.00  0.00           C  
ATOM     28  C   GLN     3      35.357  34.145  23.224  1.00  0.00           C  
ATOM     29  O   GLN     3      36.420  34.763  23.182  1.00  0.00           O  
ATOM     30  CB  GLN     3      35.715  32.095  24.653  1.00  0.00           C  
ATOM     31  CG  GLN     3      35.594  30.548  24.714  1.00  0.00           C  
ATOM     32  CD  GLN     3      36.871  29.727  24.655  1.00  0.00           C  
ATOM     33  OE1 GLN     3      37.893  30.078  24.040  1.00  0.00           O  
ATOM     34  NE2 GLN     3      36.884  28.574  25.297  1.00  0.00           N  
ATOM     35  H   GLN     3      37.215  31.537  22.519  1.00  0.00           H  
ATOM     36  HA  GLN     3      34.429  32.261  22.965  1.00  0.00           H  
ATOM     37  HB2 GLN     3      36.693  32.409  25.018  1.00  0.00           H  
ATOM     38  HB3 GLN     3      34.917  32.577  25.218  1.00  0.00           H  
ATOM     39  HG2 GLN     3      35.091  30.353  25.661  1.00  0.00           H  
ATOM     40  HG3 GLN     3      35.021  30.251  23.836  1.00  0.00           H  
ATOM     41 HE21 GLN     3      36.030  28.231  25.714  1.00  0.00           H  
ATOM     42 HE22 GLN     3      37.674  27.955  25.181  1.00  0.00           H  
ATOM     43  N   GLN     4      34.115  34.677  23.403  1.00  0.00           N  
ATOM     44  CA  GLN     4      33.928  36.182  23.543  1.00  0.00           C  
ATOM     45  C   GLN     4      34.021  36.809  24.952  1.00  0.00           C  
ATOM     46  O   GLN     4      33.854  38.015  25.191  1.00  0.00           O  
ATOM     47  CB  GLN     4      32.604  36.525  22.857  1.00  0.00           C  
ATOM     48  CG  GLN     4      32.949  36.613  21.322  1.00  0.00           C  
ATOM     49  CD  GLN     4      33.696  37.878  20.875  1.00  0.00           C  
ATOM     50  OE1 GLN     4      33.856  38.841  21.553  1.00  0.00           O  
ATOM     51  NE2 GLN     4      34.289  37.879  19.723  1.00  0.00           N  
ATOM     52  H   GLN     4      33.295  34.088  23.418  1.00  0.00           H  
ATOM     53  HA  GLN     4      34.628  36.773  22.951  1.00  0.00           H  
ATOM     54  HB2 GLN     4      31.896  35.715  23.030  1.00  0.00           H  
ATOM     55  HB3 GLN     4      32.155  37.465  23.178  1.00  0.00           H  
ATOM     56  HG2 GLN     4      33.625  35.789  21.092  1.00  0.00           H  
ATOM     57  HG3 GLN     4      32.070  36.500  20.686  1.00  0.00           H  
ATOM     58 HE21 GLN     4      34.337  37.074  19.114  1.00  0.00           H  
ATOM     59 HE22 GLN     4      34.689  38.779  19.496  1.00  0.00           H  
ATOM     60  N   TRP     5      34.264  35.983  26.002  1.00  0.00           N  
ATOM     61  CA  TRP     5      34.715  36.318  27.383  1.00  0.00           C  
ATOM     62  C   TRP     5      36.160  36.845  27.261  1.00  0.00           C  
ATOM     63  O   TRP     5      37.076  36.270  26.676  1.00  0.00           O  
ATOM     64  CB  TRP     5      34.696  35.104  28.250  1.00  0.00           C  
ATOM     65  CG  TRP     5      33.229  34.639  28.545  1.00  0.00           C  
ATOM     66  CD1 TRP     5      32.711  33.440  28.200  1.00  0.00           C  
ATOM     67  NE1 TRP     5      31.456  33.257  28.816  1.00  0.00           N  
ATOM     68  CE2 TRP     5      31.090  34.385  29.528  1.00  0.00           C  
ATOM     69  CZ2 TRP     5      29.932  34.754  30.269  1.00  0.00           C  
ATOM     70  CH2 TRP     5      29.957  35.905  31.098  1.00  0.00           C  
ATOM     71  CZ3 TRP     5      30.989  36.801  30.876  1.00  0.00           C  
ATOM     72  CE3 TRP     5      32.030  36.534  29.896  1.00  0.00           C  
ATOM     73  CD2 TRP     5      32.222  35.240  29.339  1.00  0.00           C  
ATOM     74  H   TRP     5      34.394  35.000  25.811  1.00  0.00           H  
ATOM     75  HA  TRP     5      34.036  37.086  27.753  1.00  0.00           H  
ATOM     76  HB2 TRP     5      35.160  34.269  27.726  1.00  0.00           H  
ATOM     77  HB3 TRP     5      35.239  35.256  29.183  1.00  0.00           H  
ATOM     78  HD1 TRP     5      33.228  32.659  27.664  1.00  0.00           H  
ATOM     79  HE1 TRP     5      30.957  32.380  28.862  1.00  0.00           H  
ATOM     80  HZ2 TRP     5      29.121  34.040  30.253  1.00  0.00           H  
ATOM     81  HH2 TRP     5      29.108  36.182  31.706  1.00  0.00           H  
ATOM     82  HZ3 TRP     5      31.059  37.667  31.519  1.00  0.00           H  
ATOM     83  HE3 TRP     5      32.813  37.280  29.913  1.00  0.00           H  
ATOM     84  N   LYS     6      36.375  37.962  27.974  1.00  0.00           N  
ATOM     85  CA  LYS     6      37.589  38.773  28.111  1.00  0.00           C  
ATOM     86  C   LYS     6      37.860  39.150  29.511  1.00  0.00           C  
ATOM     87  O   LYS     6      36.931  39.251  30.306  1.00  0.00           O  
ATOM     88  CB  LYS     6      37.593  39.928  27.112  1.00  0.00           C  
ATOM     89  CG  LYS     6      37.540  39.279  25.713  1.00  0.00           C  
ATOM     90  CD  LYS     6      37.715  40.309  24.634  1.00  0.00           C  
ATOM     91  CE  LYS     6      37.204  39.859  23.267  1.00  0.00           C  
ATOM     92  NZ  LYS     6      37.708  40.773  22.259  1.00  0.00           N1+
ATOM     93  H   LYS     6      35.534  38.439  28.266  1.00  0.00           H  
ATOM     94  HA  LYS     6      38.432  38.136  27.840  1.00  0.00           H  
ATOM     95  HB2 LYS     6      36.714  40.558  27.255  1.00  0.00           H  
ATOM     96  HB3 LYS     6      38.526  40.486  27.174  1.00  0.00           H  
ATOM     97  HG2 LYS     6      38.237  38.450  25.588  1.00  0.00           H  
ATOM     98  HG3 LYS     6      36.521  38.928  25.544  1.00  0.00           H  
ATOM     99  HD2 LYS     6      37.229  41.245  24.907  1.00  0.00           H  
ATOM    100  HD3 LYS     6      38.791  40.478  24.660  1.00  0.00           H  
ATOM    101  HE2 LYS     6      37.447  38.835  22.984  1.00  0.00           H  
ATOM    102  HE3 LYS     6      36.119  39.937  23.200  1.00  0.00           H  
ATOM    103  HZ1 LYS     6      37.521  40.520  21.298  1.00  0.00           H  
ATOM    104  HZ2 LYS     6      37.428  41.727  22.433  1.00  0.00           H  
ATOM    105  HZ3 LYS     6      38.713  40.757  22.361  1.00  0.00           H  
ATOM    106  N   VAL     7      39.131  39.492  29.749  1.00  0.00           N  
ATOM    107  CA  VAL     7      39.507  40.227  30.933  1.00  0.00           C  
ATOM    108  C   VAL     7      38.882  41.672  30.993  1.00  0.00           C  
ATOM    109  O   VAL     7      38.903  42.412  29.991  1.00  0.00           O  
ATOM    110  CB  VAL     7      41.052  40.152  30.954  1.00  0.00           C  
ATOM    111  CG1 VAL     7      41.686  40.963  32.035  1.00  0.00           C  
ATOM    112  CG2 VAL     7      41.418  38.630  31.225  1.00  0.00           C  
ATOM    113  H   VAL     7      39.638  39.475  28.876  1.00  0.00           H  
ATOM    114  HA  VAL     7      39.155  39.662  31.797  1.00  0.00           H  
ATOM    115  HB  VAL     7      41.513  40.552  30.051  1.00  0.00           H  
ATOM    116 HG11 VAL     7      41.532  42.023  31.835  1.00  0.00           H  
ATOM    117 HG12 VAL     7      41.432  40.588  33.026  1.00  0.00           H  
ATOM    118 HG13 VAL     7      42.769  40.845  32.075  1.00  0.00           H  
ATOM    119 HG21 VAL     7      41.048  38.310  32.199  1.00  0.00           H  
ATOM    120 HG22 VAL     7      41.059  38.006  30.407  1.00  0.00           H  
ATOM    121 HG23 VAL     7      42.500  38.497  31.216  1.00  0.00           H  
ATOM    122  N   GLY     8      38.217  41.905  32.163  1.00  0.00           N  
ATOM    123  CA  GLY     8      37.492  43.132  32.428  1.00  0.00           C  
ATOM    124  C   GLY     8      35.947  42.987  32.273  1.00  0.00           C  
ATOM    125  O   GLY     8      35.169  43.912  32.307  1.00  0.00           O  
ATOM    126  H   GLY     8      38.374  41.258  32.923  1.00  0.00           H  
ATOM    127  HA2 GLY     8      37.687  43.444  33.453  1.00  0.00           H  
ATOM    128  HA3 GLY     8      37.848  43.934  31.781  1.00  0.00           H  
ATOM    129  N   ASP     9      35.484  41.738  31.848  1.00  0.00           N  
ATOM    130  CA  ASP     9      34.042  41.469  31.580  1.00  0.00           C  
ATOM    131  C   ASP     9      33.171  41.317  32.844  1.00  0.00           C  
ATOM    132  O   ASP     9      33.539  40.635  33.795  1.00  0.00           O  
ATOM    133  CB  ASP     9      33.822  40.256  30.686  1.00  0.00           C  
ATOM    134  CG  ASP     9      34.189  40.362  29.189  1.00  0.00           C  
ATOM    135  OD1 ASP     9      34.661  41.388  28.758  1.00  0.00           O  
ATOM    136  OD2 ASP     9      33.840  39.393  28.444  1.00  0.00           O1-
ATOM    137  H   ASP     9      36.136  40.974  31.734  1.00  0.00           H  
ATOM    138  HA  ASP     9      33.713  42.372  31.066  1.00  0.00           H  
ATOM    139  HB2 ASP     9      34.331  39.368  31.061  1.00  0.00           H  
ATOM    140  HB3 ASP     9      32.772  39.969  30.737  1.00  0.00           H  
ATOM    141  N   LYS    10      31.933  41.872  32.833  1.00  0.00           N  
ATOM    142  CA  LYS    10      31.046  41.853  34.021  1.00  0.00           C  
ATOM    143  C   LYS    10      30.259  40.633  34.077  1.00  0.00           C  
ATOM    144  O   LYS    10      29.486  40.341  33.172  1.00  0.00           O  
ATOM    145  CB  LYS    10      30.191  43.193  33.985  1.00  0.00           C  
ATOM    146  CG  LYS    10      30.760  44.385  34.731  1.00  0.00           C  
ATOM    147  CD  LYS    10      32.194  44.736  34.333  1.00  0.00           C  
ATOM    148  CE  LYS    10      32.182  45.446  32.904  1.00  0.00           C  
ATOM    149  NZ  LYS    10      33.478  46.125  32.619  1.00  0.00           N1+
ATOM    150  H   LYS    10      31.634  42.359  32.001  1.00  0.00           H  
ATOM    151  HA  LYS    10      31.690  42.008  34.886  1.00  0.00           H  
ATOM    152  HB2 LYS    10      29.915  43.480  32.970  1.00  0.00           H  
ATOM    153  HB3 LYS    10      29.271  43.033  34.547  1.00  0.00           H  
ATOM    154  HG2 LYS    10      30.087  45.228  34.578  1.00  0.00           H  
ATOM    155  HG3 LYS    10      30.873  44.140  35.786  1.00  0.00           H  
ATOM    156  HD2 LYS    10      32.402  45.500  35.081  1.00  0.00           H  
ATOM    157  HD3 LYS    10      33.005  44.008  34.300  1.00  0.00           H  
ATOM    158  HE2 LYS    10      31.982  44.736  32.102  1.00  0.00           H  
ATOM    159  HE3 LYS    10      31.443  46.246  32.944  1.00  0.00           H  
ATOM    160  HZ1 LYS    10      33.847  46.717  33.349  1.00  0.00           H  
ATOM    161  HZ2 LYS    10      34.232  45.500  32.373  1.00  0.00           H  
ATOM    162  HZ3 LYS    10      33.467  46.684  31.778  1.00  0.00           H  
ATOM    163  N   CYS    11      30.389  39.859  35.151  1.00  0.00           N  
ATOM    164  CA  CYS    11      29.838  38.488  35.319  1.00  0.00           C  
ATOM    165  C   CYS    11      28.948  38.307  36.606  1.00  0.00           C  
ATOM    166  O   CYS    11      28.776  39.185  37.429  1.00  0.00           O  
ATOM    167  CB  CYS    11      31.081  37.492  35.253  1.00  0.00           C  
ATOM    168  SG  CYS    11      32.654  37.830  36.125  1.00  0.00           S  
ATOM    169  H   CYS    11      30.874  40.218  35.961  1.00  0.00           H  
ATOM    170  HA  CYS    11      29.201  38.256  34.465  1.00  0.00           H  
ATOM    171  HB2 CYS    11      30.688  36.536  35.600  1.00  0.00           H  
ATOM    172  HB3 CYS    11      31.306  37.441  34.188  1.00  0.00           H  
ATOM    173  HG  CYS    11      33.019  38.680  35.160  1.00  0.00           H  
ATOM    174  N   SER    12      28.532  37.086  36.852  1.00  0.00           N  
ATOM    175  CA  SER    12      28.016  36.671  38.173  1.00  0.00           C  
ATOM    176  C   SER    12      28.192  35.143  38.230  1.00  0.00           C  
ATOM    177  O   SER    12      28.315  34.504  37.188  1.00  0.00           O  
ATOM    178  CB  SER    12      26.545  37.140  38.344  1.00  0.00           C  
ATOM    179  OG  SER    12      26.066  36.671  39.562  1.00  0.00           O  
ATOM    180  H   SER    12      28.718  36.324  36.217  1.00  0.00           H  
ATOM    181  HA  SER    12      28.683  37.092  38.926  1.00  0.00           H  
ATOM    182  HB2 SER    12      26.496  38.227  38.404  1.00  0.00           H  
ATOM    183  HB3 SER    12      25.857  36.738  37.601  1.00  0.00           H  
ATOM    184  HG  SER    12      25.312  37.231  39.759  1.00  0.00           H  
ATOM    185  N   ALA    13      28.392  34.586  39.428  1.00  0.00           N  
ATOM    186  CA  ALA    13      28.611  33.149  39.702  1.00  0.00           C  
ATOM    187  C   ALA    13      28.137  32.667  41.099  1.00  0.00           C  
ATOM    188  O   ALA    13      27.957  33.486  42.005  1.00  0.00           O  
ATOM    189  CB  ALA    13      30.060  32.826  39.545  1.00  0.00           C  
ATOM    190  H   ALA    13      28.270  35.129  40.272  1.00  0.00           H  
ATOM    191  HA  ALA    13      28.060  32.529  38.995  1.00  0.00           H  
ATOM    192  HB1 ALA    13      30.471  33.149  38.588  1.00  0.00           H  
ATOM    193  HB2 ALA    13      30.690  33.234  40.334  1.00  0.00           H  
ATOM    194  HB3 ALA    13      30.160  31.757  39.735  1.00  0.00           H  
ATOM    195  N   ILE    14      27.775  31.419  41.219  1.00  0.00           N  
ATOM    196  CA  ILE    14      27.746  30.767  42.539  1.00  0.00           C  
ATOM    197  C   ILE    14      29.100  30.817  43.278  1.00  0.00           C  
ATOM    198  O   ILE    14      30.082  30.147  42.878  1.00  0.00           O  
ATOM    199  CB  ILE    14      27.339  29.275  42.420  1.00  0.00           C  
ATOM    200  CG2 ILE    14      27.216  28.731  43.846  1.00  0.00           C  
ATOM    201  CG1 ILE    14      25.956  29.025  41.741  1.00  0.00           C  
ATOM    202  CD1 ILE    14      25.781  27.565  41.304  1.00  0.00           C  
ATOM    203  H   ILE    14      27.943  30.797  40.441  1.00  0.00           H  
ATOM    204  HA  ILE    14      27.072  31.294  43.214  1.00  0.00           H  
ATOM    205  HB  ILE    14      28.195  28.817  41.924  1.00  0.00           H  
ATOM    206 HG21 ILE    14      26.571  29.372  44.446  1.00  0.00           H  
ATOM    207 HG22 ILE    14      26.715  27.768  43.743  1.00  0.00           H  
ATOM    208 HG23 ILE    14      28.223  28.584  44.236  1.00  0.00           H  
ATOM    209 HG12 ILE    14      25.127  29.229  42.419  1.00  0.00           H  
ATOM    210 HG13 ILE    14      25.795  29.636  40.853  1.00  0.00           H  
ATOM    211 HD11 ILE    14      25.291  27.673  40.337  1.00  0.00           H  
ATOM    212 HD12 ILE    14      26.704  27.040  41.061  1.00  0.00           H  
ATOM    213 HD13 ILE    14      25.151  26.977  41.972  1.00  0.00           H  
ATOM    214  N   TRP    15      29.186  31.616  44.368  1.00  0.00           N  
ATOM    215  CA  TRP    15      30.414  31.665  45.211  1.00  0.00           C  
ATOM    216  C   TRP    15      30.351  30.447  46.160  1.00  0.00           C  
ATOM    217  O   TRP    15      29.531  30.362  47.131  1.00  0.00           O  
ATOM    218  CB  TRP    15      30.326  33.016  45.976  1.00  0.00           C  
ATOM    219  CG  TRP    15      31.439  33.320  46.940  1.00  0.00           C  
ATOM    220  CD1 TRP    15      32.429  32.500  47.365  1.00  0.00           C  
ATOM    221  NE1 TRP    15      33.265  33.191  48.224  1.00  0.00           N  
ATOM    222  CE2 TRP    15      32.858  34.442  48.460  1.00  0.00           C  
ATOM    223  CZ2 TRP    15      33.358  35.468  49.302  1.00  0.00           C  
ATOM    224  CH2 TRP    15      32.711  36.727  49.276  1.00  0.00           C  
ATOM    225  CZ3 TRP    15      31.730  36.943  48.341  1.00  0.00           C  
ATOM    226  CE3 TRP    15      31.227  35.931  47.520  1.00  0.00           C  
ATOM    227  CD2 TRP    15      31.787  34.602  47.565  1.00  0.00           C  
ATOM    228  H   TRP    15      28.348  32.001  44.782  1.00  0.00           H  
ATOM    229  HA  TRP    15      31.305  31.644  44.582  1.00  0.00           H  
ATOM    230  HB2 TRP    15      30.141  33.843  45.292  1.00  0.00           H  
ATOM    231  HB3 TRP    15      29.431  32.976  46.596  1.00  0.00           H  
ATOM    232  HD1 TRP    15      32.608  31.485  47.041  1.00  0.00           H  
ATOM    233  HE1 TRP    15      34.036  32.837  48.773  1.00  0.00           H  
ATOM    234  HZ2 TRP    15      34.165  35.306  50.001  1.00  0.00           H  
ATOM    235  HH2 TRP    15      33.018  37.472  49.995  1.00  0.00           H  
ATOM    236  HZ3 TRP    15      31.342  37.946  48.253  1.00  0.00           H  
ATOM    237  HE3 TRP    15      30.444  36.239  46.842  1.00  0.00           H  
ATOM    238  N   SER    16      31.260  29.473  45.975  1.00  0.00           N  
ATOM    239  CA  SER    16      31.262  28.098  46.538  1.00  0.00           C  
ATOM    240  C   SER    16      31.436  28.003  48.067  1.00  0.00           C  
ATOM    241  O   SER    16      30.819  27.229  48.785  1.00  0.00           O  
ATOM    242  CB  SER    16      32.333  27.182  45.942  1.00  0.00           C  
ATOM    243  OG  SER    16      33.521  27.887  45.915  1.00  0.00           O  
ATOM    244  H   SER    16      31.909  29.616  45.214  1.00  0.00           H  
ATOM    245  HA  SER    16      30.337  27.655  46.170  1.00  0.00           H  
ATOM    246  HB2 SER    16      32.455  26.316  46.592  1.00  0.00           H  
ATOM    247  HB3 SER    16      32.069  26.940  44.913  1.00  0.00           H  
ATOM    248  HG  SER    16      33.690  28.418  45.134  1.00  0.00           H  
ATOM    249  N   GLU    17      32.275  28.894  48.635  1.00  0.00           N  
ATOM    250  CA  GLU    17      32.433  29.073  50.077  1.00  0.00           C  
ATOM    251  C   GLU    17      31.074  29.491  50.757  1.00  0.00           C  
ATOM    252  O   GLU    17      30.810  28.986  51.837  1.00  0.00           O  
ATOM    253  CB  GLU    17      33.585  30.112  50.373  1.00  0.00           C  
ATOM    254  CG  GLU    17      33.996  30.118  51.833  1.00  0.00           C  
ATOM    255  CD  GLU    17      35.430  30.706  52.128  1.00  0.00           C  
ATOM    256  OE1 GLU    17      36.194  30.190  53.038  1.00  0.00           O  
ATOM    257  OE2 GLU    17      35.742  31.762  51.500  1.00  0.00           O1-
ATOM    258  H   GLU    17      32.764  29.341  47.872  1.00  0.00           H  
ATOM    259  HA  GLU    17      32.860  28.173  50.520  1.00  0.00           H  
ATOM    260  HB2 GLU    17      34.480  29.813  49.828  1.00  0.00           H  
ATOM    261  HB3 GLU    17      33.312  31.123  50.069  1.00  0.00           H  
ATOM    262  HG2 GLU    17      33.264  30.673  52.419  1.00  0.00           H  
ATOM    263  HG3 GLU    17      33.935  29.110  52.243  1.00  0.00           H  
ATOM    264  N   ASP    18      30.188  30.215  50.085  1.00  0.00           N  
ATOM    265  CA  ASP    18      28.813  30.553  50.607  1.00  0.00           C  
ATOM    266  C   ASP    18      27.716  29.668  50.038  1.00  0.00           C  
ATOM    267  O   ASP    18      27.101  28.923  50.780  1.00  0.00           O  
ATOM    268  CB  ASP    18      28.512  31.982  50.337  1.00  0.00           C  
ATOM    269  CG  ASP    18      27.326  32.588  51.066  1.00  0.00           C  
ATOM    270  OD1 ASP    18      26.700  31.877  51.922  1.00  0.00           O  
ATOM    271  OD2 ASP    18      26.895  33.744  50.786  1.00  0.00           O1-
ATOM    272  H   ASP    18      30.364  30.633  49.183  1.00  0.00           H  
ATOM    273  HA  ASP    18      28.820  30.379  51.682  1.00  0.00           H  
ATOM    274  HB2 ASP    18      29.401  32.553  50.606  1.00  0.00           H  
ATOM    275  HB3 ASP    18      28.389  32.115  49.262  1.00  0.00           H  
ATOM    276  N   GLY    19      27.468  29.547  48.724  1.00  0.00           N  
ATOM    277  CA  GLY    19      26.321  28.944  48.021  1.00  0.00           C  
ATOM    278  C   GLY    19      25.320  29.886  47.317  1.00  0.00           C  
ATOM    279  O   GLY    19      24.537  29.432  46.512  1.00  0.00           O  
ATOM    280  H   GLY    19      28.218  29.978  48.202  1.00  0.00           H  
ATOM    281  HA2 GLY    19      26.809  28.339  47.258  1.00  0.00           H  
ATOM    282  HA3 GLY    19      25.766  28.286  48.691  1.00  0.00           H  
ATOM    283  N   CYS    20      25.425  31.167  47.575  1.00  0.00           N  
ATOM    284  CA  CYS    20      24.716  32.224  46.860  1.00  0.00           C  
ATOM    285  C   CYS    20      25.397  32.626  45.593  1.00  0.00           C  
ATOM    286  O   CYS    20      26.604  32.627  45.478  1.00  0.00           O  
ATOM    287  CB  CYS    20      24.425  33.269  47.960  1.00  0.00           C  
ATOM    288  SG  CYS    20      23.661  34.819  47.282  1.00  0.00           S  
ATOM    289  H   CYS    20      26.039  31.401  48.342  1.00  0.00           H  
ATOM    290  HA  CYS    20      23.804  31.780  46.460  1.00  0.00           H  
ATOM    291  HB2 CYS    20      23.623  33.046  48.663  1.00  0.00           H  
ATOM    292  HB3 CYS    20      25.379  33.514  48.428  1.00  0.00           H  
ATOM    293  HG  CYS    20      24.651  35.132  46.441  1.00  0.00           H  
ATOM    294  N   ILE    21      24.577  33.316  44.737  1.00  0.00           N  
ATOM    295  CA  ILE    21      25.061  33.976  43.463  1.00  0.00           C  
ATOM    296  C   ILE    21      25.413  35.493  43.635  1.00  0.00           C  
ATOM    297  O   ILE    21      24.764  36.280  44.378  1.00  0.00           O  
ATOM    298  CB  ILE    21      24.102  33.532  42.354  1.00  0.00           C  
ATOM    299  CG2 ILE    21      23.995  34.382  41.079  1.00  0.00           C  
ATOM    300  CG1 ILE    21      24.315  32.028  42.032  1.00  0.00           C  
ATOM    301  CD1 ILE    21      23.056  31.460  41.395  1.00  0.00           C  
ATOM    302  H   ILE    21      23.618  33.423  45.038  1.00  0.00           H  
ATOM    303  HA  ILE    21      26.002  33.506  43.174  1.00  0.00           H  
ATOM    304  HB  ILE    21      23.144  33.564  42.873  1.00  0.00           H  
ATOM    305 HG21 ILE    21      23.710  35.392  41.372  1.00  0.00           H  
ATOM    306 HG22 ILE    21      24.956  34.492  40.578  1.00  0.00           H  
ATOM    307 HG23 ILE    21      23.204  33.988  40.441  1.00  0.00           H  
ATOM    308 HG12 ILE    21      25.030  31.970  41.212  1.00  0.00           H  
ATOM    309 HG13 ILE    21      24.586  31.464  42.925  1.00  0.00           H  
ATOM    310 HD11 ILE    21      23.074  30.373  41.475  1.00  0.00           H  
ATOM    311 HD12 ILE    21      22.186  31.686  42.012  1.00  0.00           H  
ATOM    312 HD13 ILE    21      22.945  31.737  40.347  1.00  0.00           H  
ATOM    313  N   TYR    22      26.557  35.853  43.113  1.00  0.00           N  
ATOM    314  CA  TYR    22      27.175  37.214  43.279  1.00  0.00           C  
ATOM    315  C   TYR    22      27.754  37.764  42.024  1.00  0.00           C  
ATOM    316  O   TYR    22      28.540  37.097  41.351  1.00  0.00           O  
ATOM    317  CB  TYR    22      28.233  37.269  44.396  1.00  0.00           C  
ATOM    318  CG  TYR    22      27.771  36.902  45.730  1.00  0.00           C  
ATOM    319  CD1 TYR    22      27.775  35.505  46.157  1.00  0.00           C  
ATOM    320  CE1 TYR    22      27.415  35.164  47.480  1.00  0.00           C  
ATOM    321  CZ  TYR    22      26.924  36.152  48.311  1.00  0.00           C  
ATOM    322  OH  TYR    22      26.560  35.894  49.620  1.00  0.00           O  
ATOM    323  CE2 TYR    22      26.746  37.440  47.873  1.00  0.00           C  
ATOM    324  CD2 TYR    22      27.200  37.824  46.593  1.00  0.00           C  
ATOM    325  H   TYR    22      26.977  35.136  42.539  1.00  0.00           H  
ATOM    326  HA  TYR    22      26.367  37.881  43.581  1.00  0.00           H  
ATOM    327  HB2 TYR    22      29.081  36.617  44.180  1.00  0.00           H  
ATOM    328  HB3 TYR    22      28.651  38.271  44.491  1.00  0.00           H  
ATOM    329  HD1 TYR    22      28.070  34.750  45.442  1.00  0.00           H  
ATOM    330  HE1 TYR    22      27.452  34.159  47.876  1.00  0.00           H  
ATOM    331  HH  TYR    22      26.735  35.013  49.959  1.00  0.00           H  
ATOM    332  HE2 TYR    22      26.337  38.198  48.525  1.00  0.00           H  
ATOM    333  HD2 TYR    22      26.941  38.797  46.203  1.00  0.00           H  
ATOM    334  N   PRO    23      27.532  38.981  41.620  1.00  0.00           N  
ATOM    335  CA  PRO    23      28.197  39.682  40.494  1.00  0.00           C  
ATOM    336  C   PRO    23      29.642  39.943  40.790  1.00  0.00           C  
ATOM    337  O   PRO    23      30.144  40.050  41.914  1.00  0.00           O  
ATOM    338  CD  PRO    23      26.351  39.807  41.937  1.00  0.00           C  
ATOM    339  CG  PRO    23      26.470  41.112  41.279  1.00  0.00           C  
ATOM    340  CB  PRO    23      27.432  40.955  40.043  1.00  0.00           C  
ATOM    341  HD2 PRO    23      26.418  40.019  43.004  1.00  0.00           H  
ATOM    342  HD3 PRO    23      25.427  39.338  41.599  1.00  0.00           H  
ATOM    343  HG2 PRO    23      26.853  41.906  41.921  1.00  0.00           H  
ATOM    344  HG3 PRO    23      25.510  41.418  40.862  1.00  0.00           H  
ATOM    345  HB2 PRO    23      27.998  41.878  39.919  1.00  0.00           H  
ATOM    346  HB3 PRO    23      26.867  40.786  39.126  1.00  0.00           H  
ATOM    347  HA  PRO    23      28.209  38.979  39.661  1.00  0.00           H  
ATOM    348  N   ALA    24      30.359  40.015  39.688  1.00  0.00           N  
ATOM    349  CA  ALA    24      31.826  39.942  39.734  1.00  0.00           C  
ATOM    350  C   ALA    24      32.389  40.526  38.401  1.00  0.00           C  
ATOM    351  O   ALA    24      31.651  40.718  37.446  1.00  0.00           O  
ATOM    352  CB  ALA    24      32.230  38.440  39.869  1.00  0.00           C  
ATOM    353  H   ALA    24      29.942  40.090  38.771  1.00  0.00           H  
ATOM    354  HA  ALA    24      32.178  40.549  40.567  1.00  0.00           H  
ATOM    355  HB1 ALA    24      33.302  38.255  39.943  1.00  0.00           H  
ATOM    356  HB2 ALA    24      31.708  38.054  40.744  1.00  0.00           H  
ATOM    357  HB3 ALA    24      31.926  37.828  39.019  1.00  0.00           H  
ATOM    358  N   THR    25      33.698  40.760  38.410  1.00  0.00           N  
ATOM    359  CA  THR    25      34.384  41.019  37.157  1.00  0.00           C  
ATOM    360  C   THR    25      35.422  39.913  36.768  1.00  0.00           C  
ATOM    361  O   THR    25      35.968  39.296  37.685  1.00  0.00           O  
ATOM    362  CB  THR    25      35.007  42.431  37.095  1.00  0.00           C  
ATOM    363  CG2 THR    25      35.554  42.809  35.701  1.00  0.00           C  
ATOM    364  OG1 THR    25      34.109  43.407  37.425  1.00  0.00           O  
ATOM    365  H   THR    25      34.219  40.444  39.216  1.00  0.00           H  
ATOM    366  HA  THR    25      33.598  41.060  36.402  1.00  0.00           H  
ATOM    367  HB  THR    25      35.828  42.425  37.812  1.00  0.00           H  
ATOM    368 HG21 THR    25      35.039  42.399  34.833  1.00  0.00           H  
ATOM    369 HG22 THR    25      35.533  43.895  35.606  1.00  0.00           H  
ATOM    370 HG23 THR    25      36.588  42.487  35.572  1.00  0.00           H  
ATOM    371  HG1 THR    25      34.039  43.208  38.362  1.00  0.00           H  
ATOM    372  N   ILE    26      35.716  39.682  35.483  1.00  0.00           N  
ATOM    373  CA  ILE    26      36.738  38.673  35.002  1.00  0.00           C  
ATOM    374  C   ILE    26      38.098  39.407  35.098  1.00  0.00           C  
ATOM    375  O   ILE    26      38.213  40.389  34.419  1.00  0.00           O  
ATOM    376  CB  ILE    26      36.402  38.097  33.593  1.00  0.00           C  
ATOM    377  CG2 ILE    26      37.509  37.176  33.188  1.00  0.00           C  
ATOM    378  CG1 ILE    26      35.000  37.354  33.669  1.00  0.00           C  
ATOM    379  CD1 ILE    26      34.557  36.713  32.338  1.00  0.00           C  
ATOM    380  H   ILE    26      35.364  40.245  34.723  1.00  0.00           H  
ATOM    381  HA  ILE    26      36.690  37.899  35.768  1.00  0.00           H  
ATOM    382  HB  ILE    26      36.410  38.922  32.880  1.00  0.00           H  
ATOM    383 HG21 ILE    26      38.476  37.680  33.224  1.00  0.00           H  
ATOM    384 HG22 ILE    26      37.429  36.344  33.887  1.00  0.00           H  
ATOM    385 HG23 ILE    26      37.293  36.837  32.175  1.00  0.00           H  
ATOM    386 HG12 ILE    26      34.914  36.619  34.470  1.00  0.00           H  
ATOM    387 HG13 ILE    26      34.316  38.177  33.874  1.00  0.00           H  
ATOM    388 HD11 ILE    26      33.470  36.644  32.310  1.00  0.00           H  
ATOM    389 HD12 ILE    26      34.821  37.449  31.578  1.00  0.00           H  
ATOM    390 HD13 ILE    26      35.117  35.787  32.211  1.00  0.00           H  
ATOM    391  N   ALA    27      39.037  38.876  35.894  1.00  0.00           N  
ATOM    392  CA  ALA    27      40.364  39.479  35.942  1.00  0.00           C  
ATOM    393  C   ALA    27      41.513  38.709  35.293  1.00  0.00           C  
ATOM    394  O   ALA    27      42.667  39.116  35.288  1.00  0.00           O  
ATOM    395  CB  ALA    27      40.611  39.717  37.394  1.00  0.00           C  
ATOM    396  H   ALA    27      38.864  37.959  36.282  1.00  0.00           H  
ATOM    397  HA  ALA    27      40.219  40.458  35.486  1.00  0.00           H  
ATOM    398  HB1 ALA    27      39.811  40.251  37.908  1.00  0.00           H  
ATOM    399  HB2 ALA    27      40.968  38.814  37.888  1.00  0.00           H  
ATOM    400  HB3 ALA    27      41.479  40.375  37.433  1.00  0.00           H  
ATOM    401  N   SER    28      41.210  37.547  34.765  1.00  0.00           N  
ATOM    402  CA  SER    28      42.108  36.605  34.105  1.00  0.00           C  
ATOM    403  C   SER    28      41.299  35.523  33.378  1.00  0.00           C  
ATOM    404  O   SER    28      40.180  35.206  33.820  1.00  0.00           O  
ATOM    405  CB  SER    28      43.202  36.032  35.050  1.00  0.00           C  
ATOM    406  OG  SER    28      44.065  35.112  34.432  1.00  0.00           O  
ATOM    407  H   SER    28      40.247  37.252  34.845  1.00  0.00           H  
ATOM    408  HA  SER    28      42.613  37.150  33.308  1.00  0.00           H  
ATOM    409  HB2 SER    28      43.733  36.863  35.515  1.00  0.00           H  
ATOM    410  HB3 SER    28      42.665  35.428  35.782  1.00  0.00           H  
ATOM    411  HG  SER    28      43.598  34.359  34.063  1.00  0.00           H  
ATOM    412  N   ILE    29      41.846  35.001  32.273  1.00  0.00           N  
ATOM    413  CA  ILE    29      41.359  33.756  31.615  1.00  0.00           C  
ATOM    414  C   ILE    29      42.462  32.790  31.168  1.00  0.00           C  
ATOM    415  O   ILE    29      43.340  33.160  30.408  1.00  0.00           O  
ATOM    416  CB  ILE    29      40.284  34.037  30.483  1.00  0.00           C  
ATOM    417  CG2 ILE    29      39.576  32.721  30.199  1.00  0.00           C  
ATOM    418  CG1 ILE    29      39.208  35.076  30.793  1.00  0.00           C  
ATOM    419  CD1 ILE    29      38.563  35.715  29.580  1.00  0.00           C  
ATOM    420  H   ILE    29      42.720  35.387  31.949  1.00  0.00           H  
ATOM    421  HA  ILE    29      40.864  33.255  32.446  1.00  0.00           H  
ATOM    422  HB  ILE    29      40.767  34.358  29.560  1.00  0.00           H  
ATOM    423 HG21 ILE    29      40.250  32.042  29.677  1.00  0.00           H  
ATOM    424 HG22 ILE    29      39.063  32.337  31.081  1.00  0.00           H  
ATOM    425 HG23 ILE    29      38.825  32.900  29.430  1.00  0.00           H  
ATOM    426 HG12 ILE    29      38.490  34.670  31.506  1.00  0.00           H  
ATOM    427 HG13 ILE    29      39.548  35.968  31.319  1.00  0.00           H  
ATOM    428 HD11 ILE    29      38.066  34.947  28.986  1.00  0.00           H  
ATOM    429 HD12 ILE    29      37.802  36.425  29.903  1.00  0.00           H  
ATOM    430 HD13 ILE    29      39.312  36.188  28.945  1.00  0.00           H  
ATOM    431  N   ASP    30      42.350  31.522  31.513  1.00  0.00           N  
ATOM    432  CA  ASP    30      43.062  30.364  31.060  1.00  0.00           C  
ATOM    433  C   ASP    30      42.193  29.537  30.034  1.00  0.00           C  
ATOM    434  O   ASP    30      41.679  28.431  30.349  1.00  0.00           O  
ATOM    435  CB  ASP    30      43.800  29.555  32.177  1.00  0.00           C  
ATOM    436  CG  ASP    30      44.805  30.209  33.075  1.00  0.00           C  
ATOM    437  OD1 ASP    30      44.864  31.443  33.208  1.00  0.00           O  
ATOM    438  OD2 ASP    30      45.479  29.499  33.869  1.00  0.00           O1-
ATOM    439  H   ASP    30      41.556  31.337  32.110  1.00  0.00           H  
ATOM    440  HA  ASP    30      43.838  30.759  30.403  1.00  0.00           H  
ATOM    441  HB2 ASP    30      43.000  29.165  32.807  1.00  0.00           H  
ATOM    442  HB3 ASP    30      44.267  28.641  31.812  1.00  0.00           H  
ATOM    443  N   PHE    31      41.955  30.095  28.813  1.00  0.00           N  
ATOM    444  CA  PHE    31      40.823  29.579  27.964  1.00  0.00           C  
ATOM    445  C   PHE    31      40.924  28.011  27.706  1.00  0.00           C  
ATOM    446  O   PHE    31      39.906  27.218  27.714  1.00  0.00           O  
ATOM    447  CB  PHE    31      40.784  30.246  26.548  1.00  0.00           C  
ATOM    448  CG  PHE    31      40.704  31.727  26.627  1.00  0.00           C  
ATOM    449  CD1 PHE    31      39.450  32.308  26.737  1.00  0.00           C  
ATOM    450  CE1 PHE    31      39.351  33.735  26.787  1.00  0.00           C  
ATOM    451  CZ  PHE    31      40.529  34.534  26.788  1.00  0.00           C  
ATOM    452  CE2 PHE    31      41.737  33.909  26.808  1.00  0.00           C  
ATOM    453  CD2 PHE    31      41.846  32.571  26.701  1.00  0.00           C  
ATOM    454  H   PHE    31      42.512  30.856  28.453  1.00  0.00           H  
ATOM    455  HA  PHE    31      39.824  29.769  28.354  1.00  0.00           H  
ATOM    456  HB2 PHE    31      41.702  29.966  26.032  1.00  0.00           H  
ATOM    457  HB3 PHE    31      39.953  29.739  26.060  1.00  0.00           H  
ATOM    458  HD1 PHE    31      38.534  31.745  26.842  1.00  0.00           H  
ATOM    459  HE1 PHE    31      38.360  34.135  26.945  1.00  0.00           H  
ATOM    460  HZ  PHE    31      40.506  35.611  26.708  1.00  0.00           H  
ATOM    461  HE2 PHE    31      42.570  34.595  26.759  1.00  0.00           H  
ATOM    462  HD2 PHE    31      42.828  32.130  26.797  1.00  0.00           H  
ATOM    463  N   LYS    32      42.178  27.627  27.472  1.00  0.00           N  
ATOM    464  CA  LYS    32      42.608  26.303  27.173  1.00  0.00           C  
ATOM    465  C   LYS    32      42.464  25.320  28.361  1.00  0.00           C  
ATOM    466  O   LYS    32      42.199  24.153  28.127  1.00  0.00           O  
ATOM    467  CB  LYS    32      44.122  26.288  26.760  1.00  0.00           C  
ATOM    468  CG  LYS    32      44.309  26.607  25.218  1.00  0.00           C  
ATOM    469  CD  LYS    32      45.734  26.563  24.782  1.00  0.00           C  
ATOM    470  CE  LYS    32      46.294  25.129  24.547  1.00  0.00           C  
ATOM    471  NZ  LYS    32      47.489  25.135  23.616  1.00  0.00           N1+
ATOM    472  H   LYS    32      42.858  28.363  27.603  1.00  0.00           H  
ATOM    473  HA  LYS    32      42.011  25.880  26.365  1.00  0.00           H  
ATOM    474  HB2 LYS    32      44.688  27.079  27.253  1.00  0.00           H  
ATOM    475  HB3 LYS    32      44.510  25.313  27.054  1.00  0.00           H  
ATOM    476  HG2 LYS    32      43.726  25.944  24.580  1.00  0.00           H  
ATOM    477  HG3 LYS    32      43.825  27.571  25.060  1.00  0.00           H  
ATOM    478  HD2 LYS    32      45.838  27.116  23.848  1.00  0.00           H  
ATOM    479  HD3 LYS    32      46.335  27.150  25.476  1.00  0.00           H  
ATOM    480  HE2 LYS    32      46.659  24.640  25.450  1.00  0.00           H  
ATOM    481  HE3 LYS    32      45.509  24.449  24.215  1.00  0.00           H  
ATOM    482  HZ1 LYS    32      47.983  24.255  23.617  1.00  0.00           H  
ATOM    483  HZ2 LYS    32      47.106  25.261  22.689  1.00  0.00           H  
ATOM    484  HZ3 LYS    32      48.113  25.828  24.002  1.00  0.00           H  
ATOM    485  N   ARG    33      42.537  25.811  29.621  1.00  0.00           N  
ATOM    486  CA  ARG    33      42.278  25.118  30.932  1.00  0.00           C  
ATOM    487  C   ARG    33      40.825  25.240  31.264  1.00  0.00           C  
ATOM    488  O   ARG    33      40.471  25.100  32.473  1.00  0.00           O  
ATOM    489  CB  ARG    33      43.235  25.788  31.954  1.00  0.00           C  
ATOM    490  CG  ARG    33      43.469  24.916  33.192  1.00  0.00           C  
ATOM    491  CD  ARG    33      44.769  25.262  34.013  1.00  0.00           C  
ATOM    492  NE  ARG    33      44.792  26.643  34.530  1.00  0.00           N  
ATOM    493  CZ  ARG    33      44.254  27.038  35.685  1.00  0.00           C  
ATOM    494  NH1 ARG    33      43.557  26.341  36.547  1.00  0.00           N  
ATOM    495  NH2 ARG    33      44.412  28.306  36.072  1.00  0.00           N1+
ATOM    496  H   ARG    33      42.574  26.812  29.751  1.00  0.00           H  
ATOM    497  HA  ARG    33      42.448  24.050  30.795  1.00  0.00           H  
ATOM    498  HB2 ARG    33      44.206  25.845  31.462  1.00  0.00           H  
ATOM    499  HB3 ARG    33      42.881  26.765  32.283  1.00  0.00           H  
ATOM    500  HG2 ARG    33      42.616  25.050  33.857  1.00  0.00           H  
ATOM    501  HG3 ARG    33      43.558  23.882  32.859  1.00  0.00           H  
ATOM    502  HD2 ARG    33      45.016  24.536  34.787  1.00  0.00           H  
ATOM    503  HD3 ARG    33      45.685  25.223  33.423  1.00  0.00           H  
ATOM    504  HE  ARG    33      45.199  27.390  33.986  1.00  0.00           H  
ATOM    505 HH11 ARG    33      43.166  25.468  36.225  1.00  0.00           H  
ATOM    506 HH12 ARG    33      43.100  26.779  37.335  1.00  0.00           H  
ATOM    507 HH21 ARG    33      44.951  28.981  35.548  1.00  0.00           H  
ATOM    508 HH22 ARG    33      43.815  28.666  36.803  1.00  0.00           H  
ATOM    509  N   GLU    34      39.982  25.730  30.365  1.00  0.00           N  
ATOM    510  CA  GLU    34      38.467  25.832  30.571  1.00  0.00           C  
ATOM    511  C   GLU    34      38.001  26.747  31.765  1.00  0.00           C  
ATOM    512  O   GLU    34      36.900  26.518  32.318  1.00  0.00           O  
ATOM    513  CB  GLU    34      37.767  24.493  30.411  1.00  0.00           C  
ATOM    514  CG  GLU    34      36.296  24.510  30.117  1.00  0.00           C  
ATOM    515  CD  GLU    34      35.636  23.157  30.394  1.00  0.00           C  
ATOM    516  OE1 GLU    34      35.087  22.634  29.360  1.00  0.00           O  
ATOM    517  OE2 GLU    34      35.716  22.620  31.507  1.00  0.00           O1-
ATOM    518  H   GLU    34      40.334  25.968  29.448  1.00  0.00           H  
ATOM    519  HA  GLU    34      38.055  26.346  29.703  1.00  0.00           H  
ATOM    520  HB2 GLU    34      38.371  23.922  29.705  1.00  0.00           H  
ATOM    521  HB3 GLU    34      37.872  23.968  31.361  1.00  0.00           H  
ATOM    522  HG2 GLU    34      35.798  25.278  30.708  1.00  0.00           H  
ATOM    523  HG3 GLU    34      36.227  24.742  29.054  1.00  0.00           H  
ATOM    524  N   THR    35      38.818  27.697  32.193  1.00  0.00           N  
ATOM    525  CA  THR    35      38.598  28.480  33.400  1.00  0.00           C  
ATOM    526  C   THR    35      38.916  29.949  33.215  1.00  0.00           C  
ATOM    527  O   THR    35      39.849  30.324  32.477  1.00  0.00           O  
ATOM    528  CB  THR    35      39.452  27.918  34.583  1.00  0.00           C  
ATOM    529  CG2 THR    35      38.762  26.700  35.118  1.00  0.00           C  
ATOM    530  OG1 THR    35      40.801  27.576  34.260  1.00  0.00           O  
ATOM    531  H   THR    35      39.726  27.676  31.752  1.00  0.00           H  
ATOM    532  HA  THR    35      37.545  28.481  33.684  1.00  0.00           H  
ATOM    533  HB  THR    35      39.423  28.619  35.417  1.00  0.00           H  
ATOM    534 HG21 THR    35      38.804  25.837  34.454  1.00  0.00           H  
ATOM    535 HG22 THR    35      39.279  26.375  36.021  1.00  0.00           H  
ATOM    536 HG23 THR    35      37.730  26.953  35.365  1.00  0.00           H  
ATOM    537  HG1 THR    35      40.776  26.721  33.823  1.00  0.00           H  
ATOM    538  N   CYS    36      38.193  30.823  33.901  1.00  0.00           N  
ATOM    539  CA  CYS    36      38.553  32.219  34.171  1.00  0.00           C  
ATOM    540  C   CYS    36      38.696  32.520  35.665  1.00  0.00           C  
ATOM    541  O   CYS    36      38.303  31.662  36.497  1.00  0.00           O  
ATOM    542  CB  CYS    36      37.565  33.149  33.459  1.00  0.00           C  
ATOM    543  SG  CYS    36      35.898  33.163  34.124  1.00  0.00           S  
ATOM    544  H   CYS    36      37.440  30.405  34.428  1.00  0.00           H  
ATOM    545  HA  CYS    36      39.499  32.490  33.702  1.00  0.00           H  
ATOM    546  HB2 CYS    36      38.006  34.145  33.419  1.00  0.00           H  
ATOM    547  HB3 CYS    36      37.500  32.779  32.435  1.00  0.00           H  
ATOM    548  HG  CYS    36      35.334  32.075  33.595  1.00  0.00           H  
ATOM    549  N   VAL    37      39.158  33.681  36.151  1.00  0.00           N  
ATOM    550  CA  VAL    37      39.139  33.953  37.590  1.00  0.00           C  
ATOM    551  C   VAL    37      38.255  35.162  37.830  1.00  0.00           C  
ATOM    552  O   VAL    37      38.617  36.298  37.505  1.00  0.00           O  
ATOM    553  CB  VAL    37      40.597  34.137  38.235  1.00  0.00           C  
ATOM    554  CG1 VAL    37      40.575  34.625  39.657  1.00  0.00           C  
ATOM    555  CG2 VAL    37      41.446  32.828  38.150  1.00  0.00           C  
ATOM    556  H   VAL    37      39.586  34.323  35.499  1.00  0.00           H  
ATOM    557  HA  VAL    37      38.713  33.085  38.093  1.00  0.00           H  
ATOM    558  HB  VAL    37      41.080  34.988  37.754  1.00  0.00           H  
ATOM    559 HG11 VAL    37      40.000  33.964  40.305  1.00  0.00           H  
ATOM    560 HG12 VAL    37      41.575  34.781  40.063  1.00  0.00           H  
ATOM    561 HG13 VAL    37      40.117  35.613  39.618  1.00  0.00           H  
ATOM    562 HG21 VAL    37      42.477  33.048  38.427  1.00  0.00           H  
ATOM    563 HG22 VAL    37      41.011  32.064  38.795  1.00  0.00           H  
ATOM    564 HG23 VAL    37      41.469  32.486  37.116  1.00  0.00           H  
ATOM    565  N   VAL    38      37.052  34.988  38.441  1.00  0.00           N  
ATOM    566  CA  VAL    38      36.153  36.103  38.759  1.00  0.00           C  
ATOM    567  C   VAL    38      36.560  36.735  40.135  1.00  0.00           C  
ATOM    568  O   VAL    38      37.263  36.108  40.928  1.00  0.00           O  
ATOM    569  CB  VAL    38      34.750  35.529  38.787  1.00  0.00           C  
ATOM    570  CG1 VAL    38      34.341  34.763  37.574  1.00  0.00           C  
ATOM    571  CG2 VAL    38      34.308  34.684  40.021  1.00  0.00           C  
ATOM    572  H   VAL    38      36.992  34.248  39.127  1.00  0.00           H  
ATOM    573  HA  VAL    38      36.290  36.781  37.917  1.00  0.00           H  
ATOM    574  HB  VAL    38      34.151  36.437  38.833  1.00  0.00           H  
ATOM    575 HG11 VAL    38      33.263  34.650  37.691  1.00  0.00           H  
ATOM    576 HG12 VAL    38      34.613  35.219  36.623  1.00  0.00           H  
ATOM    577 HG13 VAL    38      34.689  33.735  37.683  1.00  0.00           H  
ATOM    578 HG21 VAL    38      33.264  34.376  39.960  1.00  0.00           H  
ATOM    579 HG22 VAL    38      34.913  33.779  39.969  1.00  0.00           H  
ATOM    580 HG23 VAL    38      34.450  35.180  40.982  1.00  0.00           H  
ATOM    581  N   VAL    39      36.160  37.973  40.396  1.00  0.00           N  
ATOM    582  CA  VAL    39      36.495  38.794  41.650  1.00  0.00           C  
ATOM    583  C   VAL    39      35.221  39.555  41.993  1.00  0.00           C  
ATOM    584  O   VAL    39      34.777  40.353  41.166  1.00  0.00           O  
ATOM    585  CB  VAL    39      37.614  39.735  41.382  1.00  0.00           C  
ATOM    586  CG1 VAL    39      37.946  40.458  42.684  1.00  0.00           C  
ATOM    587  CG2 VAL    39      38.839  38.935  40.815  1.00  0.00           C  
ATOM    588  H   VAL    39      35.634  38.519  39.729  1.00  0.00           H  
ATOM    589  HA  VAL    39      36.721  38.122  42.478  1.00  0.00           H  
ATOM    590  HB  VAL    39      37.231  40.447  40.652  1.00  0.00           H  
ATOM    591 HG11 VAL    39      37.213  41.196  43.010  1.00  0.00           H  
ATOM    592 HG12 VAL    39      38.149  39.658  43.397  1.00  0.00           H  
ATOM    593 HG13 VAL    39      38.899  40.963  42.530  1.00  0.00           H  
ATOM    594 HG21 VAL    39      39.783  39.475  40.751  1.00  0.00           H  
ATOM    595 HG22 VAL    39      39.115  38.101  41.460  1.00  0.00           H  
ATOM    596 HG23 VAL    39      38.573  38.400  39.903  1.00  0.00           H  
ATOM    597  N   TYR    40      34.649  39.297  43.180  1.00  0.00           N  
ATOM    598  CA  TYR    40      33.247  39.576  43.524  1.00  0.00           C  
ATOM    599  C   TYR    40      33.000  41.056  43.995  1.00  0.00           C  
ATOM    600  O   TYR    40      33.785  41.605  44.857  1.00  0.00           O  
ATOM    601  CB  TYR    40      32.685  38.604  44.576  1.00  0.00           C  
ATOM    602  CG  TYR    40      32.601  37.131  44.139  1.00  0.00           C  
ATOM    603  CD1 TYR    40      33.543  36.195  44.661  1.00  0.00           C  
ATOM    604  CE1 TYR    40      33.558  34.863  44.259  1.00  0.00           C  
ATOM    605  CZ  TYR    40      32.610  34.406  43.347  1.00  0.00           C  
ATOM    606  OH  TYR    40      32.577  33.126  42.991  1.00  0.00           O  
ATOM    607  CE2 TYR    40      31.755  35.330  42.681  1.00  0.00           C  
ATOM    608  CD2 TYR    40      31.711  36.673  43.147  1.00  0.00           C  
ATOM    609  H   TYR    40      35.154  38.647  43.766  1.00  0.00           H  
ATOM    610  HA  TYR    40      32.563  39.360  42.703  1.00  0.00           H  
ATOM    611  HB2 TYR    40      33.297  38.728  45.469  1.00  0.00           H  
ATOM    612  HB3 TYR    40      31.641  38.897  44.681  1.00  0.00           H  
ATOM    613  HD1 TYR    40      34.336  36.575  45.287  1.00  0.00           H  
ATOM    614  HE1 TYR    40      34.351  34.237  44.641  1.00  0.00           H  
ATOM    615  HH  TYR    40      33.098  32.672  43.656  1.00  0.00           H  
ATOM    616  HE2 TYR    40      31.005  35.018  41.969  1.00  0.00           H  
ATOM    617  HD2 TYR    40      30.887  37.287  42.814  1.00  0.00           H  
ATOM    618  N   THR    41      31.981  41.718  43.377  1.00  0.00           N  
ATOM    619  CA  THR    41      31.564  43.098  43.598  1.00  0.00           C  
ATOM    620  C   THR    41      31.244  43.405  45.031  1.00  0.00           C  
ATOM    621  O   THR    41      30.451  42.725  45.640  1.00  0.00           O  
ATOM    622  CB  THR    41      30.508  43.495  42.625  1.00  0.00           C  
ATOM    623  CG2 THR    41      30.840  43.485  41.131  1.00  0.00           C  
ATOM    624  OG1 THR    41      29.471  42.681  42.819  1.00  0.00           O  
ATOM    625  H   THR    41      31.564  41.217  42.605  1.00  0.00           H  
ATOM    626  HA  THR    41      32.418  43.744  43.397  1.00  0.00           H  
ATOM    627  HB  THR    41      30.234  44.541  42.766  1.00  0.00           H  
ATOM    628 HG21 THR    41      31.266  42.564  40.732  1.00  0.00           H  
ATOM    629 HG22 THR    41      29.962  43.786  40.560  1.00  0.00           H  
ATOM    630 HG23 THR    41      31.586  44.256  40.935  1.00  0.00           H  
ATOM    631  HG1 THR    41      29.790  41.788  42.665  1.00  0.00           H  
ATOM    632  N   GLY    42      31.925  44.357  45.642  1.00  0.00           N  
ATOM    633  CA  GLY    42      31.692  44.826  47.027  1.00  0.00           C  
ATOM    634  C   GLY    42      32.422  43.915  48.022  1.00  0.00           C  
ATOM    635  O   GLY    42      32.316  44.211  49.197  1.00  0.00           O  
ATOM    636  H   GLY    42      32.603  44.950  45.183  1.00  0.00           H  
ATOM    637  HA2 GLY    42      32.037  45.859  46.972  1.00  0.00           H  
ATOM    638  HA3 GLY    42      30.637  44.960  47.265  1.00  0.00           H  
ATOM    639  N   TYR    43      33.242  42.883  47.606  1.00  0.00           N  
ATOM    640  CA  TYR    43      33.807  41.877  48.494  1.00  0.00           C  
ATOM    641  C   TYR    43      35.299  41.673  48.304  1.00  0.00           C  
ATOM    642  O   TYR    43      35.974  41.455  49.265  1.00  0.00           O  
ATOM    643  CB  TYR    43      33.128  40.475  48.337  1.00  0.00           C  
ATOM    644  CG  TYR    43      31.694  40.507  48.860  1.00  0.00           C  
ATOM    645  CD1 TYR    43      30.554  40.416  48.004  1.00  0.00           C  
ATOM    646  CE1 TYR    43      29.235  40.541  48.527  1.00  0.00           C  
ATOM    647  CZ  TYR    43      28.988  40.672  49.898  1.00  0.00           C  
ATOM    648  OH  TYR    43      27.726  40.766  50.342  1.00  0.00           O  
ATOM    649  CE2 TYR    43      30.098  40.725  50.756  1.00  0.00           C  
ATOM    650  CD2 TYR    43      31.460  40.731  50.232  1.00  0.00           C  
ATOM    651  H   TYR    43      33.215  42.649  46.624  1.00  0.00           H  
ATOM    652  HA  TYR    43      33.703  42.134  49.548  1.00  0.00           H  
ATOM    653  HB2 TYR    43      33.094  40.083  47.320  1.00  0.00           H  
ATOM    654  HB3 TYR    43      33.717  39.742  48.887  1.00  0.00           H  
ATOM    655  HD1 TYR    43      30.736  40.332  46.942  1.00  0.00           H  
ATOM    656  HE1 TYR    43      28.375  40.436  47.882  1.00  0.00           H  
ATOM    657  HH  TYR    43      27.181  41.337  49.796  1.00  0.00           H  
ATOM    658  HE2 TYR    43      29.814  40.983  51.765  1.00  0.00           H  
ATOM    659  HD2 TYR    43      32.260  40.973  50.915  1.00  0.00           H  
ATOM    660  N   GLY    44      35.836  41.802  47.111  1.00  0.00           N  
ATOM    661  CA  GLY    44      37.280  41.742  46.839  1.00  0.00           C  
ATOM    662  C   GLY    44      37.789  40.256  46.906  1.00  0.00           C  
ATOM    663  O   GLY    44      38.814  39.958  46.360  1.00  0.00           O  
ATOM    664  H   GLY    44      35.224  41.980  46.327  1.00  0.00           H  
ATOM    665  HA2 GLY    44      37.486  42.194  45.868  1.00  0.00           H  
ATOM    666  HA3 GLY    44      37.879  42.409  47.458  1.00  0.00           H  
ATOM    667  N   ASN    45      37.010  39.293  47.521  1.00  0.00           N  
ATOM    668  CA  ASN    45      37.037  37.839  47.405  1.00  0.00           C  
ATOM    669  C   ASN    45      37.054  37.379  45.926  1.00  0.00           C  
ATOM    670  O   ASN    45      36.408  37.994  45.049  1.00  0.00           O  
ATOM    671  CB  ASN    45      35.959  37.085  48.262  1.00  0.00           C  
ATOM    672  CG  ASN    45      36.203  37.390  49.746  1.00  0.00           C  
ATOM    673  OD1 ASN    45      35.793  38.354  50.293  1.00  0.00           O  
ATOM    674  ND2 ASN    45      36.756  36.487  50.565  1.00  0.00           N  
ATOM    675  H   ASN    45      36.187  39.652  47.982  1.00  0.00           H  
ATOM    676  HA  ASN    45      38.023  37.562  47.778  1.00  0.00           H  
ATOM    677  HB2 ASN    45      34.933  37.378  48.043  1.00  0.00           H  
ATOM    678  HB3 ASN    45      36.131  36.036  48.023  1.00  0.00           H  
ATOM    679 HD21 ASN    45      37.037  35.581  50.219  1.00  0.00           H  
ATOM    680 HD22 ASN    45      37.110  36.788  51.463  1.00  0.00           H  
ATOM    681  N   ARG    46      37.823  36.361  45.665  1.00  0.00           N  
ATOM    682  CA  ARG    46      38.108  35.747  44.326  1.00  0.00           C  
ATOM    683  C   ARG    46      37.936  34.236  44.225  1.00  0.00           C  
ATOM    684  O   ARG    46      38.007  33.597  45.285  1.00  0.00           O  
ATOM    685  CB  ARG    46      39.465  36.141  43.797  1.00  0.00           C  
ATOM    686  CG  ARG    46      40.688  35.517  44.469  1.00  0.00           C  
ATOM    687  CD  ARG    46      41.874  35.928  43.615  1.00  0.00           C  
ATOM    688  NE  ARG    46      42.071  37.354  43.474  1.00  0.00           N  
ATOM    689  CZ  ARG    46      42.758  38.089  42.651  1.00  0.00           C  
ATOM    690  NH1 ARG    46      43.419  37.523  41.682  1.00  0.00           N  
ATOM    691  NH2 ARG    46      42.933  39.304  42.815  1.00  0.00           N1+
ATOM    692  H   ARG    46      38.275  35.889  46.436  1.00  0.00           H  
ATOM    693  HA  ARG    46      37.384  36.212  43.658  1.00  0.00           H  
ATOM    694  HB2 ARG    46      39.413  35.820  42.757  1.00  0.00           H  
ATOM    695  HB3 ARG    46      39.479  37.231  43.773  1.00  0.00           H  
ATOM    696  HG2 ARG    46      40.797  35.965  45.456  1.00  0.00           H  
ATOM    697  HG3 ARG    46      40.588  34.439  44.601  1.00  0.00           H  
ATOM    698  HD2 ARG    46      42.839  35.506  43.896  1.00  0.00           H  
ATOM    699  HD3 ARG    46      41.657  35.556  42.613  1.00  0.00           H  
ATOM    700  HE  ARG    46      41.601  37.948  44.141  1.00  0.00           H  
ATOM    701 HH11 ARG    46      43.387  36.541  41.445  1.00  0.00           H  
ATOM    702 HH12 ARG    46      43.977  38.164  41.137  1.00  0.00           H  
ATOM    703 HH21 ARG    46      42.366  39.774  43.507  1.00  0.00           H  
ATOM    704 HH22 ARG    46      43.380  39.872  42.110  1.00  0.00           H  
ATOM    705  N   GLU    47      37.638  33.699  43.036  1.00  0.00           N  
ATOM    706  CA  GLU    47      37.331  32.273  42.733  1.00  0.00           C  
ATOM    707  C   GLU    47      37.560  31.935  41.297  1.00  0.00           C  
ATOM    708  O   GLU    47      37.211  32.668  40.377  1.00  0.00           O  
ATOM    709  CB  GLU    47      35.858  32.019  43.100  1.00  0.00           C  
ATOM    710  CG  GLU    47      35.474  30.574  42.787  1.00  0.00           C  
ATOM    711  CD  GLU    47      34.274  30.128  43.628  1.00  0.00           C  
ATOM    712  OE1 GLU    47      33.800  30.731  44.593  1.00  0.00           O  
ATOM    713  OE2 GLU    47      33.737  29.072  43.194  1.00  0.00           O1-
ATOM    714  H   GLU    47      37.565  34.340  42.258  1.00  0.00           H  
ATOM    715  HA  GLU    47      37.920  31.552  43.299  1.00  0.00           H  
ATOM    716  HB2 GLU    47      35.682  32.111  44.171  1.00  0.00           H  
ATOM    717  HB3 GLU    47      35.211  32.703  42.549  1.00  0.00           H  
ATOM    718  HG2 GLU    47      35.431  30.291  41.735  1.00  0.00           H  
ATOM    719  HG3 GLU    47      36.342  29.996  43.106  1.00  0.00           H  
ATOM    720  N   GLU    48      38.288  30.819  41.104  1.00  0.00           N  
ATOM    721  CA  GLU    48      38.492  30.207  39.733  1.00  0.00           C  
ATOM    722  C   GLU    48      37.175  29.555  39.200  1.00  0.00           C  
ATOM    723  O   GLU    48      36.726  28.673  39.880  1.00  0.00           O  
ATOM    724  CB  GLU    48      39.630  29.188  39.809  1.00  0.00           C  
ATOM    725  CG  GLU    48      40.054  28.676  38.403  1.00  0.00           C  
ATOM    726  CD  GLU    48      41.441  28.128  38.327  1.00  0.00           C  
ATOM    727  OE1 GLU    48      41.730  26.945  38.691  1.00  0.00           O  
ATOM    728  OE2 GLU    48      42.373  28.824  37.921  1.00  0.00           O1-
ATOM    729  H   GLU    48      38.440  30.226  41.906  1.00  0.00           H  
ATOM    730  HA  GLU    48      38.783  30.968  39.010  1.00  0.00           H  
ATOM    731  HB2 GLU    48      40.552  29.651  40.160  1.00  0.00           H  
ATOM    732  HB3 GLU    48      39.331  28.312  40.385  1.00  0.00           H  
ATOM    733  HG2 GLU    48      39.359  27.972  37.945  1.00  0.00           H  
ATOM    734  HG3 GLU    48      40.049  29.540  37.737  1.00  0.00           H  
ATOM    735  N   GLN    49      36.528  30.012  38.084  1.00  0.00           N  
ATOM    736  CA  GLN    49      35.273  29.481  37.571  1.00  0.00           C  
ATOM    737  C   GLN    49      35.375  28.754  36.193  1.00  0.00           C  
ATOM    738  O   GLN    49      36.154  29.257  35.448  1.00  0.00           O  
ATOM    739  CB  GLN    49      34.142  30.557  37.740  1.00  0.00           C  
ATOM    740  CG  GLN    49      33.774  31.114  39.068  1.00  0.00           C  
ATOM    741  CD  GLN    49      32.784  30.281  39.858  1.00  0.00           C  
ATOM    742  OE1 GLN    49      32.316  29.239  39.544  1.00  0.00           O  
ATOM    743  NE2 GLN    49      32.337  30.757  40.984  1.00  0.00           N  
ATOM    744  H   GLN    49      36.978  30.694  37.490  1.00  0.00           H  
ATOM    745  HA  GLN    49      34.977  28.760  38.332  1.00  0.00           H  
ATOM    746  HB2 GLN    49      34.450  31.376  37.090  1.00  0.00           H  
ATOM    747  HB3 GLN    49      33.245  30.180  37.248  1.00  0.00           H  
ATOM    748  HG2 GLN    49      34.600  31.373  39.731  1.00  0.00           H  
ATOM    749  HG3 GLN    49      33.336  32.099  38.905  1.00  0.00           H  
ATOM    750 HE21 GLN    49      32.685  31.618  41.380  1.00  0.00           H  
ATOM    751 HE22 GLN    49      31.729  30.166  41.534  1.00  0.00           H  
ATOM    752  N   ASN    50      34.684  27.632  35.977  1.00  0.00           N  
ATOM    753  CA  ASN    50      34.649  27.113  34.635  1.00  0.00           C  
ATOM    754  C   ASN    50      33.917  28.092  33.703  1.00  0.00           C  
ATOM    755  O   ASN    50      33.017  28.800  34.131  1.00  0.00           O  
ATOM    756  CB  ASN    50      33.813  25.809  34.780  1.00  0.00           C  
ATOM    757  CG  ASN    50      34.189  24.960  33.570  1.00  0.00           C  
ATOM    758  OD1 ASN    50      33.819  25.304  32.461  1.00  0.00           O  
ATOM    759  ND2 ASN    50      34.890  23.841  33.821  1.00  0.00           N  
ATOM    760  H   ASN    50      34.057  27.246  36.668  1.00  0.00           H  
ATOM    761  HA  ASN    50      35.686  26.927  34.353  1.00  0.00           H  
ATOM    762  HB2 ASN    50      34.078  25.242  35.673  1.00  0.00           H  
ATOM    763  HB3 ASN    50      32.756  25.999  34.595  1.00  0.00           H  
ATOM    764 HD21 ASN    50      35.165  23.651  34.774  1.00  0.00           H  
ATOM    765 HD22 ASN    50      35.315  23.378  33.030  1.00  0.00           H  
ATOM    766  N   LEU    51      34.329  28.188  32.439  1.00  0.00           N  
ATOM    767  CA  LEU    51      33.760  29.191  31.442  1.00  0.00           C  
ATOM    768  C   LEU    51      32.249  28.897  31.267  1.00  0.00           C  
ATOM    769  O   LEU    51      31.450  29.806  30.971  1.00  0.00           O  
ATOM    770  CB  LEU    51      34.467  28.972  30.099  1.00  0.00           C  
ATOM    771  CG  LEU    51      35.943  29.490  30.240  1.00  0.00           C  
ATOM    772  CD1 LEU    51      36.649  29.206  28.832  1.00  0.00           C  
ATOM    773  CD2 LEU    51      36.180  30.941  30.721  1.00  0.00           C  
ATOM    774  H   LEU    51      34.978  27.486  32.113  1.00  0.00           H  
ATOM    775  HA  LEU    51      33.951  30.223  31.736  1.00  0.00           H  
ATOM    776  HB2 LEU    51      34.495  27.915  29.832  1.00  0.00           H  
ATOM    777  HB3 LEU    51      33.927  29.570  29.364  1.00  0.00           H  
ATOM    778  HG  LEU    51      36.487  28.849  30.934  1.00  0.00           H  
ATOM    779 HD11 LEU    51      37.599  29.739  28.830  1.00  0.00           H  
ATOM    780 HD12 LEU    51      36.793  28.131  28.727  1.00  0.00           H  
ATOM    781 HD13 LEU    51      36.023  29.410  27.963  1.00  0.00           H  
ATOM    782 HD21 LEU    51      37.155  31.356  30.466  1.00  0.00           H  
ATOM    783 HD22 LEU    51      35.313  31.525  30.414  1.00  0.00           H  
ATOM    784 HD23 LEU    51      36.225  30.895  31.809  1.00  0.00           H  
ATOM    785  N   SER    52      31.922  27.629  31.466  1.00  0.00           N  
ATOM    786  CA  SER    52      30.542  27.020  31.474  1.00  0.00           C  
ATOM    787  C   SER    52      29.629  27.468  32.629  1.00  0.00           C  
ATOM    788  O   SER    52      28.425  27.369  32.501  1.00  0.00           O  
ATOM    789  CB  SER    52      30.732  25.509  31.467  1.00  0.00           C  
ATOM    790  OG  SER    52      29.578  24.782  31.271  1.00  0.00           O  
ATOM    791  H   SER    52      32.675  26.957  31.467  1.00  0.00           H  
ATOM    792  HA  SER    52      30.059  27.410  30.579  1.00  0.00           H  
ATOM    793  HB2 SER    52      31.457  25.258  30.692  1.00  0.00           H  
ATOM    794  HB3 SER    52      31.192  25.221  32.413  1.00  0.00           H  
ATOM    795  HG  SER    52      29.198  24.679  32.147  1.00  0.00           H  
ATOM    796  N   ASP    53      30.155  28.058  33.720  1.00  0.00           N  
ATOM    797  CA  ASP    53      29.526  28.440  34.942  1.00  0.00           C  
ATOM    798  C   ASP    53      29.199  29.935  35.165  1.00  0.00           C  
ATOM    799  O   ASP    53      28.703  30.368  36.211  1.00  0.00           O  
ATOM    800  CB  ASP    53      30.321  27.874  36.117  1.00  0.00           C  
ATOM    801  CG  ASP    53      30.161  26.347  36.084  1.00  0.00           C  
ATOM    802  OD1 ASP    53      31.195  25.680  36.525  1.00  0.00           O  
ATOM    803  OD2 ASP    53      29.028  25.797  35.974  1.00  0.00           O1-
ATOM    804  H   ASP    53      31.151  28.213  33.668  1.00  0.00           H  
ATOM    805  HA  ASP    53      28.536  27.990  34.882  1.00  0.00           H  
ATOM    806  HB2 ASP    53      31.386  28.062  35.977  1.00  0.00           H  
ATOM    807  HB3 ASP    53      30.070  28.290  37.093  1.00  0.00           H  
ATOM    808  N   LEU    54      29.504  30.812  34.221  1.00  0.00           N  
ATOM    809  CA  LEU    54      29.261  32.247  34.300  1.00  0.00           C  
ATOM    810  C   LEU    54      27.838  32.630  33.996  1.00  0.00           C  
ATOM    811  O   LEU    54      27.213  32.045  33.092  1.00  0.00           O  
ATOM    812  CB  LEU    54      30.163  32.996  33.363  1.00  0.00           C  
ATOM    813  CG  LEU    54      31.680  32.769  33.571  1.00  0.00           C  
ATOM    814  CD1 LEU    54      32.402  32.941  32.232  1.00  0.00           C  
ATOM    815  CD2 LEU    54      32.153  33.726  34.659  1.00  0.00           C  
ATOM    816  H   LEU    54      29.904  30.551  33.331  1.00  0.00           H  
ATOM    817  HA  LEU    54      29.374  32.622  35.317  1.00  0.00           H  
ATOM    818  HB2 LEU    54      29.922  32.777  32.323  1.00  0.00           H  
ATOM    819  HB3 LEU    54      29.924  34.046  33.532  1.00  0.00           H  
ATOM    820  HG  LEU    54      31.739  31.742  33.931  1.00  0.00           H  
ATOM    821 HD11 LEU    54      33.382  32.471  32.320  1.00  0.00           H  
ATOM    822 HD12 LEU    54      31.871  32.568  31.356  1.00  0.00           H  
ATOM    823 HD13 LEU    54      32.487  34.011  32.044  1.00  0.00           H  
ATOM    824 HD21 LEU    54      32.316  34.626  34.066  1.00  0.00           H  
ATOM    825 HD22 LEU    54      31.425  33.799  35.466  1.00  0.00           H  
ATOM    826 HD23 LEU    54      33.119  33.556  35.133  1.00  0.00           H  
ATOM    827  N   LEU    55      27.280  33.598  34.700  1.00  0.00           N  
ATOM    828  CA  LEU    55      25.922  34.163  34.646  1.00  0.00           C  
ATOM    829  C   LEU    55      26.048  35.636  34.177  1.00  0.00           C  
ATOM    830  O   LEU    55      27.087  36.294  34.363  1.00  0.00           O  
ATOM    831  CB  LEU    55      25.201  34.084  35.999  1.00  0.00           C  
ATOM    832  CG  LEU    55      25.026  32.659  36.492  1.00  0.00           C  
ATOM    833  CD1 LEU    55      25.044  32.610  38.001  1.00  0.00           C  
ATOM    834  CD2 LEU    55      23.802  31.898  36.123  1.00  0.00           C  
ATOM    835  H   LEU    55      27.776  33.879  35.534  1.00  0.00           H  
ATOM    836  HA  LEU    55      25.370  33.570  33.917  1.00  0.00           H  
ATOM    837  HB2 LEU    55      25.716  34.687  36.747  1.00  0.00           H  
ATOM    838  HB3 LEU    55      24.224  34.567  35.983  1.00  0.00           H  
ATOM    839  HG  LEU    55      25.892  32.100  36.136  1.00  0.00           H  
ATOM    840 HD11 LEU    55      24.218  33.059  38.553  1.00  0.00           H  
ATOM    841 HD12 LEU    55      25.146  31.577  38.335  1.00  0.00           H  
ATOM    842 HD13 LEU    55      25.895  33.252  38.224  1.00  0.00           H  
ATOM    843 HD21 LEU    55      23.786  30.959  36.675  1.00  0.00           H  
ATOM    844 HD22 LEU    55      22.957  32.409  36.584  1.00  0.00           H  
ATOM    845 HD23 LEU    55      23.513  31.709  35.088  1.00  0.00           H  
ATOM    846  N   SER    56      25.002  36.168  33.595  1.00  0.00           N  
ATOM    847  CA  SER    56      24.862  37.611  33.289  1.00  0.00           C  
ATOM    848  C   SER    56      24.913  38.462  34.599  1.00  0.00           C  
ATOM    849  O   SER    56      24.307  38.094  35.633  1.00  0.00           O  
ATOM    850  CB  SER    56      23.560  37.794  32.476  1.00  0.00           C  
ATOM    851  OG  SER    56      23.719  39.085  31.880  1.00  0.00           O  
ATOM    852  H   SER    56      24.142  35.641  33.530  1.00  0.00           H  
ATOM    853  HA  SER    56      25.764  37.890  32.745  1.00  0.00           H  
ATOM    854  HB2 SER    56      23.452  36.967  31.774  1.00  0.00           H  
ATOM    855  HB3 SER    56      22.672  37.770  33.107  1.00  0.00           H  
ATOM    856  HG  SER    56      24.404  39.047  31.209  1.00  0.00           H  
ATOM    857  N   PRO    57      25.493  39.664  34.640  1.00  0.00           N  
ATOM    858  CA  PRO    57      25.832  40.357  35.880  1.00  0.00           C  
ATOM    859  C   PRO    57      24.633  40.868  36.721  1.00  0.00           C  
ATOM    860  O   PRO    57      24.811  41.294  37.873  1.00  0.00           O  
ATOM    861  CD  PRO    57      26.053  40.378  33.514  1.00  0.00           C  
ATOM    862  CG  PRO    57      26.335  41.812  34.013  1.00  0.00           C  
ATOM    863  CB  PRO    57      26.711  41.511  35.458  1.00  0.00           C  
ATOM    864  HD2 PRO    57      25.237  40.496  32.800  1.00  0.00           H  
ATOM    865  HD3 PRO    57      26.919  39.929  33.026  1.00  0.00           H  
ATOM    866  HG2 PRO    57      25.414  42.390  33.924  1.00  0.00           H  
ATOM    867  HG3 PRO    57      27.209  42.190  33.483  1.00  0.00           H  
ATOM    868  HB2 PRO    57      26.632  42.393  36.094  1.00  0.00           H  
ATOM    869  HB3 PRO    57      27.782  41.341  35.578  1.00  0.00           H  
ATOM    870  HA  PRO    57      26.417  39.610  36.416  1.00  0.00           H  
ATOM    871  N   ILE    58      23.449  40.996  36.062  1.00  0.00           N  
ATOM    872  CA  ILE    58      22.188  41.237  36.823  1.00  0.00           C  
ATOM    873  C   ILE    58      21.902  40.138  37.784  1.00  0.00           C  
ATOM    874  O   ILE    58      21.056  40.338  38.714  1.00  0.00           O  
ATOM    875  CB  ILE    58      20.989  41.462  35.900  1.00  0.00           C  
ATOM    876  CG2 ILE    58      21.445  42.807  35.241  1.00  0.00           C  
ATOM    877  CG1 ILE    58      20.715  40.225  34.923  1.00  0.00           C  
ATOM    878  CD1 ILE    58      19.770  40.510  33.696  1.00  0.00           C  
ATOM    879  H   ILE    58      23.510  40.796  35.074  1.00  0.00           H  
ATOM    880  HA  ILE    58      22.338  42.083  37.493  1.00  0.00           H  
ATOM    881  HB  ILE    58      20.077  41.593  36.481  1.00  0.00           H  
ATOM    882 HG21 ILE    58      22.287  42.736  34.552  1.00  0.00           H  
ATOM    883 HG22 ILE    58      20.500  43.113  34.794  1.00  0.00           H  
ATOM    884 HG23 ILE    58      21.631  43.590  35.976  1.00  0.00           H  
ATOM    885 HG12 ILE    58      21.697  39.936  34.549  1.00  0.00           H  
ATOM    886 HG13 ILE    58      20.254  39.356  35.394  1.00  0.00           H  
ATOM    887 HD11 ILE    58      19.762  39.530  33.218  1.00  0.00           H  
ATOM    888 HD12 ILE    58      18.738  40.764  33.938  1.00  0.00           H  
ATOM    889 HD13 ILE    58      20.241  41.244  33.043  1.00  0.00           H  
ATOM    890  N   CYS    59      22.483  38.924  37.717  1.00  0.00           N  
ATOM    891  CA  CYS    59      22.042  37.773  38.476  1.00  0.00           C  
ATOM    892  C   CYS    59      22.674  37.804  39.903  1.00  0.00           C  
ATOM    893  O   CYS    59      23.920  37.802  39.991  1.00  0.00           O  
ATOM    894  CB  CYS    59      22.426  36.488  37.738  1.00  0.00           C  
ATOM    895  SG  CYS    59      21.546  36.472  36.186  1.00  0.00           S  
ATOM    896  H   CYS    59      23.248  38.939  37.057  1.00  0.00           H  
ATOM    897  HA  CYS    59      20.956  37.840  38.534  1.00  0.00           H  
ATOM    898  HB2 CYS    59      23.482  36.453  37.471  1.00  0.00           H  
ATOM    899  HB3 CYS    59      22.324  35.580  38.332  1.00  0.00           H  
ATOM    900  HG  CYS    59      20.285  36.514  36.625  1.00  0.00           H  
ATOM    901  N   GLU    60      21.756  37.904  40.900  1.00  0.00           N  
ATOM    902  CA  GLU    60      22.218  38.189  42.249  1.00  0.00           C  
ATOM    903  C   GLU    60      21.223  37.800  43.325  1.00  0.00           C  
ATOM    904  O   GLU    60      20.160  38.389  43.401  1.00  0.00           O  
ATOM    905  CB  GLU    60      22.413  39.665  42.265  1.00  0.00           C  
ATOM    906  CG  GLU    60      22.849  40.268  43.632  1.00  0.00           C  
ATOM    907  CD  GLU    60      23.001  41.809  43.431  1.00  0.00           C  
ATOM    908  OE1 GLU    60      23.970  42.359  44.116  1.00  0.00           O  
ATOM    909  OE2 GLU    60      22.156  42.501  42.819  1.00  0.00           O1-
ATOM    910  H   GLU    60      20.775  37.848  40.670  1.00  0.00           H  
ATOM    911  HA  GLU    60      23.157  37.697  42.504  1.00  0.00           H  
ATOM    912  HB2 GLU    60      23.200  39.993  41.587  1.00  0.00           H  
ATOM    913  HB3 GLU    60      21.492  40.105  41.881  1.00  0.00           H  
ATOM    914  HG2 GLU    60      22.176  40.089  44.471  1.00  0.00           H  
ATOM    915  HG3 GLU    60      23.779  39.747  43.861  1.00  0.00           H  
ATOM    916  N   NME    61      21.648  36.879  44.196  1.00  0.00           N  
ATOM    917  C   NME    61      20.775  36.594  45.392  1.00  0.00           C  
ATOM    918  H   NME    61      22.612  36.588  44.281  1.00  0.00           H  
ATOM    919  H1  NME    61      20.702  37.335  46.188  1.00  0.00           H  
ATOM    920  H2  NME    61      19.738  36.386  45.131  1.00  0.00           H  
ATOM    921  H3  NME    61      21.188  35.640  45.719  1.00  0.00           H  
TER     922      NME    61
CONECT  917  919  920  921
CONECT  919  917
CONECT  920  917
CONECT  921  917
END   
