# Supplementary material for: Exploring Aromatic Cage Flexibility Using Cosolvent Molecular Dynamics Simulations—An In-Silico Case Study of Tudor Domains
Source: J Chem Inf Model. 2024 May 21;64(11):4553–69. doi: 10.1021/acs.jcim.4c00298 (PMC11167732; doi:10.1021/acs.jcim.4c00298)
Supplement: Supplementary file 2 — ci4c00298_si_002.zip [file ci4c00298_si_002.zip › SMN/amber_MD_scripts/mdmin1.job]

#$ -S /bin/bash
#$ -N md
#$ -cwd
#$ -V
#$ -j y
#$ -R y
#$ -o $JOB_NAME.$JOB_ID
#$ -l h='gpunode1'
#$ -l h_rt=240:00:00

module load amber/22-gpunode1;
export CUDA_VISIBLE_DEVICES=1


pmemd.cuda -O -i min1.in -p z_solv.prmtop -c z_solv.rst -r min1.rst  -o min1.out -ref z_solv.rst -inf min1.info
pmemd.cuda -O -i min2.in -p z_solv.prmtop -c min1.rst -r min2.rst  -o min2.out -ref min1.rst -inf min2.info
pmemd.cuda -O -i heat.in -p z_solv.prmtop -c min2.rst -r heat.rst  -o heat.out -ref min2.rst -x heat.nc -inf heat.info
pmemd.cuda -O -i density.in -p z_solv.prmtop -c heat.rst -r density.rst  -o density.out -ref heat.rst -x density.nc -inf density.info
pmemd.cuda -O -i prod.in -p z_solv.prmtop -c density.rst -r prod1.rst  -o prod1.out -ref density.rst -x prod1.nc -inf prod1.info
