# Supplementary material for: Exploring Aromatic Cage Flexibility Using Cosolvent Molecular Dynamics Simulations—An In-Silico Case Study of Tudor Domains
Source: J Chem Inf Model. 2024 May 21;64(11):4553–69. doi: 10.1021/acs.jcim.4c00298 (PMC11167732; doi:10.1021/acs.jcim.4c00298)
Supplement: Supplementary file 2 — ci4c00298_si_002.zip [file ci4c00298_si_002.zip › SMN/amber_MD_scripts/prod.in]

Prod_20nS 

 &cntrl
  imin=0, irest=1, ntx=5,
  nstlim=10000000, dt=0.002,
  ntc=2, ntf=2, ntr=0
  cut=10, ntb=2, ntp=1, taup=2.0,
  ntpr=5000, ntwx=5000, ntwr=5000,
  ntt=3, gamma_ln=2.0,
  temp0=300.0,

 /
