# Supplementary material for: Exploring Aromatic Cage Flexibility Using Cosolvent Molecular Dynamics Simulations—An In-Silico Case Study of Tudor Domains
Source: J Chem Inf Model. 2024 May 21;64(11):4553–69. doi: 10.1021/acs.jcim.4c00298 (PMC11167732; doi:10.1021/acs.jcim.4c00298)
Supplement: Supplementary file 2 — ci4c00298_si_002.zip [file ci4c00298_si_002.zip › SMN/topologies_input-coordinates/07_WAT/z_solv.rst]

19204  0.0000000e+00
  27.6828747  23.9003364  22.8707790  27.6780766  24.3577007  23.8601702
  27.9267182  23.6062696  24.6095880  26.6883339  24.7641115  24.0683493
  28.6961828  25.4872366  23.9470399  29.3844955  25.7647585  22.9658303
  28.7530026  26.1410068  25.1210330  28.0488921  25.8422620  25.7806384
  29.5955081  27.2916335  25.4748814  29.4670110  27.4178902  26.5495966
  31.1087963  27.0689864  25.2016544  31.2659958  26.9256455  24.1340315
  31.6578726  27.9836421  25.4333635  31.7591088  25.9004611  25.9747666
  31.0676973  25.0579966  25.9935691  33.0344769  25.4151040  25.2697590
  33.4804319  24.5724744  25.8001037  32.8248578  25.0841939  24.2531940
  33.7856294  26.2052600  25.2163611  32.0809863  26.2945801  27.4219110
  32.4937279  25.4557280  27.9822658  32.8117253  27.1023184  27.4455400
  31.1881244  26.6362012  27.9429895  29.0886902  28.5871650  24.8227680
  28.6001353  28.5798085  23.6923875  29.2648754  29.7144159  25.5208862
  29.6530003  29.6519379  26.4508398  29.1290930  31.0516874  24.9527338
  28.7105552  31.0201538  23.9446401  28.1961802  31.8984958  25.8372055
  28.5636446  31.9301324  26.8614701  28.2038881  32.9307180  25.4825184
  26.7488216  31.3667722  25.8014809  26.4467180  31.1887856  24.7685753
  26.6865529  30.4030686  26.3082512  25.7343393  32.3127017  26.4390146
  24.7580196  32.6917312  25.7965083  25.9542789  32.7039956  27.6957551
  26.7600370  32.3569587  28.1979823  25.3020691  33.3282715  28.1471285
  30.5268096  31.6699212  24.8520851  31.4545677  31.2645883  25.5552864
  30.6759227  32.6476979  23.9468227  29.8705445  32.9274976  23.4055952
  31.9196632  33.3734400  23.7170448  32.7580845  32.6737906  23.6764816
  31.8165116  34.1239070  22.3768310  30.8600755  34.6459253  22.3271019
  32.5909656  34.8923218  22.3228348  31.9931787  33.1729322  21.1730666
  33.0005002  32.7529235  21.1825005  31.3110673  32.3277086  21.2665879
  31.7439747  33.7990411  19.7968272  32.0060111  33.1573305  18.7827382
  31.2485546  35.0381548  19.7301402  31.0453517  35.5492904  20.5766619
  31.0850797  35.4581386  18.8270751  32.1312225  34.3669259  24.8640189
  31.3547486  35.3068927  25.0394600  33.1876315  34.1108930  25.6437933
  33.7573303  33.3091939  25.4143702  33.6084467  34.8801203  26.8035372
  32.9972450  35.7785714  26.9015733  33.4451770  34.0311866  28.0781464
  34.0293195  33.1149320  27.9810275  33.8761424  34.5652431  28.9226116
  32.0402785  33.6648384  28.4569012  31.5308368  32.4132116  28.4587571
  32.0820269  31.5255652  28.1813809  30.2132802  32.4483664  28.8609792
  29.6389545  31.6164714  28.9140334  29.8028824  33.7308075  29.1573445
  28.5881624  34.2751491  29.6129194  27.7408960  33.6349133  29.8116826
  28.4917066  35.6633934  29.8140635  27.5665423  36.0992238  30.1630746
  29.6048728  36.4871398  29.5620256  29.5320420  37.5529322  29.7146763
  30.8209503  35.9292492  29.1168229  31.6666468  36.5756339  28.9376741
  30.9544554  34.5375166  28.9008741  35.0622765  35.3140303  26.6208821
  35.8742500  34.5941565  26.0376998  35.3811391  36.4898614  27.1692268
  34.6356499  37.0282751  27.5958491  36.7105208  37.0779445  27.2344313
  37.4456307  36.2772826  27.1383951  36.9503001  38.0476306  26.0525913
  37.9581940  38.4577224  26.1221163  36.9243905  37.4803186  25.1202518
  35.9388025  39.2026846  25.9661062  34.9407729  38.7867406  25.8515873
  35.9532941  39.7607919  26.9018959  36.1797944  40.1601867  24.7928732
  37.1626274  40.6234514  24.8891489  36.2051197  39.5847924  23.8665056
  35.0976118  41.2452087  24.6687961  35.2710461  41.8320724  23.7662810
  34.1086084  40.7955766  24.5722394  35.1027314  42.1612311  25.8221034
  34.7663141  41.6507280  26.6344598  36.0360000  42.5035862  25.9949377
  34.4774183  42.9335128  25.6463948  36.9370985  37.6690019  28.6275554
  35.9846806  37.9568308  29.3555359  38.2140962  37.8459126  28.9983023
  38.9404655  37.5829837  28.3494986  38.6396443  38.4591022  30.2562340
  38.1638264  37.9134866  31.0738445  40.1792588  38.3280588  30.4040779
  40.6518310  38.8053129  29.5440627  40.7196000  39.0270596  31.6673919
  41.7835120  38.8333563  31.8047064  40.5995475  40.1093410  31.6213865
  40.2018603  38.6755638  32.5598224  40.6171050  36.8507316  30.4130714
  41.6958193  36.7582798  30.5396615  40.1405181  36.3088429  31.2290951
  40.3596613  36.3409524  29.4841856  38.1682058  39.9242869  30.2961294
  38.3363034  40.6690909  29.3298069  37.5474917  40.3055418  31.4186808
  37.4744212  39.6340059  32.1732543  36.9567144  41.6122834  31.6591380
  37.0591805  41.8296397  32.7224549  37.5104517  42.3907420  31.1313442
  35.4707939  41.7161407  31.2909696  34.8825248  42.7617391  31.5615421
  34.8447674  40.6640234  30.7207565  35.3784891  39.8320235  30.5088122
  33.4007951  40.6314374  30.4560752  33.1222357  41.5442294  29.9243220
  32.9690948  39.3875712  29.6400294  33.4449413  38.4932771  30.0395832
  31.8947732  39.2178634  29.7375041  33.2229101  39.4562279  28.1380893
  33.5189893  40.5618227  27.6300743  33.0758769  38.3864496  27.5097855
  32.6042873  40.5811557  31.7556143  32.9481876  39.8406842  32.6787116
  31.4809238  41.3107552  31.7481260  31.2872562  41.8747328  30.9351063
  30.4205957  41.1873059  32.7289061  30.8434317  41.1582606  33.7356867
  29.4466496  42.3705576  32.6022245  29.0424611  42.4281873  31.5905246
  28.5934493  42.1833255  33.2571920  30.0532289  43.7246641  32.9906098
  30.5552842  43.6355266  33.9546093  30.8170763  44.0153049  32.2682871
  28.9698888  44.8082400  33.0779625  28.4592633  44.8973860  32.1175060
  28.2150245  44.4911571  33.8006265  29.5224715  46.1737399  33.4965895
  30.1137449  46.0799050  34.4088388  30.1807878  46.5719675  32.7239353
  28.4303512  47.1273553  33.7492968  27.8394579  46.7768819  34.4898935
  28.8175367  48.0197758  34.0229936  27.8816692  47.2439930  32.9084058
  29.6398178  39.9060489  32.4258952  29.2358774  39.6543173  31.2899316
  29.4163057  39.1232466  33.4772904  29.7915420  39.4168826  34.3726795
  28.6170580  37.9132900  33.4943797  27.8701748  37.9749144  32.6997359
  29.5082871  36.6776099  33.2071578  28.8965666  35.7866243  33.0651840
  30.0661536  36.8194880  32.2818905  30.7035154  36.3441162  34.5399557
  29.7932197  36.1693704  35.5027368  27.8274630  37.8732964  34.7996081
  27.8991018  38.7877014  35.6238401  27.1051250  36.7725658  34.9962652
  27.0631339  36.0825720  34.2587373  26.5821621  36.3709020  36.2882628
  27.1463077  36.8800450  37.0707979  25.1045181  36.7522057  36.4297188
  24.5161289  36.3931256  35.5879014  24.6843965  36.3024190  37.3281980
  24.9766077  38.1522364  36.5553136  24.0582923  38.3482953  36.6945351
  26.8778873  34.8878996  36.4807323  27.0625765  34.1516617  35.5114987
  26.9618593  34.4580699  37.7407656  26.8082216  35.1150221  38.4948653
  27.3047723  33.0944340  38.1043899  26.8625246  32.4233364  37.3644879
  28.8277706  32.8926381  38.0600776  29.0917758  31.8891786  38.3846700
  29.2177404  33.0219223  37.0504771  29.3477809  33.5984859  38.7071605
  26.6710527  32.7209482  39.4374723  26.5095417  33.5650746  40.3205442
  26.3421889  31.4299680  39.5719590  26.5487194  30.8065599  38.7998000
  25.8434983  30.8026587  40.7860339  25.1213032  31.4566929  41.2712674
  25.1610007  29.4488977  40.4302107  25.8981299  28.8140177  39.9342029
  24.6792850  28.7050163  41.6943735  24.2287328  27.7432623  41.4555412
  25.4886107  28.4956776  42.3928799  23.9338876  29.2994985  42.2198711
  23.9821965  29.6458567  39.4437054  23.1684519  30.1771026  39.9395073
  24.2872881  30.2814885  38.6139847  23.4536589  28.3426367  38.8282230
  22.6973906  28.5566501  38.0740205  24.2540339  27.7841509  38.3436122
  22.9924005  27.6962079  39.5740370  27.0687034  30.5711152  41.6807958
  27.9600147  29.7968299  41.3277568  27.1013086  31.2496096  42.8351074
  26.3244806  31.8551596  43.0646799  28.1640139  31.1163145  43.8225950
  29.1177658  31.0691438  43.3100833  28.1401703  32.3629995  44.7286507
  28.0203056  33.2347002  44.0852353  27.2690520  32.3584228  45.3858478
  29.3599115  32.6706070  45.5513335  30.4120447  31.8529497  45.7974031
  30.5177815  30.8445894  45.4309563  31.3235887  32.4937713  46.6067912
  32.1709968  32.0504383  46.9319808  30.9123023  33.7703285  46.9219072
  31.4551627  34.7915041  47.7175001  32.3705174  34.6184602  48.2614408
  30.7846919  36.0240243  47.8153209  31.1887764  36.8143370  48.4296031
  29.5804625  36.2206468  47.1144805  29.0545223  37.1606416  47.1849555
  29.0393945  35.1818270  46.3345551  28.1173277  35.3502184  45.8119287
  29.6751375  33.9246264  46.2289970  27.9039317  29.8329562  44.6241476
  26.8255918  29.6717726  45.1948085  28.8868618  28.9140825  44.6395569
  29.7337443  29.1247777  44.1227942  28.8165170  27.6000330  45.2947169
  27.9269576  27.1061865  44.8980236  30.0449778  26.7541425  44.8829762
  29.8186179  25.6997112  45.0469512  30.2528409  26.8594157  43.8176385
  31.2190301  27.0439701  45.6186107  31.5868415  27.8644140  45.3028519
  28.6602568  27.6569480  46.8319383  28.2951732  26.6555173  47.4460062
  28.9047607  28.8355555  47.4253615  29.2051390  29.5812569  46.8148564
  28.7278470  29.2086093  48.8246565  29.3646750  28.5661218  49.4357578
  29.2312221  30.6668107  48.9422667  30.3149897  30.6806136  48.8174897
  28.8329762  31.2212756  48.0888338  28.8573553  31.4724843  50.2028189
  27.7918744  31.4231818  50.4244120  29.3799305  31.0806239  51.0760506
  29.2011911  32.9458477  50.0041978  30.3396856  33.3177498  50.3637573
  28.3291730  33.6683744  49.4726098  27.2795957  29.0537907  49.3286382
  27.0738530  28.5823143  50.4459833  26.2956197  29.4774926  48.5162209
  26.5593194  29.8768876  47.6256075  24.8871739  29.6214299  48.9035261
  24.6901870  28.9375434  49.7301078  24.6306194  31.0572571  49.4339212
  23.6391274  31.0972657  49.8867722  25.3311979  31.2876212  50.2366653
  24.7100940  32.1831951  48.3917511  25.1988439  31.9267510  47.2683519
  24.2503530  33.2937329  48.7342845  23.8968795  29.1872650  47.8066273
  22.7007677  29.0981329  48.0817948  24.3712591  28.9355895  46.5753543
  25.3600472  29.0680759  46.4079612  23.5617408  28.5486683  45.4236646
  24.2307843  28.1288716  44.6724147  22.8768687  27.7483923  45.7085393
  22.7635267  29.6909124  44.7726771  21.8764176  29.4066296  43.9696120
  23.0547034  30.9592794  45.1087564  23.8054825  31.1208432  45.7703218
  22.3837898  32.1437115  44.5632240  21.3896625  31.8946131  44.1870713
  22.2591710  33.2043549  45.6741672  23.2150581  33.4001004  46.1521343
  21.9036732  34.1542652  45.2731838  21.0735982  32.6514116  46.9313414
  21.7541767  31.5571995  47.2858111  23.2154877  32.7522164  43.4234020
  24.4408697  32.6343125  43.4077887  22.5315677  33.4246483  42.4807050
  21.5294884  33.4915800  42.5790633  23.1303777  34.1374061  41.3488534
  23.9564320  33.5506028  40.9478769  22.0663648  34.3536328  40.2284537
  21.2333654  34.9163894  40.6544607  22.6294823  35.1768185  39.0455656
  21.9093247  35.2807850  38.2378497  22.8981466  36.1925510  39.3348474
  23.5221146  34.7035786  38.6351689  21.5047556  33.0072296  39.7103288
  22.2856240  32.4592394  39.1810488  21.2172826  32.3726932  40.5479479
  20.2678912  33.1459412  38.8098830  19.8462784  32.1656361  38.5871869
  19.4903650  33.7370830  39.2952112  20.5040031  33.6148581  37.8551945
  23.6399531  35.5025488  41.8404204  22.9507286  36.2003284  42.5850943
  24.8425079  35.8748329  41.3814611  25.3439856  35.2269412  40.7882315
  25.5069026  37.1433724  41.6586994  24.7708814  37.8432870  42.0542121
  26.6103671  36.9309542  42.7096868  27.2540216  36.1048629  42.4060373
  27.2590306  37.8063868  42.7663475  26.0830353  36.6560263  44.0966579
  25.9128413  35.3310584  44.5357209  26.1593901  34.5090248  43.8820035
  25.4381378  35.0792906  45.8337377  25.3414748  34.0620919  46.1659906
  25.1111004  36.1475347  46.6907086  24.6483967  35.9077464  47.9505482
  24.5806049  34.9815822  48.1650082  25.2569737  37.4727373  46.2419270
  24.9953685  38.2972113  46.8891367  25.7402076  37.7254442  44.9445025
  25.8387482  38.7374939  44.5916836  26.0900088  37.7304718  40.3697702
  26.5047545  36.9573399  39.5055121  26.2163171  39.0740489  40.2597342
  25.7049770  40.0666636  41.2098864  26.0046421  39.8537488  42.2358484
  24.6139926  40.0704677  41.1658798  26.2516087  41.4192187  40.7470832
  27.1627657  41.6513897  41.2982515  25.5489426  42.2365307  40.9099863
  26.5856373  41.2068057  39.2783948  27.3664612  41.8818415  38.9244758
  25.7008124  41.3920218  38.6688434  26.9591659  39.7242046  39.1769825
  26.6553981  39.3302143  38.2066116  28.4646740  39.5059608  39.3734971
  28.9536376  39.5223072  40.5039980  29.1834012  39.2788651  38.2680737
  28.7127965  39.2835757  37.3716017  30.5995102  38.9468544  38.2678043
  31.0479360  39.4566712  39.1187168  30.7904658  37.4370222  38.4770212
  31.8378642  37.2097684  38.6588629  30.2339429  37.0803162  39.3419797
  30.4574891  36.8644260  37.6111338  31.3204579  39.5001787  37.0394470
  30.6967024  39.8296906  36.0322594  32.6521893  39.5877642  37.1417274
  33.0743990  39.3075342  38.0188860  33.5726073  39.9520503  36.0703231
  33.0320341  40.0712685  35.1338832  34.2821116  41.2832995  36.4206820
  34.7948950  41.1927452  37.3793056  35.2879039  41.7404912  35.3483988
  35.7094803  42.7154454  35.5969863  36.1231021  41.0467416  35.2520431
  34.8123677  41.8249289  34.3712219  33.3193121  42.3119714  36.5355575
  32.7158211  42.0841909  37.2276078  34.5704438  38.7973067  35.9309868
  35.1087460  38.3352057  36.9372633  34.8442824  38.3529312  34.6940580
  34.3619464  38.7777862  33.9115907  35.8136834  37.2961003  34.3919996
  35.6773516  36.4716271  35.0946769  35.5785205  36.7614795  32.9503141
  35.7220467  37.5833099  32.2461351  36.5943035  35.6559898  32.5858535
  36.4477945  35.3028667  31.5684557  37.6269500  35.9994553  32.6375111
  36.4975973  34.8021230  33.2557462  34.1244404  36.2543143  32.7732364
  33.9006666  35.4899940  33.5171510  33.4255262  37.0697647  32.9627187
  33.7982093  35.6997831  31.3831180  32.7242542  35.5669419  31.2682940
  34.1349418  36.3711298  30.5948497  34.2641993  34.7276366  31.2258487
  37.2344957  37.8768721  34.5431865  37.5892593  38.8346485  33.8599463
  38.0301565  37.2962636  35.4514093  37.6651614  36.5004573  35.9610523
  39.3952295  37.7138184  35.7693156  39.5253824  38.7831336  35.5930253
  39.6413603  37.4080871  37.2542093  40.6589643  37.6644805  37.5541936
  38.9671900  37.9974135  37.8729813  39.4784277  36.3551259  37.4917290
  40.4471422  36.9339516  34.9642346  41.5093566  37.4805797  34.6714612
  40.1586825  35.6737378  34.6081767  39.2655604  35.2940923  34.8904321
  41.0208987  34.7842871  33.8336351  41.4594079  35.3811140  33.0314996
  42.1809911  34.2443366  34.7048509  42.9329027  33.7755149  34.0686464
  42.6881963  35.0528223  35.2318069  41.7517967  33.2808017  35.6469596
  41.4275636  32.5235601  35.1825675  40.1811996  33.6935192  33.1621296
  39.1053291  33.3613943  33.6559077  40.6943135  33.1199642  32.0622920
  41.5869815  33.4480230  31.7214823  40.1250879  31.9648195  31.3675116
  39.4190620  31.4700598  32.0348693  39.3323111  32.3644366  30.0850966
  40.0395436  32.7910146  29.3717085  38.7090837  31.1106844  29.4363310
  38.0922342  31.3468397  28.5739290  39.4657805  30.4098988  29.0854699
  38.0816132  30.5882960  30.1557531  38.2436360  33.4335990  30.3447333
  37.4953832  33.0445838  31.0338857  38.6883174  34.2981347  30.8357563
  37.5519004  33.9632140  29.0792079  36.8946818  34.7957269  29.3232186
  38.2804003  34.3166304  28.3494163  36.9300838  33.2080122  28.6006054
  41.2537963  30.9584107  31.0953321  42.2905729  31.3300934  30.5464103
  41.0131139  29.6833803  31.4337689  40.1208941  29.4735661  31.8642893
  41.8030608  28.5270045  31.0258376  42.7280913  28.8319431  30.5324857
  42.1675080  27.6933254  32.2853397  42.7586521  28.3151512  32.9596128
  41.2595663  27.4415852  32.8348602  42.9494388  26.3867627  32.0553849
  43.1456214  25.9840494  30.8865135  43.3541673  25.8009710  33.0829144
  40.9284211  27.7592659  30.0246184  40.0392535  27.0051988  30.4180934
  41.1832547  27.9763319  28.7251842  41.9231391  28.6206077  28.4896407
  40.4127606  27.4101968  27.6163836  39.3472456  27.5507817  27.8126045
  40.8016237  28.1474213  26.3173057  41.8861726  28.1863066  26.2107294
  40.4415836  27.5924454  25.4485716  40.2229674  29.5461691  26.2001836
  41.0463831  30.6827366  26.3481365  42.1005921  30.5679542  26.5557811
  40.4944082  31.9731944  26.2277901  41.1255024  32.8422513  26.3466816
  39.1209689  32.1326666  25.9596815  38.6973530  33.1221803  25.8725252
  38.2967577  31.0004578  25.8128986  37.2419813  31.1224938  25.6137430
  38.8467329  29.7097274  25.9354646  38.2083647  28.8452085  25.8263454
  40.6486521  25.9045379  27.4115627  39.7694452  25.2352463  26.8738026
  41.7996204  25.3608432  27.8460947  42.4616190  25.9550068  28.3271596
  42.1379916  23.9406419  27.7148122  41.8445177  23.6012530  26.7189712
  43.6649123  23.7683890  27.8930147  44.0756541  24.6207297  28.4380134
  43.9078478  22.8959089  28.5007933  44.3619020  23.6171294  26.5313290
  44.2430309  22.5952260  26.1694532  43.8573779  24.2554907  25.8041947
  45.8419023  24.0132030  26.5433133  45.9230300  25.0363807  26.9132398
  46.3992453  23.3852014  27.2395632  46.4574443  23.9312926  25.1388381
  46.5722797  22.8896307  24.8359697  45.8052799  24.4082454  24.4066416
  47.7632754  24.6051379  25.0847772  47.6482728  25.5842189  25.3018691
  48.3895702  24.1838946  25.7568054  48.1541949  24.5103463  24.1584482
  41.3777700  23.0528423  28.7103824  41.0775177  21.9066300  28.3788726
  41.0330055  23.5845939  29.8932377  41.3429898  24.5244086  30.1045505
  40.1927099  22.9080766  30.8831551  40.1832215  21.8305406  30.7157181
  40.7696799  23.1793880  32.2868936  40.7711406  24.2482303  32.5077532
  40.1297704  22.7115550  33.0364983  42.1947038  22.6148514  32.4255926
  42.2289451  21.6242619  31.9716839  42.8921286  23.2288610  31.8534319
  42.6782021  22.4973737  33.8739870  42.6318777  23.4717236  34.3605189
  42.0391363  21.8285935  34.4505527  44.0700455  22.0271740  33.9087745
  44.7647450  22.7583136  33.9684700  44.4790535  20.7487995  33.8116918
  43.6061551  19.7386979  33.6828922  42.6152050  19.9338349  33.6642012
  43.9251069  18.7841463  33.6079588  45.7900013  20.4803099  33.8357573
  46.4609623  21.2290507  33.9325429  46.1209641  19.5291868  33.7630556
  38.7318072  23.3901443  30.8195931  37.8754611  22.7830968  31.4611769
  38.4501958  24.4646595  30.0585078  39.2244913  24.8895281  29.5688731
  37.1423559  25.0913856  29.8370417  37.3571949  25.9330089  29.1819719
  36.1393505  24.1491071  29.1226884  35.9374995  23.2835235  29.7536290
  35.1743738  24.6496122  29.0139658  36.5845170  23.6543336  27.7284707
  37.6039584  23.2705070  27.7609258  35.9537429  22.8108098  27.4463066
  36.4814382  24.6899680  26.5985936  36.3479249  25.8990880  26.8948334
  36.5308151  24.2431666  25.4326088  36.5823662  25.7337219  31.1179947
  35.3747108  25.7173101  31.3597033  37.4845137  26.2944483  31.9347626
  38.4475595  26.3008611  31.6255252  37.2049825  26.9696971  33.1949108
  36.1289389  26.9843345  33.3625770  37.8691137  26.2211508  34.3812017
  37.6136613  26.7520624  35.2988634  37.3909416  24.7751851  34.5599208
  37.8171715  24.3329446  35.4604553  36.3060328  24.7344542  34.6560346
  37.6741922  24.1469005  33.7170706  39.2808364  26.2489051  34.2941052
  39.5477249  25.7476578  33.5395148  37.6414166  28.4350295  33.1071140
  38.3278940  28.8600973  32.1784100  37.2042420  29.2050983  34.1017161
  36.6250274  28.7724188  34.8112039  37.4684681  30.6192195  34.2858896
  38.4956654  30.8072513  33.9770064  36.5137691  31.4589032  33.4103611
  36.7154865  32.5214085  33.5243277  36.6570231  31.2188895  32.3574999
  34.7740765  31.1746859  33.8512322  34.7974671  29.8519690  33.6648410
  37.3950619  30.9473418  35.7733738  36.6462975  30.3045296  36.5025365
  38.1261626  31.9774171  36.2125351  38.7052475  32.4755511  35.5497130
  37.9389778  32.5820121  37.5260330  37.4377117  31.8991852  38.2101577
  39.3070466  32.9680612  38.1428230  39.8158716  33.6541368  37.4645558
  39.1640278  33.6868576  39.5002232  40.1456013  33.9038981  39.9205992
  38.6416465  34.6398424  39.4110562  38.6203100  33.0735657  40.2195152
  40.2050825  31.7288702  38.3185906  41.1671816  31.9993189  38.7541097
  39.7388184  30.9914505  38.9734838  40.4133226  31.2392689  37.3670694
  37.0770483  33.8276280  37.2961816  37.4188367  34.6718017  36.4683625
  35.9762063  33.9352934  38.0516827  35.7659778  33.1856706  38.6987753
  35.1204108  35.1143078  38.1142773  35.4272829  35.8385952  37.3614723
  33.6400849  34.7341061  37.8403884  33.0946821  35.6731033  37.7774198
  33.4696902  34.0735030  36.4659157  32.4147718  34.0014643  36.2067600
  33.9594905  34.6546857  35.6859944  33.8883629  33.0663124  36.4446280
  32.9506066  33.8921340  38.9364087  31.9276270  33.6471236  38.6519011
  33.4778533  32.9545029  39.1084346  32.8888732  34.4204616  39.8877198
  35.2995422  35.7564064  39.4952502  35.4552647  35.0469190  40.4877889
  35.2622618  37.0932395  39.5469648  35.1514664  37.5955085  38.6748838
  35.2477463  37.8961287  40.7673567  35.4731461  37.2888253  41.6428420
  36.2985599  39.0338022  40.6589778  36.1066817  39.5967494  39.7424702
  36.2357953  40.0273149  41.8381305  37.0305105  40.7693406  41.7671608
  35.2945792  40.5763029  41.8657965  36.3490037  39.5134763  42.7934119
  37.7251690  38.4667599  40.5559617  38.4480395  39.2556003  40.3480697
  38.0223692  37.9819550  41.4845958  37.8118663  37.7256041  39.7632002
  33.8322951  38.4681757  40.8823917  33.3869998  39.1868335  39.9887089
  33.1427587  38.1616328  41.9913913  33.5962159  37.5896876  42.6919348
  31.7914369  38.6291850  42.2905873  31.1738768  38.4936253  41.4030783
  31.2166791  37.7812740  43.4405791  31.8686955  37.8253475  44.3145592
  30.2487284  38.1781781  43.7516684  31.0088848  36.3330980  43.0413087
  31.7847719  35.3099133  43.6241758  32.5039070  35.5398383  44.3967295
  31.6350748  33.9793967  43.1876229  32.2290695  33.2034341  43.6446278
  30.7205397  33.6713321  42.1604970  30.5988082  32.3952489  41.7008588
  30.9852331  31.7370638  42.2659944  29.9266767  34.6873865  41.5979528
  29.2095500  34.4533723  40.8249044  30.0673464  36.0142308  42.0403385
  29.4651812  36.7911000  41.5932039  31.8388427  40.1191218  42.6577087
  32.5427946  40.5208455  43.5859020  31.1246703  40.9245299  41.8554615
  30.5175024  40.4735960  41.1832296  31.2190495  42.3805757  41.7534456
  32.2686154  42.6626777  41.6452149  30.4303459  42.8184848  40.4884127
  29.4157934  42.4170687  40.5162242  30.3561661  44.3420759  40.2757150
  29.8661164  44.5802389  39.3313693  29.7828275  44.8358205  41.0609984
  31.3502776  44.7886930  40.2562121  31.0779357  42.2931404  39.3439994
  31.0779770  41.3508784  39.4090019  30.6374997  43.0365074  43.0143906
  29.4267513  43.0021485  43.2362414  31.5182531  43.6339119  43.8312544
  32.4935140  43.6160745  43.5719441  31.1799493  44.2844100  45.0957831
  31.9579143  45.0132197  45.3207675  30.2504431  44.8459696  44.9922743
  31.0580348  43.3275491  46.2903270  30.6525872  43.7697414  47.3647125
  31.3998889  42.0385901  46.1152229  31.7021114  41.7532209  45.1932581
  31.3268404  40.9926752  47.1405701  30.8364358  41.3693300  48.0398095
  30.4897015  39.8182976  46.5985168  30.9447190  39.4243176  45.6927504
  30.4895390  38.9997578  47.3178295  29.0453869  40.1907275  46.3179309
  28.6406856  40.5263290  45.0096616  29.3439988  40.4766025  44.1928098
  27.3292475  40.9746401  44.7666509  27.0372061  41.2599281  43.7677072
  26.4038462  41.0529262  45.8243828  25.1270792  41.4669940  45.5786696
  24.5795438  41.4618692  46.3493737  26.7936580  40.6867064  47.1271916
  26.0883496  40.7402062  47.9431596  28.1130330  40.2596730  47.3741088
  28.4132573  40.0022877  48.3797962  32.7211336  40.5102464  47.5815404
  32.8097638  39.6910479  48.4970071  33.8010794  41.0342940  46.9712804
  33.6325165  41.6854154  46.2190613  35.1947710  40.8840866  47.4006900
  35.8076932  41.5527691  46.7956023  35.2838475  41.2346494  48.4304551
  35.7967478  39.4733959  47.3089377  36.8672269  39.2423682  47.8683810
  35.1114838  38.5404954  46.6346656  34.2508136  38.8271879  46.1899902
  35.4566395  37.1253330  46.5276849  36.4547165  36.9543562  46.9355604
  34.4419091  36.2735734  47.3159500  33.4343363  36.6537282  47.1437106
  34.4395629  35.2423047  46.9587913  34.7424342  36.2171630  48.8124337
  35.6619795  35.5163919  49.2277725  33.9747011  36.9436184  49.6259559
  33.2531992  37.5411255  49.2470638  34.1389754  36.9161380  50.6211864
  35.5253681  36.6818823  45.0709334  34.9246263  37.2999619  44.1915467
  36.2445619  35.5736123  44.8493508  36.6621435  35.1144655  45.6463074
  36.4311521  34.9249795  43.5618977  35.6980895  35.3419184  42.8760455
  37.8433501  35.2175056  43.0144093  37.8689938  34.9669300  41.9534064
  38.0287480  36.2895711  43.0679915  38.9786193  34.4548246  43.7318397
  38.9497625  34.6653885  44.8012541  38.8345001  33.3784925  43.6324769
  40.3635256  34.7890920  43.1752503  41.0972807  34.0749656  43.5490607
  40.3613160  34.7099657  42.0899305  40.7863861  36.1326114  43.5824317
  40.2738731  36.5420517  44.3513433  41.7989597  36.8279881  43.0410872
  42.5426442  36.3196130  42.0475077  42.3469420  35.3945396  41.6931762
  43.3018918  36.8527624  41.6468159  42.0705202  38.0534663  43.5065062
  41.5204278  38.4498742  44.2548278  42.8284401  38.5932346  43.1144415
  36.1190477  33.4331394  43.6620417  36.1168189  32.8530404  44.7489204
  35.8796829  32.8219221  42.4968564  35.8917487  33.3783078  41.6520065
  35.5348578  31.4196341  42.3505480  36.1368431  30.8425408  43.0558756
  34.0534762  31.2291073  42.7180259  33.9255469  31.4810815  43.7726468
  33.4574077  31.9524589  42.1598836  33.4822351  29.8332876  42.4338481
  33.2072046  29.7247116  41.3838479  34.2233989  29.0635300  42.6507181
  32.2792634  29.5730207  43.3256296  31.1532116  29.8217631  42.8530013
  32.5075187  29.1806577  44.4877827  35.8941842  30.9261376  40.9530361
  35.6568838  31.6374579  39.9759787  36.3958398  29.6842078  40.8601010
  36.5469548  29.1547591  41.7061514  36.5372542  28.9765827  39.5958867
  36.9181704  29.6723591  38.8517772  37.5594291  27.8317484  39.7301897
  38.5114742  28.2641363  40.0436283  37.2641836  27.1470649  40.5262655
  37.7529424  27.0372901  38.4189043  36.9675189  26.2904530  38.2944653
  37.6765096  27.7079908  37.5615200  39.1235377  26.3695744  38.3485731
  39.1844977  25.1580992  38.6485057  40.0873494  27.0892112  38.0050561
  35.1614758  28.4310022  39.1809812  34.5336311  27.6681579  39.9155944
  34.7146743  28.8569376  37.9981525  35.3229209  29.4746971  37.4736067
  33.5155957  28.4158328  37.3056447  32.8993671  27.7779443  37.9399180
  32.7386255  29.6726370  36.8491532  33.4187272  30.3533814  36.3362578
  31.9866772  29.4058090  36.1028761  32.0538992  30.4466525  37.9906417
  32.7776616  30.6809157  38.7724024  31.6924323  31.4012685  37.6073847
  30.8556928  29.7134708  38.5961752  30.1651110  28.9547230  37.9182219
  30.5908219  29.9489350  39.8781557  31.1693508  30.5795215  40.4146388
  29.7960616  29.5095398  40.3259434  33.9402973  27.6427573  36.0547979
  34.9767552  27.9409431  35.4632252  33.0879174  26.7163059  35.5907274
  32.2641108  26.5038013  36.1393214  33.1286382  26.2256968  34.2119799
  34.1542484  25.9984533  33.9191572  32.2551487  24.9615552  34.0419940
  31.2066603  25.2004041  34.2187655  32.3115728  24.6154431  33.0082552
  32.6755034  23.7944854  34.9387922  33.8241964  23.3606508  34.9026964
  31.7514279  23.3008380  35.7648514  30.8182638  23.7021190  35.7807344
  31.9901171  22.5438146  36.3874862  32.5431073  27.3301333  33.3199645
  31.5732804  27.9857041  33.7088804  33.1150421  27.5261129  32.1198188
  33.9059876  26.9466442  31.8633676  32.6445207  28.4991958  31.1269717
  32.6816473  29.4895340  31.5816241  33.5547777  28.4648000  29.8834758
  33.7082953  27.4203583  29.6070076  33.0481504  28.9224003  29.0308823
  34.9235855  29.1529919  30.0392938  35.3785208  28.8224490  30.9739993
  35.8450934  28.7203965  28.8885956  36.8658254  29.0665157  29.0316644
  35.8860928  27.6359657  28.8153576  35.4926032  29.0976736  27.9289323
  34.7942647  30.6862146  30.0668891  35.7677723  31.1653524  30.1558108
  34.3339404  31.0554724  29.1501033  34.1859320  31.0307335  30.9005371
  31.1896751  28.2510963  30.6953782  30.4588182  29.2102196  30.4569822
  30.7689107  26.9743779  30.6501515  31.4394613  26.2576016  30.8882998
  29.4206132  26.5114451  30.3246672  29.1433454  26.9444133  29.3616723
  29.4718391  24.9740792  30.1739418  28.5195730  24.6030006  29.7934947
  30.2284533  24.6885200  29.4428332  29.7476878  24.3111014  31.3971069
  29.0394186  24.4742999  32.0058204  28.3492732  26.9177577  31.3551674
  27.1764899  27.0053055  30.9922957  28.7447034  27.1702290  32.6142084
  29.7295438  27.0975490  32.8289503  27.8512940  27.5190193  33.7227145
  26.8465792  27.1351226  33.5304186  28.3796486  26.8903749  35.0383781
  29.3778662  27.2728298  35.2606858  27.7485239  27.1801133  35.8785550
  28.4367827  25.3560953  35.0357221  27.7443541  24.7367150  34.1988622
  29.1733353  24.8189336  35.8906195  27.7160406  29.0395586  33.9200152
  26.9006186  29.4550323  34.7433946  28.4480490  29.8747942  33.1574837
  29.0906755  29.4801697  32.4850913  28.2986877  31.3314893  33.1864607
  28.2828367  31.6693567  34.2246550  29.4530804  32.0189154  32.4335645
  29.4684916  31.6686439  31.4011099  29.2361658  33.0880123  32.3802177
  30.8629850  31.8513591  33.0317850  31.1688244  30.8114714  32.9196923
  31.8418231  32.7268917  32.2348260  32.8362508  32.7382361  32.6712614
  31.9397076  32.3680744  31.2116516  31.5011400  33.7613830  32.1954730
  30.9352413  32.1884062  34.5295067  31.9605026  32.1132661  34.8902935
  30.5792479  33.2003636  34.7294941  30.3453659  31.4957193  35.1294341
  26.9829110  31.7516975  32.5152954  26.6315611  31.2685335  31.4379432
  26.2744010  32.6645769  33.1865583  26.6660536  33.0169443  34.0512371
  24.9887281  33.2257607  32.8004081  24.4828995  32.5880739  32.0740033
  24.1229584  33.3874953  34.0775447  24.5355116  34.1843721  34.6962080
  23.1253233  33.7309211  33.7984679  23.9842934  32.1219472  34.9559847
  24.9770891  31.7792366  35.2479094  23.2444522  32.4477698  36.2613010
  23.1455112  31.5638629  36.8894493  23.7849505  33.1986891  36.8373149
  22.2428444  32.8316265  36.0665070  23.2945459  30.9692953  34.2101429
  23.1865506  30.0969104  34.8558771  22.3001704  31.2560020  33.8693708
  23.8719142  30.6540308  33.3404757  25.2004437  34.6237329  32.2013754
  26.2566234  35.2392592  32.3657592  24.1441246  35.1416183  31.5538519
  23.3209689  34.5620542  31.4763278  24.0075019  36.5238668  31.0936362
  24.7937197  36.6985176  30.3596556  22.6264273  36.6525431  30.4102912
  22.5650655  35.9884661  29.5476630  21.8351973  36.3476042  31.0971772
  22.3407473  37.9694159  29.9803074  22.9289757  38.1920642  29.2747771
  24.1301777  37.5078557  32.2796558  23.6007916  37.2025685  33.3492815
  24.7648719  38.6922288  32.1152246  25.4227007  39.1516102  30.8896489
  24.7727235  39.0944082  30.0172456  26.2998873  38.5302129  30.7052982
  25.8507892  40.5952271  31.1556950  25.0881737  41.2740864  30.7722768
  26.7942686  40.8524395  30.6749067  25.9053247  40.7112786  32.6697858
  25.7370195  41.7331209  33.0144053  26.8904791  40.4151204  33.0249677
  24.8716399  39.7008938  33.1822652  25.2654007  39.2281011  34.0822332
  23.5412722  40.3770998  33.5782213  23.5081864  41.0953907  34.5755139
  22.4468589  40.1086670  32.8435286  22.5621849  39.5142459  32.0355579
  21.0769728  40.5248787  33.1521332  21.0860322  41.5711442  33.4631180
  20.2115325  40.3820058  31.8583831  20.2917031  39.3473988  31.5201937
  18.7093341  40.6673491  32.0970383  18.1289384  40.5878983  31.1796195
  18.2571230  39.9555097  32.7875568  18.5571244  41.6683288  32.4995516
  20.7532403  41.2879822  30.7208857  20.6197461  42.3366268  30.9893289
  21.8270708  41.1472637  30.6060271  20.1287256  41.0285167  29.3415435
  20.6412995  41.6088269  28.5743739  20.2083219  39.9764288  29.0646655
  19.0775317  41.3107328  29.3044974  20.4897199  39.6850527  34.3139362
  19.6361903  40.1872728  35.0438015  20.9499750  38.4338194  34.5078416
  21.6788871  38.0938662  33.8955728  20.4825886  37.5196866  35.5536122
  19.3923595  37.5367801  35.6110345  20.9714576  36.0848102  35.2348915
  22.0590713  36.0259749  35.1884593  20.6515006  35.3951017  36.0166464
  20.3041909  35.4841906  33.6598067  20.8447281  34.2639264  33.7356668
  21.1006402  37.9347844  36.8957817  22.3108245  37.8311170  37.0646552
  20.2830759  38.4033315  37.8498961  19.3051226  38.5118382  37.6277369
  20.7221655  38.8547900  39.1776609  21.6702859  38.3663355  39.4154945
  20.9997780  40.3787622  39.1873479  20.0985056  40.9113784  38.8818090
  21.2068040  40.7027224  40.2083822  22.1840934  40.8163722  38.2982806
  23.0845898  40.2606105  38.5655875  21.9828304  40.6006516  37.2488737
  22.4655374  42.3117099  38.4146792  23.4229592  42.6602477  39.1398570
  21.7136796  43.0838723  37.7807398  19.8000437  38.3689491  40.3109972
  20.0277538  38.7168307  41.4689400  18.7865061  37.5462938  39.9942548
  18.6754171  37.2783153  39.0273330  17.8419705  36.9924095  40.9521695
  18.0767840  37.3623654  41.9502156  16.8301977  37.2946992  40.6819153
  17.9102529  35.9045882  40.9430964  27.7982538  37.0097847  52.4483758
  42.4611977  25.4151463  36.4137382  26.4961420  22.6984971  38.5078717
  21.2986276  41.8211422  43.2704076  28.5516975  30.6017359  65.1403443
  27.9004955  31.1871439  64.7537457  29.3461338  31.1323554  65.1998481
  24.8138880  23.8499162  63.1709028  25.0664401  23.3280683  62.4092491
  23.8763440  23.6865308  63.2735711  30.0292241  28.2907791  65.6772428
  29.3938074  28.3642417  66.3893332  29.6989647  28.8801390  64.9991507
  24.2568310  35.4688614  68.7078238  24.1792340  36.4196439  68.7866719
  23.6529954  35.1234487  69.3653165  32.1946484  23.1706446  65.8868441
  33.1064340  23.4033832  65.7116139  31.6856131  23.7543490  65.3243520
  34.6805298  29.0886702  70.6326387  33.9956336  29.4685603  70.0823420
  34.7649148  29.6982028  71.3658334  26.5306679  30.8270767  67.4283778
  26.3952354  31.6722303  67.8568626  27.0716491  31.0290045  66.6649712
  29.8449425  24.3409940  64.4655107  29.3296049  25.1114545  64.7043494
  29.5726734  23.6675076  65.0888168  34.8183699  27.0942295  66.4008280
  34.0413142  26.7553454  65.9563442  35.4975180  27.0994918  65.7263245
  26.2234760  26.1907466  60.9442815  25.3161822  25.9596719  61.1433964
  26.7205792  25.3945085  61.1316797  29.1302839  34.9004973  63.8639501
  28.4564538  35.2036670  64.4724459  29.5168661  35.7034053  63.5144958
  27.4022994  26.2920061  65.4666805  26.4934213  26.0079093  65.5639275
  27.4318078  26.7119139  64.6070112  32.6342261  29.9026650  69.2357973
  32.1804588  29.0617560  69.2923163  32.0036228  30.5388048  69.5732753
  31.0775201  31.7403147  70.1707791  31.3698175  32.3008204  69.4520156
  31.5873821  32.0331708  70.9260950  27.0999082  27.8328804  62.8054884
  26.6618512  27.1164663  62.3460521  27.8409523  28.0604919  62.2439975
  35.2172197  26.1086001  68.8631202  35.0790095  26.2987597  67.9352391
  34.8608415  26.8705384  69.3199253  27.3294055  35.0684645  66.0786580
  27.5045810  34.5972689  66.8932203  26.6426843  35.6950412  66.3067841
  31.2210309  26.6913186  62.3986941  30.6039480  25.9660014  62.3019994
  30.7526798  27.4522546  62.0554016  26.1972781  33.2624901  68.7670766
  25.4140303  33.8046581  68.8608991  26.8965526  33.7798880  69.1665007
  32.0447995  30.0152358  66.5179581  32.3207838  29.9008952  67.4273455
  31.1752493  29.6169843  66.4791754  28.6802059  34.2638709  70.1612395
  28.8624453  33.4460365  70.6240147  29.5035045  34.4806401  69.7237285
  29.0144224  33.1906894  67.4227443  29.5431990  32.6799348  66.8097605
  29.2772444  32.8749424  68.2872976  32.1084408  33.1623692  68.0382426
  32.2821285  32.5970114  67.2856279  32.6013299  33.9624587  67.8561916
  37.9623799  25.9260115  69.6572726  38.4054945  25.1767440  69.2591849
  37.0850309  25.9170251  69.2746458  33.0959580  32.4790456  65.1379324
  33.7910485  33.0997149  65.3566639  33.4382730  31.6285808  65.4131702
  34.9951003  29.9290162  66.6666655  35.5202327  30.2677435  65.9415975
  34.9073356  28.9937177  66.4829790  23.6879043  30.0904078  66.5742671
  23.8367163  30.7739542  65.9209343  24.4945486  30.0709168  67.0892126
  27.1874449  32.5852208  64.0454418  26.6148416  33.2042395  63.5924890
  27.7607242  33.1351570  64.5794340  30.4071708  32.8689358  65.1763000
  31.3402381  32.8034920  65.3795876  30.3194921  33.7045625  64.7177533
  33.0359725  32.1855229  62.1366948  32.9573357  31.8515092  63.0302706
  33.8569392  32.6776996  62.1358420  27.5721247  23.9213021  61.3870470
  28.5180352  23.7919229  61.4558888  27.1935492  23.1827683  61.8639899
  25.7564164  21.8462997  61.3225356  24.8495620  21.5496110  61.3988069
  26.0340145  21.5492815  60.4559642  30.6063677  29.5023224  61.7576926
  31.3099527  29.7073226  62.3734582  29.8826326  30.0699986  62.0226010
  32.5150374  29.9405753  63.8075386  33.3495978  29.5086952  63.6252861
  32.3534717  29.7687767  64.7352281  32.1696266  26.4437866  65.1731725
  32.1145070  26.2782138  64.2320170  31.5442322  27.1513899  65.3293915
  35.6532635  39.1791080  63.1709028  35.9058156  38.6572601  62.4092491
  34.7157194  39.0157225  63.2735711  35.3728924  41.0819186  65.3733403
  35.2565182  40.4064089  66.0414487  35.4831184  40.5951560  64.5565556
  37.3565952  35.5719233  64.0741440  37.5240354  36.4399469  64.4411911
  37.1663121  35.7346514  63.1502730  37.3355172  38.0276890  65.0588107
  37.2154798  38.4733941  65.8973588  36.6407761  38.3762208  64.5001645
  31.8246748  37.9649874  69.6122283  31.0277911  38.0768568  70.1305779
  31.5972340  38.3036526  68.7463174  40.6843180  39.6701858  64.4655107
  40.1689803  40.4406462  64.7043494  40.4120488  38.9966994  65.0888168
  33.9764230  36.3943300  64.3210339  33.1401542  36.7317987  64.6419613
  33.8368999  36.2592280  63.3837476  35.9517310  31.2380088  69.0289523
  35.2981722  30.9229105  68.4046138  35.9097784  30.6155829  69.7549346
  37.0628515  41.5199383  60.9442815  36.1555577  41.2888637  61.1433964
  37.5599547  40.7237003  61.1316797  28.8104919  39.3417492  69.4482007
  28.6129319  38.7486853  68.7233074  28.2551583  39.0369703  70.1657946
  37.9392836  43.1620722  62.8054884  37.5012266  42.4456581  62.3460521
  38.6803277  43.3896837  62.2439975  31.3051145  38.8681526  67.1322959
  30.3748733  38.8065982  67.3492922  31.4008616  38.3457479  66.3359601
  31.2236694  35.3936339  69.7201201  31.4843511  36.3081672  69.6110362
  32.0453866  34.9260782  69.8697814  42.0604064  42.0205104  62.3986941
  41.4433234  41.2951932  62.3019994  41.5920552  42.7814464  62.0554016
  33.8502610  36.2390528  61.5208246  32.9732076  36.1179329  61.1570492
  34.3260363  35.4476606  61.2687134  28.5781304  37.8332383  66.9621151
  28.8734745  36.9243062  66.9088205  27.6769339  37.8120123  66.6402154
  30.3069145  35.5146481  67.0860476  29.9781851  34.6343860  66.9035582
  30.6608516  35.4594149  67.9736866  33.4210968  35.8019451  67.4535954
  33.7607041  36.3305372  66.7314562  33.8683089  36.1399857  68.2294521
  35.4079115  34.2994072  65.6529247  36.1287478  34.6775325  65.1492964
  34.7844420  35.0182949  65.7564225  39.5510238  35.0039221  66.5887579
  39.7673853  35.8863859  66.2876407  39.0704305  34.6125435  65.8593221
  35.5542739  33.8341863  68.4826783  35.6758650  32.9058509  68.6817671
  35.2644781  33.8480549  67.5705099  32.2825430  41.4461173  67.5803739
  32.0371472  40.5423503  67.7783950  32.4521345  41.4478323  66.6383217
  31.5521078  37.1789531  65.0789901  30.8590323  37.2533886  64.4229937
  31.3072830  36.4149874  65.6011418  38.4115002  39.2504939  61.3870470
  39.3574106  39.1211147  61.4558888  38.0329246  38.5119600  61.8639899
  36.5957919  37.1754915  61.3225356  35.6889374  36.8788028  61.3988069
  36.8733900  36.8784733  60.4559642  38.2119984  31.7191805  67.4769597
  37.4020713  31.3738890  67.8524843  38.9004401  31.4099348  68.0657209
  40.1410533  30.7969851  69.0993894  40.6941571  31.2165305  69.7583917
  40.3780619  29.8705600  69.1416850  35.3656703  34.0341850  61.4637335
  36.2275867  34.3596748  61.7233152  35.5507047  33.2473346  60.9510401
  36.3186146  31.2737893  64.7517044  36.3064816  32.2179733  64.9085315
  37.2109568  31.0908039  64.4576505  40.1338266  27.8680670  69.0062981
  39.3670662  27.3139156  69.1519663  40.5448971  27.9402539  69.8677132
  28.5516977   7.6079481  51.8648750  27.9004956   8.1933562  51.4782764
  29.3461340   8.1385676  51.9243788  24.8138882   0.8561285  49.8954334
  25.0664402   0.3342806  49.1337797  23.8763441   0.6927430  49.9981018
  30.0292242   5.2969913  52.4017734  29.3938075   5.3704540  53.1138639
  29.6989648   5.8863512  51.7236814  24.2568311  12.4750737  55.4323545
  24.1792341  13.4258562  55.5112026  23.6529955  12.1296609  56.0898471
  32.1946485   0.1768568  52.6113748  33.1064342   0.4095955  52.4361445
  31.6856132   0.7605612  52.0488827  34.6805300   6.0948824  57.3571693
  33.9956338   6.4747726  56.8068726  34.7649149   6.7044151  58.0903641
  26.5306680   7.8332890  54.1529085  26.3952355   8.6784425  54.5813933
  27.0716493   8.0352167  53.3895019  29.8449427   1.3472063  51.1900413
  29.3296050   2.1176667  51.4288801  29.5726735   0.6737199  51.8133475
  34.8183701   4.1004417  53.1253587  34.0413143   3.7615577  52.6808749
  35.4975182   4.1057040  52.4508552  26.2234762   3.1969588  47.6688122
  25.3161823   2.9658842  47.8679271  26.7205794   2.4007208  47.8562103
  29.1302841  11.9067095  50.5884808  28.4564539  12.2098792  51.1969766
  29.5168663  12.7096176  50.2390265  27.4022995   3.2982183  52.1912112
  26.4934214   3.0141216  52.2884581  27.4318079   3.7181262  51.3315419
  32.6342263   6.9088773  55.9603279  32.1804590   6.0679683  56.0168470
  32.0036229   7.5450171  56.2978059  31.0775202   8.7465269  56.8953097
  31.3698176   9.3070326  56.1765463  31.5873822   9.0393830  57.6506257
  27.0999083   4.8390927  49.5300190  26.6618513   4.1226786  49.0705828
  27.8409524   5.0667042  48.9685282  35.2172198   3.1148124  55.5876509
  35.0790096   3.3049720  54.6597698  34.8608417   3.8767507  56.0444560
  27.3294056  12.0746768  52.8031887  27.5045811  11.6034811  53.6177510
  26.6426844  12.7012534  53.0313148  31.2210311   3.6975308  49.1232248
  30.6039481   2.9722137  49.0265301  30.7526799   4.4584669  48.7799322
  26.1972783  10.2687023  55.4916073  25.4140304  10.8108703  55.5854297
  26.8965528  10.7861003  55.8910314  32.0447996   7.0214480  53.2424888
  32.3207840   6.9071075  54.1518762  31.1752495   6.6231965  53.2037061
  28.6802060  11.2700831  56.8857701  28.8624454  10.4522487  57.3485454
  29.5035046  11.4868523  56.4482591  29.0144225  10.1969016  54.1472750
  29.5431992   9.6861471  53.5342912  29.2772445   9.8811547  55.0118283
  32.1084409  10.1685815  54.7627733  32.2821286   9.6032237  54.0101585
  32.6013300  10.9686709  54.5807223  37.9623800   2.9322238  56.3818032
  38.4054946   2.1829563  55.9837156  37.0850310   2.9232374  55.9991764
  33.0959581   9.4852579  51.8624631  33.7910486  10.1059272  52.0811946
  33.4382731   8.6347930  52.1377009  34.9951004   6.9352285  53.3911962
  35.5202329   7.2739557  52.6661282  34.9073357   5.9999300  53.2075096
  23.6879044   7.0966200  53.2987977  23.8367165   7.7801665  52.6454650
  24.4945488   7.0771290  53.8137433  27.1874450   9.5914331  50.7699725
  26.6148417  10.2104518  50.3170196  27.7607243  10.1413692  51.3039647
  30.4071710   9.8751481  51.9008307  31.3402383   9.8097042  52.1041182
  30.3194922  10.7107748  51.4422840  33.0359726   9.1917351  48.8612254
  32.9573358   8.8577215  49.7548012  33.8569393   9.6839119  48.8603727
  27.5721248   0.9275143  48.1115777  28.5180353   0.7981352  48.1804195
  27.1935493   0.1889805  48.5885205  25.7564165  -1.1474880  48.0470662
  24.8495621  -1.4441767  48.1233376  26.0340146  -1.4445062  47.1804949
  30.6063678   6.5085347  48.4822233  31.3099528   6.7135349  49.0979888
  29.8826327   7.0762108  48.7471316  32.5150375   6.9467876  50.5320693
  33.3495979   6.5149074  50.3498168  32.3534718   6.7749889  51.4597587
  32.1696268   3.4499989  51.8977032  32.1145071   3.2844260  50.9565476
  31.5442323   4.1576022  52.0539222  41.1434651  17.4637527  60.6275870
  41.7813060  17.3444274  59.9239210  41.0255493  18.4118371  60.6863822
  37.9524357  17.4164955  60.5637394  37.6142868  17.3006020  59.6757929
  38.8214125  17.0156120  60.5438400  33.8111173  19.2700431  56.5534285
  33.2476038  19.1790368  55.7850573  33.6963568  18.4500336  57.0336778
  31.3575604  20.7651623  59.3918506  32.1496896  20.4242448  58.9764805
  31.5972255  20.8746598  60.3120659  39.3910731  22.9371399  51.8648750
  38.7398711  23.5225479  51.4782764  40.1855094  23.4677594  51.9243788
  33.3166358  20.0260536  52.2635884  34.0897234  19.4789523  52.1248760
  33.6691757  20.8904786  52.4750346  35.1551401  21.3536918  65.4702784
  34.8641267  22.2582549  65.3549450  35.7908385  21.3953446  66.1846853
  36.0807608  18.7313767  62.0604143  36.6771180  18.5069789  61.3461106
  36.1382579  17.9898512  62.6629591  35.6532636  16.1853202  49.8954334
  35.9058157  15.6634724  49.1337797  34.7157195  16.0219348  49.9981018
  40.6975919  15.1888981  57.7029078  41.4839008  14.7708404  57.3519495
  40.9614623  16.0935073  57.8710726  40.8685996  20.6261831  52.4017734
  40.2331829  20.6996458  53.1138639  40.5383403  21.2155430  51.7236814
  46.0984346  15.1264214  58.6062056  46.8309518  14.5563431  58.8399886
  45.3423702  14.7385814  59.0468562  35.3728925  18.0881308  52.0978709
  35.2565183  17.4126212  52.7659794  35.4831185  17.6013682  51.2810862
  37.7160466  17.5491455  55.8025399  37.3518673  17.0222076  56.5138320
  38.5727582  17.1589924  55.6291884  37.3565953  12.5781355  50.7986747
  37.5240355  13.4461592  51.1657218  37.1663122  12.7408637  49.8748036
  40.1141286  21.0398334  62.4652577  39.8142009  21.9423373  62.3568385
  39.7692346  20.7730517  63.3173730  33.5653767  17.4912131  58.4989282
  32.6404264  17.3588345  58.7066974  33.8138181  18.2706350  58.9959224
  43.5138430  13.5580874  60.1450015  42.6055307  13.4896283  59.8508776
  43.4626026  14.0352819  60.9731840  37.3355174  15.0339013  51.7833414
  37.2154799  15.4796063  52.6218894  36.6407762  15.3824330  51.2246952
  30.9262579  17.1345404  59.3333071  31.0554960  17.3879883  60.2472483
  30.2460030  17.7273112  59.0137726  35.0962066  27.8042654  55.4323545
  35.0186096  28.7550479  55.5112026  34.4923709  27.4588527  56.0898471
  45.3800076  11.7597313  61.9227889  44.7374456  12.0529846  61.2767683
  44.8755005  11.6450233  62.7281085  43.0340240  15.5060486  52.6113748
  43.9458096  15.7387873  52.4361445  42.5249887  16.0897530  52.0488827
  41.3181008  19.9285114  66.2475041  41.7264364  19.4867524  65.5029673
  40.5958269  19.3537741  66.5009233  41.6409822  20.4886304  60.0027329
  41.0118685  20.6532018  59.3003397  41.2535484  20.9027914  60.7738293
  45.5199054  21.4240742  57.3571693  44.8350092  21.8039643  56.8068726
  45.6042903  22.0336069  58.0903641  42.7749986  19.0700701  63.9567037
  42.9866881  19.7132461  63.2801418  42.7279734  18.2363018  63.4888967
  40.3776215  11.6818522  60.8603609  39.5160694  11.9799775  61.1520346
  40.4038649  11.8988921  59.9284641  37.1937784  20.2260712  57.2677415
  37.6576130  20.5048415  56.4782037  36.9294582  19.3244157  57.0850505
  34.0861865  19.7732194  60.2057178  34.6563222  20.2019462  59.5674662
  34.6769977  19.4914779  60.9041363  36.1306670  16.3483865  54.0766980
  36.8330713  16.8004908  54.5440906  35.7987299  15.7067684  54.7046873
  29.8732004  14.6067417  59.3784113  29.0831058  14.8624946  58.9024224
  30.3643251  15.4215755  59.4836154  43.8895814  21.9472657  62.1289394
  44.7113257  21.5452844  61.8472076  43.8858217  21.8440891  63.0805510
  31.8246749  14.9711997  56.3367590  31.0277913  15.0830691  56.8551086
  31.5972342  15.3098649  55.4708480  37.6552417  21.4956700  64.2850105
  37.7196850  21.9577107  65.1208276  36.9463341  20.8654065  64.4132414
  51.9801807  18.2911405  58.4774366  51.2265515  17.7218803  58.3218370
  52.1149348  18.2574070  59.4245000  37.3700435  23.1624807  54.1529085
  37.2346110  24.0076343  54.5813933  37.9110247  23.3644085  53.3895019
  30.8229832  20.6800245  54.7257010  31.3354353  21.4743496  54.8762575
  31.4752545  19.9826536  54.6590611  32.6324717  23.7966002  56.8079763
  32.8091345  24.7183966  56.6200747  33.4281550  23.4824421  57.2374143
  38.9968911  23.7848374  68.2829427  38.5532765  22.9984752  67.9650331
  39.6586125  23.9727524  67.6173318  33.7556032  25.3144175  62.8090105
  34.3063457  25.1861239  62.0367099  32.9167508  25.6139064  62.4584998
  41.0950149  24.0651174  66.3110828  41.0768625  24.8860055  65.8191097
  42.0170069  23.9405249  66.5360969  28.7878749  19.0088900  55.5016580
  29.6253971  19.4185908  55.2850288  28.9657017  18.0688342  55.4716774
  40.6843181  16.6763980  51.1900413  40.1689804  17.4468585  51.4288801
  40.4120489  16.0029116  51.8133475  38.2690292  11.5213681  56.2485652
  37.4131888  11.1320531  56.0691291  38.6817244  11.6005642  55.3885437
  39.7989439   9.0560024  60.6477212  39.2954234   9.0190160  59.8345017
  40.0920046   9.9652767  60.7073868  45.6577455  19.4296335  53.1253587
  44.8806898  19.0907494  52.6808749  46.3368936  19.4348958  52.4508552
  40.4729484  14.5491072  53.0160195  40.1679620  14.8637222  53.8670338
  41.4259926  14.6272492  53.0587528  38.9175916  20.7081296  54.6653149
  38.3897278  19.9734055  54.3526386  38.4163419  21.4855972  54.4193117
  43.8968762  18.9030316  59.7820195  43.2392437  19.5929578  59.8700324
  44.7009161  19.2926748  60.1254181  33.6494644  11.3700962  57.0259760
  34.2238396  11.1476143  56.2932953  34.2365626  11.4389657  57.7788361
  42.7074221  17.2574689  57.8324137  43.2206103  17.8904681  58.3345846
  43.3575445  16.6575884  57.4667497  33.9764231  13.4005423  51.0455645
  33.1401543  13.7380110  51.3664920  33.8369000  13.2654403  50.1082782
  35.9517311   8.2442211  55.7534830  35.2981724   7.9291228  55.1291444
  35.9097786   7.6217951  56.4794652  37.0628516  18.5261506  47.6688122
  36.1555578  18.2950759  47.8679271  37.5599548  17.7299125  47.8562103
  39.9696595  27.2359013  50.5884808  39.2958294  27.5390710  51.1969766
  40.3562417  28.0388094  50.2390265  39.1855052  14.7324144  60.0782477
  38.2677613  14.9539091  59.9204165  39.6015195  14.8070455  59.2194185
  39.9690099  16.1315560  55.2085157  40.7161918  16.6436957  54.8992279
  40.2381689  15.8099613  56.0689551  38.2416750  18.6274101  52.1912112
  37.3327969  18.3433134  52.2884581  38.2711833  19.0473179  51.3315419
  43.4736017  22.2380690  55.9603279  43.0198344  21.3971600  56.0168470
  42.8429984  22.8742089  56.2978059  42.4168937  13.1672676  57.1903947
  41.6791693  12.6550063  57.5214189  42.6695710  12.7273058  56.3787224
  41.9168956  24.0757187  56.8953097  42.2091931  24.6362244  56.1765463
  42.4267577  24.3685748  57.6506257  42.5180564   5.9448928  57.7845716
  42.8239441   5.0846292  57.4971631  43.2433169   6.5366549  57.5844710
  28.8104920  16.3479615  56.1727314  28.6129320  15.7548976  55.4478380
  28.2551584  16.0431825  56.8903253  36.7901644  16.2402721  58.2921907
  36.8450253  15.2876558  58.2164384  35.9792846  16.3962161  58.7763205
  37.9392837  20.1682845  49.5300190  37.5012267  19.4518703  49.0705828
  38.6803278  20.3958959  48.9685282  34.7294004  14.8579781  56.0512286
  33.9161869  15.1573952  56.4577478  35.2252998  14.4635470  56.7686768
  36.8802582  24.8537538  57.9846551  36.8378760  25.0798384  57.0555083
  37.7965280  24.6200913  58.1332352  46.0565952  18.4440042  55.5876509
  45.9183851  18.6341638  54.6597698  45.7002171  19.2059424  56.0444560
  46.0835332  20.5116569  60.5987780  46.5171839  20.4191858  61.4470834
  46.7966913  20.4874069  59.9607796  34.9968382  21.7300567  57.7808513
  35.7908981  21.2350887  57.5791088  34.2860075  21.2018430  57.4176219
  39.8163227  24.1118663  62.1320881  39.8700249  24.6809599  62.8998597
  38.9478008  24.2820548  61.7674918  31.3051146  15.8743649  53.8568266
  30.3748734  15.8128104  54.0738228  31.4008618  15.3519602  53.0604907
  31.2236695  12.3998462  56.4446508  31.4843512  13.3143795  56.3355668
  32.0453867  11.9322904  56.5943121  46.9450881  20.5540269  63.1320666
  47.1386772  21.4586080  63.3779941  46.8451500  20.0947688  63.9659251
  42.0065990  20.7047012  68.7061546  41.8551497  20.4757564  67.7891630
  41.9970670  21.6617613  68.7192891  38.7751327  18.2778925  63.6907813
  39.7043387  18.4290084  63.5176780  38.3542357  18.3662945  62.8356459
  37.5739658  22.3029589  61.4606350  37.4350744  21.9348374  62.3332289
  36.7854255  22.8177229  61.2890308  38.1687810  27.4038686  52.8031887
  38.3439566  26.9326729  53.6177510  37.4820598  28.0304452  53.0313148
  39.1244873  21.6811192  58.8495188  38.7894706  21.6411962  59.7452838
  38.6248819  21.0155908  58.3765598  42.0604065  19.0267226  49.1232248
  41.4433236  18.3014054  49.0265301  41.5920554  19.7876586  48.7799322
  43.7158197  23.7366135  66.7838028  43.6570743  23.0525355  66.1168611
  44.1177715  24.4785125  66.3318654  32.7348896  30.5528048  59.5771747
  32.9745494  31.1846573  60.2550766  31.8918092  30.2016088  59.8637106
  33.8502611  13.2452650  48.2453552  32.9732077  13.1241451  47.8815799
  34.3260364  12.4538729  47.9932441  43.7175604  21.7005718  65.0152008
  42.8302383  21.3631640  65.1378407  44.2874155  20.9688750  65.2520773
  25.3704751  18.0329810  58.3395059  26.0575791  17.7191540  57.7516075
  25.2152880  18.9371175  58.0662311  37.2476757  26.3607171  61.9813251
  37.1746929  27.1662142  62.4932556  36.8054151  26.5599137  61.1561273
  37.0366537  25.5978941  55.4916073  36.2534059  26.1400621  55.5854297
  37.7359282  26.1152920  55.8910314  40.3463187  11.4073570  58.1350278
  40.8431887  10.6543533  57.8151348  39.5750169  11.4437887  57.5693487
  48.1992945  17.1113936  59.7768570  48.1882821  17.9938651  59.4062503
  47.3310324  16.7585487  59.5823107  39.7075441  26.2594005  64.1371410
  40.4203413  26.8941470  64.0647311  39.2165470  26.3557871  63.3211412
  41.4292968  20.1645258  55.7088701  40.4949247  20.2846720  55.5393406
  41.6069636  19.2617724  55.4448711  36.9298156  13.5490953  57.8621963
  36.5595943  12.9961994  58.5502868  37.4257248  12.9449087  57.3096963
  44.8165519  16.0062577  56.2438736  45.2825971  16.8390568  56.1699038
  45.2673020  15.5407558  56.9483994  34.7587354  24.0088448  64.9576981
  35.4596814  24.6424931  65.1106375  34.2882469  24.3503180  64.1972620
  42.8841750  22.3506398  53.2424888  43.1601594  22.2362993  54.1518762
  42.0146249  21.9523883  53.2037061  42.7882182   8.3743164  60.2829637
  41.8745262   8.6047391  60.4511844  43.2175283   8.4581608  61.1343669
  42.5588640  16.5633056  62.7829531  41.9060091  16.8108963  62.1281984
  42.9369020  15.7497194  62.4492008  39.5195814  26.5992749  56.8857701
  39.7018209  25.7814405  57.3485454  40.3428800  26.8160441  56.4482591
  39.8537980  25.5260934  54.1472750  40.3825746  25.0153389  53.5342912
  40.1166199  25.2103464  55.0118283  30.3555073  23.5424803  61.8908083
  30.9408509  22.7968491  62.0235987  30.1579911  23.8528760  62.7744747
  33.2093728  26.5776051  56.9070526  32.5404103  27.0622178  56.4234566
  33.0706597  26.8245271  57.8213904  37.3498996  28.6119794  63.5053184
  37.9017304  28.7751416  64.2702269  37.6905190  29.2024232  62.8333209
  42.2009871  23.4381052  69.3601838  42.7449775  24.0511010  68.8656793
  41.6196716  23.9960630  69.8768851  28.5781305  14.8394506  53.6866458
  28.8734746  13.9305184  53.6333512  27.6769341  14.8182245  53.3647460
  40.4867384  26.5601770  60.4916866  40.3618523  25.7591510  59.9827812
  41.1446475  27.0547963  60.0030836  32.1075552  12.9150502  59.6694006
  31.3862138  13.5286470  59.5301480  32.8968808  13.4508267  59.5910652
  42.5502292  24.3610790  62.1196416  41.6032628  24.2416141  62.0474743
  42.8985065  23.4733288  62.2022678  30.3069146  12.5208603  53.8105783
  29.9781853  11.6405982  53.6280889  30.6608517  12.4656272  54.6982172
  39.5548725  24.1563506  58.3200769  39.4073688  23.2280213  58.5008339
  40.3802219  24.1783597  57.8357844  33.4210970  12.8081573  54.1781261
  33.7607042  13.3367494  53.4559869  33.8683090  13.1461979  54.9539827
  43.1582847  24.9792065  59.4065641  44.0829395  24.7734926  59.2690092
  42.9898151  24.7308466  60.3154983  35.4079117  11.3056195  52.3774553
  36.1287479  11.6837448  51.8738270  34.7844421  12.0245072  52.4809531
  39.5510240  12.0101344  53.3132886  39.7673854  12.8925982  53.0121714
  39.0704307  11.6187557  52.5838528  34.2909461  14.9687057  59.8903630
  34.1454042  15.2827360  60.7827912  33.8134665  15.5871957  59.3374529
  36.1505844  11.9589605  59.9384520  36.1367413  11.0630698  59.6016818
  36.8678272  11.9660269  60.5722806  42.9478163  25.4977732  54.7627733
  43.1215041  24.9324155  54.0101585  43.4407055  26.2978627  54.5807223
  35.5542740  10.8403985  55.2072090  35.6758651   9.9120631  55.4062978
  35.2644782  10.8542671  54.2950405  38.4233930   8.5258896  58.3438810
  38.4455627   8.5898229  57.3890789  38.8401989   7.6863404  58.5379316
  48.8017555  18.2614155  56.3818032  49.2448701  17.5121480  55.9837156
  47.9244065  18.2524292  55.9991764  43.9353336  24.8144497  51.8624631
  44.6304240  25.4351189  52.0811946  44.2776486  23.9639848  52.1377009
  45.8344759  22.2644202  53.3911962  46.3596083  22.6031475  52.6661282
  45.7467112  21.3291218  53.2075096  37.4964808  26.1778276  65.5201838
  37.8051934  25.9327423  66.3924538  38.2940290  26.3824914  65.0320709
  37.5185420  28.3316185  57.7507215  37.0790410  27.8392564  58.4440072
  38.2693537  27.7889153  57.5099290  29.9977759  24.5227726  57.7531843
  30.8235779  24.2231498  57.3730487  29.6471811  23.7535349  58.2021632
  34.9659292  23.8754195  59.8229517  34.3439301  23.2124900  59.5231744
  35.6364159  23.9015326  59.1403164  28.1986364  22.4414053  58.7120777
  27.3618272  22.0136227  58.5304778  28.1710009  22.6346496  59.6491568
  45.5238665  22.8977106  68.6963160  44.7334209  22.8801245  68.1567659
  45.2872020  23.4365400  69.4512196  45.6436540  19.7469572  66.0095888
  45.6934545  19.5819580  66.9511411  45.5350463  18.8796831  65.6193769
  34.5272799  22.4258118  53.2987977  34.6760919  23.1093582  52.6454650
  35.3339242  22.4063208  53.8137433  47.1454737  22.1666514  66.2537910
  46.8539545  22.5296494  67.0901371  46.5326868  21.4533522  66.0751242
  48.3450419  19.7319394  58.7740480  49.1797311  20.1709198  58.9378040
  48.4809548  19.2558047  57.9548726  45.3941925  17.2899128  64.7217968
  45.8696047  17.4826775  63.9136819  44.4707491  17.3458314  64.4761351
  32.2825432  18.4523296  54.3049046  32.0371474  17.5485626  54.5029256
  32.4521346  18.4540446  53.3628524  31.5521079  14.1851653  51.8035208
  30.8590324  14.2596008  51.1475244  31.3072831  13.4211997  52.3256724
  38.0268204  24.9206248  50.7699725  37.4542171  25.5396435  50.3170196
  38.6000998  25.4705610  51.3039647  44.0943594  14.1664888  62.9546273
  45.0461017  14.2662986  62.9758497  43.9247045  13.3743157  63.4644358
  41.2465464  25.2043398  51.9008307  42.1796137  25.1388960  52.1041182
  41.1588677  26.0399665  51.4422840  43.8753481  24.5209269  48.8612254
  43.7967112  24.1869132  49.7548012  44.6963148  25.0131037  48.8603727
  46.5731672  17.3871008  62.0688573  46.5407992  16.4487009  62.2548257
  47.1832296  17.4655045  61.3354398  38.4115003  16.2567061  48.1115777
  39.3574108  16.1273269  48.1804195  38.0329248  15.5181723  48.5885205
  46.7226160  14.1782052  62.1146856  46.2065209  13.3940508  61.9276785
  47.6066109  13.8500768  62.2793376  44.3836887   7.9223067  58.0742669
  44.1861708   7.6138155  58.9586001  44.9936593   8.6484706  58.2040599
  36.5957920  14.1817037  48.0470662  35.6889375  13.8850150  48.1233376
  36.8733901  13.8846856  47.1804949  27.5135860  15.5023401  58.4969709
  27.1938645  14.6488709  58.2044083  26.9669289  15.7171979  59.2527676
  31.2915768  18.2185842  62.2139215  31.5101778  19.1502950  62.2327249
  31.7041542  17.8593816  62.9994019  38.2119986   8.7253927  54.2014904
  37.4020714   8.3801012  54.5770150  38.9004403   8.4161471  54.7902515
  40.1410534   7.8031974  55.8239200  40.6941573   8.2227427  56.4829223
  40.3780620   6.8767722  55.8662156  35.3656705  11.0403973  48.1882642
  36.2275869  11.3658871  48.4478459  35.5507049  10.2535469  47.6755707
  27.3824120  19.1226312  60.4662830  26.6887592  18.7080265  59.9532785
  28.1297111  19.1646849  59.8696249  43.5189341   9.9132499  55.3317865
  42.9388010  10.5717303  54.9495917  43.2525274   9.0909844  54.9205282
  41.9692907   9.3137557  57.5339185  42.4692686   9.4254091  56.7253504
  42.6128515   9.0098610  58.1739993  29.2960863  19.0544566  58.3428845
  29.2731551  19.1532253  57.3910728  29.6061499  19.9009717  58.6646011
  31.9548241  21.1120721  62.4575460  32.9091494  21.0804664  62.3905391
  31.7560764  20.6511345  63.2725685  42.3014219  12.0732590  54.3874213
  41.4140074  12.3582240  54.1694408  42.7168208  11.9126353  53.5401490
  45.6528755  12.0979111  58.1028552  46.4289145  12.5875563  58.3753169
  44.9276889  12.5237165  58.5600422  48.0901314  12.8106730  59.1602493
  48.6845805  12.5702466  58.4495801  48.1627898  12.0913860  59.7876029
  30.3098470  26.6540341  59.4745657  30.1752937  25.8940742  58.9083656
  29.8930532  27.3781241  59.0074446  41.4457433  21.8377264  48.4822233
  42.1493283  22.0427267  49.0979888  40.7220081  22.4054026  48.7471316
  42.2755243  17.5887125  54.6024503  42.2190444  18.0455677  53.7632135
  42.8283585  16.8277810  54.4247346  46.0860049  13.3776857  55.4274622
  45.8296983  12.9773493  56.2582830  45.4612917  14.0920651  55.3024762
  50.3972387  16.1172931  57.9345914  49.8371945  16.1866120  58.7077476
  49.7915890  15.9413915  57.2145410  33.4667595  27.5509658  59.6864100
  33.3499980  28.4955090  59.5842790  32.6460042  27.2483219  60.0749899
  43.3544130  22.2759793  50.5320693  44.1889734  21.8440992  50.3498168
  43.1928473  22.1041807  51.4597587  43.0090022  18.7791907  51.8977032
  42.9538826  18.6136178  50.9565476  42.3836077  19.4867940  52.0539222
  36.3186148   8.2800016  51.4762350  36.3064817   9.2241856  51.6330621
  37.2109569   8.0970161  51.1821812  34.4922110  28.2037920  62.9020029
  35.3949356  28.2361530  63.2186523  34.2659480  27.2738371  62.9166364
  36.2475712  26.9568906  59.5630107  35.2971343  26.9570768  59.4494479
  36.5508198  26.2101641  59.0466142  40.1338267   4.8742792  55.7308287
  39.3670663   4.3201279  55.8764970  40.5448972   4.9464661  56.5922439
  51.9828405  32.7929445  60.6275870  52.6206815  32.6736192  59.9239210
  51.8649248  33.7410288  60.6863822  48.7918111  32.7456873  60.5637394
  48.4536623  32.6297937  59.6757929  49.6607879  32.3448038  60.5438400
  44.6504927  34.5992349  56.5534285  44.0869792  34.5082286  55.7850573
  44.5357322  33.7792254  57.0336778  42.1969359  36.0943541  59.3918506
  42.9890651  35.7534365  58.9764805  42.4366009  36.2038516  60.3120659
  50.2304486  38.2663317  51.8648750  49.5792465  38.8517397  51.4782764
  51.0248849  38.7969512  51.9243788  44.1560113  35.3552454  52.2635884
  44.9290989  34.8081441  52.1248760  44.5085512  36.2196703  52.4750346
  46.9201362  34.0605685  62.0604143  47.5164935  33.8361707  61.3461106
  46.9776334  33.3190430  62.6629591  46.4926391  31.5145120  49.8954334
  46.7451911  30.9926641  49.1337797  45.5550950  31.3511265  49.9981018
  51.5369674  30.5180898  57.7029078  52.3232763  30.1000322  57.3519495
  51.8008378  31.4226991  57.8710726  51.7079751  35.9553749  52.4017734
  51.0725584  36.0288375  53.1138639  51.3777157  36.5447348  51.7236814
  56.9378101  30.4556132  58.6062056  57.6703273  29.8855348  58.8399886
  56.1817456  30.0677732  59.0468562  46.2122679  33.4173226  52.0978709
  46.0958938  32.7418129  52.7659794  46.3224939  32.9305600  51.2810862
  48.5554220  32.8783373  55.8025399  48.1912428  32.3513994  56.5138320
  49.4121336  32.4881842  55.6291884  48.1959707  27.9073273  50.7986747
  48.3634110  28.7753509  51.1657218  48.0056876  28.0700554  49.8748036
  44.4047522  32.8204049  58.4989282  43.4798018  32.6880263  58.7066974
  44.6531935  33.5998268  58.9959224  54.3532184  28.8872792  60.1450015
  53.4449062  28.8188200  59.8508776  54.3019780  29.3644737  60.9731840
  48.1748928  30.3630930  51.7833414  48.0548553  30.8087981  52.6218894
  47.4801517  30.7116248  51.2246952  41.7656333  32.4637322  59.3333071
  41.8948714  32.7171801  60.2472483  41.0853784  33.0565030  59.0137726
  45.9355820  43.1334572  55.4323545  45.8579850  44.0842397  55.5112026
  45.3317464  42.7880445  56.0898471  56.2193831  27.0889230  61.9227889
  55.5768211  27.3821763  61.2767683  55.7148759  26.9742151  62.7281085
  53.8733994  30.8352403  52.6113748  54.7851850  31.0679790  52.4361445
  53.3643641  31.4189448  52.0488827  48.5105832  30.1949638  63.6208597
  49.3567027  30.6189052  63.7643246  48.4504470  29.5383262  64.3147161
  52.4803577  35.8178222  60.0027329  51.8512439  35.9823936  59.3003397
  52.0929239  36.2319831  60.7738293  56.3592809  36.7532660  57.3571693
  55.6743847  37.1331561  56.8068726  56.4436658  37.3627986  58.0903641
  51.6605277  27.8554006  65.2789771  51.4166209  28.6096067  64.7424047
  51.9365208  28.2339354  66.1137018  51.2169969  27.0110439  60.8603609
  50.3554448  27.3091693  61.1520346  51.2432404  27.2280838  59.9284641
  48.0331539  35.5552630  57.2677415  48.4969884  35.8340333  56.4782037
  47.7688337  34.6536075  57.0850505  44.9255620  35.1024112  60.2057178
  45.4956977  35.5311380  59.5674662  45.5163731  34.8206696  60.9041363
  46.9700425  31.6775782  54.0766980  47.6724468  32.1296826  54.5440906
  46.6381053  31.0359601  54.7046873  40.7125759  29.9359335  59.3784113
  39.9224813  30.1916864  58.9024224  41.2037006  30.7507673  59.4836154
  42.6640504  30.3003914  56.3367590  41.8671667  30.4122609  56.8551086
  42.4366096  30.6390566  55.4708480  38.9963462  30.1889825  61.8099104
  39.2471500  31.0736835  62.0756680  39.5323010  30.0094427  61.0374196
  62.8195561  33.6203323  58.4774366  62.0659270  33.0510721  58.3218370
  62.9543102  33.5865987  59.4245000  48.2094189  38.4916725  54.1529085
  48.0739864  39.3368261  54.5813933  48.7504002  38.6936003  53.3895019
  41.6623587  36.0092163  54.7257010  42.1748107  36.8035413  54.8762575
  42.3146299  35.3118453  54.6590611  43.4718471  39.1257919  56.8079763
  43.6485100  40.0475884  56.6200747  44.2675305  38.8116339  57.2374143
  47.6129490  25.9866184  68.4063697  48.3539203  26.5873337  68.3268159
  47.8447413  25.2443822  67.8481739  42.7570828  31.1722551  66.6841926
  42.6424343  30.2707808  66.9849025  41.9015346  31.4186248  66.3326743
  44.5949787  40.6436093  62.8090105  45.1457212  40.5153156  62.0367099
  43.7561263  40.9430982  62.4584998  51.5586653  22.0147287  62.6827978
  51.2150922  22.9048929  62.6067089  51.9265615  21.8248945  61.8197563
  39.6272503  34.3380817  55.5016580  40.4647725  34.7477826  55.2850288
  39.8050771  33.3980259  55.4716774  51.5236936  32.0055898  51.1900413
  51.0083559  32.7760503  51.4288801  51.2514244  31.3321034  51.8133475
  49.1084047  26.8505599  56.2485652  48.2525643  26.4612449  56.0691291
  49.5210998  26.9297560  55.3885437  50.6383193  24.3851942  60.6477212
  50.1347989  24.3482077  59.8345017  50.9313800  25.2944685  60.7073868
  46.8826079  24.4690672  59.6543393  47.7479076  24.2733480  59.2949283
  46.9503588  24.2401024  60.5812750  56.4971210  34.7588253  53.1253587
  55.7200652  34.4199412  52.6808749  57.1762691  34.7640876  52.4508552
  51.3123239  29.8782990  53.0160195  51.0073374  30.1929139  53.8670338
  52.2653681  29.9564410  53.0587528  49.7569671  36.0373213  54.6653149
  49.2291032  35.3025973  54.3526386  49.2557173  36.8147890  54.4193117
  54.7362517  34.2322234  59.7820195  54.0786191  34.9221495  59.8700324
  55.5402916  34.6218666  60.1254181  44.4888398  26.6992880  57.0259760
  45.0632150  26.4768061  56.2932953  45.0759381  26.7681574  57.7788361
  53.5467975  32.5866607  57.8324137  54.0599857  33.2196598  58.3345846
  54.1969199  31.9867802  57.4667497  44.8157985  28.7297341  51.0455645
  43.9795298  29.0672027  51.3664920  44.6762755  28.5946320  50.1082782
  46.7911066  23.5734129  55.7534830  46.1375478  23.2583146  55.1291444
  46.7491540  22.9509869  56.4794652  47.9022271  33.8553424  47.6688122
  46.9949332  33.6242677  47.8679271  48.3993303  33.0591043  47.8562103
  50.8090350  42.5650931  50.5884808  50.1352048  42.8682628  51.1969766
  51.1956172  43.3680011  50.2390265  50.0248806  30.0616062  60.0782477
  49.1071368  30.2831009  59.9204165  50.4408950  30.1362373  59.2194185
  50.8083854  31.4607478  55.2085157  51.5555673  31.9728875  54.8992279
  51.0775444  31.1391531  56.0689551  49.0810504  33.9566019  52.1912112
  48.1721723  33.6725051  52.2884581  49.1105588  34.3765097  51.3315419
  54.3129772  37.5672608  55.9603279  53.8592099  36.7263518  56.0168470
  53.6823738  38.2034006  56.2978059  53.2562691  28.4964594  57.1903947
  52.5185448  27.9841980  57.5214189  53.5089465  28.0564976  56.3787224
  52.7562711  39.4049105  56.8953097  53.0485685  39.9654162  56.1765463
  53.2661331  39.6977666  57.6506257  53.3574318  21.2740846  57.7845716
  53.6633195  20.4138209  57.4971631  54.0826923  21.8658466  57.5844710
  39.6498675  31.6771533  56.1727314  39.4523074  31.0840893  55.4478380
  39.0945339  31.3723743  56.8903253  47.6295398  31.5694639  58.2921907
  47.6844008  30.6168476  58.2164384  46.8186600  31.7254078  58.7763205
  48.7786592  35.4974762  49.5300190  48.3406022  34.7810621  49.0705828
  49.5197033  35.7250877  48.9685282  45.5687758  30.1871699  56.0512286
  44.7555624  30.4865869  56.4577478  46.0646752  29.7927388  56.7686768
  47.7196336  40.1829456  57.9846551  47.6772515  40.4090302  57.0555083
  48.6359035  39.9492830  58.1332352  51.1661970  30.6513523  64.8827180
  51.5211358  30.8784996  65.7421646  51.8134101  30.9831900  64.2604435
  56.8959707  33.7731959  55.5876509  56.7577605  33.9633555  54.6597698
  56.5395926  34.5351342  56.0444560  45.0601833  27.7590054  61.6673521
  45.7001212  27.6178813  60.9696484  44.2279363  27.4724568  61.2912123
  45.8362137  37.0592485  57.7808513  46.6302735  36.5642805  57.5791088
  45.1253829  36.5310348  57.4176219  42.1444900  31.2035567  53.8568266
  41.2142488  31.1420022  54.0738228  42.2402372  30.6811519  53.0604907
  42.0630449  27.7290379  56.4446508  42.3237267  28.6435713  56.3355668
  42.8847622  27.2614822  56.5943121  43.5355375  29.1428137  63.6145332
  44.2078428  28.9345499  62.9657981  42.7085161  28.9450223  63.1750565
  49.4380947  25.7690077  65.6310993  48.7908862  26.4680027  65.5375470
  50.2081962  26.2026221  65.9987241  49.6145081  33.6070842  63.6907813
  50.5437141  33.7582002  63.5176780  49.1936111  33.6954863  62.8356459
  48.4133413  37.6321507  61.4606350  48.2744498  37.2640291  62.3332289
  47.6248009  38.1469146  61.2890308  49.0081565  42.7330603  52.8031887
  49.1833320  42.2618646  53.6177510  48.3214353  43.3596369  53.0313148
  49.9638628  37.0103109  58.8495188  49.6288461  36.9703879  59.7452838
  49.4642574  36.3447825  58.3765598  43.9382872  32.4170740  64.3747769
  43.8002670  31.6850978  64.9759308  44.8487795  32.3279640  64.0931957
  52.8997820  34.3559144  49.1232248  52.2826990  33.6305972  49.0265301
  52.4314308  35.1168504  48.7799322  46.5665173  32.1290699  63.8631449
  47.2764791  31.4883891  63.8218067  46.5234481  32.3803594  64.7857630
  45.2794107  29.1155917  65.6827089  44.7431464  28.6646655  66.3348685
  44.6910815  29.2501826  64.9397553  44.6896365  28.5744568  48.2453552
  43.8125832  28.4533369  47.8815799  45.1654119  27.7830646  47.9932441
  36.2098506  33.3621728  58.3395059  36.8969545  33.0483458  57.7516075
  36.0546634  34.2663093  58.0662311  41.0133228  28.2511924  62.7680083
  40.9291417  27.6437594  62.0330493  40.1915934  28.7420943  62.7689579
  47.8760292  40.9270859  55.4916073  47.0927813  41.4692539  55.5854297
  48.5753037  41.4444838  55.8910314  51.1856942  26.7365488  58.1350278
  51.6825641  25.9835450  57.8151348  50.4143923  26.7729805  57.5693487
  59.0386699  32.4405853  59.7768570  59.0276575  33.3230569  59.4062503
  58.1704078  32.0877404  59.5823107  52.2686722  35.4937175  55.7088701
  51.3343001  35.6138638  55.5393406  52.4463391  34.5909642  55.4448711
  47.7691910  28.8782871  57.8621963  47.3989698  28.3253911  58.5502868
  48.2651003  28.2741004  57.3096963  55.6559274  31.3354494  56.2438736
  56.1219726  32.1682486  56.1699038  56.1066774  30.8699476  56.9483994
  53.7235505  37.6798316  53.2424888  53.9995349  37.5654910  54.1518762
  52.8540004  37.2815801  53.2037061  53.6275936  23.7035081  60.2829637
  52.7139016  23.9339308  60.4511844  54.0569038  23.7873526  61.1343669
  53.3982395  31.8924973  62.7829531  52.7453845  32.1400881  62.1281984
  53.7762775  31.0789112  62.4492008  50.3589569  41.9284667  56.8857701
  50.5411963  41.1106323  57.3485454  51.1822555  42.1452359  56.4482591
  50.6931734  40.8552852  54.1472750  51.2219501  40.3445306  53.5342912
  50.9559954  40.5395382  55.0118283  41.1948827  38.8716721  61.8908083
  41.7802264  38.1260409  62.0235987  40.9973665  39.1820678  62.7744747
  44.0487482  41.9067968  56.9070526  43.3797857  42.3914096  56.4234566
  43.9100352  42.1537189  57.8213904  35.7866482  31.4422321  60.6112526
  35.8250581  30.9085912  61.4049645  35.2806775  30.9157527  59.9923504
  43.1657244  26.2886862  64.1075069  43.2298571  27.1501693  63.6952466
  43.1024364  25.6760863  63.3747427  42.6409517  28.3609994  67.7548103
  43.2681555  27.9787072  68.3685627  41.7837435  28.1424196  68.1203795
  39.4175059  30.1686423  53.6866458  39.7128500  29.2597102  53.6333512
  38.5163095  30.1474163  53.3647460  42.9469306  28.2442420  59.6694006
  42.2255892  28.8578388  59.5301480  43.7362562  28.7800185  59.5910652
  45.7495620  25.5796846  65.9434658  46.2730022  25.8259143  66.7060967
  45.5307953  26.4116881  65.5237796  41.1462901  27.8500521  53.8105783
  40.8175607  26.9697900  53.6280889  41.5002272  27.7948190  54.6982172
  50.3942480  39.4855424  58.3200769  50.2467442  38.5572131  58.5008339
  51.2195973  39.5075514  57.8357844  44.2604724  28.1373491  54.1781261
  44.6000797  28.6659412  53.4559869  44.7076845  28.4753897  54.9539827
  46.9548165  26.5210542  63.6284329  46.6144985  25.7218355  64.0305009
  46.2487171  26.8212252  63.0561162  47.6064637  23.6059854  62.0811652
  48.4290706  23.1320332  61.9590542  47.8502700  24.3850338  62.5810338
  46.2472871  26.6348112  52.3774553  46.9681234  27.0129365  51.8738270
  45.6238175  27.3536989  52.4809531  50.3903994  27.3393261  53.3132886
  50.6067608  28.2217899  53.0121714  49.9098061  26.9479475  52.5838528
  45.1303215  30.2978975  59.8903630  44.9847796  30.6119278  60.7827912
  44.6528419  30.9163875  59.3374529  46.9899598  27.2881523  59.9384520
  46.9761167  26.3922616  59.6016818  47.7072026  27.2952186  60.5722806
  48.8425729  27.7218863  61.9837647  48.5843507  28.6435933  61.9821978
  48.3110769  27.3249297  62.6738111  53.7871918  40.8269650  54.7627733
  53.9608795  40.2616072  54.0101585  54.2800809  41.6270545  54.5807223
  39.6048878  32.8384319  62.8291292  39.0602346  33.6144127  62.9611566
  40.4828228  33.1855123  62.6710413  46.3936494  26.1695903  55.2072090
  46.5152405  25.2412549  55.4062978  46.1038537  26.1834589  54.2950405
  49.2627685  23.8550813  58.3438810  49.2849382  23.9190146  57.3890789
  49.6795744  23.0155322  58.5379316  59.6411309  33.5906073  56.3818032
  60.0842455  32.8413398  55.9837156  58.7637819  33.5816209  55.9991764
  54.7747090  40.1436414  51.8624631  55.4697995  40.7643107  52.0811946
  55.1170240  39.2931766  52.1377009  40.3914900  31.9654215  65.7221448
  39.6496636  32.1136851  66.3086079  40.0707644  32.2262481  64.8588198
  56.6738513  37.5936120  53.3911962  57.1989838  37.9323393  52.6661282
  56.5860866  36.6583135  53.2075096  48.3579174  43.6608103  57.7507215
  47.9184164  43.1684482  58.4440072  49.1087291  43.1181071  57.5099290
  40.8371513  39.8519644  57.7531843  41.6629533  39.5523416  57.3730487
  40.4865565  39.0827266  58.2021632  45.8053046  39.2046112  59.8229517
  45.1833056  38.5416817  59.5231744  46.4757913  39.2307244  59.1403164
  39.0380118  37.7705970  58.7120777  38.2012027  37.3428145  58.5304778
  39.0103764  37.9638414  59.6491568  45.8777574  27.6827900  69.4162023
  45.9265729  28.5590023  69.0339792  46.4200088  27.1405293  68.8433666
  45.3666553  37.7550036  53.2987977  45.5154674  38.4385500  52.6454650
  46.1732997  37.7355126  53.8137433  48.1076862  28.4359273  66.1708381
  47.2380172  28.7292839  65.8990970  48.3436343  29.0199718  66.8915645
  59.1844174  35.0611311  58.7740480  60.0191065  35.5001115  58.9378040
  59.3203303  34.5849964  57.9548726  43.1219186  33.7815213  54.3049046
  42.8765228  32.8777543  54.5029256  43.2915101  33.7832364  53.3628524
  50.8115896  24.6538890  63.6873802  51.3297840  25.3899917  63.3620290
  50.4571029  24.9602883  64.5220561  42.3914834  29.5143571  51.8035208
  41.6984079  29.5887926  51.1475244  42.1466586  28.7503914  52.3256724
  51.0628490  21.0739172  59.2074698  51.3430244  20.4062361  59.8335125
  51.8479097  21.2668268  58.6949362  48.8661959  40.2498166  50.7699725
  48.2935926  40.8688353  50.3170196  49.4394752  40.7997528  51.3039647
  54.9337349  29.4956806  62.9546273  55.8854772  29.5954904  62.9758497
  54.7640799  28.7035075  63.4644358  52.9551728  26.5812389  63.1405674
  52.3601660  26.8617402  62.4452163  52.6701425  27.0706290  63.9122415
  52.0859219  40.5335316  51.9008307  53.0189892  40.4680878  52.1041182
  51.9982431  41.3691583  51.4422840  54.7147235  39.8501187  48.8612254
  54.6360867  39.5161050  49.7548012  55.5356902  40.3422954  48.8603727
  57.4125426  32.7162926  62.0688573  57.3801747  31.7778927  62.2548257
  58.0226050  32.7946963  61.3354398  49.2508757  31.5858979  48.1115777
  50.1967862  31.4565187  48.1804195  48.8723002  30.8473641  48.5885205
  57.5619915  29.5073969  62.1146856  57.0458964  28.7232426  61.9276785
  58.4459863  29.1792686  62.2793376  55.2230642  23.2514985  58.0742669
  55.0255463  22.9430073  58.9586001  55.8330347  23.9776624  58.2040599
  47.4351674  29.5108955  48.0470662  46.5283130  29.2142068  48.1233376
  47.7127655  29.2138773  47.1804949  38.3529615  30.8315319  58.4969709
  38.0332399  29.9780627  58.2044083  37.8063043  31.0463897  59.2527676
  42.1309522  33.5477760  62.2139215  42.3495532  34.4794867  62.2327249
  42.5435296  33.1885734  62.9994019  49.0513740  24.0545845  54.2014904
  48.2414468  23.7092930  54.5770150  49.7398157  23.7453389  54.7902515
  50.9804288  23.1323892  55.8239200  51.5335327  23.5519345  56.4829223
  51.2174375  22.2059640  55.8662156  46.2050459  26.3695890  48.1882642
  47.0669623  26.6950789  48.4478459  46.3900803  25.5827386  47.6755707
  38.2217875  34.4518230  60.4662830  37.5281346  34.0372183  59.9532785
  38.9690866  34.4938767  59.8696249  54.3583096  25.2424417  55.3317865
  53.7781765  25.9009221  54.9495917  54.0919028  24.4201761  54.9205282
  52.8086662  24.6429475  57.5339185  53.3086440  24.7546009  56.7253504
  53.4522270  24.3390527  58.1739993  40.1354617  34.3836484  58.3428845
  40.1125305  34.4824171  57.3910728  40.4455254  35.2301635  58.6646011
  42.7941995  36.4412639  62.4575460  43.7485249  36.4096581  62.3905391
  42.5954519  35.9803263  63.2725685  43.3841377  35.0113755  65.0246257
  44.2034266  35.5057834  65.0481095  43.6578185  34.0945723  64.9963825
  53.1407974  27.4024507  54.3874213  52.2533829  27.6874158  54.1694408
  53.5561963  27.2418271  53.5401490  56.4922510  27.4271028  58.1028552
  57.2682900  27.9167481  58.3753169  55.7670644  27.8529082  58.5600422
  58.9295068  28.1398647  59.1602493  59.5239559  27.8994383  58.4495801
  59.0021652  27.4205778  59.7876029  41.1492224  41.9832258  59.4745657
  41.0146692  41.2232659  58.9083656  40.7324286  42.7073158  59.0074446
  52.2851187  37.1669182  48.4822233  52.9887037  37.3719184  49.0979888
  51.5613836  37.7345944  48.7471316  53.1148997  32.9179043  54.6024503
  53.0584199  33.3747595  53.7632135  53.6677340  32.1569728  54.4247346
  56.9253803  28.7068775  55.4274622  56.6690737  28.3065411  56.2582830
  56.3006671  29.4212569  55.3024762  61.2366141  31.4464848  57.9345914
  60.6765699  31.5158038  58.7077476  60.6309644  31.2705833  57.2145410
  44.3061350  42.8801575  59.6864100  44.1893734  43.8247008  59.5842790
  43.4853796  42.5775137  60.0749899  54.1937884  37.6051711  50.5320693
  55.0283488  37.1732910  50.3498168  54.0322227  37.4333725  51.4597587
  53.8483777  34.1083824  51.8977032  53.7932580  33.9428096  50.9565476
  53.2229832  34.8159857  52.0539222  38.6376292  29.3451889  65.7238454
  39.2835155  28.8350843  66.2125679  38.4293443  30.0820570  66.2981880
  47.1579902  23.6091933  51.4762350  47.1458572  24.5533773  51.6330621
  48.0503324  23.4262079  51.1821812  47.0869466  42.2860824  59.5630107
  46.1365097  42.2862685  59.4494479  47.3901952  41.5393558  59.0466142
  50.9732022  20.2034710  55.7308287  50.2064417  19.6493197  55.8764970
  51.3842726  20.2756579  56.5922439  42.9773783  26.4919506  69.8213469
  43.8405244  26.1356311  70.0316793  42.4039193  26.1533401  70.5088873
  57.3320145  46.8437038  49.8954334  57.5845666  46.3218559  49.1337797
  56.3944704  46.6803183  49.9981018  57.0516434  48.7465144  52.0978709
  56.9352692  48.0710047  52.7659794  57.1618694  48.2597518  51.2810862
  59.0353462  43.2365190  50.7986747  59.2027864  44.1045427  51.1657218
  58.8450631  43.3992472  49.8748036  59.0142683  45.6922848  51.7833414
  58.8942308  46.1379899  52.6218894  58.3195271  46.0408166  51.2246952
  53.5034258  45.6295832  56.3367590  52.7065422  45.7414526  56.8551086
  53.2759851  45.9682484  55.4708480  62.3630690  47.3347816  51.1900413
  61.8477313  48.1052420  51.4288801  62.0907998  46.6612952  51.8133475
  55.6551740  44.0589258  51.0455645  54.8189052  44.3963945  51.3664920
  55.5156509  43.9238238  50.1082782  57.6304820  38.9026046  55.7534830
  56.9769233  38.5875063  55.1291444  57.5885294  38.2801787  56.4794652
  58.7416025  49.1845341  47.6688122  57.8343087  48.9534595  47.8679271
  59.2387057  48.3882961  47.8562103  50.4892429  47.0063450  56.1727314
  50.2916829  46.4132811  55.4478380  49.9339093  46.7015661  56.8903253
  59.6180346  50.8266680  49.5300190  59.1799776  50.1102539  49.0705828
  60.3590787  51.0542795  48.9685282  52.9838655  46.5327484  53.8568266
  52.0536243  46.4711940  54.0738228  53.0796127  46.0103437  53.0604907
  52.9024204  43.0582297  56.4446508  53.1631021  43.9727630  56.3355668
  53.7241376  42.5906740  56.5943121  63.7391574  49.6851062  49.1232248
  63.1220745  48.9597890  49.0265301  63.2708063  50.4460422  48.7799322
  55.5290120  43.9036486  48.2453552  54.6519586  43.7825287  47.8815799
  56.0047873  43.1122564  47.9932441  50.2568814  45.4978341  53.6866458
  50.5522255  44.5889019  53.6333512  49.3556850  45.4766081  53.3647460
  51.9856655  43.1792439  53.8105783  51.6569362  42.2989818  53.6280889
  52.3396026  43.1240107  54.6982172  55.0998479  43.4665409  54.1781261
  55.4394551  43.9951330  53.4559869  55.5470599  43.8045815  54.9539827
  57.0866626  41.9640030  52.3774553  57.8074988  42.3421283  51.8738270
  56.4631930  42.6828907  52.4809531  61.2297749  42.6685179  53.3132886
  61.4461363  43.5509817  53.0121714  60.7491816  42.2771392  52.5838528
  57.2330249  41.4987821  55.2072090  57.3546160  40.5704467  55.4062978
  56.9432291  41.5126507  54.2950405  53.9612941  49.1107131  54.3049046
  53.7158983  48.2069461  54.5029256  54.1308855  49.1124281  53.3628524
  53.2308588  44.8435488  51.8035208  52.5377833  44.9179843  51.1475244
  52.9860340  44.0795832  52.3256724  60.0902512  46.9150896  48.1115777
  61.0361616  46.7857105  48.1804195  59.7116757  46.1765558  48.5885205
  58.2745429  44.8400873  48.0470662  57.3676884  44.5433986  48.1233376
  58.5521410  44.5430691  47.1804949  59.8907495  39.3837763  54.2014904
  59.0808223  39.0384848  54.5770150  60.5791912  39.0745306  54.7902515
  61.8198043  38.4615809  55.8239200  62.3729082  38.8811263  56.4829223
  62.0568129  37.5351557  55.8662156  57.0444214  41.6987808  48.1882642
  57.9063378  42.0242706  48.4478459  57.2294558  40.9119304  47.6755707
  57.9973657  38.9383851  51.4762350  57.9852326  39.8825691  51.6330621
  58.8897078  38.7553997  51.1821812  61.8125776  35.5326628  55.7308287
  61.0458172  34.9785114  55.8764970  62.2236481  35.6048496  56.5922439
  35.0962067   4.8104777  42.1568852  35.0186097   5.7612602  42.2357332
  34.4923711   4.4650649  42.8143778  37.3700436   0.1686930  40.8774391
  37.2346111   1.0138466  41.3059239  37.9110249   0.3706208  40.1140325
  32.6324718   0.8028124  43.5325070  32.8091346   1.7246089  43.3446054
  33.4281552   0.4886543  43.9619450  33.7556034   2.3206298  49.5335412
  34.3063459   2.1923361  48.7612406  32.9167509   2.6201187  49.1830305
  39.9696596   4.2421136  37.3130114  39.2958295   4.5452833  37.9215072
  40.3562418   5.0450216  36.9635571  36.8802583   1.8599661  44.7091857
  36.8378762   2.0860507  43.7800389  37.7965282   1.6263035  44.8577658
  39.8163228   1.1180785  48.8566188  39.8700250   1.6871722  49.6243904
  38.9478009   1.2882670  48.4920225  38.1687812   4.4100808  39.5277194
  38.3439567   3.9388851  40.3422816  37.4820600   5.0366574  39.7558454
  32.7348897   7.5590171  46.3017054  32.9745495   8.1908695  46.9796072
  31.8918093   7.2078211  46.5882413  37.2476759   3.3669293  48.7058558
  37.1746930   4.1724265  49.2177862  36.8054152   3.5661259  47.8806579
  37.0366538   2.6041063  42.2161379  36.2534060   3.1462744  42.3099604
  37.7359283   3.1215043  42.6155620  39.7075442   3.2656127  50.8616716
  40.4203414   3.9003592  50.7892618  39.2165471   3.3619993  50.0456718
  34.7587356   1.0150571  51.6822287  35.4596815   1.6487054  51.8351681
  34.2882471   1.3565302  50.9217926  39.5195816   3.6054872  43.6103008
  39.7018210   2.7876527  44.0730760  40.3428802   3.8222564  43.1727898
  39.8537981   2.5323057  40.8718056  40.3825747   2.0215511  40.2588218
  40.1166201   2.2165587  41.7363589  30.3555074   0.5486926  48.6153390
  30.9408511  -0.1969386  48.7481294  30.1579912   0.8590883  49.4990054
  33.2093729   3.5838173  43.6315832  32.5404104   4.0684301  43.1479872
  33.0706599   3.8307394  44.5459211  37.3498998   5.6181917  50.2298491
  37.9017306   5.7813538  50.9947576  37.6905191   6.2086355  49.5578516
  40.4867385   3.5663892  47.2162173  40.3618524   2.7653632  46.7073118
  41.1446476   4.0610086  46.7276143  37.4964809   3.1840398  52.2447145
  37.8051935   2.9389545  53.1169845  38.2940291   3.3887037  51.7566015
  37.5185421   5.3378308  44.4752522  37.0790411   4.8454687  45.1685378
  38.2693538   4.7951276  44.2344597  29.9977760   1.5289849  44.4777150
  30.8235780   1.2293621  44.0975793  29.6471812   0.7597471  44.9266938
  34.9659293   0.8816317  46.5474823  34.3439302   0.2187022  46.2477051
  35.6364160   0.9077449  45.8648471  28.1986365  -0.5523825  45.4366083
  27.3618273  -0.9801650  45.2550084  28.1710010  -0.3591381  46.3736874
  38.0268206   1.9268371  37.4945031  37.4542173   2.5458558  37.0415503
  38.6000999   2.4767733  38.0284953  41.2465465   2.2105521  38.6253613
  42.1796138   2.1451083  38.8286489  41.1588678   3.0461788  38.1668146
  30.3098471   3.6602463  46.1990964  30.1752939   2.9002864  45.6328962
  29.8930533   4.3843363  45.7319753  33.4667597   4.5571780  46.4109407
  33.3499981   5.5017213  46.3088097  32.6460043   4.2545342  46.7995206
  34.4922111   5.2100042  49.6265335  35.3949357   5.2423652  49.9431830
  34.2659481   4.2800493  49.6411671  36.2475713   3.9631029  46.2875414
  35.2971344   3.9632890  46.1739786  36.5508199   3.2163763  45.7711448
  51.9828406   9.7991567  47.3521176  52.6206816   9.6798314  46.6484516
  51.8649249  10.7472411  47.4109128  48.7918113   9.7518995  47.2882701
  48.4536624   9.6360060  46.4003236  49.6607881   9.3510160  47.2683707
  44.6504928  11.6054472  43.2779592  44.0869793  11.5144409  42.5095880
  44.5357323  10.7854376  43.7582084  49.2737896  10.9053847  53.2468906
  49.2626536  10.5106645  52.3749410  49.4358535  10.1719920  53.8402678
  42.1969360  13.1005663  46.1163812  42.9890652  12.7596488  45.7010112
  42.4366010  13.2100638  47.0365966  50.2304487  15.2725439  38.5894057
  49.5792467  15.8579520  38.2028071  51.0248850  15.8031634  38.6489094
  44.1560114  12.3614577  38.9881191  44.9290990  11.8143564  38.8494067
  44.5085513  13.2258826  39.1995652  45.9945157  13.6890959  52.1948090
  45.7035023  14.5936590  52.0794757  46.6302141  13.7307486  52.9092160
  46.9201364  11.0667807  48.7849450  47.5164936  10.8423830  48.0706413
  46.9776335  10.3252553  49.3874898  46.4926392   8.5207243  36.6199641
  46.7451913   7.9988764  35.8583104  45.5550951   8.3573388  36.7226325
  51.5369675   7.5243021  44.4274384  52.3232764   7.1062444  44.0764801
  51.8008379   8.4289113  44.5956033  51.7079752  12.9615871  39.1263041
  51.0725585  13.0350498  39.8383946  51.3777159  13.5509470  38.4482120
  46.2122681  10.4235349  38.8224016  46.0958939   9.7480252  39.4905100
  46.3224941   9.9367723  38.0056169  48.5554222   9.8845496  42.5270705
  48.1912429   9.3576117  43.2383627  49.4121338   9.4943965  42.3537191
  48.1959709   4.9135395  37.5232054  48.3634111   5.7815632  37.8902525
  48.0056878   5.0762677  36.5993343  50.9535042  13.3752374  49.1897884
  50.6535765  14.2777413  49.0813691  50.6086101  13.1084557  50.0419037
  44.4047523   9.8266171  45.2234588  43.4798020   9.6942385  45.4312280
  44.6531936  10.6060390  45.7204531  48.1748929   7.3693053  38.5078721
  48.0548555   7.8150104  39.3464201  47.4801518   7.7178371  37.9492259
  41.7656334   9.4699445  46.0578378  41.8948715   9.7233924  46.9717789
  41.0853786  10.0627153  45.7383033  45.9355822  20.1396695  42.1568852
  45.8579851  21.0904520  42.2357332  45.3317465  19.7942567  42.8143778
  48.4273051   7.3124560  54.8130219  47.6506385   7.8718480  54.8033083
  49.0663614   7.7981343  55.3345089  53.8733996   7.8414526  39.3359055
  54.7851852   8.0741913  39.1606752  53.3643643   8.4251570  38.7734133
  46.6819424  10.1210013  54.3748186  47.4234108  10.6595057  54.0983009
  45.9756409  10.7476302  54.5319737  52.1574763  12.2639154  52.9720347
  52.5658119  11.8221564  52.2274980  51.4352025  11.6891781  53.2254540
  48.5105833   7.2011761  50.3453904  49.3567029   7.6251174  50.4888553
  48.4504471   6.5445385  51.0392467  52.4803578  12.8240345  46.7272636
  51.8512440  12.9886059  46.0248704  52.0929240  13.2381954  47.4983600
  56.3592810  13.7594782  44.0817000  55.6743848  14.1393684  43.5314033
  56.4436659  14.3690109  44.8148948  53.6143741  11.4054741  50.6812343
  53.8260637  12.0486501  50.0046724  53.5673490  10.5717058  50.2134273
  48.0331540  12.5614753  43.9922721  48.4969885  12.8402456  43.2027344
  47.7688338  11.6598197  43.8095812  44.9255621  12.1086234  46.9302484
  45.4956978  12.5373503  46.2919969  45.5163733  11.8268819  47.6286670
  46.9700426   8.6837905  40.8012286  47.6724469   9.1358949  41.2686213
  46.6381054   8.0421724  41.4292179  45.4180787   7.2749662  55.1763496
  44.7879448   7.9565942  55.4098892  45.3116875   7.1632743  54.2316634
  40.7125760   6.9421458  46.1029420  39.9224814   7.1978986  45.6269530
  41.2037007   7.7569795  46.2081460  54.7289569  14.2826697  48.8534701
  55.5507013  13.8806884  48.5717382  54.7251972  14.1794931  49.8050816
  42.6640505   7.3066037  43.0612897  41.8671668   7.4184731  43.5796392
  42.4366097   7.6452689  42.1953787  48.4946173  13.8310740  51.0095411
  48.5590605  14.2931147  51.8453583  47.7857097  13.2008105  51.1377721
  38.9963463   7.1951948  48.5344411  39.2471501   8.0798958  48.8001987
  39.5323011   7.0156550  47.7619502  62.8195562  10.6265445  45.2019672
  62.0659271  10.0572843  45.0463677  62.9543104  10.5928110  46.1490307
  48.2094190  15.4978848  40.8774391  48.0739865  16.3430383  41.3059239
  48.7504003  15.6998125  40.1140325  41.6623588  13.0154286  41.4502317
  42.1748108  13.8097536  41.6007881  42.3146301  12.3180576  41.3835918
  43.4718473  16.1320042  43.5325070  43.6485101  17.0538007  43.3446054
  44.2675306  15.8178461  43.9619450  42.7570829   8.1784674  53.4087233
  42.6424344   7.2769931  53.7094332  41.9015347   8.4248371  53.0572049
  49.8362667  16.1202414  55.0074734  49.3926521  15.3338793  54.6895638
  50.4979880  16.3081565  54.3418624  44.5949788  17.6498216  49.5335412
  45.1457213  17.5215279  48.7612406  43.7561264  17.9493105  49.1830305
  51.9343905  16.4005214  53.0356135  51.9162380  17.2214095  52.5436404
  52.8563825  16.2759289  53.2606276  48.3916959  13.9149344  53.8779643
  48.9245296  13.1537632  53.6478951  47.8631040  13.6222995  54.6203798
  39.6272505  11.3442940  42.2261887  40.4647727  11.7539948  42.0095595
  39.8050772  10.4042382  42.1962081  51.5236937   9.0118021  37.9145720
  51.0083560   9.7822625  38.1534107  51.2514245   8.3383157  38.5378782
  56.4971211  11.7650375  39.8498894  55.7200654  11.4261535  39.4054056
  57.1762692  11.7702998  39.1753859  51.3123240   6.8845113  39.7405501
  51.0073376   7.1991262  40.5915644  52.2653682   6.9626533  39.7832834
  49.7569672  13.0435336  41.3898455  49.2291033  12.3088096  41.0771693
  49.2557175  13.8210012  41.1438424  54.7362518  11.2384356  46.5065502
  54.0786192  11.9283618  46.5945630  55.5402917  11.6280788  46.8499488
  44.4888399   3.7055002  43.7505067  45.0632151   3.4830184  43.0178260
  45.0759382   3.7743697  44.5033668  53.5467977   9.5928729  44.5569443
  54.0599858  10.2258721  45.0591153  54.1969201   8.9929925  44.1912803
  44.8157987   5.7359463  37.7700952  43.9795299   6.0734150  38.0910227
  44.6762756   5.6008443  36.8328089  47.9022272  10.8615546  34.3933428
  46.9949334  10.6304800  34.5924577  48.3993304  10.0653166  34.5807410
  50.8090351  19.5713053  37.3130114  50.1352050  19.8744750  37.9215072
  51.1956173  20.3742134  36.9635571  50.0248807   7.0678185  46.8027784
  49.1071369   7.2893132  46.6449472  50.4408951   7.1424495  45.9439491
  50.8083855   8.4669600  41.9330464  51.5555674   8.9790998  41.6237586
  51.0775445   8.1453653  42.7934858  49.0810505  10.9628141  38.9157418
  48.1721725  10.6787174  39.0129888  49.1105589  11.3827220  38.0560725
  54.3129773  14.5734731  42.6848586  53.8592100  13.7325640  42.7413776
  53.6823740  15.2096129  43.0223366  52.7562712  16.4111227  43.6198404
  53.0485686  16.9716284  42.9010770  53.2661333  16.7039788  44.3751563
  39.6498676   8.6833655  42.8972621  39.4523076   8.0903016  42.1723687
  39.0945340   8.3785865  43.6148559  47.6295399   8.5756762  45.0167214
  47.6844009   7.6230598  44.9409690  46.8186601   8.7316201  45.5008512
  48.7786593  12.5036885  36.2545497  48.3406023  11.7872744  35.7951134
  49.5197034  12.7313000  35.6930588  45.5687759   7.1933821  42.7757593
  44.7555625   7.4927992  43.1822785  46.0646754   6.7989510  43.4932075
  47.7196337  17.1891578  44.7091857  47.6772516  17.4152425  43.7800389
  48.6359036  16.9554953  44.8577658  51.1661971   7.6575646  51.6072486
  51.5211359   7.8847119  52.4666952  51.8134102   7.9894023  50.9849742
  56.8959708  10.7794082  42.3121815  56.7577607  10.9695678  41.3843005
  56.5395927  11.5413465  42.7689867  45.0601834   4.7652177  48.3918828
  45.7001213   4.6240936  47.6941791  44.2279365   4.4786690  48.0157430
  56.9229088  12.8470609  47.3233087  57.3565594  12.7545898  48.1716141
  57.6360668  12.8228109  46.6853103  45.8362138  14.0654607  44.5053820
  46.6302737  13.5704928  44.3036395  45.1253830  13.5372471  44.1421526
  50.6556983  16.4472703  48.8566188  50.7094005  17.0163639  49.6243904
  49.7871764  16.6174588  48.4920225  42.1444902   8.2097689  40.5813573
  41.2142490   8.1482145  40.7983535  42.2402373   7.6873642  39.7850214
  42.0630451   4.7352502  43.1691814  42.3237268   5.6497835  43.0600975
  42.8847623   4.2676945  43.3188427  43.5355376   6.1490259  50.3390639
  44.2078429   5.9407621  49.6903288  42.7085162   5.9512345  49.8995871
  57.7844637  12.8894309  49.8565972  57.9780527  13.7940120  50.1025247
  57.6845255  12.4301729  50.6904557  52.8459746  13.0401052  55.4306853
  52.6945252  12.8111604  54.5136937  52.8364425  13.9971654  55.4438198
  49.6145082  10.6132965  50.4153119  50.5437142  10.7644125  50.2422087
  49.1936112  10.7016986  49.5601766  48.4133414  14.6383629  48.1851657
  48.2744500  14.2702414  49.0577595  47.6248010  15.1531269  48.0135615
  49.0081566  19.7392726  39.5277194  49.1833322  19.2680769  40.3422816
  48.3214354  20.3658492  39.7558454  49.9638629  14.0165232  45.5740495
  49.6288462  13.9766002  46.4698145  49.4642575  13.3509948  45.1010905
  43.9382873   9.4232862  51.0993076  43.8002671   8.6913101  51.7004615
  44.8487797   9.3341762  50.8177264  52.8997821  11.3621266  35.8477555
  52.2826991  10.6368095  35.7510607  52.4314309  12.1230627  35.5044629
  46.5665174   9.1352821  50.5876756  47.2764792   8.4946014  50.5463374
  46.5234482   9.3865716  51.5102936  54.5551952  16.0720175  53.5083335
  54.4964499  15.3879395  52.8413918  54.9571471  16.8139165  53.0563961
  45.2794108   6.1218039  52.4072395  44.7431465   5.6708778  53.0593991
  44.6910816   6.2563948  51.6642859  43.5742651  22.8882089  46.3017054
  43.8139250  23.5200613  46.9796072  42.7311848  22.5370129  46.5882413
  44.6896367   5.5806691  34.9698859  43.8125833   5.4595492  34.6061105
  45.1654120   4.7892769  34.7177747  54.5569360  14.0359759  51.7397315
  53.6696139  13.6985681  51.8623713  55.1267911  13.3042790  51.9766080
  36.2098507  10.3683850  45.0640366  36.8969547  10.0545580  44.4761381
  36.0546636  11.2725215  44.7907617  41.0133229   5.2574047  49.4925390
  40.9291418   4.6499717  48.7575800  40.1915935   5.7483065  49.4934886
  48.0870513  18.6961211  48.7058558  48.0140685  19.5016183  49.2177862
  47.6447906  18.8953177  47.8806579  47.8760293  17.9332981  42.2161379
  47.0927815  18.4754661  42.3099604  48.5753038  18.4506961  42.6155620
  59.0386700   9.4467976  46.5013876  59.0276577  10.3292692  46.1307809
  58.1704080   9.0939527  46.3068413  50.5469197  18.5948045  50.8616716
  51.2597169  19.2295510  50.7892618  50.0559225  18.6911911  50.0456718
  52.2686724  12.4999298  42.4334008  51.3343002  12.6200760  42.2638712
  52.4463392  11.5971765  42.1694018  47.7691912   5.8844994  44.5867269
  47.3989699   5.3316034  45.2748175  48.2651004   5.2803127  44.0342269
  55.6559275   8.3416617  42.9684042  56.1219727   9.1744609  42.8944345
  56.1066775   7.8761599  43.6729301  45.5981110  16.3442489  51.6822287
  46.2990570  16.9778972  51.8351681  45.1276225  16.6857220  50.9217926
  53.7235506  14.6860438  39.9670194  53.9995350  14.5717033  40.8764068
  52.8540005  14.2877923  39.9282367  53.3982396   8.8987096  49.5074838
  52.7453846   9.1463003  48.8527290  53.7762776   8.0851234  49.1737315
  50.3589570  18.9346789  43.6103008  50.5411965  18.1168445  44.0730760
  51.1822556  19.1514481  43.1727898  50.6931736  17.8614974  40.8718056
  51.2219502  17.3507429  40.2588218  50.9559955  17.5457505  41.7363589
  49.4469969   9.6406907  55.9940875  48.7710606   9.5401036  56.6643250
  50.2697603   9.4846121  56.4576872  41.1948828  15.8778844  48.6153390
  41.7802265  15.1322532  48.7481294  40.9973667  16.1882800  49.4990054
  44.0487483  18.9130091  43.6315832  43.3797859  19.3976219  43.1479872
  43.9100353  19.1599311  44.5459211  35.7866483   8.4484444  47.3357833
  35.8250583   7.9148035  48.1294951  35.2806776   7.9219649  46.7168810
  48.1892752  20.9473835  50.2298491  48.7411060  21.1105456  50.9947576
  48.5298946  21.5378272  49.5578516  43.1657245   3.2948984  50.8320375
  43.2298572   4.1563815  50.4197773  43.1024366   2.6822986  50.0992734
  42.6409518   5.3672117  54.4793410  43.2681557   4.9849194  55.0930934
  41.7837437   5.1486319  54.8449102  53.0403626  15.7735092  56.0847145
  53.5843530  16.3865050  55.5902100  52.4590471  16.3314670  56.6014158
  39.4175061   7.1748546  40.4111764  39.7128502   6.2659224  40.3578818
  38.5163096   7.1536285  40.0892767  51.3261139  18.8955810  47.2162173
  51.2012279  18.0945550  46.7073118  51.9840230  19.3902003  46.7276143
  42.9469308   5.2504543  46.3939313  42.2255893   5.8640510  46.2546786
  43.7362563   5.7862307  46.3155959  53.3896048  16.6964830  48.8441723
  52.4426383  16.5770181  48.7720050  53.7378821  15.8087328  48.9267984
  41.1462902   4.8562644  40.5351090  40.8175608   3.9760023  40.3526196
  41.5002273   4.8010312  41.4227479  50.3942481  16.4917546  45.0446075
  50.2467443  15.5634254  45.2253645  51.2195975  16.5137637  44.5603150
  44.2604725   5.1435613  40.9026567  44.6000798   5.6721535  40.1805176
  44.7076846   5.4816020  41.6785134  53.9976603  17.3146105  46.1310948
  54.9223150  17.1088966  45.9935399  53.8291906  17.0662506  47.0400289
  46.2472872   3.6410235  39.1019860  46.9681235   4.0191488  38.5983577
  45.6238177   4.3599112  39.2054838  45.1303217   7.3041097  46.6148937
  44.9847797   7.6181400  47.5073218  44.6528420   7.9225998  46.0619836
  48.8425730   4.7280985  48.7082954  48.5843508   5.6498056  48.7067284
  48.3110771   4.3311420  49.3983418  53.7871919  17.8331773  41.4873039
  53.9608797  17.2678195  40.7346892  54.2800810  18.6332667  41.3052529
  39.6048879   9.8446442  49.5536598  39.0602347  10.6206250  49.6856872
  40.4828229  10.1917246  49.3955720  59.6411310  10.5968195  43.1063339
  60.0842456   9.8475521  42.7082462  58.7637821  10.5878332  42.7237071
  54.7747092  17.1498537  38.5869938  55.4697996  17.7705230  38.8057252
  55.1170242  16.2993888  38.8622316  40.3914901   8.9716338  52.4466755
  39.6496637   9.1198973  53.0331385  40.0707645   9.2324603  51.5833504
  56.6738515  14.5998242  40.1157268  57.1989839  14.9385515  39.3906588
  56.5860867  13.6645258  39.9320403  48.3358563  18.5132316  52.2447145
  48.6445690  18.2681463  53.1169845  49.1334045  18.7178955  51.7566015
  48.3579175  20.6670226  44.4752522  47.9184166  20.1746604  45.1685378
  49.1087292  20.1243193  44.2344597  40.8371514  16.8581767  44.4777150
  41.6629534  16.5585538  44.0975793  40.4865566  16.0889389  44.9266938
  45.8053048  16.2108235  46.5474823  45.1833057  15.5478940  46.2477051
  46.4757914  16.2369367  45.8648471  39.0380119  14.7768093  45.4366083
  38.2012028  14.3490267  45.2550084  39.0103765  14.9700536  46.3736874
  45.8777575   4.6890023  56.1407329  45.9265731   5.5652146  55.7585099
  46.4200089   4.1467416  55.5678972  56.3632421  15.2331146  55.4208466
  55.5727964  15.2155285  54.8812966  56.1265775  15.7719440  56.1757503
  56.4830296  12.0823612  52.7341195  56.5328301  11.9173620  53.6756718
  56.3744219  11.2150872  52.3439076  45.3666555  14.7612158  40.0233284
  45.5154675  15.4447623  39.3699957  46.1732998  14.7417248  40.5382740
  48.1076864   5.4421395  52.8953688  47.2380173   5.7354961  52.6236276
  48.3436344   6.0261840  53.6160952  57.9848493  14.5020554  52.9783216
  57.6933301  14.8650535  53.8146677  57.3720624  13.7887562  52.7996548
  59.1844175  12.0673434  45.4985787  60.0191066  12.5063238  45.6623347
  59.3203304  11.5912087  44.6794032  56.2335681   9.6253169  51.4463274
  56.7089802   9.8180815  50.6382126  55.3101246   9.6812354  51.2006658
  43.1219187  10.7877336  41.0294353  42.8765229   9.8839666  41.2274563
  43.2915102  10.7894486  40.0873831  42.3914835   6.5205693  38.5280514
  41.6984080   6.5950048  37.8720550  42.1466587   5.7566037  39.0502031
  48.8661960  17.2560289  37.4945031  48.2935927  17.8750476  37.0415503
  49.4394754  17.8059650  38.0284953  52.0859220  17.5397439  38.6253613
  53.0189893  17.4743000  38.8286489  51.9982433  18.3753706  38.1668146
  54.7147236  16.8563309  35.5857561  54.6360868  16.5223173  36.4793319
  55.5356903  17.3485077  35.5849033  57.4125428   9.7225048  48.7933880
  57.3801748   8.7841049  48.9793563  58.0226051   9.8009085  48.0599705
  49.2508759   8.5921101  34.8361084  50.1967863   8.4627309  34.9049502
  48.8723003   7.8535763  35.3130512  49.1347451  12.6438848  56.2961741
  50.0550461  12.8217447  56.4901787  49.0997034  11.6994893  56.1441440
  47.4351676   6.5171078  34.7715969  46.5283131   6.2204190  34.8478683
  47.7127657   6.2200896  33.9050255  38.3529616   7.8377441  45.2215015
  38.0332400   6.9842749  44.9289389  37.8063044   8.0526019  45.9772983
  42.1309524  10.5539882  48.9384522  42.3495533  11.4856990  48.9572556
  42.5435297  10.1947857  49.7239326  47.0037389   6.1273088  58.3287271
  46.9034116   7.0767445  58.2599362  46.7858931   5.7991327  57.4563341
  38.2217876  11.4580353  47.1908137  37.5281347  11.0434305  46.6778091
  38.9690867  11.5000889  46.5941556  46.8668659   9.5570227  57.1452332
  46.3835741  10.3570587  57.3516221  46.9529598   9.5678172  56.1919776
  40.1354619  11.3898606  45.0674152  40.1125307  11.4886294  44.1156035
  40.4455255  12.2363757  45.3891318  42.7941996  13.4474761  49.1820766
  43.7485250  13.4158704  49.1150698  42.5954520  12.9865385  49.9970992
  43.3841379  12.0175878  51.7491564  44.2034268  12.5119956  51.7726401
  43.6578186  11.1007846  51.7209131  41.1492225  18.9894381  46.1990964
  41.0146693  18.2294782  45.6328962  40.7324288  19.7135281  45.7319753
  52.2851188  14.1731304  35.2067539  52.9887038  14.3781307  35.8225195
  51.5613837  14.7408066  35.4716623  53.1148999   9.9241166  41.3269810
  53.0584200  10.3809717  40.4877442  53.6677341   9.1631850  41.1492652
  44.3061351  19.8863698  46.4109407  44.1893735  20.8309130  46.3088097
  43.4853797  19.5837260  46.7995206  54.1937886  14.6113834  37.2565999
  55.0283490  14.1795032  37.0743474  54.0322229  14.4395847  38.1842894
  53.8483778  11.1145947  38.6222339  53.7932582  10.9490218  37.6810783
  53.2229833  11.8221980  38.7784528  38.6376293   6.3514011  52.4483761
  39.2835156   5.8412965  52.9370986  38.4293444   7.0882693  53.0227186
  51.1629685  13.4194859  57.9475902  52.0320845  13.5935511  57.5862536
  50.6836437  14.2389276  57.8251631  45.3315865  20.5391960  49.6265335
  46.2343112  20.5715570  49.9431830  45.1053235  19.6092411  49.6411671
  47.0869467  19.2922946  46.2875414  46.1365098  19.2924808  46.1739786
  47.3901953  18.5455681  45.7711448  42.9773784   3.4981628  56.5458775
  43.8405245   3.1418433  56.7562100  42.4039194   3.1595523  57.2334179
  62.8222161  25.1283485  47.3521176  63.4600571  25.0090232  46.6484516
  62.7043004  26.0764329  47.4109128  59.6311867  25.0810913  47.2882701
  59.2930379  24.9651978  46.4003236  60.5001635  24.6802078  47.2683707
  55.4898683  26.9346389  43.2779592  54.9263548  26.8436326  42.5095880
  55.3751078  26.1146294  43.7582084  60.1131650  26.2345765  53.2468906
  60.1020291  25.8398563  52.3749410  60.2752290  25.5011837  53.8402678
  53.0363115  28.4297581  46.1163812  53.8284407  28.0888406  45.7010112
  53.2759765  28.5392556  47.0365966  61.0698241  30.6017357  38.5894057
  60.4186221  31.1871437  38.2028071  61.8642604  31.1323552  38.6489094
  54.9953869  27.6906494  38.9881191  55.7684745  27.1435481  38.8494067
  55.3479267  28.5550743  39.1995652  56.8338911  29.0182876  52.1948090
  56.5428777  29.9228507  52.0794757  57.4695896  29.0599404  52.9092160
  57.7595118  26.3959725  48.7849450  58.3558690  26.1715747  48.0706413
  57.8170090  25.6544470  49.3874898  57.3320146  23.8499160  36.6199641
  57.5845667  23.3280682  35.8583104  56.3944706  23.6865306  36.7226325
  62.3763429  22.8534939  44.4274384  63.1626518  22.4354362  44.0764801
  62.6402134  23.7581031  44.5956033  62.5473507  28.2907789  39.1263041
  61.9119340  28.3642415  39.8383946  62.2170913  28.8801388  38.4482120
  57.0516435  25.7527266  38.8224016  56.9352693  25.0772170  39.4905100
  57.1618695  25.2659640  38.0056169  59.3947976  25.2137413  42.5270705
  59.0306183  24.6868034  43.2383627  60.2515092  24.8235882  42.3537191
  59.0353463  20.2427313  37.5232054  59.2027865  21.1107549  37.8902525
  58.8450632  20.4054595  36.5993343  61.7928796  28.7044292  49.1897884
  61.4929519  29.6069331  49.0813691  61.4479856  28.4376475  50.0419037
  55.2441278  25.1558089  45.2234588  54.3191774  25.0234303  45.4312280
  55.4925691  25.9352308  45.7204531  59.0142684  22.6984971  38.5078721
  58.8942309  23.1442021  39.3464201  58.3195272  23.0470288  37.9492259
  52.6050089  24.7991362  46.0578378  52.7342470  25.0525841  46.9717789
  51.9247540  25.3919070  45.7383033  56.7749576  35.4688612  42.1568852
  56.6973606  36.4196437  42.2357332  56.1711220  35.1234485  42.8143778
  59.2666806  22.6416478  54.8130219  58.4900140  23.2010398  54.8033083
  59.9057369  23.1273261  55.3345089  57.5213178  25.4501931  54.3748186
  58.2627863  25.9886975  54.0983009  56.8150164  26.0768220  54.5319737
  62.9968518  27.5931072  52.9720347  63.4051874  27.1513482  52.2274980
  62.2745779  27.0183699  53.2254540  59.3499588  22.5303678  50.3453904
  60.1960783  22.9543092  50.4888553  59.2898226  21.8737303  51.0392467
  63.3197332  28.1532262  46.7272636  62.6906195  28.3177976  46.0248704
  62.9322995  28.5673872  47.4983600  62.4999033  20.1908047  52.0035078
  62.2559965  20.9450107  51.4669353  62.7758964  20.5693394  52.8382325
  64.4537496  26.7346659  50.6812343  64.6654391  27.3778419  50.0046724
  64.4067244  25.9008976  50.2134273  62.0563725  19.3464480  47.5848915
  61.1948204  19.6445733  47.8765653  62.0826160  19.5634879  46.6529948
  58.8725294  27.8906670  43.9922721  59.3363640  28.1694373  43.2027344
  58.6082092  26.9890115  43.8095812  55.7649375  27.4378152  46.9302484
  56.3350732  27.8665420  46.2919969  56.3557487  27.1560737  47.6286670
  57.8094180  24.0129823  40.8012286  58.5118224  24.4650866  41.2686213
  57.4774809  23.3713642  41.4292179  56.2574542  22.6041579  55.1763496
  55.6273202  23.2857860  55.4098892  56.1510630  22.4924661  54.2316634
  51.5519514  22.2713375  46.1029420  50.7618568  22.5270904  45.6269530
  52.0430762  23.0861713  46.2081460  53.5034260  22.6357955  43.0612897
  52.7065423  22.7476649  43.5796392  53.2759852  22.9744607  42.1953787
  59.3339927  29.1602658  51.0095411  59.3984360  29.6223065  51.8453583
  58.6250851  28.5300023  51.1377721  49.8357217  22.5243866  48.5344411
  50.0865256  23.4090876  48.8001987  50.3716766  22.3448467  47.7619502
  59.0487945  30.8270765  40.8774391  58.9133620  31.6722301  41.3059239
  59.5897757  31.0290043  40.1140325  52.5017342  28.3446203  41.4502317
  53.0141863  29.1389454  41.6007881  53.1540055  27.6472494  41.3835918
  54.3112227  31.4611960  43.5325070  54.4878855  32.3829924  43.3446054
  55.1069061  31.1470379  43.9619450  58.4523246  18.3220224  55.1309003
  59.1932959  18.9227377  55.0513466  58.6841168  17.5797862  54.5727046
  53.5964584  23.5076591  53.4087233  53.4818099  22.6061849  53.7094332
  52.7409101  23.7540288  53.0572049  60.6756421  31.4494332  55.0074734
  60.2320276  30.6630710  54.6895638  61.3373635  31.6373482  54.3418624
  55.4343543  32.9790133  49.5335412  55.9850968  32.8507197  48.7612406
  54.5955018  33.2785022  49.1830305  62.7737659  31.7297132  53.0356135
  62.7556135  32.5506013  52.5436404  63.6957579  31.6051207  53.2606276
  59.2310714  29.2441261  53.8779643  59.7639050  28.4829549  53.6478951
  58.7024795  28.9514913  54.6203798  62.3980409  14.3501327  49.4073285
  62.0544678  15.2402969  49.3312396  62.7659371  14.1602985  48.5442870
  50.4666259  26.6734858  42.2261887  51.3041481  27.0831866  42.0095595
  50.6444527  25.7334300  42.1962081  62.3630691  24.3409938  37.9145720
  61.8477315  25.1114543  38.1534107  62.0908000  23.6675074  38.5378782
  59.9477802  19.1859639  42.9730958  59.0919399  18.7966489  42.7936597
  60.3604754  19.2651600  42.1130744  61.4776949  16.7205982  47.3722518
  60.9741745  16.6836117  46.5590323  61.7707556  17.6298725  47.4319175
  57.7219835  16.8044712  46.3788700  58.5872832  16.6087521  46.0194589
  57.7897344  16.5755064  47.3058057  62.1516994  22.2137030  39.7405501
  61.8467130  22.5283180  40.5915644  63.1047437  22.2918450  39.7832834
  60.5963426  28.3727254  41.3898455  60.0684788  27.6380013  41.0771693
  60.0950929  29.1501930  41.1438424  55.3282154  19.0346920  43.7505067
  55.9025906  18.8122101  43.0178260  55.9153136  19.1035614  44.5033668
  64.3861731  24.9220647  44.5569443  64.8993613  25.5550639  45.0591153
  65.0362955  24.3221842  44.1912803  55.6551741  21.0651381  37.7700952
  54.8189053  21.4026068  38.0910227  55.5156511  20.9300361  36.8328089
  57.6304822  15.9088169  42.4780136  56.9769234  15.5937186  41.8536751
  57.5885296  15.2863909  43.2039959  58.7416026  26.1907464  34.3933428
  57.8343088  25.9596717  34.5924577  59.2387058  25.3945083  34.5807410
  61.6484105  34.9004971  37.3130114  60.9745804  35.2036668  37.9215072
  62.0349927  35.7034051  36.9635571  60.8642562  22.3970102  46.8027784
  59.9465123  22.6185049  46.6449472  61.2802706  22.4716413  45.9439491
  61.6477610  23.7961518  41.9330464  62.3949429  24.3082915  41.6237586
  61.9169199  23.4745571  42.7934858  59.9204260  26.2920059  38.9157418
  59.0115479  26.0079092  39.0129888  59.9499344  26.7119137  38.0560725
  65.1523527  29.9026648  42.6848586  64.6985854  29.0617558  42.7413776
  64.5217494  30.5388047  43.0223366  64.0956447  20.8318634  43.9149253
  63.3579204  20.3196021  44.2459496  64.3483220  20.3919016  43.1032530
  63.5956467  31.7403145  43.6198404  63.8879441  32.3008202  42.9010770
  64.1055087  32.0331706  44.3751563  64.1968074  13.6094886  44.5091023
  64.5026951  12.7492250  44.2216938  64.9220679  14.2012507  44.3090017
  50.4892430  24.0125573  42.8972621  50.2916830  23.4194934  42.1723687
  49.9339094  23.7077783  43.6148559  58.4689154  23.9048679  45.0167214
  58.5237764  22.9522516  44.9409690  57.6580356  24.0608118  45.5008512
  59.6180348  27.8328802  36.2545497  59.1799778  27.1164661  35.7951134
  60.3590789  28.0604917  35.6930588  56.4081514  22.5225739  42.7757593
  55.5949379  22.8219910  43.1822785  56.9040508  22.1281428  43.4932075
  58.5590092  32.5183496  44.7091857  58.5166271  32.7444342  43.7800389
  59.4752791  32.2846871  44.8577658  62.0055726  22.9867564  51.6072486
  62.3605113  23.2139037  52.4666952  62.6527857  23.3185940  50.9849742
  55.8995589  20.0944095  48.3918828  56.5394968  19.9532854  47.6941791
  55.0673119  19.8078608  48.0157430  56.6755893  29.3946525  44.5053820
  57.4696491  28.8996845  44.3036395  55.9647585  28.8664388  44.1421526
  61.4950737  31.7764621  48.8566188  61.5487759  32.3455557  49.6243904
  60.6265518  31.9466506  48.4920225  52.9838656  23.5389607  40.5813573
  52.0536244  23.4774062  40.7983535  53.0796128  23.0165560  39.7850214
  52.9024205  20.0644420  43.1691814  53.1631022  20.9789753  43.0600975
  53.7241377  19.5968862  43.3188427  54.3749130  21.4782177  50.3390639
  55.0472184  21.2699539  49.6903288  53.5478917  21.2804263  49.8995871
  60.2774702  18.1044118  52.3556300  59.6302617  18.8034067  52.2620776
  61.0475718  18.5380262  52.7232548  63.6853500  28.3692970  55.4306853
  63.5339007  28.1403522  54.5136937  63.6758180  29.3263571  55.4438198
  60.4538837  25.9424883  50.4153119  61.3830897  26.0936042  50.2422087
  60.0329867  26.0308903  49.5601766  59.2527169  29.9675547  48.1851657
  59.1138254  29.5994331  49.0577595  58.4641765  30.4823186  48.0135615
  59.8475320  35.0684644  39.5277194  60.0227076  34.5972687  40.3422816
  59.1608109  35.6950410  39.7558454  60.8032384  29.3457150  45.5740495
  60.4682216  29.3057920  46.4698145  60.3036329  28.6801866  45.1010905
  54.7776628  24.7524780  51.0993076  54.6396426  24.0205019  51.7004615
  55.6881551  24.6633680  50.8177264  63.7391575  26.6913184  35.8477555
  63.1220746  25.9660012  35.7510607  63.2708064  27.4522544  35.5044629
  57.4058928  24.4644739  50.5876756  58.1158547  23.8237931  50.5463374
  57.3628236  24.7157634  51.5102936  56.1187862  21.4509957  52.4072395
  55.5825219  21.0000695  53.0593991  55.5304571  21.5855866  51.6642859
  54.4136406  38.2174006  46.3017054  54.6533004  38.8492530  46.9796072
  53.5705602  37.8662046  46.5882413  55.5290121  20.9098608  34.9698859
  54.6519588  20.7887409  34.6061105  56.0047874  20.1184687  34.7177747
  47.0492261  25.6975768  45.0640366  47.7363301  25.3837498  44.4761381
  46.8940390  26.6017133  44.7907617  51.8526984  20.5865965  49.4925390
  51.7685172  19.9791634  48.7575800  51.0309690  21.0774983  49.4934886
  58.9264268  34.0253129  48.7058558  58.8534439  34.8308100  49.2177862
  58.4841661  34.2245095  47.8806579  58.7154047  33.2624899  42.2161379
  57.9321569  33.8046579  42.3099604  59.4146792  33.7798878  42.6155620
  62.0250697  19.0719528  44.8595585  62.5219397  18.3189491  44.5396655
  61.2537679  19.1083845  44.2938794  61.3862951  33.9239963  50.8616716
  62.0990923  34.5587428  50.7892618  60.8952980  34.0203829  50.0456718
  63.1080478  27.8291215  42.4334008  62.1736757  27.9492678  42.2638712
  63.2857147  26.9263682  42.1694018  58.6085666  21.2136911  44.5867269
  58.2383454  20.6607952  45.2748175  59.1044759  20.6095045  44.0342269
  56.4374865  31.6734406  51.6822287  57.1384324  32.3070889  51.8351681
  55.9669980  32.0149138  50.9217926  64.5629261  30.0152356  39.9670194
  64.8389104  29.9008951  40.8764068  63.6933759  29.6169841  39.9282367
  64.4669692  16.0389122  47.0074944  63.5532772  16.2693349  47.1757150
  64.8962794  16.1227566  47.8588976  64.2376151  24.2279014  49.5074838
  63.5847601  24.4754921  48.8527290  64.6156531  23.4143152  49.1737315
  61.1983325  34.2638707  43.6103008  61.3805719  33.4460363  44.0730760
  62.0216311  34.4806399  43.1727898  61.5325490  33.1906892  40.8718056
  62.0613256  32.6799347  40.2588218  61.7953710  32.8749422  41.7363589
  60.2863724  24.9698825  55.9940875  59.6104361  24.8692954  56.6643250
  61.1091358  24.8138038  56.4576872  52.0342583  31.2070761  48.6153390
  52.6196020  30.4614449  48.7481294  51.8367421  31.5174718  49.4990054
  54.8881238  34.2422009  43.6315832  54.2191613  34.7268136  43.1479872
  54.7494108  34.4891229  44.5459211  46.6260237  23.7776362  47.3357833
  46.6644337  23.2439952  48.1294951  46.1200530  23.2511567  46.7168810
  59.0286507  36.2765752  50.2298491  59.5804815  36.4397374  50.9947576
  59.3692700  36.8670190  49.5578516  54.0051000  18.6240902  50.8320375
  54.0692326  19.4855733  50.4197773  53.9418120  18.0114904  50.0992734
  53.4803272  20.6964035  54.4793410  54.1075311  20.3141112  55.0930934
  52.6231191  20.4778236  54.8449102  63.8797381  31.1027010  56.0847145
  64.4237285  31.7156968  55.5902100  63.2984226  31.6606588  56.6014158
  50.2568815  22.5040464  40.4111764  50.5522256  21.5951142  40.3578818
  49.3556851  22.4828203  40.0892767  62.1654894  34.2247728  47.2162173
  62.0406033  33.4237468  46.7073118  62.8233985  34.7193921  46.7276143
  53.7863062  20.5796460  46.3939313  53.0649648  21.1932428  46.2546786
  54.5756318  21.1154225  46.3155959  64.2289802  32.0256748  48.8441723
  63.2820138  31.9062099  48.7720050  64.5772575  31.1379246  48.9267984
  56.5889376  17.9150887  52.6679965  57.1123777  18.1613183  53.4306274
  56.3701709  18.7470922  52.2483102  51.9856657  20.1854561  40.5351090
  51.6569363  19.3051940  40.3526196  52.3396027  20.1302230  41.4227479
  61.2336236  31.8209464  45.0446075  61.0861198  30.8926171  45.2253645
  62.0589729  31.8429555  44.5603150  55.0998480  20.4727531  40.9026567
  55.4394552  21.0013452  40.1805176  55.5470600  20.8107937  41.6785134
  57.7941921  18.8564582  50.3529635  57.4538741  18.0572395  50.7550315
  57.0880927  19.1566293  49.7806469  58.4458392  15.9413894  48.8056958
  59.2684462  15.4674372  48.6835849  58.6896456  16.7204378  49.3055645
  57.0866627  18.9702153  39.1019860  57.8074989  19.3483405  38.5983577
  56.4631931  19.6891030  39.2054838  61.2297750  19.6747302  40.0378192
  61.4461364  20.5571940  39.7367021  60.7491817  19.2833515  39.3083834
  55.9696971  22.6333015  46.6148937  55.8241552  22.9473318  47.5073218
  55.4922175  23.2517915  46.0619836  57.8293354  19.6235563  46.6629827
  57.8154923  18.7276656  46.3262124  58.5465782  19.6306227  47.2968113
  59.6819485  20.0572903  48.7082954  59.4237263  20.9789974  48.7067284
  59.1504525  19.6603338  49.3983418  64.6265674  33.1623690  41.4873039
  64.8002551  32.5970113  40.7346892  65.1194565  33.9624585  41.3052529
  50.4442633  25.1738359  49.5536598  49.8996101  25.9498167  49.6856872
  51.3221983  25.5209164  49.3955720  57.2330250  18.5049943  41.9317397
  57.3546161  17.5766589  42.1308284  56.9432292  18.5188629  41.0195712
  60.1021440  16.1904854  45.0684117  60.1243137  16.2544187  44.1136096
  60.5189499  15.3509362  45.2624623  51.2308655  24.3008256  52.4466755
  50.4890391  24.4490891  53.0331385  50.9101400  24.5616521  51.5833504
  59.1752318  33.8424234  52.2447145  59.4839444  33.5973381  53.1169845
  59.9727800  34.0470872  51.7566015  59.1972930  35.9962143  44.4752522
  58.7577920  35.5038522  45.1685378  59.9481047  35.4535111  44.2344597
  51.6765269  32.1873684  44.4777150  52.5023289  31.8877456  44.0975793
  51.3259321  31.4181307  44.9266938  56.6446802  31.5400153  46.5474823
  56.0226811  30.8770858  46.2477051  57.3151669  31.5661284  45.8648471
  49.8773874  30.1060011  45.4366083  49.0405782  29.6782185  45.2550084
  49.8497519  30.2992454  46.3736874  56.7171330  20.0181941  56.1407329
  56.7659485  20.8944063  55.7585099  57.2593844  19.4759334  55.5678972
  56.2060309  30.0904076  40.0233284  56.3548429  30.7739540  39.3699957
  57.0126752  30.0709166  40.5382740  58.9470618  20.7713313  52.8953688
  58.0773927  21.0646879  52.6236276  59.1830098  21.3553758  53.6160952
  53.9612942  26.1169253  41.0294353  53.7158984  25.2131583  41.2274563
  54.1308857  26.1186404  40.0873831  61.6509652  16.9892930  50.4119108
  62.1691596  17.7253957  50.0865597  61.2964785  17.2956923  51.2465867
  53.2308590  21.8497611  38.5280514  52.5377834  21.9241966  37.8720550
  52.9860341  21.0857955  39.0502031  61.9022246  13.4093212  45.9320005
  62.1824000  12.7416401  46.5580431  62.6872853  13.6022308  45.4194669
  59.7055715  32.5852206  37.4945031  59.1329682  33.2042393  37.0415503
  60.2788508  33.1351568  38.0284953  63.7945484  18.9166430  49.8650981
  63.1995416  19.1971442  49.1697470  63.5095181  19.4060331  50.6367722
  62.9252974  32.8689356  38.6253613  63.8583647  32.8034918  38.8286489
  62.8376187  33.7045623  38.1668146  60.0902513  23.9213019  34.8361084
  61.0361618  23.7919227  34.9049502  59.7116758  23.1827681  35.3130512
  59.9741206  27.9730765  56.2961741  60.8944215  28.1509364  56.4901787
  59.9390789  27.0286811  56.1441440  58.2745430  21.8462995  34.7715969
  57.3676886  21.5496108  34.8478683  58.5521411  21.5492814  33.9050255
  49.1923371  23.1669359  45.2215015  48.8726155  22.3134667  44.9289389
  48.6456799  23.3817937  45.9772983  52.9703278  25.8831800  48.9384522
  53.1889288  26.8148908  48.9572556  53.3829052  25.5239774  49.7239326
  59.8907496  16.3899885  40.9260210  59.0808224  16.0446970  41.3015456
  60.5791913  16.0807429  41.5147822  61.8198044  15.4677932  42.5484507
  62.3729083  15.8873385  43.2074530  62.0568131  14.5413680  42.5907463
  57.8431143  21.4565006  58.3287271  57.7427870  22.4059363  58.2599362
  57.6252685  21.1283245  57.4563341  57.0444215  18.7049931  34.9127948
  57.9063379  19.0304829  35.1723765  57.2294559  17.9181427  34.4001014
  49.0611631  26.7872270  47.1908137  48.3675102  26.3726223  46.6778091
  49.8084622  26.8292807  46.5941556  63.6480418  16.9783515  44.2584491
  64.1480196  17.0900049  43.4498810  64.2916026  16.6744568  44.8985300
  57.7062413  24.8862144  57.1452332  57.2229495  25.6862505  57.3516221
  57.7923353  24.8970089  56.1919776  50.9748373  26.7190524  45.0674152
  50.9519061  26.8178211  44.1156035  51.2849010  27.5655675  45.3891318
  53.6335751  28.7766679  49.1820766  54.5879005  28.7450621  49.1150698
  53.4348275  28.3157303  49.9970992  54.2235133  27.3467795  51.7491564
  55.0428022  27.8411874  51.7726401  54.4971941  26.4299763  51.7209131
  63.9801729  19.7378548  41.1119519  63.0927584  20.0228198  40.8939714
  64.3955718  19.5772311  40.2646796  51.9885980  34.3186299  46.1990964
  51.8540448  33.5586700  45.6328962  51.5718042  35.0427198  45.7319753
  63.1244943  29.5023222  35.2067539  63.8280793  29.7073225  35.8225195
  62.4007592  30.0699984  35.4716623  63.9542753  25.2533083  41.3269810
  63.8977954  25.7101635  40.4877442  64.5071096  24.4923768  41.1492652
  55.1455106  35.2155616  46.4109407  55.0287490  36.1601048  46.3088097
  54.3247552  34.9129177  46.7995206  64.6877532  26.4437865  38.6222339
  64.6326336  26.2782136  37.6810783  64.0623588  27.1513898  38.7784528
  49.4770047  21.6805929  52.4483761  50.1228911  21.1704883  52.9370986
  49.2687198  22.4174611  53.0227186  62.0023440  28.7486777  57.9475902
  62.8714599  28.9227429  57.5862536  61.5230191  29.5681193  57.8251631
  57.9973658  15.9445974  38.2007657  57.9852328  16.8887814  38.3575928
  58.8897080  15.7616119  37.9067118  56.1709620  35.8683878  49.6265335
  57.0736866  35.9007488  49.9431830  55.9446990  34.9384329  49.6411671
  57.9263222  34.6214864  46.2875414  56.9758853  34.6216726  46.1739786
  58.2295708  33.8747599  45.7711448  61.8125777  12.5388750  42.4553594
  61.0458173  11.9847237  42.6010276  62.2236482  12.6110619  43.3167746
  53.8167538  18.8273546  56.5458775  54.6799000  18.4710351  56.7562100
  53.2432949  18.4887441  57.2334179  63.8756869  43.7589499  46.1163812
  64.6678161  43.4180323  45.7010112  64.1153519  43.8684474  47.0365966
  63.4443843  40.1283280  46.0578378  63.5736224  40.3817759  46.9717789
  62.7641295  40.7210988  45.7383033  62.3913269  37.6005293  46.1029420
  61.6012323  37.8562822  45.6269530  62.8824516  38.4153631  46.2081460
  64.3428014  37.9649872  43.0612897  63.5459177  38.0768566  43.5796392
  64.1153606  38.3036524  42.1953787  60.6750972  37.8535783  48.5344411
  60.9259010  38.7382793  48.8001987  61.2110520  37.6740385  47.7619502
  63.3411097  43.6738121  41.4502317  63.8535617  44.4681371  41.6007881
  63.9933810  42.9764411  41.3835918  64.4358338  38.8368509  53.4087233
  64.3211853  37.9353766  53.7094332  63.5802856  39.0832206  53.0572049
  61.3060014  42.0026775  42.2261887  62.1435236  42.4123784  42.0095595
  61.4838281  41.0626217  42.1962081  61.3286185  39.3417491  42.8972621
  61.1310585  38.7486851  42.1723687  60.7732849  39.0369701  43.6148559
  63.8232410  38.8681524  40.5813573  62.8929999  38.8065980  40.7983535
  63.9189882  38.3457477  39.7850214  63.7417960  35.3936337  43.1691814
  64.0024777  36.3081671  43.0600975  64.5635132  34.9260780  43.3188427
  57.8886016  41.0267686  45.0640366  58.5757056  40.7129416  44.4761381
  57.7334145  41.9309050  44.7907617  62.6920738  35.9157882  49.4925390
  62.6078927  35.3083552  48.7575800  61.8703444  36.4066901  49.4934886
  62.8736337  46.5362679  48.6153390  63.4589774  45.7906367  48.7481294
  62.6761176  46.8466636  49.4990054  57.4653992  39.1068279  47.3357833
  57.5038091  38.5731870  48.1294951  56.9594285  38.5803485  46.7168810
  64.8444754  33.9532820  50.8320375  64.9086081  34.8147651  50.4197773
  64.7811875  33.3406821  50.0992734  64.3197027  36.0255952  54.4793410
  64.9469066  35.6433030  55.0930934  63.4624946  35.8070154  54.8449102
  61.0962570  37.8332381  40.4111764  61.3916011  36.9243060  40.3578818
  60.1950605  37.8120121  40.0892767  62.8250411  35.5146479  40.5351090
  62.4963117  34.6343858  40.3526196  63.1789782  35.4594148  41.4227479
  61.2836388  40.5030277  49.5536598  60.7389856  41.2790085  49.6856872
  62.1615738  40.8501081  49.3955720  62.0702410  39.6300173  52.4466755
  61.3284146  39.7782809  53.0331385  61.7495154  39.8908439  51.5833504
  62.5159023  47.5165602  44.4777150  63.3417043  47.2169374  44.0975793
  62.1653075  46.7473224  44.9266938  60.7167628  45.4351928  45.4366083
  59.8799537  45.0074103  45.2550084  60.6891274  45.6284372  46.3736874
  64.8006696  41.4461171  41.0294353  64.5552738  40.5423501  41.2274563
  64.9702611  41.4478322  40.0873831  64.0702344  37.1789529  38.5280514
  63.3771589  37.2533884  37.8720550  63.8254096  36.4149872  39.0502031
  60.0317125  38.4961277  45.2215015  59.7119909  37.6426585  44.9289389
  59.4850553  38.7109855  45.9772983  63.8097033  41.2123718  48.9384522
  64.0283042  42.1440825  48.9572556  64.2222806  40.8531692  49.7239326
  59.9005385  42.1164188  47.1908137  59.2068856  41.7018141  46.6778091
  60.6478376  42.1584725  46.5941556  61.8142128  42.0482442  45.0674152
  61.7912816  42.1470129  44.1156035  62.1242764  42.8947593  45.3891318
  62.8279734  49.6478216  46.1990964  62.6934202  48.8878617  45.6328962
  62.4111797  50.3719116  45.7319753  60.3163802  37.0097847  52.4483761
  60.9622665  36.4996801  52.9370986  60.1080953  37.7466528  53.0227186
  56.7749577  12.4750735  28.8814158  56.6973607  13.4258560  28.9602639
  56.1711221  12.1296607  29.5389085  59.0487946   7.8332888  27.6019698
  58.9133621   8.6784424  28.0304546  59.5897759   8.0352166  26.8385632
  54.3112228   8.4674082  30.2570376  54.4878857   9.3892047  30.0691360
  55.1069062   8.1532501  30.6864756  55.4343544   9.9852256  36.2580719
  55.9850969   9.8569319  35.4857713  54.5955020  10.2847145  35.9075612
  61.6484107  11.9067094  24.0375421  60.9745805  12.2098790  24.6460379
  62.0349929  12.7096174  23.6880878  58.5590093   9.5245619  31.4337164
  58.5166272   9.7506465  30.5045696  59.4752792   9.2908993  31.5822965
  61.4950738   8.7826743  35.5811494  61.5487761   9.3517680  36.3489210
  60.6265520   8.9528628  35.2165531  59.8475322  12.0746766  26.2522500
  60.0227077  11.6034809  27.0668123  59.1608110  12.7012532  26.4803761
  54.4136407  15.2236129  33.0262360  54.6533005  15.8554653  33.7041379
  53.5705604  14.8724169  33.3127720  58.9264269  11.0315251  35.4303864
  58.8534440  11.8370223  35.9423169  58.4841662  11.2307217  34.6051886
  58.7154049  10.2687021  28.9406686  57.9321570  10.8108702  29.0344910
  59.4146794  10.7861001  29.3400927  61.3862952  10.9302085  37.5862023
  62.0990925  11.5649550  37.5137925  60.8952981  11.0265951  36.7702025
  56.4374866   8.6796529  38.4067594  57.1384325   9.3133012  38.5596988
  55.9669981   9.0211260  37.6463233  61.1983326  11.2700829  30.3348315
  61.3805720  10.4522485  30.7976067  62.0216312  11.4868522  29.8973205
  61.5325491  10.1969015  27.5963363  62.0613258   9.6861469  26.9833525
  61.7953711   9.8811545  28.4608896  52.0342584   8.2132884  35.3398697
  52.6196021   7.4676572  35.4726601  51.8367422   8.5236841  36.2235360
  54.8881239  11.2484131  30.3561139  54.2191615  11.7330259  29.8725179
  54.7494109  11.4953352  31.2704517  59.0286508  13.2827875  36.9543797
  59.5804816  13.4459496  37.7192883  59.3692701  13.8732313  36.2823822
  62.1654895  11.2309850  33.9407479  62.0406035  10.4299590  33.4318425
  62.8233986  11.7256044  33.4521449  59.1752319  10.8486356  38.9692452
  59.4839446  10.6035503  39.8415151  59.9727801  11.0532995  38.4811322
  59.1972931  13.0024266  31.1997828  58.7577921  12.5100645  31.8930685
  59.9481048  12.4597234  30.9589903  51.6765270   9.1935807  31.2022456
  52.5023290   8.8939579  30.8221100  51.3259322   8.4243429  31.6512245
  56.6446803   8.5462275  33.2720130  56.0226813   7.8832980  32.9722358
  57.3151670   8.5723407  32.5893778  49.8773875   7.1122133  32.1611390
  49.0405784   6.6844308  31.9795391  49.8497521   7.3054577  33.0982181
  59.7055716   9.5914329  24.2190338  59.1329683  10.2104516  23.7660810
  60.2788509  10.1413691  24.7530260  62.9252976   9.8751479  25.3498920
  63.8583649   9.8097041  25.5531796  62.8376188  10.7107746  24.8913453
  51.9885981  11.3248421  32.9236271  51.8540449  10.5648822  32.3574269
  51.5718043  12.0489321  32.4565060  55.1455107  12.2217738  33.1354713
  55.0287491  13.1663171  33.0333404  54.3247553  11.9191300  33.5240513
  56.1709621  12.8746000  36.3510642  57.0736868  12.9069610  36.6677137
  55.9446991  11.9446451  36.3656978  57.9263223  11.6276987  33.0120720
  56.9758854  11.6278848  32.8985093  58.2295709  10.8809721  32.4956755
  63.8756870  20.7651621  32.8409119  64.6678162  20.4242446  32.4255418
  64.1153521  20.8746596  33.7611272  63.4443845  17.1345403  32.7823684
  63.5736226  17.3879882  33.6963096  62.7641296  17.7273111  32.4628339
  62.3913270  14.6067416  32.8274726  61.6012324  14.8624944  32.3514837
  62.8824517  15.4215753  32.9326767  64.3428015  14.9711995  29.7858203
  63.5459179  15.0830689  30.3041699  64.1153608  15.3098647  28.9199094
  60.6750973  14.8597906  35.2589717  60.9259011  15.7444916  35.5247293
  61.2110521  14.6802508  34.4864809  63.3411098  20.6800244  28.1747623
  63.8535619  21.4743494  28.3253188  63.9933811  19.9826534  28.1081225
  64.4358339  15.8430632  40.1332540  64.3211854  14.9415889  40.4339639
  63.5802857  16.0894329  39.7817356  61.3060015  19.0088898  28.9507194
  62.1435237  19.4185906  28.7340901  61.4838283  18.0688340  28.9207388
  61.3286186  16.3479613  29.6217927  61.1310586  15.7548974  28.8968994
  60.7732850  16.0431823  30.3393866  63.8232412  15.8743647  27.3058879
  62.8930000  15.8128103  27.5228841  63.9189884  15.3519600  26.5095521
  63.7417961  12.3998460  29.8937121  64.0024778  13.3143793  29.7846281
  64.5635133  11.9322902  30.0433734  57.8886017  18.0329808  31.7885673
  58.5757057  17.7191538  31.2006688  57.7334146  18.9371173  31.5152924
  62.6920739  12.9220005  36.2170696  62.6078928  12.3145675  35.4821106
  61.8703446  13.4129023  36.2180193  62.8736339  23.5424802  35.3398697
  63.4589775  22.7968489  35.4726601  62.6761177  23.8528758  36.2235360
  57.4653993  16.1130402  34.0603140  57.5038093  15.5793992  34.8540258
  56.9594286  15.5865607  33.4414117  64.8444756  10.9594942  37.5565682
  64.9086082  11.8209773  37.1443080  64.7811876  10.3468944  36.8238041
  64.3197028  13.0318075  41.2038716  64.9469067  12.6495152  41.8176241
  63.4624947  12.8132277  41.5694409  61.0962571  14.8394504  27.1357071
  61.3916012  13.9305182  27.0824125  60.1950607  14.8182243  26.8138073
  62.8250412  12.5208602  27.2596396  62.4963119  11.6405981  27.0771502
  63.1789783  12.4656270  28.1472785  61.2836389  17.5092400  36.2781905
  60.7389857  18.2852208  36.4102179  62.1615739  17.8563204  36.1201026
  62.0702411  16.6362296  39.1712062  61.3284147  16.7844931  39.7576692
  61.7495155  16.8970561  38.3078811  62.5159025  24.5227725  31.2022456
  63.3417045  24.2231496  30.8221100  62.1653077  23.7535347  31.6512245
  60.7167630  22.4414051  32.1611390  59.8799538  22.0136225  31.9795391
  60.6891275  22.6346494  33.0982181  64.8006698  18.4523294  27.7539659
  64.5552740  17.5485624  27.9519869  64.9702612  18.4540444  26.8119137
  64.0702345  14.1851651  25.2525821  63.3771590  14.2596006  24.5965857
  63.8254097  13.4211995  25.7747338  60.0317126  15.5023399  31.9460322
  59.7119911  14.6488707  31.6534696  59.4850554  15.7171977  32.7018289
  63.8097034  18.2185840  35.6629829  64.0283044  19.1502948  35.6817862
  64.2222808  17.8593815  36.4484632  59.9005386  19.1226311  33.9153444
  59.2068858  18.7080263  33.4023398  60.6478377  19.1646847  33.3186862
  61.8142129  19.0544564  31.7919458  61.7912817  19.1532252  30.8401342
  62.1242765  19.9009715  32.1136625  62.8279736  26.6540339  32.9236271
  62.6934203  25.8940740  32.3574269  62.4111798  27.3781239  32.4565060
  60.3163803  14.0159969  39.1729068  60.9622667  13.5058923  39.6616293
  60.1080954  14.7528651  39.7472493   6.8729468  22.9371399  51.8648747
   6.2217448  23.5225479  51.4782761   7.6673831  23.4677594  51.9243784
   3.1351373  16.1853202  49.8954331   3.3876893  15.6634724  49.1337794
   2.1975932  16.0219348  49.9981015   8.3504733  20.6261831  52.4017731
   7.7150566  20.6996458  53.1138636   8.0202139  21.2155430  51.7236811
   2.5780802  27.8042654  55.4323542   2.5004832  28.7550479  55.5112023
   1.9742446  27.4588527  56.0898468  10.5158976  15.5060486  52.6113745
  11.4276833  15.7387873  52.4361442  10.0068623  16.0897530  52.0488823
  13.0017791  21.4240742  57.3571690  12.3168829  21.8039643  56.8068723
  13.0861640  22.0336069  58.0903638   4.8519171  23.1624807  54.1529082
   4.7164846  24.0076343  54.5813930   5.3928984  23.3644085  53.3895016
   8.1661918  16.6763980  51.1900410   7.6508541  17.4468585  51.4288798
   7.8939226  16.0029116  51.8133472  13.1396192  19.4296335  53.1253584
  12.3625634  19.0907494  52.6808746  13.8187673  19.4348958  52.4508549
   4.5447253  18.5261506  47.6688119   3.6374314  18.2950759  47.8679268
   5.0418285  17.7299125  47.8562100   7.4515332  27.2359013  50.5884805
   6.7777030  27.5390710  51.1969763   7.8381154  28.0388094  50.2390262
   5.7235486  18.6274101  52.1912109   4.8146705  18.3433134  52.2884578
   5.7530570  19.0473179  51.3315415  10.9554754  22.2380690  55.9603276
  10.5017081  21.3971600  56.0168467  10.3248720  22.8742089  56.2978056
   9.3987693  24.0757187  56.8953094   9.6910667  24.6362244  56.1765460
   9.9086313  24.3685748  57.6506253   5.4211574  20.1682845  49.5300187
   4.9831004  19.4518703  49.0705825   6.1622015  20.3958959  48.9685279
  13.5384689  18.4440042  55.5876506  13.4002587  18.6341638  54.6597695
  13.1820908  19.2059424  56.0444557   5.6506547  27.4038686  52.8031884
   5.8258302  26.9326729  53.6177507   4.9639335  28.0304452  53.0313145
   9.5422802  19.0267226  49.1232245   8.9251972  18.3014054  49.0265297
   9.0739290  19.7876586  48.7799319   4.5185274  25.5978941  55.4916070
   3.7352795  26.1400621  55.5854294   5.2178019  26.1152920  55.8910311
  10.3660487  22.3506398  53.2424885  10.6420331  22.2362993  54.1518759
   9.4964986  21.9523883  53.2037058   7.0014551  26.5992749  56.8857698
   7.1836945  25.7814405  57.3485450   7.8247537  26.8160441  56.4482588
   7.3356716  25.5260934  54.1472747   7.8644483  25.0153389  53.5342909
   7.5984936  25.2103464  55.0118280  10.4296900  25.4977732  54.7627730
  10.6033777  24.9324155  54.0101582  10.9225791  26.2978627  54.5807220
  16.2836291  18.2614155  56.3818029  16.7267437  17.5121480  55.9837153
  15.4062801  18.2524292  55.9991761  11.4172072  24.8144497  51.8624628
  12.1122977  25.4351189  52.0811943  11.7595223  23.9639848  52.1377006
  13.3163495  22.2644202  53.3911959  13.8414820  22.6031475  52.6661279
  13.2285848  21.3291218  53.2075093   2.0091535  22.4258118  53.2987974
   2.1579656  23.1093582  52.6454647   2.8157979  22.4063208  53.8137430
   5.5086941  24.9206248  50.7699722   4.9360908  25.5396435  50.3170193
   6.0819734  25.4705610  51.3039643   8.7284201  25.2043398  51.9008304
   9.6614874  25.1388960  52.1041179   8.6407413  26.0399665  51.4422836
  11.3572217  24.5209269  48.8612251  11.2785849  24.1869132  49.7548009
  12.1781884  25.0131037  48.8603724   5.8933739  16.2567061  48.1115774
   6.8392844  16.1273269  48.1804192   5.5147984  15.5181723  48.5885202
   4.0776656  14.1817037  48.0470659   3.1708112  13.8850150  48.1233373
   4.3552637  13.8846856  47.1804945   8.9276169  21.8377264  48.4822230
   9.6312019  22.0427267  49.0979885   8.2038818  22.4054026  48.7471313
  10.8362866  22.2759793  50.5320690  11.6708470  21.8440992  50.3498165
  10.6747209  22.1041807  51.4597584  10.4908759  18.7791907  51.8977029
  10.4357562  18.6136178  50.9565473   9.8654814  19.4867940  52.0539219
  19.4647142  32.7929445  60.6275866  20.1025552  32.6736192  59.9239207
  19.3467984  33.7410288  60.6863819  16.2736848  32.7456873  60.5637391
  15.9355359  32.6297937  59.6757926  17.1426616  32.3448038  60.5438397
  12.1323664  34.5992349  56.5534282  11.5688529  34.5082286  55.7850570
  12.0176059  33.7792254  57.0336775   9.6788095  36.0943541  59.3918503
  10.4709387  35.7534365  58.9764802   9.9184746  36.2038516  60.3120656
  17.7123222  38.2663317  51.8648747  17.0611202  38.8517397  51.4782761
  18.5067585  38.7969512  51.9243784  11.6378849  35.3552454  52.2635881
  12.4109725  34.8081441  52.1248757  11.9904248  36.2196703  52.4750343
  13.4763892  36.6828836  65.4702781  13.1853758  37.5874467  65.3549447
  14.1120876  36.7245364  66.1846850  14.4020099  34.0605685  62.0604140
  14.9983671  33.8361707  61.3461103  14.4595070  33.3190430  62.6629588
  13.9745127  31.5145120  49.8954331  14.2270648  30.9926641  49.1337794
  13.0369686  31.3511265  49.9981015  19.0188410  30.5180898  57.7029075
  19.8051499  30.1000322  57.3519492  19.2827114  31.4226991  57.8710723
  19.1898487  35.9553749  52.4017731  18.5544320  36.0288375  53.1138636
  18.8595894  36.5447348  51.7236811  24.4196837  30.4556132  58.6062053
  25.1522009  29.8855348  58.8399883  23.6636193  30.0677732  59.0468559
  13.6941416  33.4173226  52.0978706  13.5777674  32.7418129  52.7659791
  13.8043676  32.9305600  51.2810859  16.0372957  32.8783373  55.8025395
  15.6731164  32.3513994  56.5138317  16.8940073  32.4881842  55.6291881
  15.6778444  27.9073273  50.7986744  15.8452846  28.7753509  51.1657215
  15.4875613  28.0700554  49.8748033  18.4353777  36.3690252  62.4652574
  18.1354500  37.2715290  62.3568382  18.0904837  36.1022435  63.3173727
  11.8866259  32.8204049  58.4989279  10.9616755  32.6880263  58.7066971
  12.1350672  33.5998268  58.9959221  21.8350921  28.8872792  60.1450012
  20.9267798  28.8188200  59.8508773  21.7838517  29.3644737  60.9731837
  15.6567665  30.3630930  51.7833411  15.5367290  30.8087981  52.6218891
  14.9620253  30.7116248  51.2246949   9.2475070  32.4637322  59.3333068
   9.3767451  32.7171801  60.2472480   8.5672521  33.0565030  59.0137723
  13.4174557  43.1334572  55.4323542  13.3398587  44.0842397  55.5112023
  12.8136200  42.7880445  56.0898468  23.7012567  27.0889230  61.9227886
  23.0586947  27.3821763  61.2767680  23.1967496  26.9742151  62.7281082
  21.3552731  30.8352403  52.6113745  22.2670587  31.0679790  52.4361442
  20.8462378  31.4189448  52.0488823  19.6393499  35.2577031  66.2475037
  20.0476855  34.8159442  65.5029670  18.9170760  34.6829659  66.5009230
  19.9622313  35.8178222  60.0027326  19.3331176  35.9823936  59.3003394
  19.5747975  36.2319831  60.7738290  23.8411545  36.7532660  57.3571690
  23.1562583  37.1331561  56.8068723  23.9255394  37.3627986  58.0903638
  21.0962477  34.3992619  63.9567034  21.3079372  35.0424379  63.2801415
  21.0492225  33.5654935  63.4888964  18.6988706  27.0110439  60.8603606
  17.8373185  27.3091693  61.1520343  18.7251140  27.2280838  59.9284638
  15.5150275  35.5552630  57.2677411  15.9788621  35.8340333  56.4782034
  15.2507073  34.6536075  57.0850502  12.4074356  35.1024112  60.2057175
  12.9775713  35.5311380  59.5674659  12.9982468  34.8206696  60.9041360
  14.4519161  31.6775782  54.0766977  15.1543204  32.1296826  54.5440903
  14.1199790  31.0359601  54.7046870   8.1944495  29.9359335  59.3784110
   7.4043549  30.1916864  58.9024221   8.6855742  30.7507673  59.4836151
  22.2108305  37.2764574  62.1289391  23.0325748  36.8744761  61.8472073
  22.2070708  37.1732808  63.0805507  10.1459240  30.3003914  56.3367587
   9.3490404  30.4122609  56.8551082   9.9184833  30.6390566  55.4708477
  15.9764908  36.8248617  64.2850101  16.0409341  37.2869025  65.1208273
  15.2675832  36.1945982  64.4132411  30.3014298  33.6203323  58.4774362
  29.5478006  33.0510721  58.3218367  30.4361839  33.5865987  59.4244997
  15.6912926  38.4916725  54.1529082  15.5558601  39.3368261  54.5813930
  16.2322738  38.6936003  53.3895016   9.1442323  36.0092163  54.7257007
   9.6566844  36.8035413  54.8762572   9.7965036  35.3118453  54.6590608
  10.9537208  39.1257919  56.8079760  11.1303836  40.0475884  56.6200744
  11.7494041  38.8116339  57.2374140  17.3181402  39.1140291  68.2829424
  16.8745256  38.3276670  67.9650328  17.9798616  39.3019442  67.6173315
  12.0768523  40.6436093  62.8090102  12.6275948  40.5153156  62.0367096
  11.2379999  40.9430982  62.4584995  19.4162640  39.3943091  66.3110825
  19.3981116  40.2151972  65.8191094  20.3382560  39.2697167  66.5360966
   7.1091240  34.3380817  55.5016577   7.9466462  34.7477826  55.2850285
   7.2869508  33.3980259  55.4716771  19.0055672  32.0055898  51.1900410
  18.4902295  32.7760503  51.4288798  18.7332980  31.3321034  51.8133472
  16.5902783  26.8505599  56.2485649  15.7344379  26.4612449  56.0691287
  17.0029735  26.9297560  55.3885434  18.1201930  24.3851942  60.6477208
  17.6166725  24.3482077  59.8345014  18.4132537  25.2944685  60.7073865
  23.9789946  34.7588253  53.1253584  23.2019389  34.4199412  52.6808746
  24.6581427  34.7640876  52.4508549  18.7941975  29.8782990  53.0160192
  18.4892111  30.1929139  53.8670335  19.7472417  29.9564410  53.0587525
  17.2388407  36.0373213  54.6653146  16.7109769  35.3025973  54.3526383
  16.7375910  36.8147890  54.4193114  22.2181253  34.2322234  59.7820192
  21.5604928  34.9221495  59.8700320  23.0221652  34.6218666  60.1254178
  11.9707135  26.6992880  57.0259757  12.5450887  26.4768061  56.2932950
  12.5578117  26.7681574  57.7788358  21.0286712  32.5866607  57.8324134
  21.5418594  33.2196598  58.3345843  21.6787936  31.9867802  57.4667494
  12.2976722  28.7297341  51.0455642  11.4614034  29.0672027  51.3664917
  12.1581491  28.5946320  50.1082779  14.2729802  23.5734129  55.7534826
  13.6194215  23.2583146  55.1291441  14.2310277  22.9509869  56.4794649
  15.3841007  33.8553424  47.6688119  14.4768069  33.6242677  47.8679268
  15.8812039  33.0591043  47.8562100  18.2909086  42.5650931  50.5884805
  17.6170785  42.8682628  51.1969763  18.6774908  43.3680011  50.2390262
  17.5067543  30.0616062  60.0782474  16.5890104  30.2831009  59.9204162
  17.9227686  30.1362373  59.2194181  18.2902591  31.4607478  55.2085154
  19.0374409  31.9728875  54.8992276  18.5594180  31.1391531  56.0689548
  16.5629241  33.9566019  52.1912109  15.6540460  33.6725051  52.2884578
  16.5924324  34.3765097  51.3315415  21.7948508  37.5672608  55.9603276
  21.3410835  36.7263518  56.0168467  21.1642475  38.2034006  56.2978056
  20.7381428  28.4964594  57.1903944  20.0004184  27.9841980  57.5214186
  20.9908201  28.0564976  56.3787221  20.2381447  39.4049105  56.8953094
  20.5304422  39.9654162  56.1765460  20.7480068  39.6977666  57.6506253
  20.8393055  21.2740846  57.7845713  21.1451932  20.4138209  57.4971628
  21.5645660  21.8658466  57.5844707   7.1317411  31.6771533  56.1727311
   6.9341811  31.0840893  55.4478377   6.5764075  31.3723743  56.8903250
  15.1114135  31.5694639  58.2921904  15.1662745  30.6168476  58.2164381
  14.3005337  31.7254078  58.7763202  16.2605328  35.4974762  49.5300187
  15.8224758  34.7810621  49.0705825  17.0015769  35.7250877  48.9685279
  13.0506495  30.1871699  56.0512283  12.2374360  30.4865869  56.4577475
  13.5465489  29.7927388  56.7686765  15.2015073  40.1829456  57.9846548
  15.1591251  40.4090302  57.0555080  16.1177771  39.9492830  58.1332349
  24.3778443  33.7731959  55.5876506  24.2396342  33.9633555  54.6597695
  24.0214662  34.5351342  56.0444557  24.4047823  35.8408486  60.5987777
  24.8384330  35.7483775  61.4470831  25.1179404  35.8165987  59.9607793
  13.3180873  37.0592485  57.7808510  14.1121472  36.5642805  57.5791085
  12.6072566  36.5310348  57.4176216  18.1375718  39.4410580  62.1320878
  18.1912740  40.0101517  62.8998594  17.2690499  39.6112465  61.7674915
   9.6263637  31.2035567  53.8568263   8.6961225  31.1420022  54.0738225
   9.7221109  30.6811519  53.0604904   9.5449186  27.7290379  56.4446505
   9.8056003  28.6435713  56.3355665  10.3666358  27.2614822  56.5943117
  25.2663372  35.8832187  63.1320663  25.4599263  36.7877997  63.3779938
  25.1663991  35.4239606  63.9659248  20.3278481  36.0338930  68.7061543
  20.1763988  35.8049481  67.7891627  20.3183161  36.9909531  68.7192888
  17.0963818  33.6070842  63.6907810  18.0255878  33.7582002  63.5176777
  16.6754848  33.6954863  62.8356456  15.8952149  37.6321507  61.4606347
  15.7563235  37.2640291  62.3332285  15.1066746  38.1469146  61.2890305
  16.4900301  42.7330603  52.8031884  16.6652057  42.2618646  53.6177507
  15.8033089  43.3596369  53.0313145  17.4457364  37.0103109  58.8495185
  17.1107197  36.9703879  59.7452835  16.9461310  36.3447825  58.3765595
  22.0370688  39.0658052  66.7838025  21.9783234  38.3817272  66.1168608
  22.4390206  39.8077042  66.3318651  11.0561387  45.8819966  59.5771744
  11.2957985  46.5138490  60.2550763  10.2130583  45.5308006  59.8637103
  12.1715102  28.5744568  48.2453549  11.2944568  28.4533369  47.8815796
  12.6472855  27.7830646  47.9932438  22.0388095  37.0297636  65.0152005
  21.1514874  36.6923558  65.1378404  22.6086646  36.2980667  65.2520770
   3.6917242  33.3621728  58.3395056   4.3788282  33.0483458  57.7516072
   3.5365371  34.2663093  58.0662308  15.5689248  41.6899088  61.9813248
  15.4959420  42.4954060  62.4932553  15.1266642  41.8891054  61.1561269
  15.3579028  40.9270859  55.4916070  14.5746550  41.4692539  55.5854294
  16.0571773  41.4444838  55.8910311  18.6675678  26.7365488  58.1350275
  19.1644378  25.9835450  57.8151345  17.8962660  26.7729805  57.5693484
  26.5205436  32.4405853  59.7768566  26.5095312  33.3230569  59.4062500
  25.6522815  32.0877404  59.5823104  18.0287932  41.5885923  64.1371407
  18.7415904  42.2233387  64.0647308  17.5377961  41.6849788  63.3211409
  19.7505459  35.4937175  55.7088698  18.8161738  35.6138638  55.5393403
  19.9282127  34.5909642  55.4448708  15.2510647  28.8782871  57.8621960
  14.8808434  28.3253911  58.5502865  15.7469739  28.2741004  57.3096960
  23.1378010  31.3354494  56.2438733  23.6038462  32.1682486  56.1699035
  23.5885511  30.8699476  56.9483991  13.0799845  39.3380366  64.9576978
  13.7809305  39.9716849  65.1106372  12.6094960  39.6795098  64.1972617
  21.2054241  37.6798316  53.2424885  21.4814085  37.5654910  54.1518759
  20.3358740  37.2815801  53.2037058  21.1094673  23.7035081  60.2829634
  20.1957753  23.9339308  60.4511841  21.5387774  23.7873526  61.1343666
  20.8801131  31.8924973  62.7829528  20.2272582  32.1400881  62.1281981
  21.2581511  31.0789112  62.4492005  17.8408305  41.9284667  56.8857698
  18.0230700  41.1106323  57.3485450  18.6641291  42.1452359  56.4482588
  18.1750471  40.8552852  54.1472747  18.7038237  40.3445306  53.5342909
  18.4378690  40.5395382  55.0118280  11.5306219  41.9067968  56.9070523
  10.8616594  42.3914096  56.4234563  11.3919088  42.1537189  57.8213901
  15.6711487  43.9411712  63.5053181  16.2229795  44.1043333  64.2702266
  16.0117681  44.5316150  62.8333206  20.5222362  38.7672969  69.3601835
  21.0662266  39.3802928  68.8656790  19.9409207  39.3252548  69.8768848
   6.8993796  30.1686423  53.6866455   7.1947237  29.2597102  53.6333508
   5.9981832  30.1474163  53.3647457  18.8079875  41.8893687  60.4916863
  18.6831014  41.0883427  59.9827809  19.4658966  42.3839881  60.0030833
  10.4288043  28.2442420  59.6694003   9.7074629  28.8578388  59.5301477
  11.2181299  28.7800185  59.5910649  20.8714783  39.6902708  62.1196413
  19.9245119  39.5708059  62.0474740  21.2197556  38.8025206  62.2022675
   8.6281637  27.8500521  53.8105780   8.2994344  26.9697900  53.6280886
   8.9821008  27.7948190  54.6982169  17.8761216  39.4855424  58.3200765
  17.7286179  38.5572131  58.5008335  18.7014710  39.5075514  57.8357841
  11.7423461  28.1373491  54.1781258  12.0819533  28.6659412  53.4559866
  12.1895581  28.4753897  54.9539824  21.4795338  40.3083982  59.4065638
  22.4041886  40.1026844  59.2690089  21.3110642  40.0600384  60.3154980
  13.7291608  26.6348112  52.3774550  14.4499970  27.0129365  51.8738267
  13.1056912  27.3536989  52.4809528  17.8722731  27.3393261  53.3132883
  18.0886345  28.2217899  53.0121711  17.3916798  26.9479475  52.5838525
  12.6121952  30.2978975  59.8903627  12.4666533  30.6119278  60.7827909
  12.1347156  30.9163875  59.3374526  14.4718335  27.2881523  59.9384517
  14.4579904  26.3922616  59.6016815  15.1890763  27.2952186  60.5722803
  21.2690654  40.8269650  54.7627730  21.4427532  40.2616072  54.0101582
  21.7619546  41.6270545  54.5807220  13.8755231  26.1695903  55.2072087
  13.9971142  25.2412549  55.4062974  13.5857273  26.1834589  54.2950402
  16.7446421  23.8550813  58.3438807  16.7668118  23.9190146  57.3890786
  17.1614480  23.0155322  58.5379313  27.1230046  33.5906073  56.3818029
  27.5661192  32.8413398  55.9837153  26.2456556  33.5816209  55.9991761
  22.2565827  40.1436414  51.8624628  22.9516731  40.7643107  52.0811943
  22.5988977  39.2931766  52.1377006  24.1557250  37.5936120  53.3911959
  24.6808574  37.9323393  52.6661279  24.0679603  36.6583135  53.2075093
  15.8177299  41.5070194  65.5201835  16.1264425  41.2619340  66.3924535
  16.6152781  41.7116832  65.0320706  15.8397911  43.6608103  57.7507212
  15.4002901  43.1684482  58.4440069  16.5906028  43.1181071  57.5099287
   8.3190250  39.8519644  57.7531840   9.1448270  39.5523416  57.3730483
   7.9684302  39.0827266  58.2021629  13.2871783  39.2046112  59.8229514
  12.6651792  38.5416817  59.5231741  13.9576650  39.2307244  59.1403161
   6.5198855  37.7705970  58.7120774   5.6830763  37.3428145  58.5304775
   6.4922500  37.9638414  59.6491565  23.8451156  38.2269024  68.6963157
  23.0546700  38.2093162  68.1567656  23.6084511  38.7657317  69.4512193
  23.9649031  35.0761490  66.0095885  24.0147036  34.9111497  66.9511408
  23.8562954  34.2088749  65.6193766  12.8485290  37.7550036  53.2987974
  12.9973410  38.4385500  52.6454647  13.6551733  37.7355126  53.8137430
  25.4667228  37.4958431  66.2537907  25.1752036  37.8588412  67.0901368
  24.8539359  36.7825440  66.0751239  26.6662910  35.0611311  58.7740477
  27.5009802  35.5001115  58.9378037  26.8022039  34.5849964  57.9548723
  23.7154416  32.6191046  64.7217965  24.1908538  32.8118692  63.9136816
  22.7919982  32.6750232  64.4761348  10.6037923  33.7815213  54.3049043
  10.3583965  32.8777543  54.5029253  10.7733837  33.7832364  53.3628521
   9.8733570  29.5143571  51.8035204   9.1802815  29.5887926  51.1475240
   9.6285322  28.7503914  52.3256721  16.3480695  40.2498166  50.7699722
  15.7754662  40.8688353  50.3170193  16.9213489  40.7997528  51.3039643
  22.4156085  29.4956806  62.9546270  23.3673508  29.5954904  62.9758494
  22.2459536  28.7035075  63.4644355  19.5677955  40.5335316  51.9008304
  20.5008628  40.4680878  52.1041179  19.4801168  41.3691583  51.4422836
  22.1965972  39.8501187  48.8612251  22.1179603  39.5161050  49.7548009
  23.0175639  40.3422954  48.8603724  24.8944163  32.7162926  62.0688570
  24.8620483  31.7778927  62.2548254  25.5044787  32.7946963  61.3354395
  16.7327494  31.5858979  48.1115774  17.6786599  31.4565187  48.1804192
  16.3541739  30.8473641  48.5885202  25.0438651  29.5073969  62.1146853
  24.5277700  28.7232426  61.9276782  25.9278600  29.1792686  62.2793373
  22.7049378  23.2514985  58.0742666  22.5074199  22.9430073  58.9585998
  23.3149084  23.9776624  58.2040596  30.7120713  33.7778933  61.2094607
  31.4424101  33.5164221  61.7702310  30.1027658  33.0407655  61.2496675
  28.7936010  31.9186795  61.8069058  28.0669173  31.7842760  61.1985550
  28.3783297  32.2263624  62.6125776  14.9170411  29.5108955  48.0470659
  14.0101866  29.2142068  48.1233373  15.1946392  29.2138773  47.1804945
   5.8348351  30.8315319  58.4969706   5.5151136  29.9780627  58.2044080
   5.2881780  31.0463897  59.2527673   9.6128259  33.5477760  62.2139212
   9.8314269  34.4794867  62.2327246  10.0254033  33.1885734  62.9994016
  16.5332477  24.0545845  54.2014901  15.7233205  23.7092930  54.5770147
  17.2216894  23.7453389  54.7902512  18.4623025  23.1323892  55.8239197
  19.0154064  23.5519345  56.4829220  18.6993111  22.2059640  55.8662153
  13.6869196  26.3695890  48.1882638  14.5488360  26.6950789  48.4478456
  13.8719540  25.5827386  47.6755704   5.7036611  34.4518230  60.4662827
   5.0100083  34.0372183  59.9532782   6.4509602  34.4938767  59.8696246
  21.8401832  25.2424417  55.3317861  21.2600501  25.9009221  54.9495914
  21.5737765  24.4201761  54.9205279  20.2905398  24.6429475  57.5339182
  20.7905177  24.7546009  56.7253501  20.9341006  24.3390527  58.1739990
   7.6173354  34.3836484  58.3428842   7.5944042  34.4824171  57.3910725
   7.9273990  35.2301635  58.6646008  10.2760732  36.4412639  62.4575457
  11.2303985  36.4096581  62.3905388  10.0773255  35.9803263  63.2725682
  20.6226710  27.4024507  54.3874210  19.7352565  27.6874158  54.1694404
  21.0380699  27.2418271  53.5401487  23.9741246  27.4271028  58.1028549
  24.7501636  27.9167481  58.3753166  23.2489380  27.8529082  58.5600418
  26.4113805  28.1398647  59.1602490  27.0058296  27.8994383  58.4495798
  26.4840389  27.4205778  59.7876026   8.6310961  41.9832258  59.4745654
   8.4965428  41.2232659  58.9083652   8.2143023  42.7073158  59.0074443
  19.7669924  37.1669182  48.4822230  20.4705774  37.3719184  49.0979885
  19.0432572  37.7345944  48.7471313  20.5967734  32.9179043  54.6024500
  20.5402935  33.3747595  53.7632132  21.1496076  32.1569728  54.4247343
  24.4072540  28.7068775  55.4274619  24.1509474  28.3065411  56.2582827
  23.7825408  29.4212569  55.3024758  28.7184878  31.4464848  57.9345911
  28.1584436  31.5158038  58.7077473  28.1128381  31.2705833  57.2145407
  11.7880086  42.8801575  59.6864097  11.6712471  43.8247008  59.5842787
  10.9672533  42.5775137  60.0749896  21.6756621  37.6051711  50.5320690
  22.5102225  37.1732910  50.3498165  21.5140964  37.4333725  51.4597584
  21.3302513  34.1083824  51.8977029  21.2751317  33.9428096  50.9565473
  20.7048568  34.8159857  52.0539219  14.6398639  23.6091933  51.4762347
  14.6277308  24.5533773  51.6330618  15.5322060  23.4262079  51.1821809
  12.8134601  43.5329837  62.9020025  13.7161847  43.5653448  63.2186520
  12.5871971  42.6030288  62.9166361  14.5688203  42.2860824  59.5630104
  13.6183834  42.2862685  59.4494476  14.8720689  41.5393558  59.0466139
  18.4550758  20.2034710  55.7308284  17.6883154  19.6493197  55.8764967
  18.8661463  20.2756579  56.5922436  30.3040896  48.1221362  60.6275866
  30.9419306  48.0028110  59.9239207  30.1861739  49.0702206  60.6863819
  27.1130602  48.0748790  60.5637391  26.7749114  47.9589855  59.6757926
  27.9820371  47.6739955  60.5438397  22.9717418  49.9284267  56.5534282
  22.4082283  49.8374204  55.7850570  22.8569813  49.1084171  57.0336775
  20.5181850  51.4235458  59.3918503  21.3103142  51.0826283  58.9764802
  20.7578500  51.5330433  60.3120656  28.5516977  53.5955234  51.8648747
  27.9004956  54.1809315  51.4782761  29.3461340  54.1261429  51.9243784
  22.4772604  50.6844372  52.2635881  23.2503480  50.1373359  52.1248757
  22.8298003  51.5488621  52.4750343  25.2413853  49.3897602  62.0604140
  25.8377426  49.1653625  61.3461103  25.2988825  48.6482348  62.6629588
  24.8138882  46.8437038  49.8954331  25.0664402  46.3218559  49.1337794
  23.8763441  46.6803183  49.9981015  29.8582165  45.8472816  57.7029075
  30.6445254  45.4292239  57.3519492  30.1220869  46.7518908  57.8710723
  30.0292242  51.2845666  52.4017731  29.3938075  51.3580293  53.1138636
  29.6989648  51.8739265  51.7236811  35.2590592  45.7848049  58.6062053
  35.9915764  45.2147266  58.8399883  34.5029947  45.3969650  59.0468559
  24.5335170  48.7465144  52.0978706  24.4171429  48.0710047  52.7659791
  24.6437430  48.2597518  51.2810859  26.8766711  48.2075291  55.8025395
  26.5124919  47.6805912  56.5138317  27.7333827  47.8173760  55.6291881
  32.7816012  39.4969623  63.0656662  32.4499337  40.3665034  62.8417877
  32.1861625  39.1805907  63.7450692  26.5172198  43.2365190  50.7986744
  26.6846601  44.1045427  51.1657215  26.3269367  43.3992472  49.8748033
  22.7260013  48.1495966  58.4989279  21.8010509  48.0172180  58.7066971
  22.9744426  48.9290185  58.9959221  32.6744675  44.2164710  60.1450012
  31.7661553  44.1480118  59.8508773  32.6232271  44.6936654  60.9731837
  26.4961419  45.6922848  51.7833411  26.3761044  46.1379899  52.6218891
  25.8014008  46.0408166  51.2246949  20.0868824  47.7929240  59.3333068
  20.2161205  48.0463719  60.2472480  19.4066275  48.3856948  59.0137723
  24.2568311  58.4626490  55.4323542  24.1792341  59.4134315  55.5112023
  23.6529955  58.1172362  56.0898468  34.5406322  42.4181148  61.9227886
  33.8980702  42.7113681  61.2767680  34.0361250  42.3034068  62.7281082
  32.1946485  46.1644321  52.6113745  33.1064342  46.3971708  52.4361442
  31.6856132  46.7481365  52.0488823  26.8318323  45.5241556  63.6208594
  27.6779518  45.9480969  63.7643243  26.7716961  44.8675180  64.3147157
  30.8016068  51.1470140  60.0027326  30.1724930  51.3115854  59.3003394
  30.4141730  51.5611749  60.7738290  34.6805300  52.0824577  57.3571690
  33.9956338  52.4623479  56.8068723  34.7649149  52.6919904  58.0903638
  29.9817768  43.1845924  65.2789768  29.7378700  43.9387985  64.7424044
  30.2577699  43.5631272  66.1137015  29.5382460  42.3402357  60.8603606
  28.6766939  42.6383611  61.1520343  29.5644895  42.5572756  59.9284638
  26.3544030  50.8844548  57.2677411  26.8182375  51.1632251  56.4782034
  26.0900828  49.9827992  57.0850502  23.2468111  50.4316029  60.2057175
  23.8169468  50.8603298  59.5674659  23.8376222  50.1498614  60.9041360
  25.2912916  47.0067700  54.0766977  25.9936959  47.4588744  54.5440903
  24.9593544  46.3651519  54.7046870  19.0338250  45.2651253  59.3784110
  18.2437304  45.5208781  58.9024221  19.5249497  46.0799591  59.4836151
  20.9852995  45.6295832  56.3367587  20.1884158  45.7414526  56.8551082
  20.7578587  45.9682484  55.4708477  17.3175953  45.5181743  61.8099101
  17.5683991  46.4028753  62.0756677  17.8535501  45.3386345  61.0374193
  41.1408052  48.9495240  58.4774362  40.3871761  48.3802638  58.3218367
  41.2755593  48.9157905  59.4244997  26.5306680  53.8208643  54.1529082
  26.3952355  54.6660178  54.5813930  27.0716493  54.0227920  53.3895016
  23.0174020  39.9000223  70.8143437  22.6240965  39.3466421  71.4891081
  23.8340160  40.2110801  71.2049955  19.9836078  51.3384081  54.7257007
  20.4960598  52.1327331  54.8762572  20.6358790  50.6410371  54.6590608
  21.7930962  54.4549837  56.8079760  21.9697591  55.3767802  56.6200744
  22.5887796  54.1408256  57.2374140  25.9341981  41.3158102  68.4063694
  26.6751694  41.9165255  68.3268156  26.1659904  40.5735739  67.8481736
  21.0783319  46.5014469  66.6841923  20.9636834  45.5999726  66.9849022
  20.2227837  46.7478166  66.3326740  22.9162278  55.9728011  62.8090102
  23.4669703  55.8445074  62.0367096  22.0773754  56.2722900  62.4584995
  29.8799144  37.3439205  62.6827975  29.5363413  38.2340846  62.6067086
  30.2478106  37.1540862  61.8197560  17.9484994  49.6672735  55.5016577
  18.7860216  50.0769743  55.2850285  18.1263262  48.7272177  55.4716771
  29.8449427  47.3347816  51.1900410  29.3296050  48.1052420  51.4288798
  29.5726735  46.6612952  51.8133472  27.4296538  42.1797516  56.2485649
  26.5738134  41.7904367  56.0691287  27.8423489  42.2589477  55.3885434
  28.9595684  39.7143860  60.6477208  28.4560480  39.6773995  59.8345014
  29.2526291  40.6236602  60.7073865  25.2038570  39.7982589  59.6543390
  26.0691567  39.6025398  59.2949280  25.2716079  39.5692941  60.5812747
  34.8183701  50.0880170  53.1253584  34.0413143  49.7491330  52.6808746
  35.4975182  50.0932793  52.4508549  29.6335730  45.2074908  53.0160192
  29.3285865  45.5221057  53.8670335  30.5866172  45.2856328  53.0587525
  28.0782162  51.3665131  54.6653146  27.5503523  50.6317891  54.3526383
  27.5769664  52.1439807  54.4193114  33.0575008  49.5614152  59.7820192
  32.3998682  50.2513413  59.8700320  33.8615407  49.9510583  60.1254178
  22.8100889  42.0284797  57.0259757  23.3844641  41.8059979  56.2932950
  23.3971872  42.0973492  57.7788358  31.8680466  47.9158524  57.8324134
  32.3812348  48.5488516  58.3345843  32.5181690  47.3159720  57.4667494
  23.1370476  44.0589258  51.0455642  22.3007789  44.3963945  51.3664917
  22.9975246  43.9238238  50.1082779  25.1123557  38.9026046  55.7534826
  24.4587969  38.5875063  55.1291441  25.0704031  38.2801787  56.4794649
  26.2234762  49.1845341  47.6688119  25.3161823  48.9534595  47.8679268
  26.7205794  48.3882961  47.8562100  29.1302841  57.8942849  50.5884805
  28.4564539  58.1974545  51.1969763  29.5168663  58.6971929  50.2390262
  28.3461297  45.3907980  60.0782474  27.4283859  45.6122927  59.9204162
  28.7621441  45.4654290  59.2194181  29.1296345  46.7899395  55.2085154
  29.8768164  47.3020793  54.8992276  29.3987935  46.4683448  56.0689548
  27.4022995  49.2857936  52.1912109  26.4934214  49.0016969  52.2884578
  27.4318079  49.7057015  51.3315415  32.6342263  52.8964526  55.9603276
  32.1804590  52.0555436  56.0168467  32.0036229  53.5325924  56.2978056
  31.5775182  43.8256512  57.1903944  30.8397939  43.3133898  57.5214186
  31.8301956  43.3856893  56.3787221  31.0775202  54.7341022  56.8953094
  31.3698176  55.2946079  56.1765460  31.5873822  55.0269583  57.6506253
  31.6786809  36.6032764  57.7845713  31.9845686  35.7430127  57.4971628
  32.4039414  37.1950384  57.5844707  17.9711166  47.0063450  56.1727311
  17.7735565  46.4132811  55.4478377  17.4157830  46.7015661  56.8903250
  25.9507889  46.8986557  58.2921904  26.0056499  45.9460393  58.2164381
  25.1399091  47.0545996  58.7763202  27.0999083  50.8266680  49.5300187
  26.6618513  50.1102539  49.0705825  27.8409524  51.0542795  48.9685279
  23.8900249  45.5163617  56.0512283  23.0768115  45.8157787  56.4577475
  24.3859243  45.1219305  56.7686765  26.0408827  55.5121373  57.9846548
  25.9985006  55.7382220  57.0555080  26.9571526  55.2784748  58.1332349
  29.4874461  45.9805441  64.8827177  29.8423849  46.2076914  65.7421642
  30.1346592  46.3123818  64.2604432  35.2172198  49.1023877  55.5876506
  35.0790096  49.2925473  54.6597695  34.8608417  49.8643260  56.0444557
  23.3814324  43.0881972  61.6673518  24.0213703  42.9470731  60.9696481
  22.5491854  42.8016485  61.2912120  24.1574628  52.3884402  57.7808510
  24.9515226  51.8934723  57.5791085  23.4466320  51.8602266  57.4176216
  20.4657391  46.5327484  53.8568263  19.5354979  46.4711940  54.0738225
  20.5614863  46.0103437  53.0604904  20.3842940  43.0582297  56.4446505
  20.6449758  43.9727630  56.3355665  21.2060113  42.5906740  56.5943117
  21.8567866  44.4720054  63.6145329  22.5290919  44.2637416  62.9657978
  21.0297652  44.2742140  63.1750561  27.7593438  41.0981995  65.6310990
  27.1121353  41.7971945  65.5375466  28.5294453  41.5318139  65.9987238
  27.9357572  48.9362760  63.6907810  28.8649632  49.0873920  63.5176777
  27.5148602  49.0246781  62.8356456  26.7345904  52.9613424  61.4606347
  26.5956989  52.5932209  62.3332285  25.9460500  53.4761064  61.2890305
  27.3294056  58.0622521  52.8031884  27.5045811  57.5910564  53.6177507
  26.6426844  58.6888287  53.0313145  28.2851119  52.3395027  58.8495185
  27.9500952  52.2995797  59.7452835  27.7855065  51.6739743  58.3765595
  22.2595363  47.7462657  64.3747766  22.1215161  47.0142896  64.9759305
  23.1700286  47.6571557  64.0931954  31.2210311  49.6851062  49.1232245
  30.6039481  48.9597890  49.0265297  30.7526799  50.4460422  48.7799319
  24.8877664  47.4582617  63.8631446  25.5977282  46.8175809  63.8218064
  24.8446972  47.7095511  64.7857627  23.6006598  44.4447834  65.6827085
  23.0643955  43.9938573  66.3348682  23.0123306  44.5793743  64.9397550
  23.0108857  43.9036486  48.2453549  22.1338323  43.7825287  47.8815796
  23.4866610  43.1122564  47.9932438  14.5310997  48.6913646  58.3395056
  15.2182036  48.3775376  57.7516072  14.3759125  49.5955010  58.0662308
  19.3345719  43.5803842  62.7680080  19.2503908  42.9729512  62.0330490
  18.5128425  44.0712860  62.7689576  26.1972783  56.2562776  55.4916070
  25.4140304  56.7984456  55.5854294  26.8965528  56.7736756  55.8910311
  29.5069433  42.0657406  58.1350275  30.0038132  41.3127368  57.8151345
  28.7356414  42.1021722  57.5693484  37.3599190  47.7697771  59.7768566
  37.3489066  48.6522487  59.4062500  36.4916569  47.4169322  59.5823104
  30.5899213  50.8229093  55.7088698  29.6555492  50.9430555  55.5393403
  30.7675882  49.9201560  55.4448708  26.0904401  44.2074789  57.8621960
  25.7202189  43.6545829  58.5502865  26.5863494  43.6032922  57.3096960
  33.9771765  46.6646412  56.2438733  34.4432217  47.4974404  56.1699035
  34.4279265  46.1991394  56.9483991  32.0447996  53.0090233  53.2424885
  32.3207840  52.8946828  54.1518759  31.1752495  52.6107718  53.2037058
  31.9488427  39.0326999  60.2829634  31.0351507  39.2631226  60.4511841
  32.3781529  39.1165443  61.1343666  31.7194886  47.2216891  62.7829528
  31.0666336  47.4692799  62.1281981  32.0975266  46.4081029  62.4492005
  28.6802060  57.2576584  56.8857698  28.8624454  56.4398240  57.3485450
  29.5035046  57.4744277  56.4482588  29.0144225  56.1844769  54.1472747
  29.5431992  55.6737224  53.5342909  29.2772445  55.8687300  55.0118280
  22.3699973  57.2359886  56.9070523  21.7010349  57.7206014  56.4234563
  22.2312843  57.4829107  57.8213901  14.1078973  46.7714239  60.6112523
  14.1463072  46.2377830  61.4049641  13.6019266  46.2449444  59.9923501
  21.4869735  41.6178779  64.1075066  21.5511062  42.4793610  63.6952463
  21.4236855  41.0052781  63.3747424  20.9622008  43.6901912  67.7548100
  21.5894046  43.3078989  68.3685624  20.1049926  43.4716114  68.1203792
  17.7387550  45.4978341  53.6866455  18.0340991  44.5889019  53.6333508
  16.8375586  45.4766081  53.3647457  21.2681797  43.5734338  59.6694003
  20.5468383  44.1870305  59.5301477  22.0575053  44.1092102  59.5910649
  24.0708111  40.9088764  65.9434655  24.5942513  41.1551061  66.7060964
  23.8520444  41.7408799  65.5237792  19.4675392  43.1792439  53.8105780
  19.1388098  42.2989818  53.6280886  19.8214763  43.1240107  54.6982169
  28.7154971  54.8147341  58.3200765  28.5679933  53.8864049  58.5008335
  29.5408464  54.8367432  57.8357841  22.5817215  43.4665409  54.1781258
  22.9213288  43.9951330  53.4559866  23.0289336  43.8045815  54.9539824
  25.2760656  41.8502459  63.6284326  24.9357476  41.0510272  64.0305006
  24.5699662  42.1504170  63.0561159  25.9277128  38.9351772  62.0811649
  26.7503197  38.4612250  61.9590539  26.1715191  39.7142255  62.5810335
  24.5685362  41.9640030  52.3774550  25.2893725  42.3421283  51.8738267
  23.9450666  42.6828907  52.4809528  28.7116485  42.6685179  53.3132883
  28.9280100  43.5509817  53.0121711  28.2310552  42.2771392  52.5838525
  23.4515707  45.6270892  59.8903627  23.3060287  45.9411195  60.7827909
  22.9740910  46.2455793  59.3374526  25.3112089  42.6173440  59.9384517
  25.2973658  41.7214534  59.6016815  26.0284517  42.6244104  60.5722803
  27.1638220  43.0510780  61.9837644  26.9055998  43.9727851  61.9821975
  26.6323260  42.6541215  62.6738108  32.1084409  56.1561568  54.7627730
  32.2821286  55.5907990  54.0101582  32.6013300  56.9562462  54.5807220
  17.9261369  48.1676237  62.8291288  17.3814837  48.9436045  62.9611563
  18.8040719  48.5147041  62.6710410  24.7148985  41.4987821  55.2072087
  24.8364897  40.5704467  55.4062974  24.4251028  41.5126507  54.2950402
  27.5840176  39.1842731  58.3438807  27.6061873  39.2482064  57.3890786
  28.0008235  38.3447240  58.5379313  37.9623800  48.9197991  56.3818029
  38.4054946  48.1705316  55.9837153  37.0850310  48.9108127  55.9991761
  33.0959581  55.4728332  51.8624628  33.7910486  56.0935025  52.0811943
  33.4382731  54.6223683  52.1377006  34.9951004  52.9228038  53.3911959
  35.5202329  53.2615310  52.6661279  34.9073357  51.9875053  53.2075093
  26.6791665  58.9900021  57.7507212  26.2396656  58.4976400  58.4440069
  27.4299782  58.4472988  57.5099287  19.1584004  55.1811562  57.7531840
  19.9842024  54.8815334  57.3730483  18.8078056  54.4119184  58.2021629
  24.1265537  54.5338030  59.8229514  23.5045547  53.8708735  59.5231741
  24.7970404  54.5599162  59.1403161  17.3592609  53.0997888  58.7120774
  16.5224518  52.6720063  58.5304775  17.3316255  53.2930331  59.6491565
  24.1990065  43.0119818  69.4162020  24.2478220  43.8881941  69.0339789
  24.7412579  42.4697211  68.8433663  23.6879044  53.0841953  53.2987974
  23.8367165  53.7677418  52.6454647  24.4945488  53.0647043  53.8137430
  26.4289353  43.7651190  66.1708378  25.5592663  44.0584756  65.8990967
  26.6648834  44.3491635  66.8915642  37.5056665  50.3903229  58.7740477
  38.3403556  50.8293033  58.9378037  37.6415794  49.9141882  57.9548723
  21.4431677  49.1107131  54.3049043  21.1977719  48.2069461  54.5029253
  21.6127592  49.1124281  53.3628521  29.1328387  39.9830807  63.6873799
  29.6510331  40.7191834  63.3620287  28.7783520  40.2894801  64.5220558
  20.7127325  44.8435488  51.8035204  20.0196570  44.9179843  51.1475240
  20.4679077  44.0795832  52.3256721  29.3840981  36.4031090  59.2074695
  29.6642735  35.7354279  59.8335122  30.1691588  36.5960185  58.6949359
  27.1874450  55.5790084  50.7699722  26.6148417  56.1980271  50.3170193
  27.7607243  56.1289445  51.3039643  33.2549840  44.8248724  62.9546270
  34.2067263  44.9246821  62.9758494  33.0853290  44.0326992  63.4644355
  31.2764219  41.9104307  63.1405671  30.6814151  42.1909320  62.4452160
  30.9913916  42.3998208  63.9122412  30.4071710  55.8627234  51.9008304
  31.3402383  55.7972796  52.1041179  30.3194922  56.6983501  51.4422836
  33.0359726  55.1793104  48.8612251  32.9573358  54.8452968  49.7548009
  33.8569393  55.6714872  48.8603724  35.7337917  48.0454843  62.0688570
  35.7014238  47.1070844  62.2548254  36.3438541  48.1238880  61.3354395
  27.5721248  46.9150896  48.1115774  28.5180353  46.7857105  48.1804192
  27.1935493  46.1765558  48.5885202  35.8832406  44.8365887  62.1146853
  35.3671455  44.0524344  61.9276782  36.7672354  44.5084604  62.2793373
  33.5443133  38.5806902  58.0742666  33.3467954  38.2721991  58.9585998
  34.1542838  39.3068541  58.2040596  25.7564165  44.8400873  48.0470659
  24.8495621  44.5433986  48.1233373  26.0340146  44.5430691  47.1804945
  16.6742106  46.1607236  58.4969706  16.3544890  45.3072544  58.2044080
  16.1275534  46.3755814  59.2527673  20.4522013  48.8769677  62.2139212
  20.6708023  49.8086785  62.2327246  20.8647787  48.5177652  62.9994016
  27.3726231  39.3837763  54.2014901  26.5626959  39.0384848  54.5770147
  28.0610648  39.0745306  54.7902512  29.3016779  38.4615809  55.8239197
  29.8547818  38.8811263  56.4829220  29.5386866  37.5351557  55.8662153
  16.5430366  49.7810148  60.4662827  15.8493837  49.3664101  59.9532782
  17.2903357  49.8230684  59.8696246  32.6795587  40.5716335  55.3317861
  32.0994256  41.2301139  54.9495914  32.4131519  39.7493679  54.9205279
  31.1299153  39.9721392  57.5339182  31.6298931  40.0837927  56.7253501
  31.7734761  39.6682445  58.1739990  18.4567108  49.7128402  58.3428842
  18.4337796  49.8116089  57.3910725  18.7667745  50.5593552  58.6646008
  21.1154486  51.7704557  62.4575457  22.0697740  51.7388499  62.3905388
  20.9167010  51.3095180  63.2725682  21.7053868  50.3405673  65.0246254
  22.5246757  50.8349751  65.0481091  21.9790676  49.4237641  64.9963822
  31.4620465  42.7316425  54.3874210  30.5746320  43.0166076  54.1694404
  31.8774454  42.5710188  53.5401487  34.8135001  42.7562946  58.1028549
  35.5895391  43.2459398  58.3753166  34.0883135  43.1821000  58.5600418
  37.2507559  43.4690565  59.1602490  37.8452050  43.2286301  58.4495798
  37.3234143  42.7497696  59.7876026  19.4704715  57.3124176  59.4745654
  19.3359183  56.5524577  58.9083652  19.0536777  58.0365076  59.0074443
  30.6063678  52.4961100  48.4822230  31.3099528  52.7011102  49.0979885
  29.8826327  53.0637861  48.7471313  31.4361488  48.2470961  54.6024500
  31.3796690  48.7039512  53.7632132  31.9889831  47.4861645  54.4247343
  35.2466294  44.0360693  55.4274619  34.9903228  43.6357328  56.2582827
  34.6219162  44.7504487  55.3024758  39.5578632  46.7756766  57.9345911
  38.9978190  46.8449955  58.7077473  38.9522135  46.5997751  57.2145407
  22.6273841  58.2093493  59.6864097  22.5106225  59.1538926  59.5842787
  21.8066287  57.9067055  60.0749896  32.5150375  52.9343629  50.5320690
  33.3495979  52.5024827  50.3498165  32.3534718  52.7625642  51.4597584
  32.1696268  49.4375742  51.8977029  32.1145071  49.2720014  50.9565473
  31.5442323  50.1451775  52.0539219  25.4792393  38.9383851  51.4762347
  25.4671063  39.8825691  51.6330618  26.3715815  38.7553997  51.1821809
  25.4081957  57.6152742  59.5630104  24.4577588  57.6154603  59.4494476
  25.7114443  56.8685476  59.0466139  29.2944513  35.5326628  55.7308284
  28.5276908  34.9785114  55.8764967  29.7055218  35.6048496  56.5922436
  21.2986274  41.8211424  69.8213465  22.1617735  41.4648228  70.0316790
  20.7251684  41.4825318  70.5088870  35.6532636  62.1728955  49.8954331
  35.9058157  61.6510477  49.1337794  34.7157195  62.0095101  49.9981015
  35.3728925  64.0757061  52.0978706  35.2565183  63.4001965  52.7659791
  35.4831185  63.5889435  51.2810859  37.3565953  58.5657108  50.7986744
  37.5240355  59.4337345  51.1657215  37.1663122  58.7284390  49.8748033
  37.3355174  61.0214766  51.7833411  37.2154799  61.4671816  52.6218891
  36.6407762  61.3700083  51.2246949  31.8246749  60.9587750  56.3367587
  31.0277913  61.0706444  56.8551082  31.5972342  61.2974402  55.4708477
  40.6843181  62.6639733  51.1900410  40.1689804  63.4344338  51.4288798
  40.4120489  61.9904869  51.8133472  33.9764231  59.3881176  51.0455642
  33.1401543  59.7255863  51.3664917  33.8369000  59.2530156  50.1082779
  35.9517311  54.2317964  55.7534826  35.2981724  53.9166981  55.1291441
  35.9097786  53.6093704  56.4794649  37.0628516  64.5137259  47.6688119
  36.1555578  64.2826512  47.8679268  37.5599548  63.7174878  47.8562100
  28.8104920  62.3355368  56.1727311  28.6129320  61.7424729  55.4478377
  28.2551584  62.0307578  56.8903250  37.9392837  66.1558598  49.5300187
  37.5012267  65.4394456  49.0705825  38.6803278  66.3834712  48.9685279
  31.3051146  61.8619402  53.8568263  30.3748734  61.8003857  54.0738225
  31.4008618  61.3395355  53.0604904  31.2236695  58.3874215  56.4446505
  31.4843512  59.3019548  56.3355665  32.0453867  57.9198657  56.5943117
  42.0604065  65.0142979  49.1232245  41.4433236  64.2889807  49.0265297
  41.5920554  65.7752339  48.7799319  33.8502611  59.2328403  48.2453549
  32.9732077  59.1117204  47.8815796  34.3260364  58.4414482  47.9932438
  28.5781305  60.8270259  53.6866455  28.8734746  59.9180937  53.6333508
  27.6769341  60.8057998  53.3647457  30.3069146  58.5084356  53.8105780
  29.9781853  57.6281735  53.6280886  30.6608517  58.4532025  54.6982169
  33.4210970  58.7957326  54.1781258  33.7607042  59.3243247  53.4559866
  33.8683090  59.1337732  54.9539824  35.4079117  57.2931948  52.3774550
  36.1287479  57.6713201  51.8738267  34.7844421  58.0120825  52.4809528
  39.5510240  57.9977097  53.3132883  39.7673854  58.8801735  53.0121711
  39.0704307  57.6063310  52.5838525  35.5542740  56.8279738  55.2072087
  35.6758651  55.8996384  55.4062974  35.2644782  56.8418424  54.2950402
  32.2825432  64.4399049  54.3049043  32.0371474  63.5361379  54.5029253
  32.4521346  64.4416199  53.3628521  31.5521079  60.1727406  51.8035204
  30.8590324  60.2471761  51.1475240  31.3072831  59.4087750  52.3256721
  38.4115003  62.2442814  48.1115774  39.3574108  62.1149022  48.1804192
  38.0329248  61.5057476  48.5885202  36.5957920  60.1692791  48.0470659
  35.6889375  59.8725903  48.1233373  36.8733901  59.8722609  47.1804945
  38.2119986  54.7129680  54.2014901  37.4020714  54.3676765  54.5770147
  38.9004403  54.4037224  54.7902512  40.1410534  53.7907727  55.8239197
  40.6941573  54.2103180  56.4829220  40.3780620  52.8643475  55.8662153
  35.3656705  57.0279726  48.1882638  36.2275869  57.3534624  48.4478456
  35.5507049  56.2411222  47.6755704  36.3186148  54.2675769  51.4762347
  36.3064817  55.2117609  51.6330618  37.2109569  54.0845914  51.1821809
  40.1338267  50.8618545  55.7308284  39.3670663  50.3077032  55.8764967
  40.5448972  50.9340414  56.5922436  19.4647143   9.7991567  47.3521173
  20.1025553   9.6798314  46.6484513  19.3467986  10.7472411  47.4109125
  16.2736849   9.7518995  47.2882698  15.9355361   9.6360060  46.4003233
  17.1426617   9.3510160  47.2683704  12.1323665  11.6054472  43.2779589
  11.5688530  11.5144409  42.5095876  12.0176060  10.7854376  43.7582081
   9.6788097  13.1005663  46.1163809  10.4709389  12.7596488  45.7010109
   9.9184747  13.2100638  47.0365963  17.7123224  15.2725439  38.5894054
  17.0611203  15.8579520  38.2028067  18.5067586  15.8031634  38.6489091
  11.6378851  12.3614577  38.9881188  12.4109727  11.8143564  38.8494064
  11.9904250  13.2258826  39.1995649  13.4763893  13.6890959  52.1948087
  13.1853759  14.5936590  52.0794754  14.1120878  13.7307486  52.9092157
  14.4020100  11.0667807  48.7849447  14.9983672  10.8423830  48.0706410
  14.4595072  10.3252553  49.3874895  13.9745128   8.5207243  36.6199638
  14.2270649   7.9988764  35.8583101  13.0369688   8.3573388  36.7226322
  19.0188411   7.5243021  44.4274381  19.8051501   7.1062444  44.0764798
  19.2827116   8.4289113  44.5956030  19.1898489  12.9615871  39.1263038
  18.5544322  13.0350498  39.8383943  18.8595895  13.5509470  38.4482117
  24.4196838   7.4618254  45.3307360  25.1522010   6.8917471  45.5645189
  23.6636194   7.0739855  45.7713865  13.6941417  10.4235349  38.8224013
  13.5777675   9.7480252  39.4905097  13.8043677   9.9367723  38.0056166
  16.0372958   9.8845496  42.5270702  15.6731165   9.3576117  43.2383624
  16.8940074   9.4943965  42.3537188  15.6778445   4.9135395  37.5232051
  15.8452847   5.7815632  37.8902522  15.4875614   5.0762677  36.5993340
  18.4353778  13.3752374  49.1897881  18.1354501  14.2777413  49.0813688
  18.0904838  13.1084557  50.0419034  11.8866260   9.8266171  45.2234585
  10.9616756   9.6942385  45.4312277  12.1350673  10.6060390  45.7204528
  21.8350922   5.8934914  46.8695318  20.9267799   5.8250323  46.5754079
  21.7838518   6.3706859  47.6977144  15.6567666   7.3693053  38.5078717
  15.5367291   7.8150104  39.3464198  14.9620254   7.7178371  37.9492256
   9.2475071   9.4699445  46.0578374   9.3767452   9.7233924  46.9717786
   8.5672522  10.0627153  45.7383030  13.4174558  20.1396695  42.1568849
  13.3398588  21.0904520  42.2357329  12.8136202  19.7942567  42.8143775
  23.7012569   4.0951353  48.6473192  23.0586949   4.3883886  48.0012987
  23.1967497   3.9804273  49.4526389  21.3552732   7.8414526  39.3359051
  22.2670588   8.0741913  39.1606749  20.8462379   8.4251570  38.7734130
  19.6393500  12.2639154  52.9720344  20.0476856  11.8221564  52.2274976
  18.9170761  11.6891781  53.2254537  19.9622314  12.8240345  46.7272633
  19.3331177  12.9886059  46.0248701  19.5747977  13.2381954  47.4983597
  23.8411546  13.7594782  44.0816997  23.1562585  14.1393684  43.5314030
  23.9255396  14.3690109  44.8148944  21.0962478  11.4054741  50.6812340
  21.3079373  12.0486501  50.0046721  21.0492226  10.5717058  50.2134270
  18.6988707   4.0172562  47.5848912  17.8373186   4.3153816  47.8765650
  18.7251142   4.2342961  46.6529945  15.5150276  12.5614753  43.9922718
  15.9788622  12.8402456  43.2027341  15.2507074  11.6598197  43.8095809
  12.4074357  12.1086234  46.9302481  12.9775714  12.5373503  46.2919966
  12.9982469  11.8268819  47.6286667  14.4519162   8.6837905  40.8012283
  15.1543206   9.1358949  41.2686210  14.1199791   8.0421724  41.4292176
   8.1944496   6.9421458  46.1029417   7.4043550   7.1978986  45.6269527
   8.6855744   7.7569795  46.2081457  22.2108306  14.2826697  48.8534698
  23.0325750  13.8806884  48.5717379  22.2070709  14.1794931  49.8050813
  10.1459242   7.3066037  43.0612893   9.3490405   7.4184731  43.5796389
   9.9184834   7.6452689  42.1953784  15.9764909  13.8310740  51.0095408
  16.0409342  14.2931147  51.8453580  15.2675833  13.2008105  51.1377718
  30.3014299  10.6265445  45.2019669  29.5478007  10.0572843  45.0463673
  30.4361840  10.5928110  46.1490304  15.6912927  15.4978848  40.8774388
  15.5558602  16.3430383  41.3059236  16.2322740  15.6998125  40.1140322
   9.1442324  13.0154286  41.4502313   9.6566845  13.8097536  41.6007878
   9.7965037  12.3180576  41.3835915  10.9537209  16.1320042  43.5325067
  11.1303837  17.0538007  43.3446051  11.7494043  15.8178461  43.9619446
  17.3181403  16.1202414  55.0074730  16.8745258  15.3338793  54.6895635
  17.9798617  16.3081565  54.3418621  12.0768525  17.6498216  49.5335409
  12.6275950  17.5215279  48.7612403  11.2380000  17.9493105  49.1830302
  19.4162641  16.4005214  53.0356132  19.3981117  17.2214095  52.5436401
  20.3382562  16.2759289  53.2606273   7.1091241  11.3442940  42.2261884
   7.9466463  11.7539948  42.0095592   7.2869509  10.4042382  42.1962078
  19.0055673   9.0118021  37.9145717  18.4902297   9.7822625  38.1534104
  18.7332982   8.3383157  38.5378778  16.5902784   3.8567721  42.9730955
  15.7344381   3.4674572  42.7936594  17.0029736   3.9359682  42.1130741
  18.1201931   1.3914065  47.3722515  17.6166727   1.3544200  46.5590320
  18.4132538   2.3006807  47.4319172  23.9789947  11.7650375  39.8498890
  23.2019390  11.4261535  39.4054053  24.6581428  11.7702998  39.1753856
  18.7941976   6.8845113  39.7405498  18.4892112   7.1991262  40.5915641
  19.7472419   6.9626533  39.7832831  17.2388408  13.0435336  41.3898452
  16.7109770  12.3088096  41.0771690  16.7375911  13.8210012  41.1438420
  22.2181254  11.2384356  46.5065498  21.5604929  11.9283618  46.5945627
  23.0221654  11.6280788  46.8499485  11.9707136   3.7055002  43.7505064
  12.5450888   3.4830184  43.0178257  12.5578118   3.7743697  44.5033665
  21.0286713   9.5928729  44.5569440  21.5418595  10.2258721  45.0591150
  21.6787937   8.9929925  44.1912800  12.2976723   5.7359463  37.7700949
  11.4614035   6.0734150  38.0910224  12.1581493   5.6008443  36.8328086
  15.3841009  10.8615546  34.3933425  14.4768070  10.6304800  34.5924574
  15.8812040  10.0653166  34.5807407  18.2909087  19.5713053  37.3130111
  17.6170786  19.8744750  37.9215069  18.6774909  20.3742134  36.9635568
  17.5067544   7.0678185  46.8027781  16.5890105   7.2893132  46.6449469
  17.9227688   7.1424495  45.9439488  18.2902592   8.4669600  41.9330461
  19.0374411   8.9790998  41.6237583  18.5594181   8.1453653  42.7934855
  16.5629242  10.9628141  38.9157415  15.6540461  10.6787174  39.0129885
  16.5924326  11.3827220  38.0560722  21.7948509  14.5734731  42.6848583
  21.3410836  13.7325640  42.7413773  21.1642476  15.2096129  43.0223363
  20.7381429   5.5026717  43.9149250  20.0004186   4.9904103  44.2459493
  20.9908202   5.0627098  43.1032527  20.2381449  16.4111227  43.6198401
  20.5304423  16.9716284  42.9010767  20.7480069  16.7039788  44.3751560
  20.8393056  -1.7197031  44.5091020  21.1451933  -2.5799668  44.2216935
  21.5645661  -1.1279411  44.3090013   7.1317412   8.6833655  42.8972617
   6.9341812   8.0903016  42.1723684   6.5764076   8.3785865  43.6148556
  15.1114136   8.5756762  45.0167211  15.1662746   7.6230598  44.9409687
  14.3005338   8.7316201  45.5008509  16.2605330  12.5036885  36.2545494
  15.8224760  11.7872744  35.7951131  17.0015771  12.7313000  35.6930585
  13.0506496   7.1933821  42.7757589  12.2374361   7.4927992  43.1822782
  13.5465490   6.7989510  43.4932072  15.2015074  17.1891578  44.7091854
  15.1591253  17.4152425  43.7800386  16.1177773  16.9554953  44.8577655
  24.3778445  10.7794082  42.3121812  24.2396343  10.9695678  41.3843002
  24.0214663  11.5413465  42.7689864  24.4047824  12.8470609  47.3233084
  24.8384331  12.7545898  48.1716138  25.1179405  12.8228109  46.6853100
  13.3180875  14.0654607  44.5053817  14.1121473  13.5704928  44.3036392
  12.6072567  13.5372471  44.1421522  18.1375719  16.4472703  48.8566185
  18.1912741  17.0163639  49.6243900  17.2690500  16.6174588  48.4920222
   9.6263638   8.2097689  40.5813570   8.6961226   8.1482145  40.7983532
   9.7221110   7.6873642  39.7850211   9.5449187   4.7352502  43.1691811
   9.8056004   5.6497835  43.0600972  10.3666359   4.2676945  43.3188424
  25.2663374  12.8894309  49.8565969  25.4599264  13.7940120  50.1025244
  25.1663992  12.4301729  50.6904554  20.3278482  13.0401052  55.4306850
  20.1763989  12.8111604  54.5136934  20.3183162  13.9971654  55.4438195
  17.0963819  10.6132965  50.4153116  18.0255879  10.7644125  50.2422084
  16.6754849  10.7016986  49.5601763  15.8952151  14.6383629  48.1851654
  15.7563236  14.2702414  49.0577592  15.1066747  15.1531269  48.0135612
  16.4900303  19.7392726  39.5277191  16.6652058  19.2680769  40.3422813
  15.8033091  20.3658492  39.7558451  17.4457366  14.0165232  45.5740492
  17.1107198  13.9766002  46.4698142  16.9461311  13.3509948  45.1010902
  20.3816557  11.3621266  35.8477551  19.7645728  10.6368095  35.7510604
  19.9133046  12.1230627  35.5044626  22.0370689  16.0720175  53.5083332
  21.9783235  15.3879395  52.8413915  22.4390207  16.8139165  53.0563958
  11.0561388  22.8882089  46.3017051  11.2957986  23.5200613  46.9796069
  10.2130584  22.5370129  46.5882410  12.1715103   5.5806691  34.9698856
  11.2944570   5.4595492  34.6061102  12.6472856   4.7892769  34.7177744
  22.0388096  14.0359759  51.7397311  21.1514875  13.6985681  51.8623710
  22.6086647  13.3042790  51.9766077   3.6917243  10.3683850  45.0640363
   4.3788283  10.0545580  44.4761378   3.5365372  11.2725215  44.7907614
  15.5689250  18.6961211  48.7058555  15.4959421  19.5016183  49.2177859
  15.1266643  18.8953177  47.8806576  15.3579029  17.9332981  42.2161376
  14.5746551  18.4754661  42.3099601  16.0571774  18.4506961  42.6155617
  18.6675679   3.7427611  44.8595582  19.1644379   2.9897573  44.5396652
  17.8962661   3.7791927  44.2938791  26.5205437   9.4467976  46.5013873
  26.5095313  10.3292692  46.1307806  25.6522816   9.0939527  46.3068410
  18.0287933  18.5948045  50.8616713  18.7415905  19.2295510  50.7892615
  17.5377962  18.6911911  50.0456715  19.7505460  12.4999298  42.4334005
  18.8161739  12.6200760  42.2638709  19.9282129  11.5971765  42.1694015
  15.2510648   5.8844994  44.5867266  14.8808436   5.3316034  45.2748172
  15.7469741   5.2803127  44.0342266  23.1378011   8.3416617  42.9684039
  23.6038464   9.1744609  42.8944342  23.5885512   7.8761599  43.6729298
  13.0799847  16.3442489  51.6822284  13.7809306  16.9778972  51.8351678
  12.6094962  16.6857220  50.9217923  21.2054243  14.6860438  39.9670191
  21.4814086  14.5717033  40.8764065  20.3358741  14.2877923  39.9282364
  21.1094674   0.7097204  47.0074940  20.1957754   0.9401431  47.1757147
  21.5387776   0.7935648  47.8588973  20.8801133   8.8987096  49.5074835
  20.2272583   9.1463003  48.8527287  21.2581513   8.0851234  49.1737312
  17.8408307  18.9346789  43.6103005  18.0230701  18.1168445  44.0730757
  18.6641293  19.1514481  43.1727895  18.1750472  17.8614974  40.8718053
  18.7038239  17.3507429  40.2588215  18.4378692  17.5457505  41.7363586
   8.6767565  15.8778844  48.6153387   9.2621002  15.1322532  48.7481291
   8.4792403  16.1882800  49.4990051  11.5306220  18.9130091  43.6315829
  10.8616595  19.3976219  43.1479869  11.3919090  19.1599311  44.5459208
  15.6711489  20.9473835  50.2298488  16.2229797  21.1105456  50.9947573
  16.0117682  21.5378272  49.5578512  20.5222363  15.7735092  56.0847142
  21.0662267  16.3865050  55.5902097  19.9409208  16.3314670  56.6014155
   6.8993797   7.1748546  40.4111761   7.1947238   6.2659224  40.3578815
   5.9981833   7.1536285  40.0892764  18.8079876  18.8955810  47.2162170
  18.6831015  18.0945550  46.7073115  19.4658967  19.3902003  46.7276140
  10.4288044   5.2504543  46.3939310   9.7074630   5.8640510  46.2546783
  11.2181300   5.7862307  46.3155956  20.8714784  16.6964830  48.8441720
  19.9245120  16.5770181  48.7720047  21.2197557  15.8087328  48.9267981
  17.8761218  16.4917546  45.0446072  17.7286180  15.5634254  45.2253642
  18.7014711  16.5137637  44.5603147  11.7423462   5.1435613  40.9026564
  12.0819534   5.6721535  40.1805173  12.1895582   5.4816020  41.6785131
  21.4795339  17.3146105  46.1310945  22.4041887  17.1088966  45.9935396
  21.3110643  17.0662506  47.0400286  13.7291609   3.6410235  39.1019857
  14.4499971   4.0191488  38.5983574  13.1056913   4.3599112  39.2054835
  17.8722732   4.3455384  40.0378189  18.0886346   5.2280022  39.7367017
  17.3916799   3.9541597  39.3083831  12.6121953   7.3041097  46.6148934
  12.4666534   7.6181400  47.5073215  12.1347157   7.9225998  46.0619833
  14.4718336   4.2943645  46.6629823  14.4579905   3.3984739  46.3262121
  15.1890764   4.3014309  47.2968109  21.2690656  17.8331773  41.4873036
  21.4427533  17.2678195  40.7346889  21.7619547  18.6332667  41.3052526
  13.8755232   3.1758025  41.9317394  13.9971143   2.2474672  42.1308281
  13.5857274   3.1896711  41.0195709  16.7446422   0.8612936  45.0684113
  16.7668119   0.9252269  44.1136093  17.1614481   0.0217445  45.2624620
  27.1230047  10.5968195  43.1063336  27.5661193   9.8475521  42.7082459
  26.2456557  10.5878332  42.7237068  22.2565828  17.1498537  38.5869935
  22.9516733  17.7705230  38.8057249  22.5988978  16.2993888  38.8622312
  24.1557251  14.5998242  40.1157265  24.6808575  14.9385515  39.3906585
  24.0679604  13.6645258  39.9320400  15.8177300  18.5132316  52.2447142
  16.1264426  18.2681463  53.1169842  16.6152782  18.7178955  51.7566012
  15.8397912  20.6670226  44.4752518  15.4002902  20.1746604  45.1685375
  16.5906029  20.1243193  44.2344594   8.3190251  16.8581767  44.4777147
   9.1448271  16.5585538  44.0975790   7.9684303  16.0889389  44.9266935
  13.2871784  16.2108235  46.5474820  12.6651793  15.5478940  46.2477048
  13.9576651  16.2369367  45.8648468   6.5198856  14.7768093  45.4366080
   5.6830764  14.3490267  45.2550081   6.4922501  14.9700536  46.3736871
  23.8451157  15.2331146  55.4208463  23.0546701  15.2155285  54.8812963
  23.6084512  15.7719440  56.1757500  23.9649032  12.0823612  52.7341192
  24.0147037  11.9173620  53.6756715  23.8562956  11.2150872  52.3439073
  12.8485291  14.7612158  40.0233281  12.9973411  15.4447623  39.3699953
  13.6551734  14.7417248  40.5382736  25.4667229  14.5020554  52.9783213
  25.1752037  14.8650535  53.8146674  24.8539360  13.7887562  52.7996545
  26.6662911  12.0673434  45.4985784  27.5009803  12.5063238  45.6623344
  26.8022040  11.5912087  44.6794029  23.7154417   9.6253169  51.4463271
  24.1908539   9.8180815  50.6382123  22.7919983   9.6812354  51.2006655
  10.6037924  10.7877336  41.0294350  10.3583966   9.8839666  41.2274560
  10.7733839  10.7894486  40.0873828   9.8733572   6.5205693  38.5280511
   9.1802816   6.5950048  37.8720547   9.6285323   5.7566037  39.0502028
  16.3480697  17.2560289  37.4945028  15.7754664  17.8750476  37.0415500
  16.9213490  17.8059650  38.0284950  22.4156086   6.5018929  49.6791577
  23.3673509   6.6017026  49.7003801  22.2459537   5.7097197  50.1889661
  19.5677956  17.5397439  38.6253610  20.5008630  17.4743000  38.8286486
  19.4801169  18.3753706  38.1668143  22.1965973  16.8563309  35.5857558
  22.1179605  16.5223173  36.4793316  23.0175640  17.3485077  35.5849030
  24.8944164   9.7225048  48.7933877  24.8620484   8.7841049  48.9793560
  25.5044788   9.8009085  48.0599701  16.7327495   8.5921101  34.8361081
  17.6786600   8.4627309  34.9049499  16.3541740   7.8535763  35.3130509
  25.0438653   6.5136092  48.8392160  24.5277701   5.7294548  48.6522089
  25.9278601   6.1854808  49.0038679  22.7049380   0.2577107  44.7987972
  22.5074201  -0.0507804  45.6831304  23.3149085   0.9838746  44.9285902
  30.7120714  10.7841055  47.9339913  31.4424103  10.5226343  48.4947617
  30.1027660  10.0469777  47.9741981  28.7936011   8.9248918  48.5314365
  28.0669175   8.7904883  47.9230856  28.3783298   9.2325746  49.3371083
  14.9170412   6.5171078  34.7715966  14.0101868   6.2204190  34.8478679
  15.1946393   6.2200896  33.9050252   5.8348353   7.8377441  45.2215012
   5.5151137   6.9842749  44.9289386   5.2881781   8.0526019  45.9772980
   9.6128260  10.5539882  48.9384519   9.8314270  11.4856990  48.9572553
  10.0254034  10.1947857  49.7239323  16.5332478   1.0607967  40.9260207
  15.7233206   0.7155052  41.3015453  17.2216895   0.7515511  41.5147819
  18.4623026   0.1386014  42.5484504  19.0154065   0.5581468  43.2074527
  18.6993113  -0.7878238  42.5907460  13.6869197   3.3758013  34.9127945
  14.5488361   3.7012911  35.1723762  13.8719541   2.5889509  34.4001011
   5.7036613  11.4580353  47.1908134   5.0100084  11.0434305  46.6778088
   6.4509604  11.5000889  46.5941553  21.8401833   2.2486539  42.0563168
  21.2600502   2.9071343  41.6741220  21.5737766   1.4263884  41.6450586
  20.2905400   1.6491597  44.2584488  20.7905178   1.7608132  43.4498807
  20.9341008   1.3452650  44.8985297   7.6173355  11.3898606  45.0674149
   7.5944043  11.4886294  44.1156032   7.9273992  12.2363757  45.3891315
  10.2760733  13.4474761  49.1820763  11.2303987  13.4158704  49.1150695
  10.0773257  12.9865385  49.9970989  20.6226711   4.4086630  41.1119516
  19.7352566   4.6936280  40.8939711  21.0380700   4.2480393  40.2646793
  23.9741247   4.4333151  44.8273856  24.7501638   4.9229603  45.0998472
  23.2489382   4.8591205  45.2845725  26.4113806   5.1460770  45.8847796
  27.0058297   4.9056506  45.1741104  26.4840390   4.4267901  46.5121332
   8.6310962  18.9894381  46.1990961   8.4965430  18.2294782  45.6328959
   8.2143024  19.7135281  45.7319750  19.7669925  14.1731304  35.2067536
  20.4705775  14.3781307  35.8225192  19.0432574  14.7408066  35.4716620
  20.5967735   9.9241166  41.3269806  20.5402936  10.3809717  40.4877439
  21.1496078   9.1631850  41.1492649  24.4072541   5.7130898  42.1519926
  24.1509475   5.3127533  42.9828134  23.7825409   6.4274692  42.0270065
  28.7184879   8.4526971  44.6591217  28.1584437   8.5220160  45.4322779
  28.1128382   8.2767955  43.9390714  11.7880088  19.8863698  46.4109404
  11.6712472  20.8309130  46.3088094  10.9672534  19.5837260  46.7995203
  21.6756622  14.6113834  37.2565996  22.5102226  14.1795032  37.0743471
  21.5140965  14.4395847  38.1842891  21.3302514  11.1145947  38.6222336
  21.2751318  10.9490218  37.6810780  20.7048570  11.8221980  38.7784525
  14.6398640   0.6154056  38.2007654  14.6277310   1.5595896  38.3575925
  15.5322062   0.4324201  37.9067115  12.8134602  20.5391960  49.6265332
  13.7161849  20.5715570  49.9431827  12.5871972  19.6092411  49.6411668
  14.5688204  19.2922946  46.2875411  13.6183835  19.2924808  46.1739783
  14.8720690  18.5455681  45.7711445  27.5950387  26.2345765  53.2468903
  27.5839027  25.8398563  52.3749407  27.7571026  25.5011837  53.8402675
  24.8138883  23.8499160  36.6199638  25.0664404  23.3280682  35.8583101
  23.8763442  23.6865306  36.7226322  35.2590593  22.7910172  45.3307360
  35.9915765  22.2209389  45.5645189  34.5029949  22.4031772  45.7713865
  26.8766713  25.2137413  42.5270702  26.5124920  24.6868034  43.2383624
  27.7333829  24.8235882  42.3537188  32.7816013  16.5031746  49.7901968
  32.4499338  17.3727157  49.5663183  32.1861627  16.1868030  50.4695999
  26.5172200  20.2427313  37.5232051  26.6846602  21.1107549  37.8902522
  26.3269369  20.4054595  36.5993340  32.6744677  21.2226832  46.8695318
  31.7661554  21.1542241  46.5754079  32.6232272  21.6998777  47.6977144
  20.0868825  24.7991362  46.0578374  20.2161206  25.0525841  46.9717786
  19.4066277  25.3919070  45.7383030  26.7485542  22.6416478  54.8130216
  25.9718876  23.2010398  54.8033080  27.3876105  23.1273261  55.3345086
  34.5406323  19.4243271  48.6473192  33.8980703  19.7175804  48.0012987
  34.0361252  19.3096191  49.4526389  25.0031915  25.4501931  54.3748183
  25.7446599  25.9886975  54.0983006  24.2968900  26.0768220  54.5319734
  30.4787254  27.5931072  52.9720344  30.8870610  27.1513482  52.2274976
  29.7564516  27.0183699  53.2254537  26.8318324  22.5303678  50.3453901
  27.6779520  22.9543092  50.4888550  26.7716962  21.8737303  51.0392464
  29.9817770  20.1908047  52.0035075  29.7378702  20.9450107  51.4669350
  30.2577700  20.5693394  52.8382322  31.9356232  26.7346659  50.6812340
  32.1473128  27.3778419  50.0046721  31.8885981  25.9008976  50.2134270
  29.5382461  19.3464480  47.5848912  28.6766940  19.6445733  47.8765650
  29.5644896  19.5634879  46.6529945  25.2912917  24.0129823  40.8012283
  25.9936960  24.4650866  41.2686210  24.9593545  23.3713642  41.4292176
  23.7393278  22.6041579  55.1763493  23.1091939  23.2857860  55.4098889
  23.6329366  22.4924661  54.2316631  19.0338251  22.2713375  46.1029417
  18.2437305  22.5270904  45.6269527  19.5249498  23.0861713  46.2081457
  20.9852996  22.6357955  43.0612893  20.1884160  22.7476649  43.5796389
  20.7578588  22.9744607  42.1953784  17.3175954  22.5243866  48.5344408
  17.5683992  23.4090876  48.8001983  17.8535502  22.3448467  47.7619499
  41.1408053  25.9557363  45.2019669  40.3871762  25.3864761  45.0463673
  41.2755595  25.9220027  46.1490304  23.0174021  16.9062345  57.5388744
  22.6240967  16.3528544  58.2136388  23.8340161  17.2172924  57.9295261
  25.9341982  18.3220224  55.1309000  26.6751696  18.9227377  55.0513463
  26.1659905  17.5797862  54.5727043  21.0783320  23.5076591  53.4087230
  20.9636835  22.6061849  53.7094329  20.2227838  23.7540288  53.0572046
  28.1575158  31.4494332  55.0074730  27.7139012  30.6630710  54.6895635
  28.8192371  31.6373482  54.3418621  26.7129450  29.2441261  53.8779640
  27.2457787  28.4829549  53.6478948  26.1843531  28.9514913  54.6203795
  29.8799145  14.3501327  49.4073282  29.5363414  15.2402969  49.3312392
  30.2478108  14.1602985  48.5442867  17.9484996  26.6734858  42.2261884
  18.7860218  27.0831866  42.0095592  18.1263263  25.7334300  42.1962078
  27.4296539  19.1859639  42.9730955  26.5738135  18.7966489  42.7936594
  27.8423491  19.2651600  42.1130741  28.9595685  16.7205982  47.3722515
  28.4560481  16.6836117  46.5590320  29.2526292  17.6298725  47.4319172
  25.2038571  16.8044712  46.3788697  26.0691568  16.6087521  46.0194586
  25.2716080  16.5755064  47.3058054  29.6335731  22.2137030  39.7405498
  29.3285867  22.5283180  40.5915641  30.5866173  22.2918450  39.7832831
  22.8100890  19.0346920  43.7505064  23.3844642  18.8122101  43.0178257
  23.3971873  19.1035614  44.5033665  23.1370478  21.0651381  37.7700949
  22.3007790  21.4026068  38.0910224  22.9975247  20.9300361  36.8328086
  25.1123558  15.9088169  42.4780133  24.4587970  15.5937186  41.8536748
  25.0704032  15.2863909  43.2039956  28.3461298  22.3970102  46.8027781
  27.4283860  22.6185049  46.6449469  28.7621442  22.4716413  45.9439488
  29.1296346  23.7961518  41.9330461  29.8768165  24.3082915  41.6237583
  29.3987936  23.4745571  42.7934855  31.5775183  20.8318634  43.9149250
  30.8397940  20.3196021  44.2459493  31.8301957  20.3919016  43.1032527
  31.6786811  13.6094886  44.5091020  31.9845688  12.7492250  44.2216935
  32.4039416  14.2012507  44.3090013  17.9711167  24.0125573  42.8972617
  17.7735567  23.4194934  42.1723684  17.4157831  23.7077783  43.6148556
  25.9507890  23.9048679  45.0167211  26.0056500  22.9522516  44.9409687
  25.1399093  24.0608118  45.5008509  23.8900250  22.5225739  42.7757589
  23.0768116  22.8219910  43.1822782  24.3859245  22.1281428  43.4932072
  29.4874462  22.9867564  51.6072483  29.8423850  23.2139037  52.4666949
  30.1346593  23.3185940  50.9849739  23.3814325  20.0944095  48.3918824
  24.0213704  19.9532854  47.6941788  22.5491856  19.8078608  48.0157426
  35.2441579  28.1762527  47.3233084  35.6778085  28.0837816  48.1716138
  35.9573159  28.1520027  46.6853100  20.4657393  23.5389607  40.5813570
  19.5354981  23.4774062  40.7983532  20.5614865  23.0165560  39.7850211
  20.3842942  20.0644420  43.1691811  20.6449759  20.9789753  43.0600972
  21.2060114  19.5968862  43.3188424  21.8567867  21.4782177  50.3390636
  22.5290920  21.2699539  49.6903285  21.0297653  21.2804263  49.8995868
  36.1057128  28.2186227  49.8565969  36.2993018  29.1232038  50.1025244
  36.0057746  27.7593646  50.6904554  27.7593439  18.1044118  52.3556297
  27.1121354  18.8034067  52.2620773  28.5294454  18.5380262  52.7232545
  31.1672237  28.3692970  55.4306850  31.0157743  28.1403522  54.5136934
  31.1576916  29.3263571  55.4438195  22.2595364  24.7524780  51.0993073
  22.1215162  24.0205019  51.7004612  23.1700288  24.6633680  50.8177261
  24.8877665  24.4644739  50.5876753  25.5977283  23.8237931  50.5463371
  24.8446973  24.7157634  51.5102933  32.8764444  31.4012092  53.5083332
  32.8176990  30.7171313  52.8413915  33.2783962  32.1431082  53.0563958
  23.6006599  21.4509957  52.4072392  23.0643956  21.0000695  53.0593988
  23.0123307  21.5855866  51.6642856  23.0108858  20.9098608  34.9698856
  22.1338324  20.7887409  34.6061102  23.4866611  20.1184687  34.7177744
  32.8781851  29.3651676  51.7397311  31.9908630  29.0277598  51.8623710
  33.4480402  28.6334708  51.9766077  14.5310998  25.6975768  45.0640363
  15.2182038  25.3837498  44.4761378  14.3759127  26.6017133  44.7907614
  19.3345720  20.5865965  49.4925387  19.2503909  19.9791634  48.7575796
  18.5128426  21.0774983  49.4934883  29.5069434  19.0719528  44.8595582
  30.0038133  18.3189491  44.5396652  28.7356415  19.1083845  44.2938791
  37.3599191  24.7759894  46.5013873  37.3489068  25.6584609  46.1307806
  36.4916571  24.4231445  46.3068410  26.0904403  21.2136911  44.5867266
  25.7202190  20.6607952  45.2748172  26.5863495  20.6095045  44.0342266
  33.9771766  23.6708535  42.9684039  34.4432218  24.5036526  42.8944342
  34.4279266  23.2053516  43.6729298  31.9488429  16.0389122  47.0074940
  31.0351508  16.2693349  47.1757147  32.3781530  16.1227566  47.8588973
  31.7194887  24.2279014  49.5074835  31.0666337  24.4754921  48.8527287
  32.0975267  23.4143152  49.1737312  27.7682460  24.9698825  55.9940872
  27.0923097  24.8692954  56.6643247  28.5910094  24.8138038  56.4576869
  14.1078974  23.7776362  47.3357830  14.1463074  23.2439952  48.1294948
  13.6019267  23.2511567  46.7168807  21.4869736  18.6240902  50.8320372
  21.5511063  19.4855733  50.4197770  21.4236857  18.0114904  50.0992731
  20.9622009  20.6964035  54.4793407  21.5894048  20.3141112  55.0930931
  20.1049928  20.4778236  54.8449099  31.3616117  31.1027010  56.0847142
  31.9056021  31.7156968  55.5902097  30.7802962  31.6606588  56.6014155
  17.7387552  22.5040464  40.4111761  18.0340993  21.5951142  40.3578815
  16.8375587  22.4828203  40.0892764  21.2681799  20.5796460  46.3939310
  20.5468384  21.1932428  46.2546783  22.0575054  21.1154225  46.3155956
  24.0708112  17.9150887  52.6679962  24.5942514  18.1613183  53.4306271
  23.8520445  18.7470922  52.2483099  19.4675393  20.1854561  40.5351087
  19.1388099  19.3051940  40.3526192  19.8214764  20.1302230  41.4227476
  22.5817216  20.4727531  40.9026564  22.9213289  21.0013452  40.1805173
  23.0289337  20.8107937  41.6785131  25.2760657  18.8564582  50.3529632
  24.9357478  18.0572395  50.7550312  24.5699663  19.1566293  49.7806465
  25.9277129  15.9413894  48.8056955  26.7503198  15.4674372  48.6835846
  26.1715193  16.7204378  49.3055642  24.5685363  18.9702153  39.1019857
  25.2893726  19.3483405  38.5983574  23.9450668  19.6891030  39.2054835
  28.7116486  19.6747302  40.0378189  28.9280101  20.5571940  39.7367017
  28.2310554  19.2833515  39.3083831  23.4515708  22.6333015  46.6148934
  23.3060288  22.9473318  47.5073215  22.9740911  23.2517915  46.0619833
  25.3112091  19.6235563  46.6629823  25.2973659  18.7276656  46.3262121
  26.0284519  19.6306227  47.2968109  27.1638221  20.0572903  48.7082951
  26.9055999  20.9789974  48.7067281  26.6323262  19.6603338  49.3983415
  17.9261370  25.1738359  49.5536595  17.3814838  25.9498167  49.6856869
  18.8040720  25.5209164  49.3955717  24.7148987  18.5049943  41.9317394
  24.8364898  17.5766589  42.1308281  24.4251029  18.5188629  41.0195709
  27.5840177  16.1904854  45.0684113  27.6061874  16.2544187  44.1136093
  28.0008236  15.3509362  45.2624620  18.7127392  24.3008256  52.4466752
  17.9709128  24.4490891  53.0331382  18.3920136  24.5616521  51.5833501
  17.3592610  30.1060011  45.4366080  16.5224519  29.6782185  45.2550081
  17.3316256  30.2992454  46.3736871  24.1990066  20.0181941  56.1407326
  24.2478222  20.8944063  55.7585096  24.7412580  19.4759334  55.5678969
  34.6844912  30.5623064  55.4208463  33.8940455  30.5447203  54.8812963
  34.4478266  31.1011357  56.1757500  34.8042787  27.4115530  52.7341192
  34.8540792  27.2465538  53.6756715  34.6956710  26.5442789  52.3439073
  32.0946549  23.3946458  54.0500499  32.9956412  23.2552923  53.7584496
  32.1694524  23.5600913  54.9898676  26.4289355  20.7713313  52.8953685
  25.5592664  21.0646879  52.6236273  26.6648835  21.3553758  53.6160948
  36.3060984  29.8312472  52.9783213  36.0145792  30.1942452  53.8146674
  35.6933115  29.1179480  52.7996545  37.5056666  27.3965351  45.4985784
  38.3403557  27.8355156  45.6623344  37.6415795  26.9204005  44.6794029
  34.5548172  24.9545086  51.4463271  35.0302293  25.1472733  50.6382123
  33.6313737  25.0104272  51.2006655  29.1328388  16.9892930  50.4119105
  29.6510332  17.7253957  50.0865594  28.7783521  17.2956923  51.2465864
  20.7127326  21.8497611  38.5280511  20.0196571  21.9241966  37.8720547
  20.4679078  21.0857955  39.0502028  29.3840983  13.4093212  45.9320002
  29.6642736  12.7416401  46.5580428  30.1691589  13.6022308  45.4194666
  33.2549841  21.8310846  49.6791577  34.2067264  21.9308944  49.7003801
  33.0853291  21.0389115  50.1889661  31.2764220  18.9166430  49.8650978
  30.6814152  19.1971442  49.1697466  30.9913917  19.4060331  50.6367719
  35.7337919  25.0516966  48.7933877  35.7014239  24.1132967  48.9793560
  36.3438542  25.1301003  48.0599701  35.8832407  21.8428010  48.8392160
  35.3671456  21.0586466  48.6522089  36.7672356  21.5146726  49.0038679
  33.5443134  15.5869025  44.7987972  33.3467955  15.2784113  45.6831304
  34.1542840  16.3130664  44.9285902  41.5514469  26.1132973  47.9339913
  42.2817857  25.8518261  48.4947617  40.9421414  25.3761695  47.9741981
  39.6329766  24.2540836  48.5314365  38.9062929  24.1196800  47.9230856
  39.2177053  24.5617664  49.3371083  27.4559942  27.9730765  56.2961738
  28.3762952  28.1509364  56.4901784  27.4209525  27.0286811  56.1441437
  25.7564167  21.8462995  34.7715966  24.8495622  21.5496108  34.8478679
  26.0340148  21.5492814  33.9050252  16.6742107  23.1669359  45.2215012
  16.3544891  22.3134667  44.9289386  16.1275535  23.3817937  45.9772980
  20.4522015  25.8831800  48.9384519  20.6708024  26.8148908  48.9572553
  20.8647788  25.5239774  49.7239323  27.3726232  16.3899885  40.9260207
  26.5626961  16.0446970  41.3015453  28.0610649  16.0807429  41.5147819
  29.3016781  15.4677932  42.5484504  29.8547819  15.8873385  43.2074527
  29.5386867  14.5413680  42.5907460  25.3249880  21.4565006  58.3287268
  25.2246607  22.4059363  58.2599359  25.1071422  21.1283245  57.4563338
  24.5262951  18.7049931  34.9127945  25.3882115  19.0304829  35.1723762
  24.7113295  17.9181427  34.4001011  16.5430367  26.7872270  47.1908134
  15.8493839  26.3726223  46.6778088  17.2903358  26.8292807  46.5941553
  32.6795588  17.5778457  42.0563168  32.0994257  18.2363261  41.6741220
  32.4131520  16.7555802  41.6450586  31.1299154  16.9783515  44.2584488
  31.6298933  17.0900049  43.4498807  31.7734762  16.6744568  44.8985297
  25.1881150  24.8862144  57.1452329  24.7048232  25.6862505  57.3516218
  25.2742089  24.8970089  56.1919773  18.4567110  26.7190524  45.0674149
  18.4337798  26.8178211  44.1156032  18.7667746  27.5655675  45.3891315
  21.7053870  27.3467795  51.7491561  22.5246759  27.8411874  51.7726398
  21.9790677  26.4299763  51.7209128  31.4620466  19.7378548  41.1119516
  30.5746321  20.0228198  40.8939711  31.8774455  19.5772311  40.2646793
  34.8135002  19.7625068  44.8273856  35.5895392  20.2521521  45.0998472
  34.0883136  20.1883123  45.2845725  37.2507561  20.4752688  45.8847796
  37.8452051  20.2348424  45.1741104  37.3234144  19.7559818  46.5121332
  31.4361490  25.2533083  41.3269806  31.3796691  25.7101635  40.4877439
  31.9889832  24.4923768  41.1492649  35.2466295  21.0422815  42.1519926
  34.9903230  20.6419451  42.9828134  34.6219164  21.7566609  42.0270065
  39.5578633  23.7818889  44.6591217  38.9978191  23.8512078  45.4322779
  38.9522137  23.6059873  43.9390714  16.9588784  21.6805929  52.4483758
  17.6047647  21.1704883  52.9370983  16.7505935  22.4174611  53.0227183
  29.4842176  28.7486777  57.9475898  30.3533336  28.9227429  57.5862533
  29.0048928  29.5681193  57.8251628  25.4792394  15.9445974  38.2007654
  25.4671064  16.8887814  38.3575925  26.3715816  15.7616119  37.9067115
  29.2944514  12.5388750  42.4553591  28.5276910  11.9847237  42.6010273
  29.7055219  12.6110619  43.3167742  21.2986275  18.8273546  56.5458772
  22.1617736  18.4710351  56.7562097  20.7251686  18.4887441  57.2334176
  41.1434652  40.4575402  47.3521173  41.7813062  40.3382150  46.6484513
  41.0255495  41.4056246  47.4109125  38.4344141  41.5637682  53.2468903
  38.4232782  41.1690481  52.3749407  38.5964781  40.8303755  53.8402675
  39.3910732  45.9309275  38.5894054  38.7398712  46.5163355  38.2028067
  40.1855095  46.4615470  38.6489091  35.1551402  44.3474794  52.1948087
  34.8641268  45.2520425  52.0794754  35.7908387  44.3891322  52.9092157
  40.8685998  43.6199707  39.1263038  40.2331831  43.6934333  39.8383943
  40.5383404  44.2093305  38.4482117  46.0984347  38.1202090  45.3307360
  46.8309519  37.5501306  45.5645189  45.3423703  37.7323690  45.7713865
  43.6209768  31.8323664  49.7901968  43.2893093  32.7019075  49.5663183
  43.0255381  31.5159948  50.4695999  40.1141287  44.0336210  49.1897881
  39.8142010  44.9361248  49.0813688  39.7692347  43.7668393  50.0419034
  43.5138431  36.5518750  46.8695318  42.6055308  36.4834158  46.5754079
  43.4626027  37.0290695  47.6977144  35.0962067  50.7980530  42.1568849
  35.0186097  51.7488355  42.2357329  34.4923711  50.4526402  42.8143775
  37.5879297  37.9708395  54.8130216  36.8112631  38.5302316  54.8033080
  38.2269860  38.4565178  55.3345086  45.3800077  34.7535188  48.6473192
  44.7374458  35.0467721  48.0012987  44.8755006  34.6388109  49.4526389
  35.8425669  40.7793849  54.3748183  36.5840354  41.3178893  54.0983006
  35.1362655  41.4060138  54.5319734  41.3181009  42.9222989  52.9720344
  41.7264365  42.4805400  52.2274976  40.5958270  42.3475617  53.2254537
  41.6409823  43.4824180  46.7272633  41.0118686  43.6469894  46.0248701
  41.2535486  43.8965789  47.4983597  45.5199055  44.4178618  44.0816997
  44.8350093  44.7977519  43.5314030  45.6042905  45.0273944  44.8148944
  40.8211524  35.5199964  52.0035075  40.5772456  36.2742025  51.4669350
  41.0971455  35.8985312  52.8382322  42.7749987  42.0638577  50.6812340
  42.9866882  42.7070337  50.0046721  42.7279735  41.2300893  50.2134270
  37.1937785  43.2198588  43.9922718  37.6576131  43.4986291  43.2027341
  36.9294583  42.3182033  43.8095809  34.5787033  37.9333497  55.1763493
  33.9485693  38.6149778  55.4098889  34.4723121  37.8216579  54.2316631
  43.8895815  44.9410532  48.8534698  44.7113259  44.5390719  48.5717379
  43.8858218  44.8378766  49.8050813  37.6552418  44.4894575  51.0095408
  37.7196851  44.9514983  51.8453580  36.9463342  43.8591940  51.1377718
  51.9801808  41.2849281  45.2019669  51.2265516  40.7156679  45.0463673
  52.1149349  41.2511945  46.1490304  37.3700436  46.1562683  40.8774388
  37.2346111  47.0014219  41.3059236  37.9110249  46.3581961  40.1140322
  33.8567776  32.2354263  57.5388744  33.4634721  31.6820461  58.2136388
  34.6733916  32.5464841  57.9295261  36.7735737  33.6512142  55.1309000
  37.5145450  34.2519295  55.0513463  37.0053659  32.9089780  54.5727043
  31.9177075  38.8368509  53.4087230  31.8030590  37.9353766  53.7094329
  31.0621592  39.0832206  53.0572046  38.9968912  46.7786249  55.0074730
  38.5532767  45.9922628  54.6895635  39.6586126  46.9665400  54.3418621
  33.7556034  48.3082051  49.5335409  34.3063459  48.1799114  48.7612403
  32.9167509  48.6076940  49.1830302  41.0950150  47.0589049  53.0356132
  41.0768626  47.8797930  52.5436401  42.0170070  46.9343125  53.2606273
  37.5523205  44.5733179  53.8779640  38.0851541  43.8121467  53.6478948
  37.0237286  44.2806831  54.6203795  40.7192900  29.6793245  49.4073282
  40.3757169  30.5694887  49.3312392  41.0871862  29.4894902  48.5442867
  39.7989440  32.0497900  47.3722515  39.2954236  32.0128035  46.5590320
  40.0920047  32.9590643  47.4319172  45.6577456  42.4234211  39.8498890
  44.8806899  42.0845370  39.4054053  46.3368937  42.4286834  39.1753856
  38.9175917  43.7019171  41.3898452  38.3897279  42.9671931  41.0771690
  38.4163420  44.4793848  41.1438420  43.8968763  41.8968192  46.5065498
  43.2392438  42.5867453  46.5945627  44.7009163  42.2864624  46.8499485
  39.9696596  50.2296889  37.3130111  39.2958295  50.5328586  37.9215069
  40.3562418  51.0325969  36.9635568  43.4736018  45.2318566  42.6848583
  43.0198345  44.3909476  42.7413773  42.8429985  45.8679964  43.0223363
  41.9168958  47.0695063  43.6198401  42.2091932  47.6300120  42.9010767
  42.4267578  47.3623624  44.3751560  42.5180565  28.9386804  44.5091020
  42.8239442  28.0784167  44.2216935  43.2433170  29.5304424  44.3090013
  36.8802583  47.8475414  44.7091854  36.8378762  48.0736260  43.7800386
  37.7965282  47.6138788  44.8577655  40.3268217  38.3159481  51.6072483
  40.6817604  38.5430954  52.4666949  40.9740348  38.6477858  50.9849739
  46.0565954  41.4377917  42.3121812  45.9183852  41.6279513  41.3843002
  45.7002172  42.1997300  42.7689864  46.0835333  43.5054444  47.3233084
  46.5171840  43.4129733  48.1716138  46.7966914  43.4811945  46.6853100
  34.9968384  44.7238443  44.5053817  35.7908982  44.2288763  44.3036392
  34.2860076  44.1956306  44.1421522  39.8163228  47.1056538  48.8566185
  39.8700250  47.6747475  49.6243900  38.9478009  47.2758423  48.4920222
  46.9450883  43.5478145  49.8565969  47.1386773  44.4523955  50.1025244
  46.8451501  43.0885564  50.6904554  38.5987193  33.4336035  52.3556297
  37.9515108  34.1325985  52.2620773  39.3688209  33.8672179  52.7232545
  42.0065991  43.6984888  55.4306850  41.8551498  43.4695439  54.5136934
  41.9970671  44.6555489  55.4438195  38.7751328  41.2716800  50.4153116
  39.7043388  41.4227960  50.2422084  38.3542358  41.3600821  49.5601763
  37.5739660  45.2967465  48.1851654  37.4350745  44.9286249  49.0577592
  36.7854256  45.8115104  48.0135612  38.1687812  50.3976561  39.5277191
  38.3439567  49.9264604  40.3422813  37.4820600  51.0242327  39.7558451
  39.1244875  44.6749067  45.5740492  38.7894707  44.6349837  46.4698142
  38.6248820  44.0093783  45.1010902  42.0604066  42.0205102  35.8477551
  41.4433237  41.2951930  35.7510604  41.5920555  42.7814462  35.5044626
  43.7158198  46.7304010  53.5083332  43.6570744  46.0463230  52.8413915
  44.1177716  47.4723000  53.0563958  32.7348897  53.5465924  46.3017051
  32.9745495  54.1784448  46.9796069  31.8918093  53.1953964  46.5882410
  43.7175605  44.6943594  51.7397311  42.8302384  44.3569516  51.8623710
  44.2874156  43.9626625  51.9766077  37.2476759  49.3545046  48.7058555
  37.1746930  50.1600018  49.2177859  36.8054152  49.5537012  47.8806576
  37.0366538  48.5916816  42.2161376  36.2534060  49.1338497  42.3099601
  37.7359283  49.1090796  42.6155617  48.1992946  40.1051811  46.5013873
  48.1882822  40.9876527  46.1307806  47.3310325  39.7523362  46.3068410
  39.7075442  49.2531880  50.8616713  40.4203414  49.8879345  50.7892615
  39.2165471  49.3495746  50.0456715  41.4292969  43.1583133  42.4334005
  40.4949248  43.2784596  42.2638709  41.6069638  42.2555600  42.1694015
  34.7587356  47.0026324  51.6822284  35.4596815  47.6362807  51.8351678
  34.2882471  47.3441055  50.9217923  42.8841752  45.3444274  39.9670191
  43.1601595  45.2300868  40.8764065  42.0146250  44.9461759  39.9282364
  42.7882183  31.3681039  47.0074940  41.8745263  31.5985266  47.1757147
  43.2175285  31.4519483  47.8588973  42.5588642  39.5570931  49.5074835
  41.9060092  39.8046839  48.8527287  42.9369022  38.7435070  49.1737312
  39.5195816  49.5930625  43.6103005  39.7018210  48.7752280  44.0730757
  40.3428802  49.8098317  43.1727895  39.8537981  48.5198810  40.8718053
  40.3825747  48.0091264  40.2588215  40.1166201  48.2041340  41.7363586
  38.6076215  40.2990742  55.9940872  37.9316852  40.1984872  56.6643247
  39.4303849  40.1429956  56.4576869  33.2093729  49.5713926  43.6315829
  32.5404104  50.0560054  43.1479869  33.0706599  49.8183147  44.5459208
  37.3498998  51.6057670  50.2298488  37.9017306  51.7689291  50.9947573
  37.6905191  52.1962108  49.5578512  31.8015763  36.0255952  54.4793407
  32.4287802  35.6433030  55.0930931  30.9443682  35.8070154  54.8449099
  42.2009872  46.4318927  56.0847142  42.7449776  47.0448886  55.5902097
  41.6196717  46.9898506  56.6014155  40.4867385  49.5539645  47.2162170
  40.3618524  48.7529385  46.7073115  41.1446476  50.0485839  46.7276140
  42.5502293  47.3548665  48.8441720  41.6032629  47.2354017  48.7720047
  42.8985066  46.4671164  48.9267981  34.9101867  33.2442804  52.6679962
  35.4336268  33.4905101  53.4306271  34.6914200  34.0762839  52.2483099
  39.5548727  47.1501382  45.0446072  39.4073689  46.2218089  45.2253642
  40.3802220  47.1721472  44.5603147  43.1582848  47.9729940  46.1310945
  44.0829396  47.7672802  45.9935396  42.9898152  47.7246342  47.0400286
  36.7670883  31.2705812  48.8056955  37.5896953  30.7966290  48.6835846
  37.0108947  32.0496296  49.3055642  42.9478165  48.4915608  41.4873036
  43.1215042  47.9262030  40.7346889  43.4407056  49.2916503  41.3052526
  48.8017556  41.2552031  43.1063336  49.2448702  40.5059356  42.7082459
  47.9244066  41.2462167  42.7237068  43.9353337  47.8082372  38.5869935
  44.6304242  48.4289065  38.8057249  44.2776487  46.9577724  38.8622312
  29.5521146  39.6300173  52.4466752  28.8102882  39.7782809  53.0331382
  29.2313891  39.8908439  51.5833501  45.8344760  45.2582078  40.1157265
  46.3596084  45.5969351  39.3906585  45.7467113  44.3229093  39.9320400
  37.4964809  49.1716151  52.2447142  37.8051935  48.9265298  53.1169842
  38.2940291  49.3762790  51.7566012  37.5185421  51.3254061  44.4752518
  37.0790411  50.8330440  45.1685375  38.2693538  50.7827029  44.2344594
  34.9659293  46.8692070  46.5474820  34.3439302  46.2062775  46.2477048
  35.6364160  46.8953202  45.8648468  35.0383821  35.3473858  56.1407326
  35.0871976  36.2235981  55.7585096  35.5806335  34.8051251  55.5678969
  45.5238666  45.8914981  55.4208463  44.7334210  45.8739120  54.8812963
  45.2872021  46.4303275  56.1757500  45.6436541  42.7407448  52.7341192
  45.6934546  42.5757455  53.6756715  45.5350465  41.8734707  52.3439073
  42.9340304  38.7238376  54.0500499  43.8350166  38.5844841  53.7584496
  43.0088278  38.8892831  54.9898676  37.2683109  36.1005231  52.8953685
  36.3986418  36.3938797  52.6236273  37.5042589  36.6845676  53.6160948
  47.1454738  45.1604389  52.9783213  46.8539546  45.5234370  53.8146674
  46.5326869  44.4471398  52.7996545  48.3450420  42.7257269  45.4985784
  49.1797312  43.1647073  45.6623344  48.4809549  42.2495922  44.6794029
  45.3941926  40.2837004  51.4463271  45.8696048  40.4764650  50.6382123
  44.4707492  40.3396190  51.2006655  39.9722143  32.3184848  50.4119105
  40.4904087  33.0545874  50.0865594  39.6177276  32.6248841  51.2465864
  40.2234737  28.7385130  45.9320002  40.5036491  28.0708319  46.5580428
  41.0085344  28.9314226  45.4194666  38.0268206  47.9144124  37.4945028
  37.4542173  48.5334311  37.0415500  38.6000999  48.4643486  38.0284950
  44.0943595  37.1602764  49.6791577  45.0461018  37.2600862  49.7003801
  43.9247046  36.3681033  50.1889661  42.1157975  34.2458347  49.8650978
  41.5207907  34.5263360  49.1697466  41.8307672  34.7352248  50.6367719
  41.2465465  48.1981274  38.6253610  42.1796138  48.1326836  38.8286486
  41.1588678  49.0337541  38.1668143  43.8753482  47.5147144  35.5857558
  43.7967114  47.1807008  36.4793316  44.6963149  48.0068912  35.5849030
  46.5731673  40.3808884  48.7933877  46.5407993  39.4424884  48.9793560
  47.1832297  40.4592920  48.0599701  46.7226162  37.1719927  48.8392160
  46.2065210  36.3878384  48.6522089  47.6066110  36.8438644  49.0038679
  44.3836889  30.9160943  44.7987972  44.1861710  30.6076031  45.6831304
  44.9936594  31.6422582  44.9285902  52.3908223  41.4424891  47.9339913
  53.1211612  41.1810179  48.4947617  51.7815169  40.7053613  47.9741981
  50.4723520  39.5832753  48.5314365  49.7456684  39.4488718  47.9230856
  50.0570807  39.8909582  49.3371083  38.2953697  43.3022683  56.2961738
  39.2156706  43.4801282  56.4901784  38.2603280  42.3578728  56.1441437
  36.1643634  36.7856923  58.3287268  36.0640361  37.7351280  58.2599359
  35.9465176  36.4575162  57.4563338  36.0274904  40.2154062  57.1452329
  35.5441986  41.0154422  57.3516218  36.1135844  40.2262007  56.1919773
  32.5447624  42.6759713  51.7491561  33.3640513  43.1703792  51.7726398
  32.8184432  41.7591681  51.7209128  45.6528756  35.0916986  44.8273856
  46.4289147  35.5813439  45.0998472  44.9276891  35.5175040  45.2845725
  48.0901315  35.8044605  45.8847796  48.6845806  35.5640341  45.1741104
  48.1627899  35.0851736  46.5121332  30.3098471  49.6478216  46.1990961
  30.1752939  48.8878617  45.6328959  29.8930533  50.3719116  45.7319750
  41.4457434  44.8315140  35.2067536  42.1493284  45.0365142  35.8225192
  40.7220083  45.3991902  35.4716620  50.3972388  39.1110806  44.6591217
  49.8371946  39.1803996  45.4322779  49.7915891  38.9351791  43.9390714
  33.4667597  50.5447533  46.4109404  33.3499981  51.4892966  46.3088094
  32.6460043  50.2421095  46.7995203  43.3544131  45.2697669  37.2565996
  44.1889735  44.8378868  37.0743471  43.1928474  45.0979683  38.1842891
  43.0090023  41.7729782  38.6222336  42.9538827  41.6074054  37.6810780
  42.3836079  42.4805815  38.7784525  40.3235931  44.0778694  57.9475898
  41.1927090  44.2519347  57.5862533  39.8442682  44.8973111  57.8251628
  34.4922111  51.1975795  49.6265332  35.3949357  51.2299405  49.9431827
  34.2659481  50.2676246  49.6411668  36.2475713  49.9506782  46.2875411
  35.2971344  49.9508643  46.1739783  36.5508199  49.2039516  45.7711445
  32.1380029  34.1565464  56.5458772  33.0011491  33.8002269  56.7562097
  31.5645440  33.8179359  57.2334176  51.9828406  55.7867320  47.3521173
  52.6206816  55.6674068  46.6484513  51.8649249  56.7348164  47.4109125
  48.7918113  55.7394748  47.2882698  48.4536624  55.6235813  46.4003233
  49.6607881  55.3385913  47.2683704  44.6504928  57.5930225  43.2779589
  44.0869793  57.5020162  42.5095876  44.5357323  56.7730129  43.7582081
  42.1969360  59.0881416  46.1163809  42.9890652  58.7472241  45.7010109
  42.4366010  59.1976391  47.0365963  50.2304487  61.2601192  38.5894054
  49.5792467  61.8455273  38.2028067  51.0248850  61.7907387  38.6489091
  44.1560114  58.3490330  38.9881188  44.9290990  57.8019317  38.8494064
  44.5085513  59.2134579  39.1995649  46.9201364  57.0543560  48.7849447
  47.5164936  56.8299583  48.0706410  46.9776335  56.3128306  49.3874895
  46.4926392  54.5082996  36.6199638  46.7451913  53.9864517  35.8583101
  45.5550951  54.3449141  36.7226322  51.5369675  53.5118774  44.4274381
  52.3232764  53.0938197  44.0764798  51.8008379  54.4164866  44.5956030
  51.7079752  58.9491624  39.1263038  51.0725585  59.0226251  39.8383943
  51.3777159  59.5385223  38.4482117  56.9378102  53.4494007  45.3307360
  57.6703274  52.8793224  45.5645189  56.1817458  53.0615608  45.7713865
  46.2122681  56.4111102  38.8224013  46.0958939  55.7356005  39.4905097
  46.3224941  55.9243476  38.0056166  48.5554222  55.8721249  42.5270702
  48.1912429  55.3451870  43.2383624  49.4121338  55.4819718  42.3537188
  54.4603522  47.1615581  49.7901968  54.1286847  48.0310992  49.5663183
  53.8649136  46.8451865  50.4695999  48.1959709  50.9011148  37.5232051
  48.3634111  51.7691385  37.8902522  48.0056878  51.0638430  36.5993340
  44.4047523  55.8141924  45.2234585  43.4798020  55.6818138  45.4312277
  44.6531936  56.5936143  45.7204528  54.3532186  51.8810668  46.8695318
  53.4449063  51.8126076  46.5754079  54.3019781  52.3582612  47.6977144
  48.1748929  53.3568806  38.5078717  48.0548555  53.8025857  39.3464198
  47.4801518  53.7054124  37.9492256  41.7656334  55.4575198  46.0578374
  41.8948715  55.7109677  46.9717786  41.0853786  56.0502906  45.7383030
  45.9355822  66.1272448  42.1568849  45.8579851  67.0780273  42.2357329
  45.3317465  65.7818320  42.8143775  56.2193832  50.0827106  48.6473192
  55.5768212  50.3759639  48.0012987  55.7148760  49.9680026  49.4526389
  53.8733996  53.8290279  39.3359051  54.7851852  54.0617666  39.1606749
  53.3643643  54.4127323  38.7734130  48.5105833  53.1887514  50.3453901
  49.3567029  53.6126927  50.4888550  48.4504471  52.5321138  51.0392464
  52.4803578  58.8116098  46.7272633  51.8512440  58.9761812  46.0248701
  52.0929240  59.2257707  47.4983597  56.3592810  59.7470535  44.0816997
  55.6743848  60.1269437  43.5314030  56.4436659  60.3565862  44.8148944
  51.6605279  50.8491882  52.0035075  51.4166211  51.6033943  51.4669350
  51.9365209  51.2277230  52.8382322  51.2169970  50.0048315  47.5848912
  50.3554449  50.3029569  47.8765650  51.2432405  50.2218714  46.6529945
  48.0331540  58.5490506  43.9922718  48.4969885  58.8278209  43.2027341
  47.7688338  57.6473950  43.8095809  44.9255621  58.0961987  46.9302481
  45.4956978  58.5249256  46.2919966  45.5163733  57.8144572  47.6286667
  46.9700426  54.6713658  40.8012283  47.6724469  55.1234702  41.2686210
  46.6381054  54.0297477  41.4292176  40.7125760  52.9297211  46.1029417
  39.9224814  53.1854739  45.6269527  41.2037007  53.7445549  46.2081457
  42.6640505  53.2941790  43.0612893  41.8671668  53.4060484  43.5796389
  42.4366097  53.6328442  42.1953784  38.9963463  53.1827701  48.5344408
  39.2471501  54.0674711  48.8001983  39.5323011  53.0032303  47.7619499
  62.8195562  56.6141198  45.2019669  62.0659271  56.0448596  45.0463673
  62.9543104  56.5803863  46.1490304  48.2094190  61.4854601  40.8774388
  48.0739865  62.3306136  41.3059236  48.7504003  61.6873878  40.1140322
  44.6961530  47.5646180  57.5388744  44.3028476  47.0112379  58.2136388
  45.5127670  47.8756759  57.9295261  41.6623588  59.0030039  41.4502313
  42.1748108  59.7973289  41.6007878  42.3146301  58.3056329  41.3835915
  43.4718473  62.1195795  43.5325067  43.6485101  63.0413760  43.3446051
  44.2675306  61.8054214  43.9619446  47.6129491  48.9804060  55.1309000
  48.3539204  49.5811213  55.0513463  47.8447414  48.2381697  54.5727043
  42.7570829  54.1660427  53.4087230  42.6424344  53.2645684  53.7094329
  41.9015347  54.4124124  53.0572046  44.5949788  63.6373969  49.5335409
  45.1457213  63.5091032  48.7612403  43.7561264  63.9368858  49.1830302
  51.5586654  45.0085162  49.4073282  51.2150923  45.8986804  49.3312392
  51.9265617  44.8186820  48.5442867  39.6272505  57.3318693  42.2261884
  40.4647727  57.7415701  42.0095592  39.8050772  56.3918135  42.1962078
  51.5236937  54.9993774  37.9145717  51.0083560  55.7698378  38.1534104
  51.2514245  54.3258910  38.5378778  49.1084048  49.8443474  42.9730955
  48.2525644  49.4550325  42.7936594  49.5211000  49.9235435  42.1130741
  50.6383194  47.3789818  47.3722515  50.1347990  47.3419953  46.5590320
  50.9313801  48.2882560  47.4319172  46.8826080  47.4628547  46.3788697
  47.7479077  47.2671356  46.0194586  46.9503589  47.2338899  47.3058054
  56.4971211  57.7526128  39.8498890  55.7200654  57.4137288  39.4054053
  57.1762692  57.7578751  39.1753856  51.3123240  52.8720866  39.7405498
  51.0073376  53.1867015  40.5915641  52.2653682  52.9502286  39.7832831
  49.7569672  59.0311089  41.3898452  49.2291033  58.2963849  41.0771690
  49.2557175  59.8085765  41.1438420  54.7362518  57.2260110  46.5065498
  54.0786192  57.9159371  46.5945627  55.5402917  57.6156541  46.8499485
  44.4888399  49.6930755  43.7505064  45.0632151  49.4705937  43.0178257
  45.0759382  49.7619450  44.5033665  53.5467977  55.5804482  44.5569440
  54.0599858  56.2134474  45.0591150  54.1969201  54.9805678  44.1912800
  44.8157987  51.7235216  37.7700949  43.9795299  52.0609903  38.0910224
  44.6762756  51.5884196  36.8328086  46.7911067  46.5672004  42.4780133
  46.1375479  46.2521021  41.8536748  46.7491541  45.9447745  43.2039956
  47.9022272  56.8491299  34.3933425  46.9949334  56.6180553  34.5924574
  48.3993304  56.0528919  34.5807407  50.0248807  53.0553938  46.8027781
  49.1071369  53.2768885  46.6449469  50.4408951  53.1300248  45.9439488
  50.8083855  54.4545353  41.9330461  51.5555674  54.9666751  41.6237583
  51.0775445  54.1329406  42.7934855  49.0810505  56.9503894  38.9157415
  48.1721725  56.6662927  39.0129885  49.1105589  57.3702973  38.0560722
  54.3129773  60.5610484  42.6848583  53.8592100  59.7201394  42.7413773
  53.6823740  61.1971882  43.0223363  53.2562692  51.4902470  43.9149250
  52.5185449  50.9779856  44.2459493  53.5089466  51.0502851  43.1032527
  52.7562712  62.3986980  43.6198401  53.0485686  62.9592037  42.9010767
  53.2661333  62.6915541  44.3751560  53.3574320  44.2678722  44.5091020
  53.6633197  43.4076085  44.2216935  54.0826925  44.8596342  44.3090013
  39.6498676  54.6709408  42.8972617  39.4523076  54.0778769  42.1723684
  39.0945340  54.3661618  43.6148556  47.6295399  54.5632515  45.0167211
  47.6844009  53.6106351  44.9409687  46.8186601  54.7191954  45.5008509
  48.7786593  58.4912638  36.2545494  48.3406023  57.7748497  35.7951131
  49.5197034  58.7188753  35.6930585  45.5687759  53.1809574  42.7757589
  44.7555625  53.4803745  43.1822782  46.0646754  52.7865263  43.4932072
  47.7196337  63.1767331  44.7091854  47.6772516  63.4028178  43.7800386
  48.6359036  62.9430706  44.8577655  51.1661971  53.6451399  51.6072483
  51.5211359  53.8722872  52.4666949  51.8134102  53.9769776  50.9849739
  56.8959708  56.7669835  42.3121812  56.7577607  56.9571431  41.3843002
  56.5395927  57.5289218  42.7689864  45.0601834  50.7527930  48.3918824
  45.7001213  50.6116689  47.6941788  44.2279365  50.4662443  48.0157426
  45.8362138  60.0530360  44.5053817  46.6302737  59.5580681  44.3036392
  45.1253830  59.5248224  44.1421522  42.1444902  54.1973442  40.5813570
  41.2142490  54.1357898  40.7983532  42.2402373  53.6749395  39.7850211
  42.0630451  50.7228255  43.1691811  42.3237268  51.6373588  43.0600972
  42.8847623  50.2552698  43.3188424  43.5355376  52.1366012  50.3390636
  44.2078429  51.9283374  49.6903285  42.7085162  51.9388098  49.8995868
  49.4380948  48.7627953  52.3556297  48.7908863  49.4617903  52.2620773
  50.2081963  49.1964097  52.7232545  49.6145082  56.6008718  50.4153116
  50.5437142  56.7519878  50.2422084  49.1936112  56.6892739  49.5601763
  48.4133414  60.6259382  48.1851654  48.2744500  60.2578167  49.0577592
  47.6248010  61.1407022  48.0135612  49.0081566  65.7268479  39.5277191
  49.1833322  65.2556522  40.3422813  48.3214354  66.3534245  39.7558451
  49.9638629  60.0040985  45.5740492  49.6288462  59.9641755  46.4698142
  49.4642575  59.3385701  45.1010902  43.9382873  55.4108615  51.0993073
  43.8002671  54.6788854  51.7004612  44.8487797  55.3217515  50.8177261
  52.8997821  57.3497019  35.8477551  52.2826991  56.6243848  35.7510604
  52.4314309  58.1106380  35.5044626  46.5665174  55.1228574  50.5876753
  47.2764792  54.4821767  50.5463371  46.5234482  55.3741469  51.5102933
  45.2794108  52.1093792  52.4072392  44.7431465  51.6584531  53.0593988
  44.6910816  52.2439701  51.6642856  44.6896367  51.5682444  34.9698856
  43.8125833  51.4471245  34.6061102  45.1654120  50.7768522  34.7177744
  36.2098507  56.3559603  45.0640363  36.8969547  56.0421334  44.4761378
  36.0546636  57.2600968  44.7907614  41.0133229  51.2449800  49.4925387
  40.9291418  50.6375470  48.7575796  40.1915935  51.7358818  49.4934883
  47.8760293  63.9208734  42.2161376  47.0927815  64.4630414  42.3099601
  48.5753038  64.4382714  42.6155617  51.1856943  49.7303364  44.8595582
  51.6825642  48.9773326  44.5396652  50.4143924  49.7667680  44.2938791
  59.0386700  55.4343729  46.5013873  59.0276577  56.3168445  46.1307806
  58.1704080  55.0815280  46.3068410  52.2686724  58.4875051  42.4334005
  51.3343002  58.6076513  42.2638709  52.4463392  57.5847518  42.1694015
  47.7691912  51.8720747  44.5867266  47.3989699  51.3191787  45.2748172
  48.2651004  51.2678880  44.0342266  55.6559275  54.3292370  42.9684039
  56.1219727  55.1620362  42.8944342  56.1066775  53.8637352  43.6729298
  53.7235506  60.6736191  39.9670191  53.9995350  60.5592786  40.8764065
  52.8540005  60.2753676  39.9282364  53.6275938  46.6972957  47.0074940
  52.7139017  46.9277184  47.1757147  54.0569039  46.7811401  47.8588973
  53.3982396  54.8862849  49.5074835  52.7453846  55.1338756  48.8527287
  53.7762776  54.0726987  49.1737312  50.3589570  64.9222542  43.6103005
  50.5411965  64.1044198  44.0730757  51.1822556  65.1390234  43.1727895
  50.6931736  63.8490727  40.8718053  51.2219502  63.3383182  40.2588215
  50.9559955  63.5333258  41.7363586  41.1948828  61.8654597  48.6153387
  41.7802265  61.1198285  48.7481291  40.9973667  62.1758553  49.4990051
  44.0487483  64.9005844  43.6315829  43.3797859  65.3851972  43.1479869
  43.9100353  65.1475064  44.5459208  35.7866483  54.4360197  47.3357830
  35.8250583  53.9023788  48.1294948  35.2806776  53.9095402  46.7168807
  43.1657245  49.2824737  50.8320372  43.2298572  50.1439568  50.4197770
  43.1024366  48.6698739  50.0992731  42.6409518  51.3547870  54.4793407
  43.2681557  50.9724947  55.0930931  41.7837437  51.1362072  54.8449099
  39.4175061  53.1624299  40.4111761  39.7128502  52.2534977  40.3578815
  38.5163096  53.1412038  40.0892764  42.9469308  51.2380296  46.3939310
  42.2255893  51.8516263  46.2546783  43.7362563  51.7738060  46.3155956
  45.7495621  48.5734722  52.6679962  46.2730023  48.8197019  53.4306271
  45.5307954  49.4054757  52.2483099  41.1462902  50.8438397  40.5351087
  40.8175608  49.9635776  40.3526192  41.5002273  50.7886065  41.4227476
  50.3942481  62.4793299  45.0446072  50.2467443  61.5510007  45.2253642
  51.2195975  62.5013390  44.5603147  44.2604725  51.1311366  40.9026564
  44.6000798  51.6597288  40.1805173  44.7076846  51.4691773  41.6785131
  46.9548166  49.5148417  50.3529632  46.6144987  48.7156230  50.7550312
  46.2487172  49.8150128  49.7806465  47.6064638  46.5997730  48.8056955
  48.4290707  46.1258208  48.6835846  47.8502702  47.3788213  49.3055642
  46.2472872  49.6285988  39.1019857  46.9681235  50.0067241  38.5983574
  45.6238177  50.3474865  39.2054835  50.3903995  50.3331137  40.0378189
  50.6067610  51.2155775  39.7367017  49.9098062  49.9417350  39.3083831
  45.1303217  53.2916850  46.6148934  44.9847797  53.6057153  47.5073215
  44.6528420  53.9101751  46.0619833  46.9899600  50.2819398  46.6629823
  46.9761168  49.3860492  46.3262121  47.7072028  50.2890062  47.2968109
  48.8425730  50.7156738  48.7082951  48.5843508  51.6373809  48.7067281
  48.3110771  50.3187173  49.3983415  39.6048879  55.8322195  49.5536595
  39.0602347  56.6082003  49.6856869  40.4828229  56.1792999  49.3955717
  46.3936496  49.1633779  41.9317394  46.5152407  48.2350425  42.1308281
  46.1038538  49.1772464  41.0195709  49.2627686  46.8488689  45.0684113
  49.2849383  46.9128022  44.1136093  49.6795745  46.0093198  45.2624620
  59.6411310  56.5843949  43.1063336  60.0842456  55.8351274  42.7082459
  58.7637821  56.5754085  42.7237068  40.3914901  54.9592091  52.4466752
  39.6496637  55.1074726  53.0331382  40.0707645  55.2200357  51.5833501
  56.6738515  60.5873995  40.1157265  57.1989839  60.9261268  39.3906585
  56.5860867  59.6521011  39.9320400  48.3579175  66.6545979  44.4752518
  47.9184166  66.1622357  45.1685375  49.1087292  66.1118946  44.2344594
  40.8371514  62.8457520  44.4777147  41.6629534  62.5461292  44.0975790
  40.4865566  62.0765142  44.9266935  45.8053048  62.1983988  46.5474820
  45.1833057  61.5354693  46.2477048  46.4757914  62.2245120  45.8648468
  39.0380119  60.7643846  45.4366080  38.2012028  60.3366020  45.2550081
  39.0103765  60.9576289  46.3736871  45.8777575  50.6765776  56.1407326
  45.9265731  51.5527899  55.7585096  46.4200089  50.1343169  55.5678969
  45.3666555  60.7487911  40.0233281  45.5154675  61.4323376  39.3699953
  46.1732998  60.7293001  40.5382736  48.1076864  51.4297148  52.8953685
  47.2380173  51.7230714  52.6236273  48.3436344  52.0137593  53.6160948
  59.1844175  58.0549187  45.4985784  60.0191066  58.4938991  45.6623344
  59.3203304  57.5787840  44.6794029  43.1219187  56.7753089  41.0294350
  42.8765229  55.8715419  41.2274560  43.2915102  56.7770239  40.0873828
  50.8115897  47.6476765  50.4119105  51.3297841  48.3837792  50.0865594
  50.4571030  47.9540759  51.2465864  42.3914835  52.5081446  38.5280511
  41.6984080  52.5825801  37.8720547  42.1466587  51.7441790  39.0502028
  51.0628492  44.0677048  45.9320002  51.3430245  43.4000237  46.5580428
  51.8479098  44.2606143  45.4194666  48.8661960  63.2436042  37.4945028
  48.2935927  63.8626229  37.0415500  49.4394754  63.7935403  38.0284950
  54.9337350  52.4894682  49.6791577  55.8854773  52.5892779  49.7003801
  54.7640800  51.6972950  50.1889661  52.9551729  49.5750265  49.8650978
  52.3601661  49.8555278  49.1697466  52.6701426  50.0644166  50.6367719
  52.0859220  63.5273192  38.6253610  53.0189893  63.4618753  38.8286486
  51.9982433  64.3629459  38.1668143  57.4125428  55.7100801  48.7933877
  57.3801748  54.7716802  48.9793560  58.0226051  55.7884838  48.0599701
  49.2508759  54.5796854  34.8361081  50.1967863  54.4503063  34.9049499
  48.8723003  53.8411516  35.3130509  57.5619916  52.5011845  48.8392160
  57.0458965  51.7170301  48.6522089  58.4459865  52.1730561  49.0038679
  55.2230643  46.2452860  44.7987972  55.0255464  45.9367949  45.6831304
  55.8330349  46.9714499  44.9285902  47.4351676  52.5046831  34.7715966
  46.5283131  52.2079944  34.8478679  47.7127657  52.2076649  33.9050252
  38.3529616  53.8253194  45.2215012  38.0332400  52.9718502  44.9289386
  37.8063044  54.0401772  45.9772980  42.1309524  56.5415635  48.9384519
  42.3495533  57.4732743  48.9572553  42.5435297  56.1823610  49.7239323
  49.0513741  47.0483721  40.9260207  48.2414470  46.7030805  41.3015453
  49.7398158  46.7391264  41.5147819  50.9804290  46.1261767  42.5484504
  51.5335328  46.5457221  43.2074527  51.2174376  45.1997515  42.5907460
  46.2050460  49.3633766  34.9127945  47.0669624  49.6888664  35.1723762
  46.3900804  48.5765262  34.4001011  38.2217876  57.4456106  47.1908134
  37.5281347  57.0310058  46.6778088  38.9690867  57.4876642  46.5941553
  54.3583097  48.2362292  42.0563168  53.7781766  48.8947097  41.6741220
  54.0919029  47.4139637  41.6450586  52.8086663  47.6367350  44.2584488
  53.3086442  47.7483885  43.4498807  53.4522271  47.3328403  44.8985297
  40.1354619  57.3774359  45.0674149  40.1125307  57.4762047  44.1156032
  40.4455255  58.2239510  45.3891315  42.7941996  59.4350514  49.1820763
  43.7485250  59.4034457  49.1150695  42.5954520  58.9741138  49.9970989
  43.3841379  58.0051631  51.7491561  44.2034268  58.4995709  51.7726398
  43.6578186  57.0883599  51.7209128  53.1407975  50.3962383  41.1119516
  52.2533830  50.6812033  40.8939711  53.5561964  50.2356146  40.2646793
  56.4922511  50.4208904  44.8273856  57.2682901  50.9105356  45.0998472
  55.7670645  50.8466958  45.2845725  58.9295070  51.1336523  45.8847796
  59.5239560  50.8932259  45.1741104  59.0021653  50.4143654  46.5121332
  41.1492225  64.9770134  46.1990961  41.0146693  64.2170535  45.6328959
  40.7324288  65.7011034  45.7319750  52.2851188  60.1607058  35.2067536
  52.9887038  60.3657060  35.8225192  51.5613837  60.7283819  35.4716620
  53.1148999  55.9116919  41.3269806  53.0584200  56.3685470  40.4877439
  53.6677341  55.1507603  41.1492649  56.9253804  51.7006651  42.1519926
  56.6690739  51.3003286  42.9828134  56.3006672  52.4150445  42.0270065
  61.2366142  54.4402724  44.6591217  60.6765700  54.5095913  45.4322779
  60.6309646  54.2643709  43.9390714  44.3061351  65.8739451  46.4109404
  44.1893735  66.8184883  46.3088094  43.4853797  65.5713013  46.7995203
  54.1937886  60.5989587  37.2565996  55.0283490  60.1670785  37.0743471
  54.0322229  60.4271600  38.1842891  53.8483778  57.1021700  38.6222336
  53.7932582  56.9365971  37.6810780  53.2229833  57.8097733  38.7784525
  38.6376293  52.3389764  52.4483758  39.2835156  51.8288718  52.9370983
  38.4293444  53.0758446  53.0227183  47.1579903  46.6029809  38.2007654
  47.1458573  47.5471649  38.3575925  48.0503325  46.4199954  37.9067115
  47.0869467  65.2798699  46.2875411  46.1365098  65.2800561  46.1739783
  47.3901953  64.5331434  45.7711445  50.9732023  43.1972586  42.4553591
  50.2064419  42.6431072  42.6010273  51.3842728  43.2694454  43.3167742
  42.9773784  49.4857381  56.5458772  43.8405245  49.1294186  56.7562097
  42.4039194  49.1471276  57.2334176  30.3040899   2.1345607  34.0766480
  30.9419309   2.0152355  33.3729820  30.1861741   3.0826451  34.1354432
  27.1130605   2.0873036  34.0128004  26.7749116   1.9714100  33.1248539
  27.9820373   1.6864201  33.9929011  22.9717421   3.9408512  30.0024895
  22.4082286   3.8498449  29.2341183  22.8569816   3.1208416  30.4827388
  27.5950388   3.2407887  39.9714210  27.5839029   2.8460686  39.0994714
  27.7571027   2.5073960  40.5647981  20.5181852   5.4359704  32.8409116
  21.3103144   5.0950528  32.4255415  20.7578503   5.5454679  33.7611269
  28.5516979   7.6079480  25.3139360  27.9004959   8.1933560  24.9273374
  29.3461342   8.1385675  25.3734398  22.4772606   4.6968617  25.7126495
  23.2503482   4.1497604  25.5739370  22.8298005   5.5612866  25.9240956
  24.3157649   6.0244999  38.9193394  24.0247515   6.9290630  38.8040060
  24.9514633   6.0661527  39.6337464  25.2413856   3.4021848  35.5094754
  25.8377428   3.1777870  34.7951717  25.2988827   2.6606593  36.1120201
  24.8138884   0.8561283  23.3444945  25.0664405   0.3342804  22.5828408
  23.8763443   0.6927428  23.4471628  29.8582167  -0.1402939  31.1519688
  30.6445256  -0.5583516  30.8010105  30.1220871   0.7643153  31.3201336
  30.0292244   5.2969912  25.8508345  29.3938077   5.3704538  26.5629249
  29.6989651   5.8863510  25.1727424  24.5335173   2.7589389  25.5469320
  24.4171431   2.0834292  26.2150404  24.6437433   2.2721763  24.7301473
  26.8766714   2.2199536  29.2516009  26.5124921   1.6930157  29.9628930
  27.7333830   1.8298005  29.0782494  26.5172201  -2.7510564  24.2477357
  26.6846603  -1.8830328  24.6147828  26.3269370  -2.5883283  23.3238647
  29.2747534   5.7106415  35.9143188  28.9748257   6.6131453  35.8058995
  28.9298594   5.4438598  36.7664341  22.7260016   2.1620211  31.9479892
  21.8010512   2.0296426  32.1557584  22.9744429   2.9414431  32.4449834
  26.4961422  -0.2952907  25.2324024  26.3761047   0.1504144  26.0709504
  25.8014010   0.0532411  24.6737562  20.0868827   1.8053485  32.7823681
  20.2161208   2.0587964  33.6963093  19.4066278   2.3981193  32.4628336
  24.2568314  12.4750735  28.8814155  24.1792344  13.4258560  28.9602636
  23.6529957  12.1296607  29.5389082  26.7485544  -0.3521400  41.5375522
  25.9718878   0.2072520  41.5278387  27.3876107   0.1335383  42.0590392
  32.1946488   0.1768566  26.0604358  33.1064344   0.4095953  25.8852056
  31.6856135   0.7605611  25.4979437  25.0031916   2.4564054  41.0993489
  25.7446600   2.9949098  40.8228313  24.2968901   3.0830342  41.2565041
  30.4787256   4.5993194  39.6965651  30.8870612   4.1575605  38.9520283
  29.7564517   4.0245822  39.9499844  26.8318326  -0.4634199  37.0699208
  27.6779521  -0.0394786  37.2133857  26.7716963  -1.1200575  37.7637771
  30.8016070   5.1594385  33.4517940  30.1724933   5.3240099  32.7494007
  30.4141732   5.5735994  34.2228904  34.6805302   6.0948823  30.8062303
  33.9956340   6.4747724  30.2559337  34.7649151   6.7044149  31.5394251
  31.9356234   3.7408782  37.4057647  32.1473129   4.3840542  36.7292028
  31.8885982   2.9071098  36.9379577  26.3544032   4.8968793  30.7168025
  26.8182378   5.1756496  29.9272647  26.0900830   3.9952237  30.5341115
  23.2468113   4.4440274  33.6547788  23.8169470   4.8727543  33.0165272
  23.8376225   4.1622859  34.3531974  25.2912918   1.0191945  27.5257590
  25.9936961   1.4712989  27.9931516  24.9593547   0.3775764  28.1537483
  23.7393280  -0.3896298  41.9008799  23.1091940   0.2919983  42.1344196
  23.6329368  -0.5013217  40.9561937  19.0338252  -0.7224502  32.8274723
  18.2437306  -0.4666974  32.3514834  19.5249499   0.0923836  32.9326764
  33.0502062   6.6180737  35.5780004  33.8719505   6.2160924  35.2962686
  33.0464465   6.5148971  36.5296120  20.9852997  -0.3579923  29.7858200
  20.1884161  -0.2461229  30.3041696  20.7578590  -0.0193271  28.9199091
  26.8158665   6.1664780  37.7340715  26.8803098   6.6285188  38.5698887
  26.1069589   5.5362145  37.8623025  17.3175955  -0.4694012  35.2589714
  17.5683994   0.4152998  35.5247290  17.8535503  -0.6489410  34.4864806
  41.1408055   2.9619486  31.9264976  40.3871763   2.3926884  31.7708980
  41.2755596   2.9282150  32.8735610  26.5306683   7.8332888  27.6019695
  26.3952358   8.6784424  28.0304543  27.0716495   8.0352166  26.8385629
  19.9836080   5.3508326  28.1747620  20.4960601   6.1451576  28.3253185
  20.6358793   4.6534616  28.1081222  21.7930965   8.4674082  30.2570373
  21.9697593   9.3892047  30.0691357  22.5887798   8.1532501  30.6864753
  21.0783321   0.5138714  40.1332537  20.9636837  -0.3876029  40.4339635
  20.2227839   0.7602411  39.7817353  28.1575159   8.4556454  41.7320037
  27.7139013   7.6692833  41.4140942  28.8192373   8.6435605  41.0663928
  22.9162280   9.9852256  36.2580716  23.4669705   9.8569319  35.4857710
  22.0773756  10.2847145  35.9075608  30.2556397   8.7359254  39.7601438
  30.2374873   9.5568135  39.2681708  31.1776317   8.6113330  39.9851580
  26.7129451   6.2503384  40.6024947  27.2457788   5.4891672  40.3724255
  26.1843532   5.9577036  41.3449101  17.9484997   3.6796980  28.9507191
  18.7860219   4.0893989  28.7340898  18.1263265   2.7396422  28.9207385
  29.8449429   1.3472061  24.6391024  29.3296052   2.1176665  24.8779411
  29.5726738   0.6737197  25.2624085  34.8183703   4.1004415  26.5744197
  34.0413146   3.7615575  26.1299359  35.4975184   4.1057039  25.8999162
  29.6335732  -0.7800847  26.4650805  29.3285868  -0.4654698  27.3160948
  30.5866174  -0.7019427  26.5078138  28.0782164   5.3789376  28.1143759
  27.5503526   4.6442136  27.8016996  27.5769667   6.1564053  27.8683727
  33.0575010   3.5738397  33.2310805  32.3998685   4.2637658  33.3190934
  33.8615409   3.9634829  33.5744791  22.8100892  -3.9590957  30.4750370
  23.3844644  -4.1815776  29.7423563  23.3971874  -3.8902263  31.2278972
  31.8680469   1.9282769  31.2814747  32.3812351   2.5612761  31.7836457
  32.5181693   1.3283965  30.9158107  23.1370479  -1.9286496  24.4946256
  22.3007791  -1.5911810  24.8155530  22.9975248  -2.0637517  23.5573393
  26.2234764   3.1969587  21.1178732  25.3161826   2.9658840  21.3169881
  26.7205796   2.4007206  21.3052713  29.1302843  11.9067094  24.0375418
  28.4564542  12.2098790  24.6460376  29.5168665  12.7096174  23.6880875
  28.3461300  -0.5967775  33.5273087  27.4283861  -0.3752828  33.3694775
  28.7621443  -0.5221465  32.6684795  29.1296348   0.8023641  28.6575768
  29.8768166   1.3145038  28.3482890  29.3987937   0.4807693  29.5180161
  27.4022998   3.2982181  25.6402722  26.4934217   3.0141214  25.7375192
  27.4318081   3.7181260  24.7806029  32.6342265   6.9088771  29.4093889
  32.1804592   6.0679681  29.4659080  32.0036232   7.5450169  29.7468670
  31.0775204   8.7465268  30.3443708  31.3698179   9.3070325  29.6256073
  31.5873825   9.0393829  31.0996867  17.9711168   1.0187696  29.6217924
  17.7735568   0.4257056  28.8968991  17.4157832   0.7139906  30.3393863
  25.9507892   0.9110802  31.7412517  26.0056502  -0.0415362  31.6654994
  25.1399094   1.0670241  32.2253816  27.0999085   4.8390925  22.9790800
  26.6618515   4.1226784  22.5196438  27.8409526   5.0667040  22.4175892
  23.8900252  -0.4712138  29.5002896  23.0768117  -0.1717968  29.9068088
  24.3859246  -0.8656449  30.2177378  26.0408830   9.5245619  31.4337161
  25.9985008   9.7506465  30.5045693  26.9571528   9.2908993  31.5822962
  29.4874463  -0.0070314  38.3317790  29.8423851   0.2201159  39.1912256
  30.1346595   0.3248063  37.7095045  35.2172200   3.1148122  29.0367119
  35.0790099   3.3049718  28.1088308  34.8608419   3.8767505  29.4935170
  23.3814326  -2.8993783  35.1164131  24.0213706  -3.0405024  34.4187094
  22.5491857  -3.1859269  34.7402733  35.2441580   5.1824649  34.0478391
  35.6778087   5.0899938  34.8961445  35.9573161   5.1582150  33.4098407
  24.1574630   6.4008648  31.2299124  24.9515229   5.9058968  31.0281699
  23.4466323   5.8726511  30.8666829  28.9769475   8.7826743  35.5811491
  29.0306497   9.3517680  36.3489207  28.1084256   8.9528628  35.2165528
  20.4657394   0.5451729  27.3058876  19.5354982   0.4836185  27.5228838
  20.5614866   0.0227682  26.5095517  20.3842943  -2.9293458  29.8937118
  20.6449760  -2.0148125  29.7846278  21.2060115  -3.3969015  30.0433731
  21.8567868  -1.5155701  37.0635942  22.5290922  -1.7238338  36.4148591
  21.0297655  -1.7133615  36.6241175  36.1057129   5.2248350  36.5811276
  36.2993020   6.1294160  36.8270551  36.0057748   4.7655769  37.4149861
  31.1672238   5.3755093  42.1552157  31.0157745   5.1465644  41.2382240
  31.1576918   6.3325694  42.1683502  27.9357575   2.9487005  37.1398423
  28.8649635   3.0998165  36.9667390  27.5148605   3.0371026  36.2847070
  26.7345906   6.9737670  34.9096961  26.5956992   6.6056454  35.7822899
  25.9460503   7.4885309  34.7380918  27.3294058  12.0746766  26.2522497
  27.5045814  11.6034809  27.0668120  26.6426846  12.7012532  26.4803758
  28.2851121   6.3519272  32.2985798  27.9500954   6.3120042  33.1943448
  27.7855067   5.6863988  31.8256209  22.2595365   1.7586902  37.8238380
  22.1215163   1.0267141  38.4249919  23.1700289   1.6695802  37.5422567
  31.2210313   3.6975307  22.5722858  30.6039484   2.9722135  22.4755911
  30.7526802   4.4584667  22.2289932  24.8877666   1.4706862  37.3122059
  25.5977285   0.8300054  37.2708678  24.8446974   1.7219757  38.2348240
  32.8764445   8.4074215  40.2328638  32.8176991   7.7233435  39.5659221
  33.2783963   9.1493205  39.7809264  23.6006600  -1.5427920  39.1317699
  23.0643957  -1.9937182  39.7839295  23.0123309  -1.4082012  38.3888163
  21.8955144  15.2236129  33.0262357  22.1351742  15.8554653  33.7041376
  21.0524340  14.8724169  33.3127717  23.0108859  -2.0839269  21.6944162
  22.1338325  -2.2050468  21.3306409  23.4866612  -2.8753191  21.4423051
  32.8781852   6.3713799  38.4642618  31.9908631   6.0339721  38.5869017
  33.4480403   5.6396830  38.7011384  14.5310999   2.7037891  31.7885669
  15.2182039   2.3899621  31.2006685  14.3759128   3.6079255  31.5152921
  19.3345721  -2.4071913  36.2170693  19.2503910  -3.0146243  35.4821103
  18.5128428  -1.9162894  36.2180190  26.4083005  11.0315251  35.4303861
  26.3353177  11.8370223  35.9423166  25.9660399  11.2307217  34.6051883
  26.1972785  10.2687021  28.9406683  25.4140307  10.8108702  29.0344907
  26.8965530  10.7861001  29.3400924  37.3599193   1.7822016  33.2259180
  37.3489069   2.6646732  32.8553113  36.4916572   1.4293567  33.0313717
  28.8681689  10.9302085  37.5862020  29.5809661  11.5649550  37.5137921
  28.3771718  11.0265951  36.7702022  30.5899216   4.8353338  29.1579312
  29.6555495   4.9554801  28.9884016  30.7675884   3.9325805  28.8939321
  26.0904404  -1.7800966  31.3112573  25.7202191  -2.3329926  31.9993478
  26.5863496  -2.3842833  30.7587573  33.9771767   0.6770657  29.6929346
  34.4432219   1.5098649  29.6189648  34.4279268   0.2115639  30.3974604
  23.9193602   8.6796529  38.4067591  24.6203062   9.3133012  38.5596985
  23.4488717   9.0211260  37.6463230  32.0447998   7.0214479  26.6915498
  32.3207842   6.9071073  27.6009372  31.1752497   6.6231963  26.6527671
  31.7194888   1.2341136  36.2320141  31.0666339   1.4817044  35.5772594
  32.0975268   0.4205274  35.8982618  28.6802062  11.2700829  30.3348311
  28.8624457  10.4522485  30.7976064  29.5035048  11.4868522  29.8973201
  29.0144228  10.1969015  27.5963360  29.5431994   9.6861469  26.9833522
  29.2772447   9.8811545  28.4608893  27.7682461   1.9760947  42.7186178
  27.0923098   1.8755077  43.3888553  28.5910095   1.8200161  43.1822175
  19.5161321   8.2132884  35.3398693  20.1014757   7.4676572  35.4726598
  19.3186159   8.5236841  36.2235357  22.3699976  11.2484131  30.3561136
  21.7010351  11.7330259  29.8725176  22.2312845  11.4953352  31.2704514
  26.5105244  13.2827875  36.9543794  27.0623552  13.4459496  37.7192879
  26.8511438  13.8732313  36.2823819  20.9622010  -2.2973843  41.2038713
  21.5894049  -2.6796766  41.8176238  20.1049929  -2.5159641  41.5694406
  31.3616119   8.1089132  42.8092449  31.9056023   8.7219091  42.3147403
  30.7802964   8.6668711  43.3259462  17.7387553  -0.4897414  27.1357068
  18.0340994  -1.3986735  27.0824122  16.8375589  -0.5109674  26.8138070
  29.6473632  11.2309850  33.9407476  29.5224771  10.4299590  33.4318422
  30.3052723  11.7256044  33.4521446  21.2681800  -2.4141417  33.1184617
  20.5468386  -1.8005449  32.9792090  22.0575056  -1.8783652  33.0401263
  31.7108540   9.0318870  35.5687026  30.7638876   8.9124222  35.4965353
  32.0591313   8.1441368  35.6513288  28.7154973   8.8271587  31.7691379
  28.5679936   7.8988294  31.9498949  29.5408467   8.8491677  31.2848454
  22.5817218  -2.5210346  27.6271871  22.9213290  -1.9924425  26.9050479
  23.0289338  -2.1829940  28.4030437  32.3189095   9.6500145  32.8556251
  33.2435643   9.4443007  32.7180703  32.1504399   9.4016547  33.7645593
  24.5685365  -4.0235725  25.8265164  25.2893727  -3.6454472  25.3228880
  23.9450669  -3.3046848  25.9300142  23.4515709  -0.3604863  33.3394241
  23.3060290  -0.0464559  34.2318522  22.9740913   0.2580038  32.7865139
  27.1638223  -2.9364974  35.4328258  26.9056000  -2.0147904  35.4312588
  26.6323263  -3.3334540  36.1228722  32.1084411  10.1685813  28.2118343
  32.2821289   9.6032235  27.4592195  32.6013303  10.9686708  28.0297833
  17.9261371   2.1800482  36.2781902  17.3814839   2.9560290  36.4102176
  18.8040721   2.5271286  36.1201023  37.9623803   2.9322236  29.8308643
  38.4054949   2.1829561  29.4327766  37.0850313   2.9232372  29.4482375
  33.0959584   9.4852577  25.3115241  33.7910488  10.1059270  25.5302556
  33.4382734   8.6347928  25.5867619  18.7127393   1.3070378  39.1712059
  17.9709129   1.4553014  39.7576689  18.3920137   1.5678644  38.3078808
  34.9951007   6.9352283  26.8402572  35.5202331   7.2739556  26.1151892
  34.9073360   5.9999298  26.6565707  26.6571056  10.8486356  38.9692449
  26.9658182  10.6035503  39.8415148  27.4546538  11.0532995  38.4811319
  26.6791668  13.0024266  31.1997825  26.2396658  12.5100645  31.8930682
  27.4299785  12.4597234  30.9589900  19.1584007   9.1935807  31.2022453
  19.9842027   8.8939579  30.8221097  18.8078059   8.4243429  31.6512242
  24.1265540   8.5462275  33.2720127  23.5045549   7.8832980  32.9722355
  24.7970407   8.5723407  32.5893775  17.3592612   7.1122133  32.1611387
  16.5224520   6.6844308  31.9795388  17.3316257   7.3054577  33.0982178
  24.1990067  -2.9755937  42.8652633  24.2478223  -2.0993814  42.4830402
  24.7412582  -3.5178544  42.2924276  34.6844913   7.5685186  42.1453770
  33.8940457   7.5509325  41.6058269  34.4478268   8.1073480  42.9002806
  34.8042788   4.4177653  39.4586498  34.8540793   4.2527660  40.4002021
  34.6956711   3.5504912  39.0684379  23.6879047   7.0966198  26.7478587
  23.8367167   7.7801663  26.0945260  24.4945490   7.0771289  27.2628043
  32.0946550   0.4008581  40.7745805  32.9956413   0.2615046  40.4829803
  32.1694525   0.5663036  41.7143983  26.4289356  -2.2224564  39.6198991
  25.5592665  -1.9290998  39.3481580  26.6648836  -1.6384119  40.3406255
  36.3060985   6.8374594  39.7028520  36.0145793   7.2004575  40.5391981
  35.6933116   6.1241603  39.5241852  37.5056667   4.4027474  32.2231090
  38.3403559   4.8417278  32.3868651  37.6415796   3.9266127  31.4039336
  34.5548173   1.9607209  38.1708578  35.0302295   2.1534855  37.3627429
  33.6313739   2.0166395  37.9251962  21.4431680   3.1231376  27.7539656
  21.1977722   2.2193706  27.9519866  21.6127594   3.1248527  26.8119134
  20.7127327  -1.1440266  25.2525818  20.0196572  -1.0695911  24.5965854
  20.4679079  -1.9079923  25.7747335  27.1874452   9.5914329  24.2190335
  26.6148419  10.2104516  23.7660807  27.7607246  10.1413691  24.7530257
  30.4071712   9.8751479  25.3498917  31.3402385   9.8097041  25.5531793
  30.3194925  10.7107746  24.8913450  33.0359729   9.1917349  22.3102865
  32.9573360   8.8577213  23.2038623  33.8569396   9.6839117  22.3094337
  35.7337920   2.0579089  35.5179183  35.7014240   1.1195089  35.7038867
  36.3438544   2.1363125  34.7845008  27.5721251   0.9275142  21.5606387
  28.5180356   0.7981350  21.6294805  27.1935496   0.1889804  22.0375815
  41.5514470   3.1195096  34.6585220  42.2817858   2.8580384  35.2192923
  40.9421415   2.3823817  34.6987288  39.6329767   1.2602958  35.2559671
  38.9062931   1.1258923  34.6476163  39.2177054   1.5679787  36.0616389
  27.4559943   4.9792888  43.0207044  28.3762953   5.1571487  43.2147091
  27.4209526   4.0348933  42.8686744  25.7564168  -1.1474882  21.4961272
  24.8495623  -1.4441769  21.5723986  26.0340149  -1.4445064  20.6295559
  16.6742108   0.1731481  31.9460319  16.3544893  -0.6803210  31.6534693
  16.1275537   0.3880060  32.7018286  20.4522016   2.8893922  35.6629825
  20.6708026   3.8211030  35.6817859  20.8647790   2.5301897  36.4484629
  25.3249881  -1.5372872  45.0532574  25.2246608  -0.5878515  44.9844665
  25.1071423  -1.8654633  44.1808644  16.5430368   3.7934393  33.9153440
  15.8493840   3.3788346  33.4023395  17.2903359   3.8354929  33.3186859
  25.1881151   1.8924267  43.8697636  24.7048233   2.6924627  44.0761525
  25.2742090   1.9032212  42.9165080  18.4567111   3.7252647  31.7919455
  18.4337799   3.8240334  30.8401338  18.7667747   4.5717798  32.1136621
  21.1154489   5.7828802  35.9066070  22.0697742   5.7512744  35.8396001
  20.9167012   5.3219425  36.7216296  21.7053871   4.3529918  38.4736867
  22.5246760   4.8473996  38.4971705  21.9790679   3.4361886  38.4454435
  19.4704718  11.3248421  32.9236268  19.3359185  10.5648822  32.3574266
  19.0536780  12.0489321  32.4565057  30.6063681   6.5085345  21.9312843
  31.3099531   6.7135347  22.5470499  29.8826329   7.0762107  22.1961926
  31.4361491   2.2595206  28.0515113  31.3796692   2.7163757  27.2122746
  31.9889833   1.4985891  27.8737956  22.6273843  12.2217738  33.1354710
  22.5106228  13.1663171  33.0333401  21.8066290  11.9191300  33.5240509
  32.5150378   6.9467874  23.9811303  33.3495982   6.5149072  23.7988778
  32.3534721   6.7749888  24.9088197  32.1696270   3.4499987  25.3467642
  32.1145074   3.2844259  24.4056086  31.5442325   4.1576020  25.5029832
  16.9588785  -1.3131948  39.1729064  17.6047649  -1.8232994  39.6616290
  16.7505936  -0.5763267  39.7472490  29.4842177   5.7548899  44.6721205
  30.3533337   5.9289551  44.3107840  29.0048929   6.5743316  44.5496934
  23.6528358  12.8746000  36.3510639  24.5555604  12.9069610  36.6677134
  23.4265728  11.9446451  36.3656975  25.4081960  11.6276987  33.0120717
  24.4577591  11.6278848  32.8985090  25.7114446  10.8809721  32.4956752
  37.9524359  17.4164953  34.0128004  37.6142871  17.3006018  33.1248539
  38.8214128  17.0156118  33.9929011  33.8111175  19.2700430  30.0024895
  33.2476040  19.1790367  29.2341183  33.6963570  18.4500334  30.4827388
  38.4344142  18.5699805  39.9714210  38.4232783  18.1752603  39.0994714
  38.5964782  17.8365878  40.5647981  31.3575607  20.7651621  32.8409116
  32.1496899  20.4242446  32.4255415  31.5972257  20.8746596  33.7611269
  33.3166361  20.0260534  25.7126495  34.0897237  19.4789522  25.5739370
  33.6691760  20.8904784  25.9240956  35.1551403  21.3536917  38.9193394
  34.8641269  22.2582548  38.8040060  35.7908388  21.3953444  39.6337464
  36.0807610  18.7313765  35.5094754  36.6771183  18.5069788  34.7951717
  36.1382582  17.9898511  36.1120201  35.6532639  16.1853201  23.3444945
  35.9058159  15.6634722  22.5828408  34.7157198  16.0219346  23.4471628
  40.6975922  15.1888979  31.1519688  41.4839011  14.7708402  30.8010105
  40.9614626  16.0935071  31.3201336  46.0984349  15.1264212  32.0552666
  46.8309521  14.5563429  32.2890496  45.3423704  14.7385813  32.4959172
  35.3728927  18.0881307  25.5469320  35.2565186  17.4126210  26.2150404
  35.4831187  17.6013680  24.7301473  37.7160468  17.5491454  29.2516009
  37.3518676  17.0222075  29.9628930  38.5727584  17.1589923  29.0782494
  43.6209769   8.8385786  36.5147275  43.2893094   9.7081197  36.2908490
  43.0255382   8.5222070  37.1941305  37.3565955  12.5781353  24.2477357
  37.5240358  13.4461590  24.6147828  37.1663124  12.7408635  23.3238647
  33.5653770  17.4912129  31.9479892  32.6404266  17.3588343  32.1557584
  33.8138183  18.2706348  32.4449834  43.5138432  13.5580872  33.5940625
  42.6055310  13.4896281  33.2999386  43.4626028  14.0352817  34.4222450
  37.3355176  15.0339011  25.2324024  37.2154801  15.4796062  26.0709504
  36.6407765  15.3824329  24.6737562  30.9262581  17.1345403  32.7823681
  31.0554962  17.3879882  33.6963093  30.2460032  17.7273111  32.4628336
  37.5879298  14.9770518  41.5375522  36.8112632  15.5364438  41.5278387
  38.2269861  15.4627301  42.0590392  45.3800079  11.7597311  35.3718499
  44.7374459  12.0529844  34.7258293  44.8755007  11.6450231  36.1771696
  43.0340242  15.5060484  26.0604358  43.9458099  15.7387871  25.8852056
  42.5249889  16.0897528  25.4979437  35.8425670  17.7855971  41.0993489
  36.5840355  18.3241015  40.8228313  35.1362656  18.4122260  41.2565041
  41.3181010  19.9285112  39.6965651  41.7264366  19.4867522  38.9520283
  40.5958272  19.3537739  39.9499844  37.6712080  14.8657719  37.0699208
  38.5173275  15.2897132  37.2133857  37.6110718  14.2091343  37.7637771
  40.8211525  12.5262087  38.7280381  40.5772457  13.2804147  38.1914657
  41.0971456  12.9047435  39.5627628  42.7749988  19.0700699  37.4057647
  42.9866883  19.7132459  36.7292028  42.7279736  18.2363016  36.9379577
  40.3776217  11.6818520  34.3094219  39.5160696  11.9799774  34.6010957
  40.4038652  11.8988919  33.3775252  34.0861868  19.7732192  33.6547788
  34.6563225  20.2019460  33.0165272  34.6769979  19.4914777  34.3531974
  36.1306673  16.3483863  27.5257590  36.8330716  16.8004907  27.9931516
  35.7987301  15.7067682  28.1537483  34.5787034  14.9395620  41.9008799
  33.9485695  15.6211900  42.1344196  34.4723122  14.8278701  40.9561937
  29.8732007  14.6067416  32.8274723  29.0831061  14.8624944  32.3514834
  30.3643254  15.4215753  32.9326764  31.8246752  14.9711995  29.7858200
  31.0277915  15.0830689  30.3041696  31.5972344  15.3098647  28.9199091
  37.6552420  21.4956698  37.7340715  37.7196852  21.9577105  38.5698887
  36.9463343  20.8654063  37.8623025  28.1569710  14.8597906  35.2589714
  28.4077748  15.7444916  35.5247290  28.6929258  14.6802508  34.4864806
  51.9801809  18.2911403  31.9264976  51.2265518  17.7218801  31.7708980
  52.1149350  18.2574068  32.8735610  33.8567777   9.2416385  44.2634050
  33.4634722   8.6882584  44.9381695  34.6733917   9.5526964  44.6540568
  30.8229835  20.6800244  28.1747620  31.3354355  21.4743494  28.3253185
  31.4752547  19.9826534  28.1081222  36.7735738  10.6574264  41.8554307
  37.5145451  11.2581418  41.7758769  37.0053661   9.9151902  41.2972349
  31.9177076  15.8430632  40.1332537  31.8030591  14.9415889  40.4339635
  31.0621594  16.0894329  39.7817353  37.5523206  21.5795301  40.6024947
  38.0851543  20.8183590  40.3724255  37.0237287  21.2868953  41.3449101
  40.7192901   6.6855367  36.1318589  40.3757170   7.5757009  36.0557699
  41.0871863   6.4957025  35.2688174  28.7878751  19.0088898  28.9507191
  29.6253973  19.4185906  28.7340898  28.9657019  18.0688340  28.9207385
  40.6843184  16.6763979  24.6391024  40.1689807  17.4468583  24.8779411
  40.4120492  16.0029115  25.2624085  38.2690295  11.5213679  29.6976262
  37.4131891  11.1320530  29.5181901  38.6817246  11.6005640  28.8376048
  39.7989441   9.0560023  34.0967822  39.2954237   9.0190158  33.2835627
  40.0920048   9.9652765  34.1564478  36.0432327   9.1398752  33.1034004
  36.9085324   8.9441561  32.7439893  36.1109836   8.9109104  34.0303360
  45.6577458  19.4296333  26.5744197  44.8806900  19.0907493  26.1299359
  46.3368939  19.4348956  25.8999162  40.4729487  14.5491071  26.4650805
  40.1679622  14.8637220  27.3160948  41.4259929  14.6272491  26.5078138
  33.6494646  11.3700960  30.4750370  34.2238398  11.1476142  29.7423563
  34.2365629  11.4389655  31.2278972  33.9764233  13.4005421  24.4946256
  33.1401546  13.7380108  24.8155530  33.8369003  13.2654401  23.5573393
  35.9517314   8.2442209  29.2025440  35.2981726   7.9291226  28.5782055
  35.9097788   7.6217950  29.9285263  37.0628519  18.5261504  21.1178732
  36.1555580  18.2950758  21.3169881  37.5599551  17.7299123  21.3052713
  39.1855054  14.7324143  33.5273087  38.2677616  14.9539090  33.3694775
  39.6015198  14.8070453  32.6684795  39.9690102  16.1315558  28.6575768
  40.7161921  16.6436956  28.3482890  40.2381692  15.8099611  29.5180161
  38.2416752  18.6274099  25.6402722  37.3327971  18.3433132  25.7375192
  38.2711836  19.0473178  24.7806029  42.4168939  13.1672675  30.6394557
  41.6791696  12.6550061  30.9704799  42.6695713  12.7273056  29.8277834
  42.5180566   5.9448927  31.2336326  42.8239443   5.0846290  30.9462241
  43.2433171   6.5366547  31.0335320  28.8104923  16.3479613  29.6217924
  28.6129322  15.7548974  28.8968991  28.2551587  16.0431823  30.3393863
  36.7901646  16.2402720  31.7412517  36.8450256  15.2876556  31.6654994
  35.9792848  16.3962159  32.2253816  37.9392840  20.1682843  22.9790800
  37.5012270  19.4518702  22.5196438  38.6803281  20.3958958  22.4175892
  34.7294006  14.8579779  29.5002896  33.9161872  15.1573950  29.9068088
  35.2253000  14.4635468  30.2177378  40.3268218  15.3221604  38.3317790
  40.6817606  15.5493077  39.1912256  40.9740349  15.6539981  37.7095045
  46.0565955  18.4440040  29.0367119  45.9183853  18.6341636  28.1088308
  45.7002174  19.2059423  29.4935170  34.2208081  12.4298135  35.1164131
  34.8607460  12.2886894  34.4187094  33.3885611  12.1432648  34.7402733
  31.3051148  15.8743647  27.3058876  30.3748736  15.8128103  27.5228838
  31.4008620  15.3519600  26.5095517  31.2236697  12.3998460  29.8937118
  31.4843515  13.3143793  29.7846278  32.0453870  11.9322902  30.0433731
  32.6961623  13.8136217  37.0635942  33.3684676  13.6053579  36.4148591
  31.8691409  13.6158303  36.6241175  38.5987195  10.4398158  39.0801603
  37.9515110  11.1388108  38.9866080  39.3688210  10.8734302  39.4477851
  42.0065993  20.7047010  42.1552157  41.8551499  20.4757562  41.2382240
  41.9970672  21.6617612  42.1683502  38.7751329  18.2778923  37.1398423
  39.7043389  18.4290083  36.9667390  38.3542359  18.3662944  36.2847070
  33.0989120  17.0878820  37.8238380  32.9608918  16.3559059  38.4249919
  34.0094043  16.9987720  37.5422567  42.0604068  19.0267224  22.5722858
  41.4433238  18.3014053  22.4755911  41.5920556  19.7876585  22.2289932
  35.7271421  16.7998779  37.3122059  36.4371039  16.1591972  37.2708678
  35.6840729  17.0511674  38.2348240  43.7158199  23.7366133  40.2328638
  43.6570745  23.0525353  39.5659221  44.1177718  24.4785123  39.7809264
  34.4400355  13.7863997  39.1317699  33.9037712  13.3354736  39.7839295
  33.8517063  13.9209906  38.3888163  33.8502614  13.2452649  21.6944162
  32.9732080  13.1241449  21.3306409  34.3260367  12.4538727  21.4423051
  43.7175607  21.7005717  38.4642618  42.8302385  21.3631638  38.5869017
  44.2874158  20.9688748  38.7011384  25.3704754  18.0329808  31.7885669
  26.0575793  17.7191538  31.2006685  25.2152882  18.9371173  31.5152921
  30.1739476  12.9220005  36.2170693  30.0897665  12.3145675  35.4821103
  29.3522182  13.4129023  36.2180190  40.3463190  11.4073569  31.5840888
  40.8431889  10.6543531  31.2641958  39.5750171  11.4437885  31.0184098
  48.1992947  17.1113934  33.2259180  48.1882823  17.9938649  32.8553113
  47.3310326  16.7585485  33.0313717  36.9298158  13.5490952  31.3112573
  36.5595946  12.9961992  31.9993478  37.4257251  12.9449085  30.7587573
  44.8165522  16.0062575  29.6929346  45.2825974  16.8390567  29.6189648
  45.2673022  15.5407557  30.3974604  42.7882184   8.3743162  33.7320247
  41.8745264   8.6047389  33.9002454  43.2175286   8.4581606  34.5834279
  42.5588643  16.5633054  36.2320141  41.9060093  16.8108961  35.5772594
  42.9369023  15.7497192  35.8982618  38.6076216  17.3052865  42.7186178
  37.9316853  17.2046994  43.3888553  39.4303850  17.1492079  43.1822175
  24.9472730  16.1130402  34.0603137  24.9856829  15.5793992  34.8540255
  24.4413023  15.5865607  33.4414114  32.3263492  10.9594942  37.5565679
  32.3904819  11.8209773  37.1443077  32.2630612  10.3468944  36.8238037
  31.8015765  13.0318075  41.2038713  32.4287803  12.6495152  41.8176238
  30.9443683  12.8132277  41.5694406  42.2009873  23.4381050  42.8092449
  42.7449777  24.0511008  42.3147403  41.6196718  23.9960628  43.3259462
  28.5781307  14.8394504  27.1357068  28.8734748  13.9305182  27.0824122
  27.6769343  14.8182243  26.8138070  32.1075554  12.9150500  33.1184617
  31.3862140  13.5286468  32.9792090  32.8968810  13.4508265  33.0401263
  34.9101868  10.2504927  39.3925268  35.4336270  10.4967224  40.1551578
  34.6914201  11.0824962  38.9728406  30.3069149  12.5208602  27.2596393
  29.9781855  11.6405981  27.0771499  30.6608520  12.4656270  28.1472782
  33.4210972  12.8081571  27.6271871  33.7607045  13.3367493  26.9050479
  33.8683093  13.1461978  28.4030437  36.1154413  11.1918622  37.0774939
  35.7751233  10.3926435  37.4795619  35.4093419  11.4920333  36.5051772
  36.7670885   8.2767935  35.5302262  37.5896954   7.8028413  35.4081152
  37.0108948   9.0558418  36.0300948  35.4079119  11.3056193  25.8265164
  36.1287482  11.6837446  25.3228880  34.7844423  12.0245070  25.9300142
  39.5510242  12.0101342  26.7623496  39.7673857  12.8925980  26.4612324
  39.0704309  11.6187555  26.0329138  34.2909464  14.9687055  33.3394241
  34.1454044  15.2827358  34.2318522  33.8134667  15.5871956  32.7865139
  36.1505846  11.9589603  33.3875130  36.1367415  11.0630696  33.0507428
  36.8678274  11.9660267  34.0213416  38.0031977  12.3926943  35.4328258
  37.7449755  13.3144014  35.4312588  37.4717017  11.9957378  36.1228722
  28.7655126  17.5092400  36.2781902  28.2208594  18.2852208  36.4102176
  29.6434476  17.8563204  36.1201023  35.5542742  10.8403983  28.6562700
  35.6758654   9.9120630  28.8553588  35.2644785  10.8542669  27.7441016
  38.4233933   8.5258894  31.7929420  38.4455630   8.5898227  30.8381400
  38.8401992   7.6863403  31.9869926  48.8017557  18.2614153  29.8308643
  49.2448703  17.5121479  29.4327766  47.9244067  18.2524290  29.4482375
  29.5521148  16.6362296  39.1712059  28.8102884  16.7844931  39.7576689
  29.2313892  16.8970561  38.3078808  35.0383822  12.3535981  42.8652633
  35.0871977  13.2298104  42.4830402  35.5806336  11.8113374  42.2924276
  45.5238668  22.8977104  42.1453770  44.7334211  22.8801243  41.6058269
  45.2872022  23.4365398  42.9002806  45.6436543  19.7469570  39.4586498
  45.6934548  19.5819578  40.4002021  45.5350466  18.8796829  39.0684379
  42.9340305  15.7300498  40.7745805  43.8350168  15.5906963  40.4829803
  43.0088279  15.8954953  41.7143983  37.2683110  13.1067353  39.6198991
  36.3986420  13.4000919  39.3481580  37.5042591  13.6907798  40.3406255
  47.1454739  22.1666512  39.7028520  46.8539548  22.5296492  40.5391981
  46.5326871  21.4533520  39.5241852  45.3941928  17.2899127  38.1708578
  45.8696049  17.4826773  37.3627429  44.4707493  17.3458312  37.9251962
  32.2825434  18.4523294  27.7539656  32.0371476  17.5485624  27.9519866
  32.4521349  18.4540444  26.8119134  39.9722144   9.3246970  37.1364412
  40.4904088  10.0607997  36.8110900  39.6177277   9.6310963  37.9711171
  31.5521082  14.1851651  25.2525818  30.8590327  14.2596006  24.5965854
  31.3072834  13.4211995  25.7747335  40.2234738   5.7447253  32.6565308
  40.5036492   5.0770442  33.2825735  41.0085345   5.9376348  32.1439972
  44.0943597  14.1664887  36.4036884  45.0461020  14.2662984  36.4249108
  43.9247047  13.3743155  36.9134968  42.1157976  11.2520470  36.5896285
  41.5207908  11.5325483  35.8942773  41.8307673  11.7414371  37.3613026
  46.5731674  17.3871006  35.5179183  46.5407995  16.4487007  35.7038867
  47.1832298  17.4655043  34.7845008  38.4115005  16.2567059  21.5606387
  39.3574110  16.1273267  21.6294805  38.0329250  15.5181721  22.0375815
  46.7226163  14.1782050  35.5637466  46.2065212  13.3940506  35.3767395
  47.6066111  13.8500766  35.7283986  44.3836890   7.9223065  31.5233279
  44.1861711   7.6138154  32.4076611  44.9936595   8.6484704  31.6531209
  52.3908224  18.4487013  34.6585220  53.1211613  18.1872301  35.2192923
  51.7815170  17.7115735  34.6987288  50.4723521  16.5894876  35.2559671
  49.7456685  16.4550841  34.6476163  50.0570808  16.8971704  36.0616389
  38.2953698  20.3084805  43.0207044  39.2156707  20.4863404  43.2147091
  38.2603281  19.3640851  42.8686744  36.5957922  14.1817036  21.4961272
  35.6889378  13.8850148  21.5723986  36.8733903  13.8846854  20.6295559
  27.5135863  15.5023399  31.9460319  27.1938647  14.6488707  31.6534693
  26.9669291  15.7171977  32.7018286  31.2915770  18.2185840  35.6629825
  31.5101780  19.1502948  35.6817859  31.7041544  17.8593815  36.4484629
  38.2119988   8.7253925  27.6505514  37.4020716   8.3801010  28.0260760
  38.9004405   8.4161469  28.2393125  40.1410536   7.8031972  29.2729810
  40.6941575   8.2227426  29.9319834  40.3780623   6.8767720  29.3152766
  36.1643636  13.7919046  45.0532574  36.0640363  14.7413403  44.9844665
  35.9465178  13.4637285  44.1808644  35.3656707  11.0403971  21.6373252
  36.2275871  11.3658869  21.8969069  35.5507051  10.2535467  21.1246317
  27.3824123  19.1226311  33.9153440  26.6887594  18.7080263  33.4023395
  28.1297114  19.1646847  33.3186859  43.5189344   9.9132497  28.7808475
  42.9388013  10.5717301  28.3986527  43.2525276   9.0909842  28.3695892
  41.9692910   9.3137555  30.9829795  42.4692688   9.4254090  30.1744114
  42.6128518   9.0098608  31.6230603  36.0274906  17.2216185  43.8697636
  35.5441987  18.0216545  44.0761525  36.1135845  17.2324130  42.9165080
  29.2960865  19.0544564  31.7919455  29.2731553  19.1532252  30.8401338
  29.6061502  19.9009715  32.1136621  32.5447625  19.6821835  38.4736867
  33.3640514  20.1765914  38.4971705  32.8184433  18.7653804  38.4454435
  42.3014222  12.0732588  27.8364823  41.4140077  12.3582238  27.6185018
  42.7168211  11.9126351  26.9892100  45.6528758  12.0979109  31.5519162
  46.4289148  12.5875561  31.8243779  44.9276892  12.5237163  32.0091032
  48.0901316  12.8106728  32.6093103  48.6845807  12.5702464  31.8986411
  48.1627900  12.0913859  33.2366639  41.4457435  21.8377262  21.9312843
  42.1493285  22.0427265  22.5470499  40.7220084  22.4054024  22.1961926
  42.2755245  17.5887124  28.0515113  42.2190447  18.0455675  27.2122746
  42.8283588  16.8277808  27.8737956  46.0860051  13.3776856  28.8765233
  45.8296985  12.9773491  29.7073440  45.4612919  14.0920650  28.7515372
  50.3972389  16.1172929  31.3836524  49.8371947  16.1866118  32.1568086
  49.7915892  15.9413913  30.6636020  43.0090025  18.7791905  25.3467642
  42.9538828  18.6136176  24.4056086  42.3836080  19.4867938  25.5029832
  27.7982540  14.0159969  39.1729064  28.4441403  13.5058923  39.6616290
  27.5899691  14.7528651  39.7472490  40.3235932  21.0840817  44.6721205
  41.1927091  21.2581469  44.3107840  39.8442683  21.9035234  44.5496934
  36.3186150   8.2800014  24.9252961  36.3064820   9.2241854  25.0821232
  37.2109572   8.0970159  24.6312422  40.1338270   4.8742791  29.1798897
  39.3670665   4.3201277  29.3255580  40.5448975   4.9464659  30.0413049
  32.1380031  11.1627586  43.2704079  33.0011492  10.8064391  43.4807403
  31.5645441  10.8241481  43.9579483  51.9828408  32.7929443  34.0766480
  52.6206817  32.6736190  33.3729820  51.8649250  33.7410287  34.1354432
  48.7918114  32.7456871  34.0128004  48.4536625  32.6297936  33.1248539
  49.6607882  32.3448036  33.9929011  44.6504930  34.5992347  30.0024895
  44.0869795  34.5082284  29.2341183  44.5357325  33.7792252  30.4827388
  49.2737897  33.8991723  39.9714210  49.2626538  33.5044521  39.0994714
  49.4358536  33.1657795  40.5647981  50.2304488  38.2663315  25.3139360
  49.5792468  38.8517395  24.9273374  51.0248851  38.7969510  25.3734398
  44.1560115  35.3552452  25.7126495  44.9290991  34.8081439  25.5739370
  44.5085514  36.2196701  25.9240956  45.9945158  36.6828834  38.9193394
  45.7035024  37.5874465  38.8040060  46.6302142  36.7245362  39.6337464
  46.9201365  34.0605683  35.5094754  47.5164937  33.8361705  34.7951717
  46.9776336  33.3190428  36.1120201  46.4926393  31.5145118  23.3444945
  46.7451914  30.9926640  22.5828408  45.5550952  31.3511264  23.4471628
  51.5369676  30.5180897  31.1519688  52.3232765  30.1000320  30.8010105
  51.8008380  31.4226989  31.3201336  51.7079753  35.9553747  25.8508345
  51.0725586  36.0288373  26.5629249  51.3777160  36.5447346  25.1727424
  56.9378103  30.4556130  32.0552666  57.6703275  29.8855347  32.2890496
  56.1817459  30.0677730  32.4959172  46.2122682  33.4173224  25.5469320
  46.0958940  32.7418128  26.2150404  46.3224942  32.9305598  24.7301473
  48.5554223  32.8783371  29.2516009  48.1912430  32.3513992  29.9628930
  49.4121339  32.4881840  29.0782494  54.4603523  24.1677704  36.5147275
  54.1286848  25.0373115  36.2908490  53.8649137  23.8513988  37.1941305
  50.9535043  36.3690250  35.9143188  50.6535766  37.2715289  35.8058995
  50.6086103  36.1022433  36.7664341  54.3532187  28.8872790  33.5940625
  53.4449064  28.8188199  33.2999386  54.3019783  29.3644735  34.4222450
  48.1748931  30.3630928  25.2324024  48.0548556  30.8087979  26.0709504
  47.4801519  30.7116246  24.6737562  45.9355823  43.1334570  28.8814155
  45.8579853  44.0842395  28.9602636  45.3317466  42.7880443  29.5389082
  48.4273053  30.3062436  41.5375522  47.6506387  30.8656356  41.5278387
  49.0663616  30.7919219  42.0590392  56.2193833  27.0889228  35.3718499
  55.5768213  27.3821762  34.7258293  55.7148762  26.9742149  36.1771696
  53.8733997  30.8352402  26.0604358  54.7851853  31.0679788  25.8852056
  53.3643644  31.4189446  25.4979437  46.6819425  33.1147889  41.0993489
  47.4234109  33.6532933  40.8228313  45.9756410  33.7414178  41.2565041
  52.1574765  35.2577030  39.6965651  52.5658121  34.8159440  38.9520283
  51.4352026  34.6829657  39.9499844  48.5105835  30.1949636  37.0699208
  49.3567030  30.6189050  37.2133857  48.4504472  29.5383261  37.7637771
  52.4803579  35.8178220  33.4517940  51.8512442  35.9823934  32.7494007
  52.0929241  36.2319830  34.2228904  56.3592811  36.7532658  30.8062303
  55.6743849  37.1331559  30.2559337  56.4436660  37.3627985  31.5394251
  51.6605280  27.8554005  38.7280381  51.4166212  28.6096065  38.1914657
  51.9365210  28.2339352  39.5627628  53.6143743  34.3992617  37.4057647
  53.8260638  35.0424377  36.7292028  53.5673491  33.5654934  36.9379577
  51.2169972  27.0110438  34.3094219  50.3554451  27.3091691  34.6010957
  51.2432406  27.2280837  33.3775252  48.0331541  35.5552628  30.7168025
  48.4969887  35.8340331  29.9272647  47.7688339  34.6536073  30.5341115
  46.9700427  31.6775781  27.5257590  47.6724470  32.1296824  27.9931516
  46.6381056  31.0359599  28.1537483  45.4180789  30.2687537  41.9008799
  44.7879449  30.9503818  42.1344196  45.3116877  30.1570619  40.9561937
  54.7289571  37.2764572  35.5780004  55.5507014  36.8744760  35.2962686
  54.7251974  37.1732807  36.5296120  48.4946174  36.8248616  37.7340715
  48.5590607  37.2869023  38.5698887  47.7857098  36.1945981  37.8623025
  62.8195564  33.6203321  31.9264976  62.0659272  33.0510719  31.7708980
  62.9543105  33.5865985  32.8735610  48.2094192  38.4916723  27.6019695
  48.0739867  39.3368259  28.0304543  48.7504004  38.6936001  26.8385629
  44.6961531  24.5708303  44.2634050  44.3028477  24.0174502  44.9381695
  45.5127672  24.8818882  44.6540568  47.6129492  25.9866182  41.8554307
  48.3539206  26.5873335  41.7758769  47.8447415  25.2443820  41.2972349
  49.8362668  39.1140290  41.7320037  49.3926522  38.3276668  41.4140942
  50.4979882  39.3019440  41.0663928  44.5949789  40.6436091  36.2580716
  45.1457214  40.5153155  35.4857710  43.7561265  40.9430980  35.9075608
  51.9343906  39.3943090  39.7601438  51.9162382  40.2151971  39.2681708
  52.8563826  39.2697165  39.9851580  48.3916960  36.9087219  40.6024947
  48.9245297  36.1475507  40.3724255  47.8631041  36.6160871  41.3449101
  51.5586655  22.0147285  36.1318589  51.2150925  22.9048927  36.0557699
  51.9265618  21.8248943  35.2688174  51.5236938  32.0055896  24.6391024
  51.0083561  32.7760501  24.8779411  51.2514246  31.3321032  25.2624085
  49.1084049  26.8505597  29.6976262  48.2525645  26.4612447  29.5181901
  49.5211001  26.9297558  28.8376048  50.6383196  24.3851940  34.0967822
  50.1347991  24.3482075  33.2835627  50.9313803  25.2944683  34.1564478
  46.8826082  24.4690670  33.1034004  47.7479078  24.2733479  32.7439893
  46.9503590  24.2401022  34.0303360  56.4971212  34.7588251  26.5744197
  55.7200655  34.4199410  26.1299359  57.1762693  34.7640874  25.8999162
  51.3123241  29.8782988  26.4650805  51.0073377  30.1929137  27.3160948
  52.2653683  29.9564408  26.5078138  49.7569673  36.0373212  28.1143759
  49.2291035  35.3025971  27.8016996  49.2557176  36.8147888  27.8683727
  54.7362519  34.2322232  33.2310805  54.0786194  34.9221493  33.3190934
  55.5402918  34.6218664  33.5744791  53.5467978  32.5866605  31.2814747
  54.0599860  33.2196597  31.7836457  54.1969202  31.9867800  30.9158107
  44.8157988  28.7297339  24.4946256  43.9795300  29.0672025  24.8155530
  44.6762757  28.5946319  23.5573393  47.9022273  33.8553422  21.1178732
  46.9949335  33.6242675  21.3169881  48.3993305  33.0591041  21.3052713
  50.8090352  42.5650929  24.0375418  50.1352051  42.8682626  24.6460376
  51.1956174  43.3680009  23.6880875  50.0248809  30.0616060  33.5273087
  49.1071370  30.2831007  33.3694775  50.4408952  30.1362371  32.6684795
  50.8083856  31.4607476  28.6575768  51.5555675  31.9728873  28.3482890
  51.0775446  31.1391529  29.5180161  49.0810507  33.9566017  25.6402722
  48.1721726  33.6725050  25.7375192  49.1105590  34.3765095  24.7806029
  54.3129774  37.5672606  29.4093889  53.8592101  36.7263516  29.4659080
  53.6823741  38.2034005  29.7468670  53.2562694  28.4964592  30.6394557
  52.5185450  27.9841978  30.9704799  53.5089467  28.0564974  29.8277834
  52.7562713  39.4049103  30.3443708  53.0485688  39.9654160  29.6256073
  53.2661334  39.6977664  31.0996867  53.3574321  21.2740844  31.2336326
  53.6633198  20.4138208  30.9462241  54.0826926  21.8658464  31.0335320
  47.6295401  31.5694637  31.7412517  47.6844010  30.6168474  31.6654994
  46.8186603  31.7254076  32.2253816  48.7786594  35.4974760  22.9790800
  48.3406024  34.7810619  22.5196438  49.5197035  35.7250875  22.4175892
  45.5687761  30.1871697  29.5002896  44.7555626  30.4865868  29.9068088
  46.0646755  29.7927386  30.2177378  47.7196339  40.1829454  31.4337161
  47.6772517  40.4090300  30.5045693  48.6359037  39.9492829  31.5822962
  51.1661972  30.6513522  38.3317790  51.5211360  30.8784995  39.1912256
  51.8134104  30.9831898  37.7095045  56.8959709  33.7731957  29.0367119
  56.7577608  33.9633553  28.1088308  56.5395928  34.5351340  29.4935170
  56.9229089  35.8408484  34.0478391  57.3565596  35.7483774  34.8961445
  57.6360670  35.8165985  33.4098407  45.8362139  37.0592483  31.2299124
  46.6302738  36.5642803  31.0281699  45.1253832  36.5310346  30.8666829
  50.6556984  39.4410579  35.5811491  50.7094006  40.0101515  36.3489207
  49.7871765  39.6112464  35.2165528  43.5355377  29.1428135  37.0635942
  44.2078431  28.9345497  36.4148591  42.7085164  28.9450221  36.6241175
  57.7844638  35.8832185  36.5811276  57.9780529  36.7877996  36.8270551
  57.6845257  35.4239604  37.4149861  49.4380949  25.7690076  39.0801603
  48.7908864  26.4680025  38.9866080  50.2081965  26.2026220  39.4477851
  52.8459747  36.0338928  42.1552157  52.6945254  35.8049480  41.2382240
  52.8364427  36.9909529  42.1683502  49.6145084  33.6070841  37.1398423
  50.5437144  33.7582000  36.9667390  49.1936114  33.6954861  36.2847070
  48.4133415  37.6321505  34.9096961  48.2744501  37.2640289  35.7822899
  47.6248012  38.1469144  34.7380918  49.0081567  42.7330601  26.2522497
  49.1833323  42.2618645  27.0668120  48.3214355  43.3596368  26.4803758
  49.9638630  37.0103108  32.2985798  49.6288463  36.9703878  33.1943448
  49.4642576  36.3447824  31.8256209  52.8997822  34.3559142  22.5722858
  52.2826993  33.6305970  22.4755911  52.4314311  35.1168502  22.2289932
  46.5665175  32.1290697  37.3122059  47.2764794  31.4883889  37.2708678
  46.5234483  32.3803592  38.2348240  54.5551954  39.0658050  40.2328638
  54.4964500  38.3817271  39.5659221  54.9571472  39.8077040  39.7809264
  45.2794109  29.1155915  39.1317699  44.7431466  28.6646653  39.7839295
  44.6910817  29.2501824  38.3888163  43.5742653  45.8819964  33.0262357
  43.8139251  46.5138488  33.7041376  42.7311849  45.5308004  33.3127717
  44.6896368  28.5744566  21.6944162  43.8125834  28.4533367  21.3306409
  45.1654121  27.7830645  21.4423051  54.5569361  37.0297634  38.4642618
  53.6696140  36.6923556  38.5869017  55.1267912  36.2980666  38.7011384
  48.0870514  41.6899087  35.4303861  48.0140686  42.4954058  35.9423166
  47.6447908  41.8891053  34.6051883  47.8760294  40.9270857  28.9406683
  47.0927816  41.4692537  29.0344907  48.5753039  41.4444836  29.3400924
  51.1856944  26.7365486  31.5840888  51.6825644  25.9835449  31.2641958
  50.4143926  26.7729803  31.0184098  59.0386702  32.4405852  33.2259180
  59.0276578  33.3230567  32.8553113  58.1704081  32.0877403  33.0313717
  50.5469198  41.5885921  37.5862020  51.2597170  42.2233386  37.5137921
  50.0559227  41.6849787  36.7702022  52.2686725  35.4937173  29.1579312
  51.3343004  35.6138636  28.9884016  52.4463393  34.5909640  28.8939321
  47.7691913  28.8782869  31.3112573  47.3989700  28.3253910  31.9993478
  48.2651005  28.2741003  30.7587573  55.6559276  31.3354493  29.6929346
  56.1219728  32.1682484  29.6189648  56.1066777  30.8699474  30.3974604
  45.5981111  39.3380364  38.4067591  46.2990571  39.9716847  38.5596985
  45.1276226  39.6795096  37.6463230  53.7235507  37.6798314  26.6915498
  53.9995351  37.5654909  27.6009372  52.8540006  37.2815799  26.6527671
  53.6275939  23.7035080  33.7320247  52.7139019  23.9339307  33.9002454
  54.0569040  23.7873524  34.5834279  53.3982397  31.8924972  36.2320141
  52.7453848  32.1400879  35.5772594  53.7762777  31.0789110  35.8982618
  50.3589571  41.9284665  30.3348311  50.5411966  41.1106321  30.7976064
  51.1822557  42.1452357  29.8973201  50.6931737  40.8552850  27.5963360
  51.2219503  40.3445305  26.9833522  50.9559956  40.5395380  28.4608893
  49.4469970  32.6344783  42.7186178  48.7710607  32.5338912  43.3888553
  50.2697604  32.4783996  43.1822175  44.0487485  41.9067967  30.3561136
  43.3797860  42.3914094  29.8725176  43.9100354  42.1537187  31.2704514
  48.1892753  43.9411710  36.9543794  48.7411061  44.1043332  37.7192879
  48.5298947  44.5316148  36.2823819  42.6409519  28.3609992  41.2038713
  43.2681558  27.9787070  41.8176238  41.7837438  28.1424194  41.5694406
  53.0403628  38.7672968  42.8092449  53.5843532  39.3802926  42.3147403
  52.4590473  39.3252546  43.3259462  51.3261141  41.8893686  33.9407476
  51.2012280  41.0883426  33.4318422  51.9840232  42.3839879  33.4521446
  53.3896049  39.6902706  35.5687026  52.4426385  39.5708057  35.4965353
  53.7378822  38.8025204  35.6513288  45.7495622  25.5796845  39.3925268
  46.2730024  25.8259141  40.1551578  45.5307956  26.4116879  38.9728406
  50.3942482  39.4855422  31.7691379  50.2467445  38.5572129  31.9498949
  51.2195976  39.5075513  31.2848454  53.9976604  40.3083981  32.8556251
  54.9223152  40.1026842  32.7180703  53.8291908  40.0600382  33.7645593
  46.9548167  26.5210540  37.0774939  46.6144988  25.7218353  37.4795619
  46.2487174  26.8212251  36.5051772  47.6064639  23.6059852  35.5302262
  48.4290709  23.1320330  35.4081152  47.8502703  24.3850336  36.0300948
  50.3903997  27.3393260  26.7623496  50.6067611  28.2217897  26.4612324
  49.9098064  26.9479473  26.0329138  46.9899601  27.2881521  33.3875130
  46.9761170  26.3922614  33.0507428  47.7072029  27.2952185  34.0213416
  48.8425732  27.7218861  35.4328258  48.5843509  28.6435932  35.4312588
  48.3110772  27.3249296  36.1228722  53.7871920  40.8269648  28.2118343
  53.9608798  40.2616071  27.4592195  54.2800812  41.6270543  28.0297833
  49.2627687  23.8550812  31.7929420  49.2849384  23.9190145  30.8381400
  49.6795746  23.0155320  31.9869926  59.6411312  33.5906071  29.8308643
  60.0842458  32.8413396  29.4327766  58.7637822  33.5816207  29.4482375
  54.7747093  40.1436413  25.3115241  55.4697997  40.7643105  25.5302556
  55.1170243  39.2931764  25.5867619  56.6738516  37.5936118  26.8402572
  57.1989840  37.9323391  26.1151892  56.5860869  36.6583133  26.6565707
  48.3358565  41.5070192  38.9692449  48.6445691  41.2619339  39.8415148
  49.1334047  41.7116830  38.4811319  48.3579177  43.6608101  31.1997825
  47.9184167  43.1684480  31.8930682  49.1087294  43.1181069  30.9589900
  45.8053049  39.2046110  33.2720127  45.1833058  38.5416815  32.9722355
  46.4757916  39.2307242  32.5893775  45.8777576  27.6827898  42.8652633
  45.9265732  28.5590021  42.4830402  46.4200091  27.1405292  42.2924276
  56.3632422  38.2269022  42.1453770  55.5727966  38.2093161  41.6058269
  56.1265777  38.7657315  42.9002806  56.4830297  35.0761488  39.4586498
  56.5328302  34.9111496  40.4002021  56.3744220  34.2088747  39.0684379
  45.3666556  37.7550034  26.7478587  45.5154676  38.4385498  26.0945260
  46.1732999  37.7355124  27.2628043  53.7734059  31.0592416  40.7745805
  54.6743922  30.9198881  40.4829803  53.8482034  31.2246871  41.7143983
  48.1076865  28.4359271  39.6198991  47.2380174  28.7292837  39.3481580
  48.3436345  29.0199716  40.3406255  57.9848494  37.4958430  39.7028520
  57.6933302  37.8588410  40.5391981  57.3720625  36.7825438  39.5241852
  59.1844176  35.0611309  32.2231090  60.0191068  35.5001113  32.3868651
  59.3203305  34.5849963  31.4039336  56.2335682  32.6191044  38.1708578
  56.7089804  32.8118691  37.3627429  55.3101248  32.6750230  37.9251962
  50.8115899  24.6538888  37.1364412  51.3297842  25.3899915  36.8110900
  50.4571031  24.9602881  37.9711171  51.0628493  21.0739170  32.6565308
  51.3430247  20.4062359  33.2825735  51.8479100  21.2668266  32.1439972
  48.8661961  40.2498164  24.2190335  48.2935928  40.8688351  23.7660807
  49.4394755  40.7997526  24.7530257  54.9337351  29.4956804  36.4036884
  55.8854774  29.5954902  36.4249108  54.7640802  28.7035073  36.9134968
  52.9551731  26.5812388  36.5896285  52.3601663  26.8617400  35.8942773
  52.6701427  27.0706288  37.3613026  52.0859221  40.5335314  25.3498917
  53.0189894  40.4680876  25.5531793  51.9982434  41.3691581  24.8913450
  54.7147238  39.8501185  22.3102865  54.6360869  39.5161048  23.2038623
  55.5356905  40.3422953  22.3094337  57.4125429  32.7162924  35.5179183
  57.3801749  31.7778925  35.7038867  58.0226053  32.7946961  34.7845008
  49.2508760  31.5858977  21.5606387  50.1967865  31.4565185  21.6294805
  48.8723005  30.8473639  22.0375815  57.5619917  29.5073967  35.5637466
  57.0458966  28.7232424  35.3767395  58.4459866  29.1792684  35.7283986
  55.2230644  23.2514983  31.5233279  55.0255465  22.9430071  32.4076611
  55.8330350  23.9776622  31.6531209  63.2301979  33.7778931  34.6585220
  63.9605367  33.5164219  35.2192923  62.6208924  33.0407653  34.6987288
  61.3117276  31.9186793  35.2559671  60.5850439  31.7842758  34.6476163
  60.8964563  32.2263622  36.0616389  49.1347452  35.6376723  43.0207044
  50.0550462  35.8155322  43.2147091  49.0997035  34.6932768  42.8686744
  47.4351677  29.5108953  21.4961272  46.5283132  29.2142066  21.5723986
  47.7127658  29.2138771  20.6295559  50.9804291  23.1323890  29.2729810
  51.5335330  23.5519343  29.9319834  51.2174377  22.2059638  29.3152766
  47.0037390  29.1210964  45.0532574  46.9034117  30.0705321  44.9844665
  46.7858932  28.7929202  44.1808644  46.2050462  26.3695889  21.6373252
  47.0669626  26.6950787  21.8969069  46.3900806  25.5827385  21.1246317
  54.3583098  25.2424415  28.7808475  53.7781767  25.9009219  28.3986527
  54.0919031  24.4201760  28.3695892  52.8086664  24.6429473  30.9829795
  53.3086443  24.7546007  30.1744114  53.4522272  24.3390526  31.6230603
  46.8668660  32.5508102  43.8697636  46.3835742  33.3508463  44.0761525
  46.9529599  32.5616047  42.9165080  43.3841380  35.0113753  38.4736867
  44.2034269  35.5057832  38.4971705  43.6578188  34.0945721  38.4454435
  53.1407976  27.4024505  27.8364823  52.2533831  27.6874156  27.6185018
  53.5561965  27.2418269  26.9892100  56.4922512  27.4271026  31.5519162
  57.2682902  27.9167479  31.8243779  55.7670646  27.8529081  32.0091032
  58.9295071  28.1398646  32.6093103  59.5239562  27.8994382  31.8986411
  59.0021655  27.4205776  33.2366639  52.2851190  37.1669180  21.9312843
  52.9887040  37.3719183  22.5470499  51.5613838  37.7345942  22.1961926
  53.1149000  32.9179041  28.0515113  53.0584201  33.3747593  27.2122746
  53.6677342  32.1569726  27.8737956  56.9253806  28.7068773  28.8765233
  56.6690740  28.3065409  29.7073440  56.3006674  29.4212567  28.7515372
  61.2366144  31.4464846  31.3836524  60.6765702  31.5158036  32.1568086
  60.6309647  31.2705831  30.6636020  44.3061352  42.8801574  33.1354710
  44.1893737  43.8247006  33.0333401  43.4853799  42.5775135  33.5240509
  54.1937887  37.6051709  23.9811303  55.0283491  37.1732908  23.7988778
  54.0322230  37.4333723  24.9088197  53.8483779  34.1083823  25.3467642
  53.7932583  33.9428094  24.4056086  53.2229834  34.8159856  25.5029832
  51.1629686  36.4132734  44.6721205  52.0320846  36.5873387  44.3107840
  50.6836438  37.2327151  44.5496934  45.3315867  43.5329835  36.3510639
  46.2343113  43.5653446  36.6677134  45.1053237  42.6030286  36.3656975
  47.0869469  42.2860822  33.0120717  46.1365100  42.2862684  32.8985090
  47.3901955  41.5393557  32.4956752  50.9732024  20.2034708  29.1798897
  50.2064420  19.6493195  29.3255580  51.3842729  20.2756577  30.0413049
  42.9773785  26.4919504  43.2704079  43.8405247  26.1356309  43.4807403
  42.4039196  26.1533399  43.9579483  62.8222162  48.1221360  34.0766480
  63.4600572  48.0028108  33.3729820  62.7043005  49.0702204  34.1354432
  59.6311868  48.0748789  34.0128004  59.2930380  47.9589853  33.1248539
  60.5001637  47.6739954  33.9929011  55.4898684  49.9284265  30.0024895
  54.9263549  49.8374202  29.2341183  55.3751079  49.1084169  30.4827388
  60.1131651  49.2283640  39.9714210  60.1020292  48.8336439  39.0994714
  60.2752291  48.4949713  40.5647981  53.0363116  51.4235457  32.8409116
  53.8284408  51.0826281  32.4255415  53.2759766  51.5330432  33.7611269
  61.0698243  53.5955233  25.3139360  60.4186222  54.1809313  24.9273374
  61.8642606  54.1261428  25.3734398  54.9953870  50.6844370  25.7126495
  55.7684746  50.1373357  25.5739370  55.3479269  51.5488619  25.9240956
  56.8338912  52.0120752  38.9193394  56.5428778  52.9166383  38.8040060
  57.4695897  52.0537280  39.6337464  57.7595119  49.3897601  35.5094754
  58.3558692  49.1653623  34.7951717  57.8170091  48.6482346  36.1120201
  57.3320148  46.8437036  23.3444945  57.5845668  46.3218557  22.5828408
  56.3944707  46.6803181  23.4471628  62.3763431  45.8472814  31.1519688
  63.1626520  45.4292237  30.8010105  62.6402135  46.7518906  31.3201336
  62.5473508  51.2845665  25.8508345  61.9119341  51.3580291  26.5629249
  62.2170914  51.8739263  25.1727424  57.0516436  48.7465142  25.5469320
  56.9352695  48.0710045  26.2150404  57.1618696  48.2597516  24.7301473
  59.3947977  48.2075289  29.2516009  59.0306185  47.6805910  29.9628930
  60.2515093  47.8173758  29.0782494  59.0353464  43.2365189  24.2477357
  59.2027867  44.1045425  24.6147828  58.8450633  43.3992470  23.3238647
  61.7928798  51.6982168  35.9143188  61.4929521  52.6007206  35.8058995
  61.4479857  51.4314351  36.7664341  55.2441279  48.1495964  31.9479892
  54.3191775  48.0172179  32.1557584  55.4925692  48.9290184  32.4449834
  59.0142685  45.6922846  25.2324024  58.8942310  46.1379897  26.0709504
  58.3195274  46.0408164  24.6737562  52.6050090  47.7929238  32.7823681
  52.7342471  48.0463717  33.6963093  51.9247541  48.3856946  32.4628336
  56.7749577  58.4626488  28.8814155  56.6973607  59.4134313  28.9602636
  56.1711221  58.1172360  29.5389082  59.2666807  45.6354353  41.5375522
  58.4900141  46.1948273  41.5278387  59.9057370  46.1211136  42.0590392
  57.5213179  48.4439807  41.0993489  58.2627864  48.9824851  40.8228313
  56.8150165  49.0706095  41.2565041  62.9968519  50.5868947  39.6965651
  63.4051875  50.1451358  38.9520283  62.2745781  50.0121575  39.9499844
  59.3499589  45.5241554  37.0699208  60.1960784  45.9480968  37.2133857
  59.2898227  44.8675178  37.7637771  63.3197334  51.1470138  33.4517940
  62.6906196  51.3115852  32.7494007  62.9322996  51.5611747  34.2228904
  62.4999034  43.1845922  38.7280381  62.2559966  43.9387983  38.1914657
  62.7758965  43.5631270  39.5627628  64.4537497  49.7284535  37.4057647
  64.6654392  50.3716295  36.7292028  64.4067245  48.8946851  36.9379577
  62.0563726  42.3402355  34.3094219  61.1948205  42.6383609  34.6010957
  62.0826161  42.5572754  33.3775252  58.8725296  50.8844546  30.7168025
  59.3363641  51.1632249  29.9272647  58.6082094  49.9827990  30.5341115
  55.7649377  50.4316027  33.6547788  56.3350734  50.8603296  33.0165272
  56.3557488  50.1498612  34.3531974  57.8094182  47.0067698  27.5257590
  58.5118225  47.4588742  27.9931516  57.4774810  46.3651517  28.1537483
  56.2574543  45.5979455  41.9008799  55.6273204  46.2795736  42.1344196
  56.1510631  45.4862536  40.9561937  51.5519516  45.2651251  32.8274723
  50.7618570  45.5208779  32.3514834  52.0430763  46.0799589  32.9326764
  53.5034261  45.6295830  29.7858200  52.7065424  45.7414524  30.3041696
  53.2759853  45.9682482  28.9199091  59.3339929  52.1540533  37.7340715
  59.3984361  52.6160941  38.5698887  58.6250852  51.5237898  37.8623025
  49.8357219  45.5181741  35.2589714  50.0865257  46.4028751  35.5247290
  50.3716767  45.3386343  34.4864806  59.0487946  53.8208641  27.6019695
  58.9133621  54.6660177  28.0304543  59.5897759  54.0227919  26.8385629
  55.5355286  39.9000221  44.2634050  55.1422231  39.3466419  44.9381695
  56.3521426  40.2110799  44.6540568  52.5017344  51.3384079  28.1747620
  53.0141864  52.1327329  28.3253185  53.1540056  50.6410369  28.1081222
  54.3112228  54.4549835  30.2570373  54.4878857  55.3767800  30.0691357
  55.1069062  54.1408254  30.6864753  58.4523247  41.3158100  41.8554307
  59.1932960  41.9165253  41.7758769  58.6841170  40.5735738  41.2972349
  53.5964585  46.5014467  40.1332537  53.4818100  45.5999724  40.4339635
  52.7409103  46.7478164  39.7817353  60.6756423  54.4432207  41.7320037
  60.2320277  53.6568586  41.4140942  61.3373636  54.6311358  41.0663928
  55.4343544  55.9728009  36.2580716  55.9850969  55.8445072  35.4857710
  54.5955020  56.2722898  35.9075608  62.7737661  54.7235007  39.7601438
  62.7556136  55.5443888  39.2681708  63.6957581  54.5989083  39.9851580
  59.2310715  52.2379137  40.6024947  59.7639052  51.4767425  40.3724255
  58.7024796  51.9452789  41.3449101  62.3980410  37.3439203  36.1318589
  62.0544679  38.2340844  36.0557699  62.7659372  37.1540860  35.2688174
  50.4666260  49.6672733  28.9507191  51.3041482  50.0769742  28.7340898
  50.6444528  48.7272175  28.9207385  62.3630693  47.3347814  24.6391024
  61.8477316  48.1052419  24.8779411  62.0908001  46.6612950  25.2624085
  59.9477804  42.1797515  29.6976262  59.0919400  41.7904365  29.5181901
  60.3604755  42.2589475  28.8376048  61.4776950  39.7143858  34.0967822
  60.9741746  39.6773993  33.2835627  61.7707557  40.6236601  34.1564478
  57.7219836  39.7982588  33.1034004  58.5872833  39.6025396  32.7439893
  57.7897345  39.5692939  34.0303360  62.1516996  45.2074906  26.4650805
  61.8467131  45.5221055  27.3160948  63.1047438  45.2856326  26.5078138
  60.5963428  51.3665129  28.1143759  60.0684789  50.6317889  27.8016996
  60.0950930  52.1439806  27.8683727  55.3282155  42.0284796  30.4750370
  55.9025907  41.8059977  29.7423563  55.9153138  42.0973490  31.2278972
  64.3861732  47.9158522  31.2814747  64.8993614  48.5488514  31.7836457
  65.0362956  47.3159718  30.9158107  55.6551742  44.0589257  24.4946256
  54.8189055  44.3963943  24.8155530  55.5156512  43.9238236  23.5573393
  57.6304823  38.9026044  29.2025440  56.9769235  38.5875062  28.5782055
  57.5885297  38.2801785  29.9285263  58.7416028  49.1845340  21.1178732
  57.8343089  48.9534593  21.3169881  59.2387060  48.3882959  21.3052713
  60.8642563  45.3907978  33.5273087  59.9465125  45.6122925  33.3694775
  61.2802707  45.4654288  32.6684795  61.6477611  46.7899394  28.6575768
  62.3949430  47.3020791  28.3482890  61.9169201  46.4683446  29.5180161
  59.9204261  49.2857934  25.6402722  59.0115480  49.0016967  25.7375192
  59.9499345  49.7057013  24.7806029  65.1523529  52.8964524  29.4093889
  64.6985856  52.0555434  29.4659080  64.5217495  53.5325922  29.7468670
  64.0956448  43.8256510  30.6394557  63.3579205  43.3133896  30.9704799
  64.3483222  43.3856892  29.8277834  63.5956468  54.7341021  30.3443708
  63.8879442  55.2946078  29.6256073  64.1055088  55.0269582  31.0996867
  64.1968075  36.6032762  31.2336326  64.5026952  35.7430125  30.9462241
  64.9220680  37.1950382  31.0335320  50.4892432  47.0063449  29.6217924
  50.2916831  46.4132809  28.8968991  49.9339096  46.7015659  30.3393863
  58.4689155  46.8986555  31.7412517  58.5237765  45.9460391  31.6654994
  57.6580357  47.0545994  32.2253816  59.6180349  50.8266678  22.9790800
  59.1799779  50.1102537  22.5196438  60.3590790  51.0542793  22.4175892
  56.4081515  45.5163615  29.5002896  55.5949381  45.8157785  29.9068088
  56.9040509  45.1219304  30.2177378  58.5590093  55.5121372  31.4337161
  58.5166272  55.7382218  30.5045693  59.4752792  55.2784746  31.5822962
  62.0055727  45.9805439  38.3317790  62.3605115  46.2076912  39.1912256
  62.6527858  46.3123816  37.7095045  55.8995590  43.0881970  35.1164131
  56.5394969  42.9470729  34.4187094  55.0673120  42.8016484  34.7402733
  56.6755894  52.3884401  31.2299124  57.4696492  51.8934721  31.0281699
  55.9647586  51.8602264  30.8666829  61.4950738  54.7702496  35.5811491
  61.5487761  55.3393433  36.3489207  60.6265520  54.9404381  35.2165528
  52.9838657  46.5327482  27.3058876  52.0536245  46.4711938  27.5228838
  53.0796129  46.0103435  26.5095517  52.9024206  43.0582295  29.8937118
  53.1631024  43.9727629  29.7846278  53.7241379  42.5906738  30.0433731
  54.3749132  44.4720052  37.0635942  55.0472185  44.2637415  36.4148591
  53.5478918  44.2742138  36.6241175  60.2774704  41.0981993  39.0801603
  59.6302619  41.7971943  38.9866080  61.0475719  41.5318137  39.4477851
  63.6853502  51.3630846  42.1552157  63.5339008  51.1341397  41.2382240
  63.6758181  52.3201447  42.1683502  60.4538838  48.9362758  37.1398423
  61.3830898  49.0873918  36.9667390  60.0329868  49.0246779  36.2847070
  59.2527170  52.9613423  34.9096961  59.1138255  52.5932207  35.7822899
  58.4641766  53.4761062  34.7380918  59.8475322  58.0622519  26.2522497
  60.0227077  57.5910562  27.0668120  59.1608110  58.6888285  26.4803758
  60.8032385  52.3395025  32.2985798  60.4682218  52.2995795  33.1943448
  60.3036331  51.6739741  31.8256209  54.7776629  47.7462655  37.8238380
  54.6396427  47.0142894  38.4249919  55.6881552  47.6571556  37.5422567
  63.7391577  49.6851060  22.5722858  63.1220747  48.9597888  22.4755911
  63.2708065  50.4460420  22.2289932  57.4058930  47.4582615  37.3122059
  58.1158548  46.8175807  37.2708678  57.3628238  47.7095510  38.2348240
  56.1187864  44.4447833  39.1317699  55.5825221  43.9938571  39.7839295
  55.5304572  44.5793741  38.3888163  54.4136407  61.2111882  33.0262357
  54.6533005  61.8430406  33.7041376  53.5705604  60.8599922  33.3127717
  55.5290122  43.9036484  21.6944162  54.6519589  43.7825285  21.3306409
  56.0047876  43.1122562  21.4423051  47.0492263  48.6913644  31.7885669
  47.7363302  48.3775374  31.2006685  46.8940391  49.5955008  31.5152921
  51.8526985  43.5803840  36.2170693  51.7685174  42.9729510  35.4821103
  51.0309691  44.0712859  36.2180190  58.9264269  57.0191004  35.4303861
  58.8534440  57.8245976  35.9423166  58.4841662  57.2182970  34.6051883
  58.7154049  56.2562774  28.9406683  57.9321570  56.7984455  29.0344907
  59.4146794  56.7736754  29.3400924  62.0250699  42.0657404  31.5840888
  62.5219398  41.3127366  31.2641958  61.2537680  42.1021721  31.0184098
  61.3862952  56.9177838  37.5862020  62.0990925  57.5525303  37.5137921
  60.8952981  57.0141704  36.7702022  63.1080479  50.8229091  29.1579312
  62.1736758  50.9430554  28.9884016  63.2857148  49.9201558  28.8939321
  58.6085667  44.2074787  31.3112573  58.2383455  43.6545827  31.9993478
  59.1044760  43.6032920  30.7587573  56.4374866  54.6672282  38.4067591
  57.1384325  55.3008765  38.5596985  55.9669981  55.0087013  37.6463230
  64.5629262  53.0090232  26.6915498  64.8389106  52.8946826  27.6009372
  63.6933761  52.6107717  26.6527671  64.4669693  39.0326997  33.7320247
  63.5532773  39.2631224  33.9002454  64.8962795  39.1165441  34.5834279
  64.2376152  47.2216889  36.2320141  63.5847602  47.4692797  35.5772594
  64.6156532  46.4081028  35.8982618  61.1983326  57.2576582  30.3348311
  61.3805720  56.4398238  30.7976064  62.0216312  57.4744275  29.8973201
  61.5325491  56.1844768  27.5963360  62.0613258  55.6737222  26.9833522
  61.7953711  55.8687298  28.4608893  60.2863725  47.9636700  42.7186178
  59.6104362  47.8630830  43.3888553  61.1091359  47.8075914  43.1822175
  52.0342584  54.2008637  35.3398693  52.6196021  53.4552325  35.4726598
  51.8367422  54.5112594  36.2235357  54.8881239  57.2359884  30.3561136
  54.2191615  57.7206012  29.8725176  54.7494109  57.4829105  31.2704514
  46.6260239  46.7714237  34.0603137  46.6644338  46.2377828  34.8540255
  46.1200532  46.2449443  33.4414114  59.0286508  59.2703628  36.9543794
  59.5804816  59.4335249  37.7192879  59.3692701  59.8608066  36.2823819
  54.0051001  41.6178778  37.5565679  54.0692328  42.4793609  37.1443077
  53.9418121  41.0052779  36.8238037  53.4803274  43.6901910  41.2038713
  54.1075312  43.3078987  41.8176238  52.6231192  43.4716112  41.5694406
  63.8797382  54.0964885  42.8092449  64.4237286  54.7094844  42.3147403
  63.2984227  54.6544464  43.3259462  50.2568816  45.4978339  27.1357068
  50.5522257  44.5889018  27.0824122  49.3556852  45.4766079  26.8138070
  53.7863063  43.5734336  33.1184617  53.0649649  44.1870304  32.9792090
  54.5756319  44.1092101  33.0401263  64.2289803  55.0194623  35.5687026
  63.2820139  54.8999975  35.4965353  64.5772577  54.1317121  35.6513288
  56.5889377  40.9088762  39.3925268  57.1123779  41.1551059  40.1551578
  56.3701710  41.7408797  38.9728406  51.9856658  43.1792437  27.2596393
  51.6569364  42.2989816  27.0771499  52.3396029  43.1240106  28.1472782
  61.2336237  54.8147340  31.7691379  61.0861199  53.8864047  31.9498949
  62.0589730  54.8367430  31.2848454  55.0998481  43.4665407  27.6271871
  55.4394554  43.9951328  26.9050479  55.5470602  43.8045813  28.4030437
  57.7941922  41.8502457  37.0774939  57.4538742  41.0510271  37.4795619
  57.0880928  42.1504168  36.5051772  58.4458394  38.9351770  35.5302262
  59.2684463  38.4612248  35.4081152  58.6896457  39.7142254  36.0300948
  57.0866628  41.9640028  25.8265164  57.8074991  42.3421281  25.3228880
  56.4631932  42.6828905  25.9300142  61.2297751  42.6685177  26.7623496
  61.4461365  43.5509815  26.4612324  60.7491818  42.2771391  26.0329138
  55.9696972  45.6270891  33.3394241  55.8241553  45.9411194  34.2318522
  55.4922176  46.2455791  32.7865139  57.8293355  42.6173439  33.3875130
  57.8154924  41.7214532  33.0507428  58.5465783  42.6244102  34.0213416
  59.6819486  43.0510779  35.4328258  59.4237264  43.9727849  35.4312588
  59.1504526  42.6541213  36.1228722  50.4442635  48.1676235  36.2781902
  49.8996103  48.9436043  36.4102176  51.3221985  48.5147039  36.1201023
  57.2330251  41.4987819  28.6562700  57.3546162  40.5704465  28.8553588
  56.9432294  41.5126505  27.7441016  60.1021442  39.1842729  31.7929420
  60.1243139  39.2482062  30.8381400  60.5189501  38.3447238  31.9869926
  51.2308657  47.2946131  39.1712059  50.4890393  47.4428767  39.7576689
  50.9101401  47.5554397  38.3078808  59.1752319  56.8362109  38.9692449
  59.4839446  56.5911256  39.8415148  59.9727801  57.0408748  38.4811319
  59.1972931  58.9900019  31.1997825  58.7577921  58.4976398  31.8930682
  59.9481048  58.4472987  30.9589900  51.6765270  55.1811560  31.2022453
  52.5023290  54.8815332  30.8221097  51.3259322  54.4119182  31.6512242
  56.6446803  54.5338028  33.2720127  56.0226813  53.8708733  32.9722355
  57.3151670  54.5599160  32.5893775  49.8773875  53.0997886  32.1611387
  49.0405784  52.6720061  31.9795388  49.8497521  53.2930330  33.0982178
  56.7171331  43.0119816  42.8652633  56.7659486  43.8881939  42.4830402
  57.2593845  42.4697209  42.2924276  56.2060310  53.0841951  26.7478587
  56.3548431  53.7677416  26.0945260  57.0126754  53.0647042  27.2628043
  58.9470619  43.7651189  39.6198991  58.0773929  44.0584755  39.3481580
  59.1830100  44.3491634  40.3406255  53.9612943  49.1107129  27.7539656
  53.7158985  48.2069459  27.9519866  54.1308858  49.1124280  26.8119134
  61.6509653  39.9830805  37.1364412  62.1691597  40.7191832  36.8110900
  61.2964786  40.2894799  37.9711171  53.2308591  44.8435487  25.2525818
  52.5377836  44.9179842  24.5965854  52.9860343  44.0795830  25.7747335
  61.9022247  36.4031088  32.6565308  62.1824001  35.7354277  33.2825735
  62.6872854  36.5960184  32.1439972  59.7055716  55.5790082  24.2190335
  59.1329683  56.1980269  23.7660807  60.2788509  56.1289444  24.7530257
  63.7945485  41.9104305  36.5896285  63.1995417  42.1909318  35.8942773
  63.5095182  42.3998206  37.3613026  62.9252976  55.8627232  25.3498917
  63.8583649  55.7972794  25.5531793  62.8376188  56.6983499  24.8913450
  60.0902514  46.9150895  21.5606387  61.0361619  46.7857103  21.6294805
  59.7116759  46.1765557  22.0375815  59.9741207  50.9668641  43.0207044
  60.8944216  51.1447240  43.2147091  59.9390790  50.0224686  42.8686744
  58.2745431  44.8400871  21.4961272  57.3676887  44.5433984  21.5723986
  58.5521412  44.5430689  20.6295559  49.1923372  46.1607234  31.9460319
  48.8726156  45.3072543  31.6534693  48.6456800  46.3755813  32.7018286
  52.9703279  48.8769675  35.6629825  53.1889289  49.8086783  35.6817859
  53.3829053  48.5177650  36.4484629  59.8907497  39.3837761  27.6505514
  59.0808225  39.0384846  28.0260760  60.5791914  39.0745305  28.2393125
  61.8198045  38.4615808  29.2729810  62.3729084  38.8811261  29.9319834
  62.0568132  37.5351556  29.3152766  57.8431145  44.4502881  45.0532574
  57.7427872  45.3997238  44.9844665  57.6252687  44.1221120  44.1808644
  57.0444216  41.6987806  21.6373252  57.9063380  42.0242705  21.8969069
  57.2294560  40.9119302  21.1246317  49.0611632  49.7810146  33.9153440
  48.3675103  49.3664099  33.4023395  49.8084623  49.8230682  33.3186859
  63.6480419  39.9721390  30.9829795  64.1480197  40.0837925  30.1744114
  64.2916027  39.6682443  31.6230603  57.7062415  47.8800020  43.8697636
  57.2229496  48.6800380  44.0761525  57.7923354  47.8907965  42.9165080
  50.9748374  49.7128400  31.7919455  50.9519062  49.8116087  30.8401338
  51.2849011  50.5593551  32.1136621  53.6335752  51.7704555  35.9066070
  54.5879006  51.7388497  35.8396001  53.4348276  51.3095179  36.7216296
  54.2235134  50.3405671  38.4736867  55.0428023  50.8349749  38.4971705
  54.4971942  49.4237639  38.4454435  63.9801731  42.7316423  27.8364823
  63.0927586  43.0166074  27.6185018  64.3955720  42.5710187  26.9892100
  51.9885981  57.3124174  32.9236268  51.8540449  56.5524575  32.3574266
  51.5718043  58.0365074  32.4565057  63.1244944  52.4961098  21.9312843
  63.8280794  52.7011100  22.5470499  62.4007593  53.0637860  22.1961926
  63.9542754  48.2470959  28.0515113  63.8977956  48.7039510  27.2122746
  64.5071097  47.4861644  27.8737956  55.1455107  58.2093491  33.1354710
  55.0287491  59.1538924  33.0333401  54.3247553  57.9067053  33.5240509
  64.6877534  49.4375740  25.3467642  64.6326337  49.2720012  24.4056086
  64.0623589  50.1451773  25.5029832  49.4770049  44.6743805  39.1729064
  50.1228912  44.1642759  39.6616290  49.2687200  45.4112486  39.7472490
  62.0023441  51.7424652  44.6721205  62.8714600  51.9165304  44.3107840
  61.5230192  52.5619069  44.5496934  57.9973659  38.9383849  24.9252961
  57.9852329  39.8825689  25.0821232  58.8897081  38.7553995  24.6312422
  56.1709621  58.8621753  36.3510639  57.0736868  58.8945363  36.6677134
  55.9446991  57.9322204  36.3656975  57.9263223  57.6152740  33.0120717
  56.9758854  57.6154601  32.8985090  58.2295709  56.8685474  32.4956752
  61.8125779  35.5326626  29.1798897  61.0458174  34.9785113  29.3255580
  62.2236483  35.6048495  30.0413049  53.8167540  41.8211422  43.2704079
  54.6799001  41.4648227  43.4807403  53.2432950  41.4825317  43.9579483
  35.0962070   4.8104775  15.6059462  35.0186099   5.7612600  15.6847943
  34.4923713   4.4650648  16.2634388  37.3700439   0.1686928  14.3265002
  37.2346113   1.0138464  14.7549849  37.9110251   0.3706206  13.5630935
  32.6324721   0.8028122  16.9815680  32.8091349   1.7246087  16.7936664
  33.4281554   0.4886542  17.4110060  33.7556036   2.3206296  22.9826022
  34.3063461   2.1923360  22.2103016  32.9167512   2.6201185  22.6320915
  39.9696599   4.2421134  10.7620725  39.2958298   4.5452831  11.3705682
  40.3562421   5.0450214  10.4126182  36.8802585   1.8599659  18.1582467
  36.8378764   2.0860505  17.2290999  37.7965284   1.6263034  18.3068269
  39.8163231   1.1180783  22.3056798  39.8700253   1.6871720  23.0734514
  38.9478012   1.2882669  21.9410835  38.1687814   4.4100806  12.9767804
  38.3439570   3.9388850  13.7913426  37.4820602   5.0366573  13.2049065
  32.7348899   7.5590169  19.7507664  32.9745498   8.1908693  20.4286683
  31.8918096   7.2078209  20.0373023  37.2476761   3.3669292  22.1549168
  37.1746933   4.1724263  22.6668473  36.8054154   3.5661257  21.3297189
  37.0366541   2.6041062  15.6651989  36.2534063   3.1462742  15.7590214
  37.7359286   3.1215041  16.0646231  39.7075445   3.2656126  24.3107327
  40.4203417   3.9003590  24.2383228  39.2165473   3.3619992  23.4947328
  34.7587358   1.0150569  25.1312897  35.4596818   1.6487052  25.2842292
  34.2882473   1.3565301  24.3708537  39.5195818   3.6054870  17.0593618
  39.7018213   2.7876526  17.5221370  40.3428804   3.8222562  16.6218508
  39.8537984   2.5323055  14.3208667  40.3825750   2.0215509  13.7078829
  40.1166203   2.2165585  15.1854200  30.3555076   0.5486924  22.0644000
  30.9408513  -0.1969388  22.1971904  30.1579915   0.8590881  22.9480664
  33.2093732   3.5838172  17.0806442  32.5404107   4.0684299  16.5970483
  33.0706601   3.8307392  17.9949821  37.3499000   5.6181915  23.6789101
  37.9017308   5.7813537  24.4438186  37.6905194   6.2086353  23.0069126
  40.4867387   3.5663891  20.6652783  40.3618527   2.7653630  20.1563729
  41.1446478   4.0610084  20.1766753  37.4964811   3.1840397  25.6937755
  37.8051938   2.9389543  26.5660455  38.2940293   3.3887035  25.2056625
  37.5185423   5.3378306  17.9243132  37.0790414   4.8454685  18.6175988
  38.2693540   4.7951274  17.6835207  29.9977762   1.5289847  17.9267760
  30.8235782   1.2293619  17.5466403  29.6471814   0.7597470  18.3757549
  34.9659296   0.8816315  19.9965433  34.3439305   0.2187020  19.6967661
  35.6364163   0.9077447  19.3139081  28.1986368  -0.5523826  18.8856693
  27.3618276  -0.9801652  18.7040695  28.1710013  -0.3591383  19.8227485
  38.0268208   1.9268369  10.9435641  37.4542175   2.5458556  10.4906113
  38.6001002   2.4767731  11.4775563  41.2465468   2.2105519  12.0744224
  42.1796141   2.1451081  12.2777099  41.1588681   3.0461786  11.6158756
  30.3098473   3.6602462  19.6481574  30.1752941   2.9002862  19.0819572
  29.8930536   4.3843361  19.1810363  33.4667599   4.5571779  19.8600017
  33.3499983   5.5017211  19.7578707  32.6460045   4.2545340  20.2485816
  34.4922113   5.2100040  23.0755945  35.3949360   5.2423651  23.3922440
  34.2659483   4.2800491  23.0902281  36.2475715   3.9631027  19.7366024
  35.2971346   3.9632889  19.6230396  36.5508201   3.2163762  19.2202059
  51.9828409   9.7991565  20.8011786  52.6206819   9.6798313  20.0975126
  51.8649252  10.7472409  20.8599739  48.7918115   9.7518993  20.7373311
  48.4536627   9.6360058  19.8493846  49.6607883   9.3510159  20.7174317
  44.6504931  11.6054470  16.7270202  44.0869796  11.5144407  15.9586490
  44.5357326  10.7854374  17.2072695  49.2737898  10.9053845  26.6959517
  49.2626539  10.5106643  25.8240020  49.4358538  10.1719918  27.2893288
  42.1969363  13.1005661  19.5654422  42.9890655  12.7596486  19.1500722
  42.4366013  13.2100637  20.4856576  50.2304489  15.2725438  12.0384667
  49.5792469  15.8579518  11.6518681  51.0248852  15.8031632  12.0979704
  44.1560117  12.3614575  12.4371801  44.9290993  11.8143562  12.2984677
  44.5085516  13.2258824  12.6486263  45.9945159  13.6890957  25.6438701
  45.7035025  14.5936588  25.5285367  46.6302144  13.7307485  26.3582770
  46.9201366  11.0667806  22.2340060  47.5164938  10.8423828  21.5197023
  46.9776338  10.3252551  22.8365508  46.4926394   8.5207241  10.0690251
  46.7451915   7.9988762   9.3073714  45.5550954   8.3573386  10.1716935
  51.5369677   7.5243019  17.8764994  52.3232767   7.1062442  17.5255411
  51.8008382   8.4289111  18.0446643  51.7079755  12.9615870  12.5753651
  51.0725588  13.0350496  13.2874556  51.3777161  13.5509468  11.8972730
  46.2122683  10.4235347  12.2714626  46.0958941   9.7480250  12.9395710
  46.3224943   9.9367721  11.4546779  48.5554224   9.8845494  15.9761315
  48.1912431   9.3576115  16.6874237  49.4121340   9.4943963  15.8027801
  48.1959711   4.9135394  10.9722664  48.3634113   5.7815630  11.3393135
  48.0056880   5.0762675  10.0483953  50.9535044  13.3752373  22.6388494
  50.6535767  14.2777411  22.5304301  50.6086104  13.1084556  23.4909647
  44.4047526   9.8266169  18.6725199  43.4798022   9.6942383  18.8802890
  44.6531939  10.6060389  19.1695141  48.1748932   7.3693051  11.9569331
  48.0548557   7.8150102  12.7954811  47.4801520   7.7178369  11.3982869
  41.7656337   9.4699443  19.5068988  41.8948718   9.7233922  20.4208399
  41.0853788  10.0627151  19.1873643  45.9355824  20.1396693  15.6059462
  45.8579854  21.0904518  15.6847943  45.3317468  19.7942565  16.2634388
  48.4273054   7.3124558  28.2620829  47.6506388   7.8718478  28.2523693
  49.0663617   7.7981341  28.7835699  53.8733998   7.8414524  12.7849665
  54.7851854   8.0741911  12.6097362  53.3643645   8.4251568  12.2224743
  46.6819426  10.1210012  27.8238796  47.4234111  10.6595056  27.5473619
  45.9756412  10.7476300  27.9810348  52.1574766  12.2639152  26.4210957
  52.5658122  11.8221563  25.6765590  51.4352027  11.6891780  26.6745150
  48.5105836   7.2011759  23.7944514  49.3567031   7.6251172  23.9379163
  48.4504474   6.5445383  24.4883077  52.4803580  12.8240343  20.1763246
  51.8512443  12.9886057  19.4739314  52.0929243  13.2381952  20.9474210
  56.3592812  13.7594781  17.5307610  55.6743851  14.1393682  16.9804643
  56.4436662  14.3690107  18.2639558  53.6143744  11.4054740  24.1302954
  53.8260639  12.0486499  23.4537335  53.5673492  10.5717056  23.6624884
  48.0331542  12.5614751  17.4413331  48.4969888  12.8402454  16.6517954
  47.7688340  11.6598195  17.2586422  44.9255623  12.1086232  20.3793095
  45.4956980  12.5373501  19.7410579  45.5163735  11.8268817  21.0777280
  46.9700428   8.6837903  14.2502896  47.6724472   9.1358947  14.7176823
  46.6381057   8.0421722  14.8782790  45.4180790   7.2749660  28.6254106
  44.7879450   7.9565941  28.8589503  45.3116878   7.1632741  27.6807244
  40.7125762   6.9421456  19.5520030  39.9224816   7.1978984  19.0760141
  41.2037010   7.7569794  19.6572071  54.7289572  14.2826695  22.3025311
  55.5507016  13.8806882  22.0207992  54.7251975  14.1794929  23.2541427
  42.6640508   7.3066035  16.5103507  41.8671671   7.4184729  17.0287002
  42.4366100   7.6452687  15.6444397  48.4946175  13.8310738  24.4586021
  48.5590608  14.2931146  25.2944193  47.7857099  13.2008103  24.5868331
  38.9963465   7.1951946  21.9835021  39.2471504   8.0798956  22.2492597
  39.5323014   7.0156548  21.2110113  62.8195565  10.6265444  18.6510282
  62.0659273  10.0572842  18.4954287  62.9543106  10.5928108  19.5980917
  48.2094193  15.4978846  14.3265002  48.0739868  16.3430382  14.7549849
  48.7504006  15.6998123  13.5630935  41.6623590  13.0154284  14.8992927
  42.1748111  13.8097534  15.0498491  42.3146303  12.3180574  14.8326528
  43.4718475  16.1320040  16.9815680  43.6485103  17.0538005  16.7936664
  44.2675309  15.8178459  17.4110060  42.7570832   8.1784672  26.8577843
  42.6424347   7.2769929  27.1584942  41.9015349   8.4248369  26.5062660
  49.8362669  16.1202412  28.4565344  49.3926524  15.3338791  28.1386248
  50.4979883  16.3081563  27.7909235  44.5949791  17.6498214  22.9826022
  45.1457216  17.5215277  22.2103016  43.7561266  17.9493103  22.6320915
  51.9343907  16.4005212  26.4846745  51.9162383  17.2214093  25.9927014
  52.8563828  16.2759287  26.7096886  48.3916962  13.9149342  27.3270253
  48.9245298  13.1537630  27.0969561  47.8631043  13.6222994  28.0694408
  39.6272507  11.3442938  15.6752497  40.4647729  11.7539947  15.4586205
  39.8050775  10.4042380  15.6452691  51.5236939   9.0118019  11.3636330
  51.0083563   9.7822623  11.6024718  51.2514248   8.3383155  11.9869392
  56.4971213  11.7650373  13.2989504  55.7200656  11.4261533  12.8544666
  57.1762694  11.7702997  12.6244469  51.3123242   6.8845111  13.1896111
  51.0073378   7.1991260  14.0406255  52.2653685   6.9626531  13.2323444
  49.7569674  13.0435334  14.8389065  49.2291036  12.3088094  14.5262303
  49.2557177  13.8210011  14.5929034  54.7362520  11.2384355  19.9556112
  54.0786195  11.9283616  20.0436240  55.5402920  11.6280787  20.2990098
  44.4888402   3.7055000  17.1995677  45.0632154   3.4830182  16.4668870
  45.0759384   3.7743695  17.9524278  53.5467979   9.5928727  18.0060053
  54.0599861  10.2258719  18.5081763  54.1969203   8.9929923  17.6403413
  44.8157989   5.7359462  11.2191562  43.9795301   6.0734148  11.5400837
  44.6762759   5.6008441  10.2818699  47.9022274  10.8615544   7.8424038
  46.9949336  10.6304798   8.0415187  48.3993306  10.0653164   8.0298020
  50.8090353  19.5713052  10.7620725  50.1352052  19.8744748  11.3705682
  51.1956175  20.3742132  10.4126182  50.0248810   7.0678183  20.2518394
  49.1071371   7.2893130  20.0940082  50.4408954   7.1424493  19.3930101
  50.8083858   8.4669599  15.3821074  51.5555677   8.9790996  15.0728196
  51.0775447   8.1453651  16.2425468  49.0810508  10.9628139  12.3648029
  48.1721727  10.6787172  12.4620498  49.1105592  11.3827218  11.5051335
  54.3129775  14.5734729  16.1339196  53.8592102  13.7325639  16.1904387
  53.6823742  15.2096127  16.4713976  52.7562715  16.4111226  17.0689014
  53.0485689  16.9716283  16.3501380  53.2661335  16.7039787  17.8242173
  39.6498678   8.6833653  16.3463231  39.4523078   8.0903014  15.6214297
  39.0945342   8.3785864  17.0639170  47.6295402   8.5756760  18.4657824
  47.6844012   7.6230596  18.3900300  46.8186604   8.7316199  18.9499122
  48.7786596  12.5036883   9.7036107  48.3406026  11.7872742   9.2441744
  49.5197037  12.7312998   9.1421199  45.5687762   7.1933820  16.2248203
  44.7555627   7.4927990  16.6313395  46.0646756   6.7989508  16.9422685
  47.7196340  17.1891577  18.1582467  47.6772519  17.4152423  17.2290999
  48.6359039  16.9554951  18.3068269  51.1661974   7.6575644  25.0563097
  51.5211361   7.8847117  25.9157562  51.8134105   7.9894021  24.4340352
  56.8959711  10.7794080  15.7612426  56.7577609  10.9695676  14.8333615
  56.5395929  11.5413463  16.2180477  45.0601837   4.7652175  21.8409438
  45.7001216   4.6240934  21.1432401  44.2279367   4.4786689  21.4648040
  56.9229090  12.8470607  20.7723697  57.3565597  12.7545896  21.6206751
  57.6360671  12.8228108  20.1343713  45.8362141  14.0654606  17.9544430
  46.6302739  13.5704926  17.7527005  45.1253833  13.5372469  17.5912136
  50.6556985  16.4472701  22.3056798  50.7094007  17.0163637  23.0734514
  49.7871766  16.6174586  21.9410835  42.1444904   8.2097687  14.0304183
  41.2142492   8.1482143  14.2474145  42.2402376   7.6873640  13.2340824
  42.0630453   4.7352500  16.6182425  42.3237270   5.6497833  16.5091585
  42.8847625   4.2676943  16.7679037  43.5355378   6.1490257  23.7881249
  44.2078432   5.9407619  23.1393898  42.7085165   5.9512343  23.3486481
  57.7844640  12.8894308  23.3056583  57.9780530  13.7940118  23.5515858
  57.6845258  12.4301727  24.1395168  52.8459748  13.0401050  28.8797463
  52.6945255  12.8111602  27.9627547  52.8364428  13.9971652  28.8928808
  49.6145085  10.6132963  23.8643730  50.5437145  10.7644123  23.6912697
  49.1936115  10.7016984  23.0092376  48.4133417  14.6383628  21.6342267
  48.2744502  14.2702412  22.5068205  47.6248013  15.1531267  21.4626225
  49.0081569  19.7392724  12.9767804  49.1833324  19.2680767  13.7913426
  48.3214357  20.3658490  13.2049065  49.9638632  14.0165230  19.0231105
  49.6288464  13.9766000  19.9188755  49.4642577  13.3509946  18.5501515
  43.9382876   9.4232860  24.5483686  43.8002674   8.6913099  25.1495225
  44.8487799   9.3341760  24.2667874  52.8997823  11.3621265   9.2968165
  52.2826994  10.6368093   9.2001217  52.4314312  12.1230625   8.9535239
  46.5665176   9.1352820  24.0367366  47.2764795   8.4946012  23.9953984
  46.5234484   9.3865715  24.9593547  54.5551955  16.0720173  26.9573945
  54.4964501  15.3879393  26.2904528  54.9571473  16.8139163  26.5054571
  45.2794110   6.1218038  25.8563005  44.7431467   5.6708776  26.5084602
  44.6910819   6.2563946  25.1133470  43.5742654  22.8882087  19.7507664
  43.8139252  23.5200611  20.4286683  42.7311850  22.5370127  20.0373023
  44.6896369   5.5806689   8.4189469  43.8125836   5.4595490   8.0551716
  45.1654122   4.7892767   8.1668358  54.5569362  14.0359757  25.1887925
  53.6696141  13.6985679  25.3114324  55.1267913  13.3042788  25.4256690
  36.2098509  10.3683849  18.5130976  36.8969549  10.0545579  17.9251991
  36.0546638  11.2725213  18.2398228  41.0133232   5.2574045  22.9416000
  40.9291420   4.6499715  22.2066410  40.1915938   5.7483064  22.9425496
  48.0870516  18.6961209  22.1549168  48.0140687  19.5016181  22.6668473
  47.6447909  18.8953175  21.3297189  47.8760295  17.9332979  15.6651989
  47.0927817  18.4754660  15.7590214  48.5753040  18.4506959  16.0646231
  59.0386703   9.4467974  19.9504486  59.0276579  10.3292690  19.5798419
  58.1704082   9.0939525  19.7559023  50.5469199  18.5948043  24.3107327
  51.2597171  19.2295508  24.2383228  50.0559228  18.6911909  23.4947328
  52.2686726  12.4999296  15.8824618  51.3343005  12.6200758  15.7129323
  52.4463395  11.5971763  15.6184628  47.7691914   5.8844992  18.0357879
  47.3989702   5.3316032  18.7238785  48.2651007   5.2803125  17.4832880
  55.6559277   8.3416615  16.4174652  56.1219730   9.1744607  16.3434955
  56.1066778   7.8761597  17.1219911  45.5981113  16.3442487  25.1312897
  46.2990572  16.9778970  25.2842292  45.1276228  16.6857218  24.3708537
  53.7235509  14.6860437  13.4160804  53.9995352  14.5717031  14.3254679
  52.8540007  14.2877921  13.3772978  53.3982399   8.8987094  22.9565448
  52.7453849   9.1463002  22.3017901  53.7762779   8.0851232  22.6227925
  50.3589573  18.9346787  17.0593618  50.5411967  18.1168443  17.5221370
  51.1822559  19.1514480  16.6218508  50.6931738  17.8614973  14.3208667
  51.2219504  17.3507427  13.7078829  50.9559958  17.5457503  15.1854200
  49.4469972   9.6406905  29.4431485  48.7710609   9.5401035  30.1133860
  50.2697606   9.4846119  29.9067482  41.1948831  15.8778842  22.0644000
  41.7802268  15.1322530  22.1971904  40.9973669  16.1882799  22.9480664
  44.0487486  18.9130089  17.0806442  43.3797861  19.3976217  16.5970483
  43.9100356  19.1599310  17.9949821  35.7866486   8.4484442  20.7848443
  35.8250585   7.9148033  21.5785561  35.2806778   7.9219648  20.1659420
  43.1657248   3.2948983  24.2810986  43.2298574   4.1563813  23.8688383
  43.1024368   2.6822984  23.5483344  42.6409520   5.3672115  27.9284020
  43.2681559   4.9849192  28.5421544  41.7837439   5.1486317  28.2939712
  53.0403629  15.7735090  29.5337755  53.5843533  16.3865049  29.0392710
  52.4590474  16.3314669  30.0504768  39.4175063   7.1748544  13.8602375
  39.7128504   6.2659223  13.8069428  38.5163099   7.1536284  13.5383377
  51.3261142  18.8955808  20.6652783  51.2012281  18.0945548  20.1563729
  51.9840233  19.3902002  20.1766753  42.9469310   5.2504541  19.8429923
  42.2255896   5.8640508  19.7037397  43.7362566   5.7862306  19.7646569
  53.3896050  16.6964828  22.2932333  52.4426386  16.5770180  22.2210660
  53.7378823  15.8087326  22.3758595  41.1462905   4.8562642  13.9841700
  40.8175611   3.9760021  13.8016806  41.5002275   4.8010311  14.8718089
  50.3942484  16.4917545  18.4936685  50.2467446  15.5634252  18.6744255
  51.2195977  16.5137635  18.0093761  44.2604728   5.1435612  14.3517177
  44.6000800   5.6721533  13.6295786  44.7076848   5.4816018  15.1275744
  53.9976605  17.3146103  19.5801558  54.9223153  17.1088965  19.4426009
  53.8291909  17.0662504  20.4890900  46.2472875   3.6410233  12.5510470
  46.9681237   4.0191486  12.0474187  45.6238179   4.3599110  12.6545448
  45.1303219   7.3041095  20.0639547  44.9847800   7.6181399  20.9563829
  44.6528423   7.9225996  19.5110446  48.8425733   4.7280984  22.1573564
  48.5843511   5.6498054  22.1557895  48.3110773   4.3311418  22.8474028
  53.7871922  17.8331771  14.9363650  53.9608799  17.2678193  14.1837502
  54.2800813  18.6332666  14.7543139  39.6048881   9.8446440  23.0027208
  39.0602349  10.6206248  23.1347483  40.4828231  10.1917244  22.8446330
  59.6411313  10.5968194  16.5553949  60.0842459   9.8475519  16.1573073
  58.7637823  10.5878330  16.1727681  54.7747094  17.1498535  12.0360548
  55.4697999  17.7705228  12.2547862  55.1170244  16.2993886  12.3112926
  40.3914903   8.9716336  25.8957365  39.6496639   9.1198971  26.4821996
  40.0707648   9.2324602  25.0324115  56.6738517  14.5998241  13.5647879
  57.1989841  14.9385513  12.8397199  56.5860870  13.6645256  13.3811013
  48.3358566  18.5132314  25.6937755  48.6445692  18.2681461  26.5660455
  49.1334048  18.7178953  25.2056625  48.3579178  20.6670224  17.9243132
  47.9184168  20.1746603  18.6175988  49.1087295  20.1243192  17.6835207
  40.8371517  16.8581765  17.9267760  41.6629537  16.5585537  17.5466403
  40.4865569  16.0889387  18.3757549  45.8053050  16.2108233  19.9965433
  45.1833059  15.5478938  19.6967661  46.4757917  16.2369365  19.3139081
  39.0380122  14.7768091  18.8856693  38.2012030  14.3490266  18.7040695
  39.0103767  14.9700535  19.8227485  45.8777578   4.6890021  29.5897939
  45.9265733   5.5652144  29.2075709  46.4200092   4.1467414  29.0169583
  56.3632423  15.2331144  28.8699077  55.5727967  15.2155283  28.3303576
  56.1265778  15.7719438  29.6248113  56.4830298  12.0823611  26.1831805
  56.5328303  11.9173618  27.1247328  56.3744222  11.2150870  25.7929686
  45.3666557  14.7612156  13.4723894  45.5154677  15.4447621  12.8190567
  46.1733000  14.7417246  13.9873350  53.7734061   8.0654539  27.4991112
  54.6743923   7.9261004  27.2075110  53.8482035   8.2308994  28.4389289
  48.1076866   5.4421393  26.3444298  47.2380175   5.7354960  26.0726887
  48.3436346   6.0261838  27.0651562  57.9848495  14.5020552  26.4273827
  57.6933303  14.8650533  27.2637288  57.3720626  13.7887561  26.2487159
  59.1844177  12.0673432  18.9476397  60.0191069  12.5063236  19.1113957
  59.3203306  11.5912085  18.1284643  56.2335683   9.6253167  24.8953885
  56.7089805   9.8180813  24.0872736  55.3101249   9.6812353  24.6497268
  43.1219190  10.7877334  14.4784963  42.8765232   9.8839664  14.6765173
  43.2915105  10.7894484  13.5364441  42.3914838   6.5205692  11.9771124
  41.6984082   6.5950047  11.3211160  42.1466589   5.7566035  12.4992641
  48.8661963  17.2560287  10.9435641  48.2935930  17.8750474  10.4906113
  49.4394756  17.8059649  11.4775563  52.0859222  17.5397437  12.0744224
  53.0189895  17.4742999  12.2777099  51.9982435  18.3753704  11.6158756
  54.7147239  16.8563307   9.0348171  54.6360871  16.5223171   9.9283929
  55.5356906  17.3485075   9.0339644  57.4125430   9.7225047  22.2424490
  57.3801750   8.7841047  22.4284174  58.0226054   9.8009083  21.5090315
  49.2508761   8.5921100   8.2851694  50.1967866   8.4627308   8.3540112
  48.8723006   7.8535762   8.7621122  63.2301980  10.7841053  21.3830527
  63.9605369  10.5226342  21.9438230  62.6208926  10.0469775  21.4232595
  61.3117277   8.9248916  21.9804978  60.5850441   8.7904881  21.3721469
  60.8964564   9.2325745  22.7861696  49.1347454  12.6438846  29.7452351
  50.0550463  12.8217445  29.9392397  49.0997037  11.6994891  29.5932050
  38.3529619   7.8377439  18.6705626  38.0332403   6.9842748  18.3780000
  37.8063047   8.0526018  19.4263593  42.1309526  10.5539880  22.3875132
  42.3495536  11.4856988  22.4063166  42.5435300  10.1947855  23.1729936
  47.0037391   6.1273086  31.7777881  46.9034118   7.0767443  31.7089972
  46.7858933   5.7991325  30.9053951  38.2217879  11.4580351  20.6398747
  37.5281350  11.0434304  20.1268702  38.9690870  11.5000887  20.0432166
  46.8668662   9.5570225  30.5942943  46.3835743  10.3570585  30.8006832
  46.9529601   9.5678170  29.6410387  40.1354621  11.3898605  18.5164762
  40.1125309  11.4886292  17.5646645  40.4455258  12.2363755  18.8381928
  42.7941999  13.4474760  22.6311376  43.7485253  13.4158702  22.5641308
  42.5954523  12.9865383  23.4461602  43.3841381  12.0175876  25.1982174
  44.2034270  12.5119954  25.2217011  43.6578189  11.1007844  25.1699742
  41.1492228  18.9894379  19.6481574  41.0146696  18.2294780  19.0819572
  40.7324290  19.7135279  19.1810363  52.2851191  14.1731303   8.6558150
  52.9887041  14.3781305   9.2715805  51.5613840  14.7408065   8.9207233
  53.1149001   9.9241164  14.7760420  53.0584202  10.3809715  13.9368052
  53.6677344   9.1631849  14.5983263  44.3061354  19.8863696  19.8600017
  44.1893738  20.8309129  19.7578707  43.4853800  19.5837258  20.2485816
  54.1937888  14.6113832  10.7056610  55.0283492  14.1795030  10.5234084
  54.0322231  14.4395846  11.6333504  53.8483780  11.1145945  12.0712949
  53.7932584  10.9490217  11.1301393  53.2229836  11.8221978  12.2275139
  38.6376295   6.3514010  25.8974371  39.2835159   5.8412964  26.3861596
  38.4293446   7.0882691  26.4717796  51.1629688  13.4194857  31.3966512
  52.0320847  13.5935509  31.0353147  50.6836439  14.2389274  31.2742241
  45.3315868  20.5391958  23.0755945  46.2343114  20.5715568  23.3922440
  45.1053238  19.6092409  23.0902281  47.0869470  19.2922945  19.7366024
  46.1365101  19.2924806  19.6230396  47.3901956  18.5455679  19.2202059
  42.9773786   3.4981627  29.9949385  43.8405248   3.1418432  30.2052710
  42.4039197   3.1595522  30.6824790  62.8222163  25.1283483  20.8011786
  63.4600573  25.0090230  20.0975126  62.7043006  26.0764327  20.8599739
  59.6311870  25.0810911  20.7373311  59.2930381  24.9651976  19.8493846
  60.5001638  24.6802076  20.7174317  55.4898685  26.9346388  16.7270202
  54.9263550  26.8436324  15.9586490  55.3751080  26.1146292  17.2072695
  60.1131653  26.2345763  26.6959517  60.1020293  25.8398561  25.8240020
  60.2752292  25.5011835  27.2893288  53.0363117  28.4297579  19.5654422
  53.8284409  28.0888404  19.1500722  53.2759767  28.5392554  20.4856576
  61.0698244  30.6017355  12.0384667  60.4186224  31.1871436  11.6518681
  61.8642607  31.1323550  12.0979704  54.9953871  27.6906492  12.4371801
  55.7684747  27.1435479  12.2984677  55.3479270  28.5550742  12.6486263
  56.8338914  29.0182875  25.6438701  56.5428780  29.9228506  25.5285367
  57.4695898  29.0599402  26.3582770  57.7595121  26.3959723  22.2340060
  58.3558693  26.1715746  21.5197023  57.8170092  25.6544469  22.8365508
  57.3320149  23.8499159  10.0690251  57.5845670  23.3280680   9.3073714
  56.3944708  23.6865304  10.1716935  62.3763432  22.8534937  17.8764994
  63.1626521  22.4354360  17.5255411  62.6402136  23.7581029  18.0446643
  62.5473509  28.2907787  12.5753651  61.9119342  28.3642414  13.2874556
  62.2170916  28.8801386  11.8972730  57.0516438  25.7527264  12.2714626
  56.9352696  25.0772168  12.9395710  57.1618698  25.2659638  11.4546779
  59.3947979  25.2137412  15.9761315  59.0306186  24.6868033  16.6874237
  60.2515095  24.8235881  15.8027801  59.0353466  20.2427311  10.9722664
  59.2027868  21.1107548  11.3393135  58.8450635  20.4054593  10.0483953
  61.7928799  28.7044290  22.6388494  61.4929522  29.6069329  22.5304301
  61.4479858  28.4376473  23.4909647  55.2441280  25.1558087  18.6725199
  54.3191777  25.0234301  18.8802890  55.4925693  25.9352306  19.1695141
  59.0142686  22.6984969  11.9569331  58.8942312  23.1442020  12.7954811
  58.3195275  23.0470286  11.3982869  52.6050091  24.7991361  19.5068988
  52.7342472  25.0525840  20.4208399  51.9247543  25.3919069  19.1873643
  56.7749579  35.4688611  15.6059462  56.6973608  36.4196436  15.6847943
  56.1711222  35.1234483  16.2634388  59.2666808  22.6416476  28.2620829
  58.4900142  23.2010396  28.2523693  59.9057371  23.1273259  28.7835699
  57.5213181  25.4501929  27.8238796  58.2627865  25.9886973  27.5473619
  56.8150166  26.0768218  27.9810348  62.9968520  27.5931070  26.4210957
  63.4051876  27.1513480  25.6765590  62.2745782  27.0183697  26.6745150
  59.3499590  22.5303677  23.7944514  60.1960786  22.9543090  23.9379163
  59.2898228  21.8737301  24.4883077  63.3197335  28.1532260  20.1763246
  62.6906197  28.3177975  19.4739314  62.9322997  28.5673870  20.9474210
  62.4999036  20.1908045  25.4525688  62.2559968  20.9450105  24.9159964
  62.7758966  20.5693393  26.2872935  64.4537498  26.7346657  24.1302954
  64.6654394  27.3778417  23.4537335  64.4067247  25.9008974  23.6624884
  62.0563727  19.3464478  21.0339526  61.1948206  19.6445731  21.3256263
  62.0826162  19.5634877  20.1020558  58.8725297  27.8906668  17.4413331
  59.3363642  28.1694371  16.6517954  58.6082095  26.9890113  17.2586422
  55.7649378  27.4378150  20.3793095  56.3350735  27.8665418  19.7410579
  56.3557490  27.1560735  21.0777280  57.8094183  24.0129821  14.2502896
  58.5118226  24.4650865  14.7176823  57.4774811  23.3713640  14.8782790
  56.2574544  22.6041577  28.6254106  55.6273205  23.2857858  28.8589503
  56.1510632  22.4924659  27.6807244  51.5519517  22.2713374  19.5520030
  50.7618571  22.5270902  19.0760141  52.0430764  23.0861711  19.6572071
  53.5034262  22.6357953  16.5103507  52.7065425  22.7476647  17.0287002
  53.2759854  22.9744605  15.6444397  59.3339930  29.1602656  24.4586021
  59.3984362  29.6223063  25.2944193  58.6250854  28.5300021  24.5868331
  49.8357220  22.5243864  21.9835021  50.0865258  23.4090874  22.2492597
  50.3716768  22.3448466  21.2110113  59.0487947  30.8270763  14.3265002
  58.9133622  31.6722299  14.7549849  59.5897760  31.0290041  13.5630935
  55.5355287  16.9062343  30.9879357  55.1422233  16.3528542  31.6627001
  56.3521427  17.2172922  31.3785874  52.5017345  28.3446202  14.8992927
  53.0141865  29.1389452  15.0498491  53.1540058  27.6472492  14.8326528
  54.3112230  31.4611958  16.9815680  54.4878858  32.3829922  16.7936664
  55.1069063  31.1470377  17.4110060  58.4523248  18.3220222  28.5799613
  59.1932961  18.9227376  28.5004076  58.6841171  17.5797860  28.0217656
  53.5964586  23.5076590  26.8577843  53.4818101  22.6061847  27.1584942
  52.7409104  23.7540286  26.5062660  60.6756424  31.4494330  28.4565344
  60.2320278  30.6630709  28.1386248  61.3373637  31.6373480  27.7909235
  55.4343545  32.9790132  22.9826022  55.9850970  32.8507195  22.2103016
  54.5955021  33.2785021  22.6320915  62.7737662  31.7297130  26.4846745
  62.7556137  32.5506011  25.9927014  63.6957582  31.6051205  26.7096886
  59.2310716  29.2441259  27.3270253  59.7639053  28.4829548  27.0969561
  58.7024797  28.9514911  28.0694408  62.3980411  14.3501325  22.8563895
  62.0544680  15.2402967  22.7803006  62.7659374  14.1602983  21.9933480
  50.4666262  26.6734856  15.6752497  51.3041484  27.0831864  15.4586205
  50.6444529  25.7334298  15.6452691  62.3630694  24.3409936  11.3636330
  61.8477317  25.1114541  11.6024718  62.0908002  23.6675073  11.9869392
  59.9477805  19.1859637  16.4221569  59.0919401  18.7966488  16.2427207
  60.3604757  19.2651598  15.5621354  61.4776951  16.7205981  20.8213128
  60.9741747  16.6836116  20.0080934  61.7707558  17.6298723  20.8809785
  57.7219837  16.8044710  19.8279310  58.5872834  16.6087519  19.4685200
  57.7897346  16.5755062  20.7548667  62.1516997  22.2137029  13.1896111
  61.8467133  22.5283178  14.0406255  63.1047439  22.2918448  13.2323444
  60.5963429  28.3727252  14.8389065  60.0684790  27.6380011  14.5262303
  60.0950932  29.1501928  14.5929034  55.3282156  19.0346918  17.1995677
  55.9025908  18.8122100  16.4668870  55.9153139  19.1035613  17.9524278
  64.3861734  24.9220645  18.0060053  64.8993615  25.5550637  18.5081763
  65.0362958  24.3221841  17.6403413  55.6551744  21.0651379  11.2191562
  54.8189056  21.4026066  11.5400837  55.5156513  20.9300359  10.2818699
  57.6304824  15.9088167  15.9270746  56.9769236  15.5937184  15.3027361
  57.5885298  15.2863908  16.6530569  58.7416029  26.1907462   7.8424038
  57.8343091  25.9596716   8.0415187  59.2387061  25.3945081   8.0298020
  61.6484108  34.9004969  10.7620725  60.9745807  35.2036666  11.3705682
  62.0349930  35.7034050  10.4126182  60.8642564  22.3970101  20.2518394
  59.9465126  22.6185048  20.0940082  61.2802708  22.4716411  19.3930101
  61.6477612  23.7961516  15.3821074  62.3949431  24.3082914  15.0728196
  61.9169202  23.4745569  16.2425468  59.9204262  26.2920057  12.3648029
  59.0115482  26.0079090  12.4620498  59.9499346  26.7119136  11.5051335
  65.1523530  29.9026647  16.1339196  64.6985857  29.0617556  16.1904387
  64.5217497  30.5388045  16.4713976  64.0956449  20.8318633  17.3639864
  63.3579206  20.3196019  17.6950106  64.3483223  20.3919014  16.5523140
  63.5956469  31.7403143  17.0689014  63.8879443  32.3008200  16.3501380
  64.1055090  32.0331704  17.8242173  64.1968077  13.6094885  17.9581633
  64.5026954  12.7492248  17.6707548  64.9220682  14.2012505  17.7580627
  50.4892433  24.0125571  16.3463231  50.2916833  23.4194932  15.6214297
  49.9339097  23.7077781  17.0639170  58.4689156  23.9048678  18.4657824
  58.5237766  22.9522514  18.3900300  57.6580358  24.0608117  18.9499122
  59.6180350  27.8328801   9.7036107  59.1799780  27.1164660   9.2441744
  60.3590791  28.0604916   9.1421199  56.4081516  22.5225737  16.2248203
  55.5949382  22.8219908  16.6313395  56.9040511  22.1281426  16.9422685
  58.5590094  32.5183494  18.1582467  58.5166273  32.7444341  17.2290999
  59.4752793  32.2846869  18.3068269  62.0055728  22.9867562  25.0563097
  62.3605116  23.2139035  25.9157562  62.6527859  23.3185939  24.4340352
  55.8995591  20.0944093  21.8409438  56.5394970  19.9532852  21.1432401
  55.0673122  19.8078606  21.4648040  56.6755895  29.3946523  17.9544430
  57.4696494  28.8996843  17.7527005  55.9647587  28.8664386  17.5912136
  61.4950740  31.7764619  22.3056798  61.5487762  32.3455555  23.0734514
  60.6265521  31.9466504  21.9410835  52.9838659  23.5389605  14.0304183
  52.0536247  23.4774061  14.2474145  53.0796131  23.0165558  13.2340824
  52.9024208  20.0644418  16.6182425  53.1631025  20.9789751  16.5091585
  53.7241380  19.5968860  16.7679037  54.3749133  21.4782175  23.7881249
  55.0472186  21.2699537  23.1393898  53.5478919  21.2804261  23.3486481
  60.2774705  18.1044116  25.8046910  59.6302620  18.8034066  25.7111386
  61.0475720  18.5380260  26.1723158  63.6853503  28.3692968  28.8797463
  63.5339009  28.1403520  27.9627547  63.6758182  29.3263570  28.8928808
  60.4538839  25.9424881  23.8643730  61.3830899  26.0936040  23.6912697
  60.0329869  26.0308902  23.0092376  59.2527171  29.9675545  21.6342267
  59.1138257  29.5994330  22.5068205  58.4641767  30.4823185  21.4626225
  59.8475323  35.0684642  12.9767804  60.0227079  34.5972685  13.7913426
  59.1608111  35.6950408  13.2049065  60.8032386  29.3457148  19.0231105
  60.4682219  29.3057918  19.9188755  60.3036332  28.6801864  18.5501515
  54.7776630  24.7524778  24.5483686  54.6396428  24.0205017  25.1495225
  55.6881554  24.6633678  24.2667874  63.7391578  26.6913182   9.2968165
  63.1220748  25.9660010   9.2001217  63.2708066  27.4522543   8.9535239
  57.4058931  24.4644737  24.0367366  58.1158549  23.8237930  23.9953984
  57.3628239  24.7157632  24.9593547  56.1187865  21.4509955  25.8563005
  55.5825222  21.0000694  26.5084602  55.5304573  21.5855864  25.1133470
  54.4136408  38.2174005  19.7507664  54.6533007  38.8492529  20.4286683
  53.5705605  37.8662045  20.0373023  55.5290124  20.9098607   8.4189469
  54.6519590  20.7887407   8.0551716  56.0047877  20.1184685   8.1668358
  47.0492264  25.6975766  18.5130976  47.7363304  25.3837496  17.9251991
  46.8940393  26.6017131  18.2398228  51.8526986  20.5865963  22.9416000
  51.7685175  19.9791632  22.2066410  51.0309692  21.0774981  22.9425496
  58.9264270  34.0253127  22.1549168  58.8534442  34.8308098  22.6668473
  58.4841663  34.2245093  21.3297189  58.7154050  33.2624897  15.6651989
  57.9321572  33.8046577  15.7590214  59.4146795  33.7798877  16.0646231
  62.0250700  19.0719526  18.3086195  62.5219399  18.3189489  17.9887265
  61.2537681  19.1083843  17.7429404  61.3862954  33.9239961  24.3107327
  62.0990926  34.5587426  24.2383228  60.8952982  34.0203827  23.4947328
  63.1080481  27.8291214  15.8824618  62.1736759  27.9492676  15.7129323
  63.2857149  26.9263680  15.6184628  58.6085669  21.2136909  18.0357879
  58.2383456  20.6607950  18.7238785  59.1044761  20.6095043  17.4832880
  56.4374867  31.6734404  25.1312897  57.1384327  32.3070887  25.2842292
  55.9669982  32.0149136  24.3708537  64.5629263  30.0152354  13.4160804
  64.8389107  29.9008949  14.3254679  63.6933762  29.6169839  13.3772978
  64.4669695  16.0389120  20.4565554  63.5532774  16.2693347  20.6247761
  64.8962796  16.1227564  21.3079586  64.2376153  24.2279012  22.9565448
  63.5847603  24.4754919  22.3017901  64.6156533  23.4143150  22.6227925
  61.1983327  34.2638705  17.0593618  61.3805722  33.4460361  17.5221370
  62.0216313  34.4806397  16.6218508  61.5325493  33.1906890  14.3208667
  62.0613259  32.6799345  13.7078829  61.7953712  32.8749420  15.1854200
  60.2863726  24.9698823  29.4431485  59.6104363  24.8692952  30.1133860
  61.1091360  24.8138037  29.9067482  52.0342585  31.2070760  22.0644000
  52.6196022  30.4614447  22.1971904  51.8367424  31.5174716  22.9480664
  54.8881240  34.2422007  17.0806442  54.2191616  34.7268135  16.5970483
  54.7494110  34.4891227  17.9949821  46.6260240  23.7776360  20.7848443
  46.6644340  23.2439950  21.5785561  46.1200533  23.2511565  20.1659420
  59.0286509  36.2765750  23.6789101  59.5804817  36.4397372  24.4438186
  59.3692703  36.8670188  23.0069126  54.0051002  18.6240900  24.2810986
  54.0692329  19.4855731  23.8688383  53.9418123  18.0114902  23.5483344
  53.4803275  20.6964033  27.9284020  54.1075314  20.3141110  28.5421544
  52.6231194  20.4778235  28.2939712  63.8797383  31.1027008  29.5337755
  64.4237287  31.7156966  29.0392710  63.2984228  31.6606586  30.0504768
  50.2568818  22.5040462  13.8602375  50.5522259  21.5951140  13.8069428
  49.3556853  22.4828201  13.5383377  62.1654896  34.2247726  20.6652783
  62.0406036  33.4237466  20.1563729  62.8233987  34.7193919  20.1766753
  53.7863065  20.5796458  19.8429923  53.0649650  21.1932426  19.7037397
  54.5756320  21.1154223  19.7646569  64.2289805  32.0256746  22.2932333
  63.2820140  31.9062097  22.2210660  64.5772578  31.1379244  22.3758595
  56.5889378  17.9150885  26.1170575  57.1123780  18.1613181  26.8796884
  56.3701711  18.7470920  25.6973712  51.9856659  20.1854560  13.9841700
  51.6569365  19.3051938  13.8016806  52.3396030  20.1302228  14.8718089
  61.2336238  31.8209462  18.4936685  61.0861200  30.8926170  18.6744255
  62.0589732  31.8429553  18.0093761  55.0998482  20.4727529  14.3517177
  55.4394555  21.0013451  13.6295786  55.5470603  20.8107935  15.1275744
  57.7941923  18.8564580  23.8020246  57.4538744  18.0572393  24.2040925
  57.0880929  19.1566291  23.2297079  58.4458395  15.9413892  22.2547569
  59.2684464  15.4674371  22.1326459  58.6896459  16.7204376  22.7546255
  57.0866629  18.9702151  12.5510470  57.8074992  19.3483404  12.0474187
  56.4631934  19.6891028  12.6545448  61.2297752  19.6747300  13.4868803
  61.4461367  20.5571938  13.1857631  60.7491820  19.2833513  12.7574445
  55.9696974  22.6333013  20.0639547  55.8241554  22.9473316  20.9563829
  55.4922177  23.2517913  19.5110446  57.8293357  19.6235561  20.1120437
  57.8154925  18.7276654  19.7752735  58.5465785  19.6306225  20.7458723
  59.6819487  20.0572901  22.1573564  59.4237265  20.9789972  22.1557895
  59.1504528  19.6603336  22.8474028  64.6265676  33.1623688  14.9363650
  64.8002554  32.5970111  14.1837502  65.1194567  33.9624583  14.7543139
  57.2330253  18.5049941  15.3808007  57.3546164  17.5766588  15.5798894
  56.9432295  18.5188627  14.4686322  60.1021443  16.1904852  18.5174727
  60.1243140  16.2544185  17.5626706  60.5189502  15.3509360  18.7115233
  59.1752320  33.8424232  25.6937755  59.4839447  33.5973379  26.5660455
  59.9727802  34.0470870  25.2056625  59.1972932  35.9962142  17.9243132
  58.7577923  35.5038520  18.6175988  59.9481049  35.4535109  17.6835207
  51.6765271  32.1873682  17.9267760  52.5023291  31.8877454  17.5466403
  51.3259323  31.4181305  18.3757549  56.6446805  31.5400151  19.9965433
  56.0226814  30.8770856  19.6967661  57.3151672  31.5661283  19.3139081
  49.8773876  30.1060009  18.8856693  49.0405785  29.6782183  18.7040695
  49.8497522  30.2992452  19.8227485  56.7171332  20.0181939  29.5897939
  56.7659488  20.8944062  29.2075709  57.2593846  19.4759332  29.0169583
  56.2060312  30.0904074  13.4723894  56.3548432  30.7739538  12.8190567
  57.0126755  30.0709164  13.9873350  58.9470621  20.7713311  26.3444298
  58.0773930  21.0646877  26.0726887  59.1830101  21.3553756  27.0651562
  53.9612944  26.1169252  14.4784963  53.7158986  25.2131582  14.6765173
  54.1308859  26.1186402  13.5364441  61.6509654  16.9892928  23.8609719
  62.1691598  17.7253955  23.5356207  61.2964787  17.2956921  24.6956478
  53.2308592  21.8497609  11.9771124  52.5377837  21.9241964  11.3211160
  52.9860344  21.0857953  12.4992641  61.9022249  13.4093211  19.3810615
  62.1824002  12.7416400  20.0071042  62.6872855  13.6022306  18.8685279
  59.7055717  32.5852205  10.9435641  59.1329684  33.2042392  10.4906113
  60.2788511  33.1351566  11.4775563  63.7945486  18.9166428  23.3141591
  63.1995418  19.1971441  22.6188080  63.5095183  19.4060329  24.0858332
  62.9252977  32.8689355  12.0744224  63.8583650  32.8034916  12.2777099
  62.8376190  33.7045622  11.6158756  60.0902516  23.9213017   8.2851694
  61.0361620  23.7919225   8.3540112  59.7116760  23.1827679   8.7621122
  59.9741208  27.9730763  29.7452351  60.8944218  28.1509362  29.9392397
  59.9390791  27.0286809  29.5932050  49.1923373  23.1669357  18.6705626
  48.8726157  22.3134665  18.3780000  48.6456801  23.3817935  19.4263593
  52.9703281  25.8831798  22.3875132  53.1889290  26.8148906  22.4063166
  53.3829054  25.5239772  23.1729936  59.8907498  16.3899883  14.3750820
  59.0808227  16.0446968  14.7506067  60.5791915  16.0807427  14.9638432
  61.8198047  15.4677930  15.9975117  62.3729085  15.8873384  16.6565140
  62.0568133  14.5413678  16.0398073  57.8431146  21.4565004  31.7777881
  57.7427873  22.4059361  31.7089972  57.6252688  21.1283243  30.9053951
  49.0611633  26.7872269  20.6398747  48.3675105  26.3726221  20.1268702
  49.8084624  26.8292805  20.0432166  63.6480420  16.9783513  17.7075102
  64.1480199  17.0900048  16.8989421  64.2916028  16.6744566  18.3475910
  57.7062416  24.8862143  30.5942943  57.2229498  25.6862503  30.8006832
  57.7923355  24.8970088  29.6410387  50.9748376  26.7190522  18.5164762
  50.9519064  26.8178210  17.5646645  51.2849012  27.5655673  18.8381928
  53.6335753  28.7766677  22.6311376  54.5879007  28.7450620  22.5641308
  53.4348277  28.3157301  23.4461602  54.2235136  27.3467793  25.1982174
  55.0428025  27.8411872  25.2217011  54.4971943  26.4299762  25.1699742
  63.9801732  19.7378546  14.5610130  63.0927587  20.0228196  14.3430324
  64.3955721  19.5772309  13.7137406  51.9885982  34.3186297  19.6481574
  51.8540450  33.5586698  19.0819572  51.5718045  35.0427197  19.1810363
  63.1244945  29.5023220   8.6558150  63.8280795  29.7073223   9.2715805
  62.4007594  30.0699982   8.9207233  63.9542756  25.2533082  14.7760420
  63.8977957  25.7101633  13.9368052  64.5071098  24.4923766  14.5983263
  55.1455108  35.2155614  19.8600017  55.0287492  36.1601046  19.7578707
  54.3247554  34.9129175  20.2485816  64.6877535  26.4437863  12.0712949
  64.6326339  26.2782134  11.1301393  64.0623590  27.1513896  12.2275139
  62.0023442  28.7486775  31.3966512  62.8714602  28.9227427  31.0353147
  61.5230194  29.5681192  31.2742241  57.9973660  15.9445972  11.6498267
  57.9852330  16.8887812  11.8066538  58.8897082  15.7616117  11.3557729
  56.1709622  35.8683876  23.0755945  57.0736869  35.9007486  23.3922440
  55.9446992  34.9384327  23.0902281  57.9263224  34.6214862  19.7366024
  56.9758855  34.6216724  19.6230396  58.2295710  33.8747597  19.2202059
  61.8125780  12.5388749  15.9044204  61.0458176  11.9847235  16.0500886
  62.2236485  12.6110617  16.7658356  53.8167541  18.8273544  29.9949385
  54.6799002  18.4710349  30.2052710  53.2432952  18.4887439  30.6824790
  63.8756872  43.7589497  19.5654422  64.6678164  43.4180321  19.1500722
  64.1153522  43.8684472  20.4856576  63.4443846  40.1283278  19.5068988
  63.5736227  40.3817757  20.4208399  62.7641297  40.7210986  19.1873643
  62.3913271  37.6005291  19.5520030  61.6012325  37.8562820  19.0760141
  62.8824519  38.4153629  19.6572071  64.3428017  37.9649870  16.5103507
  63.5459180  38.0768565  17.0287002  64.1153609  38.3036523  15.6444397
  60.6750974  37.8535782  21.9835021  60.9259013  38.7382792  22.2492597
  61.2110523  37.6740383  21.2110113  63.3411099  43.6738119  14.8992927
  63.8535620  44.4681369  15.0498491  63.9933812  42.9764410  14.8326528
  64.4358341  38.8368507  26.8577843  64.3211856  37.9353765  27.1584942
  63.5802858  39.0832204  26.5062660  61.3060016  42.0026774  15.6752497
  62.1435238  42.4123782  15.4586205  61.4838284  41.0626216  15.6452691
  61.3286187  39.3417489  16.3463231  61.1310587  38.7486850  15.6214297
  60.7732851  39.0369699  17.0639170  63.8232413  38.8681523  14.0304183
  62.8930001  38.8065978  14.2474145  63.9189885  38.3457475  13.2340824
  63.7417962  35.3936336  16.6182425  64.0024779  36.3081669  16.5091585
  64.5635134  34.9260778  16.7679037  57.8886018  41.0267684  18.5130976
  58.5757058  40.7129414  17.9251991  57.7334147  41.9309049  18.2398228
  62.6920741  35.9157881  22.9416000  62.6078929  35.3083550  22.2066410
  61.8703447  36.4066899  22.9425496  62.8736340  46.5362677  22.0644000
  63.4589777  45.7906365  22.1971904  62.6761178  46.8466634  22.9480664
  57.4653995  39.1068277  20.7848443  57.5038094  38.5731868  21.5785561
  56.9594287  38.5803483  20.1659420  64.8444757  33.9532818  24.2810986
  64.9086083  34.8147649  23.8688383  64.7811877  33.3406820  23.5483344
  64.3197029  36.0255950  27.9284020  64.9469068  35.6433028  28.5421544
  63.4624948  35.8070152  28.2939712  61.0962572  37.8332380  13.8602375
  61.3916013  36.9243058  13.8069428  60.1950608  37.8120119  13.5383377
  62.8250414  35.5146477  13.9841700  62.4963120  34.6343856  13.8016806
  63.1789784  35.4594146  14.8718089  61.2836390  40.5030275  23.0027208
  60.7389858  41.2790083  23.1347483  62.1615740  40.8501080  22.8446330
  62.0702412  39.6300171  25.8957365  61.3284148  39.7782807  26.4821996
  61.7495157  39.8908437  25.0324115  62.5159026  47.5165600  17.9267760
  63.3417046  47.2169372  17.5466403  62.1653078  46.7473223  18.3757549
  60.7167631  45.4351927  18.8856693  59.8799539  45.0074101  18.7040695
  60.6891276  45.6284370  19.8227485  64.8006699  41.4461169  14.4784963
  64.5552741  40.5423499  14.6765173  64.9702614  41.4478320  13.5364441
  64.0702347  37.1789527  11.9771124  63.3771591  37.2533882  11.3211160
  63.8254098  36.4149871  12.4992641  60.0317128  38.4961275  18.6705626
  59.7119912  37.6426583  18.3780000  59.4850556  38.7109853  19.4263593
  63.8097035  41.2123716  22.3875132  64.0283045  42.1440824  22.4063166
  64.2222809  40.8531690  23.1729936  59.9005388  42.1164186  20.6398747
  59.2068859  41.7018139  20.1268702  60.6478379  42.1584723  20.0432166
  61.8142130  42.0482440  18.5164762  61.7912818  42.1470127  17.5646645
  62.1242767  42.8947591  18.8381928  62.8279737  49.6478215  19.6481574
  62.6934205  48.8878615  19.0819572  62.4111799  50.3719114  19.1810363
  60.3163804  37.0097845  25.8974371  60.9622668  36.4996799  26.3861596
  60.1080955  37.7466527  26.4717796   2.7409329  22.7910172  45.3307357
   3.4734501  22.2209389  45.5645186   1.9848685  22.4031772  45.7713862
   2.0225060  19.4243271  48.6473189   1.3799440  19.7175804  48.0012984
   1.5179988  19.3096191  49.4526386   2.1624037  29.0886700  44.0816994
   1.4775076  29.4685601  43.5314027   2.2467887  29.6982027  44.8148941
   0.5320797  29.6118614  48.8534695   1.3538241  29.2098802  48.5717376
   0.5283200  29.5086849  49.8050810   8.6226790  25.9557363  45.2019666
   7.8690498  25.3864761  45.0463670   8.7574331  25.9220027  46.1490301
   2.3002438  27.0942293  39.8498887   1.5231881  26.7553452  39.4054049
   2.9793919  27.0994916  39.1753852   2.6990936  26.1085999  42.3121809
   2.5608834  26.2987595  41.3842999   2.3427154  26.8705382  42.7689860
   2.7260315  28.1762527  47.3233081   3.1596822  28.0837816  48.1716135
   3.4391896  28.1520027  46.6853097   3.5875865  28.2186227  49.8565966
   3.7811755  29.1232038  50.1025241   3.4876483  27.7593646  50.6904551
   4.8417928  24.7759894  46.5013870   4.8307804  25.6584609  46.1307803
   3.9735307  24.4231445  46.3068407   1.4590502  23.6708535  42.9684036
   1.9250955  24.5036526  42.8944339   1.9098003  23.2053516  43.6729295
   5.4442538  25.9260113  43.1063333   5.8873684  25.1767438  42.7082456
   4.5669048  25.9170250  42.7237065   0.5778319  32.4790455  38.5869931
   1.2729224  33.0997147  38.8057246   0.9201469  31.6285806  38.8622309
   2.4769742  29.9290160  40.1157262   3.0021066  30.2677433  39.3906582
   2.3892095  28.9937175  39.9320397   2.1663648  30.5623064  55.4208460
   1.3759192  30.5447203  54.8812960   1.9297003  31.1011357  56.1757497
   2.2861523  27.4115530  52.7341189   2.3359528  27.2465538  53.6756712
   2.1775447  26.5442789  52.3439070   3.7879720  29.8312472  52.9783210
   3.4964529  30.1942452  53.8146671   3.1751851  29.1179480  52.7996542
   4.9875403  27.3965351  45.4985780   5.8222294  27.8355156  45.6623341
   5.1234531  26.9204005  44.6794026   2.0366908  24.9545086  51.4463268
   2.5121030  25.1472733  50.6382120   1.1132474  25.0104272  51.2006652
   0.7368577  21.8310846  49.6791574   1.6886000  21.9308944  49.7003798
   0.5672028  21.0389115  50.1889658   0.5178464  32.1855227  35.5857555
   0.4392096  31.8515090  36.4793313   1.3388131  32.6776995  35.5849027
   3.2156655  25.0516966  48.7933874   3.1832975  24.1132967  48.9793557
   3.8257279  25.1301003  48.0599698   3.3651144  21.8428010  48.8392157
   2.8490192  21.0586466  48.6522086   4.2491092  21.5146726  49.0038676
   1.0261871  15.5869025  44.7987969   0.8286692  15.2784113  45.6831301
   1.6361576  16.3130664  44.9285899   9.0333205  26.1132973  47.9339910
   9.7636594  25.8518261  48.4947614   8.4240151  25.3761695  47.9741978
   7.1148502  24.2540836  48.5314362   6.3881666  24.1196800  47.9230853
   6.6995789  24.5617664  49.3371080   2.2953738  19.7625068  44.8273852
   3.0714129  20.2521521  45.0998469   1.5701873  20.1883123  45.2845722
   4.7326297  20.4752688  45.8847793   5.3270788  20.2348424  45.1741101
   4.8052881  19.7559818  46.5121329   2.7285032  21.0422815  42.1519923
   2.4721966  20.6419451  42.9828131   2.1037900  21.7566609  42.0270062
   7.0397370  23.7818889  44.6591214   6.4796928  23.8512078  45.4322776
   6.4340873  23.6059873  43.9390711   8.6253388  40.4575402  47.3521170
   9.2631798  40.3382150  46.6484510   8.5074231  41.4056246  47.4109122
   5.4343095  40.4102831  47.2882695   5.0961606  40.2943895  46.4003230
   6.3032863  40.0093996  47.2683701   1.2929910  42.2638307  43.2779586
   0.7294775  42.1728244  42.5095873   1.1782305  41.4438211  43.7582078
   5.9162878  41.5637682  53.2468900   5.9051518  41.1690481  52.3749404
   6.0783517  40.8303755  53.8402672   6.8729469  45.9309275  38.5894051
   6.2217449  46.5163355  38.2028064   7.6673832  46.4615470  38.6489088
   0.7985096  43.0198412  38.9881185   1.5715972  42.4727399  38.8494061
   1.1510495  43.8842661  39.1995646   2.6370139  44.3474794  52.1948084
   2.3460005  45.2520425  52.0794751   3.2727123  44.3891322  52.9092154
   3.5626346  41.7251643  48.7849444   4.1589918  41.5007665  48.0706407
   3.6201317  40.9836388  49.3874892   3.1351374  39.1791078  36.6199635
   3.3876895  38.6572599  35.8583098   2.1975933  39.0157223  36.7226318
   8.1794657  38.1826856  44.4274378   8.9657746  37.7646280  44.0764795
   8.4433361  39.0872949  44.5956026   8.3504734  43.6199707  39.1263035
   7.7150567  43.6934333  39.8383940   8.0202141  44.2093305  38.4482114
  13.5803084  38.1202090  45.3307357  14.3128256  37.5501306  45.5645186
  12.8242440  37.7323690  45.7713862   2.8547663  41.0819184  38.8224010
   2.7383921  40.4064087  39.4905094   2.9649923  40.5951558  38.0056163
   5.1979204  40.5429331  42.5270699   4.8337411  40.0159952  43.2383620
   6.0546320  40.1527800  42.3537184  11.1028504  31.8323664  49.7901965
  10.7711829  32.7019075  49.5663180  10.5074118  31.5159948  50.4695996
   4.8384691  35.5719231  37.5232048   5.0059093  36.4399467  37.8902519
   4.6481860  35.7346512  36.5993337   7.5960024  44.0336210  49.1897878
   7.2960747  44.9361248  49.0813685   7.2511083  43.7668393  50.0419031
  10.9957168  36.5518750  46.8695315  10.0874045  36.4834158  46.5754076
  10.9444763  37.0290695  47.6977141   4.8173912  38.0276888  38.5078714
   4.6973537  38.4733939  39.3464195   4.1226500  38.3762206  37.9492253
   2.5780804  50.7980530  42.1568846   2.5004833  51.7488355  42.2357326
   1.9742447  50.4526402  42.8143772   5.0698033  37.9708395  54.8130213
   4.2931367  38.5302316  54.8033077   5.7088596  38.4565178  55.3345083
  12.8618814  34.7535188  48.6473189  12.2193194  35.0467721  48.0012984
  12.3573743  34.6388109  49.4526386  10.5158978  38.4998361  39.3359048
  11.4276834  38.7325748  39.1606746  10.0068625  39.0835406  38.7734127
   3.3244406  40.7793849  54.3748180   4.0659090  41.3178893  54.0983003
   2.6181391  41.4060138  54.5319731   8.7999745  42.9222989  52.9720341
   9.2083101  42.4805400  52.2274973   8.0777007  42.3475617  53.2254534
   5.1530815  37.8595596  50.3453898   5.9992011  38.2835010  50.4888547
   5.0929453  37.2029220  51.0392461   9.1228560  43.4824180  46.7272630
   8.4937422  43.6469894  46.0248698   8.7354222  43.8965789  47.4983594
  13.0017792  44.4178618  44.0816994  12.3168830  44.7977519  43.5314027
  13.0861641  45.0273944  44.8148941   8.3030261  35.5199964  52.0035072
   8.0591193  36.2742025  51.4669347   8.5790191  35.8985312  52.8382319
  10.2568723  42.0638577  50.6812337  10.4685619  42.7070337  50.0046718
  10.2098472  41.2300893  50.2134267   7.8594952  34.6756397  47.5848909
   6.9979431  34.9737651  47.8765647   7.8857387  34.8926796  46.6529942
   4.6756522  43.2198588  43.9922715   5.1394867  43.4986291  43.2027337
   4.4113320  42.3182033  43.8095806   1.5680603  42.7670069  46.9302478
   2.1381960  43.1957338  46.2919963   2.1588715  42.4852654  47.6286664
   3.6125408  39.3421740  40.8012280   4.3149451  39.7942784  41.2686206
   3.2806036  38.7005559  41.4292173   2.0605769  37.9333497  55.1763490
   1.4304430  38.6149778  55.4098886   1.9541857  37.8216579  54.2316628
  11.3714551  44.9410532  48.8534695  12.1931995  44.5390719  48.5717376
  11.3676954  44.8378766  49.8050810   5.1371155  44.4894575  51.0095405
   5.2015587  44.9514983  51.8453577   4.4282079  43.8591940  51.1377715
  19.4620544  41.2849281  45.2019666  18.7084253  40.7156679  45.0463670
  19.5968086  41.2511945  46.1490301   4.8519173  46.1562683  40.8774385
   4.7164847  47.0014219  41.3059233   5.3928985  46.3581961  40.1140319
   1.3386512  32.2354263  57.5388741   0.9453458  31.6820461  58.2136385
   2.1552652  32.5464841  57.9295258   4.2554473  33.6512142  55.1308997
   4.9964187  34.2519295  55.0513460   4.4872396  32.9089780  54.5727040
   6.4787649  46.7786249  55.0074727   6.0351503  45.9922628  54.6895632
   7.1404862  46.9665400  54.3418618   1.2374770  48.3082051  49.5335406
   1.7882195  48.1799114  48.7612400   0.3986246  48.6076940  49.1830299
   8.5768887  47.0589049  53.0356129   8.5587362  47.8797930  52.5436398
   9.4988807  46.9343125  53.2606270   5.0341941  44.5733179  53.8779637
   5.5670278  43.8121467  53.6478945   4.5056022  44.2806831  54.6203792
   8.2011636  29.6793245  49.4073279   7.8575905  30.5694887  49.3312389
   8.5690599  29.4894902  48.5442864   8.1661919  39.6701856  37.9145714
   7.6508542  40.4406461  38.1534101   7.8939227  38.9966992  38.5378775
   5.7509030  34.5151557  42.9730952   4.8950626  34.1258407  42.7936591
   6.1635982  34.5943518  42.1130738   7.2808176  32.0497900  47.3722512
   6.7772972  32.0128035  46.5590317   7.5738783  32.9590643  47.4319169
   3.5251062  32.1336630  46.3788694   4.3904059  31.9379438  46.0194583
   3.5928571  31.9046981  47.3058051  13.1396193  42.4234211  39.8498887
  12.3625636  42.0845370  39.4054049  13.8187674  42.4286834  39.1753852
   7.9548222  37.5428948  39.7405495   7.6498358  37.8575097  40.5915638
   8.9078664  37.6210368  39.7832828   6.3994654  43.7019171  41.3898449
   5.8716015  42.9671931  41.0771687   5.8982157  44.4793848  41.1438417
  11.3787500  41.8968192  46.5065495  10.7211174  42.5867453  46.5945624
  12.1827899  42.2864624  46.8499482   1.1313381  34.3638838  43.7505061
   1.7057133  34.1414019  43.0178254   1.7184364  34.4327532  44.5033662
  10.1892959  40.2512565  44.5569437  10.7024840  40.8842556  45.0591147
  10.8394183  39.6513760  44.1912797   1.4582969  36.3943299  37.7700946
   0.6220281  36.7317985  38.0910221   1.3187738  36.2592278  36.8328083
   3.4336049  31.2380087  42.4780130   2.7800461  30.9229104  41.8536745
   3.3916523  30.6155827  43.2039953   4.5447254  41.5199382  34.3933422
   3.6374316  41.2888635  34.5924571   5.0418286  40.7237001  34.5807404
   7.4515333  50.2296889  37.3130108   6.7777032  50.5328586  37.9215066
   7.8381155  51.0325969  36.9635565   6.6673790  37.7262020  46.8027778
   5.7496351  37.9476967  46.6449466   7.0833933  37.8008331  45.9439485
   7.4508837  39.1253436  41.9330458   8.1980656  39.6374833  41.6237580
   7.7200427  38.8037488  42.7934851   5.7235487  41.6211976  38.9157412
   4.8146707  41.3371009  39.0129882   5.7530571  42.0411055  38.0560719
  10.9554755  45.2318566  42.6848580  10.5017082  44.3909476  42.7413770
  10.3248722  45.8679964  43.0223360   9.8987674  36.1610552  43.9149247
   9.1610431  35.6487938  44.2459490  10.1514448  35.7210934  43.1032524
   9.3987694  47.0695063  43.6198398   9.6910668  47.6300120  42.9010764
   9.9086315  47.3623624  44.3751557   9.9999302  28.9386804  44.5091016
  10.3058179  28.0784167  44.2216932  10.7251907  29.5304424  44.3090010
   4.2720381  39.2340597  45.0167208   4.3268991  38.2814433  44.9409684
   3.4611584  39.3900036  45.5008506   5.4211575  43.1620720  36.2545491
   4.9831005  42.4456579  35.7951128   6.1622016  43.3896835  35.6930582
   2.2112741  37.8517657  42.7757586   1.3980607  38.1511827  43.1822779
   2.7071736  37.4573346  43.4932069   4.3621319  47.8475414  44.7091851
   4.3197498  48.0736260  43.7800383   5.2784018  47.6138788  44.8577652
   7.8086953  38.3159481  51.6072480   8.1636341  38.5430954  52.4666946
   8.4559084  38.6477858  50.9849736  13.5384690  41.4377917  42.3121809
  13.4002589  41.6279513  41.3842999  13.1820909  42.1997300  42.7689860
   1.7026816  35.4236012  48.3918821   2.3426195  35.2824771  47.6941785
   0.8704347  35.1370526  48.0157423  13.5654070  43.5054444  47.3233081
  13.9990576  43.4129733  48.1716135  14.2785650  43.4811945  46.6853097
   2.4787120  44.7238443  44.5053814   3.2727719  44.2288763  44.3036389
   1.7678812  44.1956306  44.1421519   7.2981965  47.1056538  48.8566181
   7.3518987  47.6747475  49.6243897   6.4296746  47.2758423  48.4920219
  14.4269619  43.5478145  49.8565966  14.6205509  44.4523955  50.1025241
  14.3270237  43.0885564  50.6904551   6.0805930  33.4336035  52.3556294
   5.4333845  34.1325985  52.2620770   6.8506945  33.8672179  52.7232542
   9.4884728  43.6984888  55.4306847   9.3370234  43.4695439  54.5136931
   9.4789407  44.6555489  55.4438192   6.2570064  41.2716800  50.4153113
   7.1862124  41.4227960  50.2422081   5.8361094  41.3600821  49.5601760
   5.0558396  45.2967465  48.1851651   4.9169482  44.9286249  49.0577589
   4.2672992  45.8115104  48.0135609   5.6506548  50.3976561  39.5277187
   5.8258304  49.9264604  40.3422810   4.9639336  51.0242327  39.7558448
   6.6063611  44.6749067  45.5740489   6.2713444  44.6349837  46.4698139
   6.1067557  44.0093783  45.1010899   0.5807855  40.0816697  51.0993070
   0.4427653  39.3496936  51.7004609   1.4912779  39.9925598  50.8177258
   9.5422803  42.0205102  35.8477548   8.9251974  41.2951930  35.7510601
   9.0739291  42.7814462  35.5044623   3.2090156  39.7936657  50.5876750
   3.9189774  39.1529849  50.5463368   3.1659464  40.0449552  51.5102930
  11.1976935  46.7304010  53.5083329  11.1389481  46.0463230  52.8413912
  11.5996453  47.4723000  53.0563955   1.9219090  36.7801875  52.4072389
   1.3856447  36.3292613  53.0593985   1.3335798  36.9147784  51.6642853
   1.3321349  36.2390526  34.9698853   0.4550815  36.1179327  34.6061099
   1.8079102  35.4476604  34.7177741  11.1994342  44.6943594  51.7397308
  10.3121121  44.3569516  51.8623707  11.7692893  43.9626625  51.9766074
   4.7295495  49.3545046  48.7058552   4.6565667  50.1600018  49.2177856
   4.2872888  49.5537012  47.8806573   4.5185275  48.5916816  42.2161373
   3.7352797  49.1338497  42.3099598   5.2178020  49.1090796  42.6155614
   7.8281925  34.4011446  44.8595579   8.3250624  33.6481408  44.5396649
   7.0568906  34.4375763  44.2938788  15.6811682  40.1051811  46.5013870
  15.6701559  40.9876527  46.1307803  14.8129062  39.7523362  46.3068407
   7.1894179  49.2531880  50.8616710   7.9022151  49.8879345  50.7892612
   6.6984207  49.3495746  50.0456712   8.9111706  43.1583133  42.4334002
   7.9767984  43.2784596  42.2638706   9.0888374  42.2555600  42.1694012
   4.4116894  36.5428829  44.5867263   4.0414681  35.9899869  45.2748169
   4.9075986  35.9386962  44.0342263  12.2984257  39.0000452  42.9684036
  12.7644709  39.8328444  42.8944339  12.7491757  38.5345434  43.6729295
   2.2406092  47.0026324  51.6822281   2.9415552  47.6362807  51.8351675
   1.7701207  47.3441055  50.9217920  10.3660488  45.3444274  39.9670188
  10.6420332  45.2300868  40.8764062   9.4964987  44.9461759  39.9282361
  10.2700920  31.3681039  47.0074937   9.3564000  31.5985266  47.1757144
  10.6994021  31.4519483  47.8588970  10.0407378  39.5570931  49.5074831
   9.3878828  39.8046839  48.8527284  10.4187758  38.7435070  49.1737309
   7.0014552  49.5930625  43.6103002   7.1836947  48.7752280  44.0730754
   7.8247538  49.8098317  43.1727892   7.3356718  48.5198810  40.8718050
   7.8644484  48.0091264  40.2588212   7.5984937  48.2041340  41.7363583
   6.0894951  40.2990742  55.9940869   5.4135588  40.1984872  56.6643244
   6.9122585  40.1429956  56.4576866   4.8317734  51.6057670  50.2298485
   5.3836042  51.7689291  50.9947570   5.1723928  52.1962108  49.5578509
   9.6828608  46.4318927  56.0847139  10.2268512  47.0448886  55.5902094
   9.1015453  46.9898506  56.6014152   7.9686121  49.5539645  47.2162167
   7.8437261  48.7529385  46.7073112   8.6265213  50.0485839  46.7276137
  10.0321030  47.3548665  48.8441717   9.0851365  47.2354017  48.7720043
  10.3803803  46.4671164  48.9267978   2.3920603  33.2442804  52.6679959
   2.9155005  33.4905101  53.4306268   2.1732936  34.0762839  52.2483096
   7.0367463  47.1501382  45.0446069   6.8892426  46.2218089  45.2253639
   7.8620957  47.1721472  44.5603144   0.9029707  35.8019449  40.9026561
   1.2425780  36.3305370  40.1805169   1.3501828  36.1399855  41.6785128
  10.6401585  47.9729940  46.1310942  11.5648132  47.7672802  45.9935393
  10.4716888  47.7246342  47.0400283   3.5973148  34.1856500  50.3529629
   3.2569969  33.3864313  50.7550309   2.8912154  34.4858210  49.7806462
   4.2489620  31.2705812  48.8056952   5.0715689  30.7966290  48.6835843
   4.4927684  32.0496296  49.3055638   2.8897855  34.2994070  39.1019854
   3.6106217  34.6775323  38.5983571   2.2663159  35.0182947  39.2054832
   7.0328977  35.0039219  40.0378186   7.2492592  35.8863857  39.7367014
   6.5523045  34.6125433  39.3083828   1.7728199  37.9624933  46.6148931
   1.6272779  38.2765236  47.5073212   1.2953402  38.5809833  46.0619829
   3.6324582  34.9527481  46.6629820   3.6186150  34.0568574  46.3262118
   4.3497010  34.9598144  47.2968106   5.4850712  35.3864821  48.7082948
   5.2268490  36.3081891  48.7067278   4.9535753  34.9895255  49.3983412
  10.4296901  48.4915608  41.4873033  10.6033779  47.9262030  40.7346886
  10.9225792  49.2916503  41.3052523   3.0361478  33.8341861  41.9317391
   3.1577389  32.9058507  42.1308278   2.7463520  33.8480547  41.0195706
   5.9052668  31.5196771  45.0684110   5.9274365  31.5836104  44.1136090
   6.3220727  30.6801280  45.2624617  16.2836292  41.2552031  43.1063333
  16.7267438  40.5059356  42.7082456  15.4062803  41.2462167  42.7237065
  11.4172074  47.8082372  38.5869931  12.1122978  48.4289065  38.8057246
  11.7595224  46.9577724  38.8622309  13.3163497  45.2582078  40.1157262
  13.8414821  45.5969351  39.3906582  13.2285849  44.3229093  39.9320397
   4.9783545  49.1716151  52.2447139   5.2870672  48.9265298  53.1169838
   5.7759027  49.3762790  51.7566009   5.0004157  51.3254061  44.4752515
   4.5609148  50.8330440  45.1685372   5.7512274  50.7827029  44.2344591
   2.4478030  46.8692070  46.5474817   1.8258039  46.2062775  46.2477045
   3.1182897  46.8953202  45.8648465   2.5202557  35.3473858  56.1407323
   2.5690713  36.2235981  55.7585093   3.0625071  34.8051251  55.5678966
  13.0057403  45.8914981  55.4208460  12.2152947  45.8739120  54.8812960
  12.7690757  46.4303275  56.1757497  13.1255278  42.7407448  52.7341189
  13.1753283  42.5757455  53.6756712  13.0169201  41.8734707  52.3439070
   2.0091537  45.4195994  40.0233278   2.1579657  46.1031458  39.3699950
   2.8157980  45.4001084  40.5382733  10.4159040  38.7238376  54.0500495
  11.3168903  38.5844841  53.7584493  10.4907015  38.8892831  54.9898673
   4.7501846  36.1005231  52.8953682   3.8805155  36.3938797  52.6236270
   4.9861326  36.6845676  53.6160945  14.6273475  45.1604389  52.9783210
  14.3358283  45.5234370  53.8146671  14.0145606  44.4471398  52.7996542
  15.8269157  42.7257269  45.4985780  16.6616048  43.1647073  45.6623341
  15.9628286  42.2495922  44.6794026  12.8760663  40.2837004  51.4463268
  13.3514785  40.4764650  50.6382120  11.9526228  40.3396190  51.2006652
   7.4540879  32.3184848  50.4119102   7.9722823  33.0545874  50.0865591
   7.0996012  32.6248841  51.2465861   7.7053474  28.7385130  45.9319999
   7.9855227  28.0708319  46.5580425   8.4904081  28.9314226  45.4194663
   5.5086942  47.9144124  37.4945025   4.9360909  48.5334311  37.0415497
   6.0819736  48.4643486  38.0284947  11.5762332  37.1602764  49.6791574
  12.5279755  37.2600862  49.7003798  11.4065782  36.3681033  50.1889658
   9.5976711  34.2458347  49.8650975   9.0026644  34.5263360  49.1697463
   9.3126408  34.7352248  50.6367716   8.7284202  48.1981274  38.6253607
   9.6614875  48.1326836  38.8286483   8.6407415  49.0337541  38.1668140
  11.3572219  47.5147144  35.5857555  11.2785850  47.1807008  36.4793313
  12.1781885  48.0068912  35.5849027  14.0550410  40.3808884  48.7933874
  14.0226730  39.4424884  48.9793557  14.6651033  40.4592920  48.0599698
   5.8933741  39.2504937  34.8361078   6.8392845  39.1211145  34.9049496
   5.5147986  38.5119599  35.3130506  14.2044898  37.1719927  48.8392157
  13.6883947  36.3878384  48.6522086  15.0884847  36.8438644  49.0038676
  11.8655625  30.9160943  44.7987969  11.6680446  30.6076031  45.6831301
  12.4755331  31.6422582  44.9285899  19.8726960  41.4424891  47.9339910
  20.6030348  41.1810179  48.4947614  19.2633905  40.7053613  47.9741978
  17.9542257  39.5832753  48.5314362  17.2275420  39.4488718  47.9230853
  17.5389544  39.8909582  49.3371080   5.7772433  43.3022683  56.2961735
   6.6975443  43.4801282  56.4901781   5.7422016  42.3578728  56.1441434
   4.0776658  37.1754913  34.7715963   3.1708113  36.8788026  34.8478676
   4.3552639  36.8784731  33.9050249   5.6938723  31.7191803  40.9260204
   4.8839452  31.3738888  41.3015450   6.3823140  31.4099347  41.5147816
   7.6229272  30.7969850  42.5484501   8.1760310  31.2165303  43.2074524
   7.8599358  29.8705598  42.5907457   3.6462371  36.7856923  58.3287265
   3.5459098  37.7351280  58.2599356   3.4283913  36.4575162  57.4563335
   2.8475442  34.0341848  34.9127942   3.7094606  34.3596747  35.1723759
   3.0325787  33.2473344  34.4001008  11.0008079  32.9070375  42.0563165
  10.4206748  33.5655179  41.6741217  10.7344012  32.0847719  41.6450582
   9.4511645  32.3075433  44.2584485   9.9511424  32.4191967  43.4498804
  10.0947253  32.0036485  44.8985294   9.7832957  35.0670465  41.1119513
   8.8958812  35.3520116  40.8939708  10.1986946  34.9064229  40.2646790
  13.1347493  35.0916986  44.8273852  13.9107883  35.5813439  45.0998469
  12.4095627  35.5175040  45.2845722  15.5720052  35.8044605  45.8847793
  16.1664542  35.5640341  45.1741101  15.6446635  35.0851736  46.5121329
   8.9276170  44.8315140  35.2067533   9.6312020  45.0365142  35.8225189
   8.2038819  45.3991902  35.4716617   9.7573981  40.5825001  41.3269803
   9.7009182  41.0393553  40.4877436  10.3102323  39.8215686  41.1492646
  13.5678787  36.3714733  42.1519923  13.3115721  35.9711369  42.9828131
  12.9431655  37.0858527  42.0270062  17.8791124  39.1110806  44.6591214
  17.3190682  39.1803996  45.4322776  17.2734628  38.9351791  43.9390711
  10.8362868  45.2697669  37.2565993  11.6708472  44.8378868  37.0743468
  10.6747211  45.0979683  38.1842888  10.4908760  41.7729782  38.6222333
  10.4357564  41.6074054  37.6810777   9.8654815  42.4805815  38.7784522
   7.8054667  44.0778694  57.9475895   8.6745827  44.2519347  57.5862530
   7.3261419  44.8973111  57.8251625   3.8004885  31.2737891  38.2007651
   3.7883555  32.2179731  38.3575922   4.6928307  31.0908037  37.9067112
   1.9740847  51.1975795  49.6265329   2.8768094  51.2299405  49.9431824
   1.7478217  50.2676246  49.6411665   3.7294449  49.9506782  46.2875408
   2.7790080  49.9508643  46.1739780   4.0326935  49.2039516  45.7711442
   7.6157005  27.8680668  42.4553588   6.8489401  27.3139155  42.6010270
   8.0267710  27.9402537  43.3167739  19.4647143  55.7867320  47.3521170
  20.1025553  55.6674068  46.6484510  19.3467986  56.7348164  47.4109122
  16.2736849  55.7394748  47.2882695  15.9355361  55.6235813  46.4003230
  17.1426617  55.3385913  47.2683701  12.1323665  57.5930225  43.2779586
  11.5688530  57.5020162  42.5095873  12.0176060  56.7730129  43.7582078
  16.7556632  56.8929600  53.2468900  16.7445273  56.4982398  52.3749404
  16.9177272  56.1595673  53.8402672   9.6788097  59.0881416  46.1163806
  10.4709389  58.7472241  45.7010105   9.9184747  59.1976391  47.0365959
  11.6378851  58.3490330  38.9881185  12.4109727  57.8019317  38.8494061
  11.9904250  59.2134579  39.1995646  14.4020100  57.0543560  48.7849444
  14.9983672  56.8299583  48.0706407  14.4595072  56.3128306  49.3874892
  13.9745128  54.5082996  36.6199635  14.2270649  53.9864517  35.8583098
  13.0369688  54.3449141  36.7226318  19.0188411  53.5118774  44.4274378
  19.8051501  53.0938197  44.0764795  19.2827116  54.4164866  44.5956026
  19.1898489  58.9491624  39.1263035  18.5544322  59.0226251  39.8383940
  18.8595895  59.5385223  38.4482114  24.4196838  53.4494007  45.3307357
  25.1522010  52.8793224  45.5645186  23.6636194  53.0615608  45.7713862
  13.6941417  56.4111102  38.8224010  13.5777675  55.7356005  39.4905094
  13.8043677  55.9243476  38.0056163  16.0372958  55.8721249  42.5270699
  15.6731165  55.3451870  43.2383620  16.8940074  55.4819718  42.3537184
  21.9422259  47.1615581  49.7901965  21.6105584  48.0310992  49.5663180
  21.3467872  46.8451865  50.4695996  15.6778445  50.9011148  37.5232048
  15.8452847  51.7691385  37.8902519  15.4875614  51.0638430  36.5993337
  18.4353778  59.3628127  49.1897878  18.1354501  60.2653166  49.0813685
  18.0904838  59.0960311  50.0419031  11.8866260  55.8141924  45.2234582
  10.9616756  55.6818138  45.4312274  12.1350673  56.5936143  45.7204525
  21.8350922  51.8810668  46.8695315  20.9267799  51.8126076  46.5754076
  21.7838518  52.3582612  47.6977141  15.6567666  53.3568806  38.5078714
  15.5367291  53.8025857  39.3464195  14.9620254  53.7054124  37.9492253
   9.2475071  55.4575198  46.0578371   9.3767452  55.7109677  46.9717783
   8.5672522  56.0502906  45.7383026  15.9091788  53.3000313  54.8130213
  15.1325122  53.8594233  54.8033077  16.5482351  53.7857096  55.3345083
  23.7012569  50.0827106  48.6473189  23.0586949  50.3759639  48.0012984
  23.1967497  49.9680026  49.4526386  21.3552732  53.8290279  39.3359048
  22.2670588  54.0617666  39.1606746  20.8462379  54.4127323  38.7734127
  14.1638160  56.1085766  54.3748180  14.9052845  56.6470810  54.0983003
  13.4575146  56.7352055  54.5319731  19.6393500  58.2514907  52.9720341
  20.0476856  57.8097317  52.2274973  18.9170761  57.6767534  53.2254534
  15.9924570  53.1887514  50.3453898  16.8385765  53.6126927  50.4888547
  15.9323208  52.5321138  51.0392461  19.9622314  58.8116098  46.7272630
  19.3331177  58.9761812  46.0248698  19.5747977  59.2257707  47.4983594
  23.8411546  59.7470535  44.0816994  23.1562585  60.1269437  43.5314027
  23.9255396  60.3565862  44.8148941  19.1424015  50.8491882  52.0035072
  18.8984947  51.6033943  51.4669347  19.4183946  51.2277230  52.8382319
  21.0962478  57.3930494  50.6812337  21.3079373  58.0362254  50.0046718
  21.0492226  56.5592811  50.2134267  18.6988707  50.0048315  47.5848909
  17.8373186  50.3029569  47.8765647  18.7251142  50.2218714  46.6529942
  15.5150276  58.5490506  43.9922715  15.9788622  58.8278209  43.2027337
  15.2507074  57.6473950  43.8095806  12.4074357  58.0961987  46.9302478
  12.9775714  58.5249256  46.2919963  12.9982469  57.8144572  47.6286664
  14.4519162  54.6713658  40.8012280  15.1543206  55.1234702  41.2686206
  14.1199791  54.0297477  41.4292173  12.8999524  53.2625415  55.1763490
  12.2698185  53.9441695  55.4098886  12.7935612  53.1508496  54.2316628
   8.1944496  52.9297211  46.1029414   7.4043550  53.1854739  45.6269524
   8.6855744  53.7445549  46.2081454  22.2108306  60.2702450  48.8534695
  23.0325750  59.8682637  48.5717376  22.2070709  60.1670684  49.8050810
  10.1459242  53.2941790  43.0612890   9.3490405  53.4060484  43.5796386
   9.9184834  53.6328442  42.1953781  15.9764909  59.8186493  51.0095405
  16.0409342  60.2806900  51.8453577  15.2675833  59.1883858  51.1377715
   6.4782199  53.1827701  48.5344404   6.7290238  54.0674711  48.8001980
   7.0141748  53.0032303  47.7619496  30.3014299  56.6141198  45.2019666
  29.5478007  56.0448596  45.0463670  30.4361840  56.5803863  46.1490301
  12.1780267  47.5646180  57.5388741  11.7847212  47.0112379  58.2136385
  12.9946407  47.8756759  57.9295258  15.0948228  48.9804060  55.1308997
  15.8357941  49.5811213  55.0513460  15.3266150  48.2381697  54.5727040
  10.2389566  54.1660427  53.4087227  10.1243081  53.2645684  53.7094326
   9.3834083  54.4124124  53.0572043  15.8735696  59.9025097  53.8779637
  16.4064032  59.1413385  53.6478945  15.3449777  59.6098748  54.6203792
  19.0405391  45.0085162  49.4073279  18.6969660  45.8986804  49.3312389
  19.4084353  44.8186820  48.5442864   7.1091241  57.3318693  42.2261881
   7.9466463  57.7415701  42.0095589   7.2869509  56.3918135  42.1962075
  19.0055673  54.9993774  37.9145714  18.4902297  55.7698378  38.1534101
  18.7332982  54.3258910  38.5378775  16.5902784  49.8443474  42.9730952
  15.7344381  49.4550325  42.7936591  17.0029736  49.9235435  42.1130738
  18.1201931  47.3789818  47.3722512  17.6166727  47.3419953  46.5590317
  18.4132538  48.2882560  47.4319169  14.3644817  47.4628547  46.3788694
  15.2297814  47.2671356  46.0194583  14.4322326  47.2338899  47.3058051
  23.9789947  57.7526128  39.8498887  23.2019390  57.4137288  39.4054049
  24.6581428  57.7578751  39.1753852  18.7941976  52.8720866  39.7405495
  18.4892112  53.1867015  40.5915638  19.7472419  52.9502286  39.7832828
  17.2388408  59.0311089  41.3898449  16.7109770  58.2963849  41.0771687
  16.7375911  59.8085765  41.1438417  22.2181254  57.2260110  46.5065495
  21.5604929  57.9159371  46.5945624  23.0221654  57.6156541  46.8499482
  11.9707136  49.6930755  43.7505061  12.5450888  49.4705937  43.0178254
  12.5578118  49.7619450  44.5033662  21.0286713  55.5804482  44.5569437
  21.5418595  56.2134474  45.0591147  21.6787937  54.9805678  44.1912797
  12.2976723  51.7235216  37.7700946  11.4614035  52.0609903  38.0910221
  12.1581493  51.5884196  36.8328083  14.2729804  46.5672004  42.4780130
  13.6194216  46.2521021  41.8536745  14.2310278  45.9447745  43.2039953
  15.3841009  56.8491299  34.3933422  14.4768070  56.6180553  34.5924571
  15.8812040  56.0528919  34.5807404  17.5067544  53.0553938  46.8027778
  16.5890105  53.2768885  46.6449466  17.9227688  53.1300248  45.9439485
  18.2902592  54.4545353  41.9330458  19.0374411  54.9666751  41.6237580
  18.5594181  54.1329406  42.7934851  16.5629242  56.9503894  38.9157412
  15.6540461  56.6662927  39.0129882  16.5924326  57.3702973  38.0560719
  21.7948509  60.5610484  42.6848580  21.3410836  59.7201394  42.7413770
  21.1642476  61.1971882  43.0223360  20.7381429  51.4902470  43.9149247
  20.0004186  50.9779856  44.2459490  20.9908202  51.0502851  43.1032524
  20.2381449  62.3986980  43.6198398  20.5304423  62.9592037  42.9010764
  20.7480069  62.6915541  44.3751557  20.8393056  44.2678722  44.5091016
  21.1451933  43.4076085  44.2216932  21.5645661  44.8596342  44.3090010
   7.1317412  54.6709408  42.8972614   6.9341812  54.0778769  42.1723681
   6.5764076  54.3661618  43.6148553  15.1114136  54.5632515  45.0167208
  15.1662746  53.6106351  44.9409684  14.3005338  54.7191954  45.5008506
  16.2605330  58.4912638  36.2545491  15.8224760  57.7748497  35.7951128
  17.0015771  58.7188753  35.6930582  13.0506496  53.1809574  42.7757586
  12.2374361  53.4803745  43.1822779  13.5465490  52.7865263  43.4932069
  18.6480708  53.6451399  51.6072480  19.0030095  53.8722872  52.4666946
  19.2952839  53.9769776  50.9849736  24.3778445  56.7669835  42.3121809
  24.2396343  56.9571431  41.3842999  24.0214663  57.5289218  42.7689860
  12.5420571  50.7527930  48.3918821  13.1819950  50.6116689  47.6941785
  11.7098101  50.4662443  48.0157423  24.4047824  58.8346362  47.3233081
  24.8384331  58.7421651  48.1716135  25.1179405  58.8103862  46.6853097
  13.3180875  60.0530360  44.5053814  14.1121473  59.5580681  44.3036389
  12.6072567  59.5248224  44.1421519   9.6263638  54.1973442  40.5813567
   8.6961226  54.1357898  40.7983529   9.7221110  53.6749395  39.7850208
   9.5449187  50.7228255  43.1691808   9.8056004  51.6373588  43.0600969
  10.3666359  50.2552698  43.3188421  11.0174112  52.1366012  50.3390633
  11.6897166  51.9283374  49.6903282  10.1903899  51.9388098  49.8995865
  25.2663374  58.8770063  49.8565966  25.4599264  59.7815873  50.1025241
  25.1663992  58.4177482  50.6904551  16.9199684  48.7627953  52.3556294
  16.2727599  49.4617903  52.2620770  17.6900700  49.1964097  52.7232542
  20.3278482  59.0276805  55.4306847  20.1763989  58.7987357  54.5136931
  20.3183162  59.9847407  55.4438192  17.0963819  56.6008718  50.4153113
  18.0255879  56.7519878  50.2422081  16.6754849  56.6892739  49.5601760
  17.4457366  60.0040985  45.5740489  17.1107198  59.9641755  46.4698139
  16.9461311  59.3385701  45.1010899  11.4201610  55.4108615  51.0993070
  11.2821408  54.6788854  51.7004609  12.3306533  55.3217515  50.8177258
  20.3816557  57.3497019  35.8477548  19.7645728  56.6243848  35.7510601
  19.9133046  58.1106380  35.5044623  14.0483910  55.1228574  50.5876750
  14.7583529  54.4821767  50.5463368  14.0053219  55.3741469  51.5102930
  22.0370689  62.0595928  53.5083329  21.9783235  61.3755148  52.8413912
  22.4390207  62.8014918  53.0563955  12.7612844  52.1093792  52.4072389
  12.2250201  51.6584531  53.0593985  12.1729553  52.2439701  51.6642853
  12.1715103  51.5682444  34.9698853  11.2944570  51.4471245  34.6061099
  12.6472856  50.7768522  34.7177741  22.0388096  60.0235512  51.7397308
  21.1514875  59.6861434  51.8623707  22.6086647  59.2918543  51.9766074
   8.4951966  51.2449800  49.4925383   8.4110154  50.6375470  48.7575793
   7.6734672  51.7358818  49.4934880  18.6675679  49.7303364  44.8595579
  19.1644379  48.9773326  44.5396649  17.8962661  49.7667680  44.2938788
  26.5205437  55.4343729  46.5013870  26.5095313  56.3168445  46.1307803
  25.6522816  55.0815280  46.3068407  19.7505460  58.4875051  42.4334002
  18.8161739  58.6076513  42.2638706  19.9282129  57.5847518  42.1694012
  15.2510648  51.8720747  44.5867263  14.8808436  51.3191787  45.2748169
  15.7469741  51.2678880  44.0342263  23.1378011  54.3292370  42.9684036
  23.6038464  55.1620362  42.8944339  23.5885512  53.8637352  43.6729295
  21.2054243  60.6736191  39.9670188  21.4814086  60.5592786  40.8764062
  20.3358741  60.2753676  39.9282361  21.1094674  46.6972957  47.0074937
  20.1957754  46.9277184  47.1757144  21.5387776  46.7811401  47.8588970
  20.8801133  54.8862849  49.5074831  20.2272583  55.1338756  48.8527284
  21.2581513  54.0726987  49.1737309  16.9288706  55.6282660  55.9940869
  16.2529343  55.5276789  56.6643244  17.7516340  55.4721874  56.4576866
   3.2685220  54.4360197  47.3357827   3.3069319  53.9023788  48.1294945
   2.7625512  53.9095402  46.7168804  10.6475982  49.2824737  50.8320369
  10.7117308  50.1439568  50.4197767  10.5843102  48.6698739  50.0992728
  10.1228254  51.3547870  54.4793403  10.7500293  50.9724947  55.0930928
   9.2656173  51.1362072  54.8449096  20.5222363  61.7610845  56.0847139
  21.0662267  62.3740803  55.5902094  19.9409208  62.3190423  56.6014152
   6.8993797  53.1624299  40.4111758   7.1947238  52.2534977  40.3578812
   5.9981833  53.1412038  40.0892761  10.4288044  51.2380296  46.3939307
   9.7074630  51.8516263  46.2546780  11.2181300  51.7738060  46.3155953
  20.8714784  62.6840583  48.8441717  19.9245120  62.5645934  48.7720043
  21.2197557  61.7963081  48.9267978  13.2314358  48.5734722  52.6679959
  13.7548759  48.8197019  53.4306268  13.0126691  49.4054757  52.2483096
   8.6281639  50.8438397  40.5351083   8.2994345  49.9635776  40.3526189
   8.9821009  50.7886065  41.4227473  11.7423462  51.1311366  40.9026561
  12.0819534  51.6597288  40.1805169  12.1895582  51.4691773  41.6785128
  21.4795339  63.3021858  46.1310942  22.4041887  63.0964719  45.9935393
  21.3110643  63.0538259  47.0400283  14.4366903  49.5148417  50.3529629
  14.0963723  48.7156230  50.7550309  13.7305909  49.8150128  49.7806462
  15.0883374  46.5997730  48.8056952  15.9109444  46.1258208  48.6835843
  15.3321438  47.3788213  49.3055638  13.7291609  49.6285988  39.1019854
  14.4499971  50.0067241  38.5983571  13.1056913  50.3474865  39.2054832
  17.8722732  50.3331137  40.0378186  18.0886346  51.2155775  39.7367014
  17.3916799  49.9417350  39.3083828  12.6121953  53.2916850  46.6148931
  12.4666534  53.6057153  47.5073212  12.1347157  53.9101751  46.0619829
  14.4718336  50.2819398  46.6629820  14.4579905  49.3860492  46.3262118
  15.1890764  50.2890062  47.2968106  16.3244467  50.7156738  48.7082948
  16.0662245  51.6373809  48.7067278  15.7929507  50.3187173  49.3983412
   7.0867615  55.8322195  49.5536592   6.5421083  56.6082003  49.6856866
   7.9646965  56.1792999  49.3955713  13.8755232  49.1633779  41.9317391
  13.9971143  48.2350425  42.1308278  13.5857274  49.1772464  41.0195706
  16.7446422  46.8488689  45.0684110  16.7668119  46.9128022  44.1136090
  17.1614481  46.0093198  45.2624617  27.1230047  56.5843949  43.1063333
  27.5661193  55.8351274  42.7082456  26.2456557  56.5754085  42.7237065
  22.2565828  63.1374290  38.5869931  22.9516733  63.7580983  38.8057246
  22.5988978  62.2869641  38.8622309  24.1557251  60.5873995  40.1157262
  24.6808575  60.9261268  39.3906582  24.0679604  59.6521011  39.9320397
  13.3596312  50.6765776  56.1407323  13.4084467  51.5527899  55.7585093
  13.9018826  50.1343169  55.5678966  23.8451157  61.2206899  55.4208460
  23.0546701  61.2031038  54.8812960  23.6084512  61.7595193  56.1757497
  23.9649032  58.0699366  52.7341189  24.0147037  57.9049373  53.6756712
  23.8562956  57.2026625  52.3439070  21.2552795  54.0530294  54.0500495
  22.1562657  53.9136758  53.7584493  21.3300769  54.2184748  54.9898673
  15.5895600  51.4297148  52.8953682  14.7198909  51.7230714  52.6236270
  15.8255080  52.0137593  53.6160945  25.4667229  60.4896307  52.9783210
  25.1752037  60.8526288  53.8146671  24.8539360  59.7763315  52.7996542
  26.6662911  58.0549187  45.4985780  27.5009803  58.4938991  45.6623341
  26.8022040  57.5787840  44.6794026  23.7154417  55.6128922  51.4463268
  24.1908539  55.8056568  50.6382120  22.7919983  55.6688107  51.2006652
  10.6037924  56.7753089  41.0294347  10.3583966  55.8715419  41.2274557
  10.7733839  56.7770239  40.0873825  18.2934634  47.6476765  50.4119102
  18.8116578  48.3837792  50.0865591  17.9389767  47.9540759  51.2465861
   9.8733572  52.5081446  38.5280508   9.1802816  52.5825801  37.8720544
   9.6285323  51.7441790  39.0502025  18.5447228  44.0677048  45.9319999
  18.8248982  43.4000237  46.5580425  19.3297835  44.2606143  45.4194663
  22.4156086  52.4894682  49.6791574  23.3673509  52.5892779  49.7003798
  22.2459537  51.6972950  50.1889658  20.4370466  49.5750265  49.8650975
[truncated: 301,053 more chars]
