# Supplementary material for: Exploring Aromatic Cage Flexibility Using Cosolvent Molecular Dynamics Simulations—An In-Silico Case Study of Tudor Domains
Source: J Chem Inf Model. 2024 May 21;64(11):4553–69. doi: 10.1021/acs.jcim.4c00298 (PMC11167732; doi:10.1021/acs.jcim.4c00298)
Supplement: Supplementary file 2 — ci4c00298_si_002.zip [file ci4c00298_si_002.zip › SMN/topologies_input-coordinates/01_TMA/z_solv.rst]

20816  0.0000000e+00
  30.3725265  21.6186833  26.0273904  30.3553570  22.3027739  26.8758155
  30.7620539  21.8026304  27.7547652  29.3285407  22.6092369  27.0753841
  31.1884984  23.5464008  26.5943807  31.7656755  23.6622801  25.5141013
  31.2124689  24.4731636  27.5687728  30.6039130  24.2547560  28.3446963
  31.8850427  25.7794857  27.5572368  31.8025321  26.1504334  28.5785374
  33.3956027  25.7044791  27.2010790  33.5094959  25.3228303  26.1879405
  33.8083393  26.7141043  27.1555340  34.2647083  24.8650873  28.1634390
  33.7152690  23.9675983  28.4476570  35.5559316  24.3982720  27.4749646
  36.1583679  23.7830900  28.1448808  35.3403774  23.7994206  26.5907930
  36.1703662  25.2451458  27.1639939  34.6066891  25.6470036  29.4381226
  35.1775713  25.0383793  30.1393330  35.2028342  26.5271177  29.1993985
  33.7040769  25.9824150  29.9462764  31.1448365  26.7903481  26.6679844
  30.5971037  26.4353715  25.6237237  31.1845026  28.0690049  27.0585845
  31.6321769  28.2934445  27.9352672  30.8086311  29.1914068  26.2050837
  30.3409660  28.8532278  25.2780749  29.8094520  30.0961937  26.9485235
  30.2277027  30.4315267  27.8960292  29.6352469  30.9987795  26.3600200
  28.4630118  29.3799625  27.1786641  28.1314832  28.9110636  26.2512685
  28.5817851  28.5734760  27.9031574  27.3532986  30.3072225  27.6676748
  26.2934415  30.3775915  27.0500754  27.5838951  31.0251446  28.7687171
  28.4622603  30.9272771  29.2594406  26.8704142  31.6470816  29.1193956
  32.0845506  29.9498861  25.8273356  33.1042270  29.8627716  26.5144987
  32.0255410  30.6825623  24.7059591  31.1557033  30.7063043  24.1934479
  33.1252257  31.4909915  24.1926113  34.0584570  30.9244051  24.2391318
  32.8270345  31.8630577  22.7288276  31.7997346  32.2207466  22.6484556
  33.4677947  32.6921145  22.4202062  33.0777960  30.6757574  21.7738148
  34.1369912  30.4128011  21.7861616  32.5423954  29.7954834  22.1300296
  32.6528195  30.8996866  20.3186857  32.9508676  30.0677802  19.4654970
  31.9674172  32.0036730  20.0076732  31.7377569  32.6767050  20.7242164
  31.6871792  32.1593841  19.0506687  33.2472671  32.7578940  25.0454799
  32.3457088  33.5969314  25.0664080  34.3750961  32.8505482  25.7589349
  35.0480337  32.1024503  25.6728101  34.7391460  33.9341396  26.6573220
  34.0024143  34.7366575  26.5974509  34.7860772  33.4149801  28.1065441
  35.4989550  32.5919270  28.1741155  35.1780243  34.1960048  28.7549629
  33.4803762  32.9662509  28.6940753  33.1730677  31.6970312  29.0415616
  33.8382899  30.8520621  28.9312407  31.8923609  31.6510556  29.5481682
  31.4587589  30.7881994  29.8517839  31.3056143  32.8985244  29.5697109
  30.0501871  33.3681096  29.9972543  29.3262742  32.6880494  30.4223861
  29.7508593  34.7361731  29.8715952  28.7915039  35.1146995  30.1941491
  30.7052126  35.6152233  29.3259757  30.4765090  36.6652477  29.2276730
  31.9647042  35.1354120  28.9115437  32.6872770  35.8260348  28.5040652
  32.3002268  33.7653750  29.0201721  36.0942239  34.5031235  26.2386538
  36.9722894  33.7785197  25.7679401  36.2581091  35.8105632  26.4592828
  35.4645530  36.3312820  26.8153315  37.4811978  36.5720755  26.2555627
  38.3249963  35.8807305  26.2823081  37.4964146  37.2405454  24.8600529
  38.4304846  37.7885949  24.7335064  37.5038159  36.4610330  24.0958039
  36.3140660  38.1885881  24.5992388  35.3879605  37.6250774  24.6827329
  36.2970447  38.9585749  25.3700998  36.3328870  38.8476820  23.2148242
  37.2355561  39.4499553  23.1039223  36.3924199  38.0688958  22.4533618
  35.0895138  39.7095736  22.9410485  35.1155197  40.0714089  21.9127388
  34.1786211  39.1194605  23.0490351  35.0204415  40.8756064  23.8381758
  34.8164852  40.5423217  24.7768110  35.8976153  41.3742276  23.8347133
  34.2731790  41.4871023  23.5449515  37.6953360  37.5163900  27.4404238
  36.7546691  37.8435768  28.1670570  38.9489518  37.9525116  27.6346383
  39.6675582  37.6380602  27.0002762  39.3477993  38.9115570  28.6645108
  39.0121719  38.5268907  29.6298978  40.8950693  39.0327523  28.6911612
  41.2356221  39.3408733  27.7013091  41.3940620  40.0910829  29.6948921
  42.4814144  40.0846695  29.7717599  41.1044274  41.1010454  29.4051515
  40.9913167  39.9054534  30.6905697  41.5573688  37.6781343  29.0084236
  42.6429129  37.7681612  29.0494865  41.2203085  37.2965421  29.9714660
  41.3277207  36.9230584  28.2560254  38.6571726  40.2621130  28.4006065
  38.6495319  40.7587910  27.2736541  38.0524641  40.8223209  29.4547685
  38.1298138  40.3561765  30.3505405  37.2807553  42.0545690  29.4337632
  37.4111147  42.5415476  30.4003263  37.6741732  42.7452505  28.6858525
  35.7775720  41.8598095  29.1954298  35.0507895  42.8494853  29.2652504
  35.2902556  40.6236471  28.9537105  35.9334761  39.8459344  28.8951148
  33.8558285  40.3295266  28.8437750  33.4074374  41.0344756  28.1398301
  33.5753736  38.8748431  28.3912932  34.2075579  38.1816551  28.9441661
  32.5482949  38.5897855  28.6286127  33.7257170  38.6015912  26.8987483
  33.8153153  39.5757272  26.1170110  33.7099934  37.3993933  26.5592147
  33.1554968  40.4959913  30.1882377  33.6647318  40.0625692  31.2233701
  31.9337901  41.0404628  30.1154323  31.6067092  41.3525340  29.2142062
  30.9657837  41.0214577  31.1943519  31.4470420  41.3018079  32.1340514
  29.8136825  41.9916606  30.8843950  29.3460677  41.7400400  29.9313738
  29.0404823  41.8586857  31.6436499  30.2239968  43.4695014  30.8805554
  30.7901821  43.6923935  31.7855710  30.8889899  43.6726831  30.0402064
  28.9922687  44.3824570  30.8116281  28.4178423  44.1592852  29.9108558
  28.3402707  44.1552307  31.6577202  29.3493641  45.8713803  30.8394891
  30.0011765  46.0890643  31.6870516  29.8905589  46.1508037  29.9350607
  28.1390392  46.6996639  30.9620862  27.6549837  46.4672540  31.8177414
  28.3981061  47.6763272  30.9779020  27.5299111  46.5274120  30.1740213
  30.3774356  39.6109471  31.2801158  29.9508551  39.0317970  30.2803337
  30.3414080  39.0914402  32.5036286  30.7188680  39.6469953  33.2636473
  29.7427632  37.8264270  32.8836942  28.9495199  37.5858881  32.1723594
  30.7968779  36.6916766  32.8138751  30.3240186  35.7185294  32.9465499
  31.2698787  36.6736099  31.8323416  32.1065018  36.8665996  34.0670415
  31.2933477  36.8143985  35.1263703  29.0479836  38.0051156  34.2305545
  29.0252014  39.0967921  34.8035732  28.5188328  36.9000123  34.7509390
  28.5410548  36.0491408  34.2056631  28.1424878  36.7649860  36.1452899
  28.6659525  37.5248828  36.7270025  26.6345396  36.9642026  36.3330107
  26.0602813  36.3301410  35.6607084  26.3437119  36.6991469  37.3485104
  26.2978733  38.3204778  36.1345307  25.3701435  38.4178235  36.3105026
  28.6764382  35.4311881  36.6548724  28.9156052  34.5092481  35.8748751
  28.9010261  35.3440103  37.9669125  28.6920410  36.1406304  38.5547719
  29.4730855  34.1736973  38.6091200  29.0975656  33.2857435  38.0953761
  31.0035729  34.1769689  38.4683837  31.4394241  33.3315476  38.9949637
  31.3079759  34.1029342  37.4243810  31.4448423  35.0857587  38.8767100
  28.9855859  34.0608018  40.0471047  28.7473541  35.0679185  40.7159936
  28.8703374  32.8114860  40.5148608  29.1251793  32.0497541  39.8965226
  28.5484322  32.4440130  41.8850899  27.7633227  33.0933613  42.2681406
  28.0651423  30.9642474  41.9275927  28.8613544  30.3326226  41.5281527
  27.7811025  30.4997736  43.3722734  27.4724228  29.4566563  43.4126755
  28.6532047  30.5832690  44.0197364  26.9847804  31.0988708  43.8105971
  26.8135467  30.7468089  41.0400150  25.9579160  31.2685552  41.4711748
  26.9660994  31.1914837  40.0579065  26.4587670  29.2719037  40.8047724
  25.6349432  29.1862715  40.0972793  27.3061216  28.7249978  40.3921732
  26.1489280  28.7746906  41.7232749  29.8457146  32.6117919  42.6877404
  30.8241537  31.9031031  42.4448267  29.8407898  33.5540614  43.6395581
  28.9941723  34.0858502  43.7921862  30.9680551  33.8169505  44.5240942
  31.8853642  33.7743241  43.9485397  30.8042460  35.2345791  45.1065240
  30.5120948  35.8939943  44.2891915  29.9850686  35.2748608  45.8263168
  32.0079044  35.9006644  45.7121104  33.1872632  35.3214009  46.0432667
  33.4267678  34.2777400  45.9181129  34.0343584  36.2616438  46.5864490
  34.9582680  36.0330706  46.9248842  33.4487657  37.5080149  46.6275994
  33.8722872  38.7592400  47.1024996  34.8341010  38.8535454  47.5817812
  33.0250829  39.8739534  46.9688399  33.3369466  40.8397574  47.3365145
  31.7654417  39.7238031  46.3599351  31.1046726  40.5709320  46.2554037
  31.3473658  38.4598020  45.9041952  30.3809246  38.3654232  45.4472651
  32.1637116  37.3147595  46.0395541  30.9590701  32.7503089  45.6283283
  29.9548142  32.5906163  46.3214513  32.0722511  32.0071543  45.7671354
  32.8437791  32.1961542  45.1365249  32.2464315  30.9005453  46.7189687
  31.4226454  30.2069229  46.5377767  33.5649672  30.1545892  46.4040240
  33.5157064  29.1534210  46.8343582  33.6902381  30.0188154  45.3292651
  34.7211726  30.7757323  46.9340498  34.9373244  31.5340645  46.3989539
  32.1748214  31.3162959  48.2064933  32.0072643  30.4590153  49.0726478
  32.2676336  32.6274689  48.4771593  32.4114230  33.2315911  47.6813107
  32.1182368  33.3092249  49.7583241  32.8825092  32.9320941  50.4405595
  32.3944943  34.8054253  49.4779023  33.4535416  34.9354824  49.2502712
  31.8647767  35.0704066  48.5594454  31.9752907  35.8406218  50.5411588
  30.9455540  35.7031095  50.8690561  32.6034549  35.7534504  51.4282799
  32.0730917  37.2509078  49.9667013  33.1591135  37.8523239  50.1170982
  31.0691794  37.6924829  49.3648562  30.7442908  33.0885737  50.4208822
  30.6812239  32.8864287  51.6325917  29.6598338  33.1584563  49.6291604
  29.8047414  33.3558069  48.6481912  28.2716836  33.2006787  50.1042385
  28.2330513  32.7237016  51.0844132  27.8266478  34.6744502  50.3009099
  26.8696973  34.6902146  50.8241004  28.5292480  35.1906718  50.9552371
  27.6677689  35.5056297  49.0186974  28.1228735  35.0468856  47.9467368
  27.0618801  36.5930172  49.1303764  27.2976786  32.3763132  49.2416234
  26.1485231  32.1961159  49.6432645  27.7314626  31.8933395  48.0656227
  28.6758461  32.1136383  47.7777283  26.9250936  31.1253074  47.1215291
  27.6055164  30.6271243  46.4308313  26.3913403  30.3353695  47.6523311
  25.9215029  31.9497061  46.2976211  25.0433578  31.3562522  45.6736286
  26.0310692  33.2892837  46.2937448  26.7854938  33.7112544  46.8231080
  25.1526943  34.1977446  45.5495900  24.1889122  33.7296526  45.3402005
  24.9306616  35.4742105  46.3838711  25.8710950  35.9112592  46.7080044
  24.4083974  36.2367930  45.8049029  23.9224618  35.0950524  47.8438671
  24.7849666  34.2268806  48.3809883  25.8102888  34.6110975  44.2237307
  27.0359641  34.6613465  44.1193221  24.9752200  34.9280080  43.2183368
  23.9825774  34.8799384  43.3934564  25.3874235  35.4115360  41.8977408
  26.2694766  34.8617905  41.5702530  24.2380588  35.1949193  40.8651659
  23.3543893  35.7268873  41.2232207  24.5948415  35.7667668  39.4724503
  23.8205802  35.5672231  38.7358752  24.7187692  36.8493796  39.4854225
  25.5242981  35.3326560  39.1025420  23.8631782  33.6983187  40.7374512
  24.6870110  33.1477007  40.2810463  23.7282965  33.2590634  41.7252492
  22.5685175  33.4385192  39.9524451  22.2922197  32.3855771  40.0100775
  21.7386496  34.0200347  40.3558036  22.6715908  33.6828262  38.8956802
  25.7065022  36.9123981  42.0003158  24.9625037  37.6727466  42.6206403
  26.8070002  37.3192548  41.3532078  27.3671069  36.6188100  40.8854230
  27.2810421  38.6952786  41.2566853  26.4698251  39.3644102  41.5434395
  28.4645897  38.9036587  42.2174781  29.2098373  38.1237927  42.0583049
  28.9712286  39.8457049  42.0024827  28.0698446  38.9131936  43.6739939
  28.1344341  37.7287218  44.4290679  28.4667003  36.8114607  43.9685211
  27.7826900  37.7455115  45.7890576  27.8655120  36.8396124  46.3608236
  27.3447975  38.9384536  46.3953885  27.0007519  38.9588683  47.7144809
  27.0908675  38.1148910  48.1480134  27.2556136  40.1174141  45.6331914
  26.9077349  41.0333416  46.0883092  27.6156577  40.1028361  44.2727349
  27.5342671  40.9989368  43.6821291  27.6879963  39.0170870  39.8155522
  28.1659839  38.1172787  39.1237704  27.5967849  40.2952846  39.3783426
  26.9944800  41.4137460  40.1103365  27.3840610  41.5057528  41.1239890
  25.9155477  41.2575901  40.1713140  27.2953571  42.6701249  39.2897373
  28.1903630  43.1542128  39.6802759  26.4849287  43.3985002  39.3205783
  27.5705343  42.1465760  37.8883402  28.2142973  42.8123339  37.3113189
  26.6330301  42.0517824  37.3398213  28.1636778  40.7506540  38.1062777
  27.8678586  40.0899641  37.2907393  29.6937884  40.7956905  38.2039308
  30.2405315  41.1593732  39.2461361  30.3721518  40.4009391  37.1203734
  29.8541357  40.1181844  36.2976572  31.8201379  40.2757238  37.0633369
  32.2334587  41.0374918  37.7220678  32.2559568  38.9060715  37.6055026
  33.3348962  38.8763131  37.7349559  31.8141499  38.7033188  38.5795703
  31.9653565  38.0961307  36.9361385  32.3718637  40.5990242  35.6755796
  31.6456845  40.5792739  34.6834356  33.6774073  40.8901599  35.6262131
  34.1894605  40.8973131  36.5002540  34.4645743  41.0984626  34.4159408
  33.8573632  40.9060166  33.5341181  34.9776740  42.5589670  34.3709114
  35.5543386  42.7806266  35.2700393  35.8345023  42.8677857  33.1295773
  36.1131356  43.9220342  33.0982477  36.7603222  42.2925344  33.1210706
  35.2944142  42.6407264  32.2103994  33.8749851  43.4425704  34.3300789
  33.3565188  43.3140114  35.1109017  35.6199882  40.0926642  34.4596816
  36.2825013  39.9733900  35.4905788  35.8857064  39.3961432  33.3431234
  35.2974731  39.5430274  32.5320675  36.9881686  38.4398638  33.2090497
  37.0238734  37.8055250  34.0969897  36.7538923  37.5364113  31.9646759
  36.7256037  38.1688238  31.0752226  37.9059573  36.5242746  31.7773808
  37.7560400  35.9125269  30.8916333  38.8737471  37.0073682  31.6469984
  37.9833628  35.8589995  32.6368076  35.3886026  36.8076399  32.0529841
  35.3311715  36.2293114  32.9748880  34.5837426  37.5413556  32.1096025
  35.0706957  35.8855012  30.8719014  34.0256249  35.5830200  30.8952053
  35.2513480  36.3790541  29.9183646  35.6722031  34.9777664  30.9058922
  38.3076560  39.2282346  33.0814343  38.4677254  40.0250358  32.1597535
  39.2365562  39.0060406  34.0210221  39.0308636  38.3199602  34.7374362
  40.5364042  39.6717827  34.0986346  40.4877541  40.6710321  33.6620722
  40.9149179  39.7816769  35.5830913  41.8961872  40.2410147  35.7148692
  40.1951711  40.4087574  36.1059914  40.9323377  38.8088719  36.0781034
  41.6472115  38.8671759  33.4046728  42.5920572  39.4634122  32.8902927
  41.5378676  37.5308159  33.3870410  40.7331226  37.1151515  33.8354544
  42.4805100  36.6028470  32.7667564  42.7722955  37.0353794  31.8077512
  43.7602152  36.4601544  33.6260419  44.5368159  35.9548942  33.0502603
  44.1657394  37.4357255  33.8951147  43.5430322  35.7120885  34.8064676
  43.3136584  34.8261870  34.5682071  41.7825102  35.2752656  32.4567359
  40.8027397  34.9328658  33.1158514  42.3124171  34.5216337  31.4804513
  43.1212684  34.8732006  30.9877137  41.8897495  33.1634340  31.1373148
  41.3102881  32.7587372  31.9674178  40.9696452  33.1193630  29.8786478
  41.5581784  33.4473922  29.0201057  40.5118196  31.6706910  29.6085570
  39.8155887  31.5983902  28.7778675  41.3462114  31.0146555  29.3631963
  40.0172103  31.2631742  30.4880277  39.7451365  34.0606378  29.9802019
  39.1088676  33.7570000  30.8103296  40.0781487  35.0724829  30.2072246
  38.9054208  34.1592091  28.6973511  38.1422559  34.9285426  28.7986448
  39.5253420  34.4159045  27.8382724  38.3814638  33.2311254  28.4733519
  43.1432146  32.2846743  31.0049161  44.0750021  32.6459508  30.2868489
  43.1245473  31.1134315  31.6576119  42.3030551  30.8976315  32.2089801
  44.0592760  30.0108711  31.4619803  44.8945747  30.3067277  30.8241637
  44.6232705  29.5745816  32.8424692  45.1493776  30.4192747  33.2902056
  43.7998747  29.3460440  33.5203291  45.5840554  28.3711993  32.8552890
  45.7707595  27.7209666  31.8020725  46.1353862  28.1203827  33.9488609
  43.2569352  28.9062320  30.7599271  42.5210002  28.1597516  31.4043072
  43.3972039  28.8258154  29.4278442  44.0124226  29.4859466  28.9764755
  42.6597678  27.9019329  28.5639935  41.5989217  27.9401840  28.8223178
  42.8512158  28.3386671  27.0960259  43.9082092  28.4974108  26.8799647
  42.5310178  27.5412213  26.4223202  42.0558878  29.5718191  26.7063523
  42.6995956  30.8108238  26.5009345  43.7692699  30.8962628  26.6279980
  41.9472466  31.9429756  26.1312804  42.4412519  32.8919955  25.9796393
  40.5522559  31.8417887  25.9657175  39.9753041  32.7111397  25.6872584
  39.9071544  30.6071461  26.1713085  38.8362956  30.5306974  26.0507850
  40.6577059  29.4750124  26.5433644  40.1564024  28.5317830  26.7040722
  43.1146460  26.4393914  28.7006073  42.3200064  25.5438481  28.4236736
  44.3599940  26.1832069  29.1395011  44.9487936  26.9629677  29.4002389
  44.9069806  24.8348902  29.3171238  44.6112960  24.2216240  28.4630242
  46.4499549  24.9223921  29.3841140  46.7546078  25.9313432  29.6694580
  46.8614597  24.2701542  30.1554009  47.0798512  24.5336295  28.0369109
  47.1002698  23.4474742  27.9408868  46.4397813  24.8959837  27.2308190
  48.4781891  25.1183338  27.8128769  48.4208349  26.2025646  27.9199939
  49.1668910  24.7654354  28.5815988  49.0144359  24.7743099  26.4156515
  49.2718746  23.7157775  26.3589900  48.2536238  24.9604872  25.6570891
  50.1938634  25.5851697  26.0785427  49.9409087  26.5623278  26.0671445
  50.9169183  25.4339107  26.7681986  50.5390421  25.3171202  25.1681087
  44.3547832  24.1275833  30.5629488  44.2175182  22.9050374  30.5431317
  44.0023128  24.8847566  31.6132927  44.1741719  25.8808098  31.5649460
  43.3379255  24.3677145  32.8111933  43.4864115  23.2915185  32.9058669
  43.9479754  25.0558760  34.0486338  43.7961017  26.1359332  34.0084361
  43.4343991  24.7064848  34.9455308  45.4492157  24.7434885  34.1802520
  45.6102614  23.6853505  33.9731737  46.0072830  25.2850466  33.4147111
  46.0302947  25.0572019  35.5620439  45.8618020  26.1062367  35.8056691
  45.5385607  24.4721834  36.3392511  47.4779556  24.8048906  35.5740039
  48.0526356  25.6156118  35.3917676  48.0745381  23.6107177  35.7442810
  47.3634848  22.4909943  35.9429487  46.3548981  22.5382535  35.9734335
  47.8221624  21.6005562  36.0664351  49.4103884  23.5381190  35.7057655
  49.9611247  24.3717078  35.5574818  49.8805076  22.6531625  35.8294465
  41.8186138  24.6148237  32.7752108  41.1068884  24.0755324  33.6214241
  41.3284058  25.4173682  31.8114902  41.9966238  25.8085833  31.1632429
  39.9281093  25.7847829  31.5738893  39.9699716  26.4581241  30.7203900
  39.0434195  24.5666437  31.2028503  39.0166610  23.8660953  32.0374645
  38.0075436  24.8878595  31.0713689  39.4765725  23.8060354  29.9297947
  40.5434517  23.5851556  29.9546529  38.9692068  22.8409167  29.9175079
  39.1465444  24.5038926  28.6016897  38.8442195  25.7188012  28.6140038
  39.1955329  23.7920725  27.5757743  39.3520322  26.6430384  32.7134320
  38.1781830  26.5226716  33.0665805  40.2027728  27.5070330  33.2836494
  41.1329786  27.5676347  32.8910037  39.8968705  28.4299370  34.3684277
  38.8435587  28.3388767  34.6300345  40.7387515  28.0979529  35.6292611
  40.4587195  28.8005202  36.4148865  40.5030444  26.6906573  36.1908370
  41.0456779  26.5488251  37.1255260  39.4453620  26.5274914  36.3972562
  40.8300928  25.9171275  35.4979735  42.1212332  28.2955098  35.4033571
  42.4176103  27.6635234  34.7672448  40.0938095  29.8727318  33.8941492
  40.6493211  30.1429057  32.8298006  39.6019275  30.7989752  34.7148113
  39.1403399  30.4815915  35.5587772  39.6531992  32.2368404  34.5320851
  40.6183994  32.4804358  34.0905550  38.5290854  32.6938951  33.5778638
  38.5693038  33.7686014  33.4166659  38.6451586  32.2213181  32.6032649
  36.8841741  32.2936972  34.2380043  37.1021316  30.9821692  34.3693732
  39.6180982  32.9115781  35.8992570  39.0232220  32.3744623  36.8283226
  40.2046656  34.1083322  36.0094574  40.6587053  34.5000734  35.1950885
  40.0039896  34.9893614  37.1537331  39.6567053  34.4364380  38.0250633
  41.3294542  35.6996706  37.5274715  41.6840337  36.2581979  36.6603097
  41.1571518  36.7071563  38.6828687  42.1161748  37.1537992  38.9438167
  40.4883846  37.5275042  38.4205849  40.7592712  36.2238677  39.5757630
  42.4183336  34.6776846  37.9054176  43.3507378  35.1766510  38.1701984
  42.1123261  34.0699150  38.7580901  42.6433694  33.9998627  37.0817779
  38.9464979  36.0089772  36.7185228  39.1028738  36.6591010  35.6852665
  37.8891721  36.1500037  37.5287084  37.8370560  35.5635251  38.3522288
  36.8654739  37.1793601  37.3914262  37.0105466  37.7284272  36.4624713
  35.4487838  36.5446631  37.3585362  34.7610516  37.3549761  37.1271010
  35.3019802  35.5459683  36.2028272  34.2576372  35.2684744  36.0703553
  35.6480953  35.9760252  35.2640991  35.8703677  34.6320093  36.3811175
  34.9651720  35.9159461  38.6838259  33.9777492  35.4706409  38.5648238
  35.6412684  35.1316017  39.0221033  34.8785511  36.6508395  39.4840525
  37.0241596  38.1631205  38.5569730  37.3471496  37.7510123  39.6698968
  36.7823072  39.4527786  38.2933894  36.5430396  39.7022893  37.3417747
  36.7154766  40.5243422  39.2840876  37.0843035  40.1905986  40.2529421
  37.5680009  41.7316525  38.8088400  37.2366965  42.0172297  37.8076427
  37.4214629  42.9691589  39.7190665  38.0853017  43.7714524  39.3983576
  36.4095686  43.3740430  39.7056592  37.6698544  42.7295856  40.7536269
  39.0568342  41.3569344  38.7072287  39.6344087  42.1602462  38.2499238
  39.4805399  41.1636746  39.6915300  39.2106299  40.4608189  38.1083773
  35.2375800  40.9083722  39.3950626  34.6335123  41.3143621  38.4032458
  34.6713074  40.7962951  40.6058818  35.2491028  40.4840428  41.3753992
  33.2838558  41.1346992  40.9135417  32.6433145  40.6996202  40.1468332
  32.9174913  40.5293693  42.2814357  33.6054491  40.8780581  43.0534714
  31.9197564  40.8552960  42.5806596  32.9143859  39.0130279  42.2588999
  33.8733754  38.2827978  42.9908460  34.5925474  38.7936183  43.6143154
  33.9070184  36.8779289  42.8987946  34.6406856  36.3286233  43.4678259
  32.9922225  36.2021775  42.0664638  33.0435923  34.8475758  41.9365049
  33.5606772  34.4097904  42.6019951  32.0178262  36.9281744  41.3575765
  31.3012419  36.4135838  40.7344068  31.9762005  38.3297417  41.4570019
  31.2349222  38.8812578  40.8980793  33.1204031  42.6612020  40.9104425
  33.8070992  43.3734137  41.6450689  32.2431428  43.1364415  40.0121737
  31.6747467  42.4539368  39.5274025  32.1034122  44.5201236  39.5590917
  33.0879409  44.9069010  39.2870795  31.1823941  44.5176512  38.3077542
  30.2461905  44.0012319  38.5269775  30.8593684  45.9155636  37.7477824
  30.2829830  45.8420990  36.8252632  30.2638191  46.5061808  38.4446779
  31.7688722  46.4746042  37.5278245  31.8347406  43.8175045  37.2640686
  31.9853680  42.9301579  37.5504432  31.5027708  45.3834956  40.6781304
  30.3274868  45.2405564  41.0166356  32.3267108  46.2797653  41.2417868
  33.2757033  46.3312033  40.9019908  31.9669724  47.1720071  42.3422970
  32.6339359  48.0329826  42.3124328  30.9568734  47.5579045  42.1979765
  32.0667296  46.5350776  43.7357640  31.6619264  47.1711040  44.7083023
  32.5941104  45.3021793  43.8395545  32.8817679  44.8403709  42.9870411
  32.7458652  44.5444241  45.0859046  32.2570929  45.0624354  45.9128041
  32.0710999  43.1692301  44.9206190  32.5272902  42.6281537  44.0949067
  32.2411338  42.5632990  45.8101998  30.5723231  43.2594716  44.6992563
  30.0432987  43.2005323  43.3936379  30.6959887  43.0455588  42.5484469
  28.6659563  43.3910148  43.1778803  28.2742279  43.3761690  42.1724478
  27.8041479  43.6030087  44.2704177  26.4661634  43.7647136  44.0568528
  25.9728720  43.8768625  44.8555343  28.3229345  43.6291981  45.5794462
  27.6676370  43.7872977  46.4230787  29.7050216  43.4611736  45.7931728
  30.1008741  43.5055695  46.7977219  34.2219774  44.3817881  45.4931983
  34.4913183  43.8361477  46.5640639  35.1689605  44.8797936  44.6755557
  34.8566757  45.2939801  43.8100305  36.5920606  45.0327629  44.9929160
  37.0563375  45.6070239  44.1906614  36.6864821  45.6372968  45.8967237
  37.3998335  43.7393682  45.1812667  38.5245519  43.8030960  45.6744433
  36.8293620  42.5835471  44.8163381  35.9096685  42.6303789  44.4008232
  37.3836973  41.2470347  45.0156093  38.4186707  41.3207527  45.3549450
  36.5626227  40.4879789  46.0768373  35.4997132  40.6721757  45.9165811
  36.6996749  39.4099156  45.9764421  36.9566354  40.8472501  47.5081441
  37.9971162  40.4040954  47.9878979  36.1348514  41.6415148  48.1957374
  35.3078893  42.0217403  47.7567599  36.3602344  41.8852135  49.1486479
  37.4339704  40.4687185  43.7059553  36.6931413  40.7606129  42.7666982
  38.3025158  39.4490005  43.6858313  38.8331009  39.2640045  44.5252274
  38.5110103  38.5321435  42.5772379  37.6825298  38.6612678  41.8854584
  39.8253794  38.8690965  41.8434025  39.8266483  38.3683192  40.8746953
  39.8444304  39.9357184  41.6231235  41.1061547  38.4711775  42.6092355
  41.1084479  38.9352427  43.5958739  41.1257496  37.3947054  42.7823184
  42.3865734  38.8421678  41.8593114  43.2434748  38.3505245  42.3198697
  42.3322364  38.4959407  40.8290884  42.6185036  40.2894670  41.8937384
  42.0950840  40.8034710  42.5889850  43.4764725  40.9597139  41.1085210
  44.2298885  40.3264809  40.1974269  44.1599207  39.3245693  40.0930783
  44.8716920  40.8416033  39.6109150  43.5810597  42.2876721  41.2417329
  43.0213924  42.7789288  41.9237633  44.2210360  42.8111068  40.6621180
  38.4415234  37.0839664  43.0578414  38.5942282  36.7978507  44.2463885
  38.2314582  36.1752924  42.0993409  38.1065243  36.5002340  41.1494533
  38.1011217  34.7471987  42.3235795  38.8264538  34.4514655  43.0847268
  36.6919591  34.4538217  42.8658182  36.5892384  34.9403964  43.8378139
  35.9584308  34.9272310  42.2116944  36.3291753  32.9667332  42.9769114
  36.0125172  32.5638318  42.0139321  37.1927205  32.3837062  43.2982401
  35.2365375  32.7749279  44.0159049  34.0594228  32.7422057  43.6077711
  35.5917415  32.7190078  45.2106233  38.4492406  33.9752833  41.0552523
  38.0464479  34.3818705  39.9646681  39.1317463  32.8297297  41.2120254
  39.4134555  32.5531809  42.1410645  39.3062635  31.8559240  40.1442169
  39.5293008  32.3899184  39.2233448  40.5003894  30.9310360  40.4478113
  41.3904110  31.5535361  40.5571182  40.3631845  30.4322977  41.4080888
  40.7370016  29.8693627  39.3501112  40.0714643  29.0151012  39.4821658
  40.5062616  30.2887262  38.3694572  42.1882226  29.3986000  39.3093420
  42.4547947  28.3198750  39.8808659  43.0060870  30.1346805  38.7142813
  38.0100326  31.0418231  40.0042297  37.5533997  30.4074641  40.9554668
  37.4328830  31.0949726  38.8024771  37.9052642  31.6398066  38.0906127
  36.2781197  30.3360876  38.3524268  35.8075215  29.7981657  39.1759068
  35.2891920  31.3216304  37.6873318  35.8233078  31.9395629  36.9649103
  34.5449732  30.7774852  37.1011601  34.5613327  32.2544310  38.6727505
  35.2849388  32.7723335  39.3036484  34.0335033  33.0251220  38.1103738
  33.5300276  31.5385772  39.5467574  32.9269758  30.5481080  39.1374637
  33.3083590  32.0472086  40.7555714  33.8124771  32.8642955  41.0692318
  32.6197384  31.6288592  41.3687692  36.7429476  29.3414998  37.2859536
  37.6833315  29.6216448  36.5441215  36.0191816  28.2213644  37.1386975
  35.2725795  28.0416983  37.7983008  36.0538162  27.4134162  35.9183205
  37.0830705  27.2625876  35.5909868  35.3792912  26.0397674  36.1374964
  34.3187768  26.1697267  36.3520769  35.4274061  25.4583646  35.2148649
  36.0287768  25.2011718  37.2410918  37.2268141  24.9329177  37.1991727
  35.2435708  24.8072793  38.2452219  34.2619162  25.0686954  38.2546946
  35.6337930  24.2688690  39.0038865  35.2515016  28.1706068  34.8500173
  34.2162621  28.7636757  35.1632926  35.7136188  28.1379411  33.5885706
  36.5684983  27.6263995  33.4024196  35.0391685  28.7597806  32.4429448
  34.9485760  29.8276001  32.6439708  35.8681736  28.5415842  31.1618618
  36.1657548  27.4922330  31.1276789  35.2467236  28.6991042  30.2775698
  37.1199319  29.4270160  31.0182169  37.6755064  29.4047086  31.9566935
  38.0275496  28.8516148  29.9202344  38.9886090  29.3583725  29.8787323
  38.2324872  27.7991348  30.1027757  37.5642274  28.9265027  28.9367379
  36.7553127  30.8864308  30.6935352  37.6458782  31.5008225  30.5726510
  36.1894607  30.9495851  29.7637132  36.1513688  31.3412165  31.4759372
  33.6176626  28.2159912  32.2238195  32.7335140  28.9766494  31.8357700
  33.3989010  26.9230953  32.5232550  34.1858348  26.3865316  32.8593436
  32.1222098  26.2142440  32.4474763  31.7241881  26.3519679  31.4403473
  32.4031564  24.7095635  32.6615826  31.4993891  24.1291488  32.4729732
  33.1502189  24.3570593  31.9501282  32.8510518  24.4158281  33.9749273
  32.1634402  24.6271431  34.5924604  31.0638073  26.7140917  33.4498367
  29.8722359  26.5477356  33.1905214  31.4891935  27.3234145  34.5692398
  32.4843350  27.4415264  34.6998158  30.6198244  27.8117911  35.6436264
  29.6775162  27.2587455  35.6449684  31.3168433  27.6084452  37.0140782
  32.2547529  28.1666896  37.0427133  30.6993443  28.0092173  37.8179692
  31.6119317  26.1443733  37.3700293  30.9759165  25.2477506  36.7742303
  32.4726171  25.9425067  38.2534163  30.2614128  29.3004611  35.4865801
  29.4416173  29.7924744  36.2620432  30.8078216  30.0115008  34.4812099
  31.4629622  29.5534724  33.8633024  30.4354408  31.3951435  34.1779373
  30.4288800  31.9752850  35.1029486  31.4219149  32.0244776  33.1765196
  31.4303146  31.4338101  32.2600419  31.0383897  33.0067550  32.8920808
  32.8737319  32.2050273  33.6596377  33.3305610  31.2217260  33.7687012
  33.6551979  32.9798184  32.5878007  34.6598796  33.2349710  32.9118420
  33.7467995  32.3945183  31.6744278  33.1558553  33.9155080  32.3369460
  32.9814746  32.9107443  35.0206473  34.0255314  33.0683516  35.2891233
  32.4847641  33.8822906  35.0079803  32.5433535  32.3153263  35.8214021
  29.0327597  31.4515519  33.5553541  28.6975539  30.6722427  32.6621037
  28.2318897  32.3972599  34.0555266  28.6145664  33.0037305  34.7703525
  26.8538721  32.6638740  33.6721488  26.4112598  31.8026410  33.1696123
  26.0509021  33.0186149  34.9512857  26.3703542  33.9929587  35.3208278
  24.9971633  33.1423650  34.6955094  26.1634306  32.0047488  36.1140023
  27.2130496  31.8842211  36.3824925  25.4607510  32.5410256  37.3694005
  25.5381504  31.8362535  38.1958123  25.9109811  33.4781459  37.6963690
  24.4018066  32.7239738  37.1858909  25.6185050  30.6197902  35.7324477
  25.6862275  29.9292069  36.5739935  24.5731470  30.6742465  35.4301728
  26.1852223  30.1798692  34.9112486  26.8093517  33.8842102  32.7411346
  27.7646784  34.6594400  32.6529322  25.6486941  34.0755633  32.0934001
  24.9226926  33.3882237  32.2347368  25.2714029  35.2678357  31.3336548
  25.9758224  35.3599472  30.5074118  23.8490096  35.0327570  30.7747091
  23.8406639  34.1729661  30.1042011  23.1571380  34.8033114  31.5868134
  23.3367221  36.1495263  30.0739661  23.8401376  36.2677276  29.2827902
  25.3096027  36.5232199  32.2350300  24.8987057  36.4244006  33.3921590
  25.7412256  37.7045877  31.7343447  26.2455089  37.9298873  30.3776043
  25.5616997  37.5692804  29.6100122  27.1962357  37.4078477  30.2628471
  26.4586223  39.4387648  30.2513451  25.5781849  39.8902625  29.7926276
  27.3202901  39.6945006  29.6352308  26.5842770  39.9342264  31.6823034
  26.2796830  40.9768472  31.7891466  27.6228707  39.8730346  32.0016335
  25.7528289  38.9518585  32.5163683  26.2681712  38.7761590  33.4608655
  24.3592963  39.5172739  32.8660628  24.2740739  40.4496711  33.6629327
  23.2783405  38.9277464  32.3242493  23.4366121  38.1724553  31.6731438
  21.8811377  39.2167289  32.6549615  21.7456264  40.2985993  32.7065188
  20.9731868  38.6397345  31.5209899  21.1932485  37.5744487  31.4318269
  19.4617449  38.7677708  31.8277911  18.8473341  38.3841225  31.0152997
  19.1677270  38.1953116  32.7074899  19.1797094  39.8069879  31.9940104
  21.2986642  39.2993424  30.1545628  21.0196951  40.3534588  30.1780740
  22.3725640  39.2823424  29.9741294  20.6413395  38.6221231  28.9424472
  21.0108031  39.0576234  28.0140739  20.8671995  37.5552523  28.9167576
  19.5587015  38.7400949  28.9402956  21.5018956  38.6203857  34.0335515
  20.6254619  39.1671114  34.7016802  22.1620699  37.5316347  34.4737902
  22.8973480  37.1527631  33.8927769  21.9056950  36.8515226  35.7463641
  20.8314639  36.7334507  35.9021704  22.5922238  35.4630292  35.7318624
  23.6710288  35.5434529  35.5968334  22.4305846  34.9525374  36.6818529
  21.9342388  34.4041421  34.4155437  22.6617369  33.3266685  34.7266340
  22.5302043  37.6678450  36.8862408  23.7496380  37.7755762  36.9582574
  21.7077989  38.2429874  37.7757029  20.7134288  38.1583235  37.6287979
  22.1493314  39.0661740  38.9101573  23.1743810  38.7863393  39.1652081
  22.1863306  40.5677847  38.5314086  21.1965747  40.8795110  38.1959447
  22.4006756  41.1607301  39.4217978  23.2331191  40.9277725  37.4547524
  24.2234426  40.5842333  37.7588219  23.0059163  40.4323435  36.5107048
  23.2846947  42.4290007  37.1855911  24.2175362  43.0742815  37.7123145
  22.3854523  42.9090984  36.4615239  21.3830918  38.7564913  40.2093010
  21.6222406  39.4092629  41.2243883  20.4930123  37.7505552  40.1952716
  20.3677600  37.2378441  39.3347310  19.7048458  37.3289192  41.3431187
  19.9380617  37.9640409  42.1977130  18.6440968  37.4134906  41.1069834
  19.9410249  36.2928763  41.5858829  63.6280725  20.9860575  28.4453978
  27.5152457  52.2792495  18.4892199  53.7041188  49.6019083  37.3888961
  52.4625382  29.7602157  11.6711029   4.0970430  37.9696974  19.9921590
  53.0665335   6.3669018  44.0278632  33.3282297  65.4772976  44.0871154
  26.5984910  29.4064759   2.5796781  24.9717822   5.1619111  18.9303395
   1.0242056  37.3608847  47.7557571  45.0833870  49.6313032  62.4347172
  45.9060845  50.4926998  12.4598811  52.6548183   9.1249426  17.4654161
  61.5445919  24.4446330  48.1726834  21.7510140  25.7074733  66.1575858
  20.1816010  62.4019774  31.3712670  64.6929432  38.7284167  24.1592550
  20.1327304  53.6388819  59.2281467  14.4666232  11.7533256  29.4673137
   3.4233172  48.5627690  31.4927698  58.0844555  45.5900451  51.0607661
  33.0817404  10.1321003  46.8876991  33.8101183  45.2172341   6.5198213
  63.6139813  21.3033810  14.7786889  38.4073732  28.1376631  65.0115452
  40.0091367  61.5799751  27.0597699  35.8494396  17.6737168   6.7036912
  13.2115443  19.6608359  54.2266074  15.4339778  44.7410162  14.0480766
  64.4629660  10.0771484  38.4909421  43.2366641  60.4334304  51.7275747
   4.1197685  28.2929728  33.4550663  44.8469982   3.7763777  31.1225789
  15.3321148  38.9003446  64.5537753  17.3699083  17.3994871  15.4532924
  14.1706883  55.9966965  46.5300992  55.2180029  50.9109286  24.0258945
  66.4809102  31.7513878  38.9408988  33.7880566  43.0634435  67.3911616
  39.3256004  32.3916641   1.3804746  49.5224347  15.7415895  53.6744988
  28.4295791   5.0545868  31.8659163  15.7536306  58.1705438  20.5220054
  31.5382053  60.9216852  57.2984397  52.2612734  16.5251295   8.6594631
  31.5506350  16.6828455  60.4771834  16.0585686  31.0587462  10.5267924
  50.2966760  58.5034937  39.4275456  10.0207368  20.5266394  40.9729634
  50.1083297  35.7129705  58.4168553   6.5616678  48.2537198  48.8784715
  58.3618171  10.5280578  27.7667146  31.2575054  63.7548227  21.8675208
  61.9086145  33.9734977  13.1438770  36.7645247   8.4409352  15.0605889
   9.8594544  30.2633016  57.2984397   4.4577679  33.5620138  26.5100798
  60.8545019  46.9008515  41.8379972  46.9298957  41.2708098   9.4168209
  19.3089781  10.7980627  46.1343828  24.0598220  64.8492859  44.5895953
  23.0401306  39.5272633   3.5821213  66.8365228  18.8124530  39.3654812
  28.9711344  34.4634618  70.4782335   8.1571386  47.8017100  20.1188357
  42.9735184   4.0128295  42.9703270  40.8865548  11.5416497  38.1290496
  36.9758944  56.5558013  13.2346105  67.0314901  28.3436510  22.5108528
  52.4625378  52.7540037  51.4975113  23.4553984  13.9491183  10.7528645
   9.5787544  56.0902270  35.1429901  58.1938005  30.2949371  47.8029782
  10.7634097  21.1799803  21.9830211  34.5133634  51.3374389  62.3372608
   3.4007000  28.2299099  44.0971661  33.6514951  64.6553928  35.0968954
  62.6208198  13.1618711  18.5979983  20.1816008  16.4144023  57.9222063
  60.1672628  14.6569905  47.9873593  43.7267437  23.4027235  10.0916357
  10.1670990  43.0552062  57.0781864  46.7639281  56.4688910  23.8514752
  41.6857684  34.1755287  66.5927745   1.2699305  43.0634433  40.8402223
  36.6691977   5.5736802  22.9049303  55.6863737  42.0993571  17.8471093
  40.9877289  18.4626587  59.4098524  25.0851774  48.8042951  10.5760056
  23.3914840  44.7184963  64.6764661  22.6459793  21.7824950   6.0368412
  61.4421742  40.6822159  32.1280154  21.4954331  10.6962994  34.9743781
  22.8087957  60.1221350  52.6696521  55.7510140   5.7074733  34.1575858
  42.1260519  62.1438237  41.9867043   9.1401052  31.6468315  15.3433668
  22.0479927  61.7257030  23.3671047  30.8188563  39.3114273   2.0678975
  53.2169562  45.5924934  57.2984400  57.0948146  23.2375430   7.6186189
  18.1870904   9.1154411  21.6217441  29.1697608  23.2569960  66.8861785
  50.0649817  24.9510700  55.9210279   3.3283223  41.0419663  33.6401153
  30.0439074  32.2538503  58.3875513  30.3175523  33.0956319  57.8819466
  30.8485464  32.1001088  59.6229167  30.6820742  32.9695389  60.2491213
  31.8936280  32.0321814  59.3442747  30.5316580  31.1975241  60.1340885
  28.6125571  32.3134506  58.7702132  28.4648562  33.1810022  59.4042350
  28.3577837  31.4048502  59.3033518  28.0215627  32.4035505  57.8659215
  30.2496972  31.0484455  57.5497382  31.3002318  30.9891204  57.2888519
  29.6453648  31.1483821  56.6541261  29.9477027  30.1759097  58.1167960
  33.2084121  35.5923510  56.6302613  33.4820571  36.4341327  56.1246565
  34.0130511  35.4386095  57.8656266  33.8465789  36.3080396  58.4918313
  35.0581327  35.3706822  57.5869847  33.6961627  34.5360248  58.3767985
  31.7770618  35.6519513  57.0129232  31.6293610  36.5195029  57.6469450
  31.5222884  34.7433509  57.5460618  31.1860674  35.7420512  56.1086314
  33.4142020  34.3869462  55.7924481  34.4647366  34.3276211  55.5315619
  32.8098695  34.4868828  54.8968361  33.1122074  33.5144104  56.3595059
  36.3729169  38.9308517  54.8729712  36.6465618  39.7726334  54.3673665
  37.1775559  38.7771102  56.1083366  37.0110837  39.6465403  56.7345413
  38.2226375  38.7091829  55.8296946  36.8606675  37.8745255  56.6195084
  34.9415666  38.9904520  55.2556332  34.7938657  39.8580036  55.8896550
  34.6867932  38.0818516  55.7887718  34.3505722  39.0805519  54.3513414
  36.5787067  37.7254469  54.0351581  37.6292413  37.6661219  53.7742719
  35.9743743  37.8253836  53.1395460  36.2767122  36.8529111  54.6022159
  39.5374216  42.2693525  53.1156812  39.8110666  43.1111341  52.6100765
  40.3420606  42.1156109  54.3510466  40.1755884  42.9850410  54.9772512
  41.3871422  42.0476836  54.0724046  40.0251722  41.2130262  54.8622184
  38.1060713  42.3289527  53.4983431  37.9583705  43.1965044  54.1323649
  37.8512979  41.4203523  54.0314817  37.5150769  42.4190526  52.5940514
  39.7432115  41.0639477  52.2778681  40.7937461  41.0046226  52.0169818
  39.1388791  41.1638843  51.3822560  39.4412170  40.1914118  52.8449259
  42.7019264  45.6078532  51.3583911  42.9755713  46.4496348  50.8527864
  43.5065654  45.4541116  52.5937565  43.3400932  46.3235418  53.2199612
  44.5516470  45.3861843  52.3151146  43.1896770  44.5515270  53.1049284
  41.2705761  45.6674535  51.7410531  41.1228752  46.5350051  52.3750749
  41.0158027  44.7588530  52.2741917  40.6795817  45.7575534  50.8367613
  42.9077162  44.4024484  50.5205780  43.9582508  44.3431233  50.2596918
  42.3033838  44.5023850  49.6249660  42.6057217  43.5299126  51.0876358
  33.3776440  27.6778550  55.6974216  33.6512890  28.5196366  55.1918169
  34.1822830  27.5241134  56.9327870  34.0158108  28.3935436  57.5589916
  35.2273646  27.4561861  56.6541450  33.8653946  26.6215288  57.4439588
  31.9462938  27.7374553  56.0800835  31.7985929  28.6050069  56.7141053
  31.6915204  26.8288548  56.6132221  31.3552993  27.8275552  55.1757918
  33.5834339  26.4724502  54.8596085  34.6339685  26.4131251  54.5987222
  32.9791015  26.5723868  53.9639964  33.2814394  25.5999144  55.4266663
  36.5421488  31.0163557  53.9401316  36.8157937  31.8581373  53.4345268
  37.3467878  30.8626142  55.1754969  37.1803156  31.7320443  55.8017016
  38.3918694  30.7946868  54.8968550  37.0298994  29.9600295  55.6866688
  35.1107985  31.0759560  54.3227935  34.9630977  31.9435076  54.9568153
  34.8560251  30.1673556  54.8559321  34.5198041  31.1660559  53.4185017
  36.7479386  29.8109509  53.1023184  37.7984732  29.7516258  52.8414322
  36.1436062  29.9108875  52.2067064  36.4459441  28.9384151  53.6693762
  39.7066536  34.3548564  52.1828415  39.9802985  35.1966381  51.6772368
  40.5112926  34.2011149  53.4182069  40.3448203  35.0705450  54.0444116
  41.5563741  34.1331876  53.1395649  40.1944042  33.2985302  53.9293787
  38.2753033  34.4144567  52.5655034  38.1276024  35.2820083  53.1995253
  38.0205299  33.5058563  53.0986421  37.6843088  34.5045566  51.6612117
  39.9124434  33.1494516  51.3450284  40.9629780  33.0901265  51.0841422
  39.3081110  33.2493882  50.4494163  39.6104489  32.2769158  51.9120862
  42.8711583  37.6933571  50.4255515  43.1448032  38.5351388  49.9199468
  43.6757973  37.5396156  51.6609169  43.5093251  38.4090457  52.2871215
  44.7208789  37.4716883  51.3822749  43.3589089  36.6370309  52.1720887
  41.4398080  37.7529574  50.8082134  41.2921072  38.6205090  51.4422352
  41.1850346  36.8443570  51.3413520  40.8488136  37.8430573  49.9039216
  43.0769481  36.4879523  49.5877384  44.1274827  36.4286273  49.3268521
  42.4726157  36.5878890  48.6921263  42.7749536  35.6154165  50.1547962
  46.0356631  41.0318579  48.6682614  46.3093080  41.8736395  48.1626567
  46.8403021  40.8781163  49.9036268  46.6738299  41.7475464  50.5298315
  47.8853836  40.8101890  49.6249848  46.5234137  39.9755316  50.4147987
  44.6043128  41.0914581  49.0509234  44.4566119  41.9590098  49.6849452
  44.3495394  40.1828577  49.5840620  44.0133183  41.1815580  48.1466316
  46.2414529  39.8264531  47.8304483  47.2919875  39.7671280  47.5695621
  45.6371205  39.9263897  46.9348362  45.9394584  38.9539172  48.3975061
  49.3693997  36.4558625  45.9781317  49.6430447  37.2976442  45.4725270
  50.1740387  36.3021210  47.2134971  50.0075665  37.1715511  47.8397018
  51.2191203  36.2341937  46.9348551  49.8571503  35.3995363  47.7246690
  47.9380494  36.5154628  46.3607937  47.7903486  37.3830144  46.9948155
  47.6832760  35.6068624  46.8939323  47.3470550  36.6055627  45.4565019
  49.5751896  35.2504577  45.1403186  50.6257242  35.1911326  44.8794324
  48.9708571  35.3503943  44.2447065  49.2731950  34.3779219  45.7073764
  52.8723683  23.9653712  42.3551624  53.1460132  24.8071528  41.8495576
  53.6770073  23.8116296  43.5905277  53.5105351  24.6810597  44.2167324
  54.7220889  23.7437023  43.3118858  53.3601189  22.9090449  44.1016996
  51.4410180  24.0249714  42.7378243  51.2933172  24.8925231  43.3718461
  51.1862446  23.1163710  43.2709629  50.8500236  24.1150713  41.8335325
  53.0781582  22.7599664  41.5173492  54.1286927  22.7006413  41.2564630
  52.4738257  22.8599030  40.6217372  52.7761636  21.8874305  42.0844070
  23.3950283  37.3468324  56.0899881  23.6686732  38.1886141  55.5843833
  24.1996673  37.1930909  57.3253534  24.0331951  38.0625210  57.9515581
  25.2447489  37.1251636  57.0467115  23.8827789  36.2905062  57.8365253
  21.9636780  37.4064327  56.4726500  21.8159772  38.2739843  57.1066718
  21.7089046  36.4978323  57.0057886  21.3726836  37.4965326  55.5683582
  23.6008181  36.1414276  55.2521749  24.6513527  36.0821025  54.9912887
  22.9964857  36.2413643  54.3565629  23.2988236  35.2688918  55.8192327
  26.5595331  40.6853331  54.3326980  26.8331780  41.5271148  53.8270933
  27.3641721  40.5315916  55.5680634  27.1976999  41.4010217  56.1942681
  28.4092536  40.4636643  55.2894214  27.0472837  39.6290069  56.0792353
  25.1281828  40.7449334  54.7153600  24.9804819  41.6124850  55.3493818
  24.8734094  39.8363330  55.2484986  24.5371883  40.8350333  53.8110682
  26.7653229  39.4799284  53.4948849  27.8158575  39.4206033  53.2339987
  26.1609905  39.5798650  52.5992728  26.4633284  38.6073925  54.0619427
  29.7240378  44.0238339  52.5754080  29.9976827  44.8656155  52.0698033
  30.5286768  43.8700923  53.8107734  30.3622046  44.7395224  54.4369780
  31.5737584  43.8021650  53.5321314  30.2117884  42.9675077  54.3219452
  28.2926875  44.0834341  52.9580699  28.1449867  44.9509858  53.5920917
  28.0379141  43.1748337  53.4912085  27.7016931  44.1735341  52.0537782
  29.9298276  42.8184291  51.7375949  30.9803622  42.7591040  51.4767086
  29.3254952  42.9183657  50.8419828  29.6278331  41.9458932  52.3046527
  32.8885426  47.3623346  50.8181180  33.1621875  48.2041162  50.3125132
  33.6931816  47.2085930  52.0534833  33.5267094  48.0780232  52.6796880
  34.7382631  47.1406657  51.7748414  33.3762932  46.3060084  52.5646552
  31.4571923  47.4219349  51.2007799  31.3094914  48.2894865  51.8348017
  31.2024189  46.5133344  51.7339185  30.8661978  47.5120348  50.2964881
  33.0943324  46.1569298  49.9803048  34.1448670  46.0976047  49.7194186
  32.4900000  46.2568664  49.0846928  32.7923379  45.2843940  50.5473626
  36.0530473  50.7008353  49.0608279  36.3266922  51.5426169  48.5552232
  36.8576863  50.5470938  50.2961933  36.6912141  51.4165239  50.9223980
  37.9027679  50.4791664  50.0175513  36.5407979  49.6445091  50.8073651
  34.6216970  50.7604356  49.4434898  34.4739962  51.6279872  50.0775117
  34.3669236  49.8518352  49.9766285  34.0307026  50.8505355  48.5391981
  36.2588372  49.4954305  48.2230148  37.3093717  49.4361054  47.9621286
  35.6545047  49.5953671  47.3274027  35.9568426  48.6228947  48.7900726
  23.5642602  29.4323364  55.1571484  23.8379051  30.2741180  54.6515437
  24.3688992  29.2785948  56.3925138  24.2024270  30.1480250  57.0187184
  25.4139808  29.2106675  56.1138718  24.0520108  28.3760102  56.9036856
  22.1329099  29.4919367  55.5398103  21.9852091  30.3594883  56.1738321
  21.8781365  28.5833363  56.0729489  21.5419155  29.5820366  54.6355186
  23.7700501  28.2269316  54.3193353  24.8205846  28.1676065  54.0584490
  23.1657176  28.3268682  53.4237232  23.4680555  27.3543958  54.8863931
  42.5512887  49.4633407  44.6134082  42.8249337  50.3051223  44.1078034
  43.3559277  49.3095991  45.8487735  43.1894555  50.1790293  46.4749782
  44.4010093  49.2416718  45.5701316  43.0390393  48.4070145  46.3599454
  41.1199384  49.5229410  44.9960701  40.9722376  50.3904926  45.6300919
  40.8651650  48.6143406  45.5292087  40.5289440  49.6130409  44.0917783
  42.7570786  48.2579359  43.7755950  43.8076132  48.1986108  43.5147088
  42.1527461  48.3578725  42.8799830  42.4550840  47.3854001  44.3426528
  26.8979969  24.8563411  52.4670187  27.1716418  25.6981227  51.9614140
  27.7026359  24.7025995  53.7023841  27.5361637  25.5720296  54.3285887
  28.7477175  24.6346722  53.4237421  27.3857475  23.8000149  54.2135559
  25.4666466  24.9159414  52.8496806  25.3189457  25.7834930  53.4837024
  25.2118732  24.0073409  53.3828192  24.8756522  25.0060413  51.9453888
  27.1037867  23.6509363  51.6292056  28.1543213  23.5916112  51.3683193
  26.4994543  23.7508729  50.7335935  26.8017922  22.7784004  52.1962634
  30.0625016  28.1948418  50.7097286  30.3361466  29.0366234  50.2041239
  30.8671406  28.0411002  51.9450940  30.7006684  28.9105304  52.5712987
  31.9122222  27.9731729  51.6664520  30.5502522  27.1385156  52.4562659
  28.6311514  28.2544421  51.0923906  28.4834505  29.1219937  51.7264124
  28.3763779  27.3458416  51.6255292  28.0401569  28.3445420  50.1880988
  30.2682915  26.9894370  49.8719155  31.3188261  26.9301119  49.6110293
  29.6639591  27.0893736  48.9763034  29.9662970  26.1169012  50.4389733
  49.0495302  48.2258461  40.1659884  49.3231751  49.0676277  39.6603837
  49.8541692  48.0721045  41.4013538  49.6876970  48.9415347  42.0275585
  50.8992507  48.0041772  41.1227118  49.5372808  47.1695199  41.9125256
  47.6181799  48.2854464  40.5486504  47.4704790  49.1529980  41.1826722
  47.3634065  47.3768459  41.0817890  47.0271854  48.3755463  39.6443586
  49.2553200  47.0204413  39.3281753  50.3058546  46.9611162  39.0672891
  48.6509876  47.1203779  38.4325632  48.9533255  46.1479055  39.8952331
  33.3962383  23.6188465  48.0195989  33.6698832  24.4606281  47.5139942
  34.2008773  23.4651049  49.2549643  34.0344051  24.3345350  49.8811690
  35.2459589  23.3971776  48.9763223  33.8839889  22.5625202  49.7661362
  31.9648880  23.6784467  48.4022609  31.8171872  24.5459984  49.0362827
  31.7101146  22.7698463  48.9353995  31.3738936  23.7685466  47.4979691
  33.6020281  22.4134417  47.1817858  34.6525627  22.3541166  46.9208996
  32.9976957  22.5133783  46.2861737  33.3000336  21.5409058  47.7488436
  39.8944797  22.3813519  43.5721792  40.1681247  23.2231335  43.0665745
  40.6991187  22.2276103  44.8075446  40.5326465  23.0970404  45.4337492
  41.7442003  22.1596830  44.5289026  40.3822303  21.3250256  45.3187164
  38.4631294  22.4409521  43.9548411  38.3154286  23.3085037  44.5888629
  38.2083560  21.5323517  44.4879797  37.8721350  22.5310520  43.0505494
  40.1002696  21.1759471  42.7343661  41.1508042  21.1166220  42.4734798
  39.4959371  21.2758837  41.8387540  39.7982750  20.3034112  43.3014239
  49.3879940  32.3968540  38.3003091  49.6616389  33.2386356  37.7947044
  50.1926330  32.2431125  39.5356745  50.0261608  33.1125426  40.1618791
  51.2377146  32.1751851  39.2570325  49.8757446  31.3405278  40.0468463
  47.9566437  32.4564543  38.6829710  47.8089428  33.3240059  39.3169928
  47.7018703  31.5478539  39.2161096  47.3656493  32.5465542  37.7786792
  49.5937838  31.1914492  37.4624960  50.6443184  31.1321241  37.2016097
  48.9894514  31.2913858  36.5668839  49.2917893  30.3189134  38.0295538
  43.2282164  17.8053565  40.8820495  43.5018613  18.6471382  40.3764448
  44.0328554  17.6516150  42.1174149  43.8663832  18.5210451  42.7436195
  45.0779370  17.5836877  41.8387729  43.7159670  16.7490303  42.6285867
  41.7968661  17.8649568  41.2647114  41.6491653  18.7325084  41.8987332
  41.5420927  16.9563564  41.7978500  41.2058717  17.9550567  40.3604196
  43.4340062  16.5999517  40.0442364  44.4845408  16.5406266  39.7833501
  42.8296738  16.6998883  39.1486243  43.1320117  15.7274159  40.6112942
  52.7217307  27.8208587  35.6101794  52.9953756  28.6626403  35.1045746
  53.5263697  27.6671171  36.8455448  53.3598975  28.5365473  37.4717494
  54.5714512  27.5991898  36.5669028  53.2094813  26.7645325  37.3567166
  51.2903804  27.8804590  35.9928413  51.1426795  28.7480106  36.6268631
  51.0356070  26.9718585  36.5259799  50.6993859  27.9705589  35.0885495
  52.9275205  26.6154539  34.7723663  53.9780551  26.5561288  34.5114800
  52.3231881  26.7153905  33.8767542  52.6255260  25.7429181  35.3394240
  49.7264578  16.5678619  36.4346297  50.0001028  17.4096436  35.9290250
  50.5310968  16.4141204  37.6699951  50.3646246  17.2835505  38.2961998
  51.5761784  16.3461930  37.3913531  50.2142084  15.5115357  38.1811670
  48.2951075  16.6274622  36.8172917  48.1474067  17.4950138  37.4513135
  48.0403341  15.7188618  37.3504303  47.7041131  16.7175621  35.9129999
  49.9322477  15.3624571  35.5968166  50.9827822  15.3031320  35.3359304
  49.3279152  15.4623937  34.7012045  49.6302531  14.4899213  36.1638744
  52.8909626  19.9063626  34.6773397  53.1646075  20.7481443  34.1717350
  53.6956016  19.7526211  35.9127051  53.5291294  20.6220512  36.5389097
  54.7406832  19.6846938  35.6340631  53.3787132  18.8500364  36.4238769
  51.4596123  19.9659629  35.0600016  51.3119114  20.8335145  35.6940234
  51.2048389  19.0573625  35.5931402  50.8686179  20.0560628  34.1557099
  53.0967524  18.7009578  33.8395266  54.1472870  18.6416327  33.5786403
  52.4924200  18.8008945  32.9439145  52.7947579  17.8284220  34.4065844
  56.0554673  23.2448634  32.9200497  56.3291123  24.0866450  32.4144449
  56.8601063  23.0911218  34.1554150  56.6936341  23.9605519  34.7816197
  57.9051879  23.0231945  33.8767731  56.5432179  22.1885371  34.6665869
  54.6241170  23.3044636  33.3027116  54.4764162  24.1720152  33.9367334
  54.3693436  22.3958632  33.8358502  54.0331226  23.3945635  32.3984198
  56.2612572  22.0394586  32.0822365  57.3117918  21.9801335  31.8213503
  55.6569247  22.1393952  31.1866245  55.9592626  21.1669227  32.6492943
  20.0798859  37.8638192  51.1022951  20.3535308  38.7056009  50.5966904
  20.8845249  37.7100777  52.3376605  20.7180527  38.5795078  52.9638652
  21.9296065  37.6421504  52.0590185  20.5676365  36.8074930  52.8488323
  18.6485356  37.9234195  51.4849570  18.5008347  38.7909711  52.1189789
  18.3937622  37.0148191  52.0180957  18.0575412  38.0135194  50.5806653
  20.2856757  36.6584144  50.2644820  21.3362103  36.5990893  50.0035958
  19.6813433  36.7583510  49.3688699  19.9836812  35.7858786  50.8315398
  35.9024097  54.5563228  42.3158449  36.1760546  55.3981044  41.8102402
  36.7070487  54.4025813  43.5512103  36.5405765  55.2720114  44.1774150
  37.7521302  54.3346539  43.2725683  36.3901603  53.4999966  44.0623822
  34.4710594  54.6159231  42.6985069  34.3233585  55.4834747  43.3325287
  34.2162860  53.7073227  43.2316455  33.8800649  54.7060230  41.7942151
  36.1081995  53.3509180  41.4780318  37.1587341  53.2915929  41.2171456
  35.5038671  53.4508546  40.5824197  35.8062050  52.4783822  42.0450896
  20.2491178  29.9493232  50.1694554  20.5227627  30.7911048  49.6638507
  21.0537568  29.7955816  51.4048208  20.8872846  30.6650118  52.0310255
  22.0988384  29.7276543  51.1261788  20.7368684  28.8929970  51.9159927
  18.8177675  30.0089235  50.5521174  18.6700667  30.8764751  51.1861392
  18.5629941  29.1003230  51.0852560  18.2267731  30.0990234  49.6478256
  20.4549077  28.7439184  49.3316423  21.5054422  28.6845933  49.0707561
  19.8505752  28.8438550  48.4360302  20.1529131  27.8713826  49.8987001
  39.2361463  49.9803275  39.6257152  39.5097913  50.8221091  39.1201105
  40.0407853  49.8265859  40.8610806  39.8743131  50.6960161  41.4872853
  41.0858669  49.7586586  40.5824386  39.7238969  48.9240013  41.3722524
  37.8047960  50.0399278  40.0083772  37.6570952  50.9074794  40.6423990
  37.5500226  49.1313273  40.5415158  37.2138016  50.1300277  39.1040854
  39.4419362  48.7749227  38.7879021  40.4924707  48.7155976  38.5270159
  38.8376037  48.8748593  37.8922900  39.1399416  47.9023869  39.3549599
  23.5828545  25.3733279  47.4793257  23.8564994  26.2151095  46.9737210
  24.3874935  25.2195863  48.7146911  24.2210213  26.0890164  49.3408958
  25.4325751  25.1516590  48.4360491  24.0706051  24.3170016  49.2258630
  22.1515042  25.4329281  47.8619877  22.0038033  26.3004798  48.4960095
  21.8967308  24.5243277  48.3951263  21.5605098  25.5230280  46.9576959
  23.7886443  24.1679231  46.6415126  24.8391789  24.1085980  46.3806264
  23.1843119  24.2678597  45.7459005  23.4866498  23.2953872  47.2085704
  42.5698830  45.4043322  36.9355855  42.8435279  46.2461138  36.4299808
  43.3745220  45.2505906  38.1709509  43.2080498  46.1200207  38.7971556
  44.4196036  45.1826633  37.8923089  43.0576336  44.3480059  38.6821227
  41.1385327  45.4639324  37.3182474  40.9908318  46.3314841  37.9522693
  40.8837593  44.5553320  37.8513861  40.5475383  45.5540323  36.4139557
  42.7756728  44.1989274  36.0977724  43.8262074  44.1396023  35.8368862
  42.1713404  44.2988640  35.2021603  42.4736783  43.3263915  36.6648302
  45.7343878  48.7428329  35.1782955  46.0080327  49.5846145  34.6726908
  46.5390267  48.5890913  36.4136609  46.3725545  49.4585215  37.0398655
  47.5841083  48.5211640  36.1350189  46.2221384  47.6865067  36.9248327
  44.3030375  48.8024332  35.5609574  44.1553366  49.6699848  36.1949792
  44.0482641  47.8938327  36.0940960  43.7120430  48.8925331  34.6566656
  45.9401776  47.5374281  34.3404824  46.9907122  47.4781030  34.0795961
  45.3358452  47.6373647  33.4448703  45.6381831  46.6648923  34.9075402
  30.0810959  24.1358333  43.0319060  30.3547408  24.9776149  42.5263013
  30.8857349  23.9820917  44.2672714  30.7192627  24.8515218  44.8934760
  31.9308165  23.9141644  43.9886294  30.5688465  23.0795070  44.7784432
  28.6497456  24.1954335  43.4145679  28.5020448  25.0629852  44.0485897
  28.3949722  23.2868331  43.9477065  28.0587512  24.2855334  42.5102762
  30.2868857  22.9304285  42.1940929  31.3374203  22.8711034  41.9332066
  29.6825533  23.0303651  41.2984808  29.9848912  22.0578926  42.7611507
  49.0681244  44.1668376  32.4881658  49.3417693  45.0086192  31.9825610
  49.8727634  44.0130960  33.7235312  49.7062912  44.8825261  34.3497358
  50.9178450  43.9451687  33.4448892  49.5558750  43.1105113  34.2347030
  47.6367741  44.2264378  32.8708277  47.4890733  45.0939895  33.5048495
  47.3820007  43.3178374  33.4039663  47.0457797  44.3165377  31.9665359
  49.2739143  42.9614328  31.6503527  50.3244488  42.9021077  31.3894664
  48.6695818  43.0613694  30.7547406  48.9719197  42.0888969  32.2174104
  33.4148326  19.5598379  40.3417763  33.6884775  20.4016196  39.8361716
  34.2194716  19.4060964  41.5771417  34.0529994  20.2755265  42.2033463
  35.2645532  19.3381691  41.2984997  33.9025832  18.5035117  42.0883135
  31.9834823  19.6194382  40.7244382  31.8357814  20.4869898  41.3584600
  31.7287089  18.7108378  41.2575768  31.3924879  19.7095381  39.8201465
  33.6206224  18.3544331  39.5039632  34.6711570  18.2951080  39.2430769
  33.0162900  18.4543697  38.6083511  33.3186279  17.4818973  40.0710210
  49.2373563  36.2523415  31.5553261  49.5110013  37.0941231  31.0497214
  50.0419953  36.0986000  32.7906915  49.8755231  36.9680301  33.4168961
  51.0870769  36.0306726  32.5120495  49.7251069  35.1960153  33.3018633
  47.8060060  36.3119418  31.9379880  47.6583052  37.1794934  32.5720098
  47.5512326  35.4033414  32.4711266  47.2150116  36.4020417  31.0336963
  49.4431462  35.0469367  30.7175130  50.4936808  34.9876116  30.4566267
  48.8388137  35.1468733  29.8219009  49.1411516  34.1744009  31.2845708
  39.9130740  18.3223433  35.8943565  40.1867189  19.1641250  35.3887518
  40.7177130  18.1686018  37.1297219  40.5512408  19.0380319  37.7559266
  41.7627946  18.1006745  36.8510799  40.4008246  17.2660171  37.6408938
  38.4817237  18.3819436  36.2770185  38.3340228  19.2494952  36.9110403
  38.2269503  17.4733432  36.8101571  37.8907293  18.4720435  35.3727267
  40.1188638  17.1169385  35.0565434  41.1693984  17.0576134  34.7956572
  39.5145314  17.2168751  34.1609313  39.8168693  16.2444027  35.6236012
  52.5710930  31.6763462  28.8651964  52.8447379  32.5181278  28.3595917
  53.3757320  31.5226046  30.1005618  53.2092598  32.3920348  30.7267664
  54.4208136  31.4546773  29.8219198  53.0588436  30.6200200  30.6117336
  51.1397427  31.7359465  29.2478583  50.9920419  32.6034981  29.8818801
  50.8849693  30.8273461  29.7809969  50.5487483  31.8260464  28.3435666
  52.7768828  30.4709414  28.0273833  53.8274174  30.4116163  27.7664970
  52.1725504  30.5708780  27.1317712  52.4748883  29.5984056  28.5944411
  46.4113154  17.0848487  31.4469368  46.6849603  17.9266303  30.9413321
  47.2159544  16.9311072  32.6823022  47.0494822  17.8005373  33.3085068
  48.2610360  16.8631798  32.4036602  46.8990660  16.0285225  33.1934740
  44.9799651  17.1444490  31.8295987  44.8322643  18.0120006  32.4636205
  44.7251917  16.2358486  32.3627373  44.3889707  17.2345489  30.9253070
  46.6171053  15.8794439  30.6091237  47.6676398  15.8201188  30.3482374
  46.0127728  15.9793805  29.7135116  46.3151107  15.0069081  31.1761815
  49.5758202  20.4233494  29.6896468  49.8494651  21.2651311  29.1840420
  50.3804592  20.2696079  30.9250121  50.2139870  21.1390380  31.5512168
  51.4255408  20.2016806  30.6463702  50.0635708  19.3670232  31.4361840
  48.1444699  20.4829497  30.0723087  47.9967690  21.3505013  30.7063305
  47.8896965  19.5743493  30.6054473  47.5534754  20.5730496  29.1680169
  49.7816100  19.2179446  28.8518336  50.8321446  19.1586195  28.5909474
  49.1772776  19.3178812  27.9562216  49.4796155  18.3454088  29.4188914
  55.9048297  27.1003509  26.1750667  56.1784746  27.9421325  25.6694620
  56.7094687  26.9466093  27.4104321  56.5429965  27.8160394  28.0366367
  57.7545503  26.8786820  27.1317901  56.3925803  26.0440246  27.9216039
  54.4734794  27.1599511  26.5577286  54.3257785  28.0275028  27.1917504
  54.2187060  26.2513507  27.0908672  53.8824850  27.2500510  25.6534368
  56.1106195  25.8949461  25.3372536  57.1611541  25.8356210  25.0763673
  55.5062871  25.9948827  24.4416415  55.8086250  25.0224102  25.9043114
  16.7647435  38.3808060  46.1146022  17.0383884  39.2225877  45.6089974
  17.5693825  38.2270645  47.3499676  17.4029103  39.0964946  47.9761722
  18.6144641  38.1591372  47.0713256  17.2524941  37.3244798  47.8611394
  15.3333932  38.4404063  46.4972641  15.1856923  39.3079579  47.1312859
  15.0786198  37.5318059  47.0304027  14.7423988  38.5305062  45.5929723
  16.9705333  37.1754012  45.2767891  18.0210679  37.1160761  45.0159028
  16.3662009  37.2753378  44.3811770  16.6685388  36.3028654  45.8438468
  26.2582577  48.3963082  40.8427321  26.5319027  49.2380898  40.3371273
  27.0628967  48.2425666  42.0780974  26.8964245  49.1119967  42.7043021
  28.1079783  48.1746393  41.7994555  26.7460083  47.3399820  42.5892693
  24.8269075  48.4559085  41.2253940  24.6792066  49.3234601  41.8594158
  24.5721340  47.5473080  41.7585326  24.2359130  48.5460084  40.3211022
  26.4640476  47.1909034  40.0049189  27.5145822  47.1315783  39.7440327
  25.8597152  47.2908400  39.1093069  26.1620531  46.3183676  40.5719767
  29.4227625  51.7348089  39.0854420  29.6964074  52.5765905  38.5798373
  30.2274015  51.5810673  40.3208074  30.0609293  52.4504975  40.9470121
  31.2724831  51.5131400  40.0421654  29.9105131  50.6784827  40.8319793
  27.9914122  51.7944092  39.4681040  27.8437114  52.6619608  40.1021258
  27.7366388  50.8858088  40.0012426  27.4004178  51.8845091  38.5638122
  29.6285523  50.5294041  38.2476289  30.6790869  50.4700790  37.9867427
  29.0242199  50.6293407  37.3520168  29.3265578  49.6568683  38.8146867
  16.9339754  30.4663100  45.1817625  17.2076203  31.3080916  44.6761578
  17.7386144  30.3125684  46.4171279  17.5721422  31.1819986  47.0433325
  18.7836960  30.2446411  46.1384859  17.4217260  29.4099838  46.9282997
  15.5026251  30.5259103  45.5644244  15.3549243  31.3934619  46.1984462
  15.2478517  29.6173098  46.0975630  14.9116307  30.6160102  44.6601327
  17.1397652  29.2609052  44.3439494  18.1902998  29.2015801  44.0830631
  16.5354328  29.3608418  43.4483373  16.8377707  28.3883694  44.9110072
  35.9210039  50.4973143  34.6380223  36.1946488  51.3390959  34.1324176
  36.7256429  50.3435727  35.8733877  36.5591707  51.2130029  36.4995923
  37.7707245  50.2756454  35.5947457  36.4087545  49.4409881  36.3845595
  34.4896536  50.5569146  35.0206842  34.3419528  51.4244662  35.6547060
  34.2348802  49.6483141  35.5538228  33.8986592  50.6470145  34.1163924
  36.1267938  49.2919095  33.8002092  37.1773283  49.2325844  33.5393229
  35.5224613  49.3918461  32.9045971  35.8247992  48.4193737  34.3672670
  20.2677121  25.8903147  42.4916328  20.5413570  26.7320963  41.9860281
  21.0723511  25.7365731  43.7269982  20.9058789  26.6060032  44.3532028
  22.1174327  25.6686458  43.4483562  20.7554627  24.8339884  44.2381700
  18.8363618  25.9499149  42.8742947  18.6886609  26.8174666  43.5083165
  18.5815884  25.0413145  43.4074333  18.2453674  26.0400148  41.9700030
  20.4735019  24.6849099  41.6538197  21.5240365  24.6255848  41.3929334
  19.8691695  24.7848465  40.7582076  20.1715074  23.8123740  42.2208775
  42.4192453  49.2598197  30.1906025  42.6928903  50.1016013  29.6849978
  43.2238843  49.1060781  31.4259679  43.0574121  49.9755083  32.0521726
  44.2689659  49.0381508  31.1473259  42.9069959  48.2034935  31.9371398
  40.9878951  49.3194200  30.5732645  40.8401942  50.1869716  31.2072863
  40.7331216  48.4108195  31.1064031  40.3969006  49.4095199  29.6689727
  42.6250352  48.0544149  29.3527894  43.6755698  47.9950898  29.0919032
  42.0207028  48.1543515  28.4571773  42.3230407  47.1818791  29.9198472
  26.7659535  24.6528200  38.0442130  27.0395984  25.4946017  37.5386083
  27.5705925  24.4990785  39.2795784  27.4041203  25.3685086  39.9057831
  28.6156741  24.4311512  39.0009364  27.2537041  23.5964938  39.7907503
  25.3346032  24.7124203  38.4268750  25.1869023  25.5799719  39.0608968
  25.0798298  23.8038199  38.9600136  24.7436088  24.8025202  37.5225832
  26.9717433  23.4474153  37.2063999  28.0222779  23.3880902  36.9455137
  26.3674109  23.5473519  36.3107879  26.6697488  22.5748794  37.7734577
  45.7529820  44.6838243  27.5004728  46.0266269  45.5256060  26.9948681
  46.5576210  44.5300828  28.7358382  46.3911488  45.3995129  29.3620429
  47.6027026  44.4621555  28.4571962  46.2407326  43.6274981  29.2470101
  44.3216317  44.7434246  27.8831348  44.1739309  45.6109762  28.5171566
  44.0668583  43.8348242  28.4162734  43.7306373  44.8335245  26.9788430
  45.9587719  43.4784196  26.6626597  47.0093064  43.4190945  26.4017735
  45.3544394  43.5783562  25.7670476  45.6567773  42.6058837  27.2297175
  30.0996902  20.0768247  35.3540833  30.3733351  20.9186064  34.8484786
  30.9043292  19.9230832  36.5894487  30.7378570  20.7925133  37.2156534
  31.9494107  19.8551559  36.3108067  30.5874408  19.0204985  37.1006206
  28.6683399  20.1364250  35.7367453  28.5206390  21.0039766  36.3707671
  28.4135665  19.2278246  36.2698839  28.0773454  20.2265249  34.8324535
  30.3054800  18.8714199  34.5162702  31.3560146  18.8120948  34.2553840
  29.7011476  18.9713565  33.6206581  30.0034855  17.9988841  35.0833280
  49.0867187  40.1078290  24.8103431  49.3603636  40.9496107  24.3047384
  49.8913577  39.9540875  26.0457085  49.7248855  40.8235176  26.6719132
  50.9364393  39.8861602  25.7670665  49.5744693  39.0515028  26.5568803
  47.6553684  40.1674293  25.1930050  47.5076675  41.0349809  25.8270269
  47.4005950  39.2588289  25.7261437  47.0643740  40.2575292  24.2887133
  49.2925085  38.9024242  23.9725300  50.3430431  38.8430991  23.7116438
  48.6881761  39.0023608  23.0769179  48.9905140  38.0298884  24.5395878
  36.5979316  18.8393301  30.9066636  36.8715765  19.6811117  30.4010589
  37.4025706  18.6855886  32.1420290  37.2360984  19.5550187  32.7682336
  38.4476522  18.6176612  31.8633870  37.0856822  17.7830039  32.6532008
  35.1665813  18.8989304  31.2893255  35.0188804  19.7664820  31.9233473
  34.9118079  17.9903300  31.8224641  34.5755869  18.9890303  30.3850338
  36.8037214  17.6339253  30.0688505  37.8542560  17.5746002  29.8079642
  36.1993890  17.7338619  29.1732384  36.5017269  16.7613895  30.6359083
  49.2559506  32.1933330  23.8775034  49.5295955  33.0351146  23.3718987
  50.0605896  32.0395914  25.1128688  49.8941174  32.9090216  25.7390735
  51.1056712  31.9716641  24.8342268  49.7437012  31.1370068  25.6240407
  47.8246003  32.2529333  24.2601654  47.6768994  33.1204849  24.8941872
  47.5698269  31.3443328  24.7933040  47.2336059  32.3430332  23.3558736
  49.4617404  30.9879282  23.0396903  50.5122750  30.9286031  22.7788041
  48.8574080  31.0878648  22.1440782  49.1597459  30.1153924  23.6067481
  43.0961730  17.6018355  26.4592438  43.3698179  18.4436171  25.9536391
  43.9008120  17.4480940  27.6946092  43.7343398  18.3175241  28.3208139
  44.9458936  17.3801666  27.4159672  43.5839236  16.5455093  28.2057811
  41.6648227  17.6614358  26.8419058  41.5171219  18.5289874  27.4759276
  41.4100493  16.7528354  27.3750444  41.0738283  17.7515357  25.9376140
  43.3019628  16.3964307  25.6214307  44.3524974  16.3371056  25.3605445
  42.6976304  16.4963673  24.7258187  42.9999683  15.5238949  26.1884885
  52.5896873  27.6173377  21.1873737  52.8633322  28.4591193  20.6817690
  53.3943263  27.4635961  22.4227391  53.2278541  28.3330262  23.0489438
  54.4394079  27.3956688  22.1440971  53.0774379  26.5610114  22.9339110
  51.1583370  27.6769379  21.5700357  51.0106361  28.5444896  22.2040575
  50.9035636  26.7683375  22.1031743  50.5673425  27.7670378  20.6657439
  52.7954771  26.4119329  20.3495606  53.8460117  26.3526078  20.0886744
  52.1911447  26.5118695  19.4539485  52.4934826  25.5393970  20.9166184
  13.4496011  38.8977928  41.1269092  13.7232460  39.7395745  40.6213045
  14.2542401  38.7440513  42.3622746  14.0877679  39.6134814  42.9884793
  15.2993217  38.6761239  42.0836326  13.9373517  37.8414666  42.8734465
  12.0182508  38.9573931  41.5095712  11.8705499  39.8249447  42.1435930
  11.7634774  38.0487927  42.0427098  11.4272564  39.0474930  40.6052794
  13.6553909  37.6923880  40.2890961  14.7059255  37.6330629  40.0282099
  13.0510585  37.7923246  39.3934840  13.3533964  36.8198522  40.8561539
  16.6141058  42.2362935  39.3696192  16.8877508  43.0780752  38.8640145
  17.4187448  42.0825520  40.6049846  17.2522726  42.9519821  41.2311892
  18.4638264  42.0146247  40.3263426  17.1018564  41.1799673  41.1161564
  15.1827555  42.2958938  39.7522811  15.0350547  43.1634454  40.3863029
  14.9279821  41.3872934  40.2854197  14.5917611  42.3859937  38.8479894
  16.8198957  41.0308887  38.5318061  17.8704303  40.9715637  38.2709198
  16.2155632  41.1308254  37.6361940  16.5179011  40.1583529  39.0988639
  22.9431153  48.9132950  35.8550391  23.2167603  49.7550766  35.3494344
  23.7477543  48.7595534  37.0904045  23.5812821  49.6289835  37.7166092
  24.7928359  48.6916261  36.8117625  23.4308659  47.8569688  37.6015763
  21.5117650  48.9728953  36.2377010  21.3640642  49.8404469  36.8717229
  21.2569916  48.0642948  36.7708397  20.9207706  49.0629952  35.3334093
  23.1489052  47.7078902  35.0172260  24.1994398  47.6485651  34.7563398
  22.5445728  47.8078268  34.1216139  22.8469107  46.8353544  35.5842838
  26.1076201  52.2517957  34.0977491  26.3812650  53.0935773  33.5921444
  26.9122591  52.0980541  35.3331145  26.7457869  52.9674843  35.9593191
  27.9573407  52.0301268  35.0544725  26.5953707  51.1954695  35.8442863
  24.6762698  52.3113960  34.4804110  24.5285689  53.1789476  35.1144328
  24.4214964  51.4027955  35.0135496  24.0852754  52.4014959  33.5761192
  26.3134099  51.0463909  33.2599360  27.3639445  50.9870658  32.9990497
  25.7090775  51.1463275  32.3643239  26.0114154  50.1738551  33.8269938
  29.2721248  55.5902964  32.3404590  29.5457698  56.4320780  31.8348543
  30.0767638  55.4365549  33.5758244  29.9102916  56.3059850  34.2020291
  31.1218454  55.3686275  33.2971824  29.7598754  54.5339702  34.0869963
  27.8407746  55.6498967  32.7231210  27.6930737  56.5174483  33.3571428
  27.5860011  54.7412963  33.2562596  27.2497801  55.7399966  31.8188292
  29.4779147  54.3848916  31.5026459  30.5284493  54.3255665  31.2417597
  28.8735823  54.4848282  30.6070338  29.1759202  53.5123558  32.0697037
  16.7833377  34.3217975  38.4367795  17.0569827  35.1635791  37.9311748
  17.5879767  34.1680560  39.6721449  17.4215045  35.0374861  40.2983496
  18.6330583  34.1001286  39.3935029  17.2710883  33.2654713  40.1833167
  15.3519875  34.3813978  38.8194414  15.2042866  35.2489494  39.4534633
  15.0972141  33.4727974  39.3525801  14.7609930  34.4714977  37.9151497
  16.9891276  33.1163927  37.5989664  18.0396622  33.0570676  37.3380802
  16.3847952  33.2163293  36.7033543  16.6871331  32.2438569  38.1660242
  32.6058615  51.0143011  29.6503293  32.8795064  51.8560827  29.1447246
  33.4105005  50.8605595  30.8856947  33.2440283  51.7299897  31.5118994
  34.4555821  50.7926322  30.6070527  33.0936121  49.9579749  31.3968666
  31.1745112  51.0739014  30.0329913  31.0268104  51.9414530  30.6670131
  30.9197378  50.1653009  30.5661299  30.5835168  51.1640013  29.1286995
  32.8116514  49.8088963  28.8125162  33.8621859  49.7495712  28.5516300
  32.2073189  49.9088329  27.9169041  32.5096568  48.9363605  29.3795740
  20.1170744  29.7458022  35.7466498  20.3907193  30.5875838  35.2410451
  20.9217134  29.5920606  36.9820152  20.7552412  30.4614907  37.6082198
  21.9667950  29.5241333  36.7033732  20.6048250  28.6894760  37.4931870
  18.6857241  29.8054025  36.1293117  18.5380233  30.6729541  36.7633336
  18.4309507  28.8968020  36.6624504  18.0947297  29.8955024  35.2250200
  20.3228643  28.5403974  34.9088367  21.3733988  28.4810723  34.6479505
  19.7185318  28.6403340  34.0132246  20.0208697  27.6678616  35.4758945
  35.9395982  46.4383058  26.9601996  36.2132431  47.2800874  26.4545949
  36.7442372  46.2845642  28.1955650  36.5777650  47.1539943  28.8217697
  37.7893188  46.2166369  27.9169230  36.4273488  45.3819795  28.7067369
  34.5082479  46.4979060  27.3428616  34.3605470  47.3654576  27.9768834
  34.2534745  45.5893056  27.8760002  33.9172535  46.5880059  26.4385698
  36.1453880  45.2329010  26.1223865  37.1959226  45.1735759  25.8615003
  35.5410556  45.3328376  25.2267744  35.8433935  44.3603651  26.6894443
  39.1041029  49.7768065  25.2029096  39.3777479  50.6185881  24.6973049
  39.9087419  49.6230649  26.4382750  39.7422697  50.4924950  27.0644796
  40.9538235  49.5551376  26.1596330  39.5918535  48.7204803  26.9494468
  37.6727526  49.8364068  25.5855715  37.5250518  50.7039584  26.2195933
  37.4179792  48.9278063  26.1187101  37.0817582  49.9265067  24.6812798
  39.3098928  48.5714017  24.3650965  40.3604274  48.5120766  24.1042102
  38.7055603  48.6713383  23.4694844  39.0078982  47.6988659  24.9321543
  23.4508111  25.1698068  33.0565201  23.7244560  26.0115885  32.5509154
  24.2554501  25.0160653  34.2918855  24.0889779  25.8854954  34.9180901
  25.3005317  24.9481380  34.0132435  23.9385617  24.1134806  34.8030573
  22.0194608  25.2294071  33.4391820  21.8717599  26.0969587  34.0732038
  21.7646874  24.3208067  33.9723206  21.4284664  25.3195070  32.5348903
  23.6566009  23.9644021  32.2187070  24.7071355  23.9050770  31.9578207
  23.0522685  24.0643387  31.3230949  23.3546064  23.0918662  32.7857648
  42.4378396  45.2008111  22.5127799  42.7114845  46.0425928  22.0071752
  43.2424786  45.0470696  23.7481453  43.0760064  45.9164997  24.3743499
  44.2875602  44.9791423  23.4695033  42.9255902  44.1444849  24.2593171
  41.0064893  45.2604114  22.8954418  40.8587885  46.1279630  23.5294636
  40.7517159  44.3518110  23.4285804  40.4154949  45.3505113  21.9911500
  42.6436294  43.9954063  21.6749668  43.6941640  43.9360813  21.4140805
  42.0392970  44.0953430  20.7793547  42.3416349  43.1228705  22.2420246
  26.7845478  20.5938115  30.3663904  27.0581927  21.4355932  29.8607857
  27.5891868  20.4400700  31.6017558  27.4227146  21.3095001  32.2279604
  28.6342683  20.3721427  31.3231138  27.2722984  19.5374853  32.1129276
  25.3531975  20.6534118  30.7490523  25.2054966  21.5209634  31.3830741
  25.0984241  19.7448114  31.2821909  24.7622030  20.7435117  29.8447606
  26.9903376  19.3884067  29.5285773  28.0408722  19.3290816  29.2676910
  26.3860052  19.4883433  28.6329652  26.6883431  18.5158709  30.0956351
  42.6070715  37.2863151  21.5799402  42.8807164  38.1280967  21.0743355
  43.4117105  37.1325736  22.8153056  43.2452383  38.0020037  23.4415102
  44.4567921  37.0646462  22.5366636  43.0948221  36.2299889  23.3264774
  41.1757212  37.3459154  21.9626021  41.0280204  38.2134670  22.5966239
  40.9209478  36.4373150  22.4957408  40.5847268  37.4360153  21.0583104
  42.8128614  36.0809103  20.7421271  43.8633959  36.0215852  20.4812409
  42.2085289  36.1808469  19.8465150  42.5108668  35.2083745  21.3091849
  30.1182844  16.0178162  27.6762607  30.3919294  16.8595978  27.1706560
  30.9229234  15.8640747  28.9116261  30.7564512  16.7335048  29.5378307
  31.9680050  15.7961473  28.6329841  30.6060350  14.9614900  29.4227979
  28.6869341  16.0774165  28.0589226  28.5392333  16.9449681  28.6929444
  28.4321607  15.1688161  28.5920612  28.0959397  16.1675164  27.1546309
  30.3240743  14.8124114  26.8384476  31.3746088  14.7530863  26.5775613
  29.7197418  14.9123480  25.9428355  30.0220797  13.9398756  27.4055054
  39.6117987  26.0333183  22.4043906  39.8854436  26.8751000  21.8987858
  40.4164377  25.8795768  23.6397560  40.2499655  26.7490069  24.2659606
  41.4615193  25.8116495  23.3611140  40.0995493  24.9769921  24.1509278
  38.1804484  26.0929186  22.7870525  38.0327475  26.9604702  23.4210743
  37.9256750  25.1843182  23.3201911  37.5894540  26.1830185  21.8827607
  39.8175885  24.8279136  21.5665775  40.8681231  24.7685885  21.3056912
  39.2132561  24.9278502  20.6709654  39.5155940  23.9553777  22.1336352
  42.7763034  29.3718191  20.6471005  43.0499484  30.2136007  20.1414958
  43.5809424  29.2180775  21.8824659  43.4144702  30.0875076  22.5086706
  44.6260240  29.1501502  21.6038239  43.2640540  28.3154928  22.3936378
  41.3449531  29.4314193  21.0297625  41.1972523  30.2989710  21.6637843
  41.0901797  28.5228189  21.5629011  40.7539587  29.5215192  20.1254707
  42.9820933  28.1664143  19.8092874  44.0326279  28.1070892  19.5484012
  42.3777609  28.2663509  18.9136753  42.6800988  27.2938784  20.3763452
  45.9408082  32.7103198  18.8898105  46.2144531  33.5521014  18.3842058
  46.7454472  32.5565782  20.1251759  46.5789750  33.4260084  20.7513805
  47.7905288  32.4886509  19.8465339  46.4285588  31.6539936  20.6363477
  44.5094579  32.7699201  19.2724724  44.3617570  33.6374717  19.9064942
  44.2546845  31.8613196  19.8056110  43.9184635  32.8600200  18.3681807
  46.1465980  31.5049150  18.0519974  47.1971326  31.4455899  17.7911111
  45.5422656  31.6048516  17.1563853  45.8446035  30.6323792  18.6190552
  13.2989634  42.7532803  34.3819262  13.5726084  43.5950620  33.8763215
  14.1036024  42.5995388  35.6172916  13.9371302  43.4689689  36.2434963
  15.1486840  42.5316115  35.3386496  13.7867140  41.6969541  36.1284635
  11.8676131  42.8128806  34.7645882  11.7199123  43.6804322  35.3986100
  11.6128397  41.9042802  35.2977268  11.2766187  42.9029805  33.8602964
  13.5047533  41.5478755  33.5441131  14.5552878  41.4885504  33.2832269
  12.9004208  41.6478122  32.6485011  13.2027587  40.6753397  34.1111709
  16.4634682  46.0917810  32.6246362  16.7371131  46.9335627  32.1190315
  17.2681072  45.9380395  33.8600016  17.1016350  46.8074696  34.4862062
  18.3131888  45.8701122  33.5813596  16.9512188  45.0354548  34.3711734
  15.0321179  46.1513813  33.0072981  14.8844170  47.0189329  33.6413199
  14.7773445  45.2427809  33.5404368  14.4411235  46.2414812  32.1030064
  16.6692580  44.8863763  31.7868231  17.7197926  44.8270512  31.5259369
  16.0649256  44.9863129  30.8912110  16.3672635  44.0138404  32.3538809
  22.7924777  52.7687825  29.1100561  23.0661226  53.6105641  28.6044514
  23.5971167  52.6150409  30.3454215  23.4306445  53.4844711  30.9716262
  24.6421983  52.5471136  30.0667795  23.2802283  51.7124563  30.8565934
  21.3611274  52.8283828  29.4927181  21.2134265  53.6959344  30.1267399
  21.1063540  51.9197823  30.0258567  20.7701330  52.9184827  28.5884263
  22.9982675  51.5633777  28.2722430  24.0488021  51.5040526  28.0113568
  22.3939351  51.6633143  27.3766309  22.6962730  50.6908419  28.8393008
  13.4681953  34.8387843  33.4490866  13.7418403  35.6805659  32.9434819
  14.2728343  34.6850427  34.6844520  14.1063621  35.5544729  35.3106566
  15.3179159  34.6171154  34.4058100  13.9559459  33.7824581  35.1956238
  12.0368451  34.8983846  33.8317485  11.8891442  35.7659362  34.4657703
  11.7820716  33.9897842  34.3648871  11.4458506  34.9884845  32.9274567
  13.6739852  33.6333795  32.6112735  14.7245198  33.5740544  32.3503872
  13.0696528  33.7333161  31.7156614  13.3719907  32.7608437  33.1783312
  22.9617096  44.8542864  28.1772165  23.2353545  45.6960681  27.6716117
  23.7663486  44.7005449  29.4125818  23.5998764  45.5699750  30.0387865
  24.8114302  44.6326176  29.1339399  23.4494602  43.7979602  29.9237537
  21.5303593  44.9138867  28.5598784  21.3826585  45.7814383  29.1939002
  21.2755859  44.0052863  29.0930170  20.9393649  45.0039866  27.6555866
  23.1674994  43.6488816  27.3394033  24.2180340  43.5895566  27.0785171
  22.5631670  43.7488183  26.4437913  22.8655049  42.7763458  27.9064611
  26.1262144  48.1927872  26.4199264  26.3998593  49.0345688  25.9143217
  26.9308533  48.0390456  27.6552918  26.7643811  48.9084757  28.2814965
  27.9759349  47.9711183  27.3766498  26.6139650  47.1364609  28.1664637
  24.6948641  48.2523874  26.8025884  24.5471632  49.1199391  27.4366102
  24.4400907  47.3437870  27.3357270  24.1038696  48.3424873  25.8982966
  26.3320042  46.9873824  25.5821133  27.3825388  46.9280573  25.3212271
  25.7276718  47.0873190  24.6865012  26.0300097  46.1148465  26.1491711
  29.2907191  51.5312879  24.6626364  29.5643640  52.3730695  24.1570317
  30.0953581  51.3775463  25.8980018  29.9288859  52.2469764  26.5242064
  31.1404397  51.3096190  25.6193598  29.7784697  50.4749617  26.4091736
  27.8593688  51.5908882  25.0452983  27.7116680  52.4584398  25.6793201
  27.6045954  50.6822877  25.5784369  27.2683744  51.6809881  24.1410066
  29.4965089  50.3258831  23.8248233  30.5470435  50.2665580  23.5639370
  28.8921765  50.4258197  22.9292112  29.1945144  49.4533473  24.3918811
  16.8019320  30.2627890  30.7589569  17.0755769  31.1045706  30.2533521
  17.6065710  30.1090474  31.9943222  17.4400988  30.9784775  32.6205269
  18.6516526  30.0411201  31.7156803  17.2896826  29.2064628  32.5054941
  15.3705817  30.3223892  31.1416188  15.2228809  31.1899409  31.7756406
  15.1158083  29.4137888  31.6747574  14.7795873  30.4124892  30.2373270
  17.0077218  29.0573842  29.9211437  18.0582564  28.9980591  29.6602575
  16.4033894  29.1573208  29.0255317  16.7057273  28.1848483  30.4882015
  29.4599510  43.6167918  23.7297967  29.7335959  44.4585735  23.2241920
  30.2645900  43.4630503  24.9651621  30.0981178  44.3324804  25.5913668
  31.3096716  43.3951230  24.6865201  29.9477016  42.5604656  25.4763339
  28.0286007  43.6763921  24.1124586  27.8808999  44.5439437  24.7464805
  27.7738273  42.7677917  24.6455973  27.4376063  43.7664920  23.2081669
  29.6657409  42.4113870  22.8919836  30.7162754  42.3520619  22.6310974
  29.0614084  42.5113237  21.9963715  29.3637463  41.5388512  23.4590414
  32.6244558  46.9552925  21.9725067  32.8981007  47.7970742  21.4669020
  33.4290948  46.8015510  23.2078721  33.2626226  47.6709811  23.8340767
  34.4741764  46.7336237  22.9292301  33.1122064  45.8989663  23.7190439
  31.1931055  47.0148928  22.3551686  31.0454046  47.8824444  22.9891904
  30.9383321  46.1062924  22.8883072  30.6021111  47.1049927  21.4508768
  32.8302456  45.7498878  21.1346936  33.8807802  45.6905627  20.8738073
  32.2259132  45.8498244  20.2390815  32.5282511  44.8773519  21.7017514
  39.1226972  45.7177979  17.5250869  39.3963421  46.5595796  17.0194822
  39.9273362  45.5640564  18.7604523  39.7608640  46.4334865  19.3866570
  40.9724178  45.4961291  18.4818103  39.6104478  44.6614717  19.2716242
  37.6913469  45.7773982  17.9077489  37.5436460  46.6449498  18.5417707
  37.4365735  44.8687978  18.4408875  37.1003525  45.8674981  17.0034571
  39.3284870  44.5123931  16.6872738  40.3790216  44.4530681  16.4263876
  38.7241546  44.6123298  15.7916617  39.0264925  43.6398573  17.2543316
  23.4694053  21.1107983  25.3786974  23.7430503  21.9525799  24.8730927
  24.2740443  20.9570568  26.6140628  24.1075721  21.8264869  27.2402675
  25.3191259  20.8891294  26.3354209  23.9571559  20.0544721  27.1252347
  22.0380551  21.1703986  25.7613594  21.8903542  22.0379502  26.3953812
  21.7832817  20.2617982  26.2944980  21.4470606  21.2604985  24.8570676
  23.6751952  19.9053935  24.5408843  24.7257298  19.8460684  24.2799981
  23.0708628  20.0053301  23.6452723  23.3732007  19.0328577  25.1079421
  36.1274244  34.4648012  18.3495373  36.4010693  35.3065828  17.8439326
  36.9320634  34.3110596  19.5849027  36.7655912  35.1804898  20.2111073
  37.9771449  34.2431323  19.3062607  36.6151750  33.4084750  20.0960745
  34.6960741  34.5244015  18.7321992  34.5483732  35.3919531  19.3662210
  34.4413007  33.6158010  19.2653378  34.1050796  34.6145014  17.8279075
  36.3332142  33.2593964  17.5117242  37.3837488  33.2000713  17.2508379
  35.7288818  33.3593330  16.6161121  36.0312197  32.3868606  18.0787820
  39.2919291  37.8033019  16.5922473  39.5655740  38.6450835  16.0866425
  40.0965681  37.6495604  17.8276126  39.9300959  38.5189905  18.4538173
  41.1416497  37.5816330  17.5489707  39.7796797  36.7469757  18.3387845
  37.8605788  37.8629022  16.9749092  37.7128780  38.7304538  17.6089310
  37.6058054  36.9543018  17.5080478  37.2695844  37.9530021  16.0706174
  39.4977190  36.5978971  15.7544341  40.5482535  36.5385720  15.4935479
  38.8933865  36.6978337  14.8588221  39.1957244  35.7253613  16.3214919
  26.8031420  16.5348030  22.6885677  27.0767869  17.3765846  22.1829630
  27.6077810  16.3810614  23.9239331  27.4413088  17.2504916  24.5501378
  28.6528626  16.3131341  23.6452911  27.2908926  15.4784768  24.4351050
  25.3717917  16.5944033  23.0712297  25.2240909  17.4619549  23.7052515
  25.1170183  15.6858029  23.6043683  24.7807973  16.6845032  22.1669379
  27.0089319  15.3293982  21.8507546  28.0594664  15.2700731  21.5898684
  26.4045994  15.4293348  20.9551425  26.7069373  14.4568624  22.4178124
  29.9676468  19.8733037  20.9312777  30.2412917  20.7150853  20.4256730
  30.7722858  19.7195622  22.1666431  30.6058136  20.5889923  22.7928477
  31.8173674  19.6516348  21.8880011  30.4553974  18.8169775  22.6778149
  28.5362965  19.9329040  21.3139396  28.3885956  20.8004556  21.9479614
  28.2815231  19.0243036  21.8470782  27.9453020  20.0230039  20.4096479
  30.1734366  18.6678989  20.0934646  31.2239712  18.6085738  19.8325783
  29.5691042  18.7678355  19.1978525  29.8714421  17.7953631  20.6605224
  33.1321515  23.2118044  19.1739877  33.4057965  24.0535861  18.6683829
  33.9367905  23.0580629  20.4093530  33.7703183  23.9274930  21.0355577
  34.9818721  22.9901356  20.1307111  33.6199021  22.1554782  20.9205249
  31.7008012  23.2714047  19.5566496  31.5531004  24.1389563  20.1906714
  31.4460278  22.3628043  20.0897882  31.1098068  23.3615046  18.6523578
  33.3379414  22.0063996  18.3361745  34.3884759  21.9470745  18.0752883
  32.7336089  22.1063362  17.4405625  33.0359468  21.1338638  18.9032323
  36.2966563  26.5503051  17.4166976  36.5703012  27.3920868  16.9110929
  37.1012953  26.3965636  18.6520630  36.9348231  27.2659937  19.2782677
  38.1463769  26.3286363  18.3734210  36.7844069  25.4939789  19.1632349
  34.8653060  26.6099054  17.7993596  34.7176051  27.4774570  18.4333814
  34.6105326  25.7013050  18.3324982  34.2743116  26.7000053  16.8950678
  36.5024461  25.3449003  16.5788845  37.5529807  25.2855753  16.3179983
  35.8981137  25.4448370  15.6832724  36.2004516  24.4723645  17.1459423
  39.4611610  29.8888059  15.6594076  39.7348060  30.7305875  15.1538029
  40.2658000  29.7350643  16.8947730  40.0993278  30.6044944  17.5209776
  41.3108816  29.6671370  16.6161310  39.9489116  28.8324796  17.4059448
  38.0298107  29.9484061  16.0420695  37.8821099  30.8159578  16.6760913
  37.7750373  29.0398057  16.5752081  37.4388163  30.0385060  15.1377778
  39.6669509  28.6834011  14.8215945  40.7174855  28.6240760  14.5607082
  39.0626184  28.7833377  13.9259824  39.3649563  27.8108652  15.3886523
  13.3175577  38.6942718  26.7041036  13.5912026  39.5360534  26.1984989
  14.1221967  38.5405303  27.9394690  13.9557245  39.4099604  28.5656736
  15.1672783  38.4726029  27.6608270  13.8053083  37.6379456  28.4506408
  11.8862074  38.7538721  27.0867655  11.7385065  39.6214237  27.7207873
  11.6314340  37.8452717  27.6199041  11.2952130  38.8439720  26.1824738
  13.5233475  37.4888670  25.8662905  14.5738821  37.4295419  25.6054042
  12.9190151  37.5888036  24.9706784  13.2213530  36.6163312  26.4333483
  16.4820624  42.0327725  24.9468136  16.7557074  42.8745542  24.4412088
  17.2867014  41.8790310  26.1821789  17.1202292  42.7484611  26.8083836
  18.3317830  41.8111036  25.9035370  16.9698130  40.9764463  26.6933508
  15.0507121  42.0923728  25.3294755  14.9030113  42.9599244  25.9634973
  14.7959387  41.1837724  25.8626141  14.4597177  42.1824727  24.4251837
  16.6878523  40.8273677  24.1090004  17.7383869  40.7680426  23.8481142
  16.0835199  40.9273043  23.2133884  16.3858578  39.9548319  24.6760582
  19.6465672  45.3712732  23.1895235  19.9202121  46.2130549  22.6839188
  20.4512062  45.2175317  24.4248889  20.2847340  46.0869618  25.0510936
  21.4962878  45.1496044  24.1462469  20.1343178  44.3149470  24.9360607
  18.2152169  45.4308735  23.5721854  18.0675160  46.2984251  24.2062073
  17.9604435  44.5222731  24.1053241  17.6242225  45.5209734  22.6678937
  19.8523570  44.1658684  22.3517104  20.9028916  44.1065434  22.0908242
  19.2480246  44.2658051  21.4560983  19.5503625  43.2933326  22.9187682
  16.6512944  34.1182765  24.0139739  16.9249393  34.9600581  23.5083692
  17.4559334  33.9645349  25.2493393  17.2894612  34.8339651  25.8755439
  18.5010149  33.8966076  24.9706973  17.1390450  33.0619503  25.7605111
  15.2199441  34.1778768  24.3966358  15.0722432  35.0454284  25.0306576
  14.9651707  33.2692763  24.9297744  14.6289496  34.2679767  23.4923441
  16.8570842  32.9128717  23.1761608  17.9076188  32.8535466  22.9152745
  16.2527518  33.0128083  22.2805487  16.5550897  32.0403359  23.7432186
  19.8157991  37.4567772  22.2566838  20.0894440  38.2985588  21.7510791
  20.6204381  37.3030357  23.4920492  20.4539659  38.1724658  24.1182539
  21.6655197  37.2351083  23.2134073  20.3035497  36.4004510  24.0032211
  18.3844488  37.5163775  22.6393458  18.2367480  38.3839291  23.2733676
  18.1296754  36.6077771  23.1724844  17.7934544  37.6064774  21.7350540
  20.0215889  36.2513724  21.4188707  21.0721235  36.1920473  21.1579845
  19.4172565  36.3513090  20.5232587  19.7195944  35.3788366  21.9859285
  22.9803039  40.7952779  20.4993938  23.2539488  41.6370595  19.9937891
  23.7849429  40.6415364  21.7347592  23.6184707  41.5109665  22.3609638
  24.8300244  40.5736090  21.4561172  23.4680545  39.7389517  22.2459310
  21.5489536  40.8548782  20.8820557  21.4012527  41.7224298  21.5160776
  21.2941802  39.9462778  21.4151944  20.9579591  40.9449781  19.9777640
  23.1860937  39.5898731  19.6615807  24.2366283  39.5305480  19.4006945
  22.5817613  39.6898097  18.7659686  22.8840992  38.7173373  20.2286385
  26.3140405  36.2192826  17.8092641  26.5876855  37.0610642  17.3036594
  27.1186795  36.0655410  19.0446295  26.9522073  36.9349712  19.6708341
  28.1637611  35.9976137  18.7659875  26.8017911  35.1629564  19.5558013
  24.8826902  36.2788829  18.1919260  24.7349894  37.1464345  18.8259478
  24.6279168  35.3702824  18.7250646  24.2916958  36.3689828  17.2876343
  26.5198304  35.0138778  16.9714510  27.5703650  34.9545527  16.7105647
  25.9154979  35.1138144  16.0758389  26.2178358  34.1413420  17.5385088
  29.4785453  39.5577833  16.0519741  29.7521902  40.3995649  15.5463693
  30.2831843  39.4040418  17.2873394  30.1167121  40.2734719  17.9135441
  31.3282659  39.3361144  17.0086975  29.9662959  38.5014571  17.7985113
  28.0471950  39.6173836  16.4346360  27.8994941  40.4849352  17.0686578
  27.7924216  38.7087832  16.9677746  27.4562006  39.7074835  15.5303442
  29.6843351  38.3523785  15.2141609  30.7348697  38.2930534  14.9532747
  29.0800027  38.4523151  14.3185489  29.3823406  37.4798427  15.7812187
  26.4832724  28.3047865  16.8764244  26.7569174  29.1465682  16.3708197
  27.2879114  28.1510450  18.1117898  27.1214392  29.0204751  18.7379945
  28.3329930  28.0831177  17.8331478  26.9710230  27.2484603  18.6229617
  25.0519222  28.3643868  17.2590864  24.9042213  29.2319384  17.8931082
  24.7971487  27.4557864  17.7922250  24.4609277  28.4544867  16.3547946
  26.6890623  27.0993817  16.0386113  27.7395969  27.0400567  15.7777251
  26.0847299  27.1993184  15.1429992  26.3870678  26.2268459  16.6056691
  29.6477772  31.6432873  15.1191344  29.9214221  32.4850689  14.6135297
  30.4524162  31.4895457  16.3544998  30.2859440  32.3589758  16.9807044
  31.4974978  31.4216184  16.0758578  30.1355278  30.5869610  16.8656716
  28.2164269  31.7028875  15.5017963  28.0687261  32.5704392  16.1358181
  27.9616535  30.7942871  16.0349349  27.6254325  31.7929874  14.5975046
  29.8535670  30.4378825  14.2813213  30.9041016  30.3785574  14.0204350
  29.2492346  30.5378191  13.3857092  29.5515725  29.5653466  14.8483791
  32.8122820  34.9817880  13.3618444  33.0859269  35.8235696  12.8562396
  33.6169209  34.8280464  14.5972097  33.4504487  35.6974766  15.2234144
  34.6620025  34.7601191  14.3185678  33.3000326  33.9254618  15.1083816
  31.3809317  35.0413883  13.7445063  31.2332308  35.9089399  14.3785281
  31.1261583  34.1327878  14.2776449  30.7899372  35.1314882  12.8402145
  33.0180718  33.7763832  12.5240312  34.0686064  33.7170581  12.2631450
  32.4137394  33.8763198  11.6284192  32.7160773  32.9038474  13.0910890
  36.2612353  21.1277297  65.7349282  35.5874051  21.4308993  66.3434239
  36.6478175  21.9306377  65.3854739  38.3519823  12.9185510  64.2696722
  37.7348993  12.1932338  64.1729774  37.8836311  13.6794870  63.9263796
  40.2269093  18.7062780  67.0089105  40.9219998  19.3269473  67.2276419
  40.5692243  17.8558131  67.2841483  34.3183962  18.8124532  65.9164198
  33.7457929  19.4314719  65.4634670  34.8916755  19.3623893  66.4504120
  37.5381222  19.0961682  67.0472781  38.4711895  19.0307244  67.2505656
  37.4504434  19.9317949  66.5887313  40.1669238  18.4127552  64.0076728
  40.0882870  18.0787416  64.9012486  40.9878905  18.9049320  64.0068201
  37.7373190  15.7295548  63.6286707  38.4409040  15.9345550  64.2444362
  37.0135839  16.2972310  63.8935790  39.6459887  16.1678077  65.6785167
  40.4805491  15.7359275  65.4962641  39.4844230  15.9960091  66.6062061
  45.0833869  26.6375156  75.7101868  44.7452380  26.5216221  74.8222403
  45.9523637  26.2366321  75.6902874  40.9420684  28.4910633  71.6998759
  40.3785550  28.4000569  70.9315047  40.8273080  27.6710537  72.1801252
  38.4885116  29.9861824  74.5382979  39.2806408  29.6452649  74.1229279
  38.7281767  30.0956799  75.4585133  46.5220243  32.1581600  67.0113224
  45.8708223  32.7435681  66.6247238  47.3164606  32.6887795  67.0708261
  40.4475870  29.2470737  67.4100358  41.2206746  28.6999724  67.2713234
  40.8001269  30.1114987  67.6214820  42.7842148  25.4063403  65.0418808
  43.0367669  24.8844925  64.2802271  41.8466707  25.2429549  65.1445492
  47.8285431  24.4099182  72.8493551  48.6148520  23.9918605  72.4983968
  48.0924135  25.3145274  73.0175200  47.9995508  29.8472032  67.5482208
  47.3641341  29.9206659  68.2603113  47.6692915  30.4365631  66.8701287
  42.5038437  27.3091509  67.2443183  42.3874695  26.6336413  67.9124267
  42.6140697  26.8223883  66.4275336  44.8469978  26.7701657  70.9489872
  44.4828185  26.2432278  71.6602794  45.7037094  26.3800126  70.7756358
  44.4875465  21.7991556  65.9451221  44.6549867  22.6671793  66.3121692
  44.2972634  21.9618838  65.0212510  40.6963279  26.7122332  73.6453756
  39.7713776  26.5798546  73.8531447  40.9447693  27.4916551  74.1423698
  44.4664686  24.2549214  66.9297888  44.3464311  24.7006264  67.7683368
  43.7717274  24.6034531  66.3711426  42.2271578  37.0252855  70.5788019
  42.1495607  37.9760681  70.6576500  41.6233221  36.6798728  71.2362945
  50.1649752  24.7270687  67.7578222  51.0767608  24.9598074  67.5825919
  49.6559399  25.3107731  67.1953300  44.3247296  29.4470913  72.4141888
  44.7885642  29.7258616  71.6246511  44.0604094  28.5454358  72.2314979
  43.2616182  25.5694066  69.2231453  43.9640225  26.0215109  69.6905380
  42.9296811  24.9277885  69.8511347  44.5009947  32.3835008  69.2993559
  44.3655621  33.2286544  69.7278407  45.0419759  32.5854286  68.5359493
  37.9539344  29.9010446  69.8721484  38.4663865  30.6953697  70.0227048
  38.6062057  29.2036737  69.8055085  39.7634229  33.0176203  71.9544237
  39.9400857  33.9394167  71.7665221  40.5591062  32.7034622  72.3838617
  35.9188261  28.2299101  70.6481054  36.7563483  28.6396109  70.4314762
  36.0966529  27.2898543  70.6181248  47.8152693  25.8974181  66.3364887
  47.2999316  26.6678786  66.5753275  47.5430001  25.2239318  66.9597949
  45.3999804  20.7423882  71.3950126  44.5441400  20.3530733  71.2155764
  45.8126756  20.8215843  70.5349911  52.7886967  28.6506536  68.2718061
  52.0116410  28.3117696  67.8273223  53.4678448  28.6559159  67.5973026
  47.6038996  23.7701274  68.1624668  47.2989132  24.0847423  69.0134812
  48.5569438  23.8482693  68.2052001  46.0485428  29.9291497  69.8117622
  45.5206790  29.1944256  69.4990860  45.5472931  30.7066173  69.5657591
  41.1073743  22.6215624  66.1920119  40.2711055  22.9590311  66.5129394
  40.9678512  22.4864604  65.2547256  44.1938028  27.7471707  62.8152595
  43.2865090  27.5160961  63.0143744  44.6909060  26.9509326  63.0026577
  47.1006107  36.4569214  65.7349282  46.4267806  36.7600911  66.3434239
  47.4871929  37.2598295  65.3854739  47.0999611  25.3525761  70.3549631
  47.8471430  25.8647158  70.0456753  47.3691201  25.0309814  71.2154025
  45.3726262  27.8484302  67.3376586  44.4637481  27.5643335  67.4349055
  45.4021345  28.2683381  66.4779892  43.9211156  25.4612923  73.4386381
  43.9759765  24.5086759  73.3628857  43.1102358  25.6172362  73.9227679
  45.0702349  29.3893046  64.6764664  44.6321779  28.6728905  64.2170301
  45.8112790  29.6169160  64.1149756  41.8603516  24.0789982  71.1976760
  41.0471381  24.3784153  71.6041952  42.3562510  23.6845671  71.9151242
  53.1875464  27.6650243  70.7340983  53.0493363  27.8551839  69.8062172
  52.8311683  28.4269626  71.1909034  42.1277894  30.9510768  72.9272987
  42.9218493  30.4561088  72.7255562  41.4169587  30.4228631  72.5640693
  38.4360658  25.0953850  69.0032740  37.5058246  25.0338305  69.2202702
  38.5318130  24.5729803  68.2069381  45.2997322  36.6248887  67.9496361
  45.4749078  36.1536930  68.7641983  44.6130110  37.2514653  68.1777622
  49.1913577  28.2477427  64.2696722  48.5742748  27.5224255  64.1729774
  48.7230066  29.0086788  63.9263796  40.9812123  22.4662852  63.3918026
  40.1041589  22.3451652  63.0280273  41.4569876  21.6748930  63.1396915
  44.1676049  34.8189142  70.6380547  43.3843571  35.3610822  70.7318771
  44.8668794  35.3363122  71.0374788  48.5602480  29.3855459  70.8553175
  47.6258759  29.5056921  70.6857880  48.7379148  28.4827925  70.5913185
  50.0151262  31.5716599  68.3889361  50.2911106  31.4573194  69.2983236
  49.1455761  31.1734084  68.3501535  46.9847492  34.7471135  69.2937224
  47.5135258  34.2363590  68.6807386  47.2475711  34.4313665  70.1582757
  40.3403240  35.7986252  72.0535000  39.6713615  36.2832379  71.5699040
  40.2016109  36.0455472  72.9678378  35.7090817  24.0604707  68.8330932
  36.0044258  23.1515385  68.7797985  34.8078853  24.0392446  68.5111934
  37.4378658  21.7418804  68.9570257  37.1091365  20.8616183  68.7745363
  37.7918029  21.6866473  69.8446646  40.5520482  22.0291774  69.3245735
  40.8916554  22.5577696  68.6024343  40.9992602  22.3672180  70.1004301
  42.5388629  20.5266396  67.5239027  43.2596991  20.9047649  67.0202744
  41.9153933  21.2455273  67.6274005  46.6819752  21.2311545  68.4597360
  46.8983366  22.1136183  68.1586188  46.2013819  20.8397758  67.7303002
  42.6852252  20.0614186  70.3536564  42.8068163  19.1330833  70.5527451
  42.3954294  20.0752872  69.4414879  51.0662848  34.0354698  67.0089105
  51.7613752  34.6561390  67.2276419  51.4085998  33.1850049  67.2841483
  52.9654271  31.4854403  68.5376436  53.4905595  31.8241676  67.8125756
  52.8776623  30.5501419  68.3539570  37.1287271  33.7437927  72.8996317
  37.9545291  33.4441699  72.5194960  36.7781323  32.9745550  73.3486106
  35.3295876  31.6624254  73.8585250  34.4927784  31.2346428  73.6769252
  35.3019521  31.8556697  74.7956042  41.6582311  31.6468319  68.4452451
  41.8070431  32.3303783  67.7919124  42.4648754  31.6273409  68.9601907
  39.4134944  27.6733497  69.4513520  39.1680986  26.7695827  69.6493730
  39.5830858  27.6750647  68.5092998  38.6830591  23.4061854  66.9499681
  37.9899836  23.4806209  66.2939717  38.4382343  22.6422198  67.4721198
  45.1577716  34.1416449  65.9164198  44.5851683  34.7606637  65.4634670
  45.7310510  34.6915811  66.4504120  48.3774976  34.4253600  67.0472781
  49.3105649  34.3599161  67.2505656  48.2898189  35.2609866  66.5887313
  51.0062993  33.7419470  64.0076728  50.9276624  33.4079334  64.9012486
  51.8272660  34.2341238  64.0068201  45.5424515  25.4777262  63.2580251
  46.4883619  25.3483470  63.3268669  45.1638760  24.7391924  63.7349679
  43.7267432  23.4027239  63.1935136  42.8198887  23.1060351  63.2697850
  44.0043413  23.1057057  62.3269422  45.3429498  17.9464128  69.3479377
  44.5330226  17.6011213  69.7234624  46.0313915  17.6371672  69.9366989
  42.4966217  20.2614174  63.3347115  43.3585381  20.5869072  63.5942933
  42.6816561  19.4745670  62.8220181  36.4270375  28.2754767  73.4893319
  36.4041063  28.3742455  72.5375202  36.7371011  29.1219918  73.8110485
  49.4323731  21.2942791  69.5338687  48.5449586  21.5792441  69.3158881
  49.8477720  21.1336554  68.6865964  48.5766944  31.0587465  63.6286707
  49.2802795  31.2637468  64.2444362  47.8529593  31.6264227  63.8935790
  49.4064755  26.8097327  69.7488977  49.3499956  27.2665878  68.9096609
  49.9593097  26.0488011  69.5711820  50.4853642  31.4969995  65.6785167
  51.3199246  31.0651193  65.4962641  50.3237985  31.3252008  66.6062061
  50.1399534  28.0002108  67.0441506  50.0848338  27.8346379  66.1029950
  49.5145589  28.7078141  67.2003696  43.4495660  17.5010217  66.6226824
  43.4374329  18.4452057  66.7795095  44.3419081  17.3180362  66.3286286
  51.9467497  37.9507542  66.1920119  51.1104809  38.2882228  66.5129394
  51.8072267  37.8156522  65.2547256  55.0331783  43.0763625  62.8152595
  54.1258844  42.8452878  63.0143744  55.5302815  42.2801244  63.0026577
  51.8205877  37.7954769  63.3918026  50.9435344  37.6743570  63.0280273
  52.2963631  37.0040848  63.1396915  53.3782383  35.8558314  67.5239027
  54.0990746  36.2339566  67.0202744  52.7547687  36.5747190  67.6274005
  49.5224346  38.7353772  66.9499681  48.8293591  38.8098127  66.2939717
  49.2776098  37.9714116  67.4721198  56.3818269  40.8069180  63.2580251
  57.3277374  40.6775388  63.3268669  56.0032514  40.0683842  63.7349679
  54.5661186  38.7319156  63.1935136  53.6592642  38.4352269  63.2697850
  54.8437167  38.4348974  62.3269422  53.3359971  35.5906092  63.3347115
  54.1979135  35.9160990  63.5942933  53.5210315  34.8037587  62.8220181
  54.2889414  32.8302135  66.6226824  54.2768084  33.7743974  66.7795095
  55.1812836  32.6472280  66.3286286  45.0833870   3.6437279  62.4347175
  44.7452382   3.5278343  61.5467710  45.9523638   3.2428444  62.4148181
  40.9420686   5.4972755  58.4244066  40.3785551   5.4062692  57.6560353
  40.8273081   4.6772660  58.9046558  38.4885118   6.9923947  61.2628286
  39.2806410   6.6514771  60.8474585  38.7281768   7.1018922  62.1830439
  46.5220244   9.1643723  53.7358531  45.8708224   9.7497803  53.3492544
  47.3164607   9.6949918  53.7953568  40.4475872   6.2532860  54.1345665
  41.2206748   5.7061847  53.9958541  40.8001270   7.1177109  54.3460126
  42.7842149   2.4125526  51.7664115  43.0367670   1.8907047  51.0047578
  41.8466709   2.2491672  51.8690798  47.9995510   6.8534155  54.2727515
  47.3641343   6.9268781  54.9848420  47.6692916   7.4427754  53.5946594
  42.5038438   4.3153632  53.9688490  42.3874696   3.6398535  54.6369574
  42.6140698   3.8286006  53.1520643  44.8469979   3.7763779  57.6735179
  44.4828186   3.2494400  58.3848101  45.7037095   3.3862248  57.5001664
  40.6963281   3.7184455  60.3699062  39.7713777   3.5860669  60.5776754
  40.9447694   4.4978674  60.8669005  42.2271579  14.0314978  57.3033326
  42.1495609  14.9822803  57.3821806  41.6233223  13.6860851  57.9608252
  48.7719335   6.7158628  61.8737110  48.1428198   6.8804342  61.1713178
  48.3844998   7.1300238  62.6448074  52.6508567   7.6513066  59.2281474
  51.9659605   8.0311967  58.6778507  52.7352417   8.2608392  59.9613421
  44.3247297   6.4533036  59.1387195  44.7885643   6.7320739  58.3491817
  44.0604095   5.5516481  58.9560286  43.2616183   2.5756188  55.9476760
  43.9640227   3.0277232  56.4150686  42.9296812   1.9340007  56.5756653
  44.5009948   9.3897131  56.0238865  44.3655623  10.2348667  56.4523713
  45.0419760   9.5916409  55.2604799  37.9539345   6.9072569  56.5966790
  38.4663866   7.7015819  56.7472355  38.6062058   6.2098860  56.5300392
  39.7634230  10.0238325  58.6789544  39.9400858  10.9456290  58.4910528
  40.5591064   9.7096745  59.1083923  40.8865546  11.5416499  64.6799886
  41.4372971  11.4133563  63.9076880  40.0477021  11.8411388  64.3294779
  35.9188262   5.2361223  57.3726361  36.7563484   5.6458232  57.1560069
  36.0966530   4.2960666  57.3426555  52.7886968   5.6568659  54.9963367
  52.0116411   5.3179818  54.5518529  53.4678449   5.6621282  54.3218332
  46.0485429   6.9353619  56.5362929  45.5206791   6.2006379  56.2236167
  45.5472932   7.7128296  56.2902897  44.1938029   4.7533830  49.5397902
  43.2865091   4.5223083  49.7389051  44.6909061   3.9571449  49.7271884
  47.1006108  13.4631337  52.4594588  46.4267807  13.7663034  53.0679546
  47.4871930  14.2660417  52.1100045  45.3726263   4.8546425  54.0621892
  44.4637482   4.5705457  54.1594362  45.4021347   5.2745503  53.2025199
  50.6045530   8.4653014  57.8313060  50.1507857   7.6243924  57.8878250
  49.9739497   9.1014412  58.1687840  49.0478470  10.3029511  58.7662878
  49.3401444  10.8634568  58.0475244  49.5577090  10.5958072  59.5216037
  45.0702351   6.3955168  51.4009971  44.6321781   5.6791027  50.9415608
  45.8112792   6.6231283  50.8395062  44.0112095  11.0809862  59.8556331
  43.9688274  11.3070708  58.9264863  44.9274794  10.8473236  60.0042132
  42.1277896   7.9572891  59.6518294  42.9218494   7.4623211  59.4500869
  41.4169588   7.4290754  59.2885999  46.9472740  10.3390986  64.0030661
  47.0009762  10.9081923  64.7708377  46.0787521  10.5092871  63.6384699
  38.4360659   2.1015973  55.7278047  37.5058247   2.0400428  55.9448009
  38.5318131   1.5791925  54.9314688  44.7049172   8.5301913  63.3316131
  44.5660257   8.1620697  64.2042069  43.9163768   9.0449552  63.1600089
  45.2997323  13.6311009  54.6741667  45.4749079  13.1599053  55.4887290
  44.6130112  14.2576776  54.9022928  46.2554387   7.9083516  60.7204969
  45.9204219   7.8684286  61.6162619  45.7558332   7.2428231  60.2475379
  49.1913578   5.2539550  50.9942028  48.5742749   4.5286378  50.8975081
  48.7230067   6.0148910  50.6509103  39.8658409  16.7800372  61.4481528
  40.1055007  17.4118896  62.1260546  39.0227605  16.4288412  61.7346887
  44.3786271  12.5879495  63.8523032  44.3056442  13.3934466  64.3642336
  43.9363664  12.7871460  63.0271053  44.1676050  11.8251265  57.3625853
  43.3843572  12.3672945  57.4564078  44.8668795  12.3425244  57.7620094
  46.8384954  12.4866329  66.0081190  47.5512926  13.1213793  65.9357092
  46.3474983  12.5830195  65.1921192  48.5602481   6.3917581  57.5798482
  47.6258760   6.5119044  57.4103186  48.7379150   5.4890048  57.3158492
  50.0151264   8.5778722  55.1134668  50.2911107   8.4635316  56.0228542
  49.1455762   8.1796207  55.0746841  46.6505328  12.8265073  58.7567482
  46.8327722  12.0086729  59.2195234  47.4738314  13.0432765  58.3192372
  46.9847493  11.7533258  56.0182530  47.5135259  11.2425712  55.4052692
  47.2475713  11.4375788  56.8828063  40.3403241  12.8048374  58.7780306
  39.6713616  13.2894502  58.2944346  40.2016111  13.0517595  59.6923685
  44.4808510  14.8392118  65.3762965  45.0326818  15.0023739  66.1412050
  44.8214703  15.4296556  64.7042989  35.7090818   1.0666829  55.5576238
  36.0044259   0.1577508  55.5043292  34.8078854   1.0454569  55.2357241
  47.6176897  12.7874094  62.3626647  47.4928036  11.9863833  61.8537592
  48.2755988  13.2820287  61.8740617  46.6858239  10.3835830  60.1910549
  46.5383201   9.4552537  60.3718119  47.5111732  10.4055921  59.7067624
  50.2892360  11.2064389  61.2775422  51.2138908  11.0007250  61.1399873
  50.1207664  10.9580790  62.1864763  50.0787677  11.7250056  56.6337513
  50.2524554  11.1596478  55.8811366  50.5716568  12.5250951  56.4517003
  51.0662849  11.0416820  53.7334411  51.7613754  11.6623513  53.9521726
  51.4085999  10.1912172  54.0086789  52.9654272   8.4916526  55.2621742
  53.4905596   8.8303799  54.5371062  52.8776625   7.5563541  55.0784877
  44.6494933  14.5588509  59.6216995  44.2099923  14.0664888  60.3149852
  45.4003050  14.0161477  59.3809071  37.1287272  10.7500050  59.6241624
  37.9545292  10.4503822  59.2440267  36.7781324   9.9807672  60.0731412
  42.0968805  10.1026518  61.6939297  41.4748814   9.4397223  61.3941525
  42.7673672  10.1287650  61.0112945  35.3295877   8.6686377  60.5830557
  34.4927785   8.2408551  60.4014558  35.3019522   8.8618820  61.5201348
  41.6582312   8.6530442  55.1697758  41.8070432   9.3365906  54.5164430
  42.4648755   8.6335532  55.6847213  39.4134945   4.6795619  56.1758827
  39.1680987   3.7757949  56.3739037  39.5830860   4.6812770  55.2338305
  45.1577718  11.1478572  52.6409505  44.5851685  11.7668759  52.1879977
  45.7310511  11.6977934  53.1749427  48.3774977  11.4315722  53.7718087
  49.3105650  11.3661284  53.9750963  48.2898190  12.2671989  53.3132620
  51.0062994  10.7481593  50.7322035  50.9276625  10.4141456  51.6257793
  51.8272661  11.2403360  50.7313507  36.4270376   5.2816890  60.2138626
  36.4041064   5.3804577  59.2620509  36.7371013   6.1282041  60.5355792
  37.4407983  12.8812664  61.3455438  37.3062451  12.1213065  60.7793436
  37.0240045  13.6053564  60.8784227  48.5766946   8.0649588  50.3532013
  49.2802796   8.2699590  50.9689669  47.8529595   8.6326350  50.6181097
  40.5977109  13.7781981  61.5573881  40.4809493  14.7227414  61.4552571
  39.7769555  13.4755543  61.9459680  50.4853643   8.5032117  52.4030473
  51.3199247   8.0713316  52.2207948  50.3237986   8.3314131  53.3307368
  50.1399535   5.0064230  53.7686813  50.0848339   4.8408502  52.8275257
  49.5145591   5.7140263  53.9249002  41.6231623  14.4310243  64.7729809
  42.5258869  14.4633854  65.0896304  41.3968993  13.5010694  64.7876145
  43.3785225  13.1841230  61.4339888  42.4280856  13.1843091  61.3204260
  43.6817711  12.4373964  60.9175922  55.9227625  18.9729196  62.4347175
  55.5846136  18.8570261  61.5467710  56.7917393  18.5720361  62.4148181
  51.7814440  20.8264673  58.4244066  51.2179305  20.7354610  57.6560353
  51.6666835  20.0064577  58.9046558  49.3278872  22.3215864  61.2628286
  50.1200164  21.9806689  60.8474585  49.5675522  22.4310839  62.1830439
  57.3613999  24.4935640  53.7358531  56.7101979  25.0789721  53.3492544
  58.1558362  25.0241835  53.7953568  51.2869626  21.5824778  54.1345665
  52.0600502  21.0353765  53.9958541  51.6395025  22.4469027  54.3460126
  54.0510876  20.2878008  63.9313924  54.6474448  20.0634031  63.2170887
  54.1085847  19.5462754  64.5339372  53.6235904  17.7417444  51.7664115
  53.8761425  17.2198965  51.0047578  52.6860463  17.5783589  51.8690798
  58.6679187  16.7453222  59.5738858  59.4542276  16.3272645  59.2229275
  58.9317891  17.6499314  59.7420506  58.8389264  22.1826072  54.2727515
  58.2035097  22.2560699  54.9848420  58.5086671  22.7719671  53.5946594
  53.3432193  19.6445550  53.9688490  53.2268451  18.9690453  54.6369574
  53.4534453  19.1577924  53.1520643  55.6863734  19.1055697  57.6735179
  55.3221941  18.5786318  58.3848101  56.5430850  18.7154166  57.5001664
  55.3269221  14.1345596  52.6696528  55.4943623  15.0025833  53.0366999
  55.1366390  14.2972878  51.7457817  51.5357035  19.0476372  60.3699062
  50.6107532  18.9152586  60.5776754  51.7841448  19.8270591  60.8669005
  55.3058441  16.5903254  53.6543194  55.1858067  17.0360305  54.4928675
  54.6111030  16.9388572  53.0956733  48.8965846  18.6909646  61.2042851
  49.0258227  18.9444125  62.1182263  48.2163298  19.2837354  60.8847506
  53.0665334  29.3606896  57.3033326  52.9889363  30.3114721  57.3821806
  52.4626977  29.0152768  57.9608252  61.0043508  17.0624727  54.4823528
  61.9161364  17.2952114  54.3071226  60.4953155  17.6461771  53.9198607
  59.6113090  22.0450546  61.8737110  58.9821952  22.2096260  61.1713178
  59.2238752  22.4592155  62.6448074  63.4902322  22.9804983  59.2281474
  62.8053360  23.3603885  58.6778507  63.5746171  23.5900310  59.9613421
  55.1641052  21.7824954  59.1387195  55.6279397  22.0612657  58.3491817
  54.8997850  20.8808398  58.9560286  52.0565133  21.3296435  62.0766958
  52.6266490  21.7583704  61.4384443  52.6473245  21.0479020  62.7751144
  54.1009938  17.9048106  55.9476760  54.8033981  18.3569150  56.4150686
  53.7690566  17.2631925  56.5756653  47.8435272  16.1631659  61.2493894
  47.0534326  16.4189187  60.7734004  48.3346519  16.9779997  61.3545934
  49.7950017  16.5276238  58.2077370  48.9981180  16.6394932  58.7260866
  49.5675609  16.8662890  57.3418261  46.1272975  16.4162149  63.6808884
  46.3781013  17.3009159  63.9466460  46.6632523  16.2366751  62.9083976
  55.3403702  24.7189049  56.0238865  55.2049377  25.5640584  56.4523713
  55.8813515  24.9208326  55.2604799  48.7933100  22.2364487  56.5966790
  49.3057620  23.0307737  56.7472355  49.4455813  21.5390777  56.5300392
  50.6027985  25.3530243  58.6789544  50.7794613  26.2748208  58.4910528
  51.3984818  25.0388662  59.1083923  51.7259300  26.8708417  64.6799886
  52.2766725  26.7425480  63.9076880  50.8870776  27.1703306  64.3294779
  46.7582017  20.5653141  57.3726361  47.5957239  20.9750149  57.1560069
  46.9360284  19.6252583  57.3426555  58.6546449  18.2328222  53.0610194
  58.1393072  19.0032826  53.2998581  58.3823757  17.5593358  53.6843255
  56.2393560  13.0777922  58.1195432  55.3835156  12.6884773  57.9401071
  56.6520512  13.1569883  57.2595218  63.6280723  20.9860576  54.9963367
  62.8510166  20.6471736  54.5518529  64.3072204  20.9913200  54.3218332
  58.4432752  16.1055314  54.8869975  58.1382887  16.4201463  55.7380118
  59.3963194  16.1836734  54.9297308  56.8879184  22.2645537  56.5362929
  56.3600545  21.5298297  56.2236167  56.3866686  23.0420213  56.2902897
  51.6197911  12.9265203  58.8969541  52.1941663  12.7040385  58.1642734
  52.2068894  12.9953898  59.6498142  51.9467498  14.9569664  52.9165426
  51.1104811  15.2944351  53.2374701  51.8072268  14.8218644  51.9792563
  53.9220579   9.8006452  57.6244610  53.2684991   9.4855469  57.0001225
  53.8801053   9.1782193  58.3504433  55.0331784  20.0825747  49.5397902
  54.1258846  19.8515001  49.7389051  55.5302816  19.2863367  49.7271884
  57.9399863  28.7923255  52.4594588  57.2661562  29.0954951  53.0679546
  58.3265685  29.5952335  52.1100045  57.9393367  17.6879802  57.0794938
  58.6865186  18.2001199  56.7702060  58.2084957  17.3663854  57.9399331
  56.2120017  20.1838342  54.0621892  55.3031237  19.8997375  54.1594362
  56.2415101  20.6037421  53.2025199  61.4439285  23.7944932  57.8313060
  60.9901612  22.9535842  57.8878250  60.8133252  24.4306330  58.1687840
  59.8872224  25.6321428  58.7662878  60.1795198  26.1926486  58.0475244
  60.3970845  25.9249989  59.5216037  46.7808188  17.9043856  58.0437094
  46.5832588  17.3113217  57.3188161  46.2254852  17.5996067  58.7613033
  54.7604911  17.7966963  60.1631688  54.8153521  16.8440799  60.0874164
  53.9496113  17.9526402  60.6472986  55.9096105  21.7247086  51.4009971
  55.4715535  21.0082945  50.9415608  56.6506546  21.9523201  50.8395062
  52.6997271  16.4144023  57.9222066  51.8865137  16.7138193  58.3287259
  53.1956266  16.0199711  58.6396549  54.8505849  26.4101780  59.8556331
  54.8082028  26.6362626  58.9264863  55.7668548  26.1765154  60.0042132
  64.0269220  20.0004283  57.4586289  63.8887119  20.1905879  56.5307479
  63.6705439  20.7623666  57.9154340  52.1911346  13.9862378  63.5383301
  52.8310725  13.8451137  62.8406265  51.3588877  13.6996892  63.1621903
  52.9671650  23.2864809  59.6518294  53.7612249  22.7915129  59.4500869
  52.2563342  22.7582672  59.2885999  57.7866494  25.6682904  64.0030661
  57.8403517  26.2373840  64.7708377  56.9181276  25.8384789  63.6384699
  49.2754413  17.4307890  55.7278047  48.3452002  17.3692346  55.9448009
  49.3711885  16.9083843  54.9314688  49.1939963  13.9562703  58.3156288
  49.4546780  14.8708036  58.2065449  50.0157135  13.4887146  58.4652901
  50.6664888  15.3700460  65.4855113  51.3387941  15.1617822  64.8367762
  49.8394674  15.1722546  65.0460345  55.5442926  23.8593831  63.3316131
  55.4054012  23.4912615  64.2042069  54.7557522  24.3741470  63.1600089
  56.1391078  28.9602927  54.6741667  56.3142834  28.4890970  55.4887290
  55.4523866  29.5868693  54.9022928  57.0948141  23.2375433  60.7204969
  56.7597974  23.1976203  61.6162619  56.5952087  22.5720149  60.2475379
  51.0692385  18.6443063  66.2457550  50.9312183  17.9123302  66.8469089
  51.9797309  18.5551963  65.9641738  60.0307333  20.5831468  50.9942028
  59.4136503  19.8578296  50.8975081  59.5623821  21.3440828  50.6509103
  50.7052163  32.1092290  61.4481528  50.9448761  32.7410814  62.1260546
  49.8621360  31.7580330  61.7346887  51.8205879  14.8016892  50.1163333
  50.9435345  14.6805693  49.7525579  52.2963632  14.0102970  49.8642221
  43.3408019  19.5894052  60.2104840  44.0279059  19.2755782  59.6225855
  43.1856148  20.4935416  59.9372091  48.1442741  14.4784248  64.6389863
  48.0600930  13.8709918  63.9040273  47.3225447  14.9693266  64.6399360
  55.2180025  27.9171412  63.8523032  55.1450197  28.7226384  64.3642336
  54.7757418  28.1163378  63.0271053  55.0069805  27.1543182  57.3625853
  54.2237327  27.6964862  57.4564078  55.7062550  27.6717162  57.7620094
  57.6778709  27.8158246  66.0081190  58.3906681  28.4505711  65.9357092
  57.1868737  27.9122112  65.1921192  59.3996236  21.7209499  57.5798482
  58.4652514  21.8410961  57.4103186  59.5772904  20.8181966  57.3158492
  54.9001424  15.1055195  59.7331743  54.5299211  14.5526235  60.4212649
  55.3960516  14.5013328  59.1806743  52.7290622  25.5652690  66.8286761
  53.4300082  26.1989173  66.9816155  52.2585737  25.9067421  66.0682400
  60.8545018  23.9070639  55.1134668  61.1304862  23.7927234  56.0228542
  59.9849517  23.5088124  55.0746841  57.4899082  28.1556990  58.7567482
  57.6721477  27.3378646  59.2195234  58.3132068  28.3724683  58.3192372
  57.8241248  27.0825175  56.0182530  58.3529014  26.5717630  55.4052692
  58.0869467  26.7667706  56.8828063  48.3258340  25.0989045  63.7617864
  48.9111777  24.3532733  63.8945768  48.1283179  25.4093001  64.6454528
  51.1796995  28.1340292  58.7780306  50.5107371  28.6186420  58.2944346
  51.0409865  28.3809513  59.6923685  42.9175995  17.6694645  62.4822307
  42.9560094  17.1358236  63.2759425  42.4116288  17.1429850  61.8633284
  55.3202264  30.1684036  65.3762965  55.8720572  30.3315657  66.1412050
  55.6608458  30.7588473  64.7042989  46.5484573  16.3958747  55.5576238
  46.8438014  15.4869426  55.5043292  45.6472608  16.3746487  55.2357241
  58.4570651  28.1166011  62.3626647  58.3321791  27.3155751  61.8537592
  59.1149742  28.6112205  61.8740617  50.0778820  14.4714744  61.5403787
  49.3565405  15.0850711  61.4011260  50.8672075  15.0072509  61.4620433
  48.2772414  14.0772845  55.6815563  47.9485120  13.1970224  55.4990669
  48.6311785  14.0220513  56.5691953  57.5251993  25.7127747  60.1910549
  57.3776955  24.7844455  60.3718119  58.3505487  25.7347838  59.7067624
  51.3914237  14.3645815  56.0491041  51.7310310  14.8931736  55.3269650
  51.8386358  14.7026221  56.8249608  61.1286115  26.5356306  61.2775422
  62.0532662  26.3299168  61.1399873  60.9601418  26.2872707  62.1864763
  53.3782384  12.8620436  54.2484334  54.0990747  13.2401689  53.7448051
  52.7547689  13.5809313  54.3519312  57.5213507  13.5665585  55.1842666
  57.7377122  14.4490223  54.8831494  57.0407574  13.1751799  54.4548308
  52.2612729  16.5251298  61.7613411  52.1157309  16.8391601  62.6537692
  51.7837932  17.1436199  61.2084309  60.9181431  27.0541974  56.6337513
  61.0918309  26.4888396  55.8811366  61.4110322  27.8542869  56.4517003
  46.7358391  19.0656643  64.7001072  46.1911859  19.8416451  64.8321346
  47.6137741  19.4127447  64.5420193  53.5246008  12.3968227  57.0781871
  53.6461919  11.4684873  57.2772758  53.2348050  12.4106913  56.1660186
  61.9056604  26.3708738  53.7334411  62.6007508  26.9915431  53.9521726
  62.2479754  25.5204089  54.0086789  47.5224413  18.1926539  67.5931229
  46.7806149  18.3409174  68.1795859  47.2017157  18.4534805  66.7297978
  63.8048027  23.8208444  55.2621742  64.3299351  24.1595716  54.5371062
  63.7170379  22.8855459  55.0784877  55.4668075  27.7342517  67.3911619
  55.7755202  27.4891664  68.2634318  56.2643557  27.9389156  66.9030489
  55.4888687  29.8880427  59.6216995  55.0493678  29.3956806  60.3149852
  56.2396804  29.3453395  59.3809071  47.9681026  26.0791968  59.6241624
  48.7939046  25.7795740  59.2440267  47.6175078  25.3099590  60.0731412
  52.9362560  25.4318436  61.6939297  52.3142569  24.7689141  61.3941525
  53.6067426  25.4579568  61.0112945  46.1689631  23.9978294  60.5830557
  45.3321540  23.5700469  60.4014558  46.1413277  24.1910738  61.5201348
  52.4976066  23.9822359  55.1697758  52.6464187  24.6657824  54.5164430
  53.3042510  23.9627449  55.6847213  50.2528699  20.0087537  56.1758827
  50.0074741  19.1049867  56.3739037  50.4224614  20.0104687  55.2338305
  55.9971472  26.4770490  52.6409505  55.4245439  27.0960677  52.1879977
  56.5704266  27.0269851  53.1749427  59.2168732  26.7607640  53.7718087
  60.1499405  26.6953202  53.9750963  59.1291945  27.5963907  53.3132620
  61.8456748  26.0773510  50.7322035  61.7670380  25.7433374  51.6257793
  62.6666415  26.5695278  50.7313507  56.3818270  17.8131303  49.9825558
  57.3277375  17.6837511  50.0513976  56.0032515  17.0745964  50.4594986
  54.5661188  15.7381279  49.9180443  53.6592643  15.4414392  49.9943156
  54.8437169  15.4411097  49.0514729  45.4839128  17.0587642  60.3679489
  45.1641912  16.2052950  60.0753863  44.9372556  17.2736220  61.1237457
  49.2619036  19.7750083  64.0848996  49.4805045  20.7067191  64.1037030
  49.6744809  19.4158058  64.8703800  56.1823253  10.2818169  56.0724684
  55.3723982   9.9365254  56.4479930  56.8707670   9.9725712  56.6612296
  53.3359972  12.5968214  50.0592422  54.1979136  12.9223112  50.3188239
  53.5210316  11.8099710  49.5465488  45.3527388  20.6790554  62.3372611
  44.6590859  20.2644507  61.8242565  46.1000379  20.7211090  61.7406030
  47.2664131  20.6108808  60.2138626  47.2434819  20.7096495  59.2620509
  47.5764767  21.4573958  60.5355792  49.9251508  22.6684963  64.3285240
  50.8794762  22.6368905  64.2615172  49.7264032  22.2075586  65.1435466
  50.5150891  21.2386079  66.8956038  51.3343780  21.7330157  66.9190875
  50.7887698  20.3218047  66.8673605  60.2717487  13.6296831  56.2583993
  59.3843342  13.9146482  56.0404188  60.6871476  13.4690594  55.4111270
  48.2801737  28.2104582  61.3455438  48.1456205  27.4504983  60.7793436
  47.8633799  28.9345482  60.8784227  59.4160700  23.3941506  50.3532013
  60.1196550  23.5991508  50.9689669  58.6923349  23.9618268  50.6181097
  60.2458511  19.1451367  56.4734283  60.1893712  19.6019918  55.6341916
  60.7986853  18.3842051  56.2957126  51.4370863  29.1073899  61.5573881
  51.3203247  30.0519332  61.4552571  50.6163309  28.8047461  61.9459680
  61.3247398  23.8324035  52.4030473  62.1593002  23.4005233  52.2207948
  61.1631741  23.6606049  53.3307368  60.9793290  20.3356148  53.7686813
  60.9242094  20.1700420  52.8275257  60.3539345  21.0432181  53.9249002
  45.7685805  15.5724213  67.5948235  46.4144668  15.0623166  68.0835460
  45.5602956  16.3092894  68.1691660  54.2889415   9.8364257  53.3472131
  54.2768085  10.7806097  53.5040402  55.1812837   9.6534403  53.0531592
  52.4625377  29.7602161  64.7729809  53.3652624  29.7925771  65.0896304
  52.2362747  28.8302612  64.7876145  54.2178979  28.5133148  61.4339888
  53.2674610  28.5135009  61.3204260  54.5211465  27.7665882  60.9175922
  66.7621379  34.3021114  62.4347175  66.4239891  34.1862179  61.5467710
  67.6311147  33.9012279  62.4148181  62.6208195  36.1556590  58.4244066
  62.0573060  36.0646527  57.6560353  62.5060590  35.3356495  58.9046558
  60.1672627  37.6507782  61.2628286  60.9593919  37.3098607  60.8474585
  60.4069277  37.7602757  62.1830439  62.1263381  36.9116695  54.1345665
  62.8994257  36.3645682  53.9958541  62.4788779  37.7760945  54.3460126
  64.4629658  33.0709361  51.7664115  64.7155179  32.5490883  51.0047578
  63.5254217  32.9075507  51.8690798  64.1825947  34.9737467  53.9688490
  64.0662205  34.2982371  54.6369574  64.2928207  34.4869841  53.1520643
  66.5257488  34.4347614  57.6735179  66.1615695  33.9078235  58.3848101
  67.3824604  34.0446084  57.5001664  66.1662975  29.4637514  52.6696528
  66.3337377  30.3317751  53.0366999  65.9760144  29.6264796  51.7457817
  62.3750790  34.3768290  60.3699062  61.4501286  34.2444504  60.5776754
  62.6235203  35.1562509  60.8669005  66.1452196  31.9195172  53.6543194
  66.0251821  32.3652222  54.4928675  65.4504784  32.2680489  53.0956733
  59.7359601  34.0201563  61.2042851  59.8651982  34.2736042  62.1182263
  59.0557052  34.6129271  60.8847506  63.9059088  44.6898813  57.3033326
  63.8283118  45.6406639  57.3821806  63.3020732  44.3444686  57.9608252
  66.0034806  37.1116871  59.1387195  66.4673152  37.3904574  58.3491817
  65.7391604  36.2100316  58.9560286  62.8958887  36.6588353  62.0766958
  63.4660244  37.0875621  61.4384443  63.4866999  36.3770938  62.7751144
  64.9403692  33.2340024  55.9476760  65.6427736  33.6861067  56.4150686
  64.6084321  32.5923843  56.5756653  58.6829026  31.4923576  61.2493894
  57.8928080  31.7481105  60.7734004  59.1740274  32.3071914  61.3545934
  60.6343772  31.8568156  58.2077370  59.8374935  31.9686850  58.7260866
  60.4069364  32.1954808  57.3418261  56.9666729  31.7454067  63.6808884
  57.2174768  32.6301077  63.9466460  57.5026278  31.5658668  62.9083976
  66.1797457  40.0480966  56.0238865  66.0443132  40.8932502  56.4523713
  66.7207269  40.2500244  55.2604799  59.6326854  37.5656404  56.5966790
  60.1451375  38.3599655  56.7472355  60.2849567  36.8682695  56.5300392
  61.4421739  40.6822161  58.6789544  61.6188367  41.6040125  58.4910528
  62.2378573  40.3680580  59.1083923  57.5975771  35.8945059  57.3726361
  58.4350993  36.3042067  57.1560069  57.7754039  34.9544501  57.3426555
  67.0787314  28.4069840  58.1195432  66.2228911  28.0176691  57.9401071
  67.4914266  28.4861801  57.2595218  67.7272938  37.5937455  56.5362929
  67.1994300  36.8590214  56.2236167  67.2260441  38.3712131  56.2902897
  62.4591666  28.2557121  58.8969541  63.0335418  28.0332303  58.1642734
  63.0462648  28.3245816  59.6498142  62.7861253  30.2861582  52.9165426
  61.9498565  30.6236269  53.2374701  62.6466023  30.1510562  51.9792563
  64.7614334  25.1298370  57.6244610  64.1078746  24.8147387  57.0001225
  64.7194808  24.5074110  58.3504433  65.8725538  35.4117665  49.5397902
  64.9652600  35.1806919  49.7389051  66.3696570  34.6155284  49.7271884
  67.0513772  35.5130260  54.0621892  66.1424991  35.2289293  54.1594362
  67.0808856  35.9329338  53.2025199  57.6201942  33.2335774  58.0437094
  57.4226342  32.6405135  57.3188161  57.0648606  32.9287984  58.7613033
  65.5998666  33.1258881  60.1631688  65.6547276  32.1732717  60.0874164
  64.7889868  33.2818320  60.6472986  66.7489860  37.0539004  51.4009971
  66.3109290  36.3374863  50.9415608  67.4900301  37.2815118  50.8395062
  63.5391026  31.7435940  57.9222066  62.7258891  32.0430111  58.3287259
  64.0350020  31.3491629  58.6396549  63.0305101  29.3154296  63.5383301
  63.6704480  29.1743055  62.8406265  62.1982631  29.0288809  63.1621903
  63.8065405  38.6156726  59.6518294  64.6006003  38.1207046  59.4500869
  63.0957097  38.0874589  59.2885999  60.1148168  32.7599808  55.7278047
  59.1845756  32.6984263  55.9448009  60.2105640  32.2375761  54.9314688
  60.0333717  29.2854621  58.3156288  60.2940534  30.1999954  58.2065449
  60.8550889  28.8179063  58.4652901  61.5058642  30.6992378  65.4855113
  62.1781696  30.4909740  64.8367762  60.6788429  30.5014464  65.0460345
  66.9784832  44.2894845  54.6741667  67.1536588  43.8182888  55.4887290
  66.2917620  44.9160611  54.9022928  62.6599633  30.1308810  50.1163333
  61.7829100  30.0097610  49.7525579  63.1357386  29.3394888  49.8642221
  54.1801773  34.9185969  60.2104840  54.8672813  34.6047699  59.6225855
  54.0249902  35.8227334  59.9372091  58.9836495  29.8076166  64.6389863
  58.8994684  29.2001835  63.9040273  58.1619202  30.2985184  64.6399360
  65.8463559  42.4835100  57.3625853  65.0631081  43.0256780  57.4564078
  66.5456304  43.0009080  57.7620094  65.7395178  30.4347112  59.7331743
  65.3692966  29.8818153  60.4212649  66.2354271  29.8305246  59.1806743
  62.0190750  43.4632210  58.7780306  61.3501125  43.9478337  58.2944346
  61.8803620  43.7101430  59.6923685  53.7569749  32.9986563  62.4822307
  53.7953849  32.4650153  63.2759425  53.2510042  32.4721768  61.8633284
  57.3878327  31.7250665  55.5576238  57.6831768  30.8161343  55.5043292
  56.4866363  31.7038404  55.2357241  60.9172574  29.8006661  61.5403787
  60.1959160  30.4142629  61.4011260  61.7065830  30.3364426  61.4620433
  59.1166169  29.4064762  55.6815563  58.7878875  28.5262141  55.4990669
  59.4705539  29.3512431  56.5691953  62.2307992  29.6937732  56.0491041
  62.5704064  30.2223653  55.3269650  62.6780112  30.0318138  56.8249608
  64.2176139  28.1912354  54.2484334  64.9384501  28.5693607  53.7448051
  63.5941443  28.9101231  54.3519312  63.1006483  31.8543216  61.7613411
  62.9551064  32.1683519  62.6537692  62.6231687  32.4728116  61.2084309
  57.5752145  34.3948560  64.7001072  57.0305613  35.1708368  64.8321346
  58.4531495  34.7419365  64.5420193  64.3639762  27.7260144  57.0781871
  64.4855673  26.7976790  57.2772758  64.0741804  27.7398830  56.1660186
  58.8074781  41.4083885  59.6241624  59.6332801  41.1087657  59.2440267
  58.4568833  40.6391508  60.0731412  57.0083386  39.3270212  60.5830557
  56.1715294  38.8992386  60.4014558  56.9807031  39.5202655  61.5201348
  63.3369821  39.3114277  55.1697758  63.4857941  39.9949741  54.5164430
  64.1436264  39.2919367  55.6847213  61.0922454  35.3379455  56.1758827
  60.8468496  34.4341785  56.3739037  61.2618368  35.3396605  55.2338305
  60.3618101  31.0707812  53.6744988  59.6687346  31.1452167  53.0185024
  60.1169853  30.3068156  54.1966505  66.8365226  41.8062407  52.6409505
  66.2639194  42.4252595  52.1879977  67.4098020  42.3561769  53.1749427
  67.2212025  33.1423220  49.9825558  68.1671130  33.0129428  50.0513976
  66.8426270  32.4037882  50.4594986  65.4054942  31.0673197  49.9180443
  64.4986398  30.7706309  49.9943156  65.6830923  30.7703015  49.0514729
  56.3232883  32.3879560  60.3679489  56.0035667  31.5344868  60.0753863
  55.7766311  32.6028138  61.1237457  60.1012790  35.1042001  64.0848996
  60.3198800  36.0359109  64.1037030  60.5138564  34.7449975  64.8703800
  67.0217008  25.6110086  56.0724684  66.2117736  25.2657171  56.4479930
  67.7101425  25.3017630  56.6612296  64.1753727  27.9260132  50.0592422
  65.0372891  28.2515030  50.3188239  64.3604071  27.1391628  49.5465488
  56.1921143  36.0082471  62.3372611  55.4984614  35.5936424  61.8242565
  56.9394134  36.0503008  61.7406030  58.1057885  35.9400725  60.2138626
  58.0828573  36.0388413  59.2620509  58.4158522  36.7865876  60.5355792
  56.6079559  30.9016130  67.5948235  57.2538423  30.3915084  68.0835460
  56.3996710  31.6384812  68.1691660  65.1283170  25.1656175  53.3472131
  65.1161840  26.1098015  53.5040402  66.0206592  24.9826320  53.0531592
  50.7052165   9.1154412  48.1726834  50.9448763   9.7472937  48.8505853
  49.8621361   8.7642452  48.4592194  51.1796997   5.1402415  45.5025613
  50.5107372   5.6248542  45.0189653  51.0409866   5.3871635  46.4168991
  55.3202265   7.1746158  52.1008271  55.8720573   7.3377780  52.8657356
  55.6608459   7.7650596  51.4288296  55.4888689   6.8942549  46.3462302
  55.0493679   6.4018928  47.0395159  56.2396806   6.3515517  46.1054377
  48.2801738   5.2166705  48.0700745  48.1456206   4.4567106  47.5038743
  47.8633801   5.9407605  47.6029533  51.4370864   6.1136022  48.2819187
  51.3203249   7.0581454  48.1797877  50.6163311   5.8109583  48.6704986
  52.4625378   6.7664284  51.4975116  53.3652625   6.7987894  51.8141611
  52.2362749   5.8364735  51.5121451  66.7621380  11.3083237  49.1592481
  66.4239892  11.1924301  48.2713016  67.6311148  10.9074402  49.1393487
  62.6208196  13.1618713  45.1489372  62.0573061  13.0708650  44.3805660
  62.5060591  12.3418618  45.6291865  62.1263382  13.9178818  40.8590972
  62.8994258  13.3707805  40.7203847  62.4788781  14.7823067  41.0705433
  64.8904631  12.6232049  50.6559231  65.4868204  12.3988071  49.9416193
  64.9479603  11.8816794  51.2584678  64.1825948  11.9799590  40.6933796
  64.0662207  11.3044493  41.3614881  64.2928208  11.4931964  39.8765949
  66.5257489  11.4409737  44.3980486  66.1615697  10.9140358  45.1093407
  67.3824605  11.0508206  44.2246971  62.3750791  11.3830413  47.0944369
  61.4501287  11.2506627  47.3022061  62.6235204  12.1624632  47.5914311
  59.7359602  11.0263686  47.9288158  59.8651983  11.2798165  48.8427570
  59.0557053  11.6191394  47.6092813  63.9059089  21.6960936  44.0278632
  63.8283119  22.6468761  44.1067113  63.3020733  21.3506809  44.6853559
  66.0034808  14.1178994  45.8632502  66.4673153  14.3966697  45.0737124
  65.7391606  13.2162439  45.6805592  62.8958889  13.6650476  48.8012265
  63.4660246  14.0937744  48.1629749  63.4867000  13.3833060  49.4996451
  64.9403694  10.2402146  42.6722067  65.6427737  10.6923190  43.1395993
  64.6084322   9.5985965  43.3001960  58.6829028   8.4985699  47.9739200
  57.8928082   8.7543228  47.4979311  59.1740275   9.3134037  48.0791241
  60.6343773   8.8630278  44.9322677  59.8374936   8.9748973  45.4506173
  60.4069365   9.2016930  44.0663568  56.9666731   8.7516189  50.4054191
  57.2174769   9.6363199  50.6711767  57.5026279   8.5720791  49.6329283
  66.1797458  17.0543089  42.7484172  66.0443133  17.8994625  43.1769020
  66.7207271  17.2562367  41.9850106  59.6326856  14.5718527  43.3212097
  60.1451376  15.3661777  43.4717662  60.2849568  13.8744817  43.2545699
  61.4421740  17.6884283  45.4034850  61.6188369  18.6102248  45.2155834
  62.2378574  17.3742703  45.8329230  62.5653056  19.2062457  51.4045193
  63.1160481  19.0779520  50.6322187  61.7264532  19.5057346  51.0540085
  57.5975772  12.9007181  44.0971668  58.4350994  13.3104190  43.8805375
  57.7754040  11.9606623  44.0671861  67.7272940  14.5999577  43.2608236
  67.1994301  13.8652337  42.9481473  67.2260442  15.3774254  43.0148204
  65.8725540  12.4179788  36.2643209  64.9652601  12.1869041  36.4634358
  66.3696572  11.6217407  36.4517190  67.0513773  12.5192383  40.7867199
  66.1424992  12.2351415  40.8839669  67.0808857  12.9391461  39.9270506
  57.6201944  10.2397897  44.7682401  57.4226343   9.6467257  44.0433468
  57.0648608   9.9350107  45.4858340  66.7489861  14.0601126  38.1255277
  66.3109291  13.3436985  37.6660915  67.4900302  14.2877241  37.5640369
  65.6899605  18.7455820  46.5801638  65.6475784  18.9716666  45.6510170
  66.6062304  18.5119194  46.7287439  63.8065406  15.6218849  46.3763600
  64.6006004  15.1269169  46.1746175  63.0957098  15.0936712  46.0131306
  60.1148169   9.7661931  42.4523353  59.1845757   9.7046386  42.6693315
  60.2105641   9.2437883  41.6559994  66.3836682  16.1947871  50.0561438
  66.2447767  15.8266655  50.9287376  65.5951278  16.7095510  49.8845395
  66.9784834  21.2956967  41.3986974  67.1536589  20.8245010  42.2132597
  66.2917622  21.9222733  41.6268235  67.9341897  15.5729473  47.4450275
  67.5991730  15.5330243  48.3407925  67.4345843  14.9074189  46.9720686
  61.9086141  10.9797104  52.9702857  61.7705939  10.2477342  53.5714396
  62.8191064  10.8906004  52.6887044  54.1801775  11.9248092  46.9350146
  54.8672814  11.6109822  46.3471162  54.0249903  12.8289457  46.6617398
  66.0573781  20.2525452  50.5768338  65.9843952  21.0580424  51.0887643
  65.6151174  20.4517418  49.7516360  65.8463560  19.4897222  44.0871160
  65.0631082  20.0318903  44.1809384  66.5456306  20.0071202  44.4865401
  63.5684378  17.9006730  53.5532068  64.2693837  18.5343213  53.7061462
  63.0979493  18.2421462  52.7927707  59.1652096  17.4343085  50.4863170
  59.7505533  16.6886773  50.6191075  58.9676934  17.7447042  51.3699834
  62.0190751  20.4694332  45.5025613  61.3501126  20.9540460  45.0189653
  61.8803621  20.7163553  46.4168991  53.7569751  10.0048685  49.2067614
  53.7953850   9.4712276  50.0004732  53.2510044   9.4783891  48.5878591
  66.1596020  22.5038076  52.1008271  66.7114328  22.6669697  52.8657356
  66.5002213  23.0942514  51.4288296  57.3878328   8.7312787  42.2821545
  57.6831769   7.8223466  42.2288599  56.4866364   8.7100527  41.9602547
  63.1006484   8.8605339  48.4858717  62.9551065   9.1745642  49.3782999
  62.6231688   9.4790239  47.9329616  57.5752147  11.4010683  51.4246379
  57.0305615  12.1770491  51.5566653  58.4531496  11.7481487  51.2665500
  58.3618168  10.5280579  54.3176536  57.6199905  10.6763215  54.9041166
  58.0410913  10.7888845  53.4543285  66.3061831  20.0696558  54.1156926
  66.6148958  19.8245704  54.9879625  67.1037313  20.2743196  53.6275796
  66.3282443  22.2234467  46.3462302  65.8887433  21.7310846  47.0395159
  67.0790560  21.6807435  46.1054377  58.8074782  18.4146008  46.3486930
  59.6332802  18.1149780  45.9685574  58.4568834  17.6453630  46.7976719
  63.7756315  17.7672476  48.4184604  63.1536325  17.1043181  48.1186832
  64.4461182  17.7933608  47.7358252  57.0083387  16.3332334  47.3075864
  56.1715296  15.9054509  47.1259865  56.9807033  16.5264778  48.2446655
  63.3369822  16.3176400  41.8943064  63.4857943  17.0011864  41.2409737
  64.1436266  16.2981490  42.4092520  61.0922455  12.3441577  42.9004133
  60.8468497  11.4403907  43.0984343  61.2618370  12.3458728  41.9583611
  56.3232884   9.3941683  47.0924796  56.0035668   8.5406991  46.7999170
  55.7766312   9.6090261  47.8482763  60.1012791  12.1104124  50.8094302
  60.3198801  13.0421231  50.8282336  60.5138565  11.7512098  51.5949106
  56.1921144  13.0144594  49.0617917  55.4984615  12.5998547  48.5487872
  56.9394135  13.0565131  48.4651336  58.1057886  12.9462848  46.9383932
  58.0828574  13.0450535  45.9865815  58.4158523  13.7927999  47.2601098
  60.7645264  15.0039003  51.0530547  61.7188518  14.9722945  50.9860478
  60.5657788  14.5429627  51.8680773  61.3544646  13.5740119  53.6201344
  62.1737535  14.0684198  53.6436182  61.6281454  12.6572087  53.5918912
  59.1195493  20.5458622  48.0700745  58.9849961  19.7859023  47.5038743
  58.7027555  21.2699522  47.6029533  62.2764619  21.4427939  48.2819187
  62.1597003  22.3873372  48.1797877  61.4557065  21.1401501  48.6704986
  56.6079561   7.9078253  54.3193541  57.2538424   7.3977207  54.8080767
  56.3996712   8.6446934  54.8936967  63.3019133  22.0956201  51.4975116
  64.2046380  22.1279812  51.8141611  63.0756503  21.1656652  51.5121451
  65.0572735  20.8487188  48.1585194  64.1068366  20.8489049  48.0449567
  65.3605221  20.1019922  47.6421229  67.8060485  24.0808107  50.4054191
  68.0568523  24.9655117  50.6711767  68.3420033  23.9012709  49.6329283
  68.4595698  25.5689814  44.7682401  68.2620098  24.9759175  44.0433468
  67.9042362  25.2642025  45.4858340  65.0195529  27.2540010  46.9350146
  65.7066569  26.9401740  46.3471162  64.8643658  28.1581374  46.6617398
  64.5963505  25.3340603  49.2067614  64.6347605  24.8004194  50.0004732
  64.0903798  24.8075808  48.5878591  68.2272083  24.0604705  42.2821545
  68.5225524  23.1515383  42.2288599  67.3260119  24.0392445  41.9602547
  67.8477142  31.6624252  47.3075864  67.0109050  31.2346426  47.1259865
  67.8200787  31.8556695  48.2446655  67.1626638  24.7233600  47.0924796
  66.8429423  23.8698908  46.7999170  66.6160066  24.9382178  47.8482763
  67.0314898  28.3436512  49.0617917  66.3378370  27.9290465  48.5487872
  67.7787889  28.3857048  48.4651336  67.4473315  23.2370170  54.3193541
  68.0932179  22.7269124  54.8080767  67.2390466  23.9738852  54.8936967
  14.5824844  36.4569214  65.7349279  13.9086542  36.7600911  66.3434236
  14.9690666  37.2598295  65.3854736  16.6732314  28.2477427  64.2696719
  16.0561484  27.5224255  64.1729771  16.2048802  29.0086788  63.9263793
  18.5481584  34.0354698  67.0089102  19.2432489  34.6561390  67.2276416
  18.8904734  33.1850049  67.2841480  12.6396453  34.1416449  65.9164195
  12.0670420  34.7606637  65.4634667  13.2129246  34.6915811  66.4504117
  15.8593713  34.4253600  67.0472778  16.7924386  34.3599161  67.2505653
  15.7716925  35.2609866  66.5887310  18.4881729  33.7419470  64.0076725
  18.4095361  33.4079334  64.9012483  19.3091396  34.2341238  64.0068198
  16.0585681  31.0587465  63.6286704  16.7621531  31.2637468  64.2444359
  15.3348330  31.6264227  63.8935787  17.9672378  31.4969995  65.6785164
  18.8017982  31.0651193  65.4962638  17.8056721  31.3252008  66.6062058
  23.4046360  41.9667074  75.7101865  23.0664871  41.8508138  74.8222400
  24.2736128  41.5658239  75.6902871  19.2633175  43.8202550  71.6998756
  18.6998041  43.7292487  70.9315044  19.1485571  43.0002455  72.1801248
  24.8432734  47.4873518  67.0113221  24.1920714  48.0727598  66.6247235
  25.6377097  48.0179713  67.0708258  18.7688361  44.5762655  67.4100355
  19.5419237  44.0291642  67.2713231  19.1213760  45.4406904  67.6214817
  21.1054639  40.7355321  65.0418805  21.3580160  40.2136842  64.2802268
  20.1679198  40.5721467  65.1445489  26.1497922  39.7391100  72.8493548
  26.9361011  39.3210523  72.4983965  26.4136626  40.6437192  73.0175197
  26.3207999  45.1763950  67.5482205  25.6853832  45.2498576  68.2603110
  25.9905406  45.7657549  66.8701284  31.5506349  39.6766333  73.7526527
  32.2831521  39.1065550  73.9864356  30.7945705  39.2887933  74.1933032
  20.8250928  42.6383427  67.2443180  20.7087186  41.9628330  67.9124264
  20.9353188  42.1515801  66.4275333  23.1682469  42.0993574  70.9489869
  22.8040676  41.5724195  71.6602791  24.0249585  41.7092043  70.7756355
  22.8087956  37.1283474  65.9451218  22.9762358  37.9963710  66.3121689
  22.6185125  37.2910756  65.0212507  28.9660433  38.1082993  75.2914486
  28.0577310  38.0398401  74.9973246  28.9148029  38.5854938  76.1196311
  22.7877177  39.5841131  66.9297885  22.6676802  40.0298182  67.7683365
  22.0929765  39.9326449  66.3711423  28.4862243  40.0562605  67.7578219
  29.3980099  40.2889991  67.5825916  27.9771890  40.6399649  67.1953297
  22.6459787  44.7762831  72.4141885  23.1098133  45.0550534  71.6246508
  22.3816585  43.8746276  72.2314976  21.5828673  40.8985983  69.2231450
  22.2852716  41.3507027  69.6905377  21.2509302  40.2569802  69.8511344
  22.8222438  47.7126926  69.2993556  22.6868113  48.5578462  69.7278403
  23.3632250  47.9146204  68.5359489  26.1365184  41.2266099  66.3364884
  25.6211807  41.9970704  66.5753272  25.8642492  40.5531235  66.9597946
  23.7212295  36.0715800  71.3950123  22.8653891  35.6822650  71.2155761
  24.1339247  36.1507761  70.5349908  31.1099458  43.9798454  68.2718058
  30.3328901  43.6409613  67.8273220  31.7890939  43.9851077  67.5973023
  25.9251487  39.0993191  68.1624665  25.6201623  39.4139340  69.0134809
  26.8781929  39.1774611  68.2051998  24.3697919  45.2583415  69.8117619
  23.8419281  44.5236174  69.4990857  23.8685422  46.0358091  69.5657588
  28.1596224  41.8076808  72.9788607  28.6728106  42.4406800  73.4810317
  28.8097448  41.2078003  72.6131967  19.4286234  37.9507542  66.1920116
  18.5923546  38.2882228  66.5129391  19.2891003  37.8156522  65.2547253
  22.5150519  43.0763625  62.8152592  21.6077581  42.8452878  63.0143741
  23.0121551  42.2801244  63.0026574  25.4218598  51.7861132  65.7349279
  24.7480297  52.0892829  66.3434236  25.8084420  52.5890212  65.3854736
  25.4212102  40.6817679  70.3549628  26.1683921  41.1939076  70.0456750
  25.6903692  40.3601732  71.2154022  23.6938753  43.1776220  67.3376582
  22.7849972  42.8935252  67.4349052  23.7233836  43.5975298  66.4779889
  27.8690940  37.7174795  72.3368417  27.1313696  37.2052181  72.6678660
  28.1217713  37.2775177  71.5251694  22.2423647  40.7904840  73.4386378
  22.2972256  39.8378677  73.3628854  21.4314849  40.9464279  73.9227676
  20.1816007  39.4081900  71.1976757  19.3683872  39.7076071  71.6041949
  20.6775001  39.0137589  71.9151239  31.5087955  42.9942160  70.7340980
  31.3705854  43.1843756  69.8062169  31.1524174  43.7561543  71.1909031
  16.7573149  40.4245768  69.0032737  15.8270737  40.3630223  69.2202699
  16.8530621  39.9021720  68.2069378  23.6209813  51.9540804  67.9496358
  23.7961569  51.4828848  68.7641980  22.9342601  52.5806571  68.1777618
  27.5126068  43.5769345  64.2696719  26.8955239  42.8516173  64.1729771
  27.0442557  44.3378705  63.9263793  19.3024614  37.7954769  63.3918023
  18.4254080  37.6743570  63.0280270  19.7782367  37.0040848  63.1396912
  25.7985190  35.9575689  73.2814749  26.2953890  35.2045651  72.9615819
  25.0272172  35.9940006  72.7157958  26.8814971  44.7147376  70.8553172
  25.9471250  44.8348839  70.6857877  27.0591639  43.8119843  70.5913182
  30.2687522  40.5564696  71.3903206  30.7347974  41.3892687  71.3163509
  30.7195023  40.0909677  72.0948465  28.3363753  46.9008517  68.3889358
  28.6123597  46.7865111  69.2983232  27.4668252  46.5026002  68.3501531
  25.3059983  50.0763053  69.2937220  25.8347749  49.5655507  68.6807383
  25.5688202  49.7605583  70.1582754  14.0303308  39.3896625  68.8330929
  14.3256749  38.4807303  68.7797982  13.1291344  39.3684364  68.5111931
  15.7591149  37.0710722  68.9570254  15.4303856  36.1908101  68.7745360
  16.1130520  37.0158391  69.8446643  18.8732973  37.3583692  69.3245731
  19.2129045  37.8869613  68.6024340  19.3205093  37.6964098  70.1004298
  20.8601120  35.8558314  67.5239024  21.5809482  36.2339566  67.0202741
  20.2366424  36.5747190  67.6274002  25.0032243  36.5603463  68.4597357
  25.2195857  37.4428100  68.1586185  24.5226310  36.1689676  67.7302998
  21.0064743  35.3906104  70.3536561  21.1280654  34.4622750  70.5527448
  20.7166785  35.4044790  69.4414876  34.2539558  42.8116274  71.5282503
  34.6970704  42.0623599  71.1301626  33.3766068  42.8026410  71.1456235
  29.3875339  49.3646615  67.0089102  30.0826243  49.9853308  67.2276416
  29.7298489  48.5141967  67.2841480  31.2866762  46.8146321  68.5376433
  31.8118086  47.1533594  67.8125753  31.1989115  45.8793336  68.3539567
  19.9794802  46.9760237  68.4452448  20.1282922  47.6595701  67.7919121
  20.7861245  46.9565327  68.9601904  17.7347435  43.0025414  69.4513517
  17.4893477  42.0987744  69.6493727  17.9043349  43.0042565  68.5092995
  17.0043082  38.7353772  66.9499678  16.3112327  38.8098127  66.2939714
  16.7594834  37.9714116  67.4721195  23.4790207  49.4708367  65.9164195
  22.9064174  50.0898554  65.4634667  24.0523001  50.0207729  66.4504117
  26.6987467  49.7545517  67.0472778  27.6318140  49.6891079  67.2505653
  26.6110680  50.5901784  66.5887310  29.3275484  49.0711388  64.0076725
  29.2489115  48.7371251  64.9012483  30.1485151  49.5633156  64.0068198
  23.8637006  40.8069180  63.2580248  24.8096111  40.6775388  63.3268666
  23.4851251  40.0683842  63.7349676  22.0479923  38.7319156  63.1935133
  21.1411378  38.4352269  63.2697847  22.3255904  38.4348974  62.3269419
  23.6641989  33.2756046  69.3479374  22.8542717  32.9303131  69.7234620
  24.3526406  32.9663590  69.9366986  25.5932537  32.3534093  70.9703671
  26.1463576  32.7729546  71.6293694  25.8302623  31.4269841  71.0126627
  20.8178708  35.5906092  63.3347112  21.6797872  35.9160990  63.5942930
  21.0029052  34.8037587  62.8220178  27.7536222  36.6234708  69.5338684
  26.8662077  36.9084359  69.3158878  28.1690211  36.4628472  68.6865960
  31.1050758  36.6481229  73.2493023  31.8811148  37.1377682  73.5217640
  30.3798892  37.0739284  73.7064892  33.5423317  37.3608849  74.3066963
  34.1367808  37.1204585  73.5960272  33.6149901  36.6415979  74.9340500
  26.8979436  46.3879383  63.6286704  27.6015286  46.5929386  64.2444359
  26.1742084  46.9556145  63.8935787  27.7277246  42.1389244  69.7488974
  27.6712447  42.5957796  68.9096606  28.2805588  41.3779929  69.5711816
  31.5382052  37.9278976  70.5739093  31.2818986  37.5275612  71.4047301
  30.9134920  38.6422770  70.4489232  28.8066133  46.8261912  65.6785164
  29.6411737  46.3943111  65.4962638  28.6450476  46.6543926  66.6062058
  28.4612025  43.3294026  67.0441503  28.4060829  43.1638297  66.1029947
  27.8358080  44.0370058  67.2003693  21.7708151  32.8302135  66.6226821
  21.7586820  33.7743974  66.7795092  22.6631572  32.6472280  66.3286282
  30.2679988  53.2799460  66.1920116  29.4317301  53.6174146  66.5129391
  30.1284758  53.1448439  65.2547253  33.3544274  58.4055542  62.8152592
  32.4471335  58.1744796  63.0143741  33.8515306  57.6093162  63.0026574
  30.1418368  53.1246687  63.3918023  29.2647835  53.0035488  63.0280270
  30.6176122  52.3332765  63.1396912  31.6994874  51.1850231  67.5239024
  32.4203237  51.5631484  67.0202741  31.0760178  51.9039108  67.6274002
  27.8436837  54.0645690  66.9499678  27.1506082  54.1390045  66.2939714
  27.5988589  53.3006033  67.4721195  34.7030760  56.1361098  63.2580248
  35.6489865  56.0067306  63.3268666  34.3245005  55.3975759  63.7349676
  32.8873677  54.0611074  63.1935133  31.9805133  53.7644187  63.2697847
  33.1649658  53.7640892  62.3269419  31.6572462  50.9198009  63.3347112
  32.5191626  51.2452908  63.5942930  31.8422806  50.1329505  62.8220178
  32.6101905  48.1594052  66.6226821  32.5980575  49.1035892  66.7795092
  33.5025327  47.9764198  66.3286282  14.5824845  13.4631337  52.4594585
  13.9086544  13.7663034  53.0679543  14.9690667  14.2660417  52.1100042
  16.6732315   5.2539550  50.9942025  16.0561485   4.5286378  50.8975078
  16.2048803   6.0148910  50.6509100  18.5481586  11.0416820  53.7334408
  19.2432490  11.6623513  53.9521723  18.8904736  10.1912172  54.0086786
  12.6396454  11.1478572  52.6409502  12.0670421  11.7668759  52.1879974
  13.2129248  11.6977934  53.1749424  15.8593714  11.4315722  53.7718084
  16.7924387  11.3661284  53.9750960  15.7716927  12.2671989  53.3132617
  18.4881731  10.7481593  50.7322032  18.4095362  10.4141456  51.6257790
  19.3091397  11.2403360  50.7313504  16.0585682   8.0649588  50.3532010
  16.7621532   8.2699590  50.9689666  15.3348331   8.6326350  50.6181094
  17.9672380   8.5032117  52.4030470  18.8017984   8.0713316  52.2207945
  17.8056723   8.3314131  53.3307365  26.5956655  19.0201768  62.4985647
  27.2335065  18.9008516  61.7948987  26.4777498  19.9682612  62.5573599
  23.4046361  18.9729196  62.4347172  23.0664873  18.8570261  61.5467707
  24.2736129  18.5720361  62.4148178  19.2633177  20.8264673  58.4244063
  18.6998042  20.7354610  57.6560350  19.1485572  20.0064577  58.9046555
  16.8097609  22.3215864  61.2628283  17.6018901  21.9806689  60.8474582
  17.0494259  22.4310839  62.1830436  18.7688363  21.5824778  54.1345662
  19.5419239  21.0353765  53.9958538  19.1213762  22.4469027  54.3460123
  21.1054640  17.7417444  51.7664112  21.3580161  17.2198965  51.0047575
  20.1679200  17.5783589  51.8690795  26.1497923  16.7453222  59.5738855
  26.9361012  16.3272645  59.2229272  26.4136628  17.6499314  59.7420503
  20.8250929  19.6445550  53.9688487  20.7087187  18.9690453  54.6369571
  20.9353189  19.1577924  53.1520640  23.1682470  19.1055697  57.6735176
  22.8040677  18.5786318  58.3848097  24.0249586  18.7154166  57.5001661
  22.8087957  14.1345596  52.6696524  22.9762359  15.0025833  53.0366996
  22.6185126  14.2972878  51.7457814  25.5663290  22.5962575  64.3362355
  25.2664013  23.4987614  64.2278162  25.2214350  22.3294759  65.1883508
  19.0175772  19.0476372  60.3699059  18.0926268  18.9152586  60.5776751
  19.2660185  19.8270591  60.8669002  28.9660434  15.1145116  62.0159792
  28.0577311  15.0460524  61.7218553  28.9148030  15.5917061  62.8441618
  22.7877178  16.5903254  53.6543191  22.6676803  17.0360305  54.4928672
  22.0929766  16.9388572  53.0956729  28.4862244  17.0624727  54.4823525
  29.3980100  17.2952114  54.3071223  27.9771891  17.6461771  53.9198604
  27.0931826  22.0450546  61.8737107  26.4640689  22.2096260  61.1713175
  26.7057489  22.4592155  62.6448071  30.9721058  22.9804983  59.2281471
  30.2872096  23.3603885  58.6778504  31.0564908  23.5900310  59.9613418
  22.6459788  21.7824954  59.1387192  23.1098134  22.0612657  58.3491814
  22.3816586  20.8808398  58.9560283  21.5828674  17.9048106  55.9476757
  22.2852718  18.3569150  56.4150683  21.2509303  17.2631925  56.5756650
  29.3417818  23.5036898  63.9999171  30.1635262  23.1017085  63.7181853
  29.3380221  23.4005132  64.9515287  37.4323811  19.8475646  60.3484143
  36.6787519  19.2783044  60.1928147  37.5671352  19.8138311  61.2954778
  22.8222439  24.7189049  56.0238862  22.6868114  25.5640584  56.4523710
  23.3632251  24.9208326  55.2604796  16.2751836  22.2364487  56.5966787
  16.7876357  23.0307737  56.7472352  16.9274549  21.5390777  56.5300389
  18.0846721  25.3530243  58.6789541  18.2613349  26.2748208  58.4910524
  18.8803555  25.0388662  59.1083920  19.2078037  26.8708417  64.6799883
  19.7585462  26.7425480  63.9076877  18.3689512  27.1703306  64.3294776
  14.2400753  20.5653141  57.3726358  15.0775975  20.9750149  57.1560066
  14.4179021  19.6252583  57.3426552  26.1365185  18.2328222  53.0610191
  25.6211809  19.0032826  53.2998578  25.8642494  17.5593358  53.6843252
  23.7212296  13.0777922  58.1195429  22.8653893  12.6884773  57.9401068
  24.1339248  13.1569883  57.2595215  31.1099459  20.9860576  54.9963364
  30.3328902  20.6471736  54.5518526  31.7890940  20.9913200  54.3218329
  25.9251488  16.1055314  54.8869972  25.6201624  16.4201463  55.7380115
  26.8781931  16.1836734  54.9297305  24.3697920  22.2645537  56.5362926
  23.8419282  21.5298297  56.2236163  23.8685423  23.0420213  56.2902894
  29.3490766  20.4594558  61.6529972  28.6914441  21.1493819  61.7410101
  30.1531166  20.8490990  61.9963959  28.1596225  18.8138930  59.7033914
  28.6728107  19.4468922  60.2055624  28.8097449  18.2140126  59.3377274
  19.4286235  14.9569664  52.9165423  18.5923547  15.2944351  53.2374698
  19.2891005  14.8218644  51.9792560  22.5150520  20.0825747  49.5397899
  21.6077582  19.8515001  49.7389048  23.0121552  19.2863367  49.7271881
  25.4212104  17.6879802  57.0794935  26.1683923  18.2001199  56.7702057
  25.6903693  17.3663854  57.9399328  23.6938754  20.1838342  54.0621889
  22.7849973  19.8997375  54.1594359  23.7233838  20.6037421  53.2025196
  28.9258021  23.7944932  57.8313057  28.4720348  22.9535842  57.8878247
  28.2951988  24.4306330  58.1687837  27.8690941  14.7236918  59.0613724
  27.1313698  14.2114304  59.3923967  28.1217714  14.2837299  58.2497001
  27.3690961  25.6321428  58.7662875  27.6613935  26.1926486  58.0475240
  27.8789581  25.9249989  59.5216034  22.2423648  17.7966963  60.1631684
  22.2972258  16.8440799  60.0874161  21.4314850  17.9526402  60.6472983
  23.3914842  21.7247086  51.4009968  22.9534272  21.0082945  50.9415605
  24.1325283  21.9523201  50.8395059  22.3324586  26.4101780  59.8556328
  22.2900765  26.6362626  58.9264860  23.2487285  26.1765154  60.0042129
  31.5087957  20.0004283  57.4586286  31.3705855  20.1905879  56.5307475
  31.1524175  20.7623666  57.9154337  31.5357336  22.0680810  62.4697558
  31.9693843  21.9756099  63.3180612  32.2488917  22.0438310  61.8317574
  20.4490387  23.2864809  59.6518291  21.2430985  22.7915129  59.4500866
  19.7382079  22.7582672  59.2885996  25.2685231  25.6682904  64.0030658
  25.3222253  26.2373840  64.7708374  24.4000012  25.8384789  63.6384696
  16.7573150  17.4307890  55.7278043  15.8270738  17.3692346  55.9448006
  16.8530622  16.9083843  54.9314685  32.3972886  22.1104511  65.0030443
  32.5908776  23.0150321  65.2489718  32.2973504  21.6511930  65.8369028
  23.0261663  23.8593831  63.3316128  22.8872748  23.4912615  64.2042066
  22.2376259  24.3741470  63.1600086  24.5766878  23.2375433  60.7204966
  24.2416710  23.1976203  61.6162616  24.0770823  22.5720149  60.2475376
  29.1680201  25.2930376  68.6547806  29.1092747  24.6089596  67.9878389
  29.5699719  26.0349366  68.2028432  18.1870900  32.1092290  61.4481525
  18.4267498  32.7410814  62.1260543  17.3440096  31.7580330  61.7346884
  19.3024615  14.8016892  50.1163330  18.4254082  14.6805693  49.7525576
  19.7782368  14.0102970  49.8642218  22.6998762  27.9171412  63.8523029
  22.6268933  28.7226384  64.3642333  22.2576155  28.1163378  63.0271050
  25.7985191  12.9637812  60.0060055  26.2953891  12.2107774  59.6861126
  25.0272173  13.0002128  59.4403265  33.6514949  18.6678177  61.6478347
  33.6404825  19.5502893  61.2772280  32.7832328  18.3149728  61.4532884
  25.1597445  27.8158246  66.0081187  25.8725417  28.4505711  65.9357089
  24.6687474  27.9122112  65.1921189  26.8814972  21.7209499  57.5798479
  25.9471251  21.8410961  57.4103183  27.0591641  20.8181966  57.3158489
  30.2687523  17.5626818  58.1148513  30.7347976  18.3954810  58.0408816
  30.7195024  17.0971800  58.8193771  18.6615732  28.1340292  58.7780303
  17.9926107  28.6186420  58.2944343  18.5228602  28.3809513  59.6923682
  22.8021001  30.1684036  65.3762961  23.3539309  30.3315657  66.1412047
  23.1427194  30.7588473  64.7042986  14.0303309  16.3958747  55.5576235
  14.3256750  15.4869426  55.5043289  13.1291345  16.3746487  55.2357238
  25.9389388  28.1166011  62.3626644  25.8140527  27.3155751  61.8537589
  26.5968479  28.6112205  61.8740614  28.0024296  25.9175031  63.9906194
  27.0554632  25.7980382  63.9184520  28.3507069  25.0297529  64.0732455
  15.7591151  14.0772845  55.6815560  15.4303857  13.1970224  55.4990666
  16.1130521  14.0220513  56.5691950  25.0070730  25.7127747  60.1910546
  24.8595692  24.7844455  60.3718116  25.8324223  25.7347838  59.7067621
  18.8732974  14.3645815  56.0491038  19.2129046  14.8931736  55.3269646
  19.3205094  14.7026221  56.8249605  28.6104851  26.5356306  61.2775419
  29.5351399  26.3299168  61.1399870  28.4420155  26.2872707  62.1864760
  20.8601121  12.8620436  54.2484331  21.5809483  13.2401689  53.7448048
  20.2366425  13.5809313  54.3519309  25.0032244  13.5665585  55.1842663
  25.2195858  14.4490223  54.8831491  24.5226311  13.1751799  54.4548305
  21.0064744  12.3968227  57.0781867  21.1280655  11.4684873  57.2772755
  20.7166786  12.4106913  56.1660183  34.2539559  19.8178397  58.2527810
  34.6970705  19.0685722  57.8546933  33.3766069  19.8088533  57.8701542
  15.4499763  26.0791968  59.6241620  16.2757783  25.7795740  59.2440264
  15.0993815  25.3099590  60.0731409  20.4181296  25.4318436  61.6939294
  19.7961305  24.7689141  61.3941522  21.0886163  25.4579568  61.0112942
  13.6508368  23.9978294  60.5830554  12.8140276  23.5700469  60.4014555
  13.6232013  24.1910738  61.5201345  19.9794803  23.9822359  55.1697755
  20.1282923  24.6657824  54.5164427  20.7861246  23.9627449  55.6847210
  32.5976741  23.7230755  68.1247687  32.3061549  24.0860736  68.9611148
  31.9848872  23.0097763  67.9461019  33.7972423  21.2883635  60.6450257
  34.6319315  21.7273439  60.8087818  33.9331552  20.8122288  59.8258503
  17.7347436  20.0087537  56.1758823  17.4893478  19.1049867  56.3739034
  17.9043351  20.0104687  55.2338301  17.0043084  15.7415895  53.6744985
  16.3112328  15.8160249  53.0185021  16.7594835  14.9776238  54.1966502
  32.0253676  18.9435250  63.9398350  31.9929996  18.0051250  64.1258034
  32.6354300  19.0219286  63.2064175  23.8637007  17.8131303  49.9825554
  24.8096112  17.6837511  50.0513973  23.4851252  17.0745964  50.4594983
  32.1748165  15.7346293  63.9856634  31.6587213  14.9504750  63.7986562
  33.0588113  15.4065010  64.1503153  37.8430226  20.0051256  63.0804387
  38.5733614  19.7436545  63.6412091  37.2337172  19.2679978  63.1206455
  35.9245523  18.1459119  63.6778838  35.1978687  18.0115084  63.0695330
  35.5092810  18.4535948  64.4835556  22.0479924  15.7381279  49.9180440
  21.1411380  15.4414392  49.9943153  22.3255905  15.4411097  49.0514726
  23.6641990  10.2818169  56.0724681  22.8542718   9.9365254  56.4479927
  24.3526407   9.9725712  56.6612293  25.5932538   9.3596215  57.6948978
  26.1463577   9.7791669  58.3539001  25.8302625   8.4331964  57.7371934
  20.8178709  12.5968214  50.0592419  21.6797873  12.9223112  50.3188236
  21.0029053  11.8099710  49.5465485  28.9711345  11.4696741  57.2027642
  28.3910014  12.1281545  56.8205694  28.7047278  10.6474085  56.7915059
  14.7482867  20.6108808  60.2138623  14.7253555  20.7096495  59.2620506
  15.0583504  21.4573958  60.5355789  27.7536223  13.6296831  56.2583990
  26.8662078  13.9146482  56.0404185  28.1690212  13.4690594  55.4111267
  31.1050759  13.6543352  59.9738329  31.8811150  14.1439804  60.2462946
  30.3798894  14.0801406  60.4310199  33.5423318  14.3670971  61.0312270
  34.1367809  14.1266707  60.3205578  33.6149902  13.6478102  61.6585806
  15.7620474  28.2104582  61.3455435  15.6274942  27.4504983  60.7793433
  15.3452536  28.9345482  60.8784224  27.7277247  19.1451367  56.4734280
  27.6712448  19.6019918  55.6341913  28.2805590  18.3842051  56.2957123
  31.5382053  14.9341099  57.2984400  31.2818987  14.5337734  58.1292608
  30.9134921  15.6484893  57.1734539  35.8494391  17.6737172  59.8055691
  35.2893949  17.7430361  60.5787253  35.2437894  17.4978157  59.0855187
  18.9189600  29.1073899  61.5573878  18.8021984  30.0519332  61.4552568
  18.0982046  28.8047461  61.9459677  28.4612026  20.3356148  53.7686810
  28.4060830  20.1700420  52.8275254  27.8358082  21.0432181  53.9248999
  21.7708152   9.8364257  53.3472128  21.7586822  10.7806097  53.5040399
  22.6631574   9.6534403  53.0531589  19.9444114  29.7602161  64.7729806
  20.8471360  29.7925771  65.0896301  19.7181484  28.8302612  64.7876142
  21.6997716  28.5133148  61.4339885  20.7493347  28.5135009  61.3204257
  22.0030202  27.7665882  60.9175919  37.4350409  34.3493686  62.4985647
  38.0728819  34.2300433  61.7948987  37.3171252  35.2974530  62.5573599
  34.2440116  34.3021114  62.4347172  33.9058627  34.1862179  61.5467707
  35.1129884  33.9012279  62.4148178  34.7259899  35.4555966  68.3933377
  34.7148539  35.0608764  67.5213881  34.8880538  34.7222038  68.9867149
  27.6491363  37.6507782  61.2628283  28.4412655  37.3098607  60.8474582
  27.8888013  37.7602757  62.1830436  31.4467160  38.2393078  67.3412561
  31.1557026  39.1438708  67.2259227  32.0824144  38.2809605  68.0556631
  32.3723367  35.6169926  63.9313921  32.9686939  35.3925948  63.2170884
  32.4298338  34.8754672  64.5339369  36.9891678  32.0745140  59.5738855
  37.7754767  31.6564563  59.2229272  37.2530382  32.9791232  59.7420503
  42.3900105  32.0120373  60.4771834  43.1225277  31.4419590  60.7109663
  41.6339461  31.6241973  60.9178339  39.9125525  25.7241947  64.9366442
  39.5808850  26.5937358  64.7127657  39.3171139  25.4078231  65.6160473
  36.4057045  37.9254493  64.3362355  36.1057768  38.8279532  64.2278162
  36.0608104  37.6586676  65.1883508  39.8054189  30.4437033  62.0159792
  38.8971066  30.3752442  61.7218553  39.7541784  30.9208978  62.8441618
  31.3877825  44.6898813  57.3033323  31.3101854  45.6406639  57.3821803
  30.7839468  44.3444686  57.9608249  33.8795054  31.8626679  69.9594689
  33.1028388  32.4220599  69.9497554  34.5185617  32.3483462  70.4809560
  41.6715835  28.6453472  63.7937666  41.0290215  28.9386005  63.1477461
  41.1670763  28.5306392  64.5990863  32.1341427  34.6712132  69.5212656
  32.8756111  35.2097176  69.2447480  31.4278412  35.2978421  69.6784208
  37.6096766  36.8141273  68.1184818  38.0180122  36.3723683  67.3739450
  36.8874028  36.2393900  68.3719011  33.9627836  31.7513879  65.4918375
  34.8089032  32.1753293  65.6353024  33.9026474  31.0947504  66.1856938
  37.9325581  37.3742463  61.8737107  37.3034443  37.5388177  61.1713175
  37.5451243  37.7884073  62.6448071  41.8114813  38.3096901  59.2281471
  41.1265851  38.6895803  58.6778504  41.8958662  38.9192228  59.9613418
  37.1127282  29.4118248  67.1499549  36.8688214  30.1660308  66.6133824
  37.3887212  29.7903595  67.9846796  39.0665744  35.9556860  65.8276814
  39.2782640  36.5988620  65.1511195  39.0195493  35.1219177  65.3598744
  36.6691973  28.5674681  62.7313386  35.8076452  28.8655934  63.0230124
  36.6954408  28.7845080  61.7994419  30.3777624  36.6588353  62.0766955
  30.9478981  37.0875621  61.4384440  30.9685736  36.3770938  62.7751141
  30.8702790  31.8251780  70.3227966  30.2401451  32.5068061  70.5563363
  30.7638878  31.7134862  69.3781105  40.1811572  38.8328816  63.9999171
  41.0029016  38.4309003  63.7181853  40.1773975  38.7297050  64.9515287
  33.9468176  38.3812859  66.1559882  34.0112608  38.8433266  66.9918054
  33.2379100  37.7510224  66.2842192  24.4485466  31.7454067  63.6808881
  24.6993504  32.6301077  63.9466457  24.9845014  31.5658668  62.9083973
  48.2717565  35.1767564  60.3484143  47.5181274  34.6074962  60.1928147
  48.4065107  35.1430229  61.2954778  33.0651494  27.5430425  70.2773474
  33.8061207  28.1437578  70.1977937  33.2969417  26.8008063  69.7191517
  28.2092832  32.7286793  68.5551704  28.0946347  31.8272050  68.8558803
  27.3537350  32.9750489  68.2036520  35.2884670  40.6704533  70.1539204
  34.8448524  39.8840911  69.8360109  35.9501883  40.8583683  69.4883095
  30.0471791  42.2000334  64.6799883  30.5979216  42.0717398  63.9076877
  29.2083267  42.4995224  64.3294776  37.3865908  40.9507333  68.1820606
  37.3684383  41.7716214  67.6900875  38.3085828  40.8261408  68.4070747
  33.8438962  38.4651462  69.0244114  34.3767299  37.7039750  68.7943422
  33.3153043  38.1725114  69.7668268  37.0108657  23.5711528  64.5537756
  36.6672926  24.4613170  64.4776866  37.3787620  23.3813186  63.6907341
  36.0905197  25.9416183  62.5186989  35.5869993  25.9046319  61.7054794
  36.3835804  26.8508926  62.5783646  32.3348083  26.0254913  61.5253171
  33.2001080  25.8297722  61.1659060  32.4025592  25.7965265  62.4522527
  40.1884521  35.7886475  61.6529972  39.5308195  36.4785737  61.7410101
  40.9924920  36.1782907  61.9963959  38.9989980  34.1430848  59.7033914
  39.5121861  34.7760840  60.2055624  39.6491203  33.5432043  59.3377274
  35.4770810  31.6180304  61.9492255  34.5593372  31.8395251  61.7913943
  35.8930954  31.6926614  61.0903962  38.7084695  30.0528835  59.0613724
  37.9707452  29.5406222  59.3923967  38.9611469  29.6129217  58.2497001
  38.8096323  22.8305087  59.6555493  39.1155200  21.9702451  59.3681408
  39.5348928  23.4222708  59.4554487  25.1020679  33.2335774  58.0437091
  24.9045079  32.6405135  57.3188158  24.5467343  32.9287984  58.7613030
  33.1718340  41.7393697  59.8556328  33.1294519  41.9654544  58.9264860
  34.0881039  41.5057072  60.0042129  36.6183974  32.2077765  66.7536957
  36.9733362  32.4349238  67.6131423  37.2656105  32.5396142  66.1314213
  42.3481711  35.3296201  57.4586286  42.2099610  35.5197797  56.5307475
  41.9917930  36.0915583  57.9154337  30.5123837  29.3154296  63.5383298
  31.1523216  29.1743055  62.8406262  29.6801368  29.0288809  63.1621900
  42.3751091  37.3972728  62.4697558  42.8087597  37.3048017  63.3180612
  43.0882671  37.3730228  61.8317574  31.2884141  38.6156726  59.6518291
  32.0824740  38.1207046  59.4500866  30.5775833  38.0874589  59.2885996
  36.1078986  40.9974822  64.0030658  36.1616008  41.5665758  64.7708374
  35.2393767  41.1676707  63.6384696  28.9877379  30.6992378  65.4855110
  29.6600432  30.4909740  64.8367759  28.1607165  30.5014464  65.0460342
  43.2366640  37.4396428  65.0030443  43.4302530  38.3442239  65.2489718
  43.1367258  36.9803847  65.8369028  34.8902951  27.3254319  67.5020771
  34.2430866  28.0244269  67.4085247  35.6603966  27.7590463  67.8697019
  38.2981749  37.5903171  70.5771324  38.1467255  37.3613723  69.6601407
  38.2886428  38.5473772  70.5902669  35.0667085  35.1635084  65.5617590
  35.9959145  35.3146243  65.3886558  34.6458115  35.2519105  64.7066237
  33.8655417  39.1885748  63.3316128  33.7266503  38.8204533  64.2042066
  33.0770013  39.7033388  63.1600086  34.4603569  44.2894845  54.6741664
  34.6355325  43.8182888  55.4887287  33.7736357  44.9160611  54.9022925
  35.4160632  38.5667351  60.7204966  35.0810465  38.5268121  61.6162616
  34.9164578  37.9012067  60.2475376  29.3904876  33.9734981  66.2457547
  29.2524674  33.2415220  66.8469086  30.3009800  33.8843881  65.9641735
  32.0187177  33.6854940  65.7341226  32.7286795  33.0448132  65.6927845
  31.9756485  33.9367835  66.6567407  40.0073955  40.6222294  68.6547806
  39.9486502  39.9381514  67.9878389  40.4093474  41.3641284  68.2028432
  30.7316111  30.6720158  67.5536866  30.1953468  30.2210897  68.2058462
  30.1432819  30.8066067  66.8107330  29.0264654  47.4384207  61.4481525
  29.2661253  48.0702732  62.1260543  28.1833851  47.0872247  61.7346884
  40.0091363  38.5861878  66.8861785  39.1218142  38.2487799  67.0088184
  40.5789914  37.8544909  67.1230551  21.6620510  34.9185969  60.2104837
  22.3491550  34.6047699  59.6225852  21.5068639  35.8227334  59.9372088
  26.4655232  29.8076166  64.6389860  26.3813421  29.2001835  63.9040270
  25.6437938  30.2985184  64.6399357  33.5392516  43.2463330  63.8523029
  33.4662688  44.0518301  64.3642333  33.0969909  43.4455296  63.0271050
  33.3282296  42.4835100  57.3625850  32.5449818  43.0256780  57.4564075
  34.0275041  43.0009080  57.7620091  36.6378946  28.2929729  60.0060055
  37.1347645  27.5399692  59.6861126  35.8665927  28.3294046  59.4403265
  44.4908703  33.9970095  61.6478347  44.4798580  34.8794810  61.2772280
  43.6226083  33.6441646  61.4532884  35.9991200  43.1450164  66.0081187
  36.7119172  43.7797629  65.9357089  35.5081228  43.2414030  65.1921189
  41.1081278  32.8918736  58.1148513  41.5741730  33.7246727  58.0408816
  41.5588778  32.4263717  58.8193771  31.0503113  40.8944607  66.8286758
  31.7512573  41.5281090  66.9816152  30.5798228  41.2359339  66.0682397
  39.0797941  25.2599323  62.1539414  38.1661020  25.4903550  62.3221621
  39.5091042  25.3437767  63.0053447  38.8504399  33.4489215  64.6539308
  38.1975849  33.6965122  63.9991761  39.2284779  32.6353353  64.3201786
  35.8111573  43.4848908  58.7567479  35.9933968  42.6670564  59.2195231
  36.6344559  43.7016600  58.3192369  34.8991972  34.1909026  71.1405345
  34.2232609  34.0903155  71.8107721  35.7219606  34.0348240  71.6041343
  26.6470831  40.4280962  63.7617861  27.2324268  39.6824650  63.8945765
  26.4495670  40.7384919  64.6454525  29.5009486  43.4632210  58.7780303
  28.8319862  43.9478337  58.2944343  29.3622356  43.7101430  59.6923682
  21.2388486  32.9986563  62.4822304  21.2772586  32.4650153  63.2759422
  20.7328779  32.4721768  61.8633281  33.6414755  45.4975953  65.3762961
  34.1933063  45.6607575  66.1412047  33.9820949  46.0880391  64.7042986
  28.6179248  27.8451103  65.9784846  28.6820575  28.7065934  65.5662244
  28.5546369  27.2325105  65.2457205  28.0931521  29.9174236  69.6257880
  28.7203560  29.5351313  70.2395405  27.2359440  29.6988438  69.9913573
  36.7783142  43.4457929  62.3626644  36.6534282  42.6447669  61.8537589
  37.4362233  43.9404122  61.8740614  38.8418051  41.2466949  63.9906194
  37.8948386  41.1272300  63.9184520  39.1900824  40.3589447  64.0732455
  31.2017624  27.1361088  67.8144436  31.7252026  27.3823384  68.5770745
  30.9829957  27.9681123  67.3947573  35.8464484  41.0419665  60.1910546
  35.6989446  40.1136373  60.3718116  36.6717978  41.0639756  59.7067621
  39.4498606  41.8648224  61.2775419  40.3745153  41.6591085  61.1399870
  39.2813909  41.6164625  62.1864760  32.4070169  28.0774783  65.4994106
  32.0666990  27.2782596  65.9014786  31.7009175  28.3776494  64.9270939
  33.0586641  25.1624095  63.9521429  33.8812710  24.6884574  63.8300319
  33.3024704  25.9414579  64.4520115  32.4421603  28.8445764  61.8094297
  32.4283171  27.9486857  61.4726595  33.1594031  28.8516428  62.4432583
  34.2947733  29.2783104  63.8547425  34.0365511  30.2000175  63.8531755
  33.7632774  28.8813539  64.5447889  25.0570882  34.3948560  64.7001069
  24.5124350  35.1708368  64.8321343  25.9350232  34.7419365  64.5420190
  34.7149689  25.4115055  60.2148587  34.7371386  25.4754388  59.2600567
  35.1317748  24.5719563  60.4089093  45.0933313  35.1470314  58.2527810
  45.5364459  34.3977639  57.8546933  44.2159824  35.1380451  57.8701542
  25.8436904  33.5218457  67.5931226  25.1018640  33.6701092  68.1795856
  25.5229648  33.7826722  66.7297975  33.8101178  45.2172345  59.6216992
  33.3706169  44.7248723  60.3149849  34.5609295  44.6745312  59.3809068
  26.2893517  41.4083885  59.6241620  27.1151537  41.1087657  59.2440264
  25.9387569  40.6391508  60.0731409  31.2575051  40.7610354  61.6939294
  30.6355060  40.0981059  61.3941522  31.9279917  40.7871486  61.0112942
  24.4902122  39.3270212  60.5830554  23.6534031  38.8992386  60.4014555
  24.4625768  39.5202655  61.5201345  31.3299578  29.2392142  71.2871800
  31.3787734  30.1154264  70.9049570  31.8722092  28.6969535  70.7143443
  41.9352299  36.6325731  67.8805666  41.9850304  36.4675739  68.8221188
  41.8266222  35.7652990  67.4903546  39.2256061  32.6156659  69.1964972
  40.1265924  32.4763124  68.9048970  39.3004036  32.7811114  70.1363150
  33.5598867  29.9923514  68.0418159  32.6902176  30.2857080  67.7700747
  33.7958347  30.5763959  68.7625422  43.4370496  39.0522673  68.1247687
  43.1455304  39.4152653  68.9611148  42.8242627  38.3389681  67.9461019
  44.6366178  36.6175553  60.6450257  45.4713069  37.0565357  60.8087818
  44.7725307  36.1414206  59.8258503  36.2637900  26.2103131  65.5583579
  36.7819844  26.9464158  65.2330068  35.9093033  26.5167124  66.3930338
  36.5150495  22.6303414  61.0784476  36.7952248  21.9626603  61.7044902
  37.3001101  22.8232509  60.5659140  34.3183963  41.8062407  52.6409502
  33.7457930  42.4252595  52.1879974  34.8916757  42.3561769  53.1749424
  40.3859353  31.0521048  64.8256051  41.3376776  31.1519145  64.8468275
  40.2162803  30.2599316  65.3354135  42.8647431  34.2727167  63.9398350
  42.8323751  33.3343168  64.1258034  43.4748054  34.3511204  63.2064175
  43.0141919  31.0638211  63.9856634  42.4980968  30.2796667  63.7986562
  43.8981868  30.7356927  64.1503153  40.6752646  24.8079226  59.9452446
  40.4777467  24.4994314  60.8295778  41.2852352  25.5340865  60.0750376
  48.6823981  35.3343174  63.0804387  49.4127369  35.0728462  63.6412091
  48.0730926  34.5971896  63.1206455  46.7639278  33.4751037  63.6778838
  46.0372441  33.3407002  63.0695330  46.3486565  33.7827865  64.4835556
  34.5869454  37.1940966  71.4426211  35.5072464  37.3719565  71.6366258
  34.5519037  36.2497012  71.2905911  23.8051619  32.3879560  60.3679486
  23.4854403  31.5344868  60.0753860  23.2585047  32.6028138  61.1237453
  27.5831527  35.1042001  64.0848993  27.8017536  36.0359109  64.1037026
  27.9957300  34.7449975  64.8703796  36.4326293  24.6888133  57.6948978
  36.9857331  25.1083587  58.3539001  36.6696379  23.7623881  57.7371934
  23.6739879  36.0082471  62.3372608  22.9803350  35.5936424  61.8242562
  24.4212870  36.0503008  61.7406027  39.8105100  26.7988658  57.2027642
  39.2303769  27.4573462  56.8205694  39.5441032  25.9766003  56.7915059
  38.2608666  26.1993716  59.4048962  38.7608445  26.3110250  58.5963281
  38.9044274  25.8954769  60.0449771  32.3190662  34.1072346  72.2916803
  31.8357744  34.9072706  72.4980692  32.4051601  34.1180290  71.3384247
  28.2463999  37.9976880  64.3285237  29.2007253  37.9660823  64.2615169
  28.0476523  37.5367504  65.1435463  28.8363382  36.5677996  66.8956035
  29.6556271  37.0622075  66.9190872  29.1100189  35.6509964  66.8673602
  41.9444514  28.9835270  59.9738329  42.7204904  29.4731722  60.2462946
  41.2192648  29.4093324  60.4310199  44.3817073  29.6962889  61.0312270
  44.9761563  29.4558625  60.3205578  44.4543656  28.9770019  61.6585806
  26.6014228  43.5396500  61.3455435  26.4668696  42.7796901  60.7793433
  26.1846291  44.2637400  60.8784224  42.3775807  30.2633016  57.2984400
  42.1212742  29.8629652  58.1292608  41.7528675  30.9776810  57.1734539
  46.6888145  33.0029090  59.8055691  46.1287703  33.0722279  60.5787253
  46.0831649  32.8270074  59.0855187  29.7583354  44.4365817  61.5573878
  29.6415738  45.3811249  61.4552568  28.9375800  44.1339378  61.9459677
  24.0898296  30.9016130  67.5948232  24.7357159  30.3915084  68.0835457
  23.8815447  31.6384812  68.1691657  36.6151688  37.9696978  73.0940372
  37.4842848  38.1437630  72.7327007  36.1358440  38.7891394  72.9716102
  30.7837868  45.0894079  64.7729806  31.6865115  45.1217689  65.0896301
  30.5575238  44.1594530  64.7876142  32.5391470  43.8425065  61.4339885
  31.5887101  43.8426927  61.3204257  32.8423956  43.0957800  60.9175919
  36.4254026  21.7598951  57.6018065  35.6586422  21.2057438  57.7474747
  36.8364731  21.8320820  58.4632216  40.9420686  51.4848508  58.4244063
  40.3785551  51.3938445  57.6560350  40.8273081  50.6648413  58.9046555
  38.4885118  52.9799700  61.2628283  39.2806410  52.6390524  60.8474582
  38.7281768  53.0894675  62.1830436  46.5220244  55.1519476  53.7358528
  45.8708224  55.7373556  53.3492541  47.3164607  55.6825671  53.7953565
  40.4475872  52.2408613  54.1345662  41.2206748  51.6937600  53.9958538
  40.8001270  53.1052862  54.3460123  47.8285432  47.4037057  59.5738855
  48.6148521  46.9856481  59.2229272  48.0924137  48.3083150  59.7420503
  47.9995510  52.8409908  54.2727512  47.3641343  52.9144534  54.9848416
  47.6692916  53.4303507  53.5946591  53.2293859  47.3412291  60.4771834
  53.9619031  46.7711507  60.7109663  52.4733215  46.9533891  60.9178339
  42.5038438  50.3029385  53.9688487  42.3874696  49.6274288  54.6369571
  42.6140698  49.8161759  53.1520640  44.8469979  49.7639532  57.6735176
  44.4828186  49.2370153  58.3848097  45.7037095  49.3738001  57.5001661
  50.7519280  41.0533865  64.9366442  50.4202605  41.9229276  64.7127657
  50.1564893  40.7370149  65.6160473  40.6963281  49.7060208  60.3699059
  39.7713777  49.5736422  60.5776751  40.9447694  50.4854427  60.8669002
  50.6447943  45.7728951  62.0159792  49.7364820  45.7044359  61.7218553
  50.5935539  46.2500896  62.8441618  38.0572092  49.3493481  61.2042848
  38.1864473  49.6027960  62.1182260  37.3769543  49.9421189  60.8847503
  42.2271579  60.0190731  57.3033323  42.1495609  60.9698556  57.3821803
  41.6233223  59.6736604  57.9608249  50.1649753  47.7208563  54.4823525
  51.0767609  47.9535949  54.3071223  49.6559400  48.3045607  53.9198604
  47.5085728  43.8966599  62.7313386  46.6470207  44.1947852  63.0230124
  47.5348163  44.1136997  61.7994419  44.3247297  52.4408789  59.1387192
  44.7885643  52.7196492  58.3491814  44.0604095  51.5392234  58.9560283
  41.2171378  51.9880271  62.0766955  41.7872735  52.4167539  61.4384440
  41.8079490  51.7062855  62.7751141  43.2616183  48.5631941  55.9476757
  43.9640227  49.0152985  56.4150683  42.9296812  47.9215760  56.5756650
  37.0041517  46.8215494  61.2493891  36.2140571  47.0773023  60.7734001
  37.4952765  47.6363832  61.3545931  38.9556263  47.1860073  58.2077367
  38.1587426  47.2978768  58.7260863  38.7281855  47.5246726  57.3418258
  35.2879220  47.0745985  63.6808881  35.5387259  47.9592994  63.9466457
  35.8238769  46.8950586  62.9083973  44.5009948  55.3772884  56.0238862
  44.3655623  56.2224420  56.4523710  45.0419760  55.5792162  55.2604796
  37.9539345  52.8948322  56.5966787  38.4663866  53.6891572  56.7472352
  38.6062058  52.1974613  56.5300389  39.7634230  56.0114078  58.6789541
  39.9400858  56.9332043  58.4910524  40.5591064  55.6972498  59.1083920
  47.8502412  38.9003446  64.5537756  47.5066681  39.7905088  64.4776866
  48.2181374  38.7105104  63.6907341  35.9188262  51.2236976  57.3726358
  36.7563484  51.6333985  57.1560066  36.0966530  50.2836419  57.3426552
  47.8152694  48.8912057  53.0610191  47.2999318  49.6616662  53.2998578
  47.5430003  48.2177193  53.6843252  45.3999805  43.7361758  58.1195429
  44.5441402  43.3468608  57.9401068  45.8126757  43.8153719  57.2595215
  46.9298952  41.2708101  62.5186989  46.4263748  41.2338236  61.7054794
  47.2229559  42.1800844  62.5783646  43.1741838  41.3546831  61.5253171
  44.0394835  41.1589640  61.1659060  43.2419347  41.1257183  62.4522527
  52.7886968  51.6444412  54.9963364  52.0116411  51.3055571  54.5518526
  53.4678449  51.6497035  54.3218329  47.6038997  46.7639149  54.8869972
  47.2989133  47.0785298  55.7380115  48.5569440  46.8420569  54.9297305
  46.0485429  52.9229372  56.5362926  45.5206791  52.1882132  56.2236163
  45.5472932  53.7004049  56.2902894  40.7804157  43.5849039  58.8969538
  41.3547909  43.3624220  58.1642730  41.3675139  43.6537733  59.6498139
  49.8383734  49.4722766  59.7033914  50.3515616  50.1052757  60.2055624
  50.4884958  48.8723961  59.3377274  43.0826825  40.4590288  57.6244607
  42.4291237  40.1439305  57.0001222  43.0407299  39.8366028  58.3504430
  44.1938029  50.7409583  49.5397899  43.2865091  50.5098836  49.7389048
  44.6909061  49.9447202  49.7271881  47.1006108  59.4507090  52.4594585
  46.4267807  59.7538787  53.0679543  47.4871930  60.2536170  52.1100042
  46.3164565  46.9472221  61.9492255  45.3987126  47.1687168  61.7913943
  46.7324709  47.0218532  61.0903962  47.0999613  48.3463637  57.0794935
  47.8471432  48.8585034  56.7702057  47.3691202  48.0247690  57.9399328
  45.3726263  50.8422178  54.0621889  44.4637482  50.5581210  54.1594359
  45.4021347  51.2621256  53.2025196  49.5478450  45.3820753  59.0613724
  48.8101207  44.8698139  59.3923967  49.8005223  44.9421135  58.2497001
  49.6490077  38.1597005  59.6555493  49.9548954  37.2994369  59.3681408
  50.3742682  38.7514625  59.4554487  35.9414433  48.5627692  58.0437091
  35.7438833  47.9697052  57.3188158  35.3861097  48.2579902  58.7613030
  43.9211157  48.4550798  60.1631684  43.9759767  47.5024635  60.0874161
  43.1102359  48.6110237  60.6472983  45.0702351  52.3830921  51.4009968
  44.6321781  51.6666780  50.9415605  45.8112792  52.6107036  50.8395059
  41.8603517  47.0727858  57.9222063  41.0471382  47.3722028  58.3287255
  42.3562511  46.6783547  58.6396546  53.1875465  50.6588118  57.4586286
  53.0493364  50.8489714  56.5307475  52.8311684  51.4207501  57.9154337
  41.3517592  44.6446213  63.5383298  41.9916971  44.5034973  62.8406262
  40.5195122  44.3580727  63.1621900  42.1277896  53.9448644  59.6518291
  42.9218494  53.4498964  59.4500866  41.4169588  53.4166507  59.2885996
  38.4360659  48.0891726  55.7278043  37.5058247  48.0276181  55.9448006
  38.5318131  47.5667678  54.9314685  38.3546208  44.6146538  58.3156285
  38.6153025  45.5291872  58.2065446  39.1763380  44.1470981  58.4652898
  39.8271133  46.0284296  65.4855110  40.4994187  45.8201658  64.8367759
  39.0000920  45.8306382  65.0460342  45.2997323  59.6186762  54.6741664
  45.4749079  59.1474806  55.4887287  44.6130112  60.2452529  54.9022925
  49.1913578  51.2415303  50.9942025  48.5742749  50.5162131  50.8975078
  48.7230067  52.0024663  50.6509100  32.5014264  50.2477887  60.2104837
  33.1885304  49.9339617  59.6225852  32.3462393  51.1519252  59.9372088
  37.3048987  45.1368084  64.6389860  37.2207175  44.5293753  63.9040270
  36.4831693  45.6277102  64.6399357  44.1676050  57.8127018  57.3625850
  43.3843572  58.3548698  57.4564075  44.8668795  58.3300997  57.7620091
  47.4772700  43.6221647  60.0060055  47.9741400  42.8691609  59.6861126
  46.7059682  43.6585964  59.4403265  48.5602481  52.3793334  57.5798479
  47.6258760  52.4994797  57.4103183  48.7379150  51.4765801  57.3158489
  44.0607669  45.7639030  59.7331740  43.6905457  45.2110070  60.4212646
  44.5566762  45.1597164  59.1806740  51.9475032  48.2210654  58.1148513
  52.4135485  49.0538645  58.0408816  52.3982533  47.7555635  58.8193771
  50.0151264  54.5654475  55.1134665  50.2911107  54.4511069  56.0228539
  49.1455762  54.1671960  55.0746838  49.9191695  40.5891241  62.1539414
  49.0054775  40.8195467  62.3221621  50.3484797  40.6729685  63.0053447
  46.9847493  57.7409011  56.0182527  47.5135259  57.2301465  55.4052689
  47.2475713  57.4251541  56.8828060  40.3403241  58.7924127  58.7780303
  39.6713616  59.2770255  58.2944343  40.2016111  59.0393348  59.6923682
  32.0782240  48.3278480  62.4822304  32.1166340  47.7942071  63.2759422
  31.5722533  47.8013686  61.8633281  39.4573003  43.1743021  65.9784846
  39.5214329  44.0357852  65.5662244  39.3940123  42.5617022  65.2457205
  35.7090818  47.0542582  55.5576235  36.0044259  46.1453261  55.5043289
  34.8078854  47.0330322  55.2357238  39.2385065  45.1298579  61.5403784
  38.5171651  45.7434547  61.4011257  40.0278321  45.6656344  61.4620430
  43.2463924  43.4066701  65.4994106  42.9060744  42.6074514  65.9014786
  42.5402930  43.7068411  64.9270939  43.8980395  40.4916013  63.9521429
  44.7206465  40.0176491  63.8300319  44.1418459  41.2706497  64.4520115
  46.6819753  44.2249420  55.1842663  46.8983367  45.1074058  54.8831491
  46.2013820  43.8335634  54.4548305  41.4218974  47.1835134  61.7613408
  41.2763555  47.4975437  62.6537689  40.9444178  47.8020034  61.2084306
  43.2815357  44.1737682  61.8094297  43.2676926  43.2778775  61.4726595
  43.9987785  44.1808345  62.4432583  45.1341488  44.6075022  63.8547425
  44.8759266  45.5292093  63.8531755  44.6026528  44.2105456  64.5447889
  35.8964636  49.7240478  64.7001069  35.3518104  50.5000286  64.8321343
  36.7743986  50.0711283  64.5420190  45.5543443  40.7406972  60.2148587
  45.5765140  40.8046305  59.2600567  45.9711502  39.9011481  60.4089093
  55.9327068  50.4762232  58.2527810  56.3758214  49.7269557  57.8546933
  55.0553578  50.4672368  57.8701542  51.0662849  57.0292573  53.7334408
  51.7613754  57.6499266  53.9521723  51.4085999  56.1787925  54.0086786
  52.9654272  54.4792279  55.2621739  53.4905596  54.8179552  54.5371059
  52.8776625  53.5439294  55.0784874  37.1287272  56.7375803  59.6241620
  37.9545292  56.4379575  59.2440264  36.7781324  55.9683426  60.0731409
  35.3295877  54.6562130  60.5830554  34.4927785  54.2284304  60.4014555
  35.3019522  54.8494573  61.5201345  41.6582312  54.6406195  55.1697755
  41.8070432  55.3241659  54.5164427  42.4648755  54.6211285  55.6847210
  39.4134945  50.6671372  56.1758823  39.1680987  49.7633702  56.3739034
  39.5830860  50.6688523  55.2338301  47.1031655  41.5395049  65.5583579
  47.6213599  42.2756076  65.2330068  46.7486788  41.8459042  66.3930338
  47.3544249  37.9595331  61.0784476  47.6346003  37.2918520  61.7044902
  48.1394856  38.1524427  60.5659140  45.1577718  57.1354325  52.6409502
  44.5851685  57.7544512  52.1879974  45.7310511  57.6853687  53.1749424
  48.3774977  57.4191475  53.7718084  49.3105650  57.3537037  53.9750960
  48.2898190  58.2547742  53.3132617  51.0062994  56.7357346  50.7322032
  50.9276625  56.4017209  51.6257790  51.8272661  57.2279113  50.7313504
  45.5424516  48.4715138  49.9825554  46.4883621  48.3421346  50.0513973
  45.1638761  47.7329800  50.4594983  51.5146401  40.1371144  59.9452446
  51.3171222  39.8286232  60.8295778  52.1246106  40.8632783  60.0750376
  34.6445374  47.7171478  60.3679486  34.3248158  46.8636786  60.0753860
  34.0978802  47.9320056  61.1237453  38.4225281  50.4333919  64.0848993
  38.6411291  51.3651026  64.1037026  38.8351055  50.0741893  64.8703796
  45.3429499  40.9402004  56.0724681  44.5330227  40.5949089  56.4479927
  46.0313916  40.6309548  56.6612293  47.2720047  40.0180051  57.6948978
  47.8251086  40.4375504  58.3539001  47.5090134  39.0915799  57.7371934
  50.6498854  42.1280576  57.2027642  50.0697523  42.7865380  56.8205694
  50.3834787  41.3057921  56.7915059  49.1002421  41.5285634  59.4048962
  49.6002199  41.6402168  58.5963281  49.7438029  41.2246686  60.0449771
  36.4270376  51.2692643  60.2138623  36.4041064  51.3680330  59.2620506
  36.7371013  52.1157794  60.5355789  49.4323732  44.2880666  56.2583990
  48.5449587  44.5730317  56.0404185  49.8477721  44.1274430  55.4111267
  52.7838268  44.3127187  59.9738329  53.5598659  44.8023640  60.2462946
  52.0586403  44.7385241  60.4310199  55.2210827  45.0254807  61.0312270
  55.8155318  44.7850542  60.3205578  55.2937411  44.3061937  61.6585806
  48.5766946  54.0525341  50.3532010  49.2802796  54.2575343  50.9689666
  47.8529595  54.6202103  50.6181094  49.4064756  49.8035202  56.4734280
  49.3499957  50.2603754  55.6341913  49.9593098  49.0425887  56.2957123
  50.4853643  54.4907870  52.4030470  51.3199247  54.0589069  52.2207945
  50.3237986  54.3189884  53.3307365  50.1399535  50.9939983  53.7686810
  50.0848339  50.8284255  52.8275254  49.5145591  51.7016016  53.9248999
  34.9292050  46.2308048  67.5948232  35.5750914  45.7207002  68.0835457
  34.7209201  46.9676730  68.1691657  47.2647780  37.0890869  57.6018065
  46.4980176  36.5349356  57.7474747  47.6758485  37.1612738  58.4632216
  51.9467498  60.9445417  52.9165423  51.1104811  61.2820104  53.2374698
  51.8072268  60.8094397  51.9792560  55.0331784  66.0701500  49.5397899
  54.1258846  65.8390754  49.7389048  55.5302816  65.2739120  49.7271881
  51.8205879  60.7892645  50.1163330  50.9435345  60.6681446  49.7525576
  52.2963632  59.9978723  49.8642218  53.3782384  58.8496189  54.2484331
  54.0990747  59.2277442  53.7448048  52.7547689  59.5685066  54.3519309
  49.5224347  61.7291648  53.6744985  48.8293592  61.8036003  53.0185021
  49.2776099  60.9651991  54.1966502  56.3818270  63.8007056  49.9825554
  57.3277375  63.6713264  50.0513973  56.0032515  63.0621717  50.4594983
  54.5661188  61.7257032  49.9180440  53.6592643  61.4290145  49.9943153
  54.8437169  61.4286850  49.0514726  53.3359972  58.5843967  50.0592419
  54.1979136  58.9098865  50.3188236  53.5210316  57.7975463  49.5465485
  54.2889415  55.8240010  53.3472128  54.2768085  56.7681850  53.5040399
  55.1812837  55.6410156  53.0531589  26.5956656  -3.9736109  49.2230954
  27.2335066  -4.0929362  48.5194294  26.4777499  -3.0255265  49.2818906
  23.4046362  -4.0208681  49.1592478  23.0664874  -4.1367616  48.2713013
  24.2736131  -4.4217516  49.1393484  16.8097610  -0.6722013  47.9873590
  17.6018902  -1.0131188  47.5719889  17.0494260  -0.5627038  48.9075743
  24.8432737   1.4997763  40.4603834  24.1920716   2.0851843  40.0737848
  25.6377100   2.0303958  40.5198872  18.7688364  -1.4113100  40.8590968
  19.5419240  -1.9584113  40.7203844  19.1213763  -0.5468850  41.0705430
  26.3208002  -0.8111805  40.9972818  25.6853835  -0.7377178  41.7093723
  25.9905408  -0.2218206  40.3191898  23.1682471  -3.8882181  44.3980483
  22.8040679  -4.4151560  45.1093404  24.0249587  -4.2783712  44.2246968
  25.5663292  -0.3975302  51.0607661  25.2664015   0.5049737  50.9523469
  25.2214351  -0.6643119  51.9128814  20.5484071   6.3669018  44.0278629
  20.4708101   7.3176843  44.1067110  19.9445715   6.0214891  44.6853555
  27.0931828  -0.9487332  48.5982413  26.4640690  -0.7841618  47.8958481
  26.7057490  -0.5345722  49.3693377  30.9721060  -0.0132894  45.9526777
  30.2872098   0.3666007  45.4023811  31.0564909   0.5962433  46.6858725
  22.6459790  -1.2112924  45.8632499  23.1098135  -0.9325221  45.0737121
  22.3816588  -2.1129479  45.6805589  29.3417819   0.5099021  50.7244478
  30.1635263   0.1079208  50.4427160  29.3380222   0.4067255  51.6760594
  22.8222440   1.7251171  42.7484169  22.6868115   2.5702707  43.1769017
  23.3632253   1.9270449  41.9850103  18.0846722   2.3592366  45.4034847
  18.2613351   3.2810330  45.2155831  18.8803556   2.0450785  45.8329227
  19.2078038   3.8770539  51.4045189  19.7585463   3.7487603  50.6322183
  18.3689514   4.1765428  51.0540082  31.1099461  -2.0077301  41.7208671
  30.3328903  -2.3466142  41.2763833  31.7890942  -2.0024678  41.0463636
  24.3697922  -0.7292340  43.2608233  23.8419283  -1.4639581  42.9481470
  23.8685424   0.0482336  43.0148201  29.3490768  -2.5343320  48.3775279
  28.6914442  -1.8444058  48.4655408  30.1531167  -2.1446888  48.7209265
  22.5150522  -2.9112130  36.2643206  21.6077583  -3.1422877  36.4634355
  23.0121554  -3.7074511  36.4517187  25.4218601   5.7985377  39.1839892
  24.7480299   6.1017074  39.7924850  25.8084423   6.6014458  38.8345349
  23.6938755  -2.8099535  40.7867196  22.7849974  -3.0940502  40.8839666
  23.7233839  -2.3900457  39.9270503  28.9258023   0.8007054  44.5558363
  28.4720350  -0.0402036  44.6123554  28.2951989   1.4368453  44.8933143
  27.3690962   2.6383551  45.4908181  27.6613936   3.1988608  44.7720547
  27.8789582   2.9312112  46.2461341  23.3914843  -1.2690791  38.1255274
  22.9534273  -1.9854933  37.6660912  24.1325284  -1.0414677  37.5640366
  22.3324587   3.4163902  46.5801635  22.2900766   3.6424748  45.6510167
  23.2487286   3.1827277  46.7287436  31.5357337  -0.9257067  49.1942864
  31.9693844  -1.0181778  50.0425918  32.2488918  -0.9499567  48.5562880
  20.4490388   0.2926931  46.3763597  21.2430986  -0.2022749  46.1746172
  19.7382080  -0.2355206  46.0131303  25.2685232   2.6745027  50.7275965
  25.3222255   3.2435963  51.4953681  24.4000014   2.8446912  50.3630002
  32.3972887  -0.8833367  51.7275750  32.5908777   0.0212444  51.9735025
  32.2973505  -1.3425948  52.5614335  23.0261664   0.8655953  50.0561434
  22.8872749   0.4974738  50.9287373  22.2376260   1.3803593  49.8845392
  23.6209816   5.9665050  41.3986971  23.7961571   5.4953093  42.2132594
  22.9342604   6.5930816  41.6268232  24.5766879   0.2437556  47.4450272
  24.2416712   0.2038326  48.3407922  24.0770825  -0.4217728  46.9720683
  27.5126071  -2.4106410  37.7187332  26.8955241  -3.1359582  37.6220385
  27.0442559  -1.6497050  37.3754406  29.1680202   2.2992499  55.3793112
  29.1092748   1.6151719  54.7123695  29.5699721   3.0411489  54.9273738
  18.1870901   9.1154412  48.1726831  18.4267499   9.7472937  48.8505850
  17.3440098   8.7642452  48.4592190  29.1697610   0.2632082  53.6107092
  28.2824388  -0.0741996  53.7333491  29.7396161  -0.4684886  53.8475857
  22.6998763   4.9233535  50.5768335  22.6268934   5.7288506  51.0887640
  22.2576156   5.1225501  49.7516357  22.4888543   4.1605305  44.0871157
  21.7056064   4.7026985  44.1809381  23.1881288   4.6779284  44.4865398
  25.1597446   4.8220369  52.7326494  25.8725419   5.4567834  52.6602395
  24.6687475   4.9184235  51.9166496  26.8814973  -1.2728378  44.3043785
  25.9471252  -1.1526916  44.1348490  27.0591642  -2.1755912  44.0403795
  28.3363756   0.9132762  41.8379972  28.6123600   0.7989357  42.7473846
  27.4668255   0.5150247  41.7992145  24.9717820   5.1619113  45.4812785
  25.1540214   4.3440769  45.9440538  25.7950806   5.3786805  45.0437675
  25.3059985   4.0887298  42.7427834  25.8347752   3.5779753  42.1297996
  25.5688205   3.7729828  43.6073367  18.6615733   5.1402415  45.5025610
  17.9926109   5.6248542  45.0189650  18.5228603   5.3871635  46.4168988
  22.8021002   7.1746158  52.1008268  23.3539310   7.3377780  52.8657353
  23.1427195   7.7650596  51.4288293  25.9389389   5.1228134  49.0871950
  25.8140529   4.3217874  48.5782896  26.5968480   5.6174327  48.5985920
  28.0024297   2.9237154  50.7151500  27.0554633   2.8042505  50.6429827
  28.3507071   2.0359652  50.7977762  25.0070731   2.7189870  46.9155853
  24.8595693   1.7906577  47.0963423  25.8324224   2.7409961  46.4312928
  28.6104853   3.5418429  48.0020725  29.5351400   3.3361290  47.8645176
  28.4420156   3.2934830  48.9110067  28.4000169   4.0604096  43.3582817
  28.5737046   3.4950519  42.6056669  28.8929060   4.8604991  43.1762307
  29.3875341   3.3770861  40.4579715  30.0826246   3.9977553  40.6767030
  29.7298491   2.5266212  40.7332093  31.2866764   0.8270566  41.9867046
  31.8118089   1.1657839  41.2616366  31.1989117  -0.1082418  41.8030180
  22.9707425   6.8942549  46.3462299  22.5312416   6.4018928  47.0395156
  23.7215542   6.3515517  46.1054374  15.4499764   3.0854090  46.3486927
  16.2757784   2.7857862  45.9685571  15.0993816   2.3161713  46.7976716
  20.4181297   2.4380559  48.4184601  19.7961307   1.7751264  48.1186829
  21.0886164   2.4641690  47.7358248  19.9794804   0.9884482  41.8943061
  20.1282925   1.6719946  41.2409734  20.7861248   0.9689572  42.4092517
  32.5976742   0.7292878  54.8492994  32.3061551   1.0922858  55.6856455
  31.9848874   0.0159886  54.6706326  23.4790210   3.4832612  39.3654809
  22.9064177   4.1022799  38.9125280  24.0523003   4.0331974  39.8994731
  26.6987470   3.7669762  40.4963391  27.6318143   3.7015324  40.6996266
  26.6110682   4.6026029  40.0377924  29.3275486   3.0835633  37.4567338
  29.2489118   2.7495496  38.3503096  30.1485153   3.5757401  37.4558811
  15.7620475   5.2166705  48.0700741  15.6274943   4.4567106  47.5038740
  15.3452537   5.9407605  47.6029530  26.8979438   0.4003628  37.0777317
  27.6015288   0.6053631  37.6934972  26.1742087   0.9680390  37.3426400
  18.9189601   6.1136022  48.2819184  18.8021985   7.0581454  48.1797874
  18.0982047   5.8109583  48.6704983  28.8066135   0.8386157  39.1275777
  29.6411739   0.4067356  38.9453252  28.6450478   0.6668171  40.0552671
  28.4612028  -2.6581729  40.4932116  28.4060831  -2.8237458  39.5520560
  27.8358083  -1.9505696  40.6494306  19.9444115   6.7664284  51.4975113
  20.8471362   6.7987894  51.8141608  19.7181485   5.8364735  51.5121448
  21.6997717   5.5195270  48.1585191  20.7493348   5.5197132  48.0449563
  22.0030203   4.7728005  47.6421226  37.4350411  11.3555809  49.2230954
  38.0728820  11.2362556  48.5194294  37.3171253  12.3036652  49.2818906
  34.2440117  11.3083237  49.1592478  33.9058628  11.1924301  48.2713013
  35.1129885  10.9074402  49.1393484  30.1026932  13.1618713  45.1489369
  29.5391798  13.0708650  44.3805657  29.9879328  12.3418618  45.6291862
  34.7259900  12.4618088  55.1178684  34.7148541  12.0670887  54.2459187
  34.8880539  11.7284161  55.7112455  27.6491364  14.6569905  47.9873590
  28.4412656  14.3160729  47.5719889  27.8888015  14.7664880  48.9075743
  29.6082118  13.9178818  40.8590968  30.3812994  13.3707805  40.7203844
  29.9607517  14.7823067  41.0705430  31.4467161  15.2455200  54.0657868
  31.1557027  16.1500831  53.9504534  32.0824145  15.2871728  54.7801937
  32.3723368  12.6232049  50.6559227  32.9686940  12.3988071  49.9416190
  32.4298339  11.8816794  51.2584675  31.9448396  10.0771484  38.4909418
  32.1973917   9.5553005  37.7292881  31.0072955   9.9137629  38.5936102
  36.9891679   9.0807262  46.2984162  37.7754768   8.6626686  45.9474579
  37.2530383   9.9853355  46.4665810  37.1601756  14.5180113  40.9972818
  36.5247589  14.5914739  41.7093723  36.8299163  15.1073712  40.3191898
  42.3900106   9.0182496  47.2017140  43.1225278   8.4481712  47.4354970
  41.6339462   8.6304096  47.6423646  31.6644685  11.9799590  40.6933793
  31.5480943  11.3044493  41.3614878  31.7746945  11.4931964  39.8765946
  34.0076226  11.4409737  44.3980483  33.6434433  10.9140358  45.1093404
  34.8643342  11.0508206  44.2246968  39.9125526   2.7304070  51.6611749
  39.5808851   3.5999481  51.4372964  39.3171140   2.4140354  52.3405779
  33.6481713   6.4699637  39.3941831  33.8156115   7.3379873  39.7612302
  33.4578882   6.6326918  38.4703120  36.4057046  14.9316616  51.0607661
  36.1057769  15.8341654  50.9523469  36.0608106  14.6648799  51.9128814
  29.8569527  11.3830413  47.0944366  28.9320024  11.2506627  47.3022058
  30.1053941  12.1624632  47.5914308  39.8054190   7.4499156  48.7405099
  38.8971067   7.3814564  48.4463860  39.7541786   7.9271101  49.5686924
  33.6270934   8.9257294  40.3788498  33.5070559   9.3714345  41.2173978
  32.9323522   9.2742612  39.8202036  27.2178339  11.0263686  47.9288155
  27.3470720  11.2798165  48.8427567  26.5375790  11.6191394  47.6092810
  33.8795056   8.8688801  56.6839996  33.1028390   9.4282722  56.6742861
  34.5185619   9.3545584  57.2054866  41.6715836   5.6515594  50.5182973
  41.0290216   5.9448127  49.8722767  41.1670765   5.5368515  51.3236169
  39.3256000   9.3978767  41.2068832  40.2373856   9.6306154  41.0316530
  38.8165647   9.9815812  40.6443911  32.1341428  11.6774255  56.2457963
  32.8756112  12.2159299  55.9692787  31.4278413  12.3040544  56.4029515
  37.6096768  13.8203395  54.8430125  38.0180124  13.3785806  54.0984757
  36.8874029  13.2456023  55.0964317  33.9627838   8.7576002  52.2163682
  34.8089033   9.1815416  52.3598331  33.9026475   8.1009626  52.9102245
  37.9325582  14.3804586  48.5982413  37.3034445  14.5450300  47.8958481
  37.5451244  14.7946195  49.3693377  41.8114814  15.3159024  45.9526777
  41.1265852  15.6957925  45.4023811  41.8958663  15.9254350  46.6858725
  37.1127283   6.4180370  53.8744855  36.8688215   7.1722431  53.3379131
  37.3887213   6.7965718  54.7092102  39.0665746  12.9618983  52.5522121
  39.2782641  13.6050743  51.8756502  39.0195494  12.1281299  52.0844051
  36.6691975   5.5736803  49.4558693  35.8076454   5.8718057  49.7475430
  36.6954409   5.7907202  48.5239726  33.4853544  14.1178994  45.8632499
  33.9491890  14.3966697  45.0737121  33.2210342  13.2162439  45.6805589
  30.3777625  13.6650476  48.8012262  30.9478982  14.0937744  48.1629746
  30.9685737  13.3833060  49.4996447  32.4222430  10.2402146  42.6722064
  33.1246473  10.6923190  43.1395990  32.0903059   9.5985965  43.3001957
  30.8702792   8.8313903  57.0473273  30.2401452   9.5130184  57.2808670
  30.7638880   8.7196985  56.1026411  26.1647764   8.4985699  47.9739197
  25.3746818   8.7543228  47.4979308  26.6559011   9.3134037  48.0791238
  40.1811574  15.8390938  50.7244478  41.0029017  15.4371125  50.4427160
  40.1773977  15.7359172  51.6760594  28.1162509   8.8630278  44.9322674
  27.3193673   8.9748973  45.4506170  27.8888102   9.2016930  44.0663564
  33.9468177  15.3874981  52.8805189  34.0112610  15.8495389  53.7163360
  33.2379101  14.7572346  53.0087498  24.4485467   8.7516189  50.4054188
  24.6993505   9.6363199  50.6711764  24.9845015   8.5720791  49.6329280
  48.2717567  12.1829687  47.0729450  47.5181275  11.6137085  46.9173454
  48.4065108  12.1492351  48.0200084  27.1145592  14.5718527  43.3212094
  27.6270113  15.3661777  43.4717659  27.7668305  13.8744817  43.2545695
  28.9240477  17.6884283  45.4034847  29.1007105  18.6102248  45.2155831
  29.7197310  17.3742703  45.8329227  33.0651495   4.5492548  57.0018781
  33.8061209   5.1499701  56.9223243  33.2969418   3.8070186  56.4436823
  28.2092833   9.7348915  55.2797010  28.0946349   8.8334172  55.5804109
  27.3537351   9.9812612  54.9281827  35.2884671  17.6766655  56.8784511
  34.8448525  16.8903034  56.5605415  35.9501885  17.8645806  56.2128402
  30.0471792  19.2062457  51.4045189  30.5979217  19.0779520  50.6322183
  29.2083268  19.5057346  51.0540082  37.3865909  17.9569455  54.9065912
  37.3684385  18.7778336  54.4146181  38.3085829  17.8323531  55.1316053
  33.8438963  15.4713585  55.7489421  34.3767300  14.7101873  55.5188729
  33.3153044  15.1787237  56.4913575  37.0108658   0.5773651  51.2783062
  36.6672928   1.4675293  51.2022173  37.3787621   0.3875309  50.4152647
  25.0794509  12.9007181  44.0971665  25.9169731  13.3104190  43.8805372
  25.2572777  11.9606623  44.0671858  36.9758941  10.5682262  39.7855497
  36.4605564  11.3386867  40.0243885  36.7036249   9.8947398  40.4088559
  34.5606052   5.4131963  44.8440736  33.7047648   5.0238813  44.6646375
  34.9733004   5.4923924  43.9840521  36.0905199   2.9478306  49.2432296
  35.5869994   2.9108441  48.4300101  36.3835806   3.8571049  49.3028952
  32.3348085   3.0317036  48.2498477  33.2001081   2.8359844  47.8904367
  32.4025593   2.8027388  49.1767834  41.9493215  13.3214617  41.7208671
  41.1722658  12.9825776  41.2763833  42.6284696  13.3267240  41.0463636
  36.7645244   8.4409354  41.6115279  36.4595380   8.7555503  42.4625422
  37.7175686   8.5190774  41.6542612  35.2091676  14.5999577  43.2608233
  34.6813038  13.8652337  42.9481470  34.7079179  15.3774254  43.0148201
  40.1884522  12.7948598  48.3775279  39.5308197  13.4847859  48.4655408
  40.9924921  13.1845030  48.7209265  29.9410404   5.2619244  45.6214844
  30.5154156   5.0394425  44.8888037  30.5281386   5.3307938  46.3743445
  38.9989981  11.1492971  46.4279221  39.5121863  11.7822962  46.9300930
  39.6491205  10.5494166  46.0622581  30.2679991   7.2923705  39.6410729
  29.4317303   7.6298391  39.9620004  30.1284760   7.1572684  38.7037866
  32.2433071   2.1360493  44.3489914  31.5897484   1.8209510  43.7246528
  32.2013546   1.5136233  45.0749737  33.3544276  12.4179788  36.2643206
  32.4471338  12.1869041  36.4634355  33.8515308  11.6217407  36.4517187
  35.4770812   8.6242426  48.6737561  34.5593373   8.8457373  48.5159249
  35.8930955   8.6988737  47.8149269  36.2605859  10.0233842  43.8040241
  37.0077678  10.5355239  43.4947364  36.5297449   9.7017895  44.6644635
  34.5332510  12.5192383  40.7867196  33.6243729  12.2351415  40.8839666
  34.5627593  12.9391461  39.9270503  39.7651777  16.1298972  44.5558363
  39.3114104  15.2889882  44.6123554  39.1345744  16.7660370  44.8933143
  38.7084697   7.0590958  45.7859031  37.9707453   6.5468344  46.1169273
  38.9611470   6.6191340  44.9742308  38.2084716  17.9675469  45.4908181
  38.5007691  18.5280526  44.7720547  38.7183337  18.2604030  46.2461341
  25.1020680  10.2397897  44.7682398  24.9045080   9.6467257  44.0433465
  24.5467344   9.9350107  45.4858337  34.2308597  14.0601126  38.1255274
  33.7928027  13.3436985  37.6660912  34.9719038  14.2877241  37.5640366
  31.0209764   8.7498063  44.6467370  30.2077629   9.0492233  45.0532562
  31.5168758   8.3553752  45.3641852  33.1718342  18.7455820  46.5801635
  33.1294520  18.9716666  45.6510167  34.0881040  18.5119194  46.7287436
  36.6183975   9.2139887  53.4782264  36.9733363   9.4411360  54.3376730
  37.2656107   9.5458264  52.8559519  42.3481712  12.3358323  44.1831593
  42.2099611  12.5259919  43.2552782  41.9917931  13.0977706  44.6399644
  30.5123838   6.3216418  50.2628605  31.1523218   6.1805177  49.5651568
  29.6801369   6.0350932  49.8867207  42.3751092  14.4034850  49.1942864
  42.8087599  14.3110139  50.0425918  43.0882673  14.3792351  48.5562880
  31.2884142  15.6218849  46.3763597  32.0824741  15.1269169  46.1746172
  30.5775835  15.0936712  46.0131303  36.1078987  18.0036944  50.7275965
  36.1616009  18.5727881  51.4953681  35.2393768  18.1738829  50.3630002
  27.5966906   9.7661931  42.4523350  26.6664494   9.7046386  42.6693312
  27.6924378   9.2437883  41.6559991  27.5152455   6.2916743  45.0401592
  27.7759272   7.2062077  44.9310752  28.3369627   5.8241186  45.1898205
  28.9877380   7.7054501  52.2100416  29.6600434   7.4971863  51.5613065
  28.1607167   7.5076587  51.7705649  43.2366641  14.4458551  51.7275750
  43.4302531  15.3504361  51.9735025  43.1367260  13.9865970  52.5614335
  34.8902952   4.3316441  54.2266077  34.2430867   5.0306391  54.1330554
  35.6603968   4.7652585  54.5942325  38.2981750  14.5965294  57.3016630
  38.1467257  14.3675845  56.3846714  38.2886430  15.5535895  57.3147975
  35.0667087  12.1697206  52.2862897  35.9959147  12.3208366  52.1131864
  34.6458117  12.2581227  51.4311543  33.8655418  16.1947871  50.0561434
  33.7266504  15.8266655  50.9287373  33.0770015  16.7095510  49.8845392
  35.4160633  15.5729473  47.4450272  35.0810466  15.5330243  48.3407922
  34.9164579  14.9074189  46.9720683  29.3904877  10.9797104  52.9702853
  29.2524675  10.2477342  53.5714392  30.3009801  10.8906004  52.6887041
  38.3519825  12.9185508  37.7187332  37.7348996  12.1932336  37.6220385
  37.8836314  13.6794868  37.3754406  32.0187178  10.6917063  52.4586533
  32.7286797  10.0510255  52.4173152  31.9756486  10.9429958  53.3812714
  40.0073957  17.6284416  55.3793112  39.9486503  16.9443636  54.7123695
  40.4093475  18.3703406  54.9273738  30.7316112   7.6782281  54.2782173
  30.1953469   7.2273019  54.9303769  30.1432820   7.8128190  53.5352637
  30.1418371   7.1370932  36.8408636  29.2647837   7.0159733  36.4770883
  30.6176124   6.3457010  36.5887525  40.0091364  15.5924000  53.6107092
  39.1218143  15.2549922  53.7333491  40.5789915  14.8607031  53.8475857
  21.6620511  11.9248092  46.9350143  22.3491551  11.6109822  46.3471159
  21.5068640  12.8289457  46.6617395  26.4655233   6.8138288  51.3635167
  26.3813422   6.2063958  50.6285577  25.6437940   7.3047307  51.3644663
  36.6378947   5.2991852  46.7305362  37.1347647   4.5461814  46.4106432
  35.8665929   5.3356169  46.1648571  44.4908705  11.0032217  48.3723654
  44.4798581  11.8856933  48.0017587  43.6226084  10.6503768  48.1778191
  35.9991201  20.1512286  52.7326494  36.7119173  20.7859751  52.6602395
  35.5081230  20.2476152  51.9166496  37.7208728  14.0563539  44.3043785
  36.7865007  14.1765002  44.1348490  37.8985396  13.1536006  44.0403795
  33.2213916   7.4409235  46.4577047  32.8511703   6.8880275  47.1457952
  33.7173008   6.8367368  45.9052047  41.1081279   9.8980858  44.8393820
  41.5741731  10.7308850  44.7654122  41.5588780   9.4325840  45.5439078
  31.0503114  17.9006730  53.5532065  31.7512574  18.5343213  53.7061459
  30.5798229  18.2421462  52.7927704  39.0797942   2.2661445  48.8784721
  38.1661022   2.4965672  49.0466928  39.5091043   2.3499890  49.7298753
  38.8504400  10.4551337  51.3784615  38.1975851  10.7027245  50.7237068
  39.2284780   9.6415476  51.0447092  34.8991973  11.1971148  57.8650652
  34.2232610  11.0965278  58.5353027  35.7219607  11.0410362  58.3286649
  26.6470833  17.4343085  50.4863167  27.2324269  16.6886773  50.6191072
  26.4495671  17.7447042  51.3699831  29.5009488  20.4694332  45.5025610
  28.8319863  20.9540460  45.0189650  29.3622357  20.7163553  46.4168988
  21.2388487  10.0048685  49.2067610  21.2772587   9.4712276  50.0004729
  20.7328780   9.4783891  48.5878588  28.6179250   4.8513226  52.7030153
  28.6820576   5.7128057  52.2907550  28.5546370   4.2387227  51.9702511
  28.0931522   6.9236358  56.3503187  28.7203561   6.5413436  56.9640711
  27.2359441   6.7050560  56.7158880  38.4925631  17.3299333  57.9556923
  39.0365535  17.9429292  57.4611877  37.9112475  17.8878912  58.4723936
  24.8697065   8.7312787  42.2821542  25.1650506   7.8223466  42.2288596
  23.9685101   8.7100527  41.9602544  36.7783144  20.4520051  49.0871950
  36.6534283  19.6509791  48.5782896  37.4362235  20.9466245  48.5985920
  28.3991312   6.8068784  48.2649090  27.6777898   7.4204752  48.1256564
  29.1884568   7.3426549  48.1865736  38.8418052  18.2529072  50.7151500
  37.8948388  18.1334423  50.6429827  39.1900825  17.3651570  50.7977762
  31.2017625   4.1423210  54.5389742  31.7252027   4.3885507  55.3016052
  30.9829959   4.9743245  54.1192880  26.5984906   6.4126885  42.4060867
  26.2697613   5.5324264  42.2235973  26.9524277   6.3574554  43.2937256
  35.8464485  18.0481788  46.9155853  35.6989448  17.1198495  47.0963423
  36.6717979  18.0701878  46.4312928  29.7126730   6.6999855  42.7736345
  30.0522802   7.2285776  42.0514953  30.1598850   7.0380261  43.5494911
  39.4498607  18.8710346  48.0020725  40.3745155  18.6653208  47.8645176
  39.2813911  18.6226748  48.9110067  32.4070170   5.0836906  52.2239413
  32.0666991   4.2844719  52.6260093  31.7009177   5.3838616  51.6516246
  33.0586642   2.1686218  50.6766736  33.8812712   1.6946696  50.5545626
  33.3024706   2.9476702  51.1765422  31.6994877   5.1974476  40.9729637
  32.4203239   5.5755729  40.4693354  31.0760181   5.9163353  41.0764615
  35.8426000   5.9019625  41.9087970  36.0589614   6.7844263  41.6076798
  35.3620067   5.5105839  41.1793612  30.5825221   8.8605339  48.4858714
  30.4369802   9.1745642  49.3782996  30.1050425   9.4790239  47.9329613
  32.4421604   5.8507887  48.5339604  32.4283173   4.9548980  48.1971902
  33.1594032   5.8578550  49.1677890  34.2947735   6.2845227  50.5792731
  34.0365512   7.2062297  50.5777062  33.7632775   5.8875661  51.2693196
  25.0570883  11.4010683  51.4246376  24.5124351  12.1770491  51.5566650
  25.9350233  11.7481487  51.2665497  31.8458500   4.7322267  43.8027174
  31.9674411   3.8038913  44.0018062  31.5560542   4.7460953  42.8905490
  34.7149690   2.4177177  46.9393894  34.7371387   2.4816510  45.9845873
  35.1317749   1.5781686  47.1334400  45.0933315  12.1532437  44.9773116
  45.5364461  11.4039762  44.5792240  44.2159825  12.1442573  44.5946848
  25.8436905  10.5280579  54.3176532  25.1018641  10.6763215  54.9041163
  25.5229649  10.7888845  53.4543282  33.7880568  20.0696558  54.1156922
  34.0967694  19.8245704  54.9879622  34.5856050  20.2743196  53.6275793
  26.2893519  18.4146008  46.3486927  27.1151539  18.1149780  45.9685571
  25.9387571  17.6453630  46.7976716  31.2575052  17.7672476  48.4184601
  30.6355061  17.1043181  48.1186829  31.9279919  17.7933608  47.7358248
  24.4902124  16.3332334  47.3075861  23.6534032  15.9054509  47.1259862
  24.4625769  16.5264778  48.2446652  31.3299579   6.2454264  58.0117107
  31.3787735   7.1216387  57.6294876  31.8722094   5.7031657  57.4388750
  41.8154425  16.7895388  57.2918244  41.0249969  16.7719526  56.7522743
  41.5787780  17.3283681  58.0467280  41.9352300  13.6387854  54.6050972
  41.9850305  13.4737861  55.5466495  41.8266223  12.7715113  54.2148853
  39.2256062   9.6218782  55.9210279  40.1265925   9.4825247  55.6294277
  39.3004037   9.7873237  56.8608456  33.5598868   6.9985637  54.7663465
  32.6902177   7.2919203  54.4946054  33.7958348   7.5826082  55.4870729
  43.4370497  16.0584795  54.8492994  43.1455305  16.4214776  55.6856455
  42.8242628  15.3451804  54.6706326  44.6366179  13.6237675  47.3695564
  45.4713071  14.0627479  47.5333124  44.7725308  13.1476328  46.5503810
  41.6857685  11.1817410  53.3173052  42.1611807  11.3745056  52.5091903
  40.7623251  11.2376596  53.0716435  28.5741192  12.3441577  42.9004130
  28.3287234  11.4403907  43.0984340  28.7437106  12.3458728  41.9583608
  36.2637902   3.2165254  52.2828886  36.7819845   3.9526281  51.9575374
  35.9093034   3.5229247  53.1175645  27.8436839   8.0769935  40.3990292
  27.1506084   8.1514290  39.7430328  27.5988591   7.3130278  40.9211808
  40.3859354   8.0583170  51.5501357  41.3376777   8.1581268  51.5713581
  40.2162805   7.2661439  52.0599442  38.4073734   5.1438753  51.7360758
  37.8123666   5.4243766  51.0407247  38.1223430   5.6332654  52.5077499
  42.8647432  11.2789290  50.6643657  42.8323752  10.3405291  50.8503341
  43.4748056  11.3573327  49.9309482  34.7030763  10.1485343  36.7070861
  35.6489868  10.0191551  36.7759279  34.3245008   9.4100005  37.1840289
  43.0141920   8.0700333  50.7101940  42.4980969   7.2858790  50.5231869
  43.8981869   7.7419050  50.8748460  40.6752647   1.8141349  46.6697753
  40.4777468   1.5056437  47.5541085  41.2852353   2.5402988  46.7995683
  48.6823982  12.3405297  49.8049694  49.4127370  12.0790585  50.3657397
  48.0730927  11.6034019  49.8451762  46.7639279  10.4813159  50.4024145
  46.0372442  10.3469124  49.7940637  46.3486566  10.7889988  51.2080863
  34.5869455  14.2003089  58.1671518  35.5072465  14.3781688  58.3611565
  34.5519038  13.2559134  58.0151217  32.8873680   8.0735319  36.6425746
  31.9805135   7.7768432  36.7188460  33.1649661   7.7765137  35.7760033
  23.8051620   9.3941683  47.0924793  23.4854405   8.5406991  46.7999167
  23.2585049   9.6090261  47.8482760  27.5831528  12.1104124  50.8094299
  27.8017538  13.0421231  50.8282333  27.9957302  11.7512098  51.5949103
  34.5035746   2.6172209  42.7969988  33.6936474   2.2719294  43.1725234
  35.1920163   2.3079753  43.3857599  36.4326294   1.6950256  44.4194284
  36.9857333   2.1145709  45.0784307  36.6696380   0.7686004  44.4617240
  31.6572465   4.9322254  36.7837726  32.5191629   5.2577153  37.0433543
  31.8422809   4.1453750  36.2710791  23.6739880  13.0144594  49.0617914
  22.9803352  12.5998547  48.5487869  24.4212871  13.0565131  48.4651333
  39.8105101   3.8050781  43.9272949  39.2303770   4.4635585  43.5451001
  39.5441034   2.9828125  43.5160366  38.2608667   3.2055839  46.1294269
  38.7608446   3.3172373  45.3208588  38.9044275   2.9016891  46.7695077
  32.3190663  11.1134468  59.0162110  31.8357745  11.9134828  59.2225999
  32.4051602  11.1242413  58.0629554  25.5876623  12.9462848  46.9383929
  25.5647311  13.0450535  45.9865812  25.8977259  13.7927999  47.2601095
  28.2464001  15.0039003  51.0530544  29.2007254  14.9722945  50.9860475
  28.0476524  14.5429627  51.8680770  28.8363383  13.5740119  53.6201341
  29.6556272  14.0684198  53.6436179  29.1100191  12.6572087  53.5918909
  38.5929979   5.9650871  42.9829297  37.7055834   6.2500522  42.7649492
  39.0083968   5.8044635  42.1356574  41.9444515   5.9897392  46.6983636
  42.7204905   6.4793845  46.9708253  41.2192649   6.4155446  47.1555506
  44.3817074   6.7025011  47.7557577  44.9761565   6.4620747  47.0450885
  44.4543658   5.9832142  48.3831113  26.6014230  20.5458622  48.0700741
  26.4668697  19.7859023  47.5038740  26.1846292  21.2699522  47.6029530
  38.5671003  11.4805407  43.1979587  38.5106204  11.9373959  42.3587219
  39.1199345  10.7196092  43.0202430  42.3775809   7.2695139  44.0229706
  42.1212743   6.8691775  44.8537914  41.7528677   7.9838933  43.8979846
  46.6888147  10.0091212  46.5300998  46.1287705  10.0784402  47.3032560
  46.0831650   9.8332197  45.8100494  39.3005782  12.6710188  40.4932116
  39.2454586  12.5054460  39.5520560  38.6751837  13.3786221  40.6494306
  24.0898297   7.9078253  54.3193538  24.7357161   7.3977207  54.8080764
  23.8815448   8.6446934  54.8936964  36.6151689  14.9759100  59.8185679
  37.4842849  15.1499753  59.4572314  36.1358441  15.7953517  59.6961408
  32.6101908   2.1718297  40.0717435  32.5980577   3.1160137  40.2285705
  33.5025329   1.9888443  39.7776896  48.2744165  26.6847726  49.2230954
  48.9122575  26.5654474  48.5194294  48.1565008  27.6328570  49.2818906
  45.0833871  26.6375154  49.1592478  44.7452383  26.5216219  48.2713013
  45.9523639  26.2366319  49.1393484  40.9420687  28.4910631  45.1489369
  40.3785552  28.4000568  44.3805657  40.8273082  27.6710535  45.6291862
  45.5653654  27.7910006  55.1178684  45.5542295  27.3962804  54.2459187
  45.7274294  27.0576079  55.7112455  38.4885119  29.9861822  47.9873590
  39.2806411  29.6452647  47.5719889  38.7281769  30.0956797  48.9075743
  42.2860915  30.5747118  54.0657868  41.9950781  31.4792749  53.9504534
  42.9217900  30.6163645  54.7801937  43.2117122  27.9523966  50.6559227
  43.8080695  27.7279989  49.9416190  43.2692094  27.2108712  51.2584675
  47.8285434  24.4099180  46.2984162  48.6148523  23.9918603  45.9474579
  48.0924138  25.3145272  46.4665810  53.2293861  24.3474413  47.2017140
  53.9619033  23.7773630  47.4354970  52.4733216  23.9596014  47.6423646
  44.8469980  26.7701655  44.3980483  44.4828188  26.2432276  45.1093404
  45.7037096  26.3800124  44.2246968  50.7519281  18.0595987  51.6611749
  50.4202606  18.9291398  51.4372964  50.1564894  17.7432271  52.3405779
  44.4875467  21.7991554  39.3941831  44.6549870  22.6671791  39.7612302
  44.2972636  21.9618836  38.4703120  47.2450801  30.2608533  51.0607661
  46.9451524  31.1633572  50.9523469  46.9001860  29.9940717  51.9128814
  40.6963282  26.7122330  47.0944366  39.7713778  26.5798544  47.3022058
  40.9447695  27.4916549  47.5914308  50.6447944  22.7791074  48.7405099
  49.7364822  22.7106482  48.4463860  50.5935540  23.2563018  49.5686924
  44.4664688  24.2549212  40.3788498  44.3464313  24.7006263  41.2173978
  43.7717277  24.6034530  39.8202036  38.0572093  26.3555604  47.9288155
  38.1864474  26.6090083  48.8427567  37.3769544  26.9483312  47.6092810
  44.7188810  24.1980719  56.6839996  43.9422144  24.7574639  56.6742861
  45.3579373  24.6837502  57.2054866  52.5109591  20.9807512  50.5182973
  51.8683971  21.2740045  49.8722767  52.0064519  20.8660432  51.3236169
  42.9735182  27.0066172  56.2457963  43.7149867  27.5451216  55.9692787
  42.2672168  27.6332461  56.4029515  48.4490522  29.1495313  54.8430125
  48.8573878  28.7077723  54.0984757  47.7267784  28.5747940  55.0964317
  44.8021592  24.0867920  52.2163682  45.6482787  24.5107333  52.3598331
  44.7420230  23.4301544  52.9102245  48.7719337  29.7096504  48.5982413
  48.1428199  29.8742218  47.8958481  48.3844999  30.1238113  49.3693377
  52.6508569  30.6450941  45.9526777  51.9659607  31.0249843  45.4023811
  52.7352418  31.2546268  46.6858725  47.9521037  21.7472288  53.8744855
  47.7081969  22.5014349  53.3379131  48.2280968  22.1257636  54.7092102
  49.9059500  28.2910900  52.5522121  50.1176395  28.9342660  51.8756502
  49.8589248  27.4573217  52.0844051  47.5085729  20.9028721  49.4558693
  46.6470208  21.2009975  49.7475430  47.5348164  21.1199120  48.5239726
  44.3247299  29.4470912  45.8632499  44.7885644  29.7258615  45.0737121
  44.0604097  28.5454356  45.6805589  41.2171380  28.9942393  48.8012262
  41.7872737  29.4229662  48.1629746  41.8079491  28.7124978  49.4996447
  43.2616185  25.5694064  42.6722064  43.9640228  26.0215108  43.1395990
  42.9296813  24.9277883  43.3001957  41.7096546  24.1605821  57.0473273
  41.0795207  24.8422102  57.2808670  41.6032634  24.0488902  56.1026411
  51.0205328  31.1682856  50.7244478  51.8422772  30.7663043  50.4427160
  51.0167731  31.0651090  51.6760594  44.7861932  30.7166899  52.8805189
  44.8506364  31.1787306  53.7163360  44.0772855  30.0864264  53.0087498
  59.1111321  27.5121604  47.0729450  58.3575030  26.9429002  46.9173454
  59.2458862  27.4784269  48.0200084  44.5009949  32.3835007  42.7484169
  44.3655624  33.2286542  43.1769017  45.0419762  32.5854284  41.9850103
  43.9045250  19.8784466  57.0018781  44.6454963  20.4791619  56.9223243
  44.1363173  19.1362103  56.4436823  39.0486588  25.0640833  55.2797010
  38.9340103  24.1626090  55.5804109  38.1931106  25.3104530  54.9281827
  46.1278426  33.0058573  56.8784511  45.6842280  32.2194952  56.5605415
  46.7895639  33.1937724  56.2128402  48.2259664  33.2861373  54.9065912
  48.2078139  34.1070254  54.4146181  49.1479584  33.1615448  55.1316053
  44.6832718  30.8005503  55.7489421  45.2161055  30.0393791  55.5188729
  44.1546799  30.5079154  56.4913575  47.8502413  15.9065569  51.2783062
  47.5066682  16.7967210  51.2022173  48.2181375  15.7167226  50.4152647
  47.8152696  25.8974180  39.7855497  47.2999319  26.6678784  40.0243885
  47.5430004  25.2239316  40.4088559  45.3999807  20.7423880  44.8440736
  44.5441403  20.3530731  44.6646375  45.8126758  20.8215841  43.9840521
  46.9298953  18.2770224  49.2432296  46.4263749  18.2400359  48.4300101
  47.2229560  19.1862966  49.3028952  43.1741839  18.3608953  48.2498477
  44.0394836  18.1651762  47.8904367  43.2419348  18.1319305  49.1767834
  52.7886970  28.6506534  41.7208671  52.0116412  28.3117694  41.2763833
  53.4678451  28.6559157  41.0463636  47.6038999  23.7701272  41.6115279
  47.2989134  24.0847421  42.4625422  48.5569441  23.8482692  41.6542612
  46.0485431  29.9291495  43.2608233  45.5206792  29.1944255  42.9481470
  45.5472933  30.7066171  43.0148201  51.0278277  28.1240516  48.3775279
  50.3701951  28.8139777  48.4655408  51.8318676  28.5136947  48.7209265
  49.8383735  26.4784888  46.4279221  50.3515617  27.1114880  46.9300930
  50.4884959  25.8786084  46.0622581  47.1006110  36.4569213  39.1839892
  46.4267808  36.7600909  39.7924850  47.4871932  37.2598293  38.8345349
  46.3164566  23.9534344  48.6737561  45.3987128  24.1749291  48.5159249
  46.7324710  24.0280654  47.8149269  47.0999614  25.3525759  43.8040241
  47.8471433  25.8647157  43.4947364  47.3691204  25.0309812  44.6644635
  50.6045532  31.4590890  44.5558363  50.1507859  30.6181800  44.6123554
  49.9739498  32.0952288  44.8933143  49.5478451  22.3882876  45.7859031
  48.8101208  21.8760262  46.1169273  49.8005225  21.9483257  44.9742308
  49.6490078  15.1659128  46.3800800  49.9548955  14.3056491  46.0926715
  50.3742683  15.7576748  46.1799794  35.9414435  25.5689814  44.7682398
  35.7438834  24.9759175  44.0433465  35.3861099  25.2642025  45.4858337
  43.9211158  25.4612921  46.8876991  43.9759768  24.5086757  46.8119468
  43.1102360  25.6172360  47.3718290  44.0112096  34.0747737  46.5801635
  43.9688275  34.3008584  45.6510167  44.9274795  33.8411112  46.7287436
  47.4577730  24.5431805  53.4782264  47.8127118  24.7703278  54.3376730
  48.1049861  24.8750182  52.8559519  53.1875467  27.6650241  44.1831593
  53.0493365  27.8551837  43.2552782  52.8311686  28.4269624  44.6399644
  41.3517593  21.6508336  50.2628605  41.9916972  21.5097095  49.5651568
  40.5195123  21.3642849  49.8867207  53.2144846  29.7326768  49.1942864
  53.6481353  29.6402057  50.0425918  53.9276427  29.7084268  48.5562880
  42.1277897  30.9510766  46.3763597  42.9218495  30.4561087  46.1746172
  41.4169589  30.4228630  46.0131303  46.9472741  33.3328862  50.7275965
  47.0009764  33.9019798  51.4953681  46.0787523  33.5030747  50.3630002
  39.8271135  23.0346418  52.2100416  40.4994188  22.8263780  51.5613065
  39.0000921  22.8368504  51.7705649  54.0760396  29.7750469  51.7275750
  54.2696286  30.6796279  51.9735025  53.9761014  29.3157888  52.5614335
  45.7296707  19.6608359  54.2266077  45.0824622  20.3598309  54.1330554
  46.4997722  20.0944503  54.5942325  49.1375505  29.9257211  57.3016630
  48.9861011  29.6967763  56.3846714  49.1280184  30.8827813  57.3147975
  45.9060841  27.4989124  52.2862897  46.8352901  27.6500284  52.1131864
  45.4851871  27.5873145  51.4311543  44.7049173  31.5239788  50.0561434
  44.5660258  31.1558573  50.9287373  43.9163769  32.0387428  49.8845392
  46.2554388  30.9021391  47.4450272  45.9204221  30.8622161  48.3407922
  45.7558334  30.2366107  46.9720683  40.2298632  26.3089021  52.9702853
  40.0918430  25.5769260  53.5714392  41.1403555  26.2197921  52.6887041
  42.8580933  26.0208981  52.4586533  43.5680551  25.3802173  52.4173152
  42.8150241  26.2721875  53.3812714  50.8467711  32.9576334  55.3793112
  50.7880257  32.2735554  54.7123695  51.2487230  33.6995324  54.9273738
  41.5709867  23.0074198  54.2782173  41.0347224  22.5564937  54.9303769
  40.9826575  23.1420107  53.5352637  40.9812125  22.4662850  36.8408636
  40.1041592  22.3451651  36.4770883  41.4569879  21.6748928  36.5887525
  50.8485119  30.9215918  53.6107092  49.9611897  30.5841840  53.7333491
  51.4183670  30.1898949  53.8475857  37.3048988  22.1430206  51.3635167
  37.2207176  21.5355876  50.6285577  36.4831694  22.6339224  51.3644663
  44.1676052  34.8189140  44.0871157  43.3843573  35.3610820  44.1809381
  44.8668797  35.3363120  44.4865398  47.4772702  20.6283770  46.7305362
  47.9741401  19.8753732  46.4106432  46.7059683  20.6648086  46.1648571
  55.3302459  26.3324135  48.3723654  55.3192335  27.2148851  48.0017587
  54.4619838  25.9795686  48.1778191  46.8384955  35.4804204  52.7326494
  47.5512928  36.1151669  52.6602395  46.3474984  35.5768070  51.9166496
  48.5602482  29.3855457  44.3043785  47.6258761  29.5056919  44.1348490
  48.7379151  28.4827924  44.0403795  44.0607670  22.7701153  46.4577047
  43.6905458  22.2172193  47.1457952  44.5566763  22.1659286  45.9052047
  49.9191696  17.5953363  48.8784721  49.0054776  17.8257590  49.0466928
  50.3484798  17.6791807  49.7298753  49.6898155  25.7843255  51.3784615
  49.0369605  26.0319163  50.7237068  50.0678535  24.9707393  51.0447092
  45.7385728  26.5263066  57.8650652  45.0626365  26.4257195  58.5353027
  46.5613362  26.3702280  58.3286649  39.4573004  20.1805143  52.7030153
  39.5214331  21.0419974  52.2907550  39.3940124  19.5679145  51.9702511
  38.9325277  22.2528276  56.3503187  39.5597315  21.8705353  56.9640711
  38.0753195  22.0342478  56.7158880  49.3319385  32.6591251  57.9556923
  49.8759289  33.2721209  57.4611877  48.7506230  33.2170830  58.4723936
  39.2385066  22.1360702  48.2649090  38.5171652  22.7496669  48.1256564
  40.0278322  22.6718466  48.1865736  49.6811806  33.5820989  50.7151500
  48.7342142  33.4626340  50.6429827  50.0294580  32.6943487  50.7977762
  42.0411380  19.4715128  54.5389742  42.5645782  19.7177425  55.3016052
  41.8223713  20.3035163  54.1192880  43.2463925  20.4128823  52.2239413
  42.9060745  19.6136636  52.6260093  42.5402931  20.7130534  51.6516246
  43.8980397  17.4978136  50.6766736  44.7206466  17.0238614  50.5545626
  44.1418460  18.2768619  51.1765422  46.6819754  21.2311543  41.9087970
  46.8983368  22.1136181  41.6076798  46.2013821  20.8397756  41.1793612
  41.4218975  24.1897256  48.4858714  41.2763556  24.5037559  49.3782996
  40.9444179  24.8082157  47.9329613  43.2815358  21.1799804  48.5339604
  43.2676927  20.2840898  48.1971902  43.9987786  21.1870468  49.1677890
  45.1341489  21.6137144  50.5792731  44.8759267  22.5354215  50.5777062
  44.6026529  21.2167579  51.2693196  45.5543445  17.7469095  46.9393894
  45.5765141  17.8108428  45.9845873  45.9711504  16.9073604  47.1334400
  55.9327069  27.4824355  44.9773116  56.3758215  26.7331680  44.5792240
  55.0553579  27.4734491  44.5946848  52.9654273  31.4854402  41.9867046
  53.4905598  31.8241674  41.2616366  52.8776626  30.5501417  41.8030180
  42.1693334  21.5746182  58.0117107  42.2181489  22.4508305  57.6294876
  42.7115848  21.0323575  57.4388750  52.6548180  32.1187305  57.2918244
  51.8643723  32.1011444  56.7522743  52.4181534  32.6575599  58.0467280
  52.7746055  28.9679772  54.6050972  52.8244059  28.8029779  55.5466495
  52.6659978  28.1007031  54.2148853  44.3992622  22.3277554  54.7663465
  43.5295932  22.6211120  54.4946054  44.6352103  22.9117999  55.4870729
  54.2764251  31.3876713  54.8492994  53.9849060  31.7506694  55.6856455
  53.6636383  30.6743721  54.6706326  55.4759934  28.9529593  47.3695564
  56.3106825  29.3919397  47.5333124  55.6119062  28.4768246  46.5503810
  52.5251440  26.5109328  53.3173052  53.0005561  26.7036974  52.5091903
  51.6017005  26.5668514  53.0716435  39.4134946  27.6733495  42.9004130
  39.1680988  26.7695825  43.0984340  39.5830861  27.6750645  41.9583608
  47.1031656  18.5457171  52.2828886  47.6213600  19.2818198  51.9575374
  46.7486789  18.8521165  53.1175645  47.3544250  14.9657454  47.8029782
  47.6346004  14.2980643  48.4290209  48.1394857  15.1586549  47.2904446
  51.2253109  23.3875088  51.5501357  52.1770532  23.4873185  51.5713581
  51.0556559  22.5953356  52.0599442  49.2467488  20.4730671  51.7360758
  48.6517420  20.7535684  51.0407247  48.9617185  20.9624572  52.5077499
  53.7041186  26.6081207  50.6643657  53.6717507  25.6697208  50.8503341
  54.3141810  26.6865244  49.9309482  53.8535675  23.3992251  50.7101940
  53.3374724  22.6150708  50.5231869  54.7375623  23.0710968  50.8748460
  51.5146402  17.1433266  46.6697753  51.3171223  16.8348355  47.5541085
  52.1246107  17.8694905  46.7995683  59.5217736  27.6697214  49.8049694
  60.2521125  27.4082502  50.3657397  58.9124682  26.9325936  49.8451762
  57.6033033  25.8105077  50.4024145  56.8766197  25.6761042  49.7940637
  57.1880320  26.1181906  51.2080863  45.4263210  29.5295007  58.1671518
  46.3466219  29.7073606  58.3611565  45.3912793  28.5851052  58.0151217
  38.4225282  27.4396041  50.8094299  38.6411292  28.3713149  50.8282333
  38.8351056  27.0804016  51.5949103  47.2720048  17.0242173  44.4194284
  47.8251087  17.4437627  45.0784307  47.5090135  16.0977921  44.4617240
  43.2953148  23.0129247  60.1997048  43.1949875  23.9623604  60.1309139
  43.0774690  22.6847486  59.3273118  50.6498856  19.1342699  43.9272949
  50.0697525  19.7927503  43.5451001  50.3834788  18.3120043  43.5160366
  49.1002422  18.5347756  46.1294269  49.6002200  18.6464291  45.3208588
  49.7438030  18.2308809  46.7695077  43.1584418  26.4426386  59.0162110
  42.6751499  27.2426746  59.2225999  43.2445357  26.4534331  58.0629554
  52.7838270  21.3189310  46.6983636  53.5598660  21.8085762  46.9708253
  52.0586404  21.7447364  47.1555506  55.2210828  22.0316929  47.7557577
  55.8155319  21.7912665  47.0450885  55.2937412  21.3124060  48.3831113
  37.4407984  35.8750540  48.0700741  37.3062452  35.1150941  47.5038740
  37.0240046  36.5991440  47.6029530  57.5281901  25.3383130  46.5300998
  56.9681459  25.4076319  47.3032560  56.9225404  25.1624115  45.8100494
  50.1399537  28.0002106  40.4932116  50.0848340  27.8346378  39.5520560
  49.5145592  28.7078139  40.6494306  47.4545444  30.3051018  59.8185679
  48.3236603  30.4791670  59.4572314  46.9752195  31.1245435  59.6961408
  47.2647782  14.0952992  44.3263371  46.4980177  13.5411478  44.4720054
  47.6758486  14.1674860  45.1877523  39.2689543  20.3837788  58.4168553
  40.1321004  20.0274592  58.6271877  38.6954953  20.0451682  59.1043957
  59.1137920  42.0139644  49.2230954  59.7516329  41.8946391  48.5194294
  58.9958762  42.9620488  49.2818906  55.9227626  41.9667072  49.1592478
  55.5846137  41.8508137  48.2713013  56.7917394  41.5658237  49.1393484
  51.7814441  43.8202548  45.1489369  51.2179307  43.7292485  44.3805657
  51.6666837  43.0002453  45.6291862  56.4047409  43.1201924  55.1178684
  56.3936050  42.7254722  54.2459187  56.5668048  42.3867996  55.7112455
  49.3278873  45.3153740  47.9873590  50.1200165  44.9744565  47.5719889
  49.5675524  45.4248715  48.9075743  57.3614000  47.4873516  40.4603834
  56.7101980  48.0727597  40.0737848  58.1558363  48.0179711  40.5198872
  53.1254670  45.9039036  54.0657868  52.8344536  46.8084666  53.9504534
  53.7611654  45.9455563  54.7801937  54.0510877  43.2815884  50.6559227
  54.6474449  43.0571906  49.9416190  54.1085848  42.5400630  51.2584675
  53.6235905  40.7355319  38.4909418  53.8761426  40.2136841  37.7292881
  52.6860464  40.5721465  38.5936102  58.6679188  39.7391098  46.2984162
  59.4542277  39.3210521  45.9474579  58.9317892  40.6437190  46.4665810
  58.8389265  45.1763948  40.9972818  58.2035098  45.2498575  41.7093723
  58.5086672  45.7657547  40.3191898  64.0687615  39.6766331  47.2017140
  64.8012787  39.1065548  47.4354970  63.3126971  39.2887931  47.6423646
  53.3432194  42.6383425  40.6933793  53.2268452  41.9628329  41.3614878
  53.4534454  42.1515799  39.8765946  55.6863735  42.0993572  44.3980483
  55.3221942  41.5724193  45.1093404  56.5430851  41.7092041  44.2246968
  61.5913035  33.3887905  51.6611749  61.2596360  34.2583316  51.4372964
  60.9958649  33.0724189  52.3405779  55.3269222  37.1283472  39.3941831
  55.4943624  37.9963709  39.7612302  55.1366391  37.2910754  38.4703120
  51.5357036  42.0414248  47.0944366  50.6107533  41.9090462  47.3022058
  51.7841450  42.8208467  47.5914308  61.4841699  38.1082991  48.7405099
  60.5758576  38.0398400  48.4463860  61.4329295  38.5854936  49.5686924
  55.3058443  39.5841130  40.3788498  55.1858068  40.0298180  41.2173978
  54.6111031  39.9326447  39.8202036  53.0665335  52.3544771  44.0278629
  52.9889365  53.3052596  44.1067110  52.4626978  52.0090644  44.6853555
  55.5582565  39.5272637  56.6839996  54.7815899  40.0866557  56.6742861
  56.1973128  40.0129420  57.2054866  63.3503345  36.3099430  50.5182973
  62.7077725  36.6031963  49.8722767  62.8458274  36.1952350  51.3236169
  61.0043509  40.0562603  41.2068832  61.9161365  40.2889990  41.0316530
  60.4953156  40.6399647  40.6443911  53.8128937  42.3358090  56.2457963
  54.5543621  42.8743134  55.9692787  53.1065922  42.9624379  56.4029515
  59.2884277  44.4787231  54.8430125  59.6967633  44.0369641  54.0984757
  58.5661538  43.9039858  55.0964317  55.6415347  39.4159837  52.2163682
  56.4876542  39.8399251  52.3598331  55.5813984  38.7593462  52.9102245
  59.6113091  45.0388421  48.5982413  58.9821954  45.2034135  47.8958481
  59.2238753  45.4530031  49.3693377  63.4902323  45.9742859  45.9526777
  62.8053361  46.3541760  45.4023811  63.5746172  46.5838186  46.6858725
  58.7914792  37.0764206  53.8744855  58.5475724  37.8306266  53.3379131
  59.0674722  37.4549553  54.7092102  60.7453255  43.6202818  52.5522121
  60.9570150  44.2634578  51.8756502  60.6983003  42.7865135  52.0844051
  58.3479484  36.2320639  49.4558693  57.4863963  36.5301892  49.7475430
  58.3741918  36.4491038  48.5239726  55.1641053  44.7762829  45.8632499
  55.6279399  45.0550532  45.0737121  54.8997851  43.8746274  45.6805589
  52.0565134  44.3234311  48.8012262  52.6266491  44.7521579  48.1629746
  52.6473246  44.0416896  49.4996447  54.1009939  40.8985982  42.6722064
  54.8033982  41.3507025  43.1395990  53.7690568  40.2569801  43.3001957
  52.5490301  39.4897738  57.0473273  51.9188961  40.1714019  57.2808670
  52.4426389  39.3780820  56.1026411  61.8599083  46.4974774  50.7244478
  62.6816526  46.0954961  50.4427160  61.8561485  46.3943008  51.6760594
  55.6255686  46.0458817  52.8805189  55.6900119  46.5079224  53.7163360
  54.9166610  45.4156182  53.0087498  55.3403704  47.7126924  42.7484169
  55.2049379  48.5578460  43.1769017  55.8813516  47.9146202  41.9850103
  51.8271043  33.7918504  59.4098524  51.4337989  33.2384703  60.0846168
  52.6437184  34.1029083  59.8005042  50.6027986  48.3468119  45.4034847
  50.7794614  49.2686083  45.2155831  51.3984819  48.0326538  45.8329227
  54.7439004  35.2076383  57.0018781  55.4848718  35.8083536  56.9223243
  54.9756927  34.4654021  56.4436823  49.8880342  40.3932751  55.2797010
  49.7733857  39.4918008  55.5804109  49.0324860  40.6396447  54.9281827
  56.9672180  48.3350491  56.8784511  56.5236034  47.5486869  56.5605415
  57.6289394  48.5229641  56.2128402  51.7259301  49.8646292  51.4045189
  52.2766726  49.7363356  50.6322183  50.8870777  50.1641181  51.0540082
  59.0653418  48.6153291  54.9065912  59.0471894  49.4362172  54.4146181
  59.9873338  48.4907366  55.1316053  55.5226472  46.1297420  55.7489421
  56.0554809  45.3685708  55.5188729  54.9940553  45.8371072  56.4913575
  58.6896167  31.2357486  51.2783062  58.3460437  32.1259128  51.2022173
  59.0575130  31.0459144  50.4152647  46.7582018  43.5591017  44.0971665
  47.5957240  43.9688025  43.8805372  46.9360286  42.6190459  44.0671858
  58.6546450  41.2266097  39.7855497  58.1393073  41.9970702  40.0243885
  58.3823758  40.5531233  40.4088559  56.2393561  36.0715798  44.8440736
  55.3835157  35.6822649  44.6646375  56.6520513  36.1507759  43.9840521
  57.7692708  33.6062141  49.2432296  57.2657503  33.5692277  48.4300101
  58.0623315  34.5154884  49.3028952  54.0135594  33.6900871  48.2498477
  54.8788590  33.4943680  47.8904367  54.0813102  33.4611223  49.1767834
  63.6280724  43.9798452  41.7208671  62.8510167  43.6409611  41.2763833
  64.3072205  43.9851075  41.0463636  58.4432753  39.0993189  41.6115279
  58.1382889  39.4139339  42.4625422  59.3963195  39.1774609  41.6542612
  56.8879185  45.2583413  43.2608233  56.3600547  44.5236172  42.9481470
  56.3866688  46.0358089  43.0148201  61.8672031  43.4532433  48.3775279
  61.2095705  44.1431695  48.4655408  62.6712430  43.8428865  48.7209265
  60.6777490  41.8076806  46.4279221  61.1909372  42.4406798  46.9300930
  61.3278714  41.2078001  46.0622581  51.9467500  37.9507540  39.6410729
  51.1104812  38.2882227  39.9620004  51.8072269  37.8156520  38.7037866
  53.9220580  32.7944328  44.3489914  53.2684993  32.4793345  43.7246528
  53.8801054  32.1720068  45.0749737  55.0331785  43.0763623  36.2643206
  54.1258847  42.8452876  36.4634355  55.5302817  42.2801242  36.4517187
  57.9399864  51.7861130  39.1839892  57.2661563  52.0892827  39.7924850
  58.3265686  52.5890211  38.8345349  57.1558321  39.2826261  48.6737561
  56.2380882  39.5041208  48.5159249  57.5718464  39.3572572  47.8149269
  57.9393368  40.6817677  43.8040241  58.6865187  41.1939074  43.4947364
  58.2084958  40.3601730  44.6644635  56.2120019  43.1776218  40.7867196
  55.3031238  42.8935251  40.8839666  56.2415102  43.5975296  39.9270503
  61.4439286  46.7882807  44.5558363  60.9901613  45.9473717  44.6123554
  60.8133253  47.4244206  44.8933143  60.3872206  37.7174793  45.7859031
  59.6494962  37.2052180  46.1169273  60.6398979  37.2775175  44.9742308
  59.8872225  48.6259304  45.4908181  60.1795200  49.1864361  44.7720547
  60.3970846  48.9187865  46.2461341  60.4883833  30.4951045  46.3800800
  60.7942710  29.6348409  46.0926715  61.2136438  31.0868666  46.1799794
  54.7604913  40.7904838  46.8876991  54.8153522  39.8378675  46.8119468
  53.9496115  40.9464278  47.3718290  55.9096106  44.7184962  38.1255274
  55.4715536  44.0020820  37.6660912  56.6506547  44.9461076  37.5640366
  52.6997273  39.4081898  44.6467370  51.8865138  39.7076069  45.0532562
  53.1956267  39.0137587  45.3641852  54.8505850  49.4039655  46.5801635
  54.8082029  49.6300501  45.6510167  55.7668549  49.1703030  46.7287436
  58.2971484  39.8723723  53.4782264  58.6520872  40.0995196  54.3376730
  58.9443616  40.2042099  52.8559519  64.0269221  42.9942159  44.1831593
  63.8887120  43.1843755  43.2552782  63.6705440  43.7561541  44.6399644
  52.1911347  36.9800254  50.2628605  52.8310727  36.8389013  49.5651568
  51.3588878  36.6934767  49.8867207  64.0538601  45.0618686  49.1942864
  64.4875108  44.9693975  50.0425918  64.7670182  45.0376186  48.5562880
  52.9671651  46.2802684  46.3763597  53.7612250  45.7853004  46.1746172
  52.2563344  45.7520547  46.0131303  57.7866496  48.6620780  50.7275965
  57.8403518  49.2311716  51.4953681  56.9181277  48.8322665  50.3630002
  49.2754415  40.4245766  42.4523350  48.3452003  40.3630221  42.6693312
  49.3711887  39.9021719  41.6559991  50.6664889  38.3638336  52.2100416
  51.3387943  38.1555698  51.5613065  49.8394676  38.1660422  51.7705649
  64.9154150  45.1042386  51.7275750  65.1090040  46.0088197  51.9735025
  64.8154769  44.6449805  52.5614335  56.5690461  34.9900277  54.2266077
  55.9218376  35.6890226  54.1330554  57.3391477  35.4236421  54.5942325
  59.9769259  45.2549129  57.3016630  59.8254765  45.0259681  56.3846714
  59.9673939  46.2119730  57.3147975  56.7454595  42.8281042  52.2862897
  57.6746655  42.9792201  52.1131864  56.3245625  42.9165063  51.4311543
  55.5442927  46.8531706  50.0561434  55.4054013  46.4850491  50.9287373
  54.7557523  47.3679346  49.8845392  56.1391079  51.9540803  41.3986971
  56.3142835  51.4828846  42.2132594  55.4523867  52.5806569  41.6268232
  57.0948142  46.2313309  47.4450272  56.7597975  46.1914079  48.3407922
  56.5952088  45.5658025  46.9720683  51.0692386  41.6380939  52.9702853
  50.9312184  40.9061178  53.5714392  51.9797310  41.5489839  52.6887041
  60.0307334  43.5769343  37.7187332  59.4136505  42.8516171  37.6220385
  59.5623823  44.3378703  37.3754406  53.6974687  41.3500898  52.4586533
  54.4074306  40.7094090  52.4173152  53.6543995  41.6013793  53.3812714
  61.6861466  48.2868252  55.3793112  61.6274012  47.6027472  54.7123695
  62.0880984  49.0287242  54.9273738  52.4103621  38.3366116  54.2782173
  51.8740978  37.8856855  54.9303769  51.8220329  38.4712025  53.5352637
  50.7052165  55.1030165  48.1726831  50.9448763  55.7348690  48.8505850
  49.8621361  54.7518205  48.4592190  51.8205880  37.7954767  36.8408636
  50.9435346  37.6743568  36.4770883  52.2963633  37.0040846  36.5887525
  61.6878873  46.2507835  53.6107092  60.8005652  45.9133757  53.7333491
  62.2577424  45.5190867  53.8475857  48.1442742  37.4722124  51.3635167
  48.0600931  36.8647793  50.6285577  47.3225449  37.9631142  51.3644663
  55.2180026  50.9109288  50.5768335  55.1450198  51.7164259  51.0887640
  54.7757419  51.1101254  49.7516357  55.0069806  50.1481058  44.0871157
  54.2237328  50.6902738  44.1809381  55.7062551  50.6655037  44.4865398
  58.3166456  35.9575687  46.7305362  58.8135156  35.2045650  46.4106432
  57.5453438  35.9940004  46.1648571  66.1696214  41.6616053  48.3723654
  66.1586090  42.5440768  48.0017587  65.3013593  41.3087604  48.1778191
  57.6778710  50.8096122  52.7326494  58.3906682  51.4443587  52.6602395
  57.1868739  50.9059988  51.9166496  59.3996237  44.7147375  44.3043785
  58.4652516  44.8348837  44.1348490  59.5772905  43.8119841  44.0403795
  54.9001425  38.0993070  46.4577047  54.5299212  37.5464111  47.1457952
  55.3960517  37.4951204  45.9052047  62.7868788  40.5564694  44.8393820
  63.2529240  41.3892685  44.7654122  63.2376289  40.0909675  45.5439078
  52.7290623  48.5590565  53.5532065  53.4300083  49.1927048  53.7061459
  52.2585738  48.9005297  52.7927704  60.7585451  32.9245281  48.8784721
  59.8448531  33.1549508  49.0466928  61.1878552  33.0083725  49.7298753
  60.5291909  41.1135173  51.3784615  59.8763360  41.3611080  50.7237068
  60.9072289  40.2999311  51.0447092  57.4899083  51.1494866  45.4812785
  57.6721478  50.3316522  45.9440538  58.3132069  51.3662558  45.0437675
  57.8241249  50.0763051  42.7427834  58.3529015  49.5655506  42.1297996
  58.0869468  49.7605581  43.6073367  56.5779482  41.8554984  57.8650652
  55.9020119  41.7549113  58.5353027  57.4007116  41.6994198  58.3286649
  48.3258341  48.0926920  50.4863167  48.9111778  47.3470608  50.6191072
  48.1283180  48.4030877  51.3699831  51.1796997  51.1278168  45.5025610
  50.5107372  51.6124295  45.0189650  51.0409866  51.3747388  46.4168988
  55.3202265  53.1621911  52.1008268  55.8720573  53.3253533  52.8657353
  55.6608459  53.7526349  51.4288293  50.2966759  35.5097061  52.7030153
  50.3608085  36.3711892  52.2907550  50.2333879  34.8971063  51.9702511
  49.7719031  37.5820194  56.3503187  50.3991070  37.1997271  56.9640711
  48.9146950  37.3634396  56.7158880  58.4570653  51.1103887  49.0871950
  58.3321792  50.3093627  48.5782896  59.1149744  51.6050080  48.5985920
  60.5205561  48.9112907  50.7151500  59.5735897  48.7918258  50.6429827
  60.8688334  48.0235405  50.7977762  52.8805134  34.8007046  54.5389742
  53.4039536  35.0469342  55.3016052  52.6617468  35.6327081  54.1192880
  57.5251994  48.7065623  46.9155853  57.3776957  47.7782331  47.0963423
  58.3505488  48.7285714  46.4312928  61.1286116  49.5294182  48.0020725
  62.0532664  49.3237043  47.8645176  60.9601419  49.2810583  48.9110067
  54.0857679  35.7420741  52.2239413  53.7454500  34.9428554  52.6260093
  53.3796686  36.0422452  51.6516246  54.7374151  32.8270053  50.6766736
  55.5600221  32.3530532  50.5545626  54.9812215  33.6060537  51.1765422
  53.3782386  35.8558312  40.9729637  54.0990748  36.2339565  40.4693354
  52.7547690  36.5747189  41.0764615  57.5213509  36.5603461  41.9087970
  57.7377123  37.4428099  41.6076798  57.0407576  36.1689674  41.1793612
  52.2612730  39.5189174  48.4858714  52.1157311  39.8329477  49.3782996
  51.7837934  40.1374074  47.9329613  54.1209113  36.5091722  48.5339604
  54.1070682  35.6132815  48.1971902  54.8381541  36.5162386  49.1677890
  55.9735244  36.9429062  50.5792731  55.7153021  37.8646133  50.5777062
  55.4420284  36.5459497  51.2693196  60.9181432  50.0479849  43.3582817
  61.0918310  49.4826272  42.6056669  61.4110324  50.8480744  43.1762307
  53.5246009  35.3906102  43.8027174  53.6461920  34.4622748  44.0018062
  53.2348051  35.4044788  42.8905490  56.3937199  33.0761013  46.9393894
  56.4158896  33.1400346  45.9845873  56.8105258  32.2365521  47.1334400
  66.7720823  42.8116272  44.9773116  67.2151970  42.0623597  44.5792240
  65.8947334  42.8026409  44.5946848  61.9056605  49.3646614  40.4579715
  62.6007509  49.9853306  40.6767030  62.2479755  48.5141965  40.7332093
  47.5224414  41.1864415  54.3176532  46.7806150  41.3347050  54.9041163
  47.2017158  41.4472680  53.4543282  63.8048028  46.8146319  41.9867046
  64.3299352  47.1533592  41.2616366  63.7170380  45.8793335  41.8030180
  55.4668077  50.7280393  54.1156922  55.7755203  50.4829540  54.9879622
  56.2643559  50.9327031  53.6275793  55.4888689  52.8818303  46.3462299
  55.0493679  52.3894681  47.0395156  56.2396806  52.3391270  46.1054374
  47.9681028  49.0729843  46.3486927  48.7939048  48.7733615  45.9685571
  47.6175080  48.3037466  46.7976716  52.9362561  48.4256312  48.4184601
  52.3142570  47.7627017  48.1186829  53.6067428  48.4517443  47.7358248
  46.1689633  46.9916170  47.3075861  45.3321541  46.5638344  47.1259862
  46.1413278  47.1848613  48.2446652  53.0087088  36.9038100  58.0117107
  53.0575244  37.7800222  57.6294876  53.5509603  36.3615493  57.4388750
  63.6139809  44.2971689  54.6050972  63.6637814  44.1321697  55.5466495
  63.5053732  43.4298948  54.2148853  60.9043571  40.2802617  55.9210279
  61.8053434  40.1409082  55.6294277  60.9791546  40.4457072  56.8608456
  55.2386377  37.6569472  54.7663465  54.3689686  37.9503038  54.4946054
  55.4745857  38.2409917  55.4870729  65.1158006  46.7168631  54.8492994
  64.8242814  47.0798611  55.6856455  64.5030137  46.0035639  54.6706326
  66.3153688  44.2821511  47.3695564  67.1500580  44.7211315  47.5333124
  66.4512817  43.8060164  46.5503810  63.3645194  41.8401245  53.3173052
  63.8399316  42.0328892  52.5091903  62.4410759  41.8960431  53.0716435
  50.2528701  43.0025413  42.9004130  50.0074743  42.0987743  43.0984340
  50.4224615  43.0042563  41.9583608  57.9425411  33.8749089  52.2828886
  58.4607354  34.6110116  51.9575374  57.5880543  34.1813082  53.1175645
  49.5224348  38.7353770  40.3990292  48.8293593  38.8098125  39.7430328
  49.2776100  37.9714114  40.9211808  55.9971473  49.4708365  39.3654809
  55.4245440  50.0898553  38.9125280  56.5704267  50.0207727  39.8994731
  62.0646863  38.7167005  51.5501357  63.0164286  38.8165103  51.5713581
  61.8950314  37.9245274  52.0599442  60.0861243  35.8022589  51.7360758
  59.4911175  36.0827601  51.0407247  59.8010939  36.2916490  52.5077499
  59.2168733  49.7545516  40.4963391  60.1499406  49.6891077  40.6996266
  59.1291946  50.5901782  40.0377924  61.8456750  49.0711386  37.4567338
  61.7670381  48.7371249  38.3503096  62.6666417  49.5633154  37.4558811
  64.5434941  41.9373125  50.6643657  64.5111261  40.9989126  50.8503341
  65.1535565  42.0157162  49.9309482  56.3818272  40.8069178  36.7070861
  57.3277376  40.6775386  36.7759279  56.0032517  40.0683840  37.1840289
  64.6929429  38.7284169  50.7101940  64.1768478  37.9442625  50.5231869
  65.5769378  38.4002885  50.8748460  62.3540156  32.4725184  46.6697753
  62.1564977  32.1640272  47.5541085  62.9639862  33.1986823  46.7995683
  68.4426788  41.1396995  50.4024145  67.7159951  41.0052960  49.7940637
  68.0274075  41.4473823  51.2080863  56.2656964  44.8586924  58.1671518
  57.1859974  45.0365523  58.3611565  56.2306547  43.9142970  58.0151217
  54.5661189  38.7319155  36.6425746  53.6592644  38.4352267  36.7188460
  54.8437170  38.4348973  35.7760033  56.1823255  33.2756044  42.7969988
  55.3723983  32.9303129  43.1725234  56.8707672  32.9663588  43.3857599
  58.1113803  32.3534091  44.4194284  58.6644842  32.7729544  45.0784307
  58.3483889  31.4269839  44.4617240  54.1346902  38.3421165  60.1997048
  54.0343629  39.2915522  60.1309139  53.9168444  38.0139404  59.3273118
  53.3359974  35.5906090  36.7837726  54.1979138  35.9160988  37.0433543
  53.5210318  34.8037586  36.2710791  61.4892610  34.4634616  43.9272949
  60.9091279  35.1219420  43.5451001  61.2228543  33.6411961  43.5160366
  59.9396176  33.8639674  46.1294269  60.4395955  33.9756208  45.3208588
  60.5831784  33.5600727  46.7695077  53.9978172  41.7718304  59.0162110
  53.5145254  42.5718664  59.2225999  54.0839111  41.7826248  58.0629554
  49.9251510  45.6622838  51.0530544  50.8794763  45.6306781  50.9860475
  49.7264033  45.2013462  51.8680770  50.5150892  44.2323954  53.6201341
  51.3343781  44.7268033  53.6436179  50.7887700  43.3155922  53.5918909
  60.2717488  36.6234707  42.9829297  59.3843343  36.9084357  42.7649492
  60.6871477  36.4628470  42.1356574  63.6232024  36.6481228  46.6983636
  64.3992414  37.1377680  46.9708253  62.8980158  37.0739282  47.1555506
  66.0604583  37.3608847  47.7557577  66.6549074  37.1204583  47.0450885
  66.1331166  36.6415977  48.3831113  48.2801738  51.2042458  48.0700741
  48.1456206  50.4442859  47.5038740  47.8633801  51.9283358  47.6029530
  59.4160701  46.3879381  37.0777317  60.1196552  46.5929384  37.6934972
  58.6923350  46.9556143  37.3426400  60.2458512  42.1389243  43.1979587
  60.1893713  42.5957794  42.3587219  60.7986854  41.3779927  43.0202430
  64.0563318  37.9278974  44.0229706  63.8000252  37.5275610  44.8537914
  63.4316186  38.6422768  43.8979846  68.3675656  40.6675048  46.5300998
  67.8075214  40.7368237  47.3032560  67.7619159  40.4916032  45.8100494
  51.4370864  52.1011775  48.2819184  51.3203249  53.0457207  48.1797874
  50.6163311  51.7985336  48.6704983  61.3247399  46.8261910  39.1275777
  62.1593003  46.3943109  38.9453252  61.1631742  46.6543924  40.0552671
  60.9793291  43.3294024  40.4932116  60.9242095  43.1638295  39.5520560
  60.3539346  44.0370057  40.6494306  58.2939198  45.6342936  59.8185679
  59.1630358  45.8083588  59.4572314  57.8145950  46.4537352  59.6961408
  54.2889417  32.8302133  40.0717435  54.2768086  33.7743973  40.2285705
  55.1812838  32.6472278  39.7776896  54.2178981  51.5071023  48.1585191
  53.2674612  51.5072885  48.0449563  54.5211467  50.7603758  47.6421226
  58.1041536  29.4244909  44.3263371  57.3373932  28.8703396  44.4720054
  58.5152241  29.4966778  45.1877523  66.7621380  57.2958990  49.1592478
  66.4239892  57.1800054  48.2713013  67.6311148  56.8950155  49.1393484
  62.6208196  59.1494466  45.1489369  62.0573061  59.0584403  44.3805657
  62.5060591  58.3294371  45.6291862  60.1672628  60.6445658  47.9873590
  60.9593920  60.3036482  47.5719889  60.4069278  60.7540633  48.9075743
  62.1263382  59.9054571  40.8590968  62.8994258  59.3583558  40.7203844
  62.4788781  60.7698820  41.0705430  64.4629660  56.0647237  38.4909418
  64.7155180  55.5428758  37.7292881  63.5254219  55.9013382  38.5936102
  64.1825948  57.9675343  40.6933793  64.0662207  57.2920246  41.3614878
  64.2928208  57.4807717  39.8765946  66.5257489  57.4285490  44.3980483
  66.1615697  56.9016111  45.1093404  67.3824605  57.0383959  44.2246968
  66.1662976  52.4575390  39.3941831  66.3337379  53.3255626  39.7612302
  65.9760145  52.6202672  38.4703120  62.3750791  57.3706166  47.0944366
  61.4501287  57.2382380  47.3022058  62.6235204  58.1500385  47.5914308
  66.1452197  54.9133047  40.3788498  66.0251822  55.3590098  41.2173978
  65.4504786  55.2618365  39.8202036  59.7359602  57.0139439  47.9288155
  59.8651983  57.2673918  48.8427567  59.0557053  57.6067147  47.6092810
  62.8958889  59.6526229  48.8012262  63.4660246  60.0813497  48.1629746
  63.4867000  59.3708813  49.4996447  64.9403694  56.2277899  42.6722064
  65.6427737  56.6798943  43.1395990  64.6084322  55.5861718  43.3001957
  58.6829028  54.4861452  47.9739197  57.8928082  54.7418981  47.4979308
  59.1740275  55.3009790  48.0791238  60.6343773  54.8506031  44.9322674
  59.8374936  54.9624726  45.4506170  60.4069365  55.1892684  44.0663564
  56.9666731  54.7391943  50.4054188  57.2174769  55.6238952  50.6711764
  57.5026279  54.5596544  49.6329280  59.6326856  60.5594280  43.3212094
  60.1451376  61.3537530  43.4717659  60.2849568  59.8620571  43.2545695
  57.5975772  58.8882934  44.0971665  58.4350994  59.2979943  43.8805372
  57.7754040  57.9482377  44.0671858  67.0787316  51.4007716  44.8440736
  66.2228912  51.0114566  44.6646375  67.4914267  51.4799677  43.9840521
  64.8529348  49.0192789  48.2498477  65.7182345  48.8235597  47.8904367
  64.9206857  48.7903141  49.1767834  62.4591667  51.2494997  45.6214844
  63.0335419  51.0270178  44.8888037  63.0462650  51.3183691  46.3743445
  62.7861254  53.2799458  39.6410729  61.9498566  53.6174144  39.9620004
  62.6466024  53.1448438  38.7037866  64.7614335  48.1236246  44.3489914
  64.1078747  47.8085263  43.7246528  64.7194809  47.5011986  45.0749737
  65.8725540  58.4055541  36.2643206  64.9652601  58.1744794  36.4634355
  66.3696572  57.6093160  36.4517187  67.9952075  54.6118179  48.6737561
  67.0774637  54.8333126  48.5159249  68.4112219  54.6864490  47.8149269
  67.0513773  58.5068136  40.7867196  66.1424992  58.2227168  40.8839666
  67.0808857  58.9267214  39.9270503  57.6201944  56.2273650  44.7682398
  57.4226343  55.6343010  44.0433465  57.0648608  55.9225860  45.4858337
  65.5998667  56.1196756  46.8876991  65.6547277  55.1670593  46.8119468
  64.7889869  56.2756195  47.3718290  63.5391027  54.7373816  44.6467370
  62.7258893  55.0367986  45.0532562  64.0350021  54.3429505  45.3641852
  63.0305102  52.3092171  50.2628605  63.6704481  52.1680931  49.5651568
  62.1982632  52.0226685  49.8867207  63.8065406  61.6094602  46.3763597
  64.6006004  61.1144922  46.1746172  63.0957098  61.0812465  46.0131303
  60.1148169  55.7537684  42.4523350  59.1845757  55.6922139  42.6693312
  60.2105641  55.2313636  41.6559991  60.0333718  52.2792496  45.0401592
  60.2940536  53.1937830  44.9310752  60.8550891  51.8116939  45.1898205
  61.5058644  53.6930254  52.2100416  62.1781697  53.4847616  51.5613065
  60.6788430  53.4952340  51.7705649  62.6599634  53.1246685  36.8408636
  61.7829101  53.0035486  36.4770883  63.1357388  52.3332763  36.5887525
  54.1801775  57.9123845  46.9350143  54.8672814  57.5985575  46.3471159
  54.0249903  58.8165210  46.6617395  58.9836497  52.8014041  51.3635167
  58.8994685  52.1939711  50.6285577  58.1619203  53.2923060  51.3644663
  65.7395179  53.4284988  46.4577047  65.3692967  52.8756028  47.1457952
  66.2354272  52.8243121  45.9052047  53.7569751  55.9924438  49.2067610
  53.7953850  55.4588029  50.0004729  53.2510044  55.4659644  48.5878588
  61.1360513  50.8388979  52.7030153  61.2001840  51.7003810  52.2907550
  61.0727633  50.2262980  51.9702511  57.3878328  54.7188540  42.2821542
  57.6831769  53.8099219  42.2288596  56.4866364  54.6976280  41.9602544
  60.9172575  52.7944537  48.2649090  60.1959161  53.4080505  48.1256564
  61.7065831  53.3302302  48.1865736  59.1166170  52.4002638  42.4060867
  58.7878876  51.5200017  42.2235973  59.4705541  52.3450307  43.2937256
  62.2307993  52.6875608  42.7736345  62.5704066  53.2161529  42.0514953
  62.6780114  53.0256014  43.5494911  64.9251434  51.0712659  52.2239413
  64.5848254  50.2720472  52.6260093  64.2190440  51.3714369  51.6516246
  65.5767906  48.1561971  50.6766736  66.3993975  47.6822449  50.5545626
  65.8205969  48.9352455  51.1765422  64.2176140  51.1850229  40.9729637
  64.9384503  51.5631482  40.4693354  63.5941444  51.9039106  41.0764615
  63.1006484  54.8481092  48.4858714  62.9551065  55.1621395  49.3782996
  62.6231688  55.4665992  47.9329613  64.9602867  51.8383640  48.5339604
  64.9464436  50.9424733  48.1971902  65.6775295  51.8454303  49.1677890
  66.8128998  52.2720980  50.5792731  66.5546776  53.1938050  50.5777062
  66.2814038  51.8751414  51.2693196  57.5752147  57.3886436  51.4246376
  57.0305615  58.1646244  51.5566650  58.4531496  57.7357241  51.2665497
  64.3639763  50.7198020  43.8027174  64.4855674  49.7914666  44.0018062
  64.0741806  50.7336706  42.8905490  67.2330954  48.4052930  46.9393894
  67.2552650  48.4692263  45.9845873  67.6499013  47.5657439  47.1334400
  58.8074782  64.4021761  46.3486927  59.6332802  64.1025533  45.9685571
  58.4568834  63.6329383  46.7976716  57.0083387  62.3208087  47.3075861
  56.1715296  61.8930262  47.1259862  56.9807033  62.5140531  48.2446652
  61.0922455  58.3317330  42.9004130  60.8468497  57.4279660  43.0984340
  61.2618370  58.3334481  41.9583608  60.3618103  54.0645688  40.3990292
  59.6687348  54.1390043  39.7430328  60.1169855  53.3006031  40.9211808
  67.2212026  56.1361096  36.7070861  68.1671131  56.0067304  36.7759279
  66.8426271  55.3975758  37.1840289  65.4054943  54.0611072  36.6425746
  64.4986399  53.7644185  36.7188460  65.6830924  53.7640890  35.7760033
  56.3232884  55.3817436  47.0924793  56.0035668  54.5282744  46.7999167
  55.7766312  55.5966014  47.8482760  60.1012791  58.0979877  50.8094299
  60.3198801  59.0296984  50.8282333  60.5138565  57.7387851  51.5949103
  67.0217009  48.6047962  42.7969988  66.2117737  48.2595047  43.1725234
  67.7101426  48.2955506  43.3857599  64.1753728  50.9198007  36.7837726
  65.0372892  51.2452906  37.0433543  64.3604072  50.1329503  36.2710791
  56.1921144  59.0020347  49.0617914  55.4984615  58.5874300  48.5487869
  56.9394135  59.0440884  48.4651333  58.1057886  58.9338601  46.9383929
  58.0828574  59.0326288  45.9865812  58.4158523  59.7803752  47.2601095
  56.6079561  53.8954006  54.3193538  57.2538424  53.3852960  54.8080764
  56.3996712  54.6322687  54.8936964  65.1283171  48.1594050  40.0717435
  65.1161841  49.1035890  40.2285705  66.0206593  47.9764196  39.7776896
  31.3877827  -1.2976941  30.7523936  31.3101857  -0.3469116  30.8312416
  30.7839471  -1.6431069  31.4098862  29.0264657   1.4508453  34.8972138
  29.2661255   2.0826977  35.5751156  28.1833853   1.0996493  35.1837497
  29.5009489  -2.5243545  32.2270916  28.8319864  -2.0397417  31.7434956
  29.3622359  -2.2774325  33.1414295  33.6414758  -0.4899801  38.8253575
  34.1933066  -0.3268180  39.5902660  33.9820951   0.1004636  38.1533600
  33.8101181  -0.7703410  33.0707606  33.3706171  -1.2627032  33.7640462
  34.5609298  -1.3130443  32.8299681  26.6014231  -2.4479255  34.7946048
  26.4668699  -3.2078854  34.2284046  26.1846293  -1.7238355  34.3274837
  29.7583357  -1.5509938  35.0064491  29.6415741  -0.6064506  34.9043181
  28.9375803  -1.8536376  35.3950290  30.7837871  -0.8981676  38.2220419
  31.6865117  -0.8658066  38.5386914  30.5575241  -1.8281225  38.2366755
  48.2744166   3.6909849  35.9476260  48.9122576   3.5716596  35.2439600
  48.1565009   4.6390693  36.0064212  45.0833873   3.6437277  35.8837785
  44.7452384   3.5278342  34.9958320  45.9523641   3.2428442  35.8638791
  40.9420688   5.4972753  31.8734676  40.3785553   5.4062690  31.1050964
  40.8273083   4.6772658  32.3537168  45.5653656   4.7972129  41.8423990
  45.5542296   4.4024927  40.9704494  45.7274295   4.0638201  42.4357762
  38.4885120   6.9923945  34.7118896  39.2806412   6.6514770  34.2965196
  38.7281770   7.1018920  35.6321050  46.5220247   9.1643721  27.1849141
  45.8708227   9.7497801  26.7983155  47.3164610   9.6949916  27.2444178
  40.4475874   6.2532858  27.5836275  41.2206750   5.7061845  27.4449151
  40.8001273   7.1177107  27.7950737  42.2860917   7.5809240  40.7903174
  41.9950783   8.4854871  40.6749841  42.9217901   7.6225768  41.5047244
  43.2117124   4.9586089  37.3804534  43.8080696   4.7342111  36.6661497
  43.2692095   4.2170834  37.9829982  42.7842152   2.4125524  25.2154725
  43.0367673   1.8907046  24.4538188  41.8466711   2.2491670  25.3181409
  47.9995512   6.8534153  27.7218125  47.3641345   6.9268779  28.4339030
  47.6692919   7.4427752  27.0437204  42.5038441   4.3153630  27.4179100
  42.3874699   3.6398534  28.0860184  42.6140701   3.8286004  26.6011253
  47.2450802   7.2670656  37.7852968  46.9451525   8.1695695  37.6768775
  46.9001861   7.0002839  38.6374121  40.6963283   3.7184453  33.8189673
  39.7713780   3.5860667  34.0267364  40.9447696   4.4978672  34.3159615
  38.0572094   3.3617726  34.6533462  38.1864475   3.6152205  35.5672873
  37.3769546   3.9545434  34.3338117  42.2271582  14.0314976  30.7523936
  42.1495611  14.9822801  30.8312416  41.6233225  13.6860849  31.4098862
  48.4490523   6.1557436  41.5675431  48.8573879   5.7139846  40.8230064
  47.7267785   5.5810063  41.8209624  48.7719338   6.7158626  35.3227720
  48.1428200   6.8804340  34.6203788  48.3845000   7.1300236  36.0938684
  52.6508570   7.6513064  32.6772084  51.9659608   8.0311965  32.1269117
  52.7352419   8.2608391  33.4104032  49.9059501   5.2973023  39.2767427
  50.1176397   5.9404783  38.6001808  49.8589250   4.4635340  38.8089357
  44.3247300   6.4533034  32.5877805  44.7885645   6.7320737  31.7982428
  44.0604098   5.5516479  32.4050896  41.2171381   6.0004516  35.5257568
  41.7872738   6.4291784  34.8875053  41.8079493   5.7187101  36.2241754
  43.2616186   2.5756187  29.3967370  43.9640229   3.0277230  29.8641297
  42.9296814   1.9340005  30.0247263  41.7096547   1.1667943  43.7718580
  41.0795208   1.8484224  44.0053977  41.6032635   1.0551025  42.8271718
  37.0041520   0.8339739  34.6984504  36.2140574   1.0897268  34.2224614
  37.4952767   1.6488077  34.8036544  51.0205329   8.1744978  37.4489785
  51.8422773   7.7725166  37.1672466  51.0167732   8.0713213  38.4005901
  38.9556265   1.1984319  31.6567981  38.1587428   1.3103013  32.1751476
  38.7281857   1.5370971  30.7908871  44.7861933   7.7229022  39.6050495
  44.8506365   8.1849429  40.4408667  44.0772857   7.0926387  39.7332805
  35.2879223   1.0870230  37.1299495  35.5387261   1.9717240  37.3957071
  35.8238771   0.9074831  36.3574587  44.5009950   9.3897129  29.4729476
  44.3655625  10.2348665  29.9014323  45.0419763   9.5916407  28.7095409
  37.9539348   6.9072567  30.0457401  38.4663868   7.7015818  30.1962965
  38.6062061   6.2098858  29.9791002  39.7634233  10.0238324  32.1280154
  39.9400861  10.9456288  31.9401138  40.5591066   9.7096743  32.5574534
  39.0486589   2.0702955  42.0042317  38.9340104   1.1688213  42.3049416
  38.1931107   2.3166652  41.6527134  46.1278427  10.0120696  43.6029818
  45.6842281   9.2257074  43.2850722  46.7895640  10.1999846  42.9373708
  48.2259665  10.2923496  41.6311219  48.2078140  11.1132377  41.1391488
  49.1479585  10.1677571  41.8561360  44.6832719   7.8067625  42.4734727
  45.2161056   7.0455913  42.2434035  44.1546800   7.5141277  43.2158882
  35.9188265   5.2361222  30.8216971  36.7563487   5.6458230  30.6050679
  36.0966532   4.2960664  30.7917165  52.7886971   5.6568657  28.4453978
  52.0116414   5.3179816  28.0009140  53.4678452   5.6621280  27.7708943
  46.0485432   6.9353618  29.9853539  45.5206793   6.2006377  29.6726777
  45.5472935   7.7128294  29.7393508  51.0278278   5.1302638  35.1020586
  50.3701952   5.8201900  35.1900714  51.8318677   5.5199070  35.4454572
  44.1938032   4.7533828  22.9888512  43.2865094   4.5223081  23.1879661
  44.6909064   3.9571447  23.1762494  47.1006111  13.4631335  25.9085198
  46.4267810  13.7663032  26.5170156  47.4871933  14.2660415  25.5590656
  45.3726265   4.8546423  27.5112502  44.4637485   4.5705456  27.6084972
  45.4021349   5.2745501  26.6515809  50.6045533   8.4653012  31.2803670
  50.1507860   7.6243922  31.3368860  49.9739500   9.1014411  31.6178450
  49.0478472  10.3029509  32.2153488  49.3401446  10.8634566  31.4965854
  49.5577093  10.5958070  32.9706647  35.9414436   2.5751937  31.4927705
  35.7438836   1.9821298  30.7678771  35.3861100   2.2704147  32.2103643
  45.0702353   6.3955166  24.8500581  44.6321783   5.6791025  24.3906218
  45.8112794   6.6231281  24.2885672  44.0112097  11.0809860  33.3046941
  43.9688276  11.3070706  32.3755473  44.9274796  10.8473235  33.4532742
  53.2144848   6.7388891  35.9188171  53.6481354   6.6464180  36.7671225
  53.9276428   6.7146391  35.2808187  42.1277898   7.9572889  33.1008904
  42.9218497   7.4623209  32.8991479  41.4169590   7.4290752  32.7376610
  46.9472743  10.3390985  37.4521272  47.0009765  10.9081921  38.2198988
  46.0787524  10.5092870  37.0875309  38.4360662   2.1015971  29.1768657
  37.5058250   2.0400426  29.3938619  38.5318133   1.5791924  28.3805298
  54.0760397   6.7812591  38.4521056  54.2696287   7.6858402  38.6980331
  53.9761015   6.3220010  39.2859641  49.1375506   6.9319334  44.0261937
  48.9861012   6.7029886  43.1092021  49.1280185   7.8889935  44.0393282
  45.9060842   4.5051247  39.0108203  46.8352902   4.6562406  38.8377171
  45.4851872   4.5935267  38.1556850  44.7049174   8.5301911  36.7806741
  44.5660260   8.1620695  37.6532679  43.9163770   9.0449550  36.6090699
  46.2554389   7.9083514  34.1695579  45.9204222   7.8684284  35.0653229
  45.7558335   7.2428230  33.6965989  40.2298633   3.3151144  39.6948160
  40.0918431   2.5831383  40.2959699  41.1403557   3.2260044  39.4132348
  49.1913581   5.2539548  24.4432639  48.5742751   4.5286376  24.3465691
  48.7230069   6.0148908  24.0999713  42.8580934   3.0271103  39.1831840
  43.5680552   2.3864295  39.1418458  42.8150242   3.2783998  40.1058020
  50.8467712   9.9638456  42.1038419  50.7880259   9.2797677  41.4369002
  51.2487231  10.7057446  41.6519045  50.8485120   7.9278040  40.3352399
  49.9611899   7.5903962  40.4578797  51.4183671   7.1961072  40.5721164
  32.5014267   4.2602132  33.6595450  33.1885307   3.9463862  33.0716465
  32.3462396   5.1643497  33.3862701  44.3786273  12.5879493  37.3013642
  44.3056445  13.3934464  37.8132946  43.9363666  12.7871459  36.4761663
  44.1676053  11.8251263  30.8116463  43.3843575  12.3672943  30.9054688
  44.8668798  12.3425242  31.2110705  46.8384957  12.4866327  39.4571800
  47.5512929  13.1213792  39.3847702  46.3474985  12.5830193  38.6411802
  48.5602484   6.3917579  31.0289092  47.6258762   6.5119042  30.8593796
  48.7379152   5.4890046  30.7649102  41.8896870  10.2360770  40.2777371
  42.5906330  10.8697253  40.4306766  41.4191985  10.5775502  39.5173011
  50.0151266   8.5778720  28.5625278  50.2911110   8.4635315  29.4719152
  49.1455765   8.1796205  28.5237451  46.9847496  11.7533256  29.4673140
  47.5135262  11.2425711  28.8543303  47.2475715  11.4375786  30.3318673
  45.7385729   3.5325189  44.5895959  45.0626366   3.4319318  45.2598334
  46.5613363   3.3764402  45.0531956  37.4864588   9.7697125  37.2108474
  38.0718025   9.0240813  37.3436378  37.2889427  10.0801082  38.0945138
  40.3403243  12.8048373  32.2270916  39.6713619  13.2894500  31.7434956
  40.2016113  13.0517593  33.1414295  32.0782243   2.3402725  35.9312917
  32.1166343   1.8066316  36.7250035  31.5722536   1.8137931  35.3123894
  49.3319386   9.6653374  44.6802229  49.8759290  10.2783332  44.1857184
  48.7506231  10.2232952  45.1969242  35.7090821   1.0666828  29.0066848
  36.0044262   0.1577506  28.9533902  34.8078856   1.0454567  28.6847851
  49.6811808  10.5883112  37.4396807  48.7342143  10.4688463  37.3675134
  50.0294581   9.7005610  37.5223068  46.6858241  10.3835828  33.6401159
  46.5383203   9.4552535  33.8208729  47.5111735  10.4055919  33.1558234
  50.2892363  11.2064387  34.7266032  51.2138910  11.0007248  34.5890483
  50.1207666  10.9580788  35.6355373  41.4218977   1.1959379  35.2104021
  41.2763557   1.5099682  36.1028303  40.9444180   1.8144279  34.6574920
  50.0787679  11.7250054  30.0828123  50.2524557  11.1596477  29.3301976
  50.5716570  12.5250949  29.9007613  35.8964639   3.7364723  38.1491682
  35.3518107   4.5124531  38.2811957  36.7743989   4.0835528  37.9910804
  51.0662852  11.0416819  27.1825022  51.7613756  11.6623511  27.4012336
  51.4086002  10.1912170  27.4577400  36.6830661   2.8634620  41.0421839
  35.9412397   3.0117255  41.6286469  36.3623405   3.1242885  40.1788588
  52.9654275   8.4916524  28.7112352  53.4905599   8.8303797  27.9861672
  52.8776627   7.5563539  28.5275487  44.6274323  12.4050598  40.8402229
  44.9361450  12.1599745  41.7124929  45.4249805  12.6097236  40.3521099
  37.1287274  10.7500048  33.0732234  37.9545294  10.4503820  32.6930877
  36.7781326   9.9807671  33.5222022  42.0968808  10.1026517  35.1429907
  41.4748817   9.4397222  34.8432135  42.7673674  10.1287648  34.4603555
  35.3295879   8.6686375  34.0321167  34.4927788   8.2408549  33.8505169
  35.3019525   8.8618818  34.9691958  52.6548181   9.1249428  44.0163550
  51.8643724   9.1073567  43.4768050  52.4181535   9.6637721  44.7712587
  52.7746056   5.9741894  41.3296279  52.8244061   5.8091902  42.2711802
  52.6659979   5.1069153  40.9394160  41.6582314   8.6530440  28.6188368
  41.8070435   9.3365904  27.9655041  42.4648758   8.6335530  29.1337824
  54.2764253   8.3938836  41.5738300  53.9849061   8.7568816  42.4101761
  53.6636384   7.6805844  41.3951633  39.4134947   4.6795617  29.6249437
  39.1680989   3.7757947  29.8229647  39.5830862   4.6812768  28.6828915
  45.1577720  11.1478570  26.0900115  44.5851687  11.7668757  25.6370587
  45.7310514  11.6977932  26.6240037  48.3774980  11.4315720  27.2208698
  49.3105653  11.3661282  27.4241573  48.2898193  12.2671987  26.7623230
  51.0062996  10.7481591  24.1812645  50.9276628  10.4141454  25.0748403
  51.8272663  11.2403359  24.1804117  45.4263211   6.5357129  44.8916825
  46.3466221   6.7135728  45.0856871  45.3912794   5.5913175  44.7396524
  34.6445376   1.7295723  33.8170099  34.3248160   0.8761031  33.5244473
  34.0978804   1.9444301  34.5728067  38.4225284   4.4458164  37.5339606
  38.6411293   5.3775272  37.5527640  38.8351057   4.0866138  38.3194410
  34.5133636   5.3498634  35.7863221  33.8197107   4.9352587  35.2733175
  35.2606627   5.3919171  35.1896640  43.1584419   3.4488508  45.7407416
  42.6751501   4.2488869  45.9471306  43.2445358   3.4596453  44.7874860
  36.4270379   5.2816888  33.6629236  36.4041067   5.3804575  32.7111119
  36.7371015   6.1282039  33.9846402  39.0857756   7.3393043  37.7775850
  40.0401010   7.3076985  37.7105782  38.8870280   6.8783667  38.5926076
  39.6757139   5.9094159  40.3446648  40.4950028   6.4038238  40.3681485
  39.9493946   4.9926127  40.3164215  37.4407985  12.8812663  34.7946048
  37.3062453  12.1213064  34.2284046  37.0240048  13.6053562  34.3274837
  48.5766948   8.0649586  23.8022623  49.2802798   8.2699589  24.4180279
  47.8529597   8.6326348  24.0671707  50.4853646   8.5032115  25.8521083
  51.3199250   8.0713314  25.6698558  50.3237989   8.3314129  26.7797978
  50.1399538   5.0064229  27.2177423  50.0848342   4.8408500  26.2765867
  49.5145593   5.7140262  27.3739612  34.9292053   0.2432293  41.0438845
  35.5750916  -0.2668753  41.5326070  34.7209204   0.9800975  41.6182270
  47.4545445   7.3113141  46.5430986  48.3236605   7.4853793  46.1817620
  46.9752197   8.1307557  46.4206715  43.3785227  13.1841228  34.8830498
  42.4280858  13.1843090  34.7694870  43.6817713  12.4373963  34.3666532
  59.1137921  19.0201766  35.9476260  59.7516331  18.9008514  35.2439600
  58.9958764  19.9682610  36.0064212  56.4047410  20.1264046  41.8423990
  56.3936051  19.7316845  40.9704494  56.5668050  19.3930119  42.4357762
  53.6235906  17.7417442  25.2154725  53.8761427  17.2198963  24.4538188
  52.6860466  17.5783587  25.3181409  58.6679189  16.7453220  33.0229468
  59.4542278  16.3272643  32.6719885  58.9317894  17.6499313  33.1911117
  58.8389267  22.1826071  27.7218125  58.2035100  22.2560697  28.4339030
  58.5086673  22.7719669  27.0437204  64.0687616  16.6828454  33.9262447
  64.8012788  16.1127670  34.1600276  63.3126972  16.2950054  34.3668952
  61.5913037  10.3950028  38.3857055  61.2596362  11.2645439  38.1618270
  60.9958650  10.0786312  39.0651086  55.3269223  14.1345595  26.1187138
  55.4943625  15.0025831  26.4857609  55.1366392  14.2972876  25.1948427
  58.0844556  22.5962574  37.7852968  57.7845279  23.4987612  37.6768775
  57.7395616  22.3294757  38.6374121  61.4841700  15.1145114  35.4650405
  60.5758577  15.0460522  35.1709166  61.4329296  15.5917059  36.2932231
  55.3058444  16.5903252  27.1033805  55.1858069  17.0360303  27.9419285
  54.6111032  16.9388570  26.5447343  55.5582566  16.5334759  43.4085303
  54.7815900  17.0928680  43.3988167  56.1973129  17.0191542  43.9300173
  63.3503346  13.3161552  37.2428279  62.7077727  13.6094085  36.5968074
  62.8458275  13.2014473  38.0481476  61.0043510  17.0624725  27.9314139
  61.9161366  17.2952112  27.7561836  60.4953157  17.6461770  27.3689217
  53.8128938  19.3420213  42.9703270  54.5543623  19.8805257  42.6938093
  53.1065924  19.9686502  43.1274822  59.2884278  21.4849353  41.5675431
  59.6967634  21.0431764  40.8230064  58.5661539  20.9101981  41.8209624
  55.6415348  16.4221960  38.9408988  56.4876543  16.8461374  39.0843637
  55.5813985  15.7655584  39.6347551  63.4902324  22.9804982  32.6772084
  62.8053362  23.3603883  32.1269117  63.5746174  23.5900308  33.4104032
  58.7914793  14.0826328  40.5990162  58.5475725  14.8368389  40.0624437
  59.0674724  14.4611676  41.4337409  60.7453256  20.6264941  39.2767427
  60.9570151  21.2696701  38.6001808  60.6983004  19.7927257  38.8089357
  58.3479485  13.2382761  36.1804000  57.4863964  13.5364015  36.4720737
  58.3741920  13.4553160  35.2485032  54.1009940  17.9048104  29.3967370
  54.8033984  18.3569148  29.8641297  53.7690569  17.2631923  30.0247263
  52.5490302  16.4959861  43.7718580  51.9188962  17.1776142  44.0053977
  52.4426390  16.3842943  42.8271718  61.8599084  23.5036896  37.4489785
  62.6816528  23.1017083  37.1672466  61.8561487  23.4005130  38.4005901
  51.8271045  10.7980627  46.1343831  51.4337990  10.2446825  46.8091475
  52.6437185  11.1091205  46.5250348  54.7439006  12.2138506  43.7264087
  55.4848719  12.8145659  43.6468550  54.9756928  11.4716144  43.1682130
  49.8880344  17.3994873  42.0042317  49.7733859  16.4980130  42.3049416
  49.0324861  17.6458570  41.6527134  59.0653419  25.6215413  41.6311219
  59.0471895  26.4424294  41.1391488  59.9873339  25.4969489  41.8561360
  58.6896169   8.2419609  38.0028369  58.3460438   9.1321250  37.9267480
  59.0575131   8.0521266  37.1397954  58.6546451  18.2328220  26.5100804
  58.1393075  19.0032825  26.7489192  58.3823760  17.5593356  27.1333866
  56.2393562  13.0777921  31.5686042  55.3835159  12.6884771  31.3891681
  56.6520514  13.1569882  30.7085828  57.7692709  10.6124264  35.9677602
  57.2657505  10.5754399  35.1545408  58.0623316  11.5217007  36.0274259
  54.0135595  10.6962994  34.9743784  54.8788592  10.5005802  34.6149673
  54.0813104  10.4673345  35.9013141  58.4432754  16.1055312  28.3360585
  58.1382890  16.4201461  29.1870728  59.3963197  16.1836732  28.3787918
  61.8672032  20.4594556  35.1020586  61.2095707  21.1493817  35.1900714
  62.6712432  20.8490988  35.4454572  51.6197914  12.9265202  32.3460151
  52.1941666  12.7040383  31.6133344  52.2068896  12.9953896  33.0988752
  60.6777491  18.8138929  33.1524527  61.1909373  19.4468920  33.6546237
  61.3278715  18.2140124  32.7867887  51.9467501  14.9569663  26.3656036
  51.1104813  15.2944349  26.6865311  51.8072271  14.8218642  25.4283173
  53.9220582   9.8006451  31.0735220  53.2684994   9.4855468  30.4491835
  53.8801056   9.1782191  31.7995043  55.0331786  20.0825746  22.9888512
  54.1258848  19.8514999  23.1879661  55.5302818  19.2863365  23.1762494
  57.1558322  16.2888384  35.3982868  56.2380883  16.5103331  35.2404556
  57.5718466  16.3634695  34.5394575  57.9393370  17.6879800  30.5285548
  58.6865189  18.2001197  30.2192670  58.2084959  17.3663852  31.3889942
  56.2120020  20.1838340  27.5112502  55.3031239  19.8997373  27.6084972
  56.2415104  20.6037419  26.6515809  61.4439287  23.7944930  31.2803670
  60.9901614  22.9535840  31.3368860  60.8133254  24.4306328  31.6178450
  60.3872207  14.7236916  32.5104337  59.6494964  14.2114302  32.8414580
  60.6398980  14.2837298  31.6987614  59.8872227  25.6321427  32.2153488
  60.1795201  26.1926484  31.4965854  60.3970847  25.9249988  32.9706647
  55.9096108  21.7247084  24.8500581  55.4715538  21.0082943  24.3906218
  56.6506549  21.9523199  24.2885672  58.2971486  16.8785845  40.2027571
  58.6520873  17.1057318  41.0622036  58.9443617  17.2104222  39.5804826
  64.0269222  20.0004281  30.9076900  63.8887121  20.1905877  29.9798089
  63.6705441  20.7623664  31.3644951  64.0538602  22.0680808  35.9188171
  64.4875109  21.9756097  36.7671225  64.7670183  22.0438309  35.2808187
  57.7866497  25.6682902  37.4521272  57.8403519  26.2373839  38.2198988
  56.9181278  25.8384787  37.0875309  64.9154152  22.1104509  38.4521056
  65.1090042  23.0150319  38.6980331  64.8154770  21.6511928  39.2859641
  56.5690462  11.9962399  40.9511384  55.9218377  12.6952349  40.8575860
  57.3391478  12.4298543  41.3187632  59.9769260  22.2611252  44.0261937
  59.8254767  22.0321803  43.1092021  59.9673940  23.2181853  44.0393282
  56.7454597  19.8343164  39.0108203  57.6746657  19.9854324  38.8377171
  56.3245627  19.9227185  38.1556850  60.0307335  20.5831466  24.4432639
  59.4136506  19.8578294  24.3465691  59.5623824  21.3440826  24.0999713
  61.6861467  25.2930374  42.1038419  61.6274013  24.6089594  41.4369002
  62.0880985  26.0349364  41.6519045  52.4103622  15.3428239  41.0027479
  51.8740979  14.8918977  41.6549076  51.8220331  15.4774148  40.2597944
  51.8205881  14.8016890  23.5653943  50.9435348  14.6805691  23.2016190
  52.2963634  14.0102968  23.3132831  61.6878874  23.2569958  40.3352399
  60.8005653  22.9195880  40.4578797  62.2577425  22.5252989  40.5721164
  55.0069807  27.1543180  30.8116463  54.2237329  27.6964861  30.9054688
  55.7062552  27.6717160  31.2110705  58.3166457  12.9637810  33.4550669
  58.8135157  12.2107772  33.1351739  57.5453439  13.0002127  32.8893878
  66.1696215  18.6678175  35.0968960  66.1586091  19.5502891  34.7262893
  65.3013594  18.3149726  34.9023497  57.6778711  27.8158244  39.4571800
  58.3906683  28.4505709  39.3847702  57.1868740  27.9122110  38.6411802
  54.9001426  15.1055193  33.1822353  54.5299214  14.5526233  33.8703259
  55.3960519  14.5013326  32.6297353  62.7868789  17.5626816  31.5639126
  63.2529242  18.3954808  31.4899429  63.2376290  17.0971798  32.2684385
  60.8545021  23.9070638  28.5625278  61.1304864  23.7927232  29.4719152
  59.9849519  23.5088123  28.5237451  60.7585452   9.9307403  35.6030028
  59.8448532  10.1611630  35.7712235  61.1878554  10.0145847  36.4544060
  60.5291911  18.1197295  38.1029922  59.8763361  18.3673203  37.4482374
  60.9072291  17.3061434  37.7692399  57.4899085  28.1556989  32.2058092
  57.6721479  27.3378644  32.6685844  58.3132071  28.3724681  31.7682982
  56.5779484  18.8617106  44.5895959  55.9020121  18.7611236  45.2598334
  57.4007118  18.7056320  45.0531956  50.2966760  12.5159184  39.4275459
  50.3608086  13.3774015  39.0152857  50.2333880  11.9033185  38.6947818
  49.7719032  14.5882316  43.0748494  50.3991071  14.2059394  43.6886018
  48.9146951  14.3696518  43.4404186  60.1713141  24.9945291  44.6802229
  60.7153045  25.6075250  44.1857184  59.5899986  25.5524870  45.1969242
  58.4570654  28.1166009  35.8117257  58.3321793  27.3155749  35.3028202
  59.1149745  28.6112203  35.3231227  60.5205562  25.9175029  37.4396807
  59.5735898  25.7980381  37.3675134  60.8688335  25.0297528  37.5223068
  52.8805136  11.8069168  41.2635049  53.4039537  12.0531465  42.0261358
  52.6617469  12.6389203  40.8438186  51.3914240  14.3645813  29.4981651
  51.7310312  14.8931734  28.7760260  51.8386360  14.7026219  30.2740218
  61.1286117  26.5356304  34.7266032  62.0532665  26.3299166  34.5890483
  60.9601421  26.2872706  35.6355373  54.0857681  12.7482864  38.9484719
  53.7454501  11.9490677  39.3505399  53.3796687  13.0484574  38.3761553
  54.7374152   9.8332176  37.4012042  55.5600222   9.3592654  37.2790933
  54.9812216  10.6122660  37.9010729  53.3782387  12.8620434  27.6974944
  54.0990749  13.2401687  27.1938661  52.7547691  13.5809311  27.8009922
  57.5213510  13.5665583  28.6333276  57.7377124  14.4490221  28.3322105
  57.0407577  13.1751797  27.9038918  54.1209114  13.5153845  35.2584911
  54.1070683  12.6194938  34.9217209  54.8381542  13.5224508  35.8923197
  55.9735245  13.9491185  37.3038038  55.7153023  14.8708255  37.3022368
  55.4420285  13.5521619  37.9938502  60.9181434  27.0541972  30.0828123
  61.0918311  26.4888394  29.3301976  61.4110325  27.8542867  29.9007613
  53.5246010  12.3968225  30.5272481  53.6461921  11.4684871  30.7263368
  53.2348052  12.4106911  29.6150796  56.3937200  10.0823135  33.6639201
  56.4158897  10.1462468  32.7091180  56.8105259   9.2427644  33.8579707
  66.7720825  19.8178395  31.7018423  67.2151971  19.0685720  31.3037546
  65.8947335  19.8088531  31.3192155  61.9056606  26.3708736  27.1825022
  62.6007511  26.9915429  27.4012336  62.2479756  25.5204088  27.4577400
  63.8048029  23.8208442  28.7112352  64.3299353  24.1595715  27.9861672
  63.7170382  22.8855457  28.5275487  55.4668078  27.7342515  40.8402229
  55.7755204  27.4891662  41.7124929  56.2643560  27.9389154  40.3521099
  55.4888690  29.8880425  33.0707606  55.0493680  29.3956804  33.7640462
  56.2396807  29.3453393  32.8299681  53.0087090  13.9100222  44.7362413
  53.0575245  14.7862345  44.3540183  53.5509604  13.3677615  44.1634057
  63.4941935  24.4541345  44.0163550  62.7037479  24.4365484  43.4768050
  63.2575290  24.9929639  44.7712587  63.6139810  21.3033812  41.3296279
  63.6637815  21.1383819  42.2711802  63.5053734  20.4361071  40.9394160
  52.4976069  23.9822358  28.6188368  52.6464189  24.6657822  27.9655041
  53.3042512  23.9627448  29.1337824  60.9043573  17.2864740  42.6455586
  61.8053435  17.1471205  42.3539583  60.9791547  17.4519195  43.5853763
  55.2386378  14.6631595  41.4908772  54.3689687  14.9565161  41.2191361
  55.4745858  15.2472040  42.2116036  65.1158007  23.7230753  41.5738300
  64.8242815  24.0860734  42.4101761  64.5030138  23.0097762  41.3951633
  66.3153689  21.2883633  34.0940871  67.1500581  21.7273437  34.2578431
  66.4512818  20.8122286  33.2749116  63.3645195  18.8463368  40.0418358
  63.8399317  19.0391014  39.2337210  62.4410761  18.9022554  39.7961742
  57.9425412  10.8811212  39.0074192  58.4607356  11.6172238  38.6820681
  57.5880545  11.1875205  39.8420951  49.5224350  15.7415893  27.1235598
  48.8293594  15.8160248  26.4675634  49.2776101  14.9776236  27.6457115
  62.0646864  15.7229128  38.2746664  63.0164287  15.8227226  38.2958888
  61.8950315  14.9307397  38.7844748  60.0861244  12.8084711  38.4606065
  59.4911176  13.0889724  37.7652554  59.8010941  13.2978612  39.2322806
  61.8456751  26.0773508  24.1812645  61.7670383  25.7433372  25.0748403
  62.6666418  26.5695276  24.1804117  64.5434942  18.9435248  37.3888964
  64.5111262  18.0051248  37.5748648  65.1535566  19.0219284  36.6554789
  56.3818273  17.8131301  23.4316168  57.3277378  17.6837509  23.5004586
  56.0032518  17.0745963  23.9085596  64.6929431  15.7346291  37.4347247
  64.1768479  14.9504748  37.2477176  65.5769379  15.4065008  37.5993766
  62.3540158   9.4787307  33.3943060  62.1564979   9.1702395  34.2786392
  62.9639863  10.2048946  33.5240989  68.4426789  18.1459117  37.1269452
  67.7159953  18.0115082  36.5185943  68.0274076  18.4535946  37.9326170
  54.5661190  15.7381277  23.3671053  53.6592646  15.4414390  23.4433767
  54.8437171  15.4411095  22.5005339  56.1823256  10.2818167  29.5215294
  55.3723984   9.9365252  29.8970540  56.8707673   9.9725711  30.1102906
  58.1113804   9.3596214  31.1439591  58.6644843   9.7791667  31.8029614
  58.3483891   8.4331962  31.1862547  54.1346903  15.3483287  46.9242355
  54.0343630  16.2977644  46.8554446  53.9168445  15.0201526  46.0518425
  53.3359975  12.5968212  23.5083032  54.1979139  12.9223111  23.7678850
  53.5210319  11.8099708  22.9956098  61.4892611  11.4696739  30.6518255
  60.9091280  12.1281543  30.2696308  61.2228544  10.6474083  30.2405673
  59.9396178  10.8701797  32.8539576  60.4395956  10.9818331  32.0453894
  60.5831786  10.5662849  33.4940384  53.9978173  18.7780426  45.7407416
  53.5145255  19.5780786  45.9471306  54.0839113  18.7888371  44.7874860
  60.2717489  13.6296829  29.7074603  59.3843344  13.9146480  29.4894798
  60.6871478  13.4690593  28.8601880  63.6232025  13.6543350  33.4228943
  64.3992416  14.1439803  33.6953560  62.8980160  14.0801404  33.8800812
  66.0604584  14.3670969  34.4802883  66.6549075  14.1266705  33.7696192
  66.1331168  13.6478100  35.1076420  59.4160703  23.3941504  23.8022623
  60.1196553  23.5991506  24.4180279  58.6923352  23.9618266  24.0671707
  60.2458513  19.1451365  29.9224894  60.1893714  19.6019917  29.0832526
  60.7986856  18.3842050  29.7447736  64.0563319  14.9341097  30.7475013
  63.8000253  14.5337733  31.5783221  63.4316187  15.6484891  30.6225152
  68.3675657  17.6737170  33.2546304  67.8075215  17.7430360  34.0277867
  67.7619160  17.4978155  32.5345801  61.3247400  23.8324033  25.8521083
  62.1593004  23.4005232  25.6698558  61.1631743  23.6606047  26.7797978
  60.9793292  20.3356146  27.2177423  60.9242096  20.1700418  26.2765867
  60.3539348  21.0432179  27.3739612  58.2939200  22.6405058  46.5430986
  59.1630359  22.8145711  46.1817620  57.8145951  23.4599475  46.4206715
  54.2889418   9.8364255  26.7962741  54.2768088  10.7806095  26.9531012
  55.1812840   9.6534401  26.5022202  50.1083298  12.7191828  45.1413859
  50.9714760  12.3628633  45.3517184  49.5348709  12.3805723  45.8289263
  66.7621382  34.3021112  35.8837785  66.4239893  34.1862177  34.9958320
  67.6311150  33.9012277  35.8638791  62.6208197  36.1556589  31.8734676
  62.0573062  36.0646526  31.1050964  62.5060592  35.3356493  32.3537168
  67.2441165  35.4555964  41.8423990  67.2329805  35.0608762  40.9704494
  67.4061804  34.7222037  42.4357762  60.1672629  37.6507780  34.7118896
  60.9593921  37.3098605  34.2965196  60.4069279  37.7602755  35.6321050
  62.1263383  36.9116694  27.5836275  62.8994259  36.3645681  27.4449151
  62.4788782  37.7760943  27.7950737  63.9648426  38.2393076  40.7903174
  63.6738292  39.1438707  40.6749841  64.6005410  38.2809603  41.5047244
  64.8904633  35.6169924  37.3804534  65.4868205  35.3925947  36.6661497
  64.9479604  34.8754670  37.9829982  64.4629661  33.0709360  25.2154725
  64.7155182  32.5490881  24.4538188  63.5254220  32.9075505  25.3181409
  64.1825950  34.9737466  27.4179100  64.0662208  34.2982369  28.0860184
  64.2928210  34.4869840  26.6011253  66.5257491  34.4347613  31.1225789
  66.1615698  33.9078234  31.8338711  67.3824607  34.0446082  30.9492275
  66.1662978  29.4637512  26.1187138  66.3337380  30.3317749  26.4857609
  65.9760147  29.6264794  25.1948427  62.3750792  34.3768288  33.8189673
  61.4501289  34.2444502  34.0267364  62.6235205  35.1562507  34.3159615
  66.1452198  31.9195170  27.1033805  66.0251824  32.3652221  27.9419285
  65.4504787  32.2680488  26.5447343  59.7359603  34.0201562  34.6533462
  59.8651984  34.2736041  35.5672873  59.0557055  34.6129270  34.3338117
  63.9059091  44.6898812  30.7523936  63.8283120  45.6406637  30.8312416
  63.3020734  44.3444684  31.4098862  66.3976320  31.8626677  43.4085303
  65.6209654  32.4220597  43.3988167  67.0366883  32.3483460  43.9300173
  64.6522693  34.6712130  42.9703270  65.3937377  35.2097174  42.6938093
  63.9459678  35.2978419  43.1274822  66.0034809  37.1116870  32.5877805
  66.4673154  37.3904573  31.7982428  65.7391607  36.2100314  32.4050896
  62.8958890  36.6588351  35.5257568  63.4660247  37.0875620  34.8875053
  63.4867002  36.3770936  36.2241754  64.9403695  33.2340022  29.3967370
  65.6427738  33.6861066  29.8641297  64.6084323  32.5923841  30.0247263
  63.3884056  31.8251779  43.7718580  62.7582717  32.5068059  44.0053977
  63.2820144  31.7134860  42.8271718  58.6829029  31.4923575  34.6984504
  57.8928083  31.7481103  34.2224614  59.1740276  32.3071913  34.8036544
  60.6343774  31.8568154  31.6567981  59.8374937  31.9686848  32.1751476
  60.4069366  32.1954806  30.7908871  66.4649442  38.3812857  39.6050495
  66.5293874  38.8433264  40.4408667  65.7560366  37.7510222  39.7332805
  56.9666732  31.7454065  37.1299495  57.2174770  32.6301075  37.3957071
  57.5026280  31.5658667  36.3574587  66.1797459  40.0480965  29.4729476
  66.0443134  40.8932500  29.9014323  66.7207272  40.2500242  28.7095409
  62.6664799  26.1272544  46.1343831  62.2731745  25.5738743  46.8091475
  63.4830939  26.4383123  46.5250348  59.6326857  37.5656403  30.0457401
  60.1451377  38.3599653  30.1962965  60.2849570  36.8682693  29.9791002
  65.5832760  27.5430424  43.7264087  66.3242473  28.1437577  43.6468550
  65.8150683  26.8008061  43.1682130  60.7274098  32.7286791  42.0042317
  60.6127613  31.8272048  42.3049416  59.8718616  32.9750488  41.6527134
  67.8065936  40.6704531  43.6029818  67.3629790  39.8840910  43.2850722
  68.4683149  40.8583682  42.9373708  62.5653057  42.2000333  38.1290496
  63.1160482  42.0717396  37.3567490  61.7264533  42.4995222  37.7785389
  66.3620228  38.4651461  42.4734727  66.8948565  37.7039749  42.2434035
  65.8334309  38.1725112  43.2158882  57.5975774  35.8945057  30.8216971
  58.4350996  36.3042065  30.6050679  57.7754041  34.9544499  30.7917165
  67.0787317  28.4069838  31.5686042  66.2228913  28.0176689  31.3891681
  67.4914269  28.4861799  30.7085828  64.8529349  26.0254911  34.9743784
  65.7182346  25.8297720  34.6149673  64.9206858  25.7965263  35.9013141
  67.7272941  37.5937453  29.9853539  67.1994302  36.8590213  29.6726777
  67.2260444  38.3712129  29.7393508  62.4591668  28.2557119  32.3460151
  63.0335420  28.0332301  31.6133344  63.0462651  28.3245814  33.0988752
  62.7861255  30.2861580  26.3656036  61.9498568  30.6236267  26.6865311
  62.6466025  30.1510560  25.4283173  64.7614336  25.1298368  31.0735220
  64.1078748  24.8147385  30.4491835  64.7194810  24.5074109  31.7995043
  65.8725541  35.4117663  22.9888512  64.9652603  35.1806917  23.1879661
  66.3696573  34.6155283  23.1762494  67.9952076  31.6180302  35.3982868
  67.0774638  31.8395249  35.2404556  68.4112220  31.6926612  34.5394575
  67.0513774  35.5130258  27.5112502  66.1424994  35.2289291  27.6084972
  67.0808858  35.9329337  26.6515809  57.6201945  33.2335772  31.4927705
  57.4226345  32.6405133  30.7678771  57.0648609  32.9287982  32.2103643
  65.5998668  33.1258879  33.6122298  65.6547278  32.1732715  33.5364774
  64.7889870  33.2818318  34.0963596  66.7489862  37.0539002  24.8500581
  66.3109292  36.3374861  24.3906218  67.4900303  37.2815117  24.2885672
  63.5391028  31.7435938  31.3712677  62.7258894  32.0430109  31.7777869
  64.0350023  31.3491627  32.0887159  65.6899606  41.7393695  33.3046941
  65.6475785  41.9654542  32.3755473  66.6062305  41.5057070  33.4532742
  63.0305103  29.3154294  36.9873912  63.6704482  29.1743053  36.2896875
  62.1982634  29.0288807  36.6112514  63.8065407  38.6156724  33.1008904
  64.6006006  38.1207045  32.8991479  63.0957099  38.0874588  32.7376610
  60.1148170  32.7599806  29.1768657  59.1845759  32.6984262  29.3938619
  60.2105642  32.2375759  28.3805298  60.0333720  29.2854619  31.7646898
  60.2940537  30.1999952  31.6556059  60.8550892  28.8179062  31.9143511
  61.5058645  30.6992376  38.9345723  62.1781698  30.4909738  38.2858372
  60.6788431  30.5014462  38.4950955  67.4084217  27.3254317  40.9511384
  66.7612132  28.0244267  40.8575860  68.1785232  27.7590461  41.3187632
  67.5848351  35.1635082  39.0108203  68.5140411  35.3146242  38.8377171
  67.1639381  35.2519103  38.1556850  66.3836683  39.1885746  36.7806741
  66.2447769  38.8204531  37.6532679  65.5951279  39.7033386  36.6090699
  66.9784835  44.2894843  28.1232278  67.1536591  43.8182886  28.9377900
  66.2917623  44.9160609  28.3513538  67.9341898  38.5667349  34.1695579
  67.5991731  38.5268119  35.0653229  67.4345844  37.9012065  33.6965989
  61.9086142  33.9734979  39.6948160  61.7705940  33.2415218  40.2959699
  62.8191066  33.8843879  39.4132348  64.5368443  33.6854938  39.1831840
  65.2468061  33.0448131  39.1418458  64.4937751  33.9367833  40.1058020
  63.2497377  30.6720156  41.0027479  62.7134734  30.2210895  41.6549076
  62.6614085  30.8066065  40.2597944  61.5445920  47.4384206  34.8972138
  61.7842518  48.0702730  35.5751156  60.7015117  47.0872246  35.1837497
  62.6599636  30.1308808  23.5653943  61.7829102  30.0097609  23.2016190
  63.1357389  29.3394886  23.3132831  54.1801776  34.9185967  33.6595450
  54.8672816  34.6047698  33.0716465  54.0249905  35.8227332  33.3862701
  58.9836498  29.8076164  38.0880474  58.8994687  29.2001834  37.3530884
  58.1619204  30.2985182  38.0889970  66.0573782  43.2463328  37.3013642
  65.9843954  44.0518300  37.8132946  65.6151175  43.4455294  36.4761663
  65.8463562  42.4835098  30.8116463  65.0631084  43.0256778  30.9054688
  66.5456307  43.0009078  31.2110705  65.7395181  30.4347111  33.1822353
  65.3692968  29.8818151  33.8703259  66.2354273  29.8305244  32.6297353
  63.5684379  40.8944606  40.2777371  64.2693839  41.5281089  40.4306766
  63.0979494  41.2359337  39.5173011  67.4173238  34.1909024  44.5895959
  66.7413875  34.0903153  45.2598334  68.2400872  34.0348238  45.0531956
  59.1652097  40.4280961  37.2108474  59.7505534  39.6824649  37.3436378
  58.9676936  40.7384917  38.0945138  62.0190752  43.4632208  32.2270916
  61.3501128  43.9478336  31.7434956  61.8803622  43.7101428  33.1414295
  53.7569752  32.9986561  35.9312917  53.7953851  32.4650152  36.7250035
  53.2510045  32.4721766  35.3123894  66.1596021  45.4975952  38.8253575
  66.7114329  45.6607573  39.5902660  66.5002215  46.0880389  38.1533600
  61.1360514  27.8451101  39.4275459  61.2001841  28.7065932  39.0152857
  61.0727635  27.2325103  38.6947818  60.6112787  29.9174234  43.0748494
  61.2384826  29.5351311  43.6886018  59.7540706  29.6988436  43.4404186
  57.3878330  31.7250663  29.0066848  57.6831771  30.8161341  28.9533902
  56.4866365  31.7038402  28.6847851  60.9172577  29.8006660  34.9894397
  60.1959162  30.4142627  34.8501870  61.7065832  30.3364424  34.9111043
  63.7198890  27.1361086  41.2635049  64.2433292  27.3823383  42.0261358
  63.5011223  27.9681121  40.8438186  59.1166171  29.4064761  29.1306174
  58.7878877  28.5262140  28.9481280  59.4705542  29.3512429  30.0182563
  62.2307994  29.6937730  29.4981651  62.5704067  30.2223652  28.7760260
  62.6780115  30.0318137  30.2740218  64.9251435  28.0774781  38.9484719
  64.5848255  27.2782594  39.3505399  64.2190441  28.3776492  38.3761553
  65.5767907  25.1624094  37.4012042  66.3993976  24.6884572  37.2790933
  65.8205970  25.9414577  37.9010729  64.2176141  28.1912352  27.6974944
  64.9384504  28.5693605  27.1938661  63.5941446  28.9101229  27.8009922
  63.1006486  31.8543214  35.2104021  62.9551066  32.1683517  36.1028303
  62.6231689  32.4728115  34.6574920  64.9602869  28.8445762  35.2584911
  64.9464437  27.9486856  34.9217209  65.6775297  28.8516426  35.8923197
  66.8128999  29.2783102  37.3038038  66.5546777  30.2000173  37.3022368
  66.2814040  28.8813537  37.9938502  57.5752148  34.3948559  38.1491682
  57.0305616  35.1708367  38.2811957  58.4531498  34.7419363  37.9910804
  64.3639765  27.7260143  30.5272481  64.4855676  26.7976789  30.7263368
  64.0741807  27.7398828  29.6150796  67.2330955  25.4115053  33.6639201
  67.2552652  25.4754386  32.7091180  67.6499014  24.5719562  33.8579707
  58.3618170  33.5218455  41.0421839  57.6199906  33.6701090  41.6286469
  58.0410914  33.7826721  40.1788588  66.3061832  43.0634433  40.8402229
  66.6148959  42.8183580  41.7124929  67.1037314  43.2681072  40.3521099
  66.3282444  45.2172343  33.0707606  65.8887435  44.7248721  33.7640462
  67.0790561  44.6745310  32.8299681  58.8074783  41.4083884  33.0732234
  59.6332803  41.1087655  32.6930877  58.4568835  40.6391506  33.5222022
  63.7756317  40.7610352  35.1429907  63.1536326  40.0981057  34.8432135
  64.4461183  40.7871484  34.4603555  57.0083388  39.3270210  34.0321167
  56.1715297  38.8992384  33.8505169  56.9807034  39.5202653  34.9691958
  63.8480844  29.2392140  44.7362413  63.8969000  30.1154263  44.3540183
  64.3903358  28.6969533  44.1634057  63.3369823  39.3114275  28.6188368
  63.4857944  39.9949740  27.9655041  64.1436267  39.2919365  29.1337824
  66.0780133  29.9923512  41.4908772  65.2083442  30.2857078  41.2191361
  66.3139613  30.5763957  42.2116036  61.0922456  35.3379453  29.6249437
  60.8468498  34.4341783  29.8229647  61.2618371  35.3396603  28.6828915
  60.3618104  31.0707810  27.1235598  59.6687349  31.1452165  26.4675634
  60.1169856  30.3068154  27.6457115  66.8365229  41.8062406  26.0900115
  66.2639196  42.4252593  25.6370587  67.4098023  42.3561767  26.6240037
  67.2212028  33.1423218  23.4316168  68.1671132  33.0129427  23.5004586
  66.8426272  32.4037880  23.9085596  67.1050720  37.1940965  44.8916825
  68.0253730  37.3719564  45.0856871  67.0700303  36.2497010  44.7396524
  65.4054945  31.0673195  23.3671053  64.4986400  30.7706308  23.4433767
  65.6830926  30.7703013  22.5005339  56.3232885  32.3879558  33.8170099
  56.0035669  31.5344866  33.5244473  55.7766313  32.6028136  34.5728067
  60.1012793  35.1041999  37.5339606  60.3198802  36.0359107  37.5527640
  60.5138566  34.7449974  38.3194410  67.0217010  25.6110085  29.5215294
  66.2117739  25.2657169  29.8970540  67.7101427  25.3017628  30.1102906
  64.9740658  30.6775205  46.9242355  64.8737385  31.6269562  46.8554446
  64.7562200  30.3493444  46.0518425  64.1753729  27.9260130  23.5083032
  65.0372893  28.2515028  23.7678850  64.3604073  27.1391626  22.9956098
  56.1921145  36.0082470  35.7863221  55.4984616  35.5936422  35.2733175
  56.9394136  36.0503006  35.1896640  64.8371928  34.1072344  45.7407416
  64.3539010  34.9072704  45.9471306  64.9232867  34.1180289  44.7874860
  58.1057888  35.9400723  33.6629236  58.0828576  36.0388411  32.7111119
  58.4158524  36.7865874  33.9846402  60.7645265  37.9976878  37.7775850
  61.7188519  37.9660821  37.7105782  60.5657789  37.5367502  38.5926076
  61.3544648  36.5677995  40.3446648  62.1737537  37.0622073  40.3681485
  61.6281455  35.6509963  40.3164215  59.1195494  43.5396498  34.7946048
  58.9849962  42.7796899  34.2284046  58.7027557  44.2637398  34.3274837
  62.2764620  44.4365815  35.0064491  62.1597004  45.3811247  34.9043181
  61.4557066  44.1339377  35.3950290  56.6079562  30.9016128  41.0438845
  57.2538425  30.3915082  41.5326070  56.3996713  31.6384810  41.6182270
  65.1283172  25.1656173  26.7962741  65.1161842  26.1098013  26.9531012
  66.0206594  24.9826318  26.5022202  63.3019134  45.0894077  38.2220419
  64.2046381  45.1217687  38.5386914  63.0756504  44.1594528  38.2366755
  65.0572736  43.8425063  34.8830498  64.1068367  43.8426925  34.7694870
  65.3605222  43.0957798  34.3666532  60.9477053  28.0483745  45.1413859
  61.8108514  27.6920550  45.3517184  60.3742463  27.7097640  45.8289263
  67.8060486  47.0745983  37.1299495  68.0568525  47.9592993  37.3957071
  68.3420035  46.8950584  36.3574587  68.4595699  48.5627690  31.4927705
  68.2620099  47.9697051  30.7678771  67.9042363  48.2579900  32.2103643
  65.0195530  50.2477885  33.6595450  65.7066570  49.9339615  33.0716465
  64.8643659  51.1519250  33.3862701  64.5963506  48.3278479  35.9312917
  64.6347606  47.7942069  36.7250035  64.0903799  47.8013684  35.3123894
  68.2272084  47.0542581  29.0066848  68.5225525  46.1453259  28.9533902
  67.3260120  47.0330320  28.6847851  67.8477143  54.6562128  34.0321167
  67.0109051  54.2284302  33.8505169  67.8200788  54.8494571  34.9691958
  67.1626640  47.7171476  33.8170099  66.8429424  46.8636784  33.5244473
  66.6160068  47.9320054  34.5728067  67.0314900  51.3374387  35.7863221
  66.3378371  50.9228340  35.2733175  67.7787891  51.3794924  35.1896640
  67.4473316  46.2308046  41.0438845  68.0932180  45.7207000  41.5326070
  67.2390467  46.9676728  41.6182270  53.0665337   6.3669017  17.4769242
  52.9889367   7.3176842  17.5557723  52.4626981   6.0214889  18.1344169
  50.7052167   9.1154411  21.6217444  50.9448765   9.7472935  22.2996463
  49.8621364   8.7642451  21.9082804  51.1796999   5.1402413  18.9516223
  50.5107374   5.6248541  18.4680263  51.0409869   5.3871633  19.8659602
  55.3202268   7.1746156  25.5498881  55.8720576   7.3377778  26.3147967
  55.6608461   7.7650594  24.8778906  55.4888691   6.8942548  19.7952912
  55.0493681   6.4018926  20.4885769  56.2396808   6.3515515  19.5544988
  48.2801741   5.2166703  21.5191355  48.1456209   4.4567104  20.9529353
  47.8633803   5.9407603  21.0520144  51.4370867   6.1136020  21.7309797
  51.3203251   7.0581452  21.6288488  50.6163313   5.8109581  22.1195597
  52.4625381   6.7664282  24.9465726  53.3652628   6.7987892  25.2632221
  52.2362751   5.8364733  24.9612062  66.7621383  11.3083235  22.6083092
  66.4239894  11.1924300  21.7203626  67.6311151  10.9074400  22.5884098
  67.2441166  12.4618087  28.5669297  67.2329807  12.0670885  27.6949801
  67.4061805  11.7284159  29.1603069  60.1672630  14.6569903  21.4364203
  60.9593922  14.3160728  21.0210502  60.4069281  14.7664878  22.3566356
  63.9648427  15.2455198  27.5148481  63.6738293  16.1500829  27.3995147
  64.6005411  15.2871726  28.2292551  64.8904634  12.6232047  24.1049841
  65.4868206  12.3988069  23.3906804  64.9479605  11.8816792  24.7075289
  62.3750793  11.3830411  20.5434979  61.4501290  11.2506625  20.7512671
  62.6235207  12.1624630  21.0404922  59.7359605  11.0263684  21.3778768
  59.8651986  11.2798163  22.2918180  59.0557056  11.6191392  21.0583423
  63.9059092  21.6960934  17.4769242  63.8283122  22.6468759  17.5557723
  63.3020735  21.3506807  18.1344169  64.6522694  11.6774253  29.6948576
  65.3937378  12.2159297  29.4183400  63.9459679  12.3040542  29.8520128
  66.0034810  14.1178992  19.3123112  66.4673156  14.3966695  18.5227734
  65.7391608  13.2162437  19.1296203  62.8958891  13.6650474  22.2502875
  63.4660248  14.0937742  21.6120360  63.4867003  13.3833058  22.9487061
  63.3884058   8.8313901  30.4963886  62.7582718   9.5130182  30.7299283
  63.2820146   8.7196983  29.5517025  58.6829030   8.4985697  21.4229811
  57.8928084   8.7543226  20.9469921  59.1740277   9.3134035  21.5281851
  60.6343775   8.8630276  18.3813287  59.8374939   8.9748971  18.8996783
  60.4069368   9.2016929  17.5154178  66.4649443  15.3874980  26.3295802
  66.5293876  15.8495387  27.1653974  65.7560367  14.7572345  26.4578112
  56.9666733   8.7516188  23.8544801  57.2174771   9.6363198  24.1202377
  57.5026281   8.5720789  23.0819893  66.1797461  17.0543087  16.1974782
  66.0443136  17.8994623  16.6259630  66.7207273  17.2562365  15.4340716
  59.6326858  14.5718525  16.7702707  60.1451379  15.3661775  16.9208272
  60.2849571  13.8744816  16.7036309  61.4421743  17.6884282  18.8525460
  61.6188371  18.6102246  18.6646444  62.2378576  17.3742701  19.2819840
  60.7274099   9.7348913  28.7287624  60.6127614   8.8334171  29.0294723
  59.8718617   9.9812610  28.3772440  67.8065937  17.6766654  30.3275124
  67.3629791  16.8903032  30.0096029  68.4683151  17.8645804  29.6619015
  62.5653058  19.2062455  24.8535803  63.1160483  19.0779519  24.0812797
  61.7264534  19.5057344  24.5030696  66.3620229  15.4713583  29.1980034
  66.8948566  14.7101871  28.9679342  65.8334310  15.1787235  29.9404188
  57.5975775  12.9007180  17.5462278  58.4350997  13.3104188  17.3295986
  57.7754043  11.9606622  17.5162472  57.6201946  10.2397895  18.2173011
  57.4226346   9.6467256  17.4924078  57.0648610   9.9350105  18.9348950
  65.6899607  18.7455818  20.0292248  65.6475786  18.9716664  19.1000780
  66.6062306  18.5119193  20.1778049  63.8065408  15.6218847  19.8254211
  64.6006007  15.1269167  19.6236786  63.0957101  15.0936710  19.4621916
  60.1148172   9.7661929  15.9013963  59.1845760   9.7046384  16.1183925
  60.2105644   9.2437882  15.1050605  67.5848352  12.1697205  25.7353510
  68.5140412  12.3208364  25.5622477  67.1639383  12.2581225  24.8802157
  66.3836684  16.1947869  23.5052048  66.2447770  15.8266653  24.3777986
  65.5951280  16.7095508  23.3336006  66.9784836  21.2956965  14.8477584
  67.1536592  20.8245009  15.6623207  66.2917624  21.9222732  15.0758845
  67.9341899  15.5729472  20.8940886  67.5991732  15.5330242  21.7898535
  67.4345845  14.9074188  20.4211296  61.9086143  10.9797102  26.4193467
  61.7705941  10.2477341  27.0205006  62.8191067  10.8906002  26.1377654
  64.5368444  10.6917061  25.9077146  65.2468063  10.0510253  25.8663765
  64.4937752  10.9429956  26.8303327  61.5445922  24.4446328  21.6217444
  61.7842520  25.0764852  22.2996463  60.7015118  24.0934368  21.9082804
  54.1801777  11.9248090  20.3840757  54.8672817  11.6109820  19.7961772
  54.0249906  12.8289455  20.1108008  66.0573783  20.2525451  24.0258948
  65.9843955  21.0580422  24.5378253  65.6151176  20.4517417  23.2006970
  65.8463563  19.4897221  17.5361770  65.0631085  20.0318901  17.6299995
  66.5456308  20.0071200  17.9356011  63.5684380  17.9006728  27.0022678
  64.2693840  18.5343211  27.1552072  63.0979495  18.2421460  26.2418317
  67.4173239  11.1971147  31.3141265  66.7413876  11.0965276  31.9843641
  68.2400873  11.0410360  31.7777263  59.1652099  17.4343083  23.9353781
  59.7505535  16.6886771  24.0681685  58.9676937  17.7447040  24.8190445
  62.0190754  20.4694331  18.9516223  61.3501129  20.9540458  18.4680263
  61.8803623  20.7163551  19.8659602  53.7569753  10.0048683  22.6558224
  53.7953853   9.4712274  23.4495342  53.2510046   9.4783889  22.0369201
  66.1596022  22.5038074  25.5498881  66.7114330  22.6669696  26.3147967
  66.5002216  23.0942512  24.8778906  57.3878331   8.7312786  15.7312155
  57.6831772   7.8223464  15.6779209  56.4866367   8.7100525  15.4093157
  63.1006487   8.8605337  21.9349328  62.9551068   9.1745640  22.8273609
  62.6231691   9.4790237  21.3820226  57.5752149  11.4010681  24.8736989
  57.0305617  12.1770489  25.0057263  58.4531499  11.7481486  24.7156110
  66.3061834  20.0696556  27.5647536  66.6148960  19.8245703  28.4370235
  67.1037316  20.2743194  27.0766406  66.3282446  22.2234465  19.7952912
  65.8887436  21.7310844  20.4885769  67.0790563  21.6807433  19.5544988
  58.8074785  18.4146006  19.7977540  59.6332805  18.1149778  19.4176184
  58.4568837  17.6453629  20.2467329  63.7756318  17.7672474  21.8675214
  63.1536327  17.1043179  21.5677442  64.4461185  17.7933606  21.1848862
  57.0083390  16.3332333  20.7566474  56.1715298  15.9054507  20.5750475
  56.9807035  16.5264776  21.6937265  63.3369825  16.3176398  15.3433674
  63.4857945  17.0011862  14.6900347  64.1436268  16.2981488  15.8583130
  61.0922458  12.3441575  16.3494743  60.8468500  11.4403905  16.5474954
  61.2618372  12.3458726  15.4074221  67.1050721  14.2003087  31.6162131
  68.0253731  14.3781686  31.8102178  67.0700304  13.2559132  31.4641831
  56.3232886   9.3941681  20.5415406  56.0035671   8.5406989  20.2489780
  55.7766314   9.6090259  21.2973373  60.1012794  12.1104122  24.2584913
  60.3198804  13.0421230  24.2772946  60.5138568  11.7512096  25.0439716
  56.1921146  13.0144592  22.5108528  55.4984618  12.5998545  21.9978482
  56.9394137  13.0565129  21.9141947  64.8371929  11.1134466  32.4652723
  64.3539011  11.9134827  32.6716612  64.9232868  11.1242411  31.5120167
  58.1057889  12.9462846  20.3874542  58.0828577  13.0450533  19.4356426
  58.4158525  13.7927997  20.7091709  60.7645267  15.0039001  24.5021157
  61.7188520  14.9722943  24.4351088  60.5657790  14.5429625  25.3171383
  61.3544649  13.5740117  27.0691955  62.1737538  14.0684196  27.0926792
  61.6281457  12.6572085  27.0409522  59.1195495  20.5458621  21.5191355
  58.9849963  19.7859021  20.9529353  58.7027558  21.2699520  21.0520144
  62.2764621  21.4427938  21.7309797  62.1597006  22.3873370  21.6288488
  61.4557068  21.1401499  22.1195597  56.6079563   7.9078251  27.7684152
  57.2538427   7.3977205  28.2571377  56.3996714   8.6446933  28.3427577
  63.3019135  22.0956199  24.9465726  64.2046382  22.1279810  25.2632221
  63.0756506  21.1656650  24.9612062  65.0572738  20.8487186  21.6075804
  64.1068369  20.8489048  21.4940177  65.3605224  20.1019921  21.0911839
  67.8060488  24.0808105  23.8544801  68.0568526  24.9655115  24.1202377
  68.3420036  23.9012707  23.0819893  68.4595701  25.5689813  18.2173011
  68.2620100  24.9759173  17.4924078  67.9042365  25.2642023  18.9348950
  65.0195532  27.2540008  20.3840757  65.7066571  26.9401738  19.7961772
  64.8643660  28.1581372  20.1108008  64.5963508  25.3340601  22.6558224
  64.6347607  24.8004192  23.4495342  64.0903801  24.8075807  22.0369201
  68.2272085  24.0604703  15.7312155  68.5225526  23.1515382  15.6779209
  67.3260121  24.0392443  15.4093157  67.8477144  31.6624250  20.7566474
  67.0109053  31.2346425  20.5750475  67.8200790  31.8556694  21.6937265
  67.1626641  24.7233598  20.5415406  66.8429425  23.8698907  20.2489780
  66.6160069  24.9382177  21.2973373  67.4473318  23.2370169  27.7684152
  68.0932181  22.7269123  28.2571377  67.2390469  23.9738850  28.3427577
   4.9169146  34.3493686  62.4985644   5.5547556  34.2300433  61.7948984
   4.7989989  35.2974530  62.5573596   1.7258852  34.3021114  62.4347169
   1.3877364  34.1862179  61.5467703   2.5948620  33.9012279  62.4148175
   3.1645227  39.8227558  53.7358524   2.5133206  40.4081639  53.3492538
   3.9589589  40.3533753  53.7953562   4.4710414  32.0745140  59.5738852
   5.2573504  31.6564563  59.2229269   4.7349119  32.9791232  59.7420500
   4.6420492  37.5117990  54.2727509   4.0066325  37.5852617  54.9848413
   4.3117898  38.1011589  53.5946588   9.8718841  32.0120373  60.4771830
  10.6044013  31.4419590  60.7109660   9.1158197  31.6241973  60.9178336
   1.4894961  34.4347614  57.6735173   1.1253168  33.9078235  58.3848094
   2.3462077  34.0446084  57.5001658   1.1300448  29.4637514  52.6696521
   1.2974850  30.3317751  53.0366992   0.9397617  29.6264796  51.7457811
   7.2872925  30.4437033  62.0159789   6.3789802  30.3752442  61.7218550
   7.2360521  30.9208978  62.8441615   1.1089669  31.9195172  53.6543188
   0.9889294  32.3652222  54.4928669   0.4142257  32.2680489  53.0956726
   6.8074735  32.3916645  54.4823522   7.7192591  32.6244032  54.3071220
   6.2984382  32.9753689  53.9198601   5.4144317  37.3742463  61.8737104
   4.7853180  37.5388177  61.1713172   5.0269980  37.7884073  62.6448068
   9.2933549  38.3096901  59.2281467   8.6084588  38.6895803  58.6778501
   9.3777399  38.9192228  59.9613415   0.9672279  37.1116871  59.1387189
   1.4310625  37.3904574  58.3491811   0.7029077  36.2100316  58.9560280
   7.6630309  38.8328816  63.9999168   8.4847753  38.4309003  63.7181850
   7.6592712  38.7297050  64.9515284  15.7536302  35.1767564  60.3484140
  15.0000010  34.6074962  60.1928144  15.8883843  35.1430229  61.2954775
   1.1434930  40.0480966  56.0238859   1.0080605  40.8932502  56.4523707
   1.6844743  40.2500244  55.2604793   4.4577676  33.5620139  53.0610188
   3.9424300  34.3324744  53.2998575   4.1854985  32.8885276  53.6843249
   2.0424787  28.4069840  58.1195426   1.1866384  28.0176691  57.9401065
   2.4551739  28.4861801  57.2595212   9.4311950  36.3152494  54.9963361
   8.6541393  35.9763654  54.5518523  10.1103431  36.3205117  54.3218326
   4.2463979  31.4347231  54.8869969   3.9414115  31.7493381  55.7380112
   5.1994422  31.5128651  54.9297302   2.6910411  37.5937455  56.5362923
   2.1631773  36.8590214  56.2236160   2.1897914  38.3712131  56.2902891
   7.6703257  35.7886475  61.6529969   7.0126932  36.4785737  61.7410098
   8.4743657  36.1782907  61.9963956   6.4808716  34.1430848  59.7033911
   6.9940598  34.7760840  60.2055621   7.1309940  33.5432043  59.3377271
   3.7431090  44.1215172  52.4594582   3.0692789  44.4246869  53.0679540
   4.1296912  44.9244253  52.1100039   3.7424595  33.0171719  57.0794932
   4.4896414  33.5293116  56.7702054   4.0116184  32.6955772  57.9399325
   2.0151245  35.5130260  54.0621886   1.1062464  35.2289293  54.1594356
   2.0446329  35.9329338  53.2025193   7.2470512  39.1236849  57.8313054
   6.7932839  38.2827759  57.8878244   6.6164479  39.7598248  58.1687834
   6.1903432  30.0528835  59.0613721   5.4526189  29.5406222  59.3923964
   6.4430205  29.6129217  58.2496998   5.6903452  40.9613346  58.7662872
   5.9826426  41.5218403  58.0475237   6.2002072  41.2541907  59.5216031
   1.7127333  37.0539004  51.4009965   1.2746763  36.3374863  50.9415602
   2.4537774  37.2815118  50.8395056   9.8300448  35.3296201  57.4586283
   9.6918346  35.5197797  56.5307472   9.4736666  36.0915583  57.9154334
   9.8569827  37.3972728  62.4697555  10.2906334  37.3048017  63.3180609
  10.5701408  37.3730228  61.8317571  10.7185377  37.4396428  65.0030440
  10.9121267  38.3442239  65.2489715  10.6185995  36.9803847  65.8369025
   1.9422306  44.2894845  54.6741661   2.1174061  43.8182888  55.4887284
   1.2555094  44.9160611  54.9022922   2.8979369  38.5667351  60.7204963
   2.5629201  38.5268121  61.6162612   2.3983314  37.9012067  60.2475373
   5.8338560  35.9123385  50.9942022   5.2167731  35.1870213  50.8975075
   5.3655049  36.6732746  50.6509096   4.1197682  28.2929729  60.0060052
   4.6166382  27.5399692  59.6861123   3.3484664  28.3294046  59.4403262
  11.9727440  33.9970095  61.6478344  11.9617316  34.8794810  61.2772277
  11.1044819  33.6441646  61.4532881   5.2027463  37.0501417  57.5798476
   4.2683742  37.1702879  57.4103180   5.3804132  36.1473883  57.3158486
   8.5900014  32.8918736  58.1148510   9.0560467  33.7246727  58.0408813
   9.0407515  32.4263717  58.8193768   6.6576246  39.2362557  55.1134662
   6.9336089  39.1219152  56.0228536   5.7880744  38.8380042  55.0746835
   3.2930310  43.4848908  58.7567476   3.4752704  42.6670564  59.2195228
   4.1163296  43.7016600  58.3192366   3.6272475  42.4117093  56.0182524
   4.1560241  41.9009548  55.4052686   3.8900695  42.0959623  56.8828057
   3.3283221  41.0419665  60.1910543   3.1808183  40.1136373  60.3718113
   4.1536714  41.0639756  59.7067618   6.9317342  41.8648224  61.2775416
   7.8563890  41.6591085  61.1399867   6.7632646  41.6164625  62.1864757
   3.3244735  28.8957503  55.1842660   3.5408349  29.7782141  54.8831488
   2.8438802  28.5043716  54.4548302   6.7212659  42.3833891  56.6337507
   6.8949536  41.8180314  55.8811360   7.2141550  43.1834786  56.4516997
  12.5752050  35.1470314  58.2527807  13.0183196  34.3977639  57.8546930
  11.6978560  35.1380451  57.8701539   7.7087831  41.7000656  53.7334405
   8.4038736  42.3207348  53.9521720   8.0510981  40.8496007  54.0086783
   9.6079254  39.1500361  55.2621736  10.1330578  39.4887634  54.5371056
   9.5201607  38.2147377  55.0784871  12.1184914  36.6175553  60.6450254
  12.9531806  37.0565357  60.8087815  12.2544043  36.1414206  59.8258500
   1.8002700  41.8062407  52.6409499   1.2276667  42.4252595  52.1879971
   2.3735493  42.3561769  53.1749421   5.0199959  42.0899558  53.7718081
   5.9530632  42.0245119  53.9750957   4.9323172  42.9255824  53.3132614
   7.6487976  41.4065428  50.7322029   7.5701608  41.0725292  51.6257787
   8.4697643  41.8987196  50.7313501  10.3466167  34.2727167  63.9398347
  10.3142487  33.3343168  64.1258031  10.9566791  34.3511204  63.2064172
   2.1849498  33.1423220  49.9825551   3.1308603  33.0129428  50.0513969
   1.8063743  32.4037882  50.4594980  10.4960656  31.0638211  63.9856631
   9.9799704  30.2796667  63.7986559  11.3800604  30.7356927  64.1503150
  16.1642717  35.3343174  63.0804384  16.8946106  35.0728462  63.6412087
  15.5549663  34.5971896  63.1206452  14.2458014  33.4751037  63.6778835
  13.5191178  33.3407002  63.0695327  13.8305301  33.7827865  64.4835553
   1.9854481  25.6110086  56.0724678   1.1755209  25.2657171  56.4479924
   2.6738898  25.3017630  56.6612289   3.9145029  24.6888133  57.6948975
   4.4676068  25.1083587  58.3538998   4.1515116  23.7623881  57.7371931
   7.2923836  26.7988658  57.2027639   6.7122505  27.4573462  56.8205691
   7.0259769  25.9766003  56.7915056   6.0748714  28.9588749  56.2583987
   5.1874569  29.2438399  56.0404182   6.4902703  28.7982512  55.4111264
   9.4263250  28.9835270  59.9738326  10.2023641  29.4731722  60.2462943
   8.7011385  29.4093324  60.4310196  11.8635809  29.6962889  61.0312267
  12.4580300  29.4558625  60.3205575  11.9362393  28.9770019  61.6585803
   5.2191928  38.7233423  50.3532007   5.9227778  38.9283426  50.9689663
   4.4954577  39.2910185  50.6181091   6.0489738  34.4743285  56.4734277
   5.9924939  34.9311836  55.6341910   6.6018081  33.7133969  56.2957120
  14.1706882  33.0029090  59.8055688  13.6106440  33.0722279  60.5787250
  13.5650385  32.8270074  59.0855184   7.1278625  39.1615953  52.4030467
   7.9624229  38.7297151  52.2207942   6.9662968  38.9897966  53.3307362
   6.7824517  35.6648066  53.7686806   6.7273321  35.4992337  52.8275251
   6.1570573  36.3724099  53.9248996  15.7562900  49.6785604  62.4985644
  16.3941310  49.5592351  61.7948984  15.6383743  50.6266448  62.5573596
  12.5652607  49.6313032  62.4347169  12.2271118  49.5154096  61.5467703
  13.4342375  49.2304197  62.4148175   8.4239422  51.4848508  58.4244060
   7.8604287  51.3938445  57.6560347   8.3091817  50.6648413  58.9046552
  14.0038981  55.1519476  53.7358524  13.3526961  55.7373556  53.3492538
  14.7983344  55.6825671  53.7953562   7.9294608  52.2408613  54.1345659
   8.7025484  51.6937600  53.9958535   8.2820007  53.1052862  54.3460120
  10.2660886  48.4001279  51.7664109  10.5186407  47.8782800  51.0047572
   9.3285445  48.2367425  51.8690792  15.3104169  47.4037057  59.5738852
  16.0967258  46.9856481  59.2229269  15.5742873  48.3083150  59.7420500
  15.4814246  52.8409908  54.2727509  14.8460079  52.9144534  54.9848413
  15.1511653  53.4303507  53.5946588  20.7112596  47.3412291  60.4771830
  21.4437768  46.7711507  60.7109660  19.9551952  46.9533891  60.9178336
   9.9857175  50.3029385  53.9688484   9.8693433  49.6274288  54.6369568
  10.0959435  49.8161759  53.1520637  12.3288716  49.7639532  57.6735173
  11.9646923  49.2370153  58.3848094  13.1855832  49.3738001  57.5001658
  18.2338016  41.0533865  64.9366439  17.9021341  41.9229276  64.7127654
  17.6383630  40.7370149  65.6160469  11.9694203  44.7929432  52.6696521
  12.1368605  45.6609668  53.0366992  11.7791372  44.9556714  51.7457811
  18.1266680  45.7728951  62.0159789  17.2183557  45.7044359  61.7218550
  18.0754275  46.2500896  62.8441615  11.9483423  47.2487089  53.6543188
  11.8283049  47.6944140  54.4928669  11.2536012  47.5972407  53.0956726
  19.9928326  43.9745389  63.7937663  19.3502706  44.2677923  63.1477458
  19.4883255  43.8598310  64.5990860  17.6468490  47.7208563  54.4823522
  18.5586346  47.9535949  54.3071220  17.1378137  48.3045607  53.9198601
  16.2538072  52.7034381  61.8737104  15.6246934  52.8680095  61.1713172
  15.8663734  53.1175991  62.6448068  15.4339773  44.7410165  67.1499545
  15.1900705  45.4952226  66.6133821  15.7099703  45.1195513  67.9846792
  17.3878235  51.2848778  65.8276811  17.5995131  51.9280538  65.1511192
  17.3407984  50.4511094  65.3598741  14.9904464  43.8966599  62.7313383
  14.1288943  44.1947852  63.0230121  15.0166899  44.1136997  61.7994416
  11.8066034  52.4408789  59.1387189  12.2704379  52.7196492  58.3491811
  11.5422832  51.5392234  58.9560280  10.7434920  48.5631941  55.9476754
  11.4458963  49.0152985  56.4150680  10.4115548  47.9215760  56.5756647
  18.5024063  54.1620733  63.9999168  19.3241507  53.7600921  63.7181850
  18.4986466  54.0588967  64.9515284   6.4374999  47.1860073  58.2077364
   5.6406162  47.2978768  58.7260860   6.2100591  47.5246726  57.3418255
  26.5930056  50.5059482  60.3484140  25.8393765  49.9366880  60.1928144
  26.7277598  50.4722146  61.2954775  11.9828684  55.3772884  56.0238859
  11.8474359  56.2224420  56.4523707  12.5238497  55.5792162  55.2604793
  15.2971431  48.8912057  53.0610188  14.7818054  49.6616662  53.2998575
  15.0248739  48.2177193  53.6843249  12.8818542  43.7361758  58.1195426
  12.0260138  43.3468608  57.9401065  13.2945494  43.8153719  57.2595212
  14.4117688  41.2708101  62.5186986  13.9082484  41.2338236  61.7054791
  14.7048295  42.1800844  62.5783643  10.6560574  41.3546831  61.5253168
  11.5213571  41.1589640  61.1659057  10.7238083  41.1257183  62.4522524
  20.2705705  51.6444412  54.9963361  19.4935148  51.3055571  54.5518523
  20.9497186  51.6497035  54.3218326  15.0857734  46.7639149  54.8869969
  14.7807870  47.0785298  55.7380112  16.0388176  46.8420569  54.9297302
  13.5304166  52.9229372  56.5362923  13.0025527  52.1882132  56.2236160
  13.0291669  53.7004049  56.2902891  18.5097012  51.1178393  61.6529969
  17.8520686  51.8077654  61.7410098  19.3137411  51.5074825  61.9963956
   8.2622893  43.5849039  58.8969534   8.8366645  43.3624220  58.1642727
   8.8493876  43.6537733  59.6498136  17.3202471  49.4722766  59.7033911
  17.8334352  50.1052757  60.2055621  17.9703695  48.8723961  59.3377271
   8.5892481  45.6153500  52.9165420   7.7529793  45.9528186  53.2374694
   8.4497250  45.4802480  51.9792557  10.5645561  40.4590288  57.6244604
   9.9109973  40.1439305  57.0001219  10.5226035  39.8366028  58.3504427
  11.6756766  50.7409583  49.5397896  10.7683828  50.5098836  49.7389045
  12.1727798  49.9447202  49.7271878  14.5824845  59.4507090  52.4594582
  13.9086544  59.7538787  53.0679540  14.9690667  60.2536170  52.1100039
  13.7983301  46.9472221  61.9492251  12.8805863  47.1687168  61.7913940
  14.2143445  47.0218532  61.0903959  14.5818349  48.3463637  57.0794932
  15.3290168  48.8585034  56.7702054  14.8509939  48.0247690  57.9399325
  12.8544999  50.8422178  54.0621886  11.9456219  50.5581210  54.1594356
  12.8840083  51.2621256  53.2025193  18.0864267  54.4528767  57.8313054
  17.6326594  53.6119677  57.8878244  17.4558234  55.0890165  58.1687834
  17.0297186  45.3820753  59.0613721  16.2919943  44.8698139  59.3923964
  17.2823960  44.9421135  58.2496998  16.5297206  56.2905264  58.7662872
  16.8220180  56.8510321  58.0475237  17.0395827  56.5833825  59.5216031
  17.1308814  38.1597005  59.6555490  17.4367691  37.2994369  59.3681405
  17.8561419  38.7514625  59.4554484  11.4029893  48.4550798  60.1631681
  11.4578503  47.5024635  60.0874158  10.5921095  48.6110237  60.6472980
  12.5521087  52.3830921  51.4009965  12.1140517  51.6666780  50.9415602
  13.2931528  52.6107036  50.8395056   9.3422253  47.0727858  57.9222060
   8.5290119  47.3722028  58.3287252   9.8381248  46.6783547  58.6396543
  20.6694202  50.6588118  57.4586283  20.5312101  50.8489714  56.5307472
  20.3130421  51.4207501  57.9154334  20.6963582  52.7264645  62.4697555
  21.1300088  52.6339934  63.3180609  21.4095162  52.7022146  61.8317571
   5.9179396  48.0891726  55.7278040   4.9876984  48.0276181  55.9448002
   6.0136868  47.5667678  54.9314682   5.8364945  44.6146538  58.3156282
   6.0971762  45.5291872  58.2065442   6.6582117  44.1470981  58.4652895
  21.5579131  52.7688346  65.0030440  21.7515021  53.6734156  65.2489715
  21.4579749  52.3095765  65.8369025  12.7816060  59.6186762  54.6741661
  12.9567816  59.1474806  55.4887284  12.0948848  60.2452529  54.9022922
  13.7373123  53.8959269  60.7204963  13.4022956  53.8560039  61.6162612
  13.2377069  53.2303984  60.2475373  16.6732315  51.2415303  50.9942022
  16.0561485  50.5162131  50.8975075  16.2048803  52.0024663  50.6509096
   8.4630861  45.4600727  50.1163326   7.5860327  45.3389528  49.7525573
   8.9388614  44.6686806  49.8642215  14.9591437  43.6221647  60.0060052
  15.4560136  42.8691609  59.6861123  14.1878418  43.6585964  59.4403262
  22.8121194  49.3262013  61.6478344  22.8011071  50.2086728  61.2772277
  21.9438574  48.9733563  61.4532881  16.0421218  52.3793334  57.5798476
  15.1077496  52.4994797  57.4103180  16.2197886  51.4765801  57.3158486
  11.5426406  45.7639030  59.7331737  11.1724193  45.2110070  60.4212643
  12.0385498  45.1597164  59.1806737  19.4293769  48.2210654  58.1148510
  19.8954221  49.0538645  58.0408813  19.8801269  47.7555635  58.8193768
  17.4970000  54.5654475  55.1134662  17.7729844  54.4511069  56.0228536
  16.6274499  54.1671960  55.0746835  17.4010432  40.5891241  62.1539411
  16.4873511  40.8195467  62.3221618  17.8303533  40.6729685  63.0053444
  17.1716890  48.7781132  64.6539305  16.5188340  49.0257040  63.9991758
  17.5497270  47.9645271  64.3201783  14.1324064  58.8140826  58.7567476
  14.3146459  57.9962482  59.2195228  14.9557050  59.0308518  58.3192366
  14.4666230  57.7409011  56.0182524  14.9953996  57.2301465  55.4052686
  14.7294449  57.4251541  56.8828057   3.1909555  47.0542582  55.5576232
   3.4862996  46.1453261  55.5043286   2.2897590  47.0330322  55.2357234
   4.9197396  44.7356680  55.6815557   4.5910102  43.8554059  55.4990663
   5.2736767  44.6804349  56.5691947  14.1676975  56.3711583  60.1910543
  14.0201937  55.4428290  60.3718113  14.9930469  56.3931674  59.7067618
   8.0339219  45.0229650  56.0491035   8.3735292  45.5515571  55.3269643
   8.4811340  45.3610056  56.8249602  17.7711097  57.1940142  61.2775416
  18.6957644  56.9883003  61.1399867  17.6026400  56.9456543  62.1864757
  11.3799132  40.4916013  63.9521426  12.2025201  40.0176491  63.8300316
  11.6237196  41.2706497  64.4520112  10.0207366  43.5204272  54.2484328
  10.7415729  43.8985524  53.7448045   9.3972671  44.2393148  54.3519306
  14.1638489  44.2249420  55.1842660  14.3802104  45.1074058  54.8831488
  13.6832557  43.8335634  54.4548302  10.7634094  44.1737682  61.8094294
  10.7495662  43.2778775  61.4726592  11.4806522  44.1808345  62.4432580
  12.6160224  44.6075022  63.8547422  12.3578002  45.5292093  63.8531752
  12.0845265  44.2105456  64.5447886  17.5606413  57.7125809  56.6337507
  17.7343291  57.1472231  55.8811360  18.0535304  58.5126704  56.4516997
  13.0362180  40.7406972  60.2148584  13.0583877  40.8046305  59.2600564
  13.4530239  39.9011481  60.4089090  23.4145804  50.4762232  58.2527807
  23.8576950  49.7269557  57.8546930  22.5372315  50.4672368  57.8701539
  18.5481586  57.0292573  53.7334405  19.2432490  57.6499266  53.9521720
  18.8904736  56.1787925  54.0086783  20.4473009  54.4792279  55.2621736
  20.9724333  54.8179552  54.5371056  20.3595361  53.5439294  55.0784871
   9.1401049  54.6406195  55.1697751   9.2889169  55.3241659  54.5164424
   9.9467492  54.6211285  55.6847207  22.9578669  51.9467470  60.6450254
  23.7925560  52.3857274  60.8087815  23.0937798  51.4706123  59.8258500
  20.0070175  49.5047205  66.5927742  20.4824296  49.6974851  65.7846594
  19.0835740  49.5606391  66.3471126   6.8953681  50.6671372  56.1758820
   6.6499723  49.7633702  56.3739031   7.0649596  50.6688523  55.2338298
  14.5850391  41.5395049  65.5583576  15.1032335  42.2756076  65.2330065
  14.2305524  41.8459042  66.3930335   6.1649329  46.3999730  53.6744982
   5.4718574  46.4744085  53.0185018   5.9201081  45.6360074  54.1966499
  14.8362986  37.9595331  61.0784473  15.1164739  37.2918520  61.7044899
  15.6213592  38.1524427  60.5659136  12.6396454  57.1354325  52.6409499
  12.0670421  57.7544512  52.1879971  13.2129248  57.6853687  53.1749421
  18.7071844  46.3812965  64.8256048  19.6589267  46.4811063  64.8468272
  18.5375294  45.5891234  65.3354132  16.7286223  43.4668548  65.0115449
  16.1336155  43.7473561  64.3161937  16.4435920  43.9562449  65.7832190
  15.8593714  57.4191475  53.7718081  16.7924387  57.3537037  53.9750957
  15.7716927  58.2547742  53.3132614  18.4881731  56.7357346  50.7322029
  18.4095362  56.4017209  51.6257787  19.3091397  57.2279113  50.7313501
  21.1859922  49.6019085  63.9398347  21.1536242  48.6635086  64.1258031
  21.7960545  49.6803122  63.2064172  13.0243253  48.4715138  49.9825551
  13.9702357  48.3421346  50.0513969  12.6457497  47.7329800  50.4594980
  21.3354410  46.3930128  63.9856631  20.8193459  45.6088585  63.7986559
  22.2194359  46.0648845  64.1503150  18.9965137  40.1371144  59.9452443
  18.7989958  39.8286232  60.8295775  19.6064843  40.8632783  60.0750373
  27.0036472  50.6635092  63.0804384  27.7339860  50.4020380  63.6412087
  26.3943417  49.9263814  63.1206452  25.0851769  48.8042954  63.6778835
  24.3584932  48.6698919  63.0695327  24.6699056  49.1119783  64.4835553
  11.2086170  46.3965114  49.9180437  10.3017625  46.0998227  49.9943150
  11.4862151  46.0994932  49.0514723  12.8248235  40.9402004  56.0724678
  12.0148964  40.5949089  56.4479924  13.5132652  40.6309548  56.6612289
  14.7538784  40.0180051  57.6948975  15.3069822  40.4375504  58.3538998
  14.9908870  39.0915799  57.7371931   9.9784954  43.2552049  50.0592416
  10.8404118  43.5806948  50.3188233  10.1635298  42.4683545  49.5465482
  18.1317591  42.1280576  57.2027639  17.5516260  42.7865380  56.8205691
  17.8653523  41.3057921  56.7915056  16.5821157  41.5285634  59.4048959
  17.0820936  41.6402168  58.5963278  17.2256765  41.2246686  60.0449768
  16.9142469  44.2880666  56.2583987  16.0268324  44.5730317  56.0404182
  17.3296458  44.1274430  55.4111264  20.2657005  44.3127187  59.9738326
  21.0417395  44.8023640  60.2462943  19.5405139  44.7385241  60.4310196
  22.7029564  45.0254807  61.0312267  23.2974054  44.7850542  60.3205575
  22.7756147  44.3061937  61.6585803  16.0585682  54.0525341  50.3532007
  16.7621532  54.2575343  50.9689663  15.3348331  54.6202103  50.6181091
  16.8883493  49.8035202  56.4734277  16.8318694  50.2603754  55.6341910
  17.4411835  49.0425887  56.2957120  20.6988298  45.5924934  57.2984397
  20.4425233  45.1921570  58.1292604  20.0741167  46.3068728  57.1734536
  25.0100636  48.3321007  59.8055688  24.4500194  48.4014197  60.5787250
  24.4044140  48.1561992  59.0855184  17.9672380  54.4907870  52.4030467
  18.8017984  54.0589069  52.2207942  17.8056723  54.3189884  53.3307362
  17.6218272  50.9939983  53.7686806  17.5667076  50.8284255  52.8275251
  16.9964327  51.7016016  53.9248996  10.9314397  40.4948092  53.3472125
  10.9193067  41.4389932  53.5040396  11.8237819  40.3118238  53.0531586
  14.7466517  37.0890869  57.6018062  13.9798913  36.5349356  57.7474744
  15.1577222  37.1612738  58.4632213  23.4046361  64.9604949  62.4347169
  23.0664873  64.8446014  61.5467703  24.2736129  64.5596114  62.4148175
  21.1054640  63.7293197  51.7664109  21.3580161  63.2074718  51.0047572
  20.1679200  63.5659342  51.8690792  26.1497923  62.7328975  59.5738852
  26.9361012  62.3148398  59.2229269  26.4136628  63.6375067  59.7420500
  31.5506350  62.6704208  60.4771830  32.2831522  62.1003425  60.7109660
  30.7945706  62.2825809  60.9178336  20.8250929  65.6321303  53.9688484
  20.7087187  64.9566206  54.6369568  20.9353189  65.1453677  53.1520637
  23.1682470  65.0931450  57.6735173  22.8040677  64.5662071  58.3848094
  24.0249586  64.7029919  57.5001658  29.0731771  56.3825782  64.9366439
  28.7415096  57.2521193  64.7127654  28.4777384  56.0662066  65.6160469
  28.9660434  61.1020869  62.0159789  28.0577311  61.0336277  61.7218550
  28.9148030  61.5792814  62.8441615  22.7877178  62.5779007  53.6543188
  22.6676803  63.0236058  54.4928669  22.0929766  62.9264325  53.0956726
  28.4862244  63.0500480  54.4823522  29.3980100  63.2827867  54.3071220
  27.9771891  63.6337524  53.9198601  25.8298219  59.2258516  62.7313383
  24.9682698  59.5239770  63.0230121  25.8560654  59.4428915  61.7994416
  21.5828674  63.8923859  55.9476754  22.2852718  64.3444903  56.4150680
  21.2509303  63.2507678  56.5756647  17.2768754  62.5151991  58.2077364
  16.4799917  62.6270685  58.7260860  17.0494346  62.8538643  57.3418255
  26.1714903  54.2295364  64.5537753  25.8279172  55.1197005  64.4776863
  26.5393865  54.0397021  63.6907338  26.1365185  64.2203975  53.0610188
  25.6211809  64.9908579  53.2998575  25.8642494  63.5469111  53.6843249
  23.7212296  59.0653676  58.1195426  22.8653893  58.6760526  57.9401065
  24.1339248  59.1445636  57.2595212  25.2511443  56.6000019  62.5186986
  24.7476239  56.5630154  61.7054791  25.5442050  57.5092761  62.5783643
  21.4954329  56.6838748  61.5253168  22.3607326  56.4881557  61.1659057
  21.5631838  56.4549100  62.4522524  31.1099459  66.9736329  54.9963361
  30.3328902  66.6347489  54.5518523  31.7890940  66.9788953  54.3218326
  25.9251488  62.0931067  54.8869969  25.6201624  62.4077216  55.7380112
  26.8781931  62.1712487  54.9297302  19.1016648  58.9140956  58.8969534
  19.6760400  58.6916138  58.1642727  19.6887630  58.9829651  59.6498136
  28.1596225  64.8014683  59.7033911  28.6728107  65.4344675  60.2055621
  28.8097449  64.2015879  59.3377271  19.4286235  60.9445417  52.9165420
  18.5923547  61.2820104  53.2374694  19.2891005  60.8094397  51.9792557
  21.4039316  55.7882205  57.6244604  20.7503728  55.4731223  57.0001219
  21.3619790  55.1657946  58.3504427  22.5150520  66.0701500  49.5397896
  21.6077582  65.8390754  49.7389045  23.0121552  65.2739120  49.7271878
  24.6377056  62.2764139  61.9492251  23.7199617  62.4979086  61.7913940
  25.0537200  62.3510449  61.0903959  25.4212104  63.6755555  57.0794932
  26.1683923  64.1876952  56.7702054  25.6903693  63.3539607  57.9399325
  23.6938754  66.1714095  54.0621886  22.7849973  65.8873128  54.1594356
  23.7233838  66.5913174  53.2025193  27.8690941  60.7112671  59.0613721
  27.1313698  60.1990057  59.3923964  28.1217714  60.2713052  58.2496998
  27.9702568  53.4888923  59.6555490  28.2761445  52.6286286  59.3681405
  28.6955173  54.0806543  59.4554484  22.2423648  63.7842716  60.1631681
  22.2972258  62.8316552  60.0874158  21.4314850  63.9402155  60.6472980
  20.1816008  62.4019776  57.9222060  19.3683873  62.7013946  58.3287252
  20.6775002  62.0075464  58.6396543  31.5087957  65.9880036  57.4586283
  31.3705855  66.1781632  56.5307472  31.1524175  66.7499419  57.9154334
  16.7573150  63.4183643  55.7278040  15.8270738  63.3568099  55.9448002
  16.8530622  62.8959596  54.9314682  16.6758699  59.9438456  58.3156282
  16.9365516  60.8583789  58.2065442  17.4975871  59.4762899  58.4652895
  27.5126069  66.5707221  50.9942022  26.8955240  65.8454049  50.8975075
  27.0442558  67.3316581  50.6509096  19.3024615  60.7892645  50.1163326
  18.4254082  60.6681446  49.7525573  19.7782368  59.9978723  49.8642215
  25.7985191  58.9513565  60.0060052  26.2953891  58.1983527  59.6861123
  25.0272173  58.9877881  59.4403262  22.3820160  61.0930948  59.7331737
  22.0117948  60.5401988  60.4212643  22.8779253  60.4889081  59.1806737
  30.2687523  63.5502571  58.1148510  30.7347976  64.3830563  58.0408813
  30.7195024  63.0847553  58.8193768  28.2404186  55.9183158  62.1539411
  27.3267266  56.1487385  62.3221618  28.6697288  56.0021602  63.0053444
  14.0303309  62.3834500  55.5576232  14.3256750  61.4745179  55.5043286
  13.1291345  62.3622240  55.2357234  15.7591151  60.0648598  55.6815557
  15.4303857  59.1845977  55.4990663  16.1130521  60.0096266  56.5691947
  18.8732974  60.3521568  56.0491035  19.2129046  60.8807489  55.3269643
  19.3205094  60.6901974  56.8249602  22.2192886  55.8207931  63.9521426
  23.0418956  55.3468409  63.8300316  22.4630950  56.5998414  64.4520112
  20.8601121  58.8496189  54.2484328  21.5809483  59.2277442  53.7448045
  20.2366425  59.5685066  54.3519306  25.0032244  59.5541338  55.1842660
  25.2195858  60.4365976  54.8831488  24.5226311  59.1627552  54.4548302
  21.6027848  59.5029599  61.8094294  21.5889417  58.6070693  61.4726592
  22.3200276  59.5100263  62.4432580  23.4553979  59.9366940  63.8547422
  23.1971757  60.8584010  63.8531752  22.9239019  59.5397374  64.5447886
  21.0064744  58.3843980  57.0781864  21.1280655  57.4560626  57.2772752
  20.7166786  58.3982666  56.1660180  23.8755934  56.0698890  60.2148584
  23.8977631  56.1338223  59.2600564  24.2923993  55.2303399  60.4089090
  34.2539559  65.8054150  58.2527807  34.6970705  65.0561475  57.8546930
  33.3766069  65.7964286  57.8701539  25.4244146  56.8686966  65.5583576
  25.9426090  57.6047993  65.2330065  25.0699279  57.1750960  66.3930335
  17.0043084  61.7291648  53.6744982  16.3112328  61.8036003  53.0185018
  16.7594835  60.9651991  54.1966499  25.6756740  53.2887249  61.0784473
  25.9558494  52.6210438  61.7044899  26.4607347  53.4816344  60.5659136
  23.8637007  63.8007056  49.9825551  24.8096112  63.6713264  50.0513969
  23.4851252  63.0621717  50.4594980  29.8358892  55.4663062  59.9452443
  29.6383713  55.1578150  60.8295775  30.4458597  56.1924700  60.0750373
  22.0479924  61.7257032  49.9180437  21.1411380  61.4290145  49.9943150
  22.3255905  61.4286850  49.0514723  23.6641990  56.2693922  56.0724678
  22.8542718  55.9241007  56.4479924  24.3526407  55.9601465  56.6612289
  25.5932538  55.3471968  57.6948975  26.1463577  55.7667422  58.3538998
  25.8302625  54.4207717  57.7371931  20.8178709  58.5843967  50.0592416
  21.6797873  58.9098865  50.3188233  21.0029053  57.7975463  49.5465482
  28.9711345  57.4572494  57.2027639  28.3910014  58.1157298  56.8205691
  28.7047278  56.6349838  56.7915056  27.4214912  56.8577551  59.4048959
  27.9214690  56.9694086  58.5963278  28.0650520  56.5538604  60.0449768
  27.7536223  59.6172584  56.2583987  26.8662078  59.9022235  56.0404182
  28.1690212  59.4566347  55.4111264  31.1050759  59.6419105  59.9738326
  31.8811150  60.1315557  60.2462943  30.3798894  60.0677159  60.4310196
  33.5423318  60.3546724  61.0312267  34.1367809  60.1142460  60.3205575
  33.6149902  59.6353855  61.6585803  27.7277247  65.1327120  56.4734277
  27.6712448  65.5895671  55.6341910  28.2805590  64.3717805  56.2957120
  28.4612026  66.3231901  53.7686806  28.4060830  66.1576173  52.8275251
  27.8358082  67.0307934  53.9248996  21.7708152  55.8240010  53.3472125
  21.7586822  56.7681850  53.5040396  22.6631574  55.6410156  53.0531586
  25.5860271  52.4182787  57.6018062  24.8192667  51.8641274  57.7474744
  25.9970976  52.4904656  58.4632213   4.9169147  11.3555809  49.2230951
   5.5547557  11.2362556  48.5194291   4.7989990  12.3036652  49.2818903
   1.7258853  11.3083237  49.1592475   1.3877365  11.1924301  48.2713010
   2.5948622  10.9074402  49.1393481   3.1645228  16.8289681  40.4603831
   2.5133208  17.4143761  40.0737845   3.9589591  17.3595876  40.5198869
   4.4710416   9.0807262  46.2984159   5.2573505   8.6626686  45.9474576
   4.7349120   9.9853355  46.4665807   4.6420493  14.5180113  40.9972815
   4.0066326  14.5914739  41.7093720   4.3117899  15.1073712  40.3191895
   9.8718843   9.0182496  47.2017137  10.6044015   8.4481712  47.4354967
   9.1158198   8.6304096  47.6423643   1.4894962  11.4409737  44.3980480
   1.1253170  10.9140358  45.1093401   2.3462078  11.0508206  44.2246965
   3.8875783  14.9316616  51.0607658   3.5876506  15.8341654  50.9523466
   3.5426842  14.6648799  51.9128811   7.2872926   7.4499156  48.7405096
   6.3789804   7.3814564  48.4463857   7.2360522   7.9271101  49.5686921
   6.8074736   9.3978767  41.2068829   7.7192593   9.6306154  41.0316526
   6.2984383   9.9815812  40.6443908   5.4144319  14.3804586  48.5982410
   4.7853181  14.5450300  47.8958478   5.0269981  14.7946195  49.3693374
   9.2933551  15.3159024  45.9526774   8.6084589  15.6957925  45.4023807
   9.3777400  15.9254350  46.6858722   0.9672281  14.1178994  45.8632495
   1.4310626  14.3966697  45.0737118   0.7029079  13.2162439  45.6805586
   7.6630310  15.8390938  50.7244475   8.4847754  15.4371125  50.4427157
   7.6592713  15.7359172  51.6760591  15.7536303  12.1829687  47.0729446
  15.0000012  11.6137085  46.9173451  15.8883844  12.1492351  48.0200081
   1.1434931  17.0543089  42.7484166   1.0080606  17.8994625  43.1769014
   1.6844744  17.2562367  41.9850100   4.4577678  10.5682262  39.7855494
   3.9424301  11.3386867  40.0243882   4.1854986   9.8947398  40.4088556
   9.4311952  13.3214617  41.7208668   8.6541394  12.9825776  41.2763830
  10.1103433  13.3267240  41.0463633   4.2463981   8.4409354  41.6115276
   3.9414116   8.7555503  42.4625419   5.1994423   8.5190774  41.6542609
   2.6910413  14.5999577  43.2608230   2.1631774  13.8652337  42.9481467
   2.1897915  15.3774254  43.0148198   7.6703259  12.7948598  48.3775276
   7.0126933  13.4847859  48.4655404   8.4743658  13.1845030  48.7209262
   6.4808717  11.1492971  46.4279218   6.9940599  11.7822962  46.9300927
   7.1309941  10.5494166  46.0622578   3.7431092  21.1277295  39.1839889
   3.0692790  21.4308992  39.7924847   4.1296914  21.9306375  38.8345346
   3.7424596  10.0233842  43.8040238   4.4896415  10.5355239  43.4947360
   4.0116186   9.7017895  44.6644632   2.0151246  12.5192383  40.7867193
   1.1062465  12.2351415  40.8839662   2.0446330  12.9391461  39.9270500
   7.2470514  16.1298972  44.5558360   6.7932841  15.2889882  44.6123551
   6.6164480  16.7660370  44.8933140   5.6903453  17.9675469  45.4908178
   5.9826427  18.5280526  44.7720544   6.2002073  18.2604030  46.2461337
   1.7127334  14.0601126  38.1255271   1.2746764  13.3436985  37.6660909
   2.4537775  14.2877241  37.5640363   0.6537078  18.7455820  46.5801632
   0.6113257  18.9716666  45.6510164   1.5699777  18.5119194  46.7287433
   9.8300449  12.3358323  44.1831590   9.6918347  12.5259919  43.2552779
   9.4736668  13.0977706  44.6399641   9.8569828  14.4034850  49.1942861
  10.2906335  14.3110139  50.0425915  10.5701409  14.3792351  48.5562877
   3.5897723  18.0036944  50.7275962   3.6434746  18.5727881  51.4953678
   2.7212505  18.1738829  50.3629999  10.7185378  14.4458551  51.7275747
  10.9121268  15.3504361  51.9735022  10.6185996  13.9865970  52.5614332
   1.3474155  16.1947871  50.0561431   1.2085241  15.8266655  50.9287370
   0.5588751  16.7095510  49.8845389   1.9422307  21.2956967  41.3986968
   2.1174062  20.8245010  42.2132591   1.2555095  21.9222733  41.6268229
   2.8979370  15.5729473  47.4450269   2.5629203  15.5330243  48.3407919
   2.3983316  14.9074189  46.9720679   5.8338562  12.9185508  37.7187329
   5.2167732  12.1932336  37.6220382   5.3655050  13.6794868  37.3754403
   7.4892693  17.6284416  55.3793109   7.4305239  16.9443636  54.7123692
   7.8912212  18.3703406  54.9273735   7.4910101  15.5924000  53.6107089
   6.6036879  15.2549922  53.7333488   8.0608652  14.8607031  53.8475854
   1.0211254  20.2525452  50.5768332   0.9481425  21.0580424  51.0887637
   0.5788647  20.4517418  49.7516353  11.9727441  11.0032217  48.3723651
  11.9617317  11.8856933  48.0017584  11.1044821  10.6503768  48.1778188
   3.4809937  20.1512286  52.7326491   4.1937910  20.7859751  52.6602392
   2.9899966  20.2476152  51.9166493   5.2027464  14.0563539  44.3043782
   4.2683743  14.1765002  44.1348487   5.3804133  13.1536006  44.0403792
   8.5900016   9.8980858  44.8393817   9.0560468  10.7308850  44.7654119
   9.0407516   9.4325840  45.5439075   6.6576247  16.2424680  41.8379969
   6.9336091  16.1281274  42.7473843   5.7880746  15.8442165  41.7992142
   3.2930311  20.4911031  45.4812782   3.4752705  19.6732687  45.9440535
   4.1163297  20.7078723  45.0437672   3.6272476  19.4179216  42.7427831
   4.1560243  18.9071670  42.1297993   3.8900696  19.1021746  43.6073364
   1.1233493  22.5038076  52.1008265   1.6751801  22.6669697  52.8657350
   1.4639686  23.0942514  51.4288290   4.2601880  20.4520051  49.0871947
   4.1353020  19.6509791  48.5782893   4.9180971  20.9466245  48.5985917
   6.3236789  18.2529072  50.7151497   5.3767124  18.1334423  50.6429824
   6.6719562  17.3651570  50.7977759   3.3283222  18.0481788  46.9155849
   3.1808184  17.1198495  47.0963420   4.1536715  18.0701878  46.4312925
   6.9317344  18.8710346  48.0020722   7.8563891  18.6653208  47.8645173
   6.7632647  18.6226748  48.9110064   6.7212660  19.3896014  43.3582814
   6.8949537  18.8242436  42.6056666   7.2141551  20.1896909  43.1762304
  12.5752051  12.1532437  44.9773113  13.0183197  11.4039762  44.5792237
  11.6978561  12.1442573  44.5946845   7.7087832  18.7062778  40.4579712
   8.4038737  19.3269471  40.6767027   8.0510983  17.8558130  40.7332090
   9.6079255  16.1562484  41.9867043  10.1330580  16.4949757  41.2616363
   9.5201608  15.2209499  41.8030177   1.2919916  22.2234467  46.3462296
   0.8524907  21.7310846  47.0395153   2.0428033  21.6807435  46.1054371
  10.9189233  16.0584795  54.8492991  10.6274042  16.4214776  55.6856452
  10.3061365  15.3451804  54.6706323  12.1184916  13.6237675  47.3695561
  12.9531807  14.0627479  47.5333121  12.2544045  13.1476328  46.5503807
   1.8002701  18.8124530  39.3654806   1.2276668  19.4314717  38.9125277
   2.3735494  19.3623892  39.8994727   5.0199961  19.0961680  40.4963388
   5.9530634  19.0307242  40.6996263   4.9323173  19.9317947  40.0377920
   7.6487977  18.4127550  37.4567335   7.5701609  18.0787414  38.3503093
   8.4697644  18.9049318  37.4558808  10.3466168  11.2789290  50.6643654
  10.3142489  10.3405291  50.8503338  10.9566792  11.3573327  49.9309479
   2.1849499  10.1485343  36.7070858   3.1308604  10.0191551  36.7759276
   1.8063744   9.4100005  37.1840286  10.4960657   8.0700333  50.7101937
   9.9799706   7.2858790  50.5231866  11.3800605   7.7419050  50.8748457
  16.1642718  12.3405297  49.8049691  16.8946107  12.0790585  50.3657394
  15.5549664  11.6034019  49.8451759  14.2458015  10.4813159  50.4024142
  13.5191179  10.3469124  49.7940634  13.8305302  10.7889988  51.2080860
   9.4263252   5.9897392  46.6983633  10.2023642   6.4793845  46.9708250
   8.7011386   6.4155446  47.1555502  11.8635810   6.7025011  47.7557574
  12.4580301   6.4620747  47.0450882  11.9362394   5.9832142  48.3831110
   5.2191929  15.7295546  37.0777314   5.9227779  15.9345548  37.6934969
   4.4954578  16.2972308  37.3426397   6.0489739  11.4805407  43.1979584
   5.9924941  11.9373959  42.3587216   6.6018082  10.7196092  43.0202427
   9.8594545   7.2695139  44.0229703   9.6031479   6.8691775  44.8537911
   9.2347413   7.9838933  43.8979843  14.1706883  10.0091212  46.5300995
  13.6106441  10.0784402  47.3032557  13.5650386   9.8332197  45.8100491
   7.1278626  16.1678075  39.1275774   7.9624230  15.7359274  38.9453249
   6.9662969  15.9960089  40.0552668   6.7824519  12.6710188  40.4932113
   6.7273322  12.5054460  39.5520557   6.1570574  13.3786221  40.6494303
  15.7562902  26.6847726  49.2230951  16.3941312  26.5654474  48.5194291
  15.6383744  27.6328570  49.2818903  12.5652608  26.6375154  49.1592475
  12.2271119  26.5216219  48.2713010  13.4342376  26.2366319  49.1393481
   8.4239424  28.4910631  45.1489366   7.8604289  28.4000568  44.3805654
   8.3091819  27.6710535  45.6291859  13.0472391  27.7910006  55.1178681
  13.0361032  27.3962804  54.2459184  13.2093030  27.0576079  55.7112452
   5.9703855  29.9861822  47.9873587   6.7625147  29.6452647  47.5719886
   6.2100506  30.0956797  48.9075740   7.9294609  29.2470736  40.8590965
   8.7025485  28.6999723  40.7203841   8.2820008  30.1114985  41.0705427
   9.7679652  30.5747118  54.0657865   9.4769518  31.4792749  53.9504531
  10.4036636  30.6163645  54.7801934  10.6935859  27.9523966  50.6559224
  11.2899431  27.7279989  49.9416187  10.7510830  27.2108712  51.2584672
  10.2660887  25.4063402  38.4909415  10.5186408  24.8844923  37.7292878
   9.3285446  25.2429547  38.5936099  15.3104170  24.4099180  46.2984159
  16.0967259  23.9918603  45.9474576  15.5742874  25.3145272  46.4665807
   9.9857176  27.3091508  40.6933790   9.8693434  26.6336411  41.3614875
  10.0959436  26.8223882  39.8765943  12.3288717  26.7701655  44.3980480
  11.9646924  26.2432276  45.1093401  13.1855833  26.3800124  44.2246965
  18.2338018  18.0595987  51.6611746  17.9021342  18.9291398  51.4372961
  17.6383631  17.7432271  52.3405776  11.9694204  21.7991554  39.3941828
  12.1368606  22.6671791  39.7612299  11.7791373  21.9618836  38.4703117
  14.7269537  30.2608533  51.0607658  14.4270260  31.1633572  50.9523466
  14.3820597  29.9940717  51.9128811   8.1782019  26.7122330  47.0944363
   7.2532515  26.5798544  47.3022055   8.4266432  27.4916549  47.5914305
  18.1266681  22.7791074  48.7405096  17.2183558  22.7106482  48.4463857
  18.0754277  23.2563018  49.5686921  11.9483425  24.2549212  40.3788495
  11.8283050  24.7006263  41.2173975  11.2536013  24.6034530  39.8202033
   5.5390830  26.3555604  47.9288152   5.6683211  26.6090083  48.8427564
   4.8588281  26.9483312  47.6092807   9.7090317  37.0252854  44.0278626
   9.6314347  37.9760679  44.1067107   9.1051960  36.6798726  44.6853552
  12.2007547  24.1980719  56.6839993  11.4240881  24.7574639  56.6742858
  12.8398110  24.6837502  57.2054863  19.9928327  20.9807512  50.5182970
  19.3502707  21.2740045  49.8722764  19.4883256  20.8660432  51.3236166
  10.4553919  27.0066172  56.2457960  11.1968603  27.5451216  55.9692784
   9.7490904  27.6332461  56.4029512  15.9309259  29.1495313  54.8430121
  16.3392615  28.7077723  54.0984754  15.2086520  28.5747940  55.0964314
  12.2840329  24.0867920  52.2163678  13.1301524  24.5107333  52.3598327
  12.2238966  23.4301544  52.9102242  15.4339774  21.7472288  53.8744852
  15.1900706  22.5014349  53.3379128  15.7099704  22.1257636  54.7092099
  14.9904466  20.9028721  49.4558690  14.1288945  21.2009975  49.7475427
  15.0166900  21.1199120  48.5239722  11.8066035  29.4470912  45.8632495
  12.2704381  29.7258615  45.0737118  11.5422833  28.5454356  45.6805586
   8.6990116  28.9942393  48.8012259   9.2691473  29.4229662  48.1629743
   9.2898228  28.7124978  49.4996444  10.7434921  25.5694064  42.6722061
  11.4458964  26.0215108  43.1395987  10.4115550  24.9277883  43.3001954
   9.1915283  24.1605821  57.0473270   8.5613943  24.8422102  57.2808667
   9.0851371  24.0488902  56.1026408   4.4860255  23.8277617  47.9739194
   3.6959309  24.0835145  47.4979305   4.9771502  24.6425955  48.0791235
   6.4375000  24.1922196  44.9322671   5.6406164  24.3040890  45.4506167
   6.2100593  24.5308848  44.0663561  12.2680668  30.7166899  52.8805185
  12.3325101  31.1787306  53.7163357  11.5591592  30.0864264  53.0087495
   2.7697958  24.0808107  50.4054185   3.0205996  24.9655117  50.6711761
   3.3057506  23.9012709  49.6329277  11.9828686  32.3835007  42.7484166
  11.8474361  33.2286542  43.1769014  12.5238498  32.5854284  41.9850100
   5.4358083  29.9010445  43.3212091   5.9482604  30.6953695  43.4717656
   6.0880796  29.2036735  43.2545692   7.2452968  33.0176201  45.4034844
   7.4219596  33.9394166  45.2155828   8.0409801  32.7034620  45.8329224
  11.3863986  19.8784466  57.0018778  12.1273700  20.4791619  56.9223240
  11.6181909  19.1362103  56.4436820   6.5305324  25.0640833  55.2797007
   6.4158840  24.1626090  55.5804106   5.6749842  25.3104530  54.9281824
  13.6097162  33.0058573  56.8784508  13.1661016  32.2194952  56.5605412
  14.2714376  33.1937724  56.2128399   8.3684283  34.5354375  51.4045186
   8.9191708  34.4071438  50.6322180   7.5295759  34.8349264  51.0540079
  15.7078400  33.2861373  54.9065909  15.6896876  34.1070254  54.4146178
  16.6298320  33.1615448  55.1316050  12.1651454  30.8005503  55.7489418
  12.6979791  30.0393791  55.5188726  11.6365535  30.5079154  56.4913572
  15.3321149  15.9065569  51.2783059  14.9885419  16.7967210  51.2022170
  15.7000112  15.7167226  50.4152644  15.2971432  25.8974180  39.7855494
  14.7818055  26.6678784  40.0243882  15.0248740  25.2239316  40.4088556
  12.8818543  20.7423880  44.8440733  12.0260139  20.3530731  44.6646371
  13.2945495  20.8215841  43.9840518  14.4117690  18.2770224  49.2432293
  13.9082485  18.2400359  48.4300098  14.7048297  19.1862966  49.3028949
  10.6560576  18.3608953  48.2498474  11.5213572  18.1651762  47.8904364
  10.7238085  18.1319305  49.1767831  15.0857735  23.7701272  41.6115276
  14.7807871  24.0847421  42.4625419  16.0388177  23.8482692  41.6542609
   8.2622895  20.5911161  45.6214841   8.8366647  20.3686343  44.8888034
   8.8493877  20.6599856  46.3743442   8.5892482  22.6215622  39.6410726
   7.7529794  22.9590309  39.9620001   8.4497251  22.4864602  38.7037863
  10.5645562  17.4652410  44.3489911   9.9109975  17.1501427  43.7246525
  10.5226037  16.8428151  45.0749733  11.6756767  27.7471705  36.2643203
  10.7683829  27.5160959  36.4634352  12.1727799  26.9509325  36.4517184
  13.7983303  23.9534344  48.6737558  12.8805864  24.1749291  48.5159246
  14.2143446  24.0280654  47.8149265  14.5818351  25.3525759  43.8040238
  15.3290169  25.8647157  43.4947360  14.8509940  25.0309812  44.6644632
  12.8545001  27.8484300  40.7867193  11.9456220  27.5643333  40.8839662
  12.8840084  28.2683379  39.9270500  17.0297188  22.3882876  45.7859028
  16.2919944  21.8760262  46.1169270  17.2823961  21.9483257  44.9742305
  17.1308815  15.1659128  46.3800797  17.4367692  14.3056491  46.0926712
  17.8561420  15.7576748  46.1799791   3.4233171  25.5689814  44.7682395
   3.2257571  24.9759175  44.0433461   2.8679835  25.2642025  45.4858334
  11.4029895  25.4612921  46.8876988  11.4578505  24.5086757  46.8119465
  10.5921097  25.6172360  47.3718286  12.5521088  29.3893044  38.1255271
  12.1140518  28.6728903  37.6660909  13.2931529  29.6169159  37.5640363
   9.3422255  24.0789981  44.6467367   8.5290120  24.3784151  45.0532559
   9.8381249  23.6845669  45.3641849  11.4930833  34.0747737  46.5801632
  11.4507011  34.3008584  45.6510164  12.4093531  33.8411112  46.7287433
  14.9396466  24.5431805  53.4782261  15.2945854  24.7703278  54.3376727
  15.5868598  24.8750182  52.8559516   8.8336329  21.6508336  50.2628602
   9.4735709  21.5097095  49.5651565   8.0013860  21.3642849  49.8867204
   9.6096633  30.9510766  46.3763594  10.4037232  30.4561087  46.1746169
   8.8988326  30.4228630  46.0131300  14.4291478  33.3328862  50.7275962
  14.4828500  33.9019798  51.4953678  13.5606259  33.5030747  50.3629999
   5.9179397  25.0953848  42.4523347   4.9876985  25.0338304  42.6693309
   6.0136869  24.5729801  41.6559988   5.8364946  21.6208661  45.0401589
   6.0971763  22.5353994  44.9310749   6.6582118  21.1533104  45.1898201
   7.3089871  23.0346418  52.2100413   7.9812925  22.8263780  51.5613062
   6.4819658  22.8368504  51.7705645  16.6194241  29.9257211  57.3016627
  16.4679748  29.6967763  56.3846711  16.6098921  30.8827813  57.3147972
  13.3879578  27.4989124  52.2862894  14.3171638  27.6500284  52.1131861
  12.9670608  27.5873145  51.4311540  12.1867909  31.5239788  50.0561431
  12.0478995  31.1558573  50.9287370  11.3982506  32.0387428  49.8845389
   7.7117368  26.3089021  52.9702850   7.5737166  25.5769260  53.5714389
   8.6222292  26.2197921  52.6887038  10.3399669  26.0208981  52.4586530
  11.0499288  25.3802173  52.4173148  10.2968977  26.2721875  53.3812711
  18.3286448  32.9576334  55.3793109  18.2698994  32.2735554  54.7123692
  18.7305966  33.6995324  54.9273735   9.0528603  23.0074198  54.2782169
   8.5165960  22.5564937  54.9303766   8.4645312  23.1420107  53.5352634
   7.3477147  39.7738248  48.1726828   7.5873745  40.4056772  48.8505847
   6.5046343  39.4226288  48.4592187   8.4630862  22.4662850  36.8408633
   7.5860328  22.3451651  36.4770880   8.9388615  21.6748928  36.5887522
   4.7867724  22.1430206  51.3635164   4.7025913  21.5355876  50.6285574
   3.9650431  22.6339224  51.3644660  11.8605008  35.5817370  50.5768332
  11.7875180  36.3872342  51.0887637  11.4182402  35.7809336  49.7516353
  11.6494788  34.8189140  44.0871154  10.8662310  35.3610820  44.1809378
  12.3487533  35.3363120  44.4865395  14.9591438  20.6283770  46.7305359
  15.4560138  19.8753732  46.4106429  14.1878420  20.6648086  46.1648568
  14.3203692  35.4804204  52.7326491  15.0331664  36.1151669  52.6602392
  13.8293721  35.5768070  51.9166493  11.5426407  22.7701153  46.4577044
  11.1724194  22.2172193  47.1457949  12.0385499  22.1659286  45.9052044
   9.3715605  33.2298648  53.5532062  10.0725065  33.8635131  53.7061456
   8.9010720  33.5713379  52.7927701  17.4010433  17.5953363  48.8784718
  16.4873513  17.8257590  49.0466925  17.8303534  17.6791807  49.7298750
  17.1716891  25.7843255  51.3784612  16.5188342  26.0319163  50.7237065
  17.5497271  24.9707393  51.0447089  14.4666231  34.7471133  42.7427831
  14.9953997  34.2363588  42.1297993  14.7294450  34.4313664  43.6073364
  13.2204464  26.5263066  57.8650649  12.5445101  26.4257195  58.5353024
  14.0432098  26.3702280  58.3286646   4.9683324  32.7635003  50.4863164
   5.5536760  32.0178691  50.6191068   4.7708162  33.0738959  51.3699828
   7.8221979  35.7986250  45.5025607   7.1532354  36.2832378  45.0189647
   7.6834848  36.0455471  46.4168985  11.9627247  37.8329994  52.1008265
  12.5145555  37.9961615  52.8657350  12.3033441  38.4234431  51.4288290
   6.9391741  20.1805143  52.7030150   7.0033067  21.0419974  52.2907547
   6.8758861  19.5679145  51.9702508   6.4144013  22.2528276  56.3503184
   7.0416052  21.8705353  56.9640708   5.5571932  22.0342478  56.7158876
  16.8138122  32.6591251  57.9556919  17.3578026  33.2721209  57.4611874
  16.2324967  33.2170830  58.4723932   3.1909556  24.0604705  42.2821539
   3.4862997  23.1515383  42.2288592   2.2897592  24.0392445  41.9602541
   6.7203803  22.1360702  48.2649087   5.9990389  22.7496669  48.1256561
   7.5097059  22.6718466  48.1865733  17.1630543  33.5820989  50.7151497
  16.2160879  33.4626340  50.6429824  17.5113316  32.6943487  50.7977759
   9.5230116  19.4715128  54.5389739  10.0464518  19.7177425  55.3016048
   9.3042450  20.3035163  54.1192876   4.9197397  21.7418803  42.4060864
   4.5910104  20.8616182  42.2235970   5.2736768  21.6866471  43.2937253
   8.0339221  22.0291773  42.7736342   8.3735293  22.5577694  42.0514950
   8.4811341  22.3672179  43.5494908  17.7711098  34.2002264  48.0020722
  18.6957646  33.9945125  47.8645173  17.6026402  33.9518665  48.9110064
  10.7282661  20.4128823  52.2239410  10.3879482  19.6136636  52.6260090
  10.0221668  20.7130534  51.6516243  11.3799133  17.4978136  50.6766733
  12.2025203  17.0238614  50.5545623  11.6237197  18.2768619  51.1765419
  14.1638491  21.2311543  41.9087967  14.3802105  22.1136181  41.6076795
  13.6832558  20.8397756  41.1793609   8.9037712  24.1897256  48.4858711
   8.7582293  24.5037559  49.3782993   8.4262916  24.8082157  47.9329610
  10.7634095  21.1799804  48.5339601  10.7495664  20.2840898  48.1971899
  11.4806523  21.1870468  49.1677887  12.6160226  21.6137144  50.5792728
  12.3578003  22.5354215  50.5777059  12.0845266  21.2167579  51.2693192
   3.3783374  26.7302601  51.4246372   2.8336842  27.5062409  51.5566647
   4.2562724  27.0773405  51.2665494  10.1670991  20.0614185  43.8027171
  10.2886902  19.1330831  44.0018058   9.8773033  20.0752871  42.8905486
  13.0362181  17.7469095  46.9393891  13.0583878  17.8108428  45.9845870
  13.4530240  16.9073604  47.1334397   4.1649396  25.8572497  54.3176529
   3.4231132  26.0055132  54.9041160   3.8442140  26.1180763  53.4543279
  12.1093059  35.3988475  54.1156919  12.4180185  35.1537622  54.9879619
  12.9068541  35.6035114  53.6275790   4.6106010  33.7437926  46.3486924
   5.4364030  33.4441698  45.9685568   4.2600062  32.9745548  46.7976713
   9.5787543  33.0964394  48.4184598   8.9567552  32.4335099  48.1186825
  10.2492410  33.1225526  47.7358245   2.8114615  31.6624252  47.3075858
   1.9746523  31.2346426  47.1259859   2.7838260  31.8556695  48.2446649
   9.6512070  21.5746182  58.0117104   9.7000226  22.4508305  57.6294873
  10.1934585  21.0323575  57.4388747   9.1401050  31.6468317  41.8943058
   9.2889170  32.3303782  41.2409731   9.9467493  31.6273407  42.4092514
  17.5468553  24.9510700  55.9210276  18.4478416  24.8117164  55.6294274
  17.6216528  25.1165154  56.8608453  11.8811359  22.3277554  54.7663462
  11.0114668  22.6211120  54.4946051  12.1170839  22.9117999  55.4870726
  20.0070176  26.5109328  53.3173049  20.4824298  26.7036974  52.5091900
  19.0835742  26.5668514  53.0716432   6.8953683  27.6733495  42.9004127
   6.6499725  26.7695825  43.0984337   7.0649597  27.6750645  41.9583605
  14.5850393  18.5457171  52.2828883  15.1032337  19.2818198  51.9575371
  14.2305525  18.8521165  53.1175642   6.1649330  23.4061852  40.3990288
   5.4718575  23.4806207  39.7430324   5.9201082  22.6422196  40.9211805
  14.8362987  14.9657454  47.8029779  15.1164741  14.2980643  48.4290206
  15.6213594  15.1586549  47.2904443  18.7071845  23.3875088  51.5501354
  19.6589268  23.4873185  51.5713578  18.5375296  22.5953356  52.0599439
  16.7286225  20.4730671  51.7360755  16.1336157  20.7535684  51.0407244
  16.4435921  20.9624572  52.5077496  13.0243254  25.4777260  36.7070858
  13.9702359  25.3483469  36.7759276  12.6457499  24.7391922  37.1840286
  18.9965138  17.1433266  46.6697750  18.7989959  16.8348355  47.5541082
  19.6064844  17.8694905  46.7995680  12.9081946  29.5295007  58.1671515
  13.8284956  29.7073606  58.3611562  12.8731529  28.5851052  58.0151214
  11.2086171  23.4027237  36.6425743  10.3017626  23.1060350  36.7188457
  11.4862152  23.1057055  35.7760030   2.1264111  24.7233600  47.0924790
   1.8066896  23.8698908  46.7999164   1.5797540  24.9382178  47.8482757
   5.9044019  27.4396041  50.8094296   6.1230029  28.3713149  50.8282330
   6.3169793  27.0804016  51.5949100  12.8248237  17.9464127  42.7969985
  12.0148965  17.6011212  43.1725231  13.5132654  17.6371670  43.3857596
  14.7538785  17.0242173  44.4194281  15.3069824  17.4437627  45.0784304
  14.9908871  16.0977921  44.4617237   9.9784956  20.2614172  36.7837722
  10.8404120  20.5869070  37.0433540  10.1635300  19.4745668  36.2710788
   1.9952371  28.3436512  49.0617911   1.3015843  27.9290465  48.5487866
   2.7425362  28.3857048  48.4651330  18.1317592  19.1342699  43.9272945
  17.5516261  19.7927503  43.5450998  17.8653525  18.3120043  43.5160363
  16.5821158  18.5347756  46.1294266  17.0820937  18.6464291  45.3208585
  17.2256766  18.2308809  46.7695074  10.6403154  26.4426386  59.0162107
  10.1570236  27.2426746  59.2225996  10.7264093  26.4534331  58.0629551
   3.9089114  28.2754766  46.9383926   3.8859802  28.3742453  45.9865809
   4.2189750  29.1219916  47.2601092   6.5676492  30.3330921  51.0530541
   7.5219745  30.3014863  50.9860472   6.3689015  29.8721544  51.8680766
   7.1575874  28.9032037  53.6201338   7.9768763  29.3976115  53.6436175
   7.4312682  27.9864005  53.5918906  16.9142470  21.2942789  42.9829294
  16.0268325  21.5792440  42.7649488  17.3296459  21.1336552  42.1356571
  20.2657006  21.3189310  46.6983633  21.0417396  21.8085762  46.9708250
  19.5405140  21.7447364  47.1555502   4.9226721  35.8750540  48.0700738
   4.7881188  35.1150941  47.5038736   4.5058783  36.5991440  47.6029527
   8.0795846  36.7719857  48.2819181   7.9628231  37.7165290  48.1797871
   7.2588293  36.4693419  48.6704980   2.4110788  23.2370170  54.3193535
   3.0569652  22.7269124  54.8080760   2.2027939  23.9738852  54.8936961
  14.9364180  30.3051018  59.8185676  15.8055340  30.4791670  59.4572311
  14.4570932  31.1245435  59.6961405  10.9314399  17.5010215  40.0717431
  10.9193068  18.4452055  40.2285702  11.8237820  17.3180360  39.7776893
   9.1050361  37.4248119  51.4975109  10.0077607  37.4571729  51.8141604
   8.8787731  36.4948570  51.5121445  10.8603963  36.1779105  48.1585188
   9.9099594  36.1780967  48.0449560  11.1636449  35.4311840  47.6421223
  14.7466518  14.0952992  44.3263368  13.9798914  13.5411478  44.4720051
  15.1577223  14.1674860  45.1877520  23.4046362  41.9667072  49.1592475
  23.0664874  41.8508137  48.2713010  24.2736131  41.5658237  49.1393481
  19.2633178  43.8202548  45.1489366  18.6998043  43.7292485  44.3805654
  19.1485573  43.0002453  45.6291859  16.8097610  45.3153740  47.9873587
  17.6018902  44.9744565  47.5719886  17.0494260  45.4248715  48.9075740
  20.6073406  45.9039036  54.0657865  20.3163272  46.8084666  53.9504531
  21.2430391  45.9455563  54.7801934  21.5329613  43.2815884  50.6559224
  22.1293186  43.0571906  49.9416187  21.5904585  42.5400630  51.2584672
  23.1682471  42.0993572  44.3980480  22.8040679  41.5724193  45.1093401
  24.0249587  41.7092041  44.2246965  19.0175773  42.0414248  47.0944363
  18.0926269  41.9090462  47.3022055  19.2660186  42.8208467  47.5914305
  20.5484071  52.3544771  44.0278626  20.4708101  53.3052596  44.1067107
  19.9445715  52.0090644  44.6853552  21.2947673  42.3358090  56.2457960
  22.0362358  42.8743134  55.9692784  20.5884659  42.9624379  56.4029512
  22.6459790  44.7762829  45.8632495  23.1098135  45.0550532  45.0737118
  22.3816588  43.8746274  45.6805586  19.5383871  44.3234311  48.8012259
  20.1085228  44.7521579  48.1629743  20.1291982  44.0416896  49.4996444
  23.1074423  46.0458817  52.8805185  23.1718855  46.5079224  53.7163357
  22.3985346  45.4156182  53.0087495  13.6091713  39.4100025  50.4054185
  13.8599751  40.2947035  50.6711761  14.1451261  39.2304626  49.6329277
  19.3089780  33.7918504  59.4098521  18.9156725  33.2384703  60.0846165
  20.1255920  34.1029083  59.8005039  16.2751838  45.2302362  43.3212091
  16.7876358  46.0245613  43.4717656  16.9274550  44.5328653  43.2545692
  18.0846722  48.3468119  45.4034844  18.2613351  49.2686083  45.2155828
  18.8803556  48.0326538  45.8329224  17.3699079  40.3932751  55.2797007
  17.2552594  39.4918008  55.5804106  16.5143597  40.6396447  54.9281824
  24.4490917  48.3350491  56.8784508  24.0054771  47.5486869  56.5605412
  25.1108130  48.5229641  56.2128399  19.2078038  49.8646292  51.4045186
  19.7585463  49.7363356  50.6322180  18.3689514  50.1641181  51.0540079
  26.5472155  48.6153291  54.9065909  26.5290630  49.4362172  54.4146178
  27.4692075  48.4907366  55.1316050  23.0045209  46.1297420  55.7489418
  23.5373546  45.3685708  55.5188726  22.4759290  45.8371072  56.4913572
  14.2400754  43.5591017  44.0971661  15.0775976  43.9688025  43.8805369
  14.4179022  42.6190459  44.0671855  22.2423649  40.7904838  46.8876988
  22.2972259  39.8378675  46.8119465  21.4314851  40.9464278  47.3718286
  22.3324587  49.4039655  46.5801632  22.2900766  49.6300501  45.6510164
  23.2487286  49.1703030  46.7287433  20.4490388  46.2802684  46.3763594
  21.2430986  45.7853004  46.1746169  19.7382080  45.7520547  46.0131300
  25.2685232  48.6620780  50.7275962  25.3222255  49.2311716  51.4953678
  24.4000014  48.8322665  50.3629999  27.4587996  45.2549129  57.3016627
  27.3073502  45.0259681  56.3846711  27.4492675  46.2119730  57.3147972
  23.0261664  46.8531706  50.0561431  22.8872749  46.4850491  50.9287370
  22.2376260  47.3679346  49.8845389  23.6209816  51.9540803  41.3986968
  23.7961571  51.4828846  42.2132591  22.9342604  52.5806569  41.6268229
  24.5766879  46.2313309  47.4450269  24.2416712  46.1914079  48.3407919
  24.0770825  45.5658025  46.9720679  18.5511123  41.6380939  52.9702850
  18.4130921  40.9061178  53.5714389  19.4616046  41.5489839  52.6887038
  29.1680202  48.2868252  55.3793109  29.1092748  47.6027472  54.7123692
  29.5699721  49.0287242  54.9273735  18.1870901  55.1030165  48.1726828
  18.4267499  55.7348690  48.8505847  17.3440098  54.7518205  48.4592187
  10.8226757  42.5831927  46.9350140  11.5097796  42.2693657  46.3471156
  10.6674885  43.4873292  46.6617392  22.6998763  50.9109288  50.5768332
  22.6268934  51.7164259  51.0887637  22.2576156  51.1101254  49.7516353
  22.4888543  50.1481058  44.0871154  21.7056064  50.6902738  44.1809378
  23.1881288  50.6655037  44.4865395  25.1597446  50.8096122  52.7326491
  25.8725419  51.4443587  52.6602392  24.6687475  50.9059988  51.9166493
  20.2109360  48.5590565  53.5532062  20.9118819  49.1927048  53.7061456
  19.7404475  48.9005297  52.7927701  24.9717820  51.1494866  45.4812782
  25.1540214  50.3316522  45.9440535  25.7950806  51.3662558  45.0437672
  15.8077078  48.0926920  50.4863164  16.3930515  47.3470608  50.6191068
  15.6101916  48.4030877  51.3699828  18.6615733  51.1278168  45.5025607
  17.9926109  51.6124295  45.0189647  18.5228603  51.3747388  46.4168985
  10.3994733  40.6632521  49.2067607  10.4378832  40.1296111  50.0004725
   9.8935026  40.1367726  48.5878585  22.8021002  53.1621911  52.1008265
  23.3539310  53.3253533  52.8657350  23.1427195  53.7526349  51.4288290
  17.2537768  37.5820194  56.3503184  17.8809806  37.1997271  56.9640708
  16.3965686  37.3634396  56.7158876  27.6531876  47.9883169  57.9556919
  28.1971780  48.6013127  57.4611874  27.0718721  48.5462747  58.4723932
  25.9389389  51.1103887  49.0871947  25.8140529  50.3093627  48.5782893
  26.5968480  51.6050080  48.5985917  28.0024297  48.9112907  50.7151497
  27.0554633  48.7918258  50.6429824  28.3507071  48.0235405  50.7977759
  25.0070731  48.7065623  46.9155849  24.8595693  47.7782331  47.0963420
  25.8324224  48.7285714  46.4312925  28.6104853  49.5294182  48.0020722
  29.5351400  49.3237043  47.8645173  28.4420156  49.2810583  48.9110064
  14.2177129  42.0594518  51.4246372  13.6730597  42.8354326  51.5566647
  15.0956479  42.4065323  51.2665494  15.0043151  41.1864415  54.3176529
  14.2624887  41.3347050  54.9041160  14.6835895  41.4472680  53.4543279
  22.9486813  50.7280393  54.1156919  23.2573940  50.4829540  54.9879619
  23.7462295  50.9327031  53.6275790  22.9707425  52.8818303  46.3462296
  22.5312416  52.3894681  47.0395153  23.7215542  52.3391270  46.1054371
  15.4499764  49.0729843  46.3486924  16.2757784  48.7733615  45.9685568
  15.0993816  48.3037466  46.7976713  20.4181297  48.4256312  48.4184598
  19.7961307  47.7627017  48.1186825  21.0886164  48.4517443  47.7358245
  13.6508369  46.9916170  47.3075858  12.8140278  46.5638344  47.1259859
  13.6232015  47.1848613  48.2446649  30.9760671  47.4479223  57.2918241
  30.1856214  47.4303362  56.7522740  30.7394025  47.9867517  58.0467277
  19.9794804  46.9760235  41.8943058  20.1282925  47.6595699  41.2409731
  20.7861248  46.9565325  42.4092514  23.7475701  44.8586924  58.1671515
  24.6678710  45.0365523  58.3611562  23.7125284  43.9142970  58.0151214
  16.7437773  42.7687959  50.8094296  16.9623783  43.7005067  50.8282330
  17.1563547  42.4095933  51.5949100  21.6165639  38.3421165  60.1997045
  21.5162366  39.2915522  60.1309136  21.3987181  38.0139404  59.3273115
  12.8346126  43.6728429  49.0617911  12.1409597  43.2582382  48.5487866
  13.5819117  43.7148966  48.4651330  21.4796909  41.7718304  59.0162107
  20.9963990  42.5718664  59.2225996  21.5657848  41.7826248  58.0629551
  14.7482868  43.6046683  46.9383926  14.7253556  43.7034370  45.9865809
  15.0583505  44.4511834  47.2601092  17.4070246  45.6622838  51.0530541
  18.3613500  45.6306781  50.9860472  17.2082770  45.2013462  51.8680766
  17.9969628  44.2323954  53.6201338  18.8162517  44.7268033  53.6436175
  18.2706436  43.3155922  53.5918906  15.7620475  51.2042458  48.0700738
  15.6274943  50.4442859  47.5038736  15.3452537  51.9283358  47.6029527
  18.9189601  52.1011775  48.2819181  18.8021985  53.0457207  48.1797871
  18.0982047  51.7985336  48.6704980  13.2504543  38.5662088  54.3193535
  13.8963406  38.0561042  54.8080760  13.0421694  39.3030770  54.8936961
  25.7757935  45.6342936  59.8185676  26.6449094  45.8083588  59.4572311
  25.2964686  46.4537352  59.6961405  19.9444115  52.7540037  51.4975109
  20.8471362  52.7863647  51.8141604  19.7181485  51.8240488  51.5121445
  21.6997717  51.5071023  48.1585188  20.7493348  51.5072885  48.0449560
  22.0030203  50.7603758  47.6421223  17.5902034  35.7129705  58.4168550
  18.4533495  35.3566510  58.6271874  17.0167444  35.3743600  59.1043954
  37.4350411  57.3431562  49.2230951  38.0728820  57.2238309  48.5194291
  37.3171253  58.2912406  49.2818903  34.2440117  57.2958990  49.1592475
  33.9058628  57.1800054  48.2713010  35.1129885  56.8950155  49.1393481
  30.1026932  59.1494466  45.1489366  29.5391798  59.0584403  44.3805654
  29.9879328  58.3294371  45.6291859  34.7259900  58.4493841  55.1178681
  34.7148541  58.0546640  54.2459184  34.8880539  57.7159914  55.7112452
  27.6491364  60.6445658  47.9873587  28.4412656  60.3036482  47.5719886
  27.8888015  60.7540633  48.9075740  35.6826491  62.8165434  40.4603831
  35.0314471  63.4019514  40.0737845  36.4770854  63.3471629  40.5198869
  29.6082118  59.9054571  40.8590965  30.3812994  59.3583558  40.7203841
  29.9607517  60.7698820  41.0705427  31.4467161  61.2330953  54.0657865
  31.1557027  62.1376584  53.9504531  32.0824145  61.2747481  54.7801934
  32.3723368  58.6107802  50.6559224  32.9686940  58.3863824  49.9416187
  32.4298339  57.8692547  51.2584672  31.9448396  56.0647237  38.4909415
  32.1973917  55.5428758  37.7292878  31.0072955  55.9013382  38.5936099
  37.1601756  60.5055866  40.9972815  36.5247589  60.5790492  41.7093720
  36.8299163  61.0949465  40.3191895  42.3900106  55.0058249  47.2017137
  43.1225278  54.4357465  47.4354967  41.6339462  54.6179849  47.6423643
  31.6644685  57.9675343  40.6933790  31.5480943  57.2920246  41.3614875
  31.7746945  57.4807717  39.8765943  36.4057046  60.9192369  51.0607658
  36.1057769  61.8217408  50.9523466  36.0608106  60.6524552  51.9128811
  29.8569527  57.3706166  47.0944363  28.9320024  57.2382380  47.3022055
  30.1053941  58.1500385  47.5914305  39.8054190  53.4374909  48.7405096
  38.8971067  53.3690317  48.4463857  39.7541786  53.9146854  49.5686921
  27.2178339  57.0139439  47.9288152  27.3470720  57.2673918  48.8427564
  26.5375790  57.6067147  47.6092807  31.3877826  67.6836689  44.0278626
  31.3101856  68.6344514  44.1067107  30.7839469  67.3382562  44.6853552
  33.8795056  54.8564554  56.6839993  33.1028390  55.4158475  56.6742858
  34.5185619  55.3421337  57.2054863  41.6715836  51.6391347  50.5182970
  41.0290216  51.9323880  49.8722764  41.1670765  51.5244268  51.3236166
  32.1341428  57.6650008  56.2457960  32.8756112  58.2035052  55.9692784
  31.4278413  58.2916297  56.4029512  37.6096768  59.8079148  54.8430121
  38.0180124  59.3661559  54.0984754  36.8874029  59.2331776  55.0964314
  33.9627838  54.7451755  52.2163678  34.8089033  55.1691169  52.3598327
  33.9026475  54.0885379  52.9102242  37.9325582  60.3680339  48.5982410
  37.3034445  60.5326053  47.8958478  37.5451244  60.7821948  49.3693374
  41.8114814  61.3034777  45.9526774  41.1265852  61.6833678  45.4023807
  41.8958663  61.9130103  46.6858722  37.1127283  52.4056123  53.8744852
  36.8688215  53.1598184  53.3379128  37.3887213  52.7841471  54.7092099
  39.0665746  58.9494736  52.5522118  39.2782641  59.5926496  51.8756499
  39.0195494  58.1157052  52.0844048  33.4853544  60.1054747  45.8632495
  33.9491890  60.3842450  45.0737118  33.2210342  59.2038192  45.6805586
  30.3777625  59.6526229  48.8012259  30.9478982  60.0813497  48.1629743
  30.9685737  59.3708813  49.4996444  30.8702792  54.8189656  57.0473270
  30.2401452  55.5005937  57.2808667  30.7638880  54.7072738  56.1026408
  26.1647764  54.4861452  47.9739194  25.3746818  54.7418981  47.4979305
  26.6559011  55.3009790  48.0791235  40.1811574  61.8266691  50.7244475
  41.0029017  61.4246879  50.4427157  40.1773977  61.7234925  51.6760591
  28.1162509  54.8506031  44.9322671  27.3193673  54.9624726  45.4506167
  27.8888102  55.1892684  44.0663561  33.9468177  61.3750735  52.8805185
  34.0112610  61.8371142  53.7163357  33.2379101  60.7448099  53.0087495
  24.4485467  54.7391943  50.4054185  24.6993505  55.6238952  50.6711761
  24.9845015  54.5596544  49.6329277  48.2717567  58.1705440  47.0729446
  47.5181275  57.6012838  46.9173451  48.4065108  58.1368104  48.0200081
  33.6616195  63.0418842  42.7484166  33.5261870  63.8870378  43.1769014
  34.2026007  63.2438120  41.9850100  30.1483534  49.1210422  59.4098521
  29.7550480  48.5676620  60.0846165  30.9649675  49.4321000  59.8005039
  27.1145592  60.5594280  43.3212091  27.6270113  61.3537530  43.4717656
  27.7668305  59.8620571  43.2545692  28.9240477  63.6760036  45.4034844
  29.1007105  64.5978001  45.2155828  29.7197310  63.3618456  45.8329224
  33.0651495  50.5368301  57.0018778  33.8061209  51.1375454  56.9223240
  33.2969418  49.7945939  56.4436820  28.2092833  55.7224668  55.2797007
  28.0946349  54.8209925  55.5804106  27.3537351  55.9688365  54.9281824
  35.2884671  63.6642409  56.8784508  34.8448525  62.8778787  56.5605412
  35.9501885  63.8521559  56.2128399  30.0471792  65.1938210  51.4045186
  30.5979217  65.0655273  50.6322180  29.2083268  65.4933099  51.0540079
  37.3865909  63.9445208  54.9065909  37.3684385  64.7654089  54.4146178
  38.3085829  63.8199284  55.1316050  33.8438963  61.4589338  55.7489418
  34.3767300  60.6977626  55.5188726  33.3153044  61.1662990  56.4913572
  25.0794509  58.8882934  44.0971661  25.9169731  59.2979943  43.8805369
  25.2572777  57.9482377  44.0671855  34.5606052  51.4007716  44.8440733
  33.7047648  51.0114566  44.6646371  34.9733004  51.4799677  43.9840518
  41.9493215  59.3090370  41.7208668  41.1722658  58.9701529  41.2763830
  42.6284696  59.3142993  41.0463633  35.2091676  60.5875330  43.2608230
  34.6813038  59.8528090  42.9481467  34.7079179  61.3650007  43.0148198
  40.1884522  58.7824351  48.3775276  39.5308197  59.4723612  48.4655404
  40.9924921  59.1720783  48.7209262  29.9410404  51.2494997  45.6214841
  30.5154156  51.0270178  44.8888034  30.5281386  51.3183691  46.3743442
  38.9989981  57.1368724  46.4279218  39.5121863  57.7698715  46.9300927
  39.6491205  56.5369919  46.0622578  33.3544276  58.4055541  36.2643203
  32.4471338  58.1744794  36.4634352  33.8515308  57.6093160  36.4517184
  36.2612355  67.1153048  39.1839889  35.5874054  67.4184745  39.7924847
  36.6478177  67.9182128  38.8345346  35.4770812  54.6118179  48.6737558
  34.5593373  54.8333126  48.5159246  35.8930955  54.6864490  47.8149265
  34.5332510  58.5068136  40.7867193  33.6243729  58.2227168  40.8839662
  34.5627593  58.9267214  39.9270500  39.7651777  62.1174725  44.5558360
  39.3114104  61.2765635  44.6123551  39.1345744  62.7536123  44.8933140
  38.2084716  63.9551222  45.4908178  38.5007691  64.5156279  44.7720544
  38.7183337  64.2479783  46.2461337  25.1020680  56.2273650  44.7682395
  24.9045080  55.6343010  44.0433461  24.5467344  55.9225860  45.4858334
  33.0817404  56.1196756  46.8876988  33.1366013  55.1670593  46.8119465
  32.2708606  56.2756195  47.3718286  34.2308597  60.0476879  38.1255271
  33.7928027  59.3312738  37.6660909  34.9719038  60.2752994  37.5640363
  31.0209764  54.7373816  44.6467367  30.2077629  55.0367986  45.0532559
  31.5168758  54.3429505  45.3641849  33.1718342  64.7331573  46.5801632
  33.1294520  64.9592419  45.6510164  34.0881040  64.4994947  46.7287433
  36.6183975  55.2015640  53.4782261  36.9733363  55.4287114  54.3376727
  37.2656107  55.5334017  52.8559516  42.3481712  58.3234076  44.1831590
  42.2099611  58.5135672  43.2552779  41.9917931  59.0853459  44.6399641
  30.5123838  52.3092171  50.2628602  31.1523218  52.1680931  49.5651565
  29.6801369  52.0226685  49.8867204  42.3751092  60.3910603  49.1942861
  42.8087599  60.2985892  50.0425915  43.0882673  60.3668104  48.5562877
  31.2884142  61.6094602  46.3763594  32.0824741  61.1144922  46.1746169
  30.5775835  61.0812465  46.0131300  36.1078987  63.9912697  50.7275962
  36.1616009  64.5603634  51.4953678  35.2393768  64.1614582  50.3629999
  27.5966906  55.7537684  42.4523347  26.6664494  55.6922139  42.6693309
  27.6924378  55.2313636  41.6559988  27.5152455  52.2792496  45.0401589
  27.7759272  53.1937830  44.9310749  28.3369627  51.8116939  45.1898201
  28.9877380  53.6930254  52.2100413  29.6600434  53.4847616  51.5613062
  28.1607167  53.4952340  51.7705645  34.8902952  50.3192194  54.2266074
  34.2430867  51.0182144  54.1330550  35.6603968  50.7528338  54.5942322
  38.2981750  60.5841047  57.3016627  38.1467257  60.3551598  56.3846711
  38.2886430  61.5411648  57.3147972  35.0667087  58.1572959  52.2862894
  35.9959147  58.3084119  52.1131861  34.6458117  58.2456980  51.4311540
  33.8655418  62.1823624  50.0561431  33.7266504  61.8142408  50.9287370
  33.0770015  62.6971263  49.8845389  34.4603570  67.2832720  41.3986968
  34.6355326  66.8120763  42.2132591  33.7736358  67.9098486  41.6268229
  35.4160633  61.5605227  47.4450269  35.0810466  61.5205996  48.3407919
  34.9164579  60.8949942  46.9720679  29.3904877  56.9672857  52.9702850
  29.2524675  56.2353095  53.5714389  30.3009801  56.8781757  52.6887038
  38.3519825  58.9061261  37.7187329  37.7348996  58.1808089  37.6220382
  37.8836314  59.6670621  37.3754403  32.0187178  56.6792816  52.4586530
  32.7286797  56.0386008  52.4173148  31.9756486  56.9305711  53.3812711
  40.0073957  63.6160169  55.3793109  39.9486503  62.9319389  54.7123692
  40.4093475  64.3579159  54.9273735  30.7316112  53.6658034  54.2782169
  30.1953469  53.2148772  54.9303766  30.1432820  53.8003943  53.5352634
  40.0091364  61.5799753  53.6107089  39.1218143  61.2425675  53.7333488
  40.5789915  60.8482784  53.8475854  21.6620511  57.9123845  46.9350140
  22.3491551  57.5985575  46.3471156  21.5068640  58.8165210  46.6617392
  26.4655233  52.8014041  51.3635164  26.3813422  52.1939711  50.6285574
  25.6437940  53.2923060  51.3644660  33.5392517  66.2401205  50.5768332
  33.4662689  67.0456177  51.0887637  33.0969911  66.4393171  49.7516353
  44.4908705  56.9907971  48.3723651  44.4798581  57.8732686  48.0017584
  43.6226084  56.6379521  48.1778188  35.9991201  66.1388040  52.7326491
  36.7119173  66.7735504  52.6602392  35.5081230  66.2351906  51.9166493
  37.7208728  60.0439292  44.3043782  36.7865007  60.1640755  44.1348487
  37.8985396  59.1411759  44.0403792  33.2213916  53.4284988  46.4577044
  32.8511703  52.8756028  47.1457949  33.7173008  52.8243121  45.9052044
  41.1081279  55.8856611  44.8393817  41.5741731  56.7184603  44.7654119
  41.5588780  55.4201593  45.5439075  31.0503114  63.8882483  53.5532062
  31.7512574  64.5218966  53.7061456  30.5798229  64.2297215  52.7927701
  39.1757510  62.2300433  41.8379969  39.4517354  62.1157027  42.7473843
  38.3062009  61.8317918  41.7992142  38.8504400  56.4427090  51.3784612
  38.1975851  56.6902998  50.7237065  39.2284780  55.6291229  51.0447089
  35.8111574  66.4786784  45.4812782  35.9933969  65.6608440  45.9440535
  36.6344560  66.6954476  45.0437672  36.1453740  65.4054969  42.7427831
  36.6741506  64.8947423  42.1297993  36.4081959  65.0897499  43.6073364
  34.8991973  57.1846901  57.8650649  34.2232610  57.0841031  58.5353024
  35.7219607  57.0286115  58.3286646  26.6470833  63.4218838  50.4863164
  27.2324269  62.6762526  50.6191068  26.4495671  63.7322795  51.3699828
  29.5009488  66.4570085  45.5025607  28.8319863  66.9416213  45.0189647
  29.3622357  66.7039306  46.4168985  21.2388487  55.9924438  49.2067607
  21.2772587  55.4588029  50.0004725  20.7328780  55.4659644  48.5878585
  33.6414756  68.4913829  52.1008265  34.1933064  68.6545450  52.8657350
  33.9820950  69.0818267  51.4288290  28.6179250  50.8388979  52.7030150
  28.6820576  51.7003810  52.2907547  28.5546370  50.2262980  51.9702508
  28.0931522  52.9112111  56.3503184  28.7203561  52.5289189  56.9640708
  27.2359441  52.6926313  56.7158876  24.8697065  54.7188540  42.2821539
  25.1650506  53.8099219  42.2288592  23.9685101  54.6976280  41.9602541
  36.7783144  66.4395804  49.0871947  36.6534283  65.6385544  48.5782893
  37.4362235  66.9341998  48.5985917  28.3991312  52.7944537  48.2649087
  27.6777898  53.4080505  48.1256561  29.1884568  53.3302302  48.1865733
  38.8418052  64.2404825  50.7151497  37.8948388  64.1210176  50.6429824
  39.1900825  63.3527323  50.7977759  31.2017625  50.1298963  54.5389739
  31.7252027  50.3761260  55.3016048  30.9829959  50.9618998  54.1192876
  35.8464485  64.0357541  46.9155849  35.6989448  63.1074248  47.0963420
  36.6717979  64.0577631  46.4312925  39.4498607  64.8586100  48.0020722
  40.3745155  64.6528961  47.8645173  39.2813911  64.6102501  48.9110064
  30.5825221  54.8481092  48.4858711  30.4369802  55.1621395  49.3782993
  30.1050425  55.4665992  47.9329610  39.2393923  65.3771767  43.3582814
  39.4130801  64.8118189  42.6056666  39.7322815  66.1772662  43.1762304
  25.0570883  57.3886436  51.4246372  24.5124351  58.1646244  51.5566647
  25.9350233  57.7357241  51.2665494  31.8458500  50.7198020  43.8027171
  31.9674411  49.7914666  44.0018058  31.5560542  50.7336706  42.8905486
  45.0933315  58.1408190  44.9773113  45.5364461  57.3915515  44.5792237
  44.2159825  58.1318326  44.5946845  40.2269096  64.6938531  40.4579712
  40.9220000  65.3145224  40.6767027  40.5692246  63.8433883  40.7332090
  25.8436905  56.5156332  54.3176529  25.1018641  56.6638968  54.9041160
  25.5229649  56.7764598  53.4543279  33.7880568  66.0572311  54.1156919
  34.0967694  65.8121457  54.9879619  34.5856050  66.2618949  53.6275790
  33.8101180  68.2110220  46.3462296  33.3706170  67.7186599  47.0395153
  34.5609297  67.6683188  46.1054371  26.2893519  64.4021761  46.3486924
  27.1151539  64.1025533  45.9685568  25.9387571  63.6329383  46.7976713
  31.2575052  63.7548229  48.4184598  30.6355061  63.0918934  48.1186825
  31.9279919  63.7809361  47.7358245  24.4902124  62.3208087  47.3075858
  23.6534032  61.8930262  47.1259859  24.4625769  62.5140531  48.2446649
  31.3299579  52.2330017  58.0117104  31.3787735  53.1092140  57.6294873
  31.8722094  51.6907410  57.4388747  41.9352300  59.6263607  54.6050969
  41.9850305  59.4613614  55.5466492  41.8266223  58.7590866  54.2148850
  30.8188559  62.3052153  41.8943058  30.9676679  62.9887617  41.2409731
  31.6255002  62.2857243  42.4092514  39.2256062  55.6094535  55.9210276
  40.1265925  55.4701000  55.6294274  39.3004037  55.7748990  56.8608453
  33.5598868  52.9861390  54.7663462  32.6902177  53.2794956  54.4946051
  33.7958348  53.5701835  55.4870726  43.4370497  62.0460548  54.8492991
  43.1455305  62.4090529  55.6856452  42.8242628  61.3327557  54.6706323
  44.6366179  59.6113428  47.3695561  45.4713071  60.0503232  47.5333121
  44.7725308  59.1352081  46.5503807  41.6857685  57.1693163  53.3173049
  42.1611807  57.3620809  52.5091900  40.7623251  57.2252349  53.0716432
  28.5741192  58.3317330  42.9004127  28.3287234  57.4279660  43.0984337
  28.7437106  58.3334481  41.9583605  34.3183964  64.8000283  39.3654806
  33.7457931  65.4190470  38.9125277  34.8916758  65.3499645  39.8994727
  40.3859354  54.0458923  51.5501354  41.3376777  54.1457021  51.5713578
  40.2162805  53.2537192  52.0599439  37.5381224  65.0837433  40.4963388
  38.4711897  65.0182995  40.6996263  37.4504437  65.9193700  40.0377920
  40.1669241  64.4003304  37.4567335  40.0882872  64.0663167  38.3503093
  40.9878908  64.8925071  37.4558808  42.8647432  57.2665043  50.6643654
  42.8323752  56.3281044  50.8503338  43.4748056  57.3449080  49.9309479
  34.7030763  56.1361096  36.7070858  35.6489868  56.0067304  36.7759276
  34.3245008  55.3975758  37.1840286  43.0141920  54.0576086  50.7101937
  42.4980969  53.2734543  50.5231866  43.8981869  53.7294803  50.8748457
  48.6823982  58.3281050  49.8049691  49.4127370  58.0666338  50.3657394
  48.0730927  57.5909772  49.8451759  46.7639279  56.4688912  50.4024142
  46.0372442  56.3344877  49.7940634  46.3486566  56.7765741  51.2080860
  34.5869455  60.1878842  58.1671515  35.5072465  60.3657441  58.3611562
  34.5519038  59.2434887  58.0151214  32.8873680  54.0611072  36.6425743
  31.9805135  53.7644185  36.7188457  33.1649661  53.7640890  35.7760030
  23.8051620  55.3817436  47.0924790  23.4854405  54.5282744  46.7999164
  23.2585049  55.5966014  47.8482757  27.5831528  58.0979877  50.8094296
  27.8017538  59.0296984  50.8282330  27.9957302  57.7387851  51.5949100
  32.4559393  53.6713082  60.1997045  32.3556120  54.6207439  60.1309136
  32.2380935  53.3431321  59.3273115  23.6739880  59.0020347  49.0617911
  22.9803352  58.5874300  48.5487866  24.4212871  59.0440884  48.4651330
  32.3190663  57.1010221  59.0162107  31.8357745  57.9010581  59.2225996
  32.4051602  57.1118166  58.0629551  25.5876623  58.9338601  46.9383926
  25.5647311  59.0326288  45.9865809  25.8977259  59.7803752  47.2601092
  28.2464001  60.9914756  51.0530541  29.2007254  60.9598698  50.9860472
  28.0476524  60.5305380  51.8680766  28.8363383  59.5615872  53.6201338
  29.6556272  60.0559951  53.6436175  29.1100191  58.6447840  53.5918906
  44.3817074  52.6900764  47.7557574  44.9761565  52.4496500  47.0450882
  44.4543658  51.9707895  48.3831110  26.6014230  66.5334375  48.0700738
  26.4668697  65.7734776  47.5038736  26.1846292  67.2575275  47.6029527
  37.7373193  61.7171299  37.0777314  38.4409043  61.9221301  37.6934969
  37.0135841  62.2848061  37.3426397  42.3775809  53.2570892  44.0229703
  42.1212743  52.8567528  44.8537911  41.7528677  53.9714686  43.8979843
  46.6888147  55.9966965  46.5300995  46.1287705  56.0660155  47.3032557
  46.0831650  55.8207950  45.8100491  29.7583355  67.4303692  48.2819181
  29.6415740  68.3749125  48.1797871  28.9375802  67.1277254  48.6704980
  39.6459890  62.1553828  39.1275774  40.4805494  61.7235027  38.9453249
  39.4844233  61.9835842  40.0552668  39.3005782  58.6585941  40.4932113
  39.2454586  58.4930213  39.5520557  38.6751837  59.3661974  40.6494303
  24.0898297  53.8954006  54.3193535  24.7357161  53.3852960  54.8080760
  23.8815448  54.6322687  54.8936961  36.6151689  60.9634853  59.8185676
  37.4842849  61.1375506  59.4572311  36.1358441  61.7829270  59.6961405
  30.7837870  68.0831954  51.4975109  31.6865116  68.1155565  51.8141604
  30.5575240  67.1532405  51.5121445  32.5391472  66.8362941  48.1585188
  31.5887103  66.8364802  48.0449560  32.8423958  66.0895675  47.6421223
  28.4295788  51.0421623  58.4168550  29.2927250  50.6858428  58.6271874
  27.8561199  50.7035518  59.1043954  45.0833871  72.6250907  49.1592475
  44.7452383  72.5091972  48.2713010  45.9523639  72.2242072  49.1393481
  42.7842151  71.3939155  38.4909415  43.0367671  70.8720676  37.7292878
  41.8466710  71.2305300  38.5936099  47.8285434  70.3974933  46.2984159
  48.6148523  69.9794356  45.9474576  48.0924138  71.3021025  46.4665807
  42.5038439  73.2967261  40.6933790  42.3874698  72.6212164  41.3614875
  42.6140699  72.8099635  39.8765943  44.8469980  72.7577408  44.3980480
  44.4828188  72.2308029  45.1093401  45.7037096  72.3675877  44.2246965
  50.7519281  64.0471740  51.6611746  50.4202606  64.9167151  51.4372961
  50.1564894  63.7308024  52.3405776  44.4875467  67.7867307  39.3941828
  44.6549870  68.6547544  39.7612299  44.2972636  67.9494589  38.4703117
  50.6447944  68.7666827  48.7405096  49.7364822  68.6982235  48.4463857
  50.5935540  69.2438772  49.5686921  44.4664688  70.2424965  40.3788495
  44.3464313  70.6882016  41.2173975  43.7717277  70.5910283  39.8202033
  50.1649754  70.7146438  41.2068829  51.0767610  70.9473825  41.0316526
  49.6559401  71.2983482  40.6443908  47.5085729  66.8904474  49.4558690
  46.6470208  67.1885728  49.7475427  47.5348164  67.1074873  48.5239722
  43.2616185  71.5569817  42.6722061  43.9640228  72.0090861  43.1395987
  42.9296813  70.9153636  43.3001954  37.0041519  69.8153370  47.9739194
  36.2140573  70.0710898  47.4979305  37.4952766  70.6301708  48.0791235
  38.9556264  70.1797949  44.9322671  38.1587427  70.2916643  45.4506167
  38.7281856  70.5184601  44.0663561  35.2879222  70.0683860  50.4054185
  35.5387260  70.9530870  50.6711761  35.8238770  69.8888462  49.6329277
  47.8502413  61.8941322  51.2783059  47.5066682  62.7842963  51.2022170
  48.2181375  61.7042979  50.4152644  47.8152696  71.8849933  39.7855494
  47.2999319  72.6554537  40.0243882  47.5430004  71.2115069  40.4088556
  45.3999807  66.7299633  44.8440733  44.5441403  66.3406484  44.6646371
  45.8126758  66.8091594  43.9840518  46.9298953  64.2645977  49.2432293
  46.4263749  64.2276112  48.4300098  47.2229560  65.1738719  49.3028949
  43.1741839  64.3484706  48.2498474  44.0394836  64.1527515  47.8904364
  43.2419348  64.1195058  49.1767831  47.6038999  69.7577025  41.6115276
  47.2989134  70.0723174  42.4625419  48.5569441  69.8358445  41.6542609
  40.7804158  66.5786914  45.6214841  41.3547910  66.3562096  44.8888034
  41.3675141  66.6475609  46.3743442  41.1073745  68.6091375  39.6410726
  40.2711058  68.9466062  39.9620001  40.9678515  68.4740355  38.7037863
  43.0826826  63.4528163  44.3489911  42.4291238  63.1377180  43.7246525
  43.0407300  62.8303904  45.0749733  44.1938031  73.7347458  36.2643203
  43.2865092  73.5036712  36.4634352  44.6909063  72.9385078  36.4517184
  46.3164566  69.9410097  48.6737558  45.3987128  70.1625044  48.5159246
  46.7324710  70.0156407  47.8149265  47.0999614  71.3401512  43.8040238
  47.8471433  71.8522910  43.4947360  47.3691204  71.0185565  44.6644632
  45.3726264  73.8360053  40.7867193  44.4637483  73.5519086  40.8839662
  45.4021348  74.2559132  39.9270500  49.5478451  68.3758629  45.7859028
  48.8101208  67.8636015  46.1169270  49.8005225  67.9359010  44.9742305
  49.6490078  61.1534881  46.3800797  49.9548955  60.2932244  46.0926712
  50.3742683  61.7452501  46.1799791  43.9211158  71.4488674  46.8876988
  43.9759768  70.4962510  46.8119465  43.1102360  71.6048113  47.3718286
  41.8603518  70.0665734  44.6467367  41.0471384  70.3659904  45.0532559
  42.3562512  69.6721422  45.3641849  41.3517593  67.6384089  50.2628602
  41.9916972  67.4972848  49.5651565  40.5195123  67.3518602  49.8867204
  38.4360660  71.0829601  42.4523347  37.5058248  71.0214057  42.6693309
  38.5318132  70.5605554  41.6559988  38.3546209  67.6084414  45.0401589
  38.6153027  68.5229747  44.9310749  39.1763382  67.1408857  45.1898201
  39.8271135  69.0222171  52.2100413  40.4994188  68.8139533  51.5613062
  39.0000921  68.8244257  51.7705645  40.9812125  68.4538603  36.8408633
  40.1041592  68.3327404  36.4770880  41.4569879  67.6624681  36.5887522
  37.3048988  68.1305959  51.3635164  37.2207176  67.5231629  50.6285574
  36.4831694  68.6214977  51.3644660  47.4772702  66.6159523  46.7305359
  47.9741401  65.8629485  46.4106429  46.7059683  66.6523839  46.1648568
  44.0607670  68.7576906  46.4577044  43.6905458  68.2047946  47.1457949
  44.5566763  68.1535039  45.9052044  49.9191696  63.5829116  48.8784718
  49.0054776  63.8133343  49.0466925  50.3484798  63.6667560  49.7298750
  39.4573004  66.1680896  52.7030150  39.5214331  67.0295727  52.2907547
  39.3940124  65.5554898  51.9702508  35.7090819  70.0480458  42.2821539
  36.0044260  69.1391136  42.2288592  34.8078855  70.0268198  41.9602541
  39.2385066  68.1236455  48.2649087  38.5171652  68.7372422  48.1256561
  40.0278322  68.6594219  48.1865733  37.4378661  67.7294556  42.4060864
  37.1091367  66.8491935  42.2235970  37.7918032  67.6742224  43.2937253
  40.5520484  68.0167526  42.7736342  40.8916557  68.5453447  42.0514950
  40.9992605  68.3547932  43.5494908  43.2463925  66.4004576  52.2239410
  42.9060745  65.6012389  52.6260090  42.5402931  66.7006287  51.6516243
  43.8980397  63.4853889  50.6766733  44.7206466  63.0114367  50.5545623
  44.1418460  64.2644372  51.1765419  42.5388631  66.5142147  40.9729634
  43.2596994  66.8923400  40.4693351  41.9153935  67.2331024  41.0764612
  46.6819754  67.2187296  41.9087967  46.8983368  68.1011934  41.6076795
  46.2013821  66.8273510  41.1793609  41.4218975  70.1773009  48.4858711
  41.2763556  70.4913312  49.3782993  40.9444179  70.7957910  47.9329610
  43.2815358  67.1675557  48.5339601  43.2676927  66.2716651  48.1971899
  43.9987786  67.1746221  49.1677887  45.1341489  67.6012898  50.5792728
  44.8759267  68.5229968  50.5777059  44.6026529  67.2043332  51.2693192
  42.6852254  66.0489938  43.8027171  42.8068165  65.1206584  44.0018058
  42.3954297  66.0628624  42.8905486  45.5543445  63.7344848  46.9393891
  45.5765141  63.7984181  45.9845870  45.9711504  62.8949357  47.1334397
  47.1031656  64.5332924  52.2828883  47.6213600  65.2693951  51.9575371
  46.7486789  64.8396918  53.1175642  38.6830594  69.3937605  40.3990288
  37.9899839  69.4681960  39.7430324  38.4382346  68.6297949  40.9211805
  47.3544250  60.9533207  47.8029779  47.6346004  60.2856396  48.4290206
  48.1394857  61.1462302  47.2904443  45.5424517  71.4653013  36.7070858
  46.4883622  71.3359222  36.7759276  45.1638762  70.7267675  37.1840286
  51.5146402  63.1309020  46.6697750  51.3171223  62.8224108  47.5541082
  52.1246107  63.8570658  46.7995680  43.7267434  69.3902990  36.6425743
  42.8198890  69.0936103  36.7188457  44.0043415  69.0932808  35.7760030
  45.3429500  63.9339880  42.7969985  44.5330228  63.5886965  43.1725231
  46.0313917  63.6247423  43.3857596  47.2720048  63.0117926  44.4194281
  47.8251087  63.4313380  45.0784304  47.5090135  62.0853675  44.4617237
  42.4966219  66.2489925  36.7837722  43.3585383  66.5744823  37.0433540
  42.6816563  65.4621421  36.2710788  50.6498856  65.1218452  43.9272945
  50.0697525  65.7803256  43.5450998  50.3834788  64.2995796  43.5160363
  49.1002422  64.5223509  46.1294266  49.6002200  64.6340044  45.3208585
  49.7438030  64.2184562  46.7695074  49.4323734  67.2818542  42.9829294
  48.5449589  67.5668193  42.7649488  49.8477723  67.1212305  42.1356571
  52.7838270  67.3065063  46.6983633  53.5598660  67.7961515  46.9708250
  52.0586404  67.7323117  47.1555502  53.2169563  68.5862810  44.0229703
  52.9606497  68.1859445  44.8537911  52.5922431  69.3006604  43.8979843
  34.9292052  69.2245923  54.3193535  35.5750915  68.7144877  54.8080760
  34.7209203  69.9614605  54.8936961  43.4495662  63.4885968  40.0717431
  43.4374332  64.4327808  40.2285702  44.3419084  63.3056114  39.7776893
  47.2647782  60.0828745  44.3263368  46.4980177  59.5287231  44.4720051
  47.6758486  60.1550614  45.1877520  15.7562903   3.6909849  35.9476257
  16.3941313   3.5716596  35.2439597  15.6383746   4.6390693  36.0064209
  12.5652609   3.6437277  35.8837782  12.2271121   3.5278342  34.9958317
  13.4342377   3.2428442  35.8638788  13.0472392   4.7972129  41.8423987
  13.0361033   4.4024927  40.9704491  13.2093032   4.0638201  42.4357759
   5.9703857   6.9923945  34.7118893   6.7625149   6.6514770  34.2965193
   6.2100507   7.1018920  35.6321047  14.0038984   9.1643721  27.1849138
  13.3526963   9.7497801  26.7983151  14.7983346   9.6949916  27.2444175
   7.9294611   6.2532858  27.5836272   8.7025487   5.7061845  27.4449148
   8.2820010   7.1177107  27.7950733   9.7679653   7.5809240  40.7903171
   9.4769519   8.4854871  40.6749838  10.4036638   7.6225768  41.5047241
  10.6935860   4.9586089  37.3804531  11.2899432   4.7342111  36.6661494
  10.7510832   4.2170834  37.9829979  15.3104171   1.4161303  33.0229465
  16.0967261   0.9980726  32.6719882  15.5742876   2.3207395  33.1911114
  15.4814249   6.8534153  27.7218122  14.8460082   6.9268779  28.4339027
  15.1511655   7.4427752  27.0437201  20.7112598   1.3536536  33.9262444
  21.4437770   0.7835753  34.1600273  19.9551954   0.9658136  34.3668949
[truncated: 359,891 more chars]
