# Supplementary material for: Exploring Aromatic Cage Flexibility Using Cosolvent Molecular Dynamics Simulations—An In-Silico Case Study of Tudor Domains
Source: J Chem Inf Model. 2024 May 21;64(11):4553–69. doi: 10.1021/acs.jcim.4c00298 (PMC11167732; doi:10.1021/acs.jcim.4c00298)
Supplement: Supplementary file 2 — ci4c00298_si_002.zip [file ci4c00298_si_002.zip › SMN/topologies_input-coordinates/02_TEA/z_solv.rst]

21816  0.0000000e+00
  30.8155354  25.5301327  26.4345415  30.8782561  25.9973087  27.4173501
  31.4855037  25.3773018  28.0768499  29.8771055  26.0999213  27.8359993
  31.5124904  27.3792350  27.3281058  31.8722401  27.8158322  26.2356187
  31.6124433  28.0580914  28.4848544  31.1784608  27.5862094  29.2652940
  32.1311601  29.4169169  28.6934021  32.1936952  29.5341523  29.7749798
  33.5533189  29.6422339  28.1094821  33.5240668  29.5173862  27.0284482
  33.8429279  30.6851798  28.2514664  34.6634742  28.7432818  28.6972747
  34.2709301  27.7353203  28.8317094  35.8529140  28.6336020  27.7316794
  36.6264473  27.9777025  28.1336845  35.5471806  28.2230058  26.7700226
  36.3095886  29.6081359  27.5495806  35.1433409  29.2612389  30.0591156
  35.8908986  28.6001082  30.4973960  35.5915210  30.2490162  29.9570883
  34.3157210  29.3406585  30.7620863  31.1421428  30.4834019  28.1984552
  30.4572472  30.2957588  27.1923697  31.1163236  31.6342953  28.8795447
  31.6871415  31.7191535  29.7079914  30.4784081  32.8528699  28.3920318
  29.8910011  32.6667467  27.4905152  29.5384837  33.4145678  29.4740386
  30.0815032  33.5862333  30.4018369  29.1682373  34.3910845  29.1567410
  28.3375205  32.4784212  29.7193338  27.8969626  32.1860232  28.7652624
  28.6677052  31.5561234  30.1986695  27.2417004  33.1027387  30.5794570
  26.0872235  33.1557756  30.1622659  27.5883370  33.5817753  31.7758048
  28.5455057  33.5044217  32.0916489  26.8875543  33.9998957  32.3698712
  31.5796041  33.8525792  28.0261037  32.7089418  33.7620445  28.5118217
  31.2448281  34.8011202  27.1395503  30.2999012  34.8131258  26.7834349
  32.1441670  35.8538771  26.6820764  33.1249936  35.4319804  26.4495098
  31.5521794  36.4968881  25.4147557  30.4952267  36.7114210  25.5777665
  32.0368999  37.4575208  25.2266415  31.7518314  35.6021991  24.1720636
  32.8178998  35.4987984  23.9623030  31.3840595  34.5967544  24.3776109
  31.0529114  36.0821872  22.8956342  31.2796604  35.5141209  21.8304029
  30.2108999  37.1170145  22.9693911  30.0433651  37.5723675  23.8546796
  29.7496252  37.4407182  22.1320867  32.2826525  36.9019345  27.7910031
  31.3162270  37.5759386  28.1501260  33.5036062  36.9944086  28.3298182
  34.2251796  36.3896578  27.9644127  33.9062336  37.8905060  29.4015936
  33.0904828  38.5711625  29.6498883  34.2652594  37.0727103  30.6562986
  35.0612044  36.3670952  30.4139024  34.6823627  37.7370891  31.4104171
  33.1398194  36.3203599  31.3034149  33.0344968  34.9748634  31.3716081
  33.7543809  34.2810343  30.9604729  31.8767628  34.6324443  32.0359687
  31.5973689  33.6702419  32.1802589  31.1755325  35.7454334  32.4488191
  29.9742659  35.9213085  33.1597532  29.4133313  35.0662406  33.5082934
  29.5152938  37.2249372  33.4183684  28.5945159  37.3792405  33.9624681
  30.2592741  38.3320157  32.9688236  29.9076857  39.3331497  33.1653848
  31.4679308  38.1439374  32.2673483  32.0295945  39.0050451  31.9385056
  31.9594819  36.8474380  31.9865571  35.0974775  38.7281297  28.9383586
  35.9486459  38.2616411  28.1797271  35.1598351  39.9627072  29.4451759
  34.3923031  40.2705054  30.0315247  36.2400773  40.9187939  29.2545874
  37.1429862  40.3681576  28.9858417  35.9357519  41.8774679  28.0786363
  36.7694315  42.5688285  27.9527080  35.8885175  41.2980758  27.1545991
  34.6329006  42.6790448  28.2361485  33.8009555  41.9835590  28.3158600
  34.6729039  43.2463880  29.1656200  34.3350658  43.6267195  27.0680003
  35.1351203  44.3623181  26.9749865  34.3392542  43.0549263  26.1390698
  32.9792496  44.3393468  27.2010854  32.7832075  44.9218756  26.3003914
  32.1693522  43.6149354  27.2955009  32.9492555  45.2526983  28.3561311
  32.9522041  44.6920704  29.2043060  33.7544252  45.8606749  28.3445020
  32.1016324  45.7998962  28.3356750  36.5617859  41.5949345  30.5890606
  35.7367819  41.6120697  31.5050168  37.7770759  42.1527702  30.6956611
  38.3999569  42.0952322  29.9042076  38.2502901  42.9044271  31.8577993
  38.1345914  42.2692889  32.7385940  39.7560552  43.2385458  31.6832167
  39.8802482  43.8060824  30.7595282  40.3121507  44.1062032  32.8297163
  41.3903293  44.2397231  32.7403383  39.8710029  45.1027460  32.8420927
  40.1152850  43.6464628  33.7981783  40.6029076  41.9573965  31.5575845
  41.6627979  42.1916251  31.4577524  40.4850659  41.3255392  32.4370972
  40.3233080  41.3647049  30.6860791  37.3856714  44.1656393  32.0377718
  37.1249469  44.8953544  31.0805321  36.9233066  44.3826099  33.2746653
  37.2077739  43.7440915  34.0075047  36.0351295  45.4637554  33.6704895
  36.2839667  45.7357939  34.6963848  36.2140236  46.3535675  33.0643374
  34.5424542  45.1124328  33.6177009  33.7399167  45.9459245  34.0345595
  34.1524235  43.9046104  33.1561336  34.8529466  43.2608680  32.8142766
  32.7603611  43.4387142  33.1918658  32.1220336  44.2109808  32.7563334
  32.5580591  42.0972410  32.4441878  33.3480067  41.3966198  32.7105479
  31.6255246  41.6211895  32.7543867  32.4675431  42.1893641  30.9248853
  32.3133900  43.3161332  30.4007571  32.5178658  41.1042047  30.3078710
  32.2976030  43.1974183  34.6248300  33.0260247  42.6215892  35.4350748
  31.0321854  43.5622526  34.8696385  30.5186101  44.0174417  34.1309761
  30.2796567  43.1629463  36.0425495  30.8887014  43.2924496  36.9400652
  28.9953014  44.0012398  36.1539012  28.3942097  43.9043779  35.2486208
  28.3882938  43.5916802  36.9637110  29.2407975  45.4858340  36.4507138
  29.9327761  45.5799635  37.2883326  29.7200987  45.9655922  35.5964379
  27.9275597  46.2035468  36.7908429  27.2283051  46.1070095  35.9584455
  27.4645225  45.7012019  37.6428119  28.1254822  47.6840545  37.1286439
  28.8915285  47.7983691  37.8972226  28.4642255  48.2337735  36.2499961
  26.8762508  48.2804013  37.6284053  26.5797677  47.7951534  38.4633318
  27.0299309  49.2556771  37.8439430  26.1578072  48.2027316  36.9216096
  29.8675291  41.6992417  35.8671394  29.3326452  41.3030445  34.8308591
  30.1051584  40.9196235  36.9178044  30.5516855  41.3396149  37.7258680
  29.7201837  39.5288580  37.0615050  28.8424784  39.3416370  36.4388712
  30.8582000  38.6027555  36.5605618  30.5214853  37.5668091  36.5199139
  31.1477199  38.8731213  35.5454044  32.3446645  38.6800492  37.6096509
  31.7436242  38.2754698  38.7326772  29.2620012  39.2996100  38.4989315
  29.2272763  40.2204571  39.3183592  28.9532529  38.0416294  38.8058734
  28.9670840  37.3466148  38.0720032  28.8480325  37.5453081  40.1647979
  29.3841210  38.2232174  40.8303023  27.3853280  37.4777702  40.6173110
  26.7701648  36.9340894  39.9033206  27.3098349  36.9531839  41.5687231
  26.8780720  38.7809356  40.8088111  25.9916175  38.7015492  41.1389948
  29.6014446  36.2226937  40.2475969  29.7931052  35.5429756  39.2392223
  30.0644227  35.8776135  41.4501192  29.8811724  36.4838612  42.2392580
  30.8616079  34.6884223  41.6943220  30.4958374  33.8932203  41.0406586
  32.3334757  34.9438875  41.3330027  32.9426449  34.0740762  41.5660930
  32.4527845  35.1499492  40.2693355  32.7425731  35.7922388  41.8809877
  30.6531022  34.1876357  43.1169742  30.4335847  34.9744437  44.0395772
  30.7550459  32.8621378  43.2767577  30.9740563  32.3029534  42.4601371
  30.7231995  32.1550051  44.5476378  29.9552368  32.5819723  45.1900631
  30.4134096  30.6493784  44.2982377  31.1874484  30.2447631  43.6427940
  30.4420816  29.8375556  45.6111119  30.2568752  28.7784906  45.4405572
  31.4020376  29.8990624  46.1224273  29.6782900  30.2021040  46.2958753
  29.0534119  30.4577076  43.5804401  28.2384441  30.7407400  44.2482291
  28.9807158  31.1280136  42.7254839  28.8192805  29.0374297  43.0470112
  27.8960704  28.9942558  42.4704835  29.6321061  28.7247998  42.3920830
  28.7322687  28.3080119  43.8515276  32.1179576  32.3243948  45.1651295
  33.1062978  31.8367801  44.6137625  32.1839846  33.0190784  46.3083303
  31.3270830  33.3753885  46.7103488  33.4170292  33.2373010  47.0527911
  34.2162457  33.4573005  46.3546583  33.2117726  34.4498887  47.9818927
  32.7108515  35.2261682  47.4033763  32.5345432  34.2095279  48.8030888
  34.4274293  35.1301761  48.5463265  35.7011675  34.6679113  48.5468485
  36.0227843  33.7244484  48.1361243  36.5280540  35.5749756  49.1714819
  37.5163384  35.4122639  49.3026756  35.8315665  36.6826876  49.6026806
  36.1992074  37.8436707  50.3008378  37.2157878  37.9661577  50.6403245
  35.2294171  38.8258245  50.5711833  35.4986707  39.7195535  51.1133751
  33.9042016  38.6355252  50.1380597  33.1501125  39.3801330  50.3431912
  33.5466490  37.4587274  49.4543288  32.5295372  37.3305028  49.1369282
  34.4897386  36.4425058  49.1827764  33.7173073  31.9608648  47.8513409
  32.8752580  31.5070034  48.6255591  34.9091981  31.3740932  47.6373002
  35.5316377  31.8086427  46.9647070  35.3656789  30.1196465  48.2528469
  34.6002776  29.3727063  48.0319236  36.6778087  29.6612920  47.5728442
  36.8115663  28.5928815  47.7476583  36.6228650  29.7888736  46.4912074
  37.8382800  30.3083114  48.0609315  37.8746140  31.1901576  47.7015650
  35.5173574  30.1773650  49.7904971  35.5980280  29.1331065  50.4356679
  35.5187179  31.3940948  50.3567266  35.4539322  32.1751728  49.7205396
  35.5295329  31.7431540  51.7732486  36.4385869  31.3373145  52.2212442
  35.5925998  33.2879632  51.8294376  36.5744210  33.6170514  51.4858682
  34.8826510  33.6723764  51.0928385  35.2634469  33.9875207  53.1636624
  34.3289741  33.6330498  53.5971309  36.0454396  33.7957168  53.8991022
  35.1084864  35.4895297  52.9435957  36.1346324  36.1923154  53.0735213
  33.9725592  35.9049309  52.6239752  34.3267545  31.1840265  52.5581681
  34.5024867  30.7090605  53.6791522  33.1171944  31.2719894  51.9776675
  33.0632028  31.7025350  51.0644526  31.8394550  31.0061354  52.6493418
  32.0266509  30.3215625  53.4776290  31.2843396  32.3185418  53.2643015
  30.4398195  32.0786413  53.9115763  32.0342351  32.7711724  53.9131915
  30.8128139  33.3835955  52.2625555  31.1149827  33.2468231  51.0556366
  30.1257548  34.3193558  52.7254673  30.8192418  30.2639015  51.7658132
  29.7855795  29.8345607  52.2772366  31.0845338  30.1239671  50.4564437
  31.9339441  30.5369754  50.0942265  30.2078687  29.4784463  49.4837269
  30.8026423  29.2508950  48.5990293  29.8633695  28.5212682  49.8784109
  28.9924206  30.3125749  49.0449019  28.0843097  29.7533839  48.4322577
  28.9582035  31.6205067  49.3525246  29.7464044  32.0177135  49.8509290
  27.8706573  32.5358948  48.9920834  26.9395713  31.9924562  48.8200854
  27.6682036  33.5476813  50.1366311  28.6001809  34.0321636  50.4144515
  26.9738485  34.3368907  49.8459153  26.9821784  32.7101820  51.5925776
  28.0130264  31.8776451  51.7668496  28.2340159  33.3257653  47.7250912
  29.4092237  33.5744069  47.4553323  27.2043662  33.7356197  46.9632317
  26.2695289  33.5068880  47.2666750  27.3212188  34.5565492  45.7548835
  28.1834752  34.2271526  45.1756618  26.0352792  34.4128518  44.8831705
  25.1787628  34.7180422  45.4875739  26.0757665  35.3270484  43.6355467
  25.2078220  35.1877281  42.9959349  26.0855989  36.3855887  43.8943378
  26.9646834  35.1254430  43.0369182  25.8029473  32.9447108  44.4504536
  26.5853347  32.6349064  43.7561358  25.8933771  32.2809061  45.3095628
  24.4235685  32.6830518  43.8269747  24.2741486  31.6153350  43.6657188
  23.6225664  33.0336328  44.4789161  24.3101927  33.1697763  42.8588284
  27.4940250  36.0263690  46.1728402  26.7969576  36.5131951  47.0636620
  28.4124773  36.7220736  45.4888684  28.9505619  36.2323392  44.7861662
  28.7144788  38.1384485  45.6625092  27.9017146  38.6022561  46.2213785
  30.0219181  38.2951937  46.4583505  30.8045381  37.6865924  46.0044436
  30.3802596  39.3244470  46.4074971  29.8946025  37.9216600  47.9149274
  30.2169399  36.6203539  48.3391713  30.5561883  35.8871303  47.6242128
  30.1137089  36.2816071  49.6986462  30.3919141  35.2924545  50.0126654
  29.6681751  37.2327200  50.6363999  29.5647978  36.9077255  51.9564304
  29.8189699  36.0102310  52.1520553  29.3210842  38.5267581  50.2076348
  28.9657331  39.2576577  50.9193836  29.4321198  38.8689388  48.8470211
  29.1529827  39.8530666  48.5123408  28.8216772  38.8296941  44.2998922
  29.2603981  38.1860384  43.3459947  28.5201638  40.1464097  44.2070995
  27.9440257  40.9738995  45.2714620  28.4963593  40.8920849  46.2073914
  26.9157568  40.6540588  45.4519146  27.9599905  42.4119076  44.7477485
  28.8544316  42.9203252  45.1074476  27.0961134  42.9901735  45.0757743
  28.0341589  42.2603886  43.2360339  28.4910820  43.1240772  42.7503576
  27.0290589  42.1564245  42.8264750  28.7999707  40.9516620  43.0153970
  28.4344535  40.4545257  42.1162998  30.3096171  41.1940126  42.8927716
  30.9922632  41.3903647  43.8991637  30.8214152  41.1537325  41.6572384
  30.1975346  40.9904429  40.8766858  32.2410008  41.2547212  41.3569481
  32.6828774  41.9013155  42.1130644  32.9079877  39.8760988  41.4767715
  33.9897704  39.9741405  41.4333208  32.6708499  39.3990498  42.4261397
  32.5893354  39.2031549  40.6804623  32.4992004  41.9563560  40.0243429
  31.6138098  42.0544421  39.1766764  33.7370623  42.4364083  39.8543765
  34.3932178  42.3216983  40.6175925  34.2693489  43.0214689  38.6287517
  33.5381734  42.9455803  37.8268943  34.6098750  44.5133956  38.8665937
  35.3111847  44.6091660  39.6967134  35.1942122  45.2123451  37.6254436
  35.3504728  46.2757753  37.8118755  36.1588802  44.7933341  37.3391316
  34.5256762  45.1211319  36.7693602  33.4309763  45.2151504  39.2073034
  33.0765670  44.8417791  40.0010331  35.5131851  42.2088843  38.2531156
  36.3578077  41.9589346  39.1133695  35.6470916  41.8255605  36.9734352
  34.9114638  42.0636719  36.3195546  36.8021955  41.0928383  36.4473911
  37.0621911  40.2879356  37.1377764  36.4458742  40.4664907  35.0688768
  36.1930663  41.2709452  34.3754691  37.6458777  39.6989871  34.4708100
  37.4054324  39.2857829  33.4947427  38.5186852  40.3334583  34.3203136
  37.9448327  38.8766583  35.1201160  35.2024809  39.5472589  35.1780009
  35.3715352  38.7753110  35.9284581  34.3480899  40.1257107  35.5312056
  34.7775969  38.8766763  33.8679804  33.7911049  38.4291007  33.9715209
  34.7323549  39.5917614  33.0481825  35.4674887  38.0808752  33.5892354
  37.9875049  42.0717023  36.3219800  37.8959548  43.0690018  35.6099250
  39.0872617  41.7814049  37.0300149  39.0859219  40.9301595  37.5792366
  40.3028566  42.5933283  37.0741787  40.0724002  43.6471546  36.9074665
  40.9264865  42.4218582  38.4672489  41.8617526  42.9767404  38.5601422
  40.2497617  42.8055130  39.2285258  41.1340403  41.3759432  38.7010721
  41.3502947  42.1332373  36.0475056  42.1202558  42.9593448  35.5601411
  41.3805540  40.8332497  35.7200278  40.7169191  40.2161697  36.1675399
  42.2895757  40.2135032  34.7587538  42.3584930  40.8870274  33.9022905
  43.7098564  40.0684177  35.3571943  44.4199709  39.8222198  34.5665965
  44.0521219  41.0071292  35.7933869  43.7865773  39.0519832  36.3375773
  43.6127233  38.2182318  35.9266814  41.6908437  38.9024363  34.2406682
  40.8858743  38.2835976  34.9339819  42.1142415  38.4708078  33.0422004
  42.7807184  39.0366085  32.5359315  41.7821831  37.1773617  32.4440103
  41.4059005  36.5179906  33.2264853  40.6620704  37.2836340  31.3638108
  41.0502078  37.8767728  30.5339887  40.3181528  35.8815686  30.8187077
  39.4963890  35.8972100  30.1084474  41.1595994  35.4244705  30.2992629
  40.0339881  35.2206809  31.6351971  39.3833387  37.9915560  31.8731483
  38.9408682  37.4213960  32.6887974  39.6433504  38.9641752  32.2886873
  38.3225737  38.2523333  30.7927235  37.5132040  38.8611420  31.1912552
  38.7488164  38.7813605  29.9402809  37.8674956  37.3322261  30.4289202
  43.0771734  36.5407766  31.9161065  43.8226983  37.1840728  31.1780471
  43.2984017  35.2631071  32.2578504  42.6157572  34.8132384  32.8553791
  44.2937897  34.3789467  31.6619544  44.9661075  34.9273115  30.9991197
  45.1377053  33.7310118  32.7942861  45.6435669  34.5210052  33.3517604
  44.4771056  33.2402989  33.5101862  46.2063685  32.7068034  32.3696014
  46.2694124  32.3425301  31.1736681  46.9672188  32.2999960  33.2742498
  43.4996105  33.3554073  30.8382411  42.9730108  32.3855431  31.3824058
  43.4076119  33.5960668  29.5213485  43.8596197  34.4221093  29.1589346
  42.6290746  32.7923167  28.5771692  41.6332898  32.6183410  28.9915773
  42.5085763  33.5692488  27.2489469  43.4874390  33.9231047  26.9237842
  42.1588804  32.9050497  26.4559284  41.5314177  34.7303146  27.2952428
  41.9943724  36.0634499  27.3058370  43.0545632  36.2717312  27.2896449
  41.0734431  37.1288827  27.3402330  41.4299960  38.1488653  27.3536670
  39.6897703  36.8670925  27.3639910  38.9843150  37.6841157  27.3954540
  39.2250249  35.5379221  27.3548365  38.1638976  35.3366730  27.3796698
  40.1446222  34.4717101  27.3230133  39.7819386  33.4542282  27.3207669
  43.2521054  31.4176123  28.2828471  42.5193473  30.5016544  27.9164747
  44.5756875  31.2521969  28.4558160  45.1163388  32.0304706  28.8089197
  45.2841488  29.9917152  28.2150459  44.9069012  29.5489361  27.2905774
  46.7964483  30.2837136  28.0715145  47.0394251  31.2364071  28.5464402
  47.4051670  29.5418725  28.5899422  47.2131599  30.3011803  26.5920186
  47.3300995  29.2786287  26.2313467  46.4050701  30.7383993  26.0032873
  48.4798022  31.1166671  26.3127021  48.3289087  32.1295531  26.6890172
  49.3278091  30.7039381  26.8607166  48.7912688  31.1749340  24.8101225
  49.1442141  30.2044046  24.4587274  47.8920404  31.4142789  24.2417773
  49.7998124  32.2021220  24.5102733  49.4476587  33.1100819  24.7758871
  50.6461393  32.0063996  25.0267388  50.0032258  32.1971769  23.5210880
  45.0405022  28.9516028  29.3178094  45.0310997  27.7577837  29.0202181
  44.8035378  29.3956831  30.5617586  44.8584149  30.3914168  30.7335077
  44.4215950  28.5335030  31.6817918  44.6968057  27.4963786  31.4872643
  45.1669253  29.0080970  32.9452115  44.8977145  30.0362703  33.1933849
  44.8612081  28.3966037  33.7954303  46.6919332  28.8941546  32.7720068
  46.9236948  27.9437393  32.2908930  47.0444279  29.6679230  32.0880426
  47.4740106  28.9713417  34.0864706  47.2424404  29.9037335  34.6014830
  47.1930586  28.1626425  34.7611346  48.9189394  28.9343403  33.8212582
  49.3634877  29.8394966  33.7595740  49.6584191  27.8312410  33.6037822
  49.1158439  26.6048767  33.6258919  48.1295878  26.4980836  33.8164279
  49.6801522  25.7851226  33.4583405  50.9660761  27.9626257  33.3507580
  51.3908553  28.8787761  33.3307550  51.5410370  27.1497630  33.1830346
  42.9028282  28.5605244  31.9333533  42.4141608  27.7487263  32.7179889
  42.1669878  29.4789340  31.2789820  42.6639673  30.0974423  30.6542838
  40.7160461  29.6841881  31.3491024  40.5339846  30.5301755  30.6897384
  39.9122860  28.4653256  30.8270364  40.1086125  27.5995157  31.4594083
  38.8416552  28.6548948  30.9334279  40.1888083  28.0793880  29.3568648
  41.2602065  28.0148563  29.1682417  39.7916270  27.0786239  29.1844026
  39.5556590  29.0014979  28.3039539  39.1344608  30.1262047  28.6577640
  39.4953122  28.5518815  27.1395684  40.2656174  30.1734897  32.7364463
  39.1928593  29.8091041  33.2197032  41.1089037  31.0015355  33.3677960
  41.9425289  31.2819905  32.8682563  40.9062329  31.6043858  34.6783562
  39.9319884  31.3061162  35.0631665  41.9897070  31.1238524  35.6802791
  41.7821155  31.5849561  36.6464650  42.0071372  29.6077087  35.9092120
  42.7196818  29.3402354  36.6895641  41.0263446  29.2516473  36.2241565
  42.2847317  29.0642390  35.0075741  43.2811715  31.5642876  35.3068446
  43.5240165  31.1401370  34.4987558  40.8627215  33.1296294  34.5475098
  41.1879094  33.7082662  33.5112390  40.4306256  33.7679362  35.6334281
  40.1629641  33.2066361  36.4330364  40.2971412  35.2022006  35.8023710
  41.1370576  35.6750312  35.2955469  38.9791189  35.6939921  35.1667396
  38.8768103  36.7717877  35.2691382  38.9684276  35.4731908  34.1000730
  37.5296764  34.9232377  35.9456690  37.9041213  33.6610870  35.7184341
  40.4358582  35.5417500  37.2826162  40.0760623  34.7303783  38.1298215
  40.9036627  36.7553223  37.5937868  41.1614098  37.3805889  36.8418440
  40.8189525  37.3196842  38.9354909  40.6927423  36.5417134  39.6867428
  42.1077632  38.1120313  39.2704969  42.2412656  38.8955241  38.5235264
  42.0395123  38.7998946  40.6495705  42.9773948  39.3104395  40.8664329
  41.2522649  39.5528166  40.6981823  41.8603349  38.0769231  41.4460281
  43.3478374  37.1994938  39.2210161  44.2548653  37.7557766  39.4582999
  43.2644420  36.3787840  39.9348478  43.4922424  36.7628098  38.2326233
  39.5996176  38.2472738  38.9248609  39.4999543  39.1276091  38.0705718
  38.6949458  38.0494438  39.8926725  38.8525021  37.2924113  40.5460765
  37.5608063  38.9246636  40.1648802  37.4793102  39.6826285  39.3874963
  36.2356196  38.1158035  40.1885120  35.4363765  38.8494165  40.2670447
  35.9907003  37.3904398  38.8586744  34.9745015  37.0018962  38.8189538
  36.1166480  38.0648819  38.0129675  36.6745904  36.5515858  38.7215925
  36.0649952  37.1435691  41.3764538  35.1245144  36.5984680  41.3001478
  36.8691900  36.4094126  41.4083754  36.0458330  37.6604743  42.3358160
  37.8206743  39.6351457  41.4987275  38.3785277  39.0355894  42.4163804
  37.4015594  40.9023390  41.5974744  36.9714758  41.3211649  40.7821904
  37.4003774  41.7040242  42.8187432  37.9691372  41.2188422  43.6107077
  38.0228088  43.0970891  42.5320284  37.4900474  43.5484902  41.6917217
  37.9118569  44.0652286  43.7286084  38.4198105  45.0060969  43.5189397
  36.8769663  44.3124996  43.9650389  38.3646224  43.6387463  44.6244461
  39.5006124  42.9734388  42.1219429  39.8996921  43.9333929  41.7944472
  40.1110606  42.6281366  42.9549161  39.6383597  42.2657800  41.3061343
  35.9339660  41.8361343  43.2384543  35.1233768  42.3621492  42.4770874
  35.6077766  41.3755786  44.4553347  36.3431526  40.9858489  45.0305207
  34.2697364  41.4327682  45.0389200  33.5519798  41.0924430  44.2929755
  34.2189635  40.4904659  46.2559942  34.9931346  40.7531673  46.9788746
  33.2620005  40.5937472  46.7705744  34.3711904  39.0334153  45.8640255
  35.5167036  38.3041913  46.2443857  36.2778733  38.7609084  46.8599262
  35.6807695  36.9754425  45.8076122  36.5577697  36.4245424  46.1095736
  34.7082746  36.3782316  44.9806547  34.8776392  35.1089730  44.5172195
  35.5482461  34.6127455  44.9710418  33.5522474  37.0959949  44.6236419
  32.7940588  36.6359500  44.0070823  33.3820342  38.4187600  45.0678591
  32.4991594  38.9684317  44.7772546  33.9489193  42.8813144  45.4335430
  34.6769946  43.5026104  46.2096683  32.8804743  43.4137389  44.8193164
  32.3095949  42.7822647  44.2722998  32.5175803  44.8286830  44.7443167
  33.3916116  45.4044049  44.4320705  31.3935117  44.9732821  43.6814495
  30.5709578  44.2913745  43.9042325  30.8307280  46.3994027  43.5347267
  30.1099504  46.4517536  42.7183946  30.3103847  46.7269140  44.4353654
  31.6225523  47.1187059  43.3256279  31.9190514  44.6259512  42.4132972
  32.2107233  43.7282967  42.4483240  32.0389238  45.3239582  46.1169126
  30.9645204  44.9408825  46.5808311  32.8514292  46.1807151  46.7538485
  33.7138263  46.4432273  46.2999183  32.6021167  46.7427227  48.0799785
  33.1588566  47.6755562  48.1628835  31.5476190  47.0012312  48.1860585
  33.0152471  45.8314978  49.2446131  32.7259276  46.1686523  50.3921526
  33.6792297  44.6959556  48.9642352  33.8570563  44.4829866  47.9917051
  34.1296739  43.7086706  49.9506324  33.7446166  43.9525251  50.9422286
  33.5844988  42.3226896  49.5561370  33.9403148  42.0516353  48.5648760
  33.9732213  41.5641852  50.2350950  32.0692240  42.2429273  49.5886550
  31.3249013  42.4017978  48.4017583  31.8289250  42.5356282  47.4570792
  29.9188997  42.4349287  48.4461298  29.3578263  42.5889726  47.5372662
  29.2484320  42.2705662  49.6728128  27.8843496  42.2811461  49.7064032
  27.5324706  42.1394379  50.5723742  29.9867874  42.0778872  50.8564880
  29.4796064  41.9470425  51.8008254  31.3947094  42.0675430  50.8149582
  31.9565558  41.9427761  51.7295897  35.6635545  43.6737940  50.0819337
  36.1754443  42.9471880  50.9345963  36.3918163  44.4733508  49.2796434
  35.8883595  45.0211216  48.5979656  37.8246340  44.7551603  49.4098269
  38.0753848  45.5551302  48.7126088  38.0147662  45.1493639  50.4096760
  38.7843753  43.5828487  49.1540431  39.9660215  43.6962589  49.4751759
  38.2825684  42.4680283  48.6064134  37.3037471  42.4734027  48.3562895
  39.0008418  41.2151434  48.3881824  40.0661895  41.3596424  48.5776751
  38.4666440  40.1276397  49.3413364  37.3788247  40.1876678  49.3906610
  38.6960600  39.1306949  48.9611359  39.0697577  40.2106748  50.7421647
  40.2198429  39.8263347  50.9389815  38.3050300  40.7039246  51.7172883
  37.3777226  41.0492942  51.5124474  38.6699513  40.7582235  52.6564949
  38.8981113  40.7650765  46.9354666  37.9750874  41.1496228  46.2168672
  39.8513626  39.9119661  46.5378291  40.5396515  39.6224610  47.2181048
  39.9538520  39.3062161  45.2203926  39.0063304  39.4658654  44.7121339
  41.0734098  39.9847958  44.4044649  40.9544155  39.7189286  43.3535948
  40.9407002  41.0649586  44.4514182  42.5048738  39.6147468  44.8507825
  42.6344088  39.8417296  45.9093271  42.6680056  38.5412213  44.7504585
  43.5847708  40.3248356  44.0328043  44.5569233  39.8715605  44.2266298
  43.3841648  40.2136790  42.9690438  43.6657844  41.7456921  44.3853034
  43.2237615  42.0101302  45.2549149  44.2946529  42.6911809  43.6694241
  44.9357005  42.3932777  42.5296768  44.9538777  41.4407509  42.1950528
  45.4048370  43.1136044  41.9983583  44.2812448  43.9565326  44.1063021
  43.8037912  44.1967698  44.9630693  44.7489511  44.6830655  43.5838963
  40.1237476  37.7927599  45.3370576  40.5152638  37.2731666  46.3832712
  39.8426679  37.1009336  44.2275939  39.5168248  37.6085804  43.4154344
  39.9051812  35.6553953  44.1125582  40.7816680  35.3047490  44.6618558
  38.6541212  35.0479948  44.7696316  38.6759407  35.2847977  45.8352443
  37.7700470  35.5447884  44.3675531  38.4752335  33.5373562  44.5662695
  38.0359422  33.3186794  43.5920341  39.4386435  33.0280928  44.6033504
  37.6118025  32.9624298  45.6771703  36.3908120  32.8523258  45.4528885
  38.1783497  32.6925667  46.7555241  40.1005435  35.2452314  42.6567790
  39.4691826  35.8229546  41.7710318  40.9165677  34.2044158  42.4254950
  41.3869855  33.7707003  43.2062324  40.9990754  33.5297468  41.1382563
  40.9968799  34.2826245  40.3533542  42.3186494  32.7426203  41.0256500
  43.1434963  33.4466389  41.1504642  42.4081447  32.0272983  41.8441871
  42.4658033  31.9988987  39.6790599  41.9279867  31.0498867  39.6955036
  42.0210387  32.5891758  38.8762234  43.9277545  31.7636333  39.3093696
  44.4038396  30.6344566  39.5536049  44.5444005  32.7242635  38.7977532
  39.7914746  32.5892890  40.9975058  39.5810972  31.6991702  41.8216457
  39.0068272  32.8260301  39.9446914  39.2847256  33.5785873  39.3256848
  37.8765056  32.0285581  39.4993361  37.6195402  31.2579569  40.2267181
  36.6868112  32.9846134  39.2499172  37.0155442  33.8189010  38.6295046
  35.9112928  32.4838175  38.6656846  36.0525594  33.5583419  40.5303492
  36.8186486  34.0208639  41.1540812  35.3548683  34.3508534  40.2583408
  35.2747437  32.5240218  41.3458918  34.7157772  31.5738103  40.8010280
  35.2201300  32.7119555  42.6614800  35.6834565  33.5021535  43.0869970
  34.6997868  32.0721871  43.2489877  38.2454543  31.3754472  38.1651855
  39.0036717  31.9470942  37.3832366  37.6287642  30.2242212  37.8576192
  37.0349029  29.7957808  38.5565746  37.5297758  29.7233668  36.4855237
  38.4941664  29.7997024  35.9821502  37.0532704  28.2529207  36.4597600
  36.0403716  28.1771766  36.8546319  36.9967975  27.9057904  35.4263654
  37.9736809  27.2914580  37.2156906  39.1664570  27.2151214  36.9320198
  37.4260279  26.5738913  38.1981117  36.4398747  26.6821155  38.4168888
  37.9997159  25.9415240  38.7354427  36.4746964  30.5764158  35.7661957
  35.4554862  30.9286484  36.3651413  36.7051589  30.8937446  34.4808722
  37.5620352  30.5656414  34.0504570  35.7755949  31.6520686  33.6353655
  35.6106628  32.6233356  34.1025860  36.3809807  31.8478897  32.2313730
  36.7762448  30.8869749  31.8978013  35.5986716  32.1078405  31.5148514
  37.4869728  32.9141259  32.1243969  38.2002981  32.7628860  32.9356876
  38.2394602  32.7360180  30.7968193  39.1190558  33.3724495  30.7382744
  38.5830857  31.7102468  30.6839038  37.6028321  32.9613221  29.9415511
  36.9190177  34.3409035  32.2243456  37.7041768  35.0886695  32.1265277
  36.1928910  34.5280982  31.4328634  36.4199867  34.5171474  33.1749439
  34.4029184  30.9717957  33.5034947  33.3887874  31.6642327  33.4489832
  34.3781376  29.6270007  33.5067069  35.2643491  29.1481691  33.5806699
  33.1900534  28.7764543  33.4503190  32.6064934  29.0770356  32.5780766
  33.6611747  27.3187022  33.2457720  32.8043097  26.6710044  33.0573040
  34.3021374  27.2458326  32.3669172  34.3645521  26.8064447  34.3658691
  33.7798256  26.7728029  35.1113716  32.2809239  28.8813644  34.6901849
  31.0863806  28.6070759  34.5779656  32.8328133  29.2797188  35.8486420
  33.8172810  29.5079545  35.8548736  32.1226771  29.3847377  37.1266478
  31.2591233  28.7153759  37.1326069  33.0704739  28.9827826  38.2865773
  33.9345269  29.6498162  38.3112666  32.5676896  29.1001991  39.2465696
  33.5764732  27.5344895  38.2257768  32.9421224  26.7116971  37.5300501
  34.5973305  27.2665136  38.8950610  31.5876322  30.8031173  37.3934569
  30.8722783  30.9856525  38.3785633  31.8681264  31.7922121  36.5228688
  32.4469350  31.5834386  35.7214929  31.3043573  33.1400426  36.6259532
  31.4020411  33.4914205  37.6551492  32.0246689  34.1129921  35.6738239
  31.9314126  33.7498246  34.6499574  31.4955194  35.0681153  35.6984519
  33.5122593  34.3884570  35.9653168  34.0819407  33.4821488  35.7615093
  34.0041609  35.4877860  35.0117270  35.0180854  35.8062248  35.2354344
  33.9922937  35.1411029  33.9797934  33.3725898  36.3737790  35.0743398
  33.7863708  34.7798575  37.4260223  34.8391496  35.0223788  37.5667846
  33.1961064  35.6475201  37.7252439  33.5631638  33.9636030  38.1127452
  29.8150627  33.1312709  36.2514794  29.4096071  32.5314924  35.2547580
  29.0214469  33.8154375  37.0809485  29.4596657  34.2953684  37.8573856
  27.5768800  33.9593465  36.9834260  27.1446638  33.1777140  36.3569991
  26.9822744  33.8993363  38.4150809  27.2583880  34.8019744  38.9600239
  25.8927337  33.9237855  38.3567339  27.4063236  32.6782248  39.2645313
  28.4937638  32.6534437  39.3364606  26.8865299  32.8129824  40.7029440
  27.1837374  31.9599647  41.3109567  27.2869017  33.7081317  41.1785700
  25.7985720  32.8775799  40.7290932  26.9506127  31.3499371  38.6411394
  27.2395627  30.5058152  39.2685604  25.8682538  31.3192013  38.5200466
  27.4047400  31.1913277  37.6625289  27.2390174  35.3374702  36.3963876
  28.0764702  36.2423071  36.3596033  25.9678387  35.4993223  35.9948773
  25.3549897  34.7004104  36.0700159  25.3379229  36.7640727  35.6144989
  25.8699805  37.1393012  34.7407213  23.8713173  36.4572512  35.2326434
  23.8338357  35.7772379  34.3811341  23.3634395  35.9546154  36.0574236
  23.1277892  37.6165468  34.9103818  23.4667146  37.9800779  34.1064336
  25.4042483  37.7780806  36.7795375  25.2190953  37.3647322  37.9251424
  25.6130856  39.0910963  36.5246048  25.8406995  39.6844827  35.2047978
  25.0726319  39.4098978  34.4826446  26.8051873  39.3441219  34.8259919
  25.8681652  41.1979204  35.4211816  24.8775323  41.6086903  35.2227969
  26.5743674  41.7065625  34.7654144  26.1943677  41.3735896  36.8948320
  25.8059141  42.3107536  37.2974218  27.2738595  41.3930423  37.0316242
  25.6329479  40.1201402  37.5772463  26.3241003  39.8138898  38.3627665
  24.2726118  40.3858731  38.2575297  24.2334718  41.0941102  39.2617693
  23.1803352  39.7828230  37.7547053  23.2983449  39.2232416  36.9226024
  21.8420597  39.7858107  38.3497406  21.6050375  40.7975707  38.6838471
  20.8120674  39.3522476  37.2568876  21.1233559  38.3770847  36.8782483
  19.3746688  39.1889592  37.8066141  18.6689051  38.9122198  37.0254983
  19.3041162  38.3979714  38.5531974  19.0192366  40.1128170  38.2619158
  20.8173993  40.3406421  36.0605645  20.4379393  41.3112226  36.3823123
  21.8376202  40.5195647  35.7240500  20.0291877  39.8641101  34.8311071
  20.1792535  40.5448523  33.9931862  20.3576405  38.8740595  34.5120391
  18.9572337  39.8220935  35.0186604  21.7796526  38.8479206  39.5811737
  20.9839896  39.0990289  40.4852235  22.6184395  37.7952361  39.6387131
  23.2739167  37.6660752  38.8801480  22.6661209  36.8180390  40.7298306
  21.6553706  36.5143774  41.0097636  23.4810414  35.5819352  40.2744209
  24.5039284  35.8453197  40.0045103  23.5460311  34.8540589  41.0838549
  22.7136842  34.7607143  38.8518739  23.5941082  33.7575001  38.7784246
  23.3947267  37.4400784  41.9289610  24.5892684  37.7037685  41.8432366
  22.6884273  37.6768702  43.0440183  21.6982872  37.4846394  43.0302058
  23.2363330  38.2803372  44.2668024  24.3140728  38.1014564  44.2905424
  23.0472140  39.8178308  44.2656263  21.9863054  40.0505306  44.1673932
  23.3534941  40.2211690  45.2319759  23.8414024  40.5566810  43.1665762
  24.9006066  40.3004195  43.2268627  23.5027254  40.2574875  42.1745690
  23.6861372  42.0713987  43.2681481  24.6249600  42.7101946  43.7921421
  22.6267577  42.5663720  42.8252932  22.7510267  37.5806960  45.5496824
  23.0975377  38.0173911  46.6464653  21.9834016  36.4857548  45.4223983
  21.7611809  36.1659358  44.4910419  21.4614090  35.7088743  46.5361831
  21.7753340  36.1635962  47.4757467  20.3726300  35.6901536  46.4881155
  21.8446175  34.6899856  46.4803536  61.0461639  28.5883688  25.6945036
  28.9773813  59.3446035  25.4109499  53.2148165  39.0420926  11.4423839
  56.1381288  59.4480419  44.8788677   3.1944985  43.0528566  27.2424702
  21.8848113  38.1504257   6.0622917  57.7879483  11.3289296  34.8163794
  29.8804527  64.2966641  55.6348115  21.5309203  10.3715587  18.6178751
   5.6406262  32.6813392  56.0394562  50.6409770  44.7134709  66.1640045
  56.9385214  25.1059988  11.3821944  17.0203763  61.7126160  39.2405061
  52.4005279  57.9823504  25.3337235  29.4052927  19.3663458  65.8063901
  64.6439660  31.9186317  42.1552072  35.9075921  52.5840546  10.3878421
   5.3087314  25.9354292  32.2964178  26.2375017  48.7339678  68.1637814
  35.6250883  15.3067285  12.7270478  20.7032064  12.0446787  47.2868421
   3.3796765  49.8514122  43.9494574  46.7469671  21.9256714  63.4897204
  65.4629900  40.9232490  21.8032343  45.5618333  59.0593178  58.5150443
  40.4800039   8.5859204  38.9300443  16.3338753  48.7835839  14.8042768
  33.4195961  66.1777161  38.5413551  61.0055374  46.2854582  49.7507006
  37.6548146  34.2637876   5.1300748  21.6647986  29.8972697  69.4242651
  51.5025584  13.9657987  19.7429062  16.4800020  25.0167431  16.2130479
  67.5638498  19.9144336  36.2493553  62.7486932  14.8206278  28.2216548
  13.7230998  51.0105693  58.8259766   8.1146086  23.3826862  49.4173680
  40.6198344  33.8622820  70.3489565  14.0338739  58.3820484  27.2424702
  26.9802557   7.6773193  32.2033268  59.6881484  46.8809094  34.4200882
  39.1151013  61.2905451  18.9058986  38.0126258  10.4606048  54.6306857
   3.6020920  36.7022125  42.9948577  58.4025670  17.5798495  48.4600457
  28.7633248  26.8787585   6.8168688  34.2815960  55.3077235  64.3459726
  45.8750795  62.0734030  39.9778165  64.6439662  31.9186315  15.6042682
  17.1533436  15.3239004  30.2830764  56.1381287  36.4542544  58.1543374
  18.6711036  17.7742399  59.3601960   9.2164264  37.0452409  20.1040810
  48.8520016  48.7835839  14.8042771  19.8824013  57.9823506  51.8846622
  48.6606418  21.8574965   8.2644439  13.5127197  37.8641713  61.7974847
  27.5657190  55.4761521  12.6043566  33.8363889   7.0974045  23.1354807
  42.5016025  23.8681785  67.3444712  54.1829251  52.8910572  56.1487957
   4.7949284  52.4703135  31.9741558  70.1729407  34.2637878  31.6810141
  23.6365933  65.0308875  34.7646885  39.7014886  45.4098852  69.8629864
  47.4427715   8.1819778  31.1378132  30.8951774  44.7098367   6.8286116
  37.2406768  65.2823701  48.0680442  12.3256681  18.7476376  41.2242024
  48.4948391  14.7097497  53.6119181  24.5176370  17.6688119  13.5424188
  58.2821470  46.5049572  17.8623436   4.8006544  42.3863155  51.5548732
  29.1478505  37.8700869  70.6863277  54.0490467  33.3653462   5.3424057
  41.4016242  64.8626328  29.9808312  27.2379188  11.7746740  55.4701125
   2.8837246  35.6813773  32.2750376  62.2985858  18.5330899  17.2470789
  56.7244742  27.5790296  49.5248247  15.6400302  34.7217194  11.7284649
  59.3342147  53.0327291  40.3364485  15.0450651  25.2444455  61.7355147
  25.2698217  57.3165051  61.3673177  11.2536828  54.5037053  45.1754293
  52.2427403   9.1744201  41.4876992   9.5513669  49.0483261  21.2712950
  12.7741419  18.7444294  25.2781936  43.3386802  30.2301427   8.0244143
  30.5622484  26.5396536  69.8072399  68.8415600  24.4836329  28.9208745
  44.6059404  52.1928004  65.0838514  29.2379122   9.3236095  41.5514885
  20.7032066  58.0322539  20.7359028  22.6889957  66.5762126  44.1227857
  40.3932266  12.3959129  21.0294424  49.9709227  32.3053626  64.7811300
  40.8440894  43.1114381   9.3281232  62.1587548  39.2443039  38.9300443
  18.1228506  44.7134709  66.1640042  48.7486533  62.1999367  48.9554372
  65.0082093  22.5499972  42.4820872   4.8175454  26.8155975  45.9206988
  62.1587551  39.2443037  12.3791053  39.1315473  16.9761708  64.7811300
  47.5220712  57.2462608  18.2045018   2.4153538  44.4929489  38.4538229
  35.5490123  31.2027569  63.5568645  35.5081157  32.1213832  63.1321173
  36.7104712  31.1023328  64.4612308  36.4898636  31.5852349  65.4074564
  37.8308931  31.8994819  63.7866026  37.4925959  32.9189496  63.5991336
  38.1368386  31.4074530  62.8646900  38.6750122  31.9195983  64.4768976
  37.0205472  30.0707531  64.5899983  34.3478186  30.9572641  64.3781122
  34.4429240  31.4575630  65.3364075  34.1566079  29.8957488  64.4874502
  33.1905477  31.6170004  63.6250775  33.4151985  32.6706268  63.4568114
  33.0094488  31.0955547  62.6854352  32.3034752  31.5324118  64.2549887
  35.6493508  30.1524668  62.5219249  36.5842906  29.6076906  62.6054201
  35.6462940  30.9182912  61.1967213  36.5053637  31.5885425  61.1521733
  35.7211457  30.1825350  60.3946484  34.7148219  31.4751184  61.0899077
  34.7856616  29.4959187  62.5445211  38.9586742  36.9064168  61.6817723
  38.9177776  37.8250431  61.2570251  40.1201330  36.8059927  62.5861386
  39.8995255  37.2888948  63.5323642  41.2405549  37.6031418  61.9115104
  40.9022577  38.6226095  61.7240414  41.5465005  37.1111129  60.9895978
  42.0846741  37.6232582  62.6018054  40.4302091  35.7744130  62.7149060
  37.7574804  36.6609239  62.5030200  37.8525859  37.1612228  63.4613153
  37.5662698  35.5994087  62.6123580  36.6002096  37.3206603  61.7499853
  36.8248604  38.3742866  61.5817192  36.4191107  36.7992146  60.8103430
  35.7131371  37.2360717  62.3798965  39.0590127  35.8561267  60.6468327
  39.9939525  35.3113505  60.7303279  39.0559559  36.6219511  59.3216291
  39.9150256  37.2922024  59.2770811  39.1308075  35.8861949  58.5195562
  38.1244838  37.1787783  59.2148155  38.1953235  35.1995786  60.6694289
  42.3683361  42.6100767  59.8066801  42.3274394  43.5287030  59.3819329
  43.5297949  42.5096526  60.7110463  43.3091874  42.9925547  61.6572720
  44.6502168  43.3068017  60.0364182  44.3119196  44.3262694  59.8489492
  44.9561624  42.8147728  59.1145055  45.4943360  43.3269181  60.7267132
  43.8398710  41.4780729  60.8398138  41.1671423  42.3645838  60.6279277
  41.2622477  42.8648827  61.5862231  40.9759317  41.3030686  60.7372658
  40.0098715  43.0243202  59.8748931  40.2345223  44.0779465  59.7066270
  39.8287726  42.5028745  58.9352508  39.1227990  42.9397316  60.5048043
  42.4686746  41.5597866  58.7717405  43.4036144  41.0150104  58.8552357
  42.4656178  42.3256110  57.4465369  43.3246875  42.9958623  57.4019889
  42.5404694  41.5898548  56.6444640  41.5341457  42.8824382  57.3397233
  41.6049854  40.9032385  58.7943367  45.7779980  48.3137366  57.9315878
  45.7371013  49.2323629  57.5068407  46.9394568  48.2133125  58.8359541
  46.7188493  48.6962146  59.7821797  48.0598787  49.0104616  58.1613260
  47.7215815  50.0299293  57.9738570  48.3658243  48.5184327  57.2394133
  48.9039979  49.0305780  58.8516209  47.2495329  47.1817328  58.9647216
  44.5768042  48.0682437  58.7528355  44.6719096  48.5685426  59.7111309
  44.3855936  47.0067285  58.8621735  43.4195334  48.7279801  57.9998009
  43.6441842  49.7816064  57.8315348  43.2384345  48.2065344  57.0601586
  42.5324609  48.6433915  58.6297121  45.8783365  47.2634465  56.8966483
  46.8132763  46.7186703  56.9801435  45.8752797  48.0292709  55.5714447
  46.7343494  48.6995222  55.5268967  45.9501313  47.2935147  54.7693718
  44.9438076  48.5860981  55.4646311  45.0146473  46.6068984  56.9192445
  36.3005571  21.2536783  60.0849576  36.2596605  22.1723046  59.6602105
  37.4620160  21.1532543  60.9893239  37.2414085  21.6361563  61.9355496
  38.5824379  21.9504033  60.3146958  38.2441407  22.9698710  60.1272268
  38.8883834  21.4583745  59.3927831  39.4265571  21.9705198  61.0049908
  37.7720920  20.1216745  61.1180914  35.0993634  21.0081855  60.9062053
  35.1944688  21.5084844  61.8645007  34.9081527  19.9466702  61.0155433
  33.9420925  21.6679218  60.1531707  34.1667433  22.7215482  59.9849046
  33.7609936  21.1464761  59.2135284  33.0550200  21.5833333  60.7830819
  36.4008956  20.2033882  59.0500181  37.3358355  19.6586120  59.1335133
  36.3978388  20.9692127  57.7248145  37.2569085  21.6394639  57.6802665
  36.4726905  20.2334565  56.9227416  35.4663667  21.5260399  57.6180009
  35.5372064  19.5468401  59.0726143  39.7102190  26.9573382  58.2098654
  39.6693224  27.8759645  57.7851183  40.8716779  26.8569142  59.1142317
  40.6510703  27.3398162  60.0604573  41.9920998  27.6540632  58.4396036
  41.6538026  28.6735309  58.2521346  42.2980453  27.1620344  57.5176909
  42.8362189  27.6741797  59.1298985  41.1817539  25.8253344  59.2429992
  38.5090253  26.7118454  59.0311131  38.6041307  27.2121443  59.9894085
  38.3178146  25.6503301  59.1404511  37.3517544  27.3715817  58.2780785
  37.5764052  28.4252081  58.1098124  37.1706555  26.8501360  57.3384362
  36.4646819  27.2869931  58.9079897  39.8105575  25.9070481  57.1749259
  40.7454973  25.3622719  57.2584211  39.8075007  26.6728726  55.8497223
  40.6665704  27.3431238  55.8051743  39.8823524  25.9371164  55.0476494
  38.8760286  27.2296998  55.7429087  38.9468683  25.2505000  57.1975221
  43.1198809  32.6609981  56.3347732  43.0789843  33.5796244  55.9100261
  44.2813397  32.5605741  57.2391395  44.0607322  33.0434761  58.1853651
  45.4017616  33.3577231  56.5645114  45.0634644  34.3771908  56.3770424
  45.7077072  32.8656943  55.6425987  46.2458808  33.3778396  57.2548063
  44.5914158  31.5289943  57.3679070  41.9186871  32.4155053  57.1560209
  42.0137926  32.9158042  58.1143163  41.7274765  31.3539900  57.2653589
  40.7614163  33.0752416  56.4029863  40.9860671  34.1288680  56.2347202
  40.5803174  32.5537959  55.4633440  39.8743438  32.9906530  57.0328975
  43.2202194  31.6107080  55.2998337  44.1551592  31.0659318  55.3833289
  43.2171626  32.3765325  53.9746301  44.0762323  33.0467837  53.9300821
  43.2920142  31.6407763  53.1725572  42.2856905  32.9333597  53.8678165
  42.3565302  30.9541599  55.3224299  46.5295428  38.3646580  54.4596810
  46.4886461  39.2832843  54.0349338  47.6910016  38.2642340  55.3640473
  47.4703941  38.7471360  56.3102729  48.8114235  39.0613830  54.6894192
  48.4731263  40.0808507  54.5019502  49.1173691  38.5693542  53.7675065
  49.6555427  39.0814995  55.3797141  48.0010777  37.2326542  55.4928148
  45.3283490  38.1191652  55.2809287  45.4234544  38.6194641  56.2392241
  45.1371384  37.0576499  55.3902667  44.1710782  38.7789015  54.5278941
  44.3957290  39.8325279  54.3596279  43.9899793  38.2574558  53.5882518
  43.2840057  38.6943129  55.1578053  46.6298813  37.3143679  53.4247415
  47.5648211  36.7695917  53.5082367  46.6268245  38.0801924  52.0995379
  47.4858942  38.7504436  52.0549899  46.7016761  37.3444362  51.2974650
  45.6953524  38.6370196  51.9927243  45.7661921  36.6578198  53.4473377
  49.9392047  44.0683179  52.5845888  49.8983080  44.9869442  52.1598416
  51.1006635  43.9678939  53.4889551  50.8800560  44.4507959  54.4351807
  52.2210854  44.7650429  52.8143270  51.8827882  45.7845106  52.6268580
  52.5270310  44.2730141  51.8924143  53.0652046  44.7851594  53.5046219
  51.4107396  42.9363141  53.6177226  48.7380109  43.8228251  53.4058365
  48.8331163  44.3231240  54.3641319  48.5468003  42.7613098  53.5151745
  47.5807401  44.4825614  52.6528018  47.8053909  45.5361878  52.4845357
  47.3996412  43.9611157  51.7131596  46.6936676  44.3979728  53.2827131
  50.0395432  43.0180278  51.5496493  50.9744830  42.4732516  51.6331445
  50.0364864  43.7838523  50.2244457  50.8955561  44.4541035  50.1798977
  50.1113380  43.0480960  49.4223727  49.1050142  44.3406795  50.1176321
  49.1758540  42.3614797  51.5722454  43.8714257  22.7119196  52.8628664
  43.8305291  23.6305459  52.4381192  45.0328846  22.6114955  53.7672327
  44.8122770  23.0943976  54.7134583  46.1533065  23.4086446  53.0926045
  45.8150093  24.4281123  52.9051356  46.4592520  22.9166157  52.1706919
  46.9974256  23.4287610  53.7828995  45.3429606  21.5799158  53.8960002
  42.6702320  22.4664268  53.6841141  42.7653374  22.9667257  54.6424094
  42.4790213  21.4049115  53.7934521  41.5129611  23.1261631  52.9310794
  41.7376119  24.1797895  52.7628133  41.3318622  22.6047174  51.9914372
  40.6258886  23.0415745  53.5609907  43.9717642  21.6616295  51.8279269
  44.9067040  21.1168533  51.9114221  43.9687074  22.4274539  50.5027233
  44.8277771  23.0977052  50.4581753  44.0435591  21.6916977  49.7006503
  43.0372353  22.9842811  50.3959097  43.1080750  21.0050814  51.8505230
  47.2810876  28.4155795  50.9877742  47.2401910  29.3342058  50.5630270
  48.4425464  28.3151554  51.8921405  48.2219389  28.7980575  52.8383661
  49.5629683  29.1123045  51.2175123  49.2246711  30.1317722  51.0300433
  49.8689139  28.6202756  50.2955997  50.4070875  29.1324209  51.9078073
  48.7526225  27.2835757  52.0209080  46.0798938  28.1700867  51.8090219
  46.1749993  28.6703855  52.7673172  45.8886832  27.1085714  51.9183599
  44.9226230  28.8298230  51.0559872  45.1472738  29.8834493  50.8877211
  44.7415241  28.3083773  50.1163450  44.0355505  28.7452344  51.6858984
  47.3814261  27.3652894  49.9528346  48.3163659  26.8205132  50.0363299
  47.3783693  28.1311138  48.6276311  48.2374390  28.8013651  48.5830831
  47.4532209  27.3953576  47.8255581  46.4468972  28.6879410  48.5208175
  46.5177369  26.7087413  49.9754308  50.6907495  34.1192394  49.1126820
  50.6498528  35.0378657  48.6879348  51.8522083  34.0188153  50.0170483
  51.6316008  34.5017174  50.9632739  52.9726302  34.8159644  49.3424201
  52.6343330  35.8354321  49.1549511  53.2785758  34.3239355  48.4205075
  53.8167494  34.8360808  50.0327151  52.1622844  32.9872356  50.1458158
  49.4895557  33.8737465  49.9339297  49.5846611  34.3740454  50.8922250
  49.2983451  32.8122313  50.0432677  48.3322849  34.5334829  49.1808950
  48.5569357  35.5871092  49.0126289  48.1511860  34.0120372  48.2412528
  47.4452124  34.4488943  49.8108062  50.7910880  33.0689493  48.0777424
  51.7260278  32.5241731  48.1612376  50.7880312  33.8347737  46.7525389
  51.6471009  34.5050250  46.7079908  50.8628828  33.0990175  45.9504659
  49.8565591  34.3916009  46.6457253  49.9273988  32.4124012  48.1003386
  54.1004114  39.8228993  47.2375898  54.0595147  40.7415256  46.8128426
  55.2618702  39.7224752  48.1419561  55.0412627  40.2053773  49.0881817
  56.3822921  40.5196243  47.4673279  56.0439949  41.5390920  47.2798589
  56.6882377  40.0275954  46.5454153  57.2264113  40.5397407  48.1576229
  55.5719463  38.6908955  48.2707236  52.8992176  39.5774064  48.0588375
  52.9943230  40.0777053  49.0171328  52.7080070  38.5158912  48.1681755
  51.7419468  40.2371428  47.3058028  51.9665975  41.2907691  47.1375367
  51.5608479  39.7156971  46.3661605  50.8548743  40.1525542  47.9357140
  54.2007499  38.7726092  46.2026502  55.1356897  38.2278330  46.2861454
  54.1976931  39.5384336  44.8774466  55.0567628  40.2086849  44.8328986
  54.2725447  38.8026774  44.0753737  53.2662209  40.0952608  44.7706330
  53.3370607  38.1160611  46.2252464  51.4422943  24.1701608  45.6407752
  51.4013976  25.0887871  45.2160280  52.6037531  24.0697368  46.5451414
  52.3831456  24.5526388  47.4913671  53.7241750  24.8668858  45.8705133
  53.3858778  25.8863535  45.6830443  54.0301206  24.3748570  44.9486007
  54.5682942  24.8870023  46.5608083  52.9138292  23.0381570  46.6739089
  50.2411005  23.9246680  46.4620229  50.3362060  24.4249669  47.4203182
  50.0498899  22.8631527  46.5713609  49.0838297  24.5844043  45.7089882
  49.3084805  25.6380307  45.5407221  48.9027308  24.0629586  44.7693459
  48.1967572  24.4998157  46.3388994  51.5426328  23.1198707  44.6058356
  52.4775726  22.5750945  44.6893308  51.5395760  23.8856952  43.2806320
  52.3986457  24.5559464  43.2360840  51.6144276  23.1499390  42.4785591
  50.6081039  24.4425224  43.1738184  50.6789436  22.4633226  44.6284318
  54.8519562  29.8738207  43.7656829  54.8110595  30.7924470  43.3409358
  56.0134150  29.7733967  44.6700492  55.7928075  30.2562987  45.6162749
  57.1338369  30.5705457  43.9954211  56.7955397  31.5900134  43.8079521
  57.4397825  30.0785169  43.0735084  57.9779561  30.5906622  44.6857161
  56.3234911  28.7418169  44.7988167  53.6507624  29.6283279  44.5869306
  53.7458678  30.1286268  45.5452260  53.4595518  28.5668126  44.6962686
  52.4934916  30.2880642  43.8338960  52.7181424  31.3416906  43.6656299
  52.3123927  29.7666185  42.8942537  51.6064191  30.2034756  44.4638072
  54.9522947  28.8235306  42.7307434  55.8872345  28.2787544  42.8142386
  54.9492379  29.5893551  41.4055398  55.8083076  30.2596063  41.3609918
  55.0240895  28.8535989  40.6034669  54.0177658  30.1461823  41.2987262
  54.0886055  28.1669825  42.7533396  55.6035010  19.9247422  40.2937761
  55.5626043  20.8433685  39.8690289  56.7649598  19.8243181  41.1981424
  56.5443523  20.3072202  42.1443680  57.8853817  20.6214672  40.5235143
  57.5470845  21.6409349  40.3360453  58.1913273  20.1294383  39.6016016
  58.7295009  20.6415836  41.2138092  57.0750359  18.7927384  41.3269099
  54.4023072  19.6792494  41.1150238  54.4974127  20.1795483  42.0733192
  54.2110966  18.6177341  41.2243618  53.2450364  20.3389857  40.3619892
  53.4696872  21.3926121  40.1937230  53.0639375  19.8175400  39.4223469
  52.3579639  20.2543971  40.9919004  55.7038395  18.8744521  39.2588366
  56.6387793  18.3296759  39.3423318  55.7007827  19.6402765  37.9336330
  56.5598524  20.3105278  37.8890850  55.7756343  18.9045203  37.1315601
  54.7693106  20.1971037  37.8268194  54.8401503  18.2179040  39.2814328
  59.0131629  25.6284021  38.4186839  58.9722662  26.5470284  37.9939367
  60.1746217  25.5279780  39.3230502  59.9540142  26.0108801  40.2692758
  61.2950436  26.3251271  38.6484221  60.9567464  27.3445948  38.4609531
  61.6009892  25.8330982  37.7265094  62.1391628  26.3452435  39.3387170
  60.4846978  24.4963983  39.4518177  57.8119691  25.3829092  39.2399316
  57.9070745  25.8832081  40.1982270  57.6207585  24.3213940  39.3492696
  56.6546983  26.0426456  38.4868969  56.8793491  27.0962719  38.3186308
  56.4735994  25.5211999  37.5472547  55.7676258  25.9580570  39.1168082
  59.1135014  24.5781120  37.3837444  60.0484412  24.0333358  37.4672396
  59.1104446  25.3439364  36.0585408  59.9695143  26.0141877  36.0139928
  59.1852962  24.6081802  35.2564678  58.1789725  25.9007636  35.9517272
  58.2498122  23.9215639  37.4063406  25.8499381  36.9499010  63.4017745
  25.8090415  37.8685273  62.9770273  27.0113969  36.8494770  64.3061407
  26.7907894  37.3323790  65.2523664  28.1318188  37.6466260  63.6315126
  27.7935216  38.6660937  63.4440436  28.4377644  37.1545972  62.7095999
  28.9759380  37.6667425  64.3218076  27.3214730  35.8178972  64.4349082
  24.6487443  36.7044082  64.2230221  24.7438498  37.2047071  65.1813175
  24.4575337  35.6428929  64.3323601  23.4914735  37.3641445  63.4699875
  23.7161243  38.4177709  63.3017214  23.3103746  36.8426988  62.5303452
  22.6044010  37.2795559  64.0998987  25.9502766  35.8996109  62.3668349
  26.8852164  35.3548347  62.4503301  25.9472198  36.6654354  61.0416313
  26.8062895  37.3356866  60.9970833  26.0220714  35.9296792  60.2395584
  25.0157477  37.2222626  60.9348177  25.0865874  35.2430628  62.3894311
  29.2596000  42.6535609  61.5266822  29.2187033  43.5721872  61.1019351
  30.4210588  42.5531369  62.4310485  30.2004513  43.0360389  63.3772741
  31.5414807  43.3502859  61.7564204  31.2031835  44.3697536  61.5689514
  31.8474263  42.8582571  60.8345077  32.3855999  43.3704024  62.4467153
  30.7311349  41.5215571  62.5598160  28.0584062  42.4080681  62.3479299
  28.1535116  42.9083670  63.3062253  27.8671956  41.3465528  62.4572679
  26.9011354  43.0678044  61.5948953  27.1257862  44.1214308  61.4266292
  26.7200365  42.5463587  60.6552530  26.0140629  42.9832158  62.2248065
  29.3599385  41.6032708  60.4917427  30.2948783  41.0584946  60.5752379
  29.3568817  42.3690953  59.1665391  30.2159514  43.0393465  59.1219911
  29.4317333  41.6333390  58.3644662  28.4254096  42.9259225  59.0597255
  28.4962493  40.9467227  60.5143389  32.6692619  48.3572208  59.6515900
  32.6283652  49.2758471  59.2268429  33.8307207  48.2567968  60.5559563
  33.6101132  48.7396988  61.5021819  34.9511426  49.0539458  59.8813282
  34.6128454  50.0734135  59.6938592  35.2570882  48.5619170  58.9594155
  35.7952618  49.0740623  60.5716231  34.1407968  47.2252170  60.6847238
  31.4680681  48.1117280  60.4728377  31.5631735  48.6120269  61.4311331
  31.2768575  47.0502127  60.5821757  30.3107973  48.7714643  59.7198031
  30.5354480  49.8250907  59.5515370  30.1296984  48.2500186  58.7801608
  29.4237248  48.6868757  60.3497143  32.7696004  47.3069307  58.6166505
  33.7045402  46.7621545  58.7001457  32.7665436  48.0727552  57.2914469
  33.6256133  48.7430064  57.2468989  32.8413952  47.3369989  56.4893740
  31.8350714  48.6295824  57.1846333  31.9059112  46.6503826  58.6392467
  36.0789238  54.0608807  57.7764978  36.0380271  54.9795070  57.3517506
  37.2403826  53.9604566  58.6808641  37.0197751  54.4433587  59.6270897
  38.3608045  54.7576057  58.0062360  38.0225073  55.7770734  57.8187670
  38.6667500  54.2655769  57.0843233  39.2049237  54.7777222  58.6965309
  37.5504586  52.9288769  58.8096316  34.8777300  53.8153879  58.5977455
  34.9728354  54.3156868  59.5560409  34.6865193  52.7538726  58.7070835
  33.7204591  54.4751242  57.8447109  33.9451099  55.5287506  57.6764447
  33.5393602  53.9536785  56.9050686  32.8333866  54.3905356  58.4746221
  36.1792622  53.0105906  56.7415583  37.1142021  52.4658144  56.8250535
  36.1762054  53.7764151  55.4163547  37.0352751  54.4466663  55.3718067
  36.2510571  53.0406588  54.6142818  35.2447333  54.3332423  55.3095411
  35.3155730  52.3540425  56.7641545  26.6014829  27.0008225  59.9298676
  26.5605863  27.9194488  59.5051205  27.7629418  26.9003984  60.8342339
  27.5423342  27.3833005  61.7804595  28.8833637  27.6975475  60.1596058
  28.5450665  28.7170152  59.9721368  29.1893092  27.2055186  59.2376931
  29.7274828  27.7176639  60.8499007  28.0730178  25.8688187  60.9630014
  25.4002891  26.7553296  60.7511153  25.4953946  27.2556285  61.7094107
  25.2090785  25.6938144  60.8604533  24.2430183  27.4150660  59.9980807
  24.4676691  28.4686923  59.8298146  24.0619194  26.8936203  59.0584384
  23.3559458  27.3304774  60.6279919  26.7018214  25.9505324  58.8949281
  27.6367612  25.4057562  58.9784233  26.6987646  26.7163568  57.5697245
  27.5578343  27.3866081  57.5251765  26.7736163  25.9806006  56.7676516
  25.7672925  27.2731840  57.4629109  25.8381322  25.2939843  58.9175243
  40.2401304  49.8154621  52.4294988  40.1992338  50.7340884  52.0047516
  41.4015893  49.7150380  53.3338651  41.1809818  50.1979401  54.2800907
  42.5220112  50.5121871  52.6592369  42.1837140  51.5316548  52.4717679
  42.8279567  50.0201582  51.7373243  43.3661304  50.5323035  53.3495319
  41.7116653  48.6834583  53.4626326  39.0389367  49.5699692  53.2507465
  39.1340421  50.0702681  54.2090418  38.8477260  48.5084540  53.3600845
  37.8816658  50.2297056  52.4977118  38.1063166  51.2833319  52.3294457
  37.7005669  49.7082599  51.5580696  36.9945933  50.1451170  53.1276230
  40.3404689  48.7651720  51.3945592  41.2754088  48.2203958  51.4780545
  40.3374121  49.5309964  50.0693557  41.1964818  50.2012477  50.0248076
  40.4122638  48.7952402  49.2672827  39.4059400  50.0878236  49.9625421
  39.4767797  48.1086239  51.4171554  43.6497923  55.5191220  50.5544066
  43.6088957  56.4377483  50.1296594  44.8112512  55.4186979  51.4587729
  44.5906436  55.9016000  52.4049985  45.9316731  56.2158470  50.7841447
  45.5933759  57.2353147  50.5966757  46.2376186  55.7238181  49.8622321
  46.7757922  56.2359634  51.4744397  45.1213272  54.3871182  51.5875404
  42.4485986  55.2736291  51.3756543  42.5437040  55.7739280  52.3339496
  42.2573879  54.2121139  51.4849923  41.2913277  55.9333655  50.6226196
  41.5159785  56.9869918  50.4543535  41.1102288  55.4119198  49.6829773
  40.4042552  55.8487769  51.2525308  43.7501308  54.4688318  49.5194670
  44.6850706  53.9240557  49.6029622  43.7470740  55.2346563  48.1942635
  44.6061437  55.9049076  48.1497154  43.8219257  54.4989001  47.3921905
  42.8156019  55.7914835  48.0874498  42.8864416  53.8122838  49.5420632
  30.7626896  22.7554038  54.5828686  30.7217930  23.6740301  54.1581214
  31.9241485  22.6549798  55.4872349  31.7035409  23.1378818  56.4334605
  33.0445703  23.4521288  54.8126067  32.7062732  24.4715965  54.6251377
  33.3505159  22.9601000  53.8906941  33.8886895  23.4722453  55.5029017
  32.2342245  21.6234000  55.6160024  29.5614958  22.5099110  55.4041163
  29.6566013  23.0102099  56.3624116  29.3702852  21.4483957  55.5134543
  28.4042250  23.1696473  54.6510816  28.6288758  24.2232737  54.4828155
  28.2231261  22.6482016  53.7114394  27.5171525  23.0850587  55.2809928
  30.8630281  21.7051137  53.5479290  31.7979679  21.1603375  53.6314243
  30.8599713  22.4709382  52.2227255  31.7190410  23.1411894  52.1781774
  30.9348230  21.7351820  51.4206525  29.9284992  23.0277654  52.1159119
  29.9993389  21.0485656  53.5705252  47.8109990  51.2737033  45.2074075
  47.7701024  52.1923296  44.7826604  48.9724579  51.1732792  46.1117738
  48.7518503  51.6561813  47.0579994  50.0928798  51.9704283  45.4371457
  49.7545826  52.9898960  45.2496767  50.3988253  51.4783995  44.5152330
  50.9369989  51.9905448  46.1274407  49.2825339  50.1416995  46.2405413
  46.6098053  51.0282105  46.0286552  46.7049107  51.5285094  46.9869506
  46.4185946  49.9666952  46.1379932  45.4525344  51.6879468  45.2756206
  45.6771852  52.7415732  45.1073545  45.2714355  51.1665011  44.3359783
  44.5654619  51.6033582  45.9055318  47.9113375  50.2234132  44.1724680
  48.8462773  49.6786370  44.2559632  47.9082807  50.9892377  42.8472644
  48.7673504  51.6594889  42.8027164  47.9831324  50.2534814  42.0451915
  46.9768086  51.5460649  42.7404508  47.0476483  49.5668651  44.1950642
  34.9238963  18.5099852  49.2358696  34.8829997  19.4286115  48.8111224
  36.0853552  18.4095611  50.1402358  35.8647476  18.8924632  51.0864615
  37.2057770  19.2067102  49.4656077  36.8674798  20.2261779  49.2781387
  37.5117226  18.7146813  48.5436951  38.0498962  19.2268266  50.1559027
  36.3954312  17.3779814  50.2690033  33.7227025  18.2644924  50.0571173
  33.8178080  18.7647913  51.0154126  33.5314919  17.2029771  50.1664553
  32.5654317  18.9242287  49.3040826  32.7900825  19.9778551  49.1358165
  32.3843328  18.4027830  48.3644403  31.6783592  18.8396401  49.9339938
  35.0242348  17.4596951  48.2009300  35.9591746  16.9149189  48.2844252
  35.0211780  18.2255195  46.8757264  35.8802477  18.8957708  46.8311784
  35.0960297  17.4897633  46.0736535  34.0897059  18.7823467  46.7689128
  34.1605456  16.8031470  48.2235262  38.3335582  24.2136451  47.3607773
  38.2926615  25.1322714  46.9360302  39.4950170  24.1132210  48.2651436
  39.2744095  24.5961231  49.2113693  40.6154389  24.9103701  47.5905155
  40.2771417  25.9298378  47.4030465  40.9213845  24.4183412  46.6686028
  41.4595581  24.9304865  48.2808105  39.8050931  23.0816413  48.3939111
  37.1323644  23.9681522  48.1820250  37.2274699  24.4684511  49.1403204
  36.9411538  22.9066370  48.2913630  35.9750936  24.6278886  47.4289904
  36.1997444  25.6815149  47.2607243  35.7939947  24.1064429  46.4893481
  35.0880211  24.5433000  48.0589016  38.4338967  23.1633550  46.3258378
  39.3688365  22.6185788  46.4093330  38.4308399  23.9291794  45.0006342
  39.2899096  24.5994307  44.9560862  38.5056915  23.1934232  44.1985613
  37.4993678  24.4860066  44.8938206  37.5702075  22.5068069  46.3484340
  51.9722057  47.0282847  39.8604085  51.9313091  47.9469110  39.4356613
  53.1336646  46.9278606  40.7647748  52.9130570  47.4107627  41.7110004
  54.2540865  47.7250097  40.0901467  53.9157893  48.7444774  39.9026777
  54.5600320  47.2329808  39.1682340  55.0982056  47.7451261  40.7804416
  53.4437406  45.8962809  40.8935423  50.7710119  46.7827918  40.6816562
  50.8661174  47.2830907  41.6399516  50.5798013  45.7212766  40.7909942
  49.6137411  47.4425282  39.9286215  49.8383919  48.4961545  39.7603554
  49.4326422  46.9210825  38.9889793  48.7266686  47.3579396  40.5585328
  52.0725442  45.9779945  38.8254690  53.0074840  45.4332184  38.9089642
  52.0694874  46.7438190  37.5002654  52.9285571  47.4140703  37.4557174
  52.1443391  46.0080628  36.6981924  51.1380153  47.3006462  37.3934518
  51.2088550  45.3214465  38.8480651  42.4947649  19.9682264  42.0137783
  42.4538682  20.8868527  41.5890311  43.6562237  19.8678024  42.9181446
  43.4356162  20.3507044  43.8643702  44.7766456  20.6649514  42.2435165
  44.4383484  21.6844191  42.0560475  45.0825912  20.1729226  41.3216038
  45.6207648  20.6850679  42.9338114  43.9662998  18.8362226  43.0469121
  41.2935711  19.7227336  42.8350260  41.3886766  20.2230325  43.7933214
  41.1023605  18.6612183  42.9443640  40.1363003  20.3824699  42.0819913
  40.3609511  21.4360963  41.9137252  39.9552014  19.8610242  41.1423491
  39.2492278  20.2978813  42.7119026  42.5951034  18.9179363  40.9788388
  43.5300432  18.3731601  41.0623340  42.5920466  19.6837608  39.6536352
  43.4511163  20.3540120  39.6090872  42.6668982  18.9480046  38.8515622
  41.6605745  20.2405880  39.5468216  41.7314142  18.2613882  41.0014349
  45.9044268  25.6718863  40.1386861  45.8635301  26.5905126  39.7139389
  47.0658856  25.5714623  41.0430524  46.8452781  26.0543643  41.9892780
  48.1863075  26.3686113  40.3684242  47.8480103  27.3880790  40.1809553
  48.4922531  25.8765825  39.4465116  49.0304267  26.3887278  41.0587192
  47.3759617  24.5398825  41.1718199  44.7032330  25.4263935  40.9599338
  44.7983384  25.9266924  41.9182291  44.5120224  24.3648782  41.0692718
  43.5459622  26.0861298  40.2068991  43.7706130  27.1397562  40.0386330
  43.3648633  25.5646841  39.2672569  42.6588897  26.0015412  40.8368104
  46.0047653  24.6215962  39.1037466  46.9397051  24.0768200  39.1872418
  46.0017085  25.3874207  37.7785430  46.8607782  26.0576719  37.7339950
  46.0765601  24.6516645  36.9764700  45.0702364  25.9442479  37.6717294
  45.1410761  23.9650481  39.1263427  52.7237505  37.0792061  36.3885017
  52.6828539  37.9978324  35.9637545  53.8852094  36.9787821  37.2928680
  53.6646019  37.4616841  38.2390936  55.0056313  37.7759311  36.6182398
  54.6673341  38.7953988  36.4307708  55.3115768  37.2839023  35.6963272
  55.8497505  37.7960476  37.3085348  54.1952854  35.9472023  37.4216355
  51.5225568  36.8337133  37.2097494  51.6176622  37.3340122  38.1680447
  51.3313461  35.7721980  37.3190874  50.3652859  37.4934496  36.4567147
  50.5899367  38.5470760  36.2884486  50.1841870  36.9720039  35.5170725
  49.4782134  37.4088610  37.0866259  52.8240890  36.0289160  35.3535621
  53.7590289  35.4841398  35.4370573  52.8210322  36.7947405  34.0283586
  53.6801019  37.4649917  33.9838105  52.8958839  36.0589842  33.2262856
  51.8895601  37.3515677  33.9215450  51.9603998  35.3723679  35.3761583
  46.6559716  15.7228078  36.6667793  46.6150749  16.6414341  36.2420321
  47.8174304  15.6223837  37.5711456  47.5968229  16.1052858  38.5173712
  48.9378523  16.4195328  36.8965174  48.5995551  17.4390005  36.7090484
  49.2437979  15.9275039  35.9746048  49.7819715  16.4396492  37.5868124
  48.1275065  14.5908040  37.6999131  45.4547778  15.4773150  37.4880270
  45.5498833  15.9776139  38.4463223  45.2635672  14.4157997  37.5973650
  44.2975070  16.1370513  36.7349923  44.5221578  17.1906777  36.5667262
  44.1164081  15.6156056  35.7953500  43.4104345  16.0524627  37.3649035
  46.7563101  14.6725177  35.6318397  47.6912499  14.1277415  35.7153349
  46.7532533  15.4383421  34.3066362  47.6123230  16.1085934  34.2620881
  46.8281049  14.7025859  33.5045632  45.8217812  15.9951693  34.1998225
  45.8926209  14.0159696  35.6544359  50.0656335  21.4264677  34.7916871
  50.0247368  22.3450940  34.3669399  51.2270923  21.3260436  35.6960534
  51.0064848  21.8089457  36.6422790  52.3475142  22.1231927  35.0214252
  52.0092170  23.1426604  34.8339562  52.6534598  21.6311638  34.0995126
  53.1916334  22.1433091  35.7117202  51.5371684  20.2944639  35.8248209
  48.8644397  21.1809748  35.6129348  48.9595451  21.6812737  36.5712301
  48.6732291  20.1194596  35.7222728  47.7071689  21.8407112  34.8599001
  47.9318197  22.8943375  34.6916340  47.5260700  21.3192655  33.9202578
  46.8200964  21.7561226  35.4898113  50.1659720  20.3761776  33.7567475
  51.1009118  19.8314014  33.8402427  50.1629152  21.1420020  32.4315439
  51.0219849  21.8122533  32.3869959  50.2377668  20.4062458  31.6294710
  49.2314431  21.6988292  32.3247303  49.3022828  19.7196295  33.7793437
  56.8849572  32.8337875  31.0415026  56.8440606  33.7524138  30.6167555
  58.0464161  32.7333634  31.9458689  57.8258085  33.2162655  32.8920946
  59.1668380  33.5305125  31.2712408  58.8285408  34.5499802  31.0837718
  59.4727835  33.0384836  30.3493281  60.0109572  33.5506289  31.9615358
  58.3564921  31.7017837  32.0746364  55.6837635  32.5882946  31.8627503
  55.7788689  33.0885935  32.8210457  55.4925528  31.5267794  31.9720883
  54.5264926  33.2480310  31.1097157  54.7511434  34.3016573  30.9414496
  54.3453937  32.7265853  30.1700734  53.6394201  33.1634424  31.7396269
  56.9852957  31.7834974  30.0065631  57.9202356  31.2387212  30.0900583
  56.9822389  32.5493218  28.6813595  57.8413086  33.2195731  28.6368115
  57.0570906  31.8135656  27.8792866  56.0507668  33.1061490  28.5745459
  56.1216065  31.1269493  30.0291593  54.2268402  17.1810490  29.4446880
  54.1859435  18.0996753  29.0199409  55.3882990  17.0806250  30.3490543
  55.1676915  17.5635270  31.2952799  56.5087209  17.8777740  29.6744262
  56.1704237  18.8972417  29.4869572  56.8146665  17.3857452  28.7525135
  57.3528401  17.8978905  30.3647211  55.6983751  16.0490452  30.4778218
  53.0256464  16.9355562  30.2659357  53.1207518  17.4358551  31.2242311
  52.8344358  15.8740409  30.3752737  51.8683756  17.5952925  29.5129011
  52.0930264  18.6489189  29.3446350  51.6872767  17.0738468  28.5732588
  50.9813031  17.5107039  30.1428123  54.3271787  16.1307589  28.4097485
  55.2621185  15.5859827  28.4932437  54.3241219  16.8965834  27.0845449
  55.1831916  17.5668346  27.0399969  54.3989735  16.1608272  26.2824720
  53.3926498  17.4534106  26.9777313  53.4634895  15.4742108  28.4323447
  57.6365021  22.8847089  27.5695958  57.5956054  23.8033352  27.1448487
  58.7979609  22.7842849  28.4739621  58.5773534  23.2671869  29.4201877
  59.9183828  23.5814339  27.7993340  59.5800856  24.6009016  27.6118650
  60.2243284  23.0894051  26.8774213  60.7625020  23.6015504  28.4896289
  59.1080370  21.7527051  28.6027296  56.4353083  22.6392161  28.3908435
  56.5304137  23.1395150  29.3491389  56.2440976  21.5777008  28.5001815
  55.2780374  23.2989524  27.6378089  55.5026882  24.3525788  27.4695428
  55.0969386  22.7775067  26.6981666  54.3909649  23.2143638  28.2677201
  57.7368406  21.8344188  26.5346563  58.6717804  21.2896426  26.6181515
  57.7337838  22.6002433  25.2094527  58.5928534  23.2704945  25.1649047
  57.8086354  21.8644871  24.4073798  56.8023116  23.1570705  25.1026391
  56.8731514  21.1778707  26.5572525  20.3120706  38.4516265  57.8996854
  20.2711739  39.3702528  57.4749382  21.4735294  38.3512025  58.8040517
  21.2529219  38.8341045  59.7502773  22.5939513  39.1483515  58.1294235
  22.2556541  40.1678192  57.9419545  22.8998969  38.6563227  57.2075109
  23.4380705  39.1684680  58.8197185  21.7836055  37.3196227  58.9328192
  19.1108768  38.2061337  58.7209331  19.2059822  38.7064326  59.6792284
  18.9196662  37.1446184  58.8302711  17.9536060  38.8658700  57.9678984
  18.1782568  39.9194964  57.7996323  17.7725071  38.3444243  57.0282562
  17.0665335  38.7812814  58.5978096  20.4124091  37.4013364  56.8647459
  21.3473489  36.8565602  56.9482411  20.4093523  38.1671609  55.5395423
  21.2684220  38.8374121  55.4949943  20.4842039  37.4314046  54.7374693
  19.4778802  38.7239881  55.4327287  19.5487199  36.7447883  56.8873420
  23.7217325  44.1552864  56.0245932  23.6808358  45.0739127  55.5998460
  24.8831913  44.0548623  56.9289595  24.6625838  44.5377644  57.8751851
  26.0036132  44.8520114  56.2543313  25.6653160  45.8714791  56.0668623
  26.3095588  44.3599826  55.3324187  26.8477324  44.8721279  56.9446263
  25.1932674  43.0232826  57.0577270  22.5205387  43.9097936  56.8458409
  22.6156441  44.4100925  57.8041362  22.3293280  42.8482783  56.9551789
  21.3632679  44.5695299  56.0928062  21.5879186  45.6231563  55.9245401
  21.1821690  44.0480842  55.1531640  20.4761953  44.4849413  56.7227174
  23.8220710  43.1049963  54.9896536  24.7570108  42.5602201  55.0731488
  23.8190142  43.8708208  53.6644501  24.6780839  44.5410720  53.6199020
  23.8938658  43.1350645  52.8623771  22.8875420  44.4276480  53.5576365
  22.9583818  42.4484482  55.0122498  27.1313943  49.8589463  54.1495010
  27.0904977  50.7775726  53.7247538  28.2928532  49.7585222  55.0538673
  28.0722457  50.2414243  56.0000929  29.4132751  50.5556713  54.3792391
  29.0749779  51.5751390  54.1917701  29.7192206  50.0636425  53.4573265
  30.2573943  50.5757878  55.0695341  28.6029292  48.7269425  55.1826348
  25.9302006  49.6134535  54.9707487  26.0253060  50.1137524  55.9290440
  25.7389899  48.5519382  55.0800867  24.7729297  50.2731898  54.2177140
  24.9975805  51.3268162  54.0494479  24.5918308  49.7517441  53.2780717
  23.8858572  50.1886012  54.8476252  27.2317328  48.8086562  53.1145614
  28.1666727  48.2638800  53.1980566  27.2286760  49.5744807  51.7893579
  28.0877457  50.2447319  51.7448098  27.3035277  48.8387244  50.9872849
  26.2972039  50.1313079  51.6825442  26.3680436  48.1521081  53.1371576
  30.5410562  55.5626062  52.2744088  30.5001596  56.4812325  51.8496616
  31.7025151  55.4621821  53.1787751  31.4819075  55.9450842  54.1250007
  32.8229370  56.2593312  52.5041469  32.4846398  57.2787989  52.3166779
  33.1288825  55.7673024  51.5822343  33.6670561  56.2794477  53.1944419
  32.0125911  54.4306024  53.3075426  29.3398624  55.3171134  53.0956565
  29.4349679  55.8174123  54.0539518  29.1486518  54.2555981  53.2049945
  28.1825916  55.9768497  52.3426218  28.4072424  57.0304761  52.1743557
  28.0014927  55.4554040  51.4029795  27.2955191  55.8922611  52.9725330
  30.6413947  54.5123161  51.2394692  31.5763345  53.9675399  51.3229644
  30.6383379  55.2781406  49.9142656  31.4974076  55.9483918  49.8697176
  30.7131896  54.5423843  49.1121927  29.7068658  55.8349678  49.8074520
  29.7777055  53.8557680  51.2620654  21.0636154  28.5025480  54.4277786
  21.0227187  29.4211743  54.0030314  22.2250742  28.4021239  55.3321449
  22.0044667  28.8850260  56.2783705  23.3454961  29.1992730  54.6575167
  23.0071989  30.2187407  54.4700477  23.6514417  28.7072441  53.7356041
  24.1896153  29.2193894  55.3478117  22.5351503  27.3705442  55.4609124
  19.8624216  28.2570551  55.2490263  19.9575271  28.7573540  56.2073216
  19.6712110  27.1955399  55.3583643  18.7051508  28.9167915  54.4959916
  18.9298016  29.9704178  54.3277255  18.5240519  28.3953458  53.5563493
  17.8180783  28.8322029  55.1259028  21.1639539  27.4522579  53.3928390
  22.0988937  26.9074817  53.4763342  21.1608971  28.2180823  52.0676354
  22.0199668  28.8883336  52.0230874  21.2357487  27.4823261  51.2655625
  20.2294250  28.7749095  51.9608218  20.3002647  26.7957098  53.4154352
  38.1119248  57.0208475  45.0523175  38.0710281  57.9394738  44.6275704
  39.2733836  56.9204234  45.9566838  39.0527761  57.4033255  46.9029094
  40.3938055  57.7175725  45.2820557  40.0555083  58.7370402  45.0945867
  40.6997511  57.2255436  44.3601430  41.2379247  57.7376889  45.9723506
  39.5834597  55.8888436  46.0854513  36.9107310  56.7753546  45.8735652
  37.0058365  57.2756535  46.8318606  36.7195204  55.7138393  45.9829032
  35.7534602  57.4350910  45.1205306  35.9781110  58.4887173  44.9522644
  35.5723613  56.9136453  44.1808883  34.8663877  57.3505024  45.7504418
  38.2122633  55.9705573  44.0173780  39.1472031  55.4257812  44.1008732
  38.2092065  56.7363818  42.6921744  39.0682762  57.4066331  42.6476264
  38.2840581  56.0006256  41.8901015  37.2777344  57.2932090  42.5853608
  37.3485741  55.3140093  44.0399742  25.2248221  24.2571293  49.0807795
  25.1839254  25.1757556  48.6560324  26.3862809  24.1567053  49.9851458
  26.1656734  24.6396073  50.9313714  27.5067028  24.9538543  49.3105177
  27.1684056  25.9733220  49.1230487  27.8126484  24.4618255  48.3886050
  28.3508220  24.9739708  50.0008126  26.6963570  23.1251255  50.1139133
  24.0236283  24.0116365  49.9020272  24.1187338  24.5119354  50.8603226
  23.8324177  22.9501212  50.0113652  22.8663575  24.6713728  49.1489926
  23.0910083  25.7249992  48.9807265  22.6852586  24.1499271  48.2093503
  21.9792850  24.5867842  49.7789038  25.3251606  23.2068392  48.0458400
  26.2601004  22.6620630  48.1293352  25.3221038  23.9726637  46.7206364
  26.1811735  24.6429149  46.6760884  25.3969554  23.2369075  45.9185635
  24.3906317  24.5294909  46.6138228  24.4614714  22.5502911  48.0684362
  42.2731315  52.7754288  39.7053185  42.2322348  53.6940551  39.2805713
  43.4345903  52.6750047  40.6096848  43.2139828  53.1579068  41.5559104
  44.5550122  53.4721538  39.9350566  44.2167150  54.4916215  39.7475876
  44.8609578  52.9801250  39.0131440  45.3991314  53.4922703  40.6253516
  43.7446664  51.6434250  40.7384523  41.0719377  52.5299360  40.5265662
  41.1670432  53.0302349  41.4848615  40.8807271  51.4684207  40.6359042
  39.9146669  53.1896723  39.7735315  40.1393177  54.2432987  39.6052654
  39.7335680  52.6682266  38.8338893  39.0275944  53.1050837  40.4034427
  42.3734700  51.7251387  38.6703789  43.3084098  51.1803625  38.7538742
  42.3704132  52.4909632  37.3451754  43.2294829  53.1612144  37.3006273
  42.4452648  51.7552069  36.5431024  41.4389411  53.0477904  37.2383618
  41.5097808  51.0685906  38.6929751  29.3860288  20.0117107  43.7337805
  29.3451321  20.9303370  43.3090333  30.5474876  19.9112866  44.6381468
  30.3268801  20.3941887  45.5843724  31.6679095  20.7084357  43.9635186
  31.3296123  21.7279034  43.7760497  31.9738551  20.2164068  43.0416060
  32.5120287  20.7285521  44.6538136  30.8575637  18.8797069  44.7669143
  28.1848350  19.7662178  44.5550282  28.2799404  20.2665167  45.5133235
  27.9936244  18.7047026  44.6643662  27.0275642  20.4259542  43.8019935
  27.2522150  21.4795805  43.6337274  26.8464653  19.9045085  42.8623513
  26.1404917  20.3413656  44.4319048  29.4863673  18.9614206  42.6988410
  30.4213071  18.4166444  42.7823362  29.4833105  19.7272450  41.3736374
  30.3423802  20.3974963  41.3290894  29.5581621  18.9914888  40.5715644
  28.5518384  20.2840722  41.2668238  28.6226781  18.3048725  42.7214371
  46.4343382  48.5300102  34.3583195  46.3934415  49.4486365  33.9335723
  47.5957970  48.4295861  35.2626857  47.3751895  48.9124882  36.2089114
  48.7162189  49.2267352  34.5880576  48.3779217  50.2462029  34.4005886
  49.0221645  48.7347063  33.6661450  49.5603381  49.2468516  35.2783526
  47.9058731  47.3980064  35.3914532  45.2331444  48.2845173  35.1795672
  45.3282499  48.7848162  36.1378625  45.0419338  47.2230021  35.2889052
  44.0758736  48.9442537  34.4265325  44.3005244  49.9978800  34.2582664
  43.8947747  48.4228080  33.4868902  43.1888011  48.8596651  35.0564437
  46.5346767  47.4797200  33.3233799  47.4696165  46.9349439  33.4068751
  46.5316199  48.2455445  31.9981763  47.3906896  48.9157958  31.9536283
  46.6064715  47.5097883  31.1961034  45.6001478  48.8023717  31.8913627
  45.6709875  46.8231720  33.3459761  33.5472355  15.7662920  38.3867815
  33.5063388  16.6849183  37.9620343  34.7086943  15.6658680  39.2911478
  34.4880868  16.1487700  40.2373734  35.8291162  16.4630170  38.6165196
  35.4908190  17.4824847  38.4290506  36.1350618  15.9709882  37.6946070
  36.6732354  16.4831335  39.3068146  35.0187704  14.6342882  39.4199153
  32.3460417  15.5207992  39.2080292  32.4411471  16.0210981  40.1663245
  32.1548311  14.4592839  39.3173672  31.1887709  16.1805355  38.4549945
  31.4134217  17.2341619  38.2867284  31.0076720  15.6590898  37.5153522
  30.3016984  16.0959469  39.0849057  33.6475740  14.7160019  37.3518419
  34.5825138  14.1712257  37.4353371  33.6445172  15.4818264  36.0266383
  34.5035869  16.1520776  35.9820903  33.7193688  14.7460702  35.2245654
  32.7130451  16.0386536  35.9198247  32.7838848  14.0594538  37.3744381
  36.9568974  21.4699519  36.5116893  36.9160007  22.3885782  36.0869421
  38.1183562  21.3695279  37.4160555  37.8977487  21.8524299  38.3622812
  39.2387781  22.1666769  36.7414274  38.9004809  23.1861446  36.5539584
  39.5447237  21.6746481  35.8195148  40.0828973  22.1867934  37.4317224
  38.4284323  20.3379481  37.5448230  35.7557036  21.2244591  37.3329370
  35.8508090  21.7247580  38.2912323  35.5644930  20.1629438  37.4422750
  34.5984328  21.8841954  36.5799023  34.8230836  22.9378218  36.4116362
  34.4173339  21.3627497  35.6402600  33.7113603  21.7996068  37.2098135
  37.0572359  20.4196618  35.4767497  37.9921757  19.8748856  35.5602449
  37.0541791  21.1854863  34.1515461  37.9132488  21.8557375  34.1069981
  37.1290307  20.4497301  33.3494732  36.1227069  21.7423135  34.0447325
  36.1935467  19.7631137  35.4993459  50.5955449  44.2845915  29.0113204
  50.5546482  45.2032178  28.5865732  51.7570037  44.1841674  29.9156867
  51.5363962  44.6670695  30.8619123  52.8774256  44.9813165  29.2410586
  52.5391284  46.0007842  29.0535896  53.1833712  44.4892877  28.3191459
  53.7215448  45.0014330  29.9313535  52.0670798  43.1525877  30.0444542
  49.3943511  44.0390987  29.8325681  49.4894566  44.5393976  30.7908635
  49.2031405  42.9775834  29.9419061  48.2370803  44.6988350  29.0795335
  48.4617311  45.7524614  28.9112673  48.0559814  44.1773893  28.1398912
  47.3500078  44.6142464  29.7094447  50.6958834  43.2343014  27.9763809
  51.6308232  42.6895252  28.0598761  50.6928266  44.0001259  26.6511773
  51.5518963  44.6703771  26.6066293  50.7676782  43.2643696  25.8491044
  49.7613545  44.5569531  26.5443637  49.8321942  42.5777533  27.9989771
  41.1181041  17.2245333  31.1646902  41.0772074  18.1431596  30.7399431
  42.2795629  17.1241092  32.0690565  42.0589554  17.6070113  33.0152821
  43.3999848  17.9212583  31.3944284  43.0616876  18.9407260  31.2069594
  43.7059304  17.4292294  30.4725157  44.2441040  17.9413747  32.0847233
  42.5896390  16.0925295  32.1978240  39.9169103  16.9790404  31.9859379
  40.0120157  17.4793393  32.9442333  39.7256997  15.9175252  32.0952759
  38.7596395  17.6387768  31.2329033  38.9842902  18.6924031  31.0646371
  38.5785406  17.1173311  30.2932610  37.8725670  17.5541882  31.8628145
  41.2184426  16.1742432  30.1297507  42.1533824  15.6294670  30.2132459
  41.2153858  16.9400676  28.8045471  42.0744555  17.6103189  28.7599991
  41.2902374  16.2043114  28.0024742  40.2839136  17.4968948  28.6977335
  40.3547534  15.5176951  30.1523469  44.5277660  22.9281932  29.2895980
  44.4868693  23.8468195  28.8648508  45.6892248  22.8277691  30.1939643
  45.4686173  23.3106712  31.1401899  46.8096467  23.6249182  29.5193362
  46.4713495  24.6443859  29.3318672  47.1155922  23.1328893  28.5974235
  47.6537659  23.6450346  30.2096311  45.9993009  21.7961894  30.3227318
  43.3265722  22.6827003  30.1108457  43.4216776  23.1829992  31.0691411
  43.1353615  21.6211851  30.2201837  42.1693013  23.3424367  29.3578110
  42.3939521  24.3960630  29.1895449  41.9882024  22.8209910  28.4181688
  41.2822288  23.2578481  29.9877223  44.6281044  21.8779031  28.2546585
  45.5630443  21.3331269  28.3381537  44.6250476  22.6437275  26.9294549
  45.4841173  23.3139788  26.8849069  44.6998993  21.9079713  26.1273819
  43.6935755  23.2005547  26.8226413  43.7644152  21.2213550  28.2772547
  54.7567516  40.0391729  23.6643214  54.7158549  40.9577992  23.2395742
  55.9182104  39.9387488  24.5686877  55.6976029  40.4216509  25.5149133
  57.0386323  40.7358979  23.8940595  56.7003351  41.7553656  23.7065905
  57.3445779  40.2438690  22.9721469  57.8827515  40.7560143  24.5843545
  56.2282865  38.9071691  24.6974552  53.5555578  39.7936800  24.4855691
  53.6506633  40.2939789  25.4438644  53.3643472  38.7321648  24.5949071
  52.3982870  40.4534164  23.7325344  52.6229378  41.5070427  23.5642683
  52.2171881  39.9319707  22.7928922  51.5112145  40.3688278  24.3624456
  54.8570901  38.9888827  22.6293818  55.7920299  38.4441066  22.7128770
  54.8540333  39.7547072  21.3041783  55.7131030  40.4249585  21.2596302
  54.9288849  39.0189510  20.5021053  53.9225612  40.3115344  21.1973647
  53.9934009  38.3323347  22.6519780  48.6889727  18.6827745  23.9425990
  48.6480760  19.6014008  23.5178518  49.8504315  18.5823505  24.8469653
  49.6298240  19.0652525  25.7931909  50.9708534  19.3794995  24.1723371
  50.6325562  20.3989672  23.9848681  51.2767989  18.8874707  23.2504245
  51.8149726  19.3996160  24.8626321  50.1605075  17.5507707  24.9757328
  47.4877789  18.4372817  24.7638467  47.5828843  18.9375806  25.7221420
  47.2965682  17.3757664  24.8731847  46.3305080  19.0970180  24.0108120
  46.5551588  20.1506444  23.8425459  46.1494091  18.5755723  23.0711698
  45.4434355  19.0124294  24.6407232  48.7893111  17.6324844  22.9076594
  49.7242510  17.0877082  22.9911546  48.7862543  18.3983089  21.5824559
  49.6453240  19.0685601  21.5379078  48.8611060  17.6625527  20.7803829
  47.8547822  18.9551361  21.4756422  47.9256219  16.9759363  22.9302556
  52.0986345  24.3864344  22.0675068  52.0577379  25.3050607  21.6427596
  53.2600934  24.2860104  22.9718731  53.0394858  24.7689124  23.9180987
  54.3805153  25.0831594  22.2972449  54.0422181  26.1026271  22.1097759
  54.6864608  24.5911306  21.3753323  55.2246344  25.1032759  22.9875399
  53.5701694  23.2544306  23.1006406  50.8974408  24.1409416  22.8887545
  50.9925462  24.6412405  23.8470498  50.7062301  23.0794263  22.9980925
  49.7401699  24.8006779  22.1357198  49.9648207  25.8543043  21.9674537
  49.5590710  24.2792322  21.1960775  48.8530974  24.7160893  22.7656310
  52.1989730  23.3361443  21.0325672  53.1339128  22.7913681  21.1160624
  52.1959162  24.1019688  19.7073636  53.0549859  24.7722200  19.6628156
  52.2707679  23.3662125  18.9052907  51.2644441  24.6587960  19.6005500
  51.3352838  22.6795962  21.0551634  55.5082964  30.0900943  20.1924146
  55.4673998  31.0087206  19.7676674  56.6697552  29.9896703  21.0967809
  56.4491477  30.4725723  22.0430065  57.7901771  30.7868193  20.4221527
  57.4518799  31.8062870  20.2346837  58.0961227  30.2947905  19.5002401
  58.6342963  30.8069358  21.1124477  56.9798313  28.9580905  21.2255483
  54.3071026  29.8446015  21.0136623  54.4022081  30.3449004  21.9719576
  54.1158920  28.7830862  21.1230003  53.1498318  30.5043378  20.2606276
  53.3744826  31.5579642  20.0923615  52.9687329  29.9828921  19.3209853
  52.2627593  30.4197492  20.8905388  55.6086349  29.0398042  19.1574750
  56.5435747  28.4950280  19.2409702  55.6055781  29.8056287  17.8322714
  56.4646478  30.4758799  17.7877234  55.6804297  29.0698724  17.0301985
  54.6741060  30.3624559  17.7254578  54.7449457  28.3832561  19.1800712
  58.9179583  35.7937542  18.3173224  58.8770616  36.7123805  17.8925752
  60.0794171  35.6933301  19.2216886  59.8588096  36.1762322  20.1679143
  61.1998390  36.4904792  18.5470605  60.8615418  37.5099469  18.3595915
  61.5057846  35.9984504  17.6251478  62.0439582  36.5105957  19.2373555
  60.3894932  34.6617504  19.3504561  57.7167645  35.5482614  19.1385700
  57.8118699  36.0485603  20.0968654  57.5255539  34.4867461  19.2479080
  56.5594937  36.2079977  18.3855354  56.7841445  37.2616241  18.2172693
  56.3783948  35.6865520  17.4458931  55.6724212  36.1234091  19.0154466
  59.0182968  34.7434641  17.2823828  59.9532366  34.1986879  17.3658780
  59.0152400  35.5092886  15.9571792  59.8743097  36.1795398  15.9126312
  59.0900916  34.7735323  15.1551063  58.0837679  36.0661158  15.8503656
  58.1546076  34.0869160  17.3049790  14.7742031  39.9533520  52.3975963
  14.7333064  40.8719783  51.9728492  15.9356619  39.8529279  53.3019626
  15.7150544  40.3358300  54.2481882  17.0560838  40.6500770  52.6273345
  16.7177866  41.6695447  52.4398655  17.3620294  40.1580482  51.7054218
  17.9002030  40.6701935  53.3176294  16.2457380  38.8213482  53.4307301
  13.5730093  39.7078592  53.2188440  13.6681147  40.2081581  54.1771394
  13.3817986  38.6463439  53.3281820  12.4157384  40.3675955  52.4658094
  12.6403892  41.4212219  52.2975433  12.2346396  39.8461498  51.5261671
  11.5286659  40.2830069  53.0957206  14.8745416  38.9030619  51.3626568
  15.8094814  38.3582857  51.4461520  14.8714848  39.6688864  50.0374532
  15.7305544  40.3391376  49.9929052  14.9463364  38.9331301  49.2353803
  13.9400126  40.2257136  49.9306396  14.0108523  38.2465138  51.3852530
  18.1838649  45.6570119  50.5225041  18.1429683  46.5756382  50.0977570
  19.3453238  45.5565878  51.4268704  19.1247162  46.0394899  52.3730960
  20.4657457  46.3537369  50.7522423  20.1274485  47.3732046  50.5647733
  20.7716912  45.8617081  49.8303296  21.3098648  46.3738534  51.4425372
  19.6553998  44.5250081  51.5556379  16.9826712  45.4115191  51.3437518
  17.0777766  45.9118180  52.3020472  16.7914605  44.3500038  51.4530898
  15.8254003  46.0712554  50.5907172  16.0500511  47.1248818  50.4224511
  15.6443014  45.5498097  49.6510749  14.9383278  45.9866668  51.2206284
  18.2842034  44.6067218  49.4875646  19.2191433  44.0619456  49.5710598
  18.2811466  45.3725463  48.1623610  19.1402163  46.0427975  48.1178130
  18.3559983  44.6367900  47.3602881  17.3496745  45.9293735  48.0555474
  17.4205142  43.9501737  49.5101608  21.5935268  51.3606718  48.6474119
  21.5526302  52.2792981  48.2226647  22.7549857  51.2602477  49.5517782
  22.5343781  51.7431498  50.4980038  23.8754075  52.0573968  48.8771501
  23.5371103  53.0768645  48.6896811  24.1813531  51.5653680  47.9552374
  24.7195267  52.0775133  49.5674450  23.0650617  50.2286680  49.6805457
  20.3923330  51.1151790  49.4686596  20.4874385  51.6154779  50.4269550
  20.2011224  50.0536637  49.5779976  19.2350622  51.7749153  48.7156250
  19.4597130  52.8285417  48.5473588  19.0539633  51.2534696  47.7759827
  18.3479897  51.6903267  49.3455362  21.6938653  50.3103817  47.6124724
  22.6288051  49.7656055  47.6959676  21.6908085  51.0762062  46.2872688
  22.5498782  51.7464574  46.2427208  21.7656602  50.3404499  45.4851959
  20.7593364  51.6330334  46.1804552  20.8301761  49.6538336  47.6350686
  25.0031887  57.0643317  46.7723197  24.9622920  57.9829580  46.3475725
  26.1646475  56.9639076  47.6766860  25.9440400  57.4468097  48.6229116
  27.2850694  57.7610567  47.0020579  26.9467722  58.7805244  46.8145889
  27.5910150  57.2690279  46.0801452  28.1291886  57.7811731  47.6923528
  26.4747236  55.9323279  47.8054535  23.8019949  56.8188389  47.5935674
  23.8971004  57.3191378  48.5518628  23.6107843  55.7573236  47.7029054
  22.6447241  57.4785752  46.8405327  22.8693749  58.5322016  46.6722666
  22.4636252  56.9571295  45.9008905  21.7576516  57.3939866  47.4704440
  25.1035272  56.0140416  45.7373802  26.0384670  55.4692654  45.8208754
  25.1004704  56.7798661  44.4121766  25.9595401  57.4501173  44.3676286
  25.1753220  56.0441098  43.6101036  24.1689983  57.3366933  44.3053630
  24.2398380  55.3574935  45.7599763  15.5257479  30.0042735  48.9256895
  15.4848512  30.9228998  48.5009423  16.6872067  29.9038494  49.8300558
  16.4665992  30.3867515  50.7762814  17.8076286  30.7009985  49.1554277
  17.4693314  31.7204662  48.9679587  18.1135742  30.2089696  48.2335150
  18.6517478  30.7211149  49.8457226  16.9972828  28.8722697  49.9588233
  14.3245541  29.7587806  49.7469372  14.4196595  30.2590795  50.7052326
  14.1333435  28.6972654  49.8562752  13.1672833  30.4185170  48.9939025
  13.3919341  31.4721433  48.8256364  12.9861844  29.8970713  48.0542603
  12.2802108  30.3339284  49.6238138  15.6260864  28.9539834  47.8907500
  16.5610262  28.4092072  47.9742452  15.6230296  29.7198078  46.5655464
  16.4820993  30.3900591  46.5209984  15.6978812  28.9840516  45.7634735
  14.6915574  30.2766350  46.4587328  14.7623972  28.2974353  47.9133462
  29.1643954  52.8189131  41.4253207  29.1234987  53.7375394  41.0005735
  30.3258542  52.7184890  42.3296870  30.1052467  53.2013911  43.2759126
  31.4462761  53.5156381  41.6550588  31.1079789  54.5351058  41.4675898
  31.7522217  53.0236092  40.7331462  32.2903953  53.5357545  42.3453538
  30.6359303  51.6869092  42.4584545  27.9632016  52.5734202  42.2465684
  28.0583071  53.0737191  43.2048637  27.7719910  51.5119049  42.3559064
  26.8059308  53.2331566  41.4935337  27.0305816  54.2867829  41.3252676
  26.6248319  52.7117109  40.5538914  25.9188583  53.1485680  42.1234449
  29.2647339  51.7686229  40.3903811  30.1996737  51.2238468  40.4738763
  29.2616771  52.5344474  39.0651776  30.1207468  53.2046987  39.0206295
  29.3365287  51.7986912  38.2631046  28.3302050  53.0912746  38.9583639
  28.4010447  51.1120749  40.4129773  32.5740573  58.5225730  39.5502285
  32.5331606  59.4411993  39.1254813  33.7355161  58.4221489  40.4545948
  33.5149086  58.9050510  41.4008204  34.8559380  59.2192980  39.7799666
  34.5176408  60.2387657  39.5924976  35.1618836  58.7272691  38.8580540
  35.7000572  59.2394144  40.4702616  34.0455922  57.3905691  40.5833623
  31.3728635  58.2770801  40.3714762  31.4679689  58.7773790  41.3297715
  31.1816529  57.2155648  40.4808142  30.2155927  58.9368164  39.6184415
  30.4402435  59.9904428  39.4501754  30.0344938  58.4153708  38.6787992
  29.3285202  58.8522279  40.2483527  32.6743958  57.4722828  38.5152889
  33.6093356  56.9275067  38.5987841  32.6713390  58.2381073  37.1900853
  33.5304087  58.9083586  37.1455373  32.7461906  57.5023511  36.3880124
  31.7398669  58.7949345  37.0832717  31.8107066  56.8157348  38.5378851
  19.6869546  25.7588548  43.5786905  19.6460579  26.6774811  43.1539433
  20.8484134  25.6584308  44.4830568  20.6278059  26.1413328  45.4292824
  21.9688353  26.4555798  43.8084286  21.6305381  27.4750475  43.6209596
  22.2747809  25.9635510  42.8865160  22.8129545  26.4756963  44.4987236
  21.1584895  24.6268510  44.6118243  18.4857608  25.5133620  44.3999382
  18.5808662  26.0136609  45.3582335  18.2945502  24.4518467  44.5092762
  17.3284900  26.1730983  43.6469035  17.5531407  27.2267247  43.4786374
  17.1473911  25.6516526  42.7072613  16.4414175  26.0885097  44.2768147
  19.7872931  24.7085647  42.5437509  20.7222329  24.1637885  42.6272461
  19.7842363  25.4743892  41.2185474  20.6433060  26.1446404  41.1739993
  19.8590879  24.7386329  40.4164744  18.8527641  26.0312164  41.1117338
  18.9236039  24.0520166  42.5663471  36.7352640  54.2771543  34.2032294
  36.6943673  55.1957806  33.7784823  37.8967228  54.1767302  35.1075957
  37.6761153  54.6596323  36.0538213  39.0171447  54.9738793  34.4329676
  38.6788475  55.9933470  34.2454986  39.3230903  54.4818505  33.5110549
  39.8612639  54.9939957  35.1232625  38.2067989  53.1451505  35.2363632
  35.5340702  54.0316615  35.0244771  35.6291756  54.5319604  35.9827725
  35.3428596  52.9701462  35.1338151  34.3767994  54.6913978  34.2714425
  34.6014502  55.7450242  34.1031764  34.1957005  54.1699521  33.3318002
  33.4897269  54.6068092  34.9013537  36.8356025  53.2268642  33.1682899
  37.7705423  52.6820880  33.2517851  36.8325457  53.9926887  31.8430863
  37.6916154  54.6629399  31.7985383  36.9073973  53.2569324  31.0410134
  35.9010736  54.5495159  31.7362727  35.9719133  52.5703161  33.1908861
  23.8481613  21.5134362  38.2316914  23.8072646  22.4320625  37.8069443
  25.0096201  21.4130121  39.1360577  24.7890126  21.8959142  40.0822834
  26.1300420  22.2101612  38.4614296  25.7917448  23.2296289  38.2739606
  26.4359876  21.7181323  37.5395169  26.9741612  22.2302776  39.1517246
  25.3196962  20.3814324  39.2648252  22.6469675  21.2679433  39.0529391
  22.7420729  21.7682422  40.0112345  22.4557569  20.2064281  39.1622771
  21.4896967  21.9276797  38.2999045  21.7143474  22.9813060  38.1316384
  21.3085978  21.4062340  37.3602622  20.6026242  21.8430911  38.9298157
  23.9484998  20.4631461  37.1967519  24.8834396  19.9183699  37.2802471
  23.9454430  21.2289705  35.8715483  24.8045127  21.8992218  35.8270003
  24.0202946  20.4932143  35.0694754  23.0139708  21.7857977  35.7647347
  23.0848106  19.8065980  37.2193481  40.8964707  50.0317357  28.8562304
  40.8555740  50.9503620  28.4314832  42.0579295  49.9313116  29.7605967
  41.8373220  50.4142137  30.7068223  43.1783514  50.7284607  29.0859685
  42.8400542  51.7479284  28.8984995  43.4842970  50.2364318  28.1640559
  44.0224706  50.7485771  29.7762635  42.3680056  48.8997318  29.8893642
  39.6952769  49.7862428  29.6774781  39.7903823  50.2865417  30.6357734
  39.5040663  48.7247275  29.7868161  38.5380061  50.4459792  28.9244434
  38.7626569  51.4996055  28.7561773  38.3569072  49.9245335  27.9848012
  37.6509336  50.3613906  29.5543546  40.9968092  48.9814455  27.8212909
  41.9317490  48.4366694  27.9047861  40.9937524  49.7472700  26.4960873
  41.8528221  50.4175213  26.4515393  41.0686040  49.0115138  25.6940143
  40.0622803  50.3040972  26.3892737  40.1331200  48.3248975  27.8438870
  28.0093680  17.2680175  32.8846924  27.9684713  18.1866438  32.4599452
  29.1708268  17.1675935  33.7890587  28.9502193  17.6504955  34.7352843
  30.2912487  17.9647425  33.1144306  29.9529515  18.9842102  32.9269616
  30.5971943  17.4727137  32.1925179  31.1353679  17.9848590  33.8047255
  29.4809029  16.1360137  33.9178262  26.8081742  17.0225247  33.7059401
  26.9032796  17.5228236  34.6642355  26.6169636  15.9610094  33.8152781
  25.6509034  17.6822610  32.9529054  25.8755541  18.7358874  32.7846393
  25.4698045  17.1608153  32.0132632  24.7638309  17.5976724  33.5828167
  28.1097065  16.2177274  31.8497529  29.0446463  15.6729512  31.9332481
  28.1066497  16.9835519  30.5245493  28.9657194  17.6538031  30.4800013
  28.1815013  16.2477957  29.7224763  27.1751775  17.5403791  30.4177357
  27.2460173  15.5611793  31.8723490  45.0576774  45.7863170  23.5092314
  45.0167807  46.7049433  23.0844842  46.2191362  45.6858929  24.4135977
  45.9985287  46.1687950  25.3598233  47.3395581  46.4830420  23.7389695
  47.0012609  47.5025097  23.5515005  47.6455037  45.9910132  22.8170569
  48.1836773  46.5031584  24.4292645  46.5292123  44.6543132  24.5423652
  43.8564836  45.5408242  24.3304791  43.9515890  46.0411231  25.2887744
  43.6652730  44.4793089  24.4398171  42.6992128  46.2005605  23.5774444
  42.9238636  47.2541869  23.4091783  42.5181139  45.6791148  22.6378021
  41.8121403  46.1159719  24.2073556  45.1580159  44.7360269  22.4742918
  46.0929557  44.1912507  22.5577870  45.1549591  45.5018514  21.1490882
  46.0140288  46.1721026  21.1045402  45.2298107  44.7660951  20.3470153
  44.2234869  46.0586786  21.0422746  44.2943267  44.0794788  22.4968880
  32.1705747  13.0225989  27.5376934  32.1296780  13.9412252  27.1129462
  33.3320335  12.9221748  28.4420597  33.1114260  13.4050769  29.3882853
  34.4524554  13.7193239  27.7674315  34.1141582  14.7387916  27.5799625
  34.7584010  13.2272950  26.8455189  35.2965746  13.7394403  28.4577265
  33.6421096  11.8905951  28.5708272  30.9693809  12.7771060  28.3589411
  31.0644863  13.2774049  29.3172364  30.7781702  11.7155908  28.4682791
  29.8121101  13.4368424  27.6059064  30.0367608  14.4904687  27.4376403
  29.6310112  12.9153967  26.6662641  28.9250375  13.3522538  28.2358176
  32.2709132  11.9723088  26.5027538  33.2058530  11.4275326  26.5862490
  32.2678564  12.7381332  25.1775503  33.1269261  13.4083845  25.1330022
  32.3427080  12.0023770  24.3754773  31.3363842  13.2949604  25.0707366
  31.4072240  11.3157607  26.5253500  35.5802365  18.7262588  25.6626012
  35.5393399  19.6448851  25.2378540  36.7416954  18.6258347  26.5669675
  36.5210879  19.1087368  27.5131931  37.8621173  19.4229838  25.8923393
  37.5238201  20.4424515  25.7048703  38.1680628  18.9309549  24.9704267
  38.7062365  19.4431002  26.5826343  37.0517714  17.5942550  26.6957350
  34.3790428  18.4807659  26.4838489  34.4741482  18.9810648  27.4421442
  34.1878321  17.4192507  26.5931869  33.2217719  19.1405023  25.7308142
  33.4464227  20.1941286  25.5625481  33.0406730  18.6190566  24.7911719
  32.3346994  19.0559137  26.3607254  35.6805750  17.6759687  24.6276616
  36.6155149  17.1311925  24.7111568  35.6775182  18.4417931  23.3024580
  36.5365879  19.1120444  23.2579100  35.7523699  17.7060369  22.5003851
  34.7460461  18.9986203  23.1956444  34.8168858  17.0194206  24.6502578
  38.9898984  24.4299187  23.7875090  38.9490018  25.3485450  23.3627618
  40.1513573  24.3294946  24.6918752  39.9307497  24.8123967  25.6381009
  41.2717792  25.1266437  24.0172471  40.9334820  26.1461114  23.8297781
  41.5777247  24.6346148  23.0953345  42.1158983  25.1467601  24.7075421
  40.4614333  23.2979149  24.8206427  37.7887047  24.1844258  24.6087567
  37.8838101  24.6847247  25.5670520  37.5974940  23.1229106  24.7180947
  36.6314338  24.8441622  23.8557220  36.8560846  25.8977885  23.6874559
  36.4503349  24.3227165  22.9160797  35.7443613  24.7595736  24.4856332
  39.0902369  23.3796286  22.7525694  40.0251767  22.8348524  22.8360646
  39.0871801  24.1454530  21.4273658  39.9462498  24.8157043  21.3828178
  39.1620318  23.4096968  20.6252929  38.1557080  24.7022802  21.3205522
  38.2265477  22.7230805  22.7751656  42.3995603  30.1335786  21.9124167
  42.3586637  31.0522049  21.4876696  43.5610191  30.0331545  22.8167830
  43.3404116  30.5160566  23.7630087  44.6814410  30.8303036  22.1421549
  44.3431438  31.8497713  21.9546859  44.9873866  30.3382747  21.2202422
  45.5255602  30.8504200  22.8324499  43.8710952  29.0015748  22.9455505
  41.1983665  29.8880857  22.7336644  41.2934720  30.3883846  23.6919598
  41.0071559  28.8265705  22.8430024  40.0410957  30.5478221  21.9806298
  40.2657465  31.6014484  21.8123637  39.8599968  30.0263764  21.0409875
  39.1540232  30.4632335  22.6105410  42.4998988  29.0832884  20.8774772
  43.4348386  28.5385123  20.9609724  42.4968420  29.8491129  19.5522736
  43.3559117  30.5193642  19.5077256  42.5716936  29.1133567  18.7502007
  41.5653699  30.4059401  19.4454600  41.6362096  28.4267404  20.9000734
  45.8092222  35.8372385  20.0373245  45.7683255  36.7558648  19.6125774
  46.9706810  35.7368144  20.9416908  46.7500735  36.2197165  21.8879164
  48.0911029  36.5339635  20.2670627  47.7528057  37.5534312  20.0795937
  48.3970485  36.0419346  19.3451500  48.9352221  36.5540799  20.9573576
  47.2807571  34.7052347  21.0704583  44.6080284  35.5917456  20.8585722
  44.7031338  36.0920445  21.8168676  44.4168178  34.5302304  20.9679102
  43.4507576  36.2514820  20.1055376  43.6754084  37.3051083  19.9372715
  43.2696587  35.7300363  19.1658953  42.5636851  36.1668934  20.7354488
  45.9095607  34.7869483  19.0023850  46.8445005  34.2421722  19.0858802
  45.9065039  35.5527728  17.6771814  46.7655736  36.2230241  17.6326334
  45.9813555  34.8170166  16.8751085  44.9750318  36.1096000  17.5703678
  45.0458715  34.1304003  19.0249812  49.2188841  41.5408984  18.1622323
  49.1779874  42.4595247  17.7374852  50.3803429  41.4404743  19.0665986
  50.1597354  41.9233764  20.0128242  51.5007648  42.2376234  18.3919705
  51.1624676  43.2570911  18.2045015  51.8067104  41.7455945  17.4700578
  52.3448840  42.2577398  19.0822654  50.6904190  40.4088945  19.1953661
  48.0176903  41.2954055  18.9834800  48.1127957  41.7957044  19.9417754
  47.8264797  40.2338902  19.0928180  46.8604195  41.9551419  18.2304454
  47.0850702  43.0087682  18.0621793  46.6793206  41.4336962  17.2908031
  45.9733470  41.8705533  18.8603566  49.3192226  40.4906082  17.1272928
  50.2541624  39.9458321  17.2107880  49.3161658  41.2564327  15.8020892
  50.1752355  41.9266840  15.7575412  49.3910174  40.5206765  15.0000163
  48.3846936  41.8132599  15.6952756  48.4555334  39.8340602  17.1498890
  46.5607670  25.8881599  16.5654177  46.5198703  26.8067862  16.1406705
  47.7222258  25.7877358  17.4697840  47.5016183  26.2706379  18.4160096
  48.8426477  26.5848849  16.7951559  48.5043505  27.6043526  16.6076869
  49.1485933  26.0928561  15.8732432  49.6867669  26.6050014  17.4854508
  48.0323019  24.7561561  17.5985515  45.3595732  25.6426671  17.3866654
  45.4546787  26.1429660  18.3449608  45.1683626  24.5811518  17.4960034
  44.2023024  26.3024034  16.6336307  44.4269532  27.3560298  16.4653646
  44.0212035  25.7809577  15.6939885  43.3152299  26.2178148  17.2635420
  46.6611055  24.8378698  15.5304782  47.5960453  24.2930936  15.6139734
  46.6580487  25.6036943  14.2052746  47.5171184  26.2739455  14.1607266
  46.7329003  24.8679380  13.4032016  45.7265766  26.1605215  14.0984610
  45.7974163  24.1813217  15.5530744  49.9704289  31.5918198  14.6903255
  49.9295322  32.5104461  14.2655783  51.1318877  31.4913957  15.5946918
  50.9112802  31.9742978  16.5409174  52.2523096  32.2885448  14.9200636
  51.9140124  33.3080125  14.7325947  52.5582552  31.7965160  13.9981510
  53.0964288  32.3086613  15.6103586  51.4419638  30.4598160  15.7234593
  48.7692351  31.3463270  15.5115732  48.8643405  31.8466259  16.4698685
  48.5780245  30.2848117  15.6209112  47.6119643  32.0060633  14.7585385
  47.8366151  33.0596897  14.5902724  47.4308654  31.4846176  13.8188963
  46.7248918  31.9214747  15.3884498  50.0707674  30.5415297  13.6553860
  51.0057072  29.9967535  13.7388812  50.0677106  31.3073542  12.3301824
  50.9267803  31.9776054  12.2856344  50.1425622  30.5715979  11.5281094
  49.1362385  31.8641814  12.2233688  49.2070782  29.8849816  13.6779821
  12.6459974  47.1587374  45.0204151  12.6051008  48.0773637  44.5956679
  13.8074562  47.0583133  45.9247814  13.5868487  47.5412154  46.8710070
  14.9278781  47.8554624  45.2501532  14.5895809  48.8749301  45.0626842
  15.2338237  47.3634336  44.3282406  15.7719973  47.8755788  45.9404482
  14.1175323  46.0267336  46.0535489  11.4448036  46.9132446  45.8416628
  11.5399091  47.4135435  46.7999581  11.2535930  45.8517293  45.9510008
  10.2875328  47.5729809  45.0886281  10.5121836  48.6266073  44.9203620
  10.1064339  47.0515352  44.1489858   9.4004603  47.4883923  45.7185393
  12.7463359  46.1084473  43.9854755  13.6812757  45.5636711  44.0689707
  12.7432791  46.8742718  42.6602720  13.6023488  47.5445230  42.6157239
  12.8181307  46.1385155  41.8581990  11.8118070  47.4310990  42.5534583
  11.8826467  45.4518992  44.0080717  13.3975422  37.2096589  41.5485083
  13.3566456  38.1282852  41.1237611  14.5590011  37.1092348  42.4528745
  14.3383935  37.5921369  43.3991002  15.6794230  37.9063839  41.7782464
  15.3411258  38.9258516  41.5907774  15.9853685  37.4143550  40.8563337
  16.5235421  37.9265003  42.4685414  14.8690771  36.0776551  42.5816420
  12.1963485  36.9641660  42.3697560  12.2914539  37.4644649  43.3280513
  12.0051378  35.9026508  42.4790940  11.0390776  37.6239024  41.6167213
  11.2637284  38.6775287  41.4484552  10.8579787  37.1024567  40.6770790
  10.1520051  37.5393138  42.2466325  13.4978807  36.1593687  40.5135687
  14.4328205  35.6145926  40.5970639  13.4948239  36.9251932  39.1883651
  14.3538936  37.5954445  39.1438171  13.5696756  36.1894370  38.3862922
  12.5633518  37.4820204  39.0815515  12.6341915  35.5028207  40.5361649
  20.2168660  48.6169787  37.7983238  20.1759693  49.5356050  37.3735767
  21.3783248  48.5165546  38.7026901  21.1577173  48.9994567  39.6489157
  22.4987467  49.3137037  38.0280620  22.1604495  50.3331714  37.8405930
  22.8046923  48.8216748  37.1061493  23.3428659  49.3338201  38.7183569
  21.6884009  47.4849748  38.8314576  19.0156722  48.3714858  38.6195715
  19.1107776  48.8717847  39.5778669  18.8244616  47.3099705  38.7289095
  17.8584014  49.0312221  37.8665369  18.0830522  50.0848485  37.6982708
  17.6773025  48.5097765  36.9268946  16.9713289  48.9466336  38.4964481
  20.3172045  47.5666885  36.7633843  21.2521443  47.0219124  36.8468795
  20.3141477  48.3325130  35.4381807  21.1732174  49.0027643  35.3936327
  20.3889993  47.5967568  34.6361078  19.3826756  48.8893402  35.3313671
  19.4535153  46.9101405  36.7859805  23.6265279  54.3206386  35.9232316
  23.5856312  55.2392649  35.4984845  24.7879867  54.2202145  36.8275979
  24.5673792  54.7031166  37.7738235  25.9084086  55.0173636  36.1529698
  25.5701114  56.0368313  35.9655008  26.2143542  54.5253347  35.2310571
  26.7525278  55.0374800  36.8432647  25.0980628  53.1886347  36.9563654
  22.4253341  54.0751457  36.7444793  22.5204395  54.5754446  37.7027747
  22.2341235  53.0136304  36.8538173  21.2680633  54.7348820  35.9914447
  21.4927141  55.7885084  35.8231786  21.0869644  54.2134364  35.0518024
  20.3809908  54.6502935  36.6213559  23.7268664  53.2703484  34.8882921
  24.6618062  52.7255723  34.9717873  23.7238096  54.0361729  33.5630885
  24.5828793  54.7064242  33.5185405  23.7986612  53.3004167  32.7610156
  22.7923374  54.5930001  33.4562749  22.8631772  52.6138004  34.9108883
  27.0361898  60.0242984  34.0481394  26.9952931  60.9429248  33.6233922
  28.1976486  59.9238744  34.9525057  27.9770411  60.4067764  35.8987313
  29.3180705  60.7210235  34.2778776  28.9797733  61.7404911  34.0904086
  29.6240161  60.2289946  33.3559649  30.1621897  60.7411399  34.9681725
  28.5077247  58.8922946  35.0812732  25.8349960  59.7788056  34.8693871
  25.9301014  60.2791045  35.8276825  25.6437853  58.7172903  34.9787251
  24.6777251  60.4385419  34.1163524  24.9023759  61.4921683  33.9480863
  24.4966263  59.9170963  33.1767102  23.7906526  60.3539534  34.7462637
  27.1365282  58.9740083  33.0131999  28.0714681  58.4292322  33.0966951
  27.1334715  59.7398328  31.6879963  27.9925411  60.4100841  31.6434483
  27.2083231  59.0040766  30.8859233  26.2019993  60.2966600  31.5811827
  26.2728390  58.3174603  33.0357961  14.1490870  27.2605803  38.0766014
  14.1081904  28.1792066  37.6518543  15.3105459  27.1601562  38.9809677
  15.0899384  27.6430583  39.9271933  16.4309678  27.9573053  38.3063396
  16.0926706  28.9767730  38.1188706  16.7369133  27.4652765  37.3844269
  17.2750870  27.9774218  38.9966345  15.6206219  26.1285765  39.1097352
  12.9478933  27.0150875  38.8978491  13.0429987  27.5153864  39.8561445
  12.7566826  25.9535722  39.0071871  11.7906224  27.6748238  38.1448145
  12.0152732  28.7284502  37.9765484  11.6095235  27.1533781  37.2051722
  10.9035499  27.5902352  38.7747257  14.2494255  26.2102902  37.0416619
  15.1843654  25.6655140  37.1251571  14.2463687  26.9761147  35.7164583
  15.1054384  27.6463659  35.6719103  14.3212204  26.2403584  34.9143854
  13.3148966  27.5329419  35.6096447  13.3857363  25.5537421  37.0642581
  27.7877346  50.0752199  30.5762326  27.7468379  50.9938462  30.1514854
  28.9491934  49.9747958  31.4805989  28.7285859  50.4576979  32.4268245
  30.0696153  50.7719449  30.8059707  29.7313181  51.7914126  30.6185017
  30.3755609  50.2799161  29.8840581  30.9137345  50.7920613  31.4962657
  29.2592695  48.9432161  31.6093664  26.5865408  49.8297271  31.3974803
  26.6816462  50.3300260  32.3557756  26.3953302  48.7682118  31.5068183
  25.4292700  50.4894634  30.6444456  25.6539207  51.5430898  30.4761795
  25.2481711  49.9680177  29.7048034  24.5421975  50.4048748  31.2743568
  27.8880731  49.0249298  29.5412930  28.8230129  48.4801536  29.6247883
  27.8850163  49.7907543  28.2160895  28.7440860  50.4610055  28.1715414
  27.9598679  49.0549980  27.4140165  26.9535441  50.3475815  28.1092759
  27.0243839  48.3683817  29.5638892  31.1973965  55.7788798  28.7011404
  31.1564998  56.6975061  28.2763932  32.3588553  55.6784557  29.6055067
  32.1382478  56.1613578  30.5517323  33.4792772  56.4756048  28.9308785
  33.1409800  57.4950725  28.7434095  33.7852227  55.9835760  28.0089659
  34.3233964  56.4957212  29.6211735  32.6689313  54.6468760  29.7342742
  29.9962027  55.5333870  29.5223881  30.0913081  56.0336859  30.4806834
  29.8049920  54.4718717  29.6317261  28.8389318  56.1931233  28.7693534
  29.0635826  57.2467497  28.6010873  28.6578329  55.6716776  27.8297112
  27.9518593  56.1085347  29.3992646  31.2977349  54.7285897  27.6662008
  32.2326748  54.1838135  27.7496960  31.2946781  55.4944142  26.3409973
  32.1537478  56.1646654  26.2964492  31.3695298  54.7586579  25.5389243
  30.3632060  56.0512414  26.2341836  30.4340457  54.0720416  27.6887970
  21.7199556  28.7188216  30.8545102  21.6790590  29.6374479  30.4297630
  22.8814145  28.6183975  31.7588765  22.6608069  29.1012996  32.7051021
  24.0018364  29.4155466  31.0842483  23.6635392  30.4350143  30.8967793
  24.3077819  28.9235177  30.1623357  24.8459555  29.4356630  31.7745433
  23.1914905  27.5868178  31.8876440  20.5187618  28.4733287  31.6757579
  20.6138673  28.9736276  32.6340532  20.3275512  27.4118135  31.7850959
  19.3614910  29.1330651  30.9227232  19.5861418  30.1866914  30.7544571
  19.1803921  28.6116194  29.9830810  18.4744185  29.0484765  31.5526344
  21.8202941  27.6685314  29.8195706  22.7552339  27.1237553  29.9030658
  21.8172373  28.4343559  28.4943671  22.6763070  29.1046072  28.4498190
  21.8920890  27.6985997  27.6922941  20.8857652  28.9911831  28.3875535
  20.9566049  27.0119834  29.8421668  35.3586031  51.5334612  23.3541413
  35.3177065  52.4520875  22.9293942  36.5200620  51.4330371  24.2585076
  36.2994545  51.9159392  25.2047332  37.6404839  52.2301862  23.5838795
  37.3021867  53.2496539  23.3964105  37.9464294  51.7381573  22.6619668
  38.4846031  52.2503026  24.2741745  36.8301380  50.4014573  24.3872751
  34.1574094  51.2879683  24.1753890  34.2525148  51.7882672  25.1336844
  33.9661987  50.2264530  24.2847270  33.0001385  51.9477046  23.4223544
  33.2247893  53.0013310  23.2540883  32.8190396  51.4262590  22.4827121
  32.1130660  51.8631161  24.0522656  35.4589416  50.4831710  22.3192018
  36.3938815  49.9383949  22.4026970  35.4558848  51.2489955  20.9939982
  36.3149545  51.9192468  20.9494502  35.5307365  50.5132393  20.1919253
  34.5244127  51.8058227  20.8871846  34.5952524  49.8266230  22.3417980
  22.4715004  18.7697430  27.3826034  22.4306038  19.6883693  26.9578562
  23.6329593  18.6693190  28.2869696  23.4123517  19.1522210  29.2331953
  24.7533812  19.4664680  27.6123415  24.4150840  20.4859357  27.4248725
  25.0593267  18.9744392  26.6904289  25.5975003  19.4865845  28.3026365
  23.9430353  17.6377392  28.4157371  21.2703067  18.5242502  28.2038511
  21.3654121  19.0245491  29.1621464  21.0790960  17.4627349  28.3131891
  20.1130358  19.1839865  27.4508164  20.3376866  20.2376129  27.2825503
  19.9319369  18.6625408  26.5111741  19.2259633  19.0993979  28.0807276
  22.5718389  17.7194529  26.3476638  23.5067788  17.1746767  26.4311590
  22.5687821  18.4852774  25.0224602  23.4278518  19.1555286  24.9779122
  22.6436338  17.7495211  24.2203873  21.6373100  19.0421046  24.9156466
  21.7081497  17.0629048  26.3702600  36.1101480  41.5843826  19.8822345
  36.0692513  42.5030089  19.4574873  37.2716068  41.4839585  20.7866008
  37.0509993  41.9668606  21.7328264  38.3920287  42.2811076  20.1119727
  38.0537315  43.3005753  19.9245037  38.6979743  41.7890788  19.1900600
  39.2361479  42.3012240  20.8022676  37.5816829  40.4523788  20.9153683
  34.9089542  41.3388898  20.7034822  35.0040596  41.8391887  21.6617776
  34.7177436  40.2773745  20.8128202  33.7516834  41.9986261  19.9504476
  33.9763341  43.0522525  19.7821814  33.5705845  41.4771804  19.0108053
  32.8646109  41.9140375  20.5803588  36.2104865  40.5340925  18.8472950
  37.1454263  39.9893163  18.9307902  36.2074297  41.2999170  17.5220914
  37.0664994  41.9701682  17.4775434  36.2822813  40.5641607  16.7200185
  35.2759575  41.8567442  17.4152778  35.3467973  39.8775444  18.8698912
  39.5198098  47.2880425  18.0071423  39.4789132  48.2066688  17.5823951
  40.6812687  47.1876184  18.9115086  40.4606612  47.6705205  19.8577342
  41.8016906  47.9847675  18.2368805  41.4633934  49.0042352  18.0494115
  42.1076361  47.4927387  17.3149678  42.6458098  48.0048839  18.9271754
  40.9913447  46.1560387  19.0402761  38.3186161  47.0425497  18.8283900
  38.4137215  47.5428486  19.7866854  38.1274054  45.9810344  18.9377280
  37.1613452  47.7022860  18.0753553  37.3859960  48.7559124  17.9070892
  36.9802463  47.1808403  17.1357131  36.2742727  47.6176974  18.7052666
  39.6201483  46.2377524  16.9722028  40.5550882  45.6929762  17.0556980
  39.6170915  47.0035769  15.6469992  40.4761612  47.6738281  15.6024512
  39.6919432  46.2678206  14.8449262  38.6856194  47.5604041  15.5401856
  38.7564591  45.5812043  16.9947989  30.0423690  20.2279843  20.1605121
  30.0014724  21.1466106  19.7357649  31.2038279  20.1275602  21.0648784
  30.9832203  20.6104623  22.0111040  32.3242497  20.9247093  20.3902503
  31.9859525  21.9441770  20.2027813  32.6301953  20.4326804  19.4683376
  33.1683689  20.9448257  21.0805452  31.5139039  19.0959805  21.1936459
  28.8411752  19.9824914  20.9817598  28.9362807  20.4827903  21.9400552
  28.6499646  18.9209762  21.0910978  27.6839044  20.6422278  20.2287251
  27.9085552  21.6958541  20.0604590  27.5028055  20.1207821  19.2890829
  26.7968319  20.5576392  20.8586364  30.1427075  19.1776942  19.1255726
  31.0776473  18.6329180  19.2090678  30.1396507  19.9435186  17.8003690
  30.9987204  20.6137699  17.7558210  30.2145024  19.2077624  16.9982960
  29.2081786  20.5003458  17.6935554  29.2790183  18.5211461  19.1481688
  33.4520309  25.9316442  18.2854199  33.4111342  26.8502705  17.8606727
  34.6134897  25.8312201  19.1897862  34.3928822  26.3141222  20.1360118
  35.7339116  26.6283692  18.5151580  35.3956144  27.6478369  18.3276891
  36.0398572  26.1363403  17.5932454  36.5780308  26.6484856  19.2054530
  34.9235658  24.7996404  19.3185537  32.2508371  25.6861513  19.1066676
  32.3459426  26.1864502  20.0649629  32.0596265  24.6246361  19.2160056
  31.0935663  26.3458877  18.3536329  31.3182171  27.3995140  18.1853668
  30.9124674  25.8244420  17.4139907  30.2064938  26.2612991  18.9835442
  33.5523694  24.8813540  17.2504804  34.4873092  24.3365779  17.3339756
  33.5493126  25.6471785  15.9252768  34.4083823  26.3174298  15.8807288
  33.6241642  24.9114223  15.1232038  32.6178405  26.2040057  15.8184632
  32.6886802  24.2248060  17.2730765  36.8616928  31.6353041  16.4103277
  36.8207961  32.5539304  15.9855805  38.0231516  31.5348800  17.3146940
  37.8025441  32.0177821  18.2609196  39.1435735  32.3320291  16.6400658
  38.8052763  33.3514968  16.4525968  39.4495191  31.8400002  15.7181532
  39.9876927  32.3521455  17.3303608  38.3332277  30.5033003  17.4434615
  35.6604990  31.3898112  17.2315754  35.7556044  31.8901101  18.1898707
  35.4692884  30.3282959  17.3409134  34.5032282  32.0495476  16.4785407
  34.7278790  33.1031739  16.3102746  34.3221293  31.5281019  15.5388985
  33.6161557  31.9649590  17.1084519  36.9620313  30.5850139  15.3753882
  37.8969711  30.0402378  15.4588834  36.9589745  31.3508384  14.0501846
  37.8180442  32.0210897  14.0056366  37.0338261  30.6150822  13.2481116
  36.0275024  31.9076656  13.9433710  36.0983421  29.9284659  15.3979843
  40.2713547  37.3389640  14.5352355  40.2304580  38.2575903  14.1104883
  41.4328135  37.2385399  15.4396018  41.2122060  37.7214420  16.3858274
  42.5532354  38.0356890  14.7649736  42.2149382  39.0551567  14.5775046
  42.8591810  37.5436601  13.8430610  43.3973546  38.0558054  15.4552686
  41.7428896  36.2069601  15.5683693  39.0701609  37.0934711  15.3564832
  39.1652663  37.5937700  16.3147785  38.8789502  36.0319558  15.4658212
  37.9128901  37.7532075  14.6034485  38.1375408  38.8068338  14.4351824
  37.7317912  37.2317618  13.6638063  37.0258175  37.6686189  15.2333597
  40.3716932  36.2886738  13.5002959  41.3066330  35.7438977  13.5837911
  40.3686364  37.0544983  12.1750924  41.2277061  37.7247496  12.1305443
  40.4434880  36.3187421  11.3730194  39.4371642  37.6113255  12.0682788
  39.5080040  35.6321258  13.5228921   7.8596747  38.7113844  36.0464192
   7.8187780  39.6300107  35.6216720   9.0211335  38.6109603  36.9507855
   8.8005260  39.0938624  37.8970111  10.1415554  39.4081094  36.2761573
   9.8032582  40.4275771  36.0886883  10.4475010  38.9160805  35.3542447
  10.9856746  39.4282258  36.9664523   9.3312096  37.5793805  37.0795530
   6.6584809  38.4658915  36.8676669   6.7535864  38.9661904  37.8259622
   6.4672703  37.4043762  36.9770049   5.5012101  39.1256279  36.1146322
   5.7258609  40.1792542  35.9463661   5.3201112  38.6041822  35.1749900
   4.6141376  39.0410393  36.7445434   7.9600132  37.6610942  35.0114797
   8.8949530  37.1163181  35.0949749   7.9569564  38.4269187  33.6862761
   8.8160261  39.0971700  33.6417281   8.0318080  37.6911625  32.8842031
   7.0254843  38.9837459  33.5794625   7.0963240  37.0045462  35.0340758
  11.2693366  44.4150443  34.1713270  11.2284399  45.3336706  33.7465798
  12.4307954  44.3146202  35.0756933  12.2101879  44.7975223  36.0219189
  13.5512173  45.1117693  34.4010651  13.2129201  46.1312370  34.2135961
  13.8571629  44.6197404  33.4791525  14.3953365  45.1318857  35.0913601
  12.7408715  43.2830404  35.2044608  10.0681428  44.1695514  34.9925747
  10.1632482  44.6698503  35.9508700   9.8769322  43.1080361  35.1019127
   8.9108720  44.8292877  34.2395400   9.1355228  45.8829141  34.0712739
   8.7297731  44.3078421  33.2998978   8.0237995  44.7446992  34.8694512
  11.3696751  43.3647541  33.1363874  12.3046149  42.8199780  33.2198827
  11.3666183  44.1305786  31.8111839  12.2256880  44.8008299  31.7666358
  11.4414699  43.3948224  31.0091109  10.4351462  44.6874058  31.7043703
  10.5059859  42.7082061  33.1589836  14.6789985  50.1187042  32.2962348
  14.6381018  51.0373305  31.8714876  15.8404573  50.0182801  33.2006011
  15.6198498  50.5011822  34.1468267  16.9608792  50.8154292  32.5259729
  16.6225820  51.8348969  32.3385039  17.2668248  50.3234003  31.6040603
  17.8049984  50.8355456  33.2162679  16.1505334  48.9867003  33.3293686
  13.4778047  49.8732113  33.1174825  13.5729101  50.3735102  34.0757778
  13.2865941  48.8116960  33.2268205  12.3205339  50.5329476  32.3644478
  12.5451846  51.5865740  32.1961817  12.1394350  50.0115020  31.4248056
  11.4334614  50.4483591  32.9943590  14.7793370  49.0684140  31.2612952
  15.7142768  48.5236379  31.3447904  14.7762802  49.8342385  29.9360917
  15.6353499  50.5044898  29.8915436  14.8511318  49.0984823  29.1340187
  13.8448080  50.3910657  29.8292780  13.9156478  48.4118660  31.2838914
  12.0208814  34.4659657  30.6994202  11.9799847  35.3845920  30.2746730
  13.1823402  34.3655416  31.6037865  12.9617327  34.8484437  32.5500121
  14.3027621  35.1626907  30.9291583  13.9644649  36.1821584  30.7416893
  14.6087077  34.6706619  30.0072457  15.1468813  35.1828071  31.6194533
  13.4924163  33.3339619  31.7325539  10.8196876  34.2204729  31.5206679
  10.9147931  34.7207718  32.4789632  10.6284770  33.1589576  31.6300059
   9.6624168  34.8802092  30.7676332   9.8870676  35.9338356  30.5993671
   9.4813179  34.3587635  29.8279909   8.7753443  34.7956206  31.3975444
  12.1212199  33.4156756  29.6644806  13.0561597  32.8708994  29.7479758
  12.1181631  34.1815001  28.3392770  12.9772328  34.8517513  28.2947290
  12.1930147  33.4457438  27.5372041  11.1866910  34.7383273  28.2324634
  11.2575307  32.7591275  29.6870768  15.4305433  40.1696256  28.8243280
  15.3896466  41.0882519  28.3995808  16.5920021  40.0692015  29.7286942
  16.3713946  40.5521036  30.6749199  17.7124240  40.8663506  29.0540661
  17.3741268  41.8858183  28.8665971  18.0183696  40.3743218  28.1321535
  18.5565432  40.8864670  29.7443611  16.9020782  39.0376218  29.8574617
  14.2293495  39.9241328  29.6455757  14.3244549  40.4244317  30.6038710
  14.0381389  38.8626175  29.7549137  13.0720787  40.5838691  28.8925410
  13.2967295  41.6374955  28.7242749  12.8909798  40.0624234  27.9528987
  12.1850062  40.4992805  29.5224522  15.5308818  39.1193355  27.7893884
  16.4658216  38.5745593  27.8728836  15.5278250  39.8851600  26.4641848
  16.3868947  40.5554112  26.4196368  15.6026766  39.1494037  25.6621119
  14.5963529  40.4419872  26.3573712  14.6671926  38.4627874  27.8119846
  18.8402052  45.8732855  26.9492357  18.7993085  46.7919118  26.5244886
  20.0016640  45.7728614  27.8536020  19.7810565  46.2557635  28.7998276
  21.1220859  46.5700105  27.1789739  20.7837887  47.5894782  26.9915049
  21.4280315  46.0779817  26.2570612  21.9662051  46.5901269  27.8692689
  20.3117401  44.7412817  27.9823695  17.6390114  45.6277927  27.7704834
  17.7341168  46.1280916  28.7287788  17.4478007  44.5662774  27.8798214
  16.4817406  46.2875290  27.0174488  16.7063913  47.3411554  26.8491827
  16.3006417  45.7660833  26.0778065  15.5946680  46.2029404  27.6473600
  18.9405437  44.8229954  25.9142962  19.8754835  44.2782192  25.9977914
  18.9374869  45.5888199  24.5890926  19.7965566  46.2590711  24.5445446
  19.0123385  44.8530636  23.7870197  18.0060147  46.1456471  24.4822790
  18.0768545  44.1664473  25.9368924  22.2498670  51.5769454  25.0741435
  22.2089704  52.4955717  24.6493964  23.4113259  51.4765213  25.9785098
  23.1907184  51.9594234  26.9247354  24.5317478  52.2736704  25.3038817
  24.1934506  53.2931381  25.1164127  24.8376933  51.7816416  24.3819690
  25.3758670  52.2937868  25.9941766  23.7214019  50.4449416  26.1072773
  21.0486733  51.3314526  25.8953912  21.1437787  51.8317515  26.8536866
  20.8574626  50.2699373  26.0047292  19.8914024  51.9911889  25.1423566
  20.1160532  53.0448153  24.9740905  19.7103035  51.4697432  24.2027143
  19.0043299  51.9066003  25.7722678  22.3502055  50.5266553  24.0392040
  23.2851454  49.9818791  24.1226992  22.3471487  51.2924798  22.7140004
  23.2062184  51.9627310  22.6694524  22.4220004  50.5567235  21.9119275
  21.4156766  51.8493070  22.6071868  21.4865163  49.8701072  24.0618002
  16.1820881  30.2205471  25.3524211  16.1411914  31.1391734  24.9276740
  17.3435469  30.1201230  26.2567874  17.1229394  30.6030251  27.2030130
  18.4639688  30.9172721  25.5821593  18.1256716  31.9367398  25.3946903
  18.7699144  30.4252432  24.6602466  19.3080880  30.9373885  26.2724542
  17.6536230  29.0885432  26.3855549  14.9808943  29.9750542  26.1736688
  15.0759998  30.4753531  27.1319642  14.7896837  28.9135389  26.2830068
  13.8236235  30.6347906  25.4206342  14.0482743  31.6884169  25.2523681
  13.6425246  30.1133449  24.4809919  12.9365510  30.5502020  26.0505454
  16.2824266  29.1702569  24.3174816  17.2173664  28.6254808  24.4009768
  16.2793698  29.9360814  22.9922780  17.1384395  30.6063327  22.9477300
  16.3542214  29.2003252  22.1902051  15.3478977  30.4929086  22.8854644
  15.4187374  28.5137089  24.3400778  19.5917500  35.9242070  23.4773289
  19.5508533  36.8428333  23.0525817  20.7532088  35.8237829  24.3816952
  20.5326013  36.3066850  25.3279208  21.8736307  36.6209320  23.7070671
  21.5353335  37.6403997  23.5195981  22.1795763  36.1289031  22.7851544
  22.7177499  36.6410484  24.3973620  21.0632849  34.7922031  24.5104627
  18.3905562  35.6787141  24.2985766  18.4856616  36.1790130  25.2568720
  18.1993456  34.6171988  24.4079146  17.2332854  36.3384504  23.5455420
  17.4579362  37.3920768  23.3772758  17.0521865  35.8170048  22.6058997
  16.3462129  36.2538619  24.1754532  19.6920885  34.8739168  22.4423894
  20.6270283  34.3291407  22.5258846  19.6890317  35.6397413  21.1171858
  20.5481014  36.3099926  21.0726378  19.7638833  34.9039851  20.3151129
  18.7575596  36.1965685  21.0103722  18.8283993  34.2173688  22.4649856
  23.0014119  41.6278669  21.6022367  22.9605152  42.5464932  21.1774895
  24.1628707  41.5274428  22.5066030  23.9422632  42.0103449  23.4528286
  25.2832926  42.3245919  21.8319749  24.9449954  43.3440596  21.6445059
  25.5892382  41.8325630  20.9100622  26.1274118  42.3447083  22.5222698
  24.4729468  40.4958630  22.6353705  21.8002181  41.3823740  22.4234844
  21.8953235  41.8826729  23.3817798  21.6090074  40.3208587  22.5328224
  20.6429473  42.0421103  21.6704497  20.8675980  43.0957367  21.5021836
  20.4618484  41.5206647  20.7308075  19.7558747  41.9575218  22.3003610
  23.1017504  40.5775767  20.5672972  24.0366902  40.0328006  20.6507924
  23.0986936  41.3434012  19.2420936  23.9577632  42.0136525  19.1975456
  23.1735452  40.6076450  18.4400206  22.1672214  41.9002284  19.1352800
  22.2380612  39.9210287  20.5898933  26.4110737  47.3315268  19.7271445
  26.3701771  48.2501531  19.3023973  27.5725326  47.2311027  20.6315108
  27.3519250  47.7140047  21.5777364  28.6929545  48.0282518  19.9568826
  28.3546573  49.0477195  19.7694136  28.9989000  47.5362229  19.0349700
  29.5370737  48.0483682  20.6471776  27.8826086  46.1995229  20.7602783
  25.2098800  47.0860339  20.5483922  25.3049854  47.5863328  21.5066875
  25.0186693  46.0245186  20.6577302  24.0526091  47.7457702  19.7953575
  24.2772599  48.7993966  19.6270914  23.8715102  47.2243246  18.8557153
  23.1655366  47.6611817  20.4252687  26.5114122  46.2812366  18.6922050
  27.4463521  45.7364605  18.7757002  26.5083554  47.0470611  17.3670014
  27.3674251  47.7173124  17.3224534  26.5832071  46.3113049  16.5649284
  25.5768833  47.6038883  17.2601878  25.6477230  45.6246886  18.7148011
  29.8207356  53.0351866  17.8520523  29.7798390  53.9538130  17.4273051
  30.9821945  52.9347626  18.7564186  30.7615869  53.4176646  19.7026442
  32.1026164  53.7319117  18.0817904  31.7643192  54.7513793  17.8943214
  32.4085619  53.2398828  17.1598778  32.9467355  53.7520281  18.7720854
  31.2922705  51.9031828  18.8851861  28.6195418  52.7896938  18.6733000
  28.7146473  53.2899927  19.6315953  28.4283312  51.7281785  18.7826380
  27.4622710  53.4494301  17.9202653  27.6869218  54.5030565  17.7519992
  27.2811721  52.9279844  16.9806231  26.5751985  53.3648416  18.5501765
  29.9210741  51.9848965  16.8171127  30.8560139  51.4401204  16.9006080
  29.9180173  52.7507210  15.4919092  30.7770870  53.4209723  15.4473611
  29.9928690  52.0149648  14.6898362  28.9865452  53.3075482  15.3850956
  29.0573849  51.3283485  16.8397089  23.7529567  31.6787883  18.1303299
  23.7120600  32.5974146  17.7055827  24.9144155  31.5783642  19.0346962
  24.6938080  32.0612663  19.9809218  26.0348374  32.3755133  18.3600680
  25.6965402  33.3949810  18.1725990  26.3407830  31.8834845  17.4381554
  26.8789566  32.3956297  19.0503630  25.2244916  30.5467845  19.1634637
  22.5517629  31.4332955  18.9515776  22.6468683  31.9335944  19.9098729
  22.3605523  30.3717802  19.0609156  21.3944921  32.0930318  18.1985429
  21.6191429  33.1466582  18.0302768  21.2133932  31.5715861  17.2589007
  20.5074196  32.0084432  18.8284541  23.8532952  30.6284982  17.0953903
  24.7882350  30.0837220  17.1788855  23.8502384  31.3943227  15.7701868
  24.7093081  32.0645739  15.7256387  23.9250900  30.6585664  14.9681138
  22.9187663  31.9511499  15.6633732  22.9896060  29.9719501  17.1179865
  27.1626186  37.3824482  16.2552377  27.1217219  38.3010745  15.8304905
  28.3240774  37.2820241  17.1596040  28.1034699  37.7649262  18.1058296
  29.4444993  38.0791732  16.4849758  29.1062021  39.0986409  16.2975068
  29.7504449  37.5871444  15.5630632  30.2886185  38.0992896  17.1752708
  28.6341535  36.2504444  17.2883715  25.9614248  37.1369554  17.0764854
  26.0565302  37.6372543  18.0347807  25.7702141  36.0754401  17.1858234
  24.8041540  37.7966917  16.3234507  25.0288047  38.8503181  16.1551846
  24.6230551  37.2752460  15.3838084  23.9170814  37.7121031  16.9533619
  27.2629571  36.3321581  15.2202981  28.1978969  35.7873819  15.3037933
  27.2599003  37.0979826  13.8950946  28.1189699  37.7682338  13.8505465
  27.3347519  36.3622263  13.0930216  26.3284281  37.6548098  13.7882809
  26.3992679  35.6756100  15.2428943  30.5722804  43.0861081  14.3801455
  30.5313838  44.0047344  13.9553983  31.7337393  42.9856840  15.2845118
  31.5131317  43.4685861  16.2307374  32.8541612  43.7828331  14.6098836
  32.5158640  44.8023008  14.4224146  33.1601067  43.2908043  13.6879710
  33.6982803  43.8029495  15.3001786  32.0438153  41.9541043  15.4132793
  29.3710867  42.8406153  15.2013932  29.4661921  43.3409142  16.1596885
  29.1798760  41.7791000  15.3107312  28.2138158  43.5003516  14.4483585
  28.4384666  44.5539780  14.2800924  28.0327169  42.9789059  13.5087162
  27.3267433  43.4157630  15.0782697  30.6726189  42.0358180  13.3452059
  31.6075588  41.4910418  13.4287011  30.6695621  42.8016425  12.0200023
  31.5286318  43.4718937  11.9754543  30.7444138  42.0658862  11.2179294
  29.7380900  43.3584697  11.9131887  29.8089297  41.3792699  13.3678021
  34.7486555  36.6583827  77.2431882  33.8413617  36.4273081  77.4423031
  35.2457587  35.8621447  77.4305863  37.0768771  18.0755843  68.1637817
  36.4256751  18.6609924  67.7771831  37.8713134  18.6062038  68.2232854
  43.3435495  14.5680779  69.4242654  42.5664938  14.2291938  68.9797816
  44.0226976  14.5733402  68.7497619  34.7486556  13.6645950  63.9677188
  33.8413618  13.4335203  64.1668337  35.2457588  12.8683569  64.1551170
  37.6554635  22.3743457  66.8873875  36.9816334  22.6775154  67.4958832
  38.0420457  23.1772538  66.5379332  35.6250878  15.3067289  65.8289257
  35.1870308  14.5903147  65.3694894  36.3661319  15.5343403  65.2674349
  35.8545850  22.5423130  69.1020954  36.0297606  22.0711173  69.9166576
  35.1678639  23.1688896  69.3302215  39.7462105  14.1651670  65.4221315
  39.1291276  13.4398498  65.3254367  39.2778594  14.9261030  65.0788389
  40.5699791  17.4890842  69.5413954  40.8459634  17.3747437  70.4507829
  39.7004289  17.0908327  69.5026128  40.6336204  20.6362176  71.0616800
  40.8073081  20.0708599  70.3090652  41.1265095  21.4363071  70.8796289
  41.6211376  19.9528941  68.1613698  42.3162281  20.5735633  68.3801012
  41.9634526  19.1024292  68.4366076  43.5202799  17.4028646  69.6901029
  44.0454123  17.7415919  68.9650349  43.4325152  16.4675662  69.5064163
  35.7126245  20.0590692  67.0688791  35.1400212  20.6780880  66.6159263
  36.2859038  20.6090054  67.6028713  38.9323504  20.3427843  68.1997374
  39.8654177  20.2773404  68.4030249  38.8446717  21.1784109  67.7411906
  41.5611521  19.6593713  65.1601321  41.4825153  19.3253576  66.0537079
  42.3821188  20.1515481  65.1592794  41.0402170  17.4144237  66.8309760
  41.8747774  16.9825436  66.6487234  40.8786513  17.2426251  67.7586654
  40.6948062  13.9176351  68.1966099  40.6396866  13.7520622  67.2554543
  40.0694118  14.6252384  68.3528289  49.6686445  27.9313889  76.9264936
  50.3064855  27.8120636  76.2228276  49.5507288  28.8794733  76.9852889
  46.4776152  27.8841317  76.8626461  46.1394663  27.7682381  75.9746996
  47.3465920  27.4832482  76.8427467  42.3362967  29.7376793  72.8523352
  41.7727832  29.6466730  72.0839640  42.2215362  28.9176698  73.3325845
  39.8827399  31.2327985  75.6907572  40.6748691  30.8918809  75.2753872
  40.1224049  31.3422960  76.6109726  47.9162526  33.4047761  68.1637817
  47.2650506  33.9901841  67.7771831  48.7106889  33.9353956  68.2232854
  41.8418153  30.4936898  68.5624951  42.6149029  29.9465885  68.4237827
  42.1943552  31.3581147  68.7739413  44.1784431  26.6529564  66.1943401
  44.4309952  26.1311085  65.4326864  43.2408990  26.4895709  66.2970085
  49.2227714  25.6565342  74.0018144  50.0090803  25.2384766  73.6508561
  49.4866418  26.5611435  74.1699793  49.3937791  31.0938193  68.7006801
  48.7583624  31.1672819  69.4127706  49.0635198  31.6831792  68.0225880
  43.8980720  28.5557670  68.3967776  43.7816978  27.8802573  69.0648860
  44.0082980  28.0690044  67.5799929  46.2412261  28.0167817  72.1014465
  45.8770468  27.4898438  72.8127387  47.0979377  27.6266286  71.9280951
  45.8817748  23.0457717  67.0975814  46.0492150  23.9137953  67.4646285
  45.6914917  23.2084999  66.1737103  42.0905562  27.9588493  74.7978349
  41.1656059  27.8264707  75.0056040  42.3389975  28.7382712  75.2948291
  45.8606968  25.5015374  68.0822481  45.7406594  25.9472425  68.9207961
  45.1659557  25.8500692  67.5236019  43.6213861  38.2719016  71.7312612
  43.5437890  39.2226841  71.8101093  43.0175504  37.9264889  72.3887538
  51.5592035  25.9736847  68.9102815  52.4709891  26.2064234  68.7350512
  51.0501682  26.5573892  68.3477893  45.7189579  30.6937074  73.5666481
  46.1827924  30.9724777  72.7771104  45.4546377  29.7920519  73.3839572
  42.6113660  30.2408556  76.5046245  43.1815017  30.6695824  75.8663729
  43.2021772  29.9591140  77.2030430  44.6558465  26.8160226  70.3756046
  45.3582508  27.2681270  70.8429973  44.3239093  26.1744045  71.0035940
  40.3498544  25.4388358  72.6356657  39.5529707  25.5507053  73.1540152
  40.1224136  25.7775011  71.7697547  45.8952229  33.6301169  70.4518152
  45.7597904  34.4752705  70.8803000  46.4362042  33.8320447  69.6884085
  39.3481627  31.1476607  71.0246077  39.8606147  31.9419857  71.1751641
  40.0004340  30.4502898  70.9579678  41.1576512  34.2642363  73.1068830
  41.3343140  35.1860328  72.9189814  41.9533345  33.9500783  73.5363210
  37.3130544  29.4765261  71.8005647  38.1505766  29.8862270  71.5839355
  37.4908811  28.5364704  71.7705841  49.2094976  27.1440342  67.4889480
  48.6941599  27.9144947  67.7277868  48.9372284  26.4705478  68.1122542
  46.7942087  21.9890043  72.5474719  45.9383683  21.5996893  72.3680357
  47.2069039  22.0682004  71.6874504  54.1829250  29.8972697  69.4242654
  53.4058693  29.5583856  68.9797816  54.8620731  29.9025320  68.7497619
  48.9981279  25.0167434  69.3149261  48.6931415  25.3313583  70.1659405
  49.9511721  25.0948854  69.3576594  47.4427711  31.1757657  70.9642215
  46.9149072  30.4410417  70.6515453  46.9415214  31.9532334  70.7182184
  51.2326016  27.7251051  74.1313203  51.7457897  28.3581042  74.6334913
  51.8827239  27.1252246  73.7656563  45.5880311  28.9937868  63.9677188
  44.6807373  28.7627121  64.1668337  46.0851343  28.1975487  64.1551170
  48.4948390  37.7035375  66.8873875  47.8210089  38.0067072  67.4958832
  48.8814212  38.5064455  66.5379332  47.7106846  25.2000506  76.3771544
  46.7929408  25.4215453  76.2193232  48.1266990  25.2746817  75.5183251
  48.4941894  26.5991922  71.5074224  49.2413713  27.1113319  71.1981346
  48.7633484  26.2775975  72.3678618  46.7668544  29.0950463  68.4901179
  45.8579764  28.8109495  68.5873648  46.7963628  29.5149541  67.6304485
  51.9987812  32.7057052  72.2592346  51.5450139  31.8647962  72.3157537
  51.3681779  33.3418450  72.5967126  50.9420731  23.6349038  73.4893014
  50.2043488  23.1226424  73.8203256  51.1947505  23.1949420  72.6776290
  37.3356715  26.8155977  72.4716381  37.1381115  26.2225337  71.7467447
  36.7803379  26.5108187  73.1892320  45.3153438  26.7079083  74.5910974
  45.3702048  25.7552920  74.5153450  44.5044640  26.8638522  75.0752272
  46.4644632  30.6359206  65.8289257  46.0264062  29.9195065  65.3694894
  47.2055073  30.8635321  65.2674349  43.2545798  25.3256143  72.3501353
  42.4413664  25.6250313  72.7566545  43.7504793  24.9311832  73.0675835
  45.4054376  35.3213900  74.2835617  45.3630555  35.5474746  73.3544149
  46.3217075  35.0877274  74.4321419  54.5817747  28.9116403  71.8865576
  54.4435646  29.1017999  70.9586765  54.2253966  29.6735786  72.3433627
  43.5220177  32.1976929  74.0797580  44.3160776  31.7027249  73.8780155
  42.8111869  31.6694792  73.7165286  39.8302940  26.3420011  70.1557333
  38.9000529  26.2804466  70.3727295  39.9260412  25.8195963  69.3593974
  39.7488490  22.8674823  72.7435575  40.0095307  23.7820157  72.6344735
  40.5705662  22.3999266  72.8932187  46.6939605  37.8715047  69.1020954
  46.8691361  37.4003090  69.9166576  46.0072393  38.4980813  69.3302215
  47.6496668  32.1487554  75.1484255  47.3146501  32.1088323  76.0441905
  47.1500614  31.4832269  74.6754665  50.5855860  29.4943588  65.4221315
  49.9685030  28.7690416  65.3254367  50.1172348  30.2552948  65.0788389
  42.3754406  23.7129012  64.5442619  41.4983872  23.5917813  64.1804866
  42.8512159  22.9215090  64.2921508  45.5618332  36.0655303  71.7905139
  44.7785854  36.6076983  71.8843364  46.2611077  36.5829282  72.1899381
  49.9544763  30.6321619  72.0077768  49.0201041  30.7523082  71.8382473
  50.1321431  29.7294086  71.7437778  45.4549951  24.0167315  74.1611029
  45.0847738  23.4638355  74.8491935  45.9509043  23.4125448  73.6086030
  51.4093545  32.8182760  69.5413954  51.6853389  32.7039354  70.4507829
  50.5398044  32.4200245  69.5026128  48.0447609  37.0669111  73.1846768
  48.2270004  36.2490767  73.6474520  48.8680595  37.2836803  72.7471658
  48.3789775  35.9937296  70.4461817  48.9077541  35.4829750  69.8331979
  48.6417994  35.6779826  71.3107350  41.7345522  37.0452412  73.2059592
  41.0655898  37.5298540  72.7223633  41.5958392  37.2921633  74.1202971
  37.1033100  25.3070867  69.9855525  37.3986541  24.3981546  69.9322578
  36.2021135  25.2858607  69.6636527  38.8320941  22.9884965  70.1094850
  38.5033647  22.1082344  69.9269956  39.1860312  22.9332634  70.9971239
  48.0800520  34.6239868  74.6189835  47.9325482  33.6956575  74.7997405
  48.9054014  34.6459958  74.1346911  41.9462764  23.2757935  70.4770327
  42.2858837  23.8043856  69.7548936  42.3934885  23.6138341  71.2528894
  43.9330911  21.7732556  68.6763620  44.6539274  22.1513809  68.1727337
  43.3096216  22.4921433  68.7798598  48.0762034  22.4777705  69.6121953
  48.2925649  23.3602343  69.3110781  47.5956101  22.0863919  68.8827595
  51.4729958  35.9654094  71.0616800  51.6466836  35.4000516  70.3090652
  51.9658849  36.7654989  70.8796289  44.0794535  21.3080347  71.5061157
  44.2010446  20.3796993  71.7052044  43.7896577  21.3219033  70.5939472
  52.4605131  35.2820858  68.1613698  53.1556035  35.9027551  68.3801012
  52.8028281  34.4316210  68.4366076  54.3596554  32.7320564  69.6901029
  54.8847878  33.0707837  68.9650349  54.2718906  31.7967579  69.5064163
  38.5229553  34.9904088  74.0520910  39.3487573  34.6907860  73.6719553
  38.1723605  34.2211710  74.5010699  43.4911087  34.3430556  76.1218583
  42.8691096  33.6801261  75.8220811  44.1615953  34.3691688  75.4392231
  36.7238158  32.9090414  75.0109843  35.8870067  32.4812589  74.8293845
  36.6961804  33.1022858  75.9480635  43.0524593  32.8934480  69.5977044
  43.2012714  33.5769944  68.9443717  43.8591037  32.8739570  70.1126500
  40.8077226  28.9199657  70.6038113  40.5623268  28.0161987  70.8018323
  40.9773141  28.9216808  69.6617591  40.0772874  24.6528015  68.1024274
  39.3842119  24.7272370  67.4464310  39.8324626  23.8888358  68.6245791
  46.5519999  35.3882610  67.0688791  45.9793966  36.0072797  66.6159263
  47.1252793  35.9381972  67.6028713  49.7717259  35.6719760  68.1997374
  50.7047932  35.6065322  68.4030249  49.6840472  36.5076027  67.7411906
  52.4005275  34.9885631  65.1601321  52.3218907  34.6545494  66.0537079
  53.2214942  35.4807398  65.1592794  46.9366798  26.7243423  64.4104844
  47.8825902  26.5949631  64.4793262  46.5581042  25.9858085  64.8874272
  45.1209715  24.6493399  64.3459729  44.2141170  24.3526512  64.4222443
  45.3985696  24.3523217  63.4794015  46.7371780  19.1930289  70.5003970
  45.9272509  18.8477374  70.8759217  47.4256197  18.8837833  71.0891582
  43.8908499  21.5080334  64.4871708  44.7527663  21.8335233  64.7467526
  44.0758843  20.7211830  63.9744774  37.8212658  29.5220928  74.6417912
  37.7983346  29.6208615  73.6899795  38.1313294  30.3686079  74.9635078
  50.8266014  22.5408951  70.6863280  49.9391869  22.8258602  70.4683474
  51.2420003  22.3802715  69.8390556  38.8350264  37.1216702  75.7734724
  38.7004732  36.3617103  75.2072722  38.4182327  37.8457602  75.3063513
  50.8007038  28.0563487  70.9013570  50.7442239  28.5132039  70.0621202
  51.3535380  27.2954172  70.7236413  51.8795925  32.7436155  66.8309760
  52.7141529  32.3117354  66.6487234  51.7180268  32.5718169  67.7586654
  51.5341817  29.2468268  68.1966099  51.4790621  29.0812540  67.2554543
  50.9087872  29.9544301  68.3528289  44.8437942  18.7476377  67.7751417
  44.8316612  19.6918217  67.9319688  45.7361364  18.5646523  67.4810879
  55.0178185  41.9821482  66.1943401  55.2703706  41.4603003  65.4326864
  54.0802745  41.8187627  66.2970085  56.7211502  38.3749634  67.0975814
  56.8885904  39.2429871  67.4646285  56.5308671  38.5376916  66.1737103
  53.3409780  39.1973702  67.3444712  52.5047092  39.5348389  67.6653987
  53.2014550  39.0622682  66.4071849  56.4274065  44.3229785  63.9677188
  55.5201127  44.0919039  64.1668337  56.9245097  43.5267405  64.1551170
  53.2148160  39.0420930  64.5442619  52.3377627  38.9209731  64.1804866
  53.6905913  38.2507008  64.2921508  47.9426854  40.6362785  69.9855525
  48.2380295  39.7273463  69.9322578  47.0414890  40.6150525  69.6636527
  49.6714696  38.3176883  70.1094850  49.3427402  37.4374262  69.9269956
  50.0254066  38.2624551  70.9971239  54.7724666  37.1024474  68.6763620
  55.4933028  37.4805727  68.1727337  54.1489970  37.8213351  68.7798598
  50.9166628  39.9819932  68.1024274  50.2235873  40.0564287  67.4464310
  50.6718380  39.2180276  68.6245791  57.7760552  42.0535340  64.4104844
  58.7219657  41.9241549  64.4793262  57.3974797  41.3150002  64.8874272
  55.9603469  39.9785317  64.3459729  55.0534925  39.6818430  64.4222443
  56.2379450  39.6815135  63.4794015  54.7302254  36.8372252  64.4871708
  55.5921418  37.1627150  64.7467526  54.9152598  36.0503748  63.9744774
  55.6831697  34.0768295  67.7751417  55.6710367  35.0210135  67.9319688
  56.5755119  33.8938441  67.4810879  37.6554637  -0.6194420  53.6119181
  36.9816335  -0.3162723  54.2204139  38.0420459   0.1834660  53.2624638
  35.8545852  -0.4514748  55.8266260  36.0297607  -0.9226705  56.6411883
  35.1678640   0.1751018  56.0547521  49.6686447   4.9376011  63.6510243
  50.3064856   4.8182759  62.9473583  49.5507289   5.8856855  63.7098195
  46.4776153   4.8903439  63.5871768  46.1394664   4.7744504  62.6992303
  47.3465921   4.4894604  63.5672774  42.3362968   6.7438916  59.5768659
  41.7727834   6.6528853  58.8084946  42.2215364   5.9238820  60.0571151
  39.8827400   8.2390107  62.4152879  40.6748692   7.8980932  61.9999178
  40.1224051   8.3485082  63.3355032  47.9162527  10.4109883  54.8883124
  47.2650507  10.9963964  54.5017137  48.7106890  10.9416078  54.9478161
  41.8418154   7.4999021  55.2870258  42.6149030   6.9528008  55.1483134
  42.1943553   8.3643270  55.4984719  44.1784432   3.6591687  52.9188708
  44.4309953   3.1373208  52.1572171  43.2408991   3.4957832  53.0215391
  49.3937792   8.1000315  55.4252108  48.7583625   8.1734942  56.1373013
  49.0635199   8.6893914  54.7471187  43.8980721   5.5619793  55.1213083
  43.7816979   4.8864696  55.7894167  44.0082981   5.0752167  54.3045236
  46.2412262   5.0229940  58.8259772  45.8770469   4.4960561  59.5372693
  47.0979378   4.6328409  58.6526257  48.6393082   8.5136818  65.4886951
  48.3393805   9.4161857  65.3802758  48.2944142   8.2469002  66.3408104
  42.0905563   4.9650615  61.5223655  41.1656060   4.8326829  61.7301347
  42.3389977   5.7444834  62.0193598  45.8606970   2.5077497  54.8067787
  45.7406595   2.9534548  55.6453268  45.1659558   2.8562815  54.2481326
  43.6213862  15.2781139  58.4557919  43.5437892  16.2288964  58.5346399
  43.0175505  14.9327011  59.1132845  50.1661618   7.9624789  63.0261703
  49.5370481   8.1270503  62.3237771  49.7787280   8.3766398  63.7972667
  54.0450850   8.8979226  60.3806067  53.3601888   9.2778128  59.8303100
  54.1294699   9.5074553  61.1138014  45.7189580   7.6999197  60.2911788
  46.1827926   7.9786900  59.5016410  45.4546378   6.7982641  60.1084879
  42.6113661   7.2470678  63.2291551  43.1815018   7.6757947  62.5909036
  43.2021773   6.9653263  63.9275737  44.6558466   3.8222349  57.1001353
  45.3582509   4.2743393  57.5675279  44.3239095   3.1806168  57.7281246
  40.3498545   2.4450481  59.3601963  39.5529709   2.5569175  59.8785459
  40.1224138   2.7837133  58.4942854  45.8952231  10.6363292  57.1763458
  45.7597906  11.4814827  57.6048306  46.4362043  10.8382569  56.4129392
  39.3481628   8.1538730  57.7491383  39.8606149   8.9481980  57.8996948
  40.0004341   7.4565020  57.6824985  41.1576513  11.2704486  59.8314137
  41.3343141  12.1922451  59.6435120  41.9533346  10.9562905  60.2608516
  42.2807828  12.7882660  65.8324479  42.8315253  12.6599723  65.0601473
  41.4419304  13.0877549  65.4819372  37.3130545   6.4827384  58.5250954
  38.1505767   6.8924392  58.3084662  37.4908813   5.5426826  58.4951148
  49.2094977   4.1502465  54.2134787  48.6941600   4.9207069  54.4523174
  48.9372285   3.4767601  54.8367848  54.1829251   6.9034819  56.1487960
  53.4058694   6.5645979  55.7043122  54.8620732   6.9087442  55.4742925
  47.4427712   8.1819780  57.6887522  46.9149074   7.4472540  57.3760760
  46.9415215   8.9594456  57.4427490  51.2326017   4.7313173  60.8558510
  51.7457899   5.3643165  61.3580220  51.8827241   4.1314369  60.4901870
  42.5016027   0.8743907  54.0690019  41.6653339   1.2118594  54.3899294
  42.3620796   0.7392887  53.1317156  45.5880312   5.9999990  50.6922495
  44.6807374   5.7689244  50.8913644  46.0851344   5.2037610  50.8796477
  48.4941895   3.6054044  58.2319531  49.2413714   4.1175442  57.9226653
  48.7633485   3.2838097  59.0923924  46.7668546   6.1012585  55.2146485
  45.8579765   5.8171618  55.3118955  46.7963629   6.5211664  54.3549792
  51.9987813   9.7119175  58.9837653  51.5450140   8.8710085  59.0402843
  51.3681780  10.3480573  59.3212433  50.4420752  11.5495671  59.9187471
  50.7343727  12.1100728  59.1999837  50.9519373  11.8424232  60.6740630
  37.3356716   3.8218099  59.1961687  37.1381116   3.2287460  58.4712754
  36.7803380   3.5170309  59.9137626  45.3153440   3.7141206  61.3156281
  45.3702049   2.7615042  61.2398757  44.5044642   3.8700645  61.7997579
  46.4644633   7.6421329  52.5534564  46.0264063   6.9257188  52.0940201
  47.2055074   7.8697444  51.9919655  43.2545800   2.3318265  59.0746659
  42.4413665   2.6312436  59.4811852  43.7504794   1.9373954  59.7921142
  45.4054378  12.3276022  61.0080924  45.3630556  12.5536869  60.0789456
  46.3217076  12.0939397  61.1566725  54.5817748   5.9178526  58.6110882
  54.4435647   6.1080122  57.6832072  54.2253967   6.6797909  59.0678933
  43.5220178   9.2039051  60.8042887  44.3160777   8.7089372  60.6025462
  42.8111871   8.6756915  60.4410592  48.3415023  11.5857147  65.1555254
  48.3952045  12.1548083  65.9232970  47.4729804  11.7559032  64.7909292
  39.8302942   3.3482133  56.8802640  38.9000530   3.2866589  57.0972602
  39.9260414   2.8258086  56.0839281  46.0991454   9.7768073  64.4840724
  45.9602540   9.4086858  65.3566662  45.3106051  10.2915713  64.3124682
  46.6939606  14.8777170  55.8266260  46.8691362  14.4065213  56.6411883
  46.0072394  15.5042936  56.0547521  47.6496669   9.1549676  61.8729562
  47.3146502   9.1150446  62.7687212  47.1500615   8.4894392  61.3999972
  50.5855861   6.5005710  52.1466621  49.9685032   5.7752539  52.0499674
  50.1172350   7.2615071  51.8033696  41.2600692  18.0266533  62.6006121
  41.4997290  18.6585057  63.2785139  40.4169888  17.6754573  62.8871480
  45.7728553  13.8345655  65.0047625  45.6998725  14.6400627  65.5166929
  45.3305947  14.0337621  64.1795646  45.5618333  13.0717425  58.5150446
  44.7785855  13.6139105  58.6088671  46.2611078  13.5891405  58.9144687
  48.2327237  13.7332489  67.1605783  48.9455209  14.3679954  67.0881685
  47.7417266  13.8296355  66.3445785  49.9544764   7.6383742  58.7323075
  49.0201043   7.7585204  58.5627779  50.1321432   6.7356209  58.4683085
  43.2839150  11.4826933  67.9811354  43.9848610  12.1163416  68.1340748
  42.8134265  11.8241664  67.2206993  51.4093546   9.8244882  56.2659261
  51.6853390   9.7101477  57.1753135  50.5398045   9.4262367  56.2271434
  48.0447610  14.0731233  59.9092075  48.2270005  13.2552889  60.3719827
  48.8680596  14.2898925  59.4716965  48.3789776  12.9999418  57.1707123
  48.9077542  12.4891873  56.5577285  48.6417995  12.6841949  58.0352656
  38.8806869  11.0163288  64.9142457  39.4660305  10.2706976  65.0470361
  38.6831707  11.3267244  65.7979121  41.7345524  14.0514535  59.9304899
  41.0655899  14.5360663  59.4468939  41.5958393  14.2983755  60.8448278
  45.8750792  16.0858279  66.5287558  46.4269100  16.2489900  67.2936643
  46.2156986  16.6762716  65.8567582  37.1033101   2.3132990  56.7100831
  37.3986542   1.4043668  56.6567885  36.2021137   2.2920729  56.3881834
  49.0119180  14.0340254  63.5151240  48.8870319  13.2329994  63.0062185
  49.6698271  14.5286447  63.0265210  51.0754088  11.8349274  65.1430790
  50.1284424  11.7154625  65.0709116  51.4236861  10.9471772  65.2257051
  48.0800521  11.6301990  61.3435142  47.9325484  10.7018698  61.5242712
  48.9054015  11.6522081  60.8592217  51.6834643  12.4530549  62.4300015
  52.6081191  12.2473410  62.2924466  51.5149946  12.2046950  63.3389356
  51.4729959  12.9716217  57.7862106  51.6466837  12.4062639  57.0335959
  51.9658851  13.7717111  57.6041596  52.4605132  12.2882981  54.8859004
  53.1556036  12.9089674  55.1046319  52.8028282  11.4378332  55.1611382
  54.3596555   9.7382686  56.4146335  54.8847879  10.0769959  55.6895655
  54.2718908   8.8029702  56.2309470  46.0216604  13.6516760  68.5436212
  46.3303730  13.4065907  69.4158911  46.8192086  13.8563399  68.0555082
  46.0437216  15.8054670  60.7741588  45.6042206  15.3131048  61.4674445
  46.7945333  15.2627637  60.5333664  38.5229555  11.9966211  60.7766216
  39.3487575  11.6969983  60.3964860  38.1723607  11.2273833  61.2256005
  43.4911088  11.3492679  62.8463890  42.8691097  10.6863384  62.5466118
  44.1615955  11.3753811  62.1637538  36.7238160   9.9152537  61.7355150
  35.8870068   9.4874711  61.5539151  36.6961805  10.1084980  62.6725941
  43.0524595   9.8996602  56.3222351  43.2012715  10.5832067  55.6689023
  43.8591038   9.8801692  56.8371806  40.8077228   5.9261780  57.3283420
  40.5623270   5.0224110  57.5263630  40.9773142   5.9278930  56.3862898
  40.0772875   1.6590137  54.8269581  39.3842120   1.7334492  54.1709617
  39.8324627   0.8950481  55.3491098  46.5520000  12.3944733  53.7934098
  45.9793967  13.0134920  53.3404570  47.1252794  12.9444094  54.3274020
  49.7717260  12.6781883  54.9242680  50.7047933  12.6127444  55.1275556
  49.6840473  13.5138150  54.4657213  52.4005277  11.9947753  51.8846628
  52.3218908  11.6607617  52.7782386  53.2214944  12.4869521  51.8838100
  46.9366799   3.7305545  51.1350151  47.8825904   3.6011754  51.2038569
  46.5581044   2.9920207  51.6119579  37.8212659   6.5283050  61.3663219
  37.7983347   6.6270738  60.4145102  38.1313295   7.3748201  61.6880385
  38.8350266  14.1278825  62.4980031  38.7004733  13.3679226  61.9318029
  38.4182328  14.8519725  62.0308820  49.9709229   9.3115749  51.5056606
  50.6745079   9.5165751  52.1214262  49.2471877   9.8792510  51.7705690
  50.8007039   5.0625610  57.6258876  50.7442240   5.5194161  56.7866509
  51.3535381   4.3016294  57.4481719  41.9919391  15.0248142  62.7098474
  41.8751776  15.9693574  62.6077164  41.1711838  14.7221704  63.0984273
  51.8795926   9.7498278  53.5555066  52.7141530   9.3179476  53.3732541
  51.7180269   9.5780291  54.4831961  51.5341818   6.2530391  54.9211406
  51.4790622   6.0874662  53.9799850  50.9087873   6.9606424  55.0773595
  43.0173906  15.6776404  65.9254402  43.9201152  15.7100014  66.2420897
  42.7911276  14.7476855  65.9400738  44.7727508  14.4307390  62.5864481
  43.8223139  14.4309252  62.4728853  45.0759994  13.6840125  62.0700515
  60.5080201  20.2667929  63.6510243  61.1458611  20.1474676  62.9473583
  60.3901044  21.2148773  63.7098195  57.3169907  20.2195357  63.5871768
  56.9788419  20.1036422  62.6992303  58.1859675  19.8186522  63.5672774
  53.1756723  22.0730833  59.5768659  52.6121588  21.9820770  58.8084946
  53.0609118  21.2530738  60.0571151  50.7221155  23.5682025  62.4152879
  51.5142447  23.2272850  61.9999178  50.9617805  23.6777000  63.3355032
  58.7556282  25.7401801  54.8883124  58.1044261  26.3255881  54.5017137
  59.5500645  26.2707996  54.9478161  52.6811909  22.8290938  55.2870258
  53.4542785  22.2819925  55.1483134  53.0337308  23.6935188  55.4984719
  54.5196951  24.1567320  68.4937157  54.2286817  25.0612951  68.3783824
  55.1553936  24.1983848  69.2081227  55.4453158  21.5344169  65.0838517
  56.0416731  21.3100191  64.3695480  55.5028130  20.7928914  65.6863965
  55.0178187  18.9883604  52.9188708  55.2703707  18.4665126  52.1572171
  54.0802746  18.8249750  53.0215391  60.0621469  17.9919383  60.7263451
  60.8484559  17.5738806  60.3753868  60.3260174  18.8965475  60.8945099
  60.2331547  23.4292233  55.4252108  59.5977380  23.5026860  56.1373013
  59.9028953  24.0185832  54.7471187  54.7374475  20.8911710  55.1213083
  54.6210734  20.2156614  55.7894167  54.8476735  20.4044084  54.3045236
  57.0806016  20.3521857  58.8259772  56.7164224  19.8252478  59.5372693
  57.9373132  19.9620326  58.6526257  56.7211503  15.3811757  53.8221121
  56.8885906  16.2491993  54.1891592  56.5308672  15.5439039  52.8982410
  59.4786837  23.8428736  65.4886951  59.1787560  24.7453775  65.3802758
  59.1337896  23.5760919  66.3408104  52.9299318  20.2942533  61.5223655
  52.0049814  20.1618747  61.7301347  53.1783731  21.0736752  62.0193598
  56.7000724  17.8369415  54.8067787  56.5800349  18.2826465  55.6453268
  56.0053313  18.1854732  54.2481326  50.2908129  19.9375806  62.3567444
  50.4200510  20.1910285  63.2706856  49.6105580  20.5303514  62.0372099
  54.4607616  30.6073056  58.4557919  54.3831646  31.5580881  58.5346399
  53.8569260  30.2618929  59.1132845  62.3985790  18.3090888  55.6348121
  63.3103646  18.5418275  55.4595819  61.8895437  18.8927932  55.0723200
  61.0055373  23.2916706  63.0261703  60.3764235  23.4562420  62.3237771
  60.6181035  23.7058316  63.7972667  64.8844605  24.2271144  60.3806067
  64.1995643  24.6070045  59.8303100  64.9688454  24.8366471  61.1138014
  56.5583335  23.0291114  60.2911788  57.0221680  23.3078817  59.5016410
  56.2940133  22.1274559  60.1084879  53.4507416  22.5762596  63.2291551
  54.0208773  23.0049864  62.5909036  54.0415527  22.2945181  63.9275737
  55.4952221  19.1514267  57.1001353  56.1976264  19.6035310  57.5675279
  55.1632849  18.5098086  57.7281246  49.2377555  17.4097819  62.4018487
  48.4476609  17.6655348  61.9258597  49.7288802  18.2246157  62.5070527
  51.1892300  17.7742399  59.3601963  50.3923463  17.8861093  59.8785459
  50.9617892  18.1129051  58.4942854  57.0197968  24.2987102  67.3084478
  57.0842400  24.7607509  68.1442650  56.3108891  23.6684467  67.4366788
  47.5215258  17.6628310  64.8333477  47.7723296  18.5475320  65.0991053
  48.0574806  17.4832911  64.0608569  56.7345985  25.9655209  57.1763458
  56.5991660  26.8106745  57.6048306  57.2755798  26.1674487  56.4129392
  50.1875383  23.4830647  57.7491383  50.6999903  24.2773898  57.8996948
  50.8398095  22.7856938  57.6824985  51.9970267  26.5996404  59.8314137
  52.1736896  27.5214368  59.6435120  52.7927101  26.2854823  60.2608516
  51.2822624  18.6461035  69.7076300  51.1676139  17.7446293  70.0083399
  50.4267142  18.8924732  69.3561116  53.1201583  28.1174577  65.8324479
  53.6709008  27.9891641  65.0601473  52.2813059  28.4169466  65.4819372
  48.1524299  21.8119302  58.5250954  48.9899521  22.2216310  58.3084662
  48.3302567  20.8718744  58.4951148  60.0488732  19.4794382  54.2134787
  59.5335355  20.2498987  54.4523174  59.7766040  18.8059518  54.8367848
  57.6335843  14.3244083  59.2720025  56.7777439  13.9350933  59.0925664
  58.0462794  14.4036044  58.4119811  65.0223006  22.2326737  56.1487960
  64.2452448  21.8937896  55.7043122  65.7014487  22.2379360  55.4742925
  59.8375035  17.3521474  56.0394568  59.5325170  17.6667624  56.8904711
  60.7905477  17.4302894  56.0821901  58.2821467  23.5111698  57.6887522
  57.7542828  22.7764457  57.3760760  57.7808969  24.2886374  57.4427490
  53.0140194  14.1731364  60.0494134  53.5883946  13.9506545  59.3167327
  53.6011177  14.2420058  60.8022735  62.0719771  20.0605091  60.8558510
  62.5851653  20.6935083  61.3580220  62.7220995  19.4606286  60.4901870
  53.3409781  16.2035825  54.0690019  52.5047094  16.5410512  54.3899294
  53.2014551  16.0684805  53.1317156  55.3162862  11.0472613  58.7769203
  54.6627274  10.7321630  58.1525818  55.2743336  10.4248353  59.5029026
  56.4274067  21.3291908  50.6922495  55.5201128  21.0981161  50.8913644
  56.9245099  20.5329527  50.8796477  59.3342146  30.0389415  53.6119181
  58.6603844  30.3421112  54.2204139  59.7207968  30.8418495  53.2624638
  58.5500602  17.5354546  63.1016851  57.6323164  17.7569493  62.9438539
  58.9660746  17.6100857  62.2428558  59.3335650  18.9345962  58.2319531
  60.0807469  19.4467359  57.9226653  59.6027240  18.6130015  59.0923924
  57.6062300  21.4304503  55.2146485  56.6973519  21.1463536  55.3118955
  57.6357384  21.8503581  54.3549792  62.8381568  25.0411092  58.9837653
  62.3843895  24.2002002  59.0402843  62.2075534  25.6772491  59.3212433
  61.7814487  15.9703078  60.2138320  61.0437244  15.4580465  60.5448563
  62.0341261  15.5303460  59.4021597  61.2814507  26.8787589  59.9187471
  61.5737481  27.4392646  59.1999837  61.7913127  27.1716150  60.6740630
  48.1750471  19.1510017  59.1961687  47.9774870  18.5579378  58.4712754
  47.6197135  18.8462227  59.9137626  56.1547194  19.0433123  61.3156281
  56.2095804  18.0906960  61.2398757  55.3438396  19.1992563  61.7997579
  57.3038388  22.9713246  52.5534564  56.8657818  22.2549105  52.0940201
  58.0448829  23.1989361  51.9919655  54.0939554  17.6610183  59.0746659
  53.2807420  17.9604354  59.4811852  54.5898548  17.2665872  59.7921142
  56.2448132  27.6567940  61.0080924  56.2024311  27.8828786  60.0789456
  57.1610831  27.4231315  61.1566725  65.4211503  21.2470444  58.6110882
  65.2829401  21.4372040  57.6832072  65.0647722  22.0089826  59.0678933
  53.5853629  15.2328539  64.6907894  54.2253008  15.0917298  63.9930858
  52.7531159  14.9463052  64.3146496  54.3613933  24.5330969  60.8042887
  55.1554531  24.0381289  60.6025462  53.6505625  24.0048832  60.4410592
  59.1808777  26.9149065  65.1555254  59.2345800  27.4840001  65.9232970
  58.3123559  27.0850950  64.7909292  50.6696696  18.6774051  56.8802640
  49.7394284  18.6158506  57.0972602  50.7654168  18.1550004  56.0839281
  50.5882245  15.2028864  59.4680881  50.8489063  16.1174197  59.3590042
  51.4099418  14.7353306  59.6177494  52.0607171  16.6166621  66.6379706
  52.7330224  16.4083983  65.9892355  51.2336957  16.4188707  66.1984938
  56.9385209  25.1059991  64.4840724  56.7996294  24.7378775  65.3566662
  56.1499805  25.6207631  64.3124682  57.5333361  30.2069088  55.8266260
  57.7085116  29.7357131  56.6411883  56.8466149  30.8334854  56.0547521
  58.4890424  24.4841594  61.8729562  58.1540257  24.4442364  62.7687212
  57.9894370  23.8186310  61.3999972  52.4634668  19.8909224  67.3982143
  52.3254466  19.1589463  67.9993682  53.3739591  19.8018124  67.1166331
  61.4249616  21.8297628  52.1466621  60.8078786  21.1044456  52.0499674
  60.9566104  22.5906988  51.8033696  55.0916969  19.6029183  66.8865823
  55.8016587  18.9622375  66.8452441  55.0486277  19.8542078  67.8092003
  52.0994446  33.3558450  62.6006121  52.3391044  33.9876974  63.2785139
  51.2563643  33.0046490  62.8871480  53.2148161  16.0483052  51.2687926
  52.3377628  15.9271853  50.9050172  53.6905915  15.2569131  51.0166814
  44.7350302  20.8360212  61.3629433  45.4221341  20.5221942  60.7750448
  44.5798430  21.7401577  61.0896684  49.5385024  15.7250409  65.7914456
  49.4543212  15.1176078  65.0564866  48.7167730  16.2159427  65.7923953
  56.6122308  29.1637573  65.0047625  56.5392479  29.9692544  65.5166929
  56.1699701  29.3629539  64.1795646  56.4012088  28.4009343  58.5150446
  55.6179609  28.9431023  58.6088671  57.1004833  28.9183322  58.9144687
  59.0720991  29.0624407  67.1605783  59.7848964  29.6971872  67.0881685
  58.5811020  29.1588273  66.3445785  60.7938518  22.9675659  58.7323075
  59.8594797  23.0877122  58.5627779  60.9715187  22.0648126  58.4683085
  56.2943706  16.3521355  60.8856336  55.9241494  15.7992396  61.5737242
  56.7902799  15.7479489  60.3331336  54.1232905  26.8118850  67.9811354
  54.8242364  27.4455333  68.1340748  53.6528020  27.1533582  67.2206993
  62.2487301  25.1536800  56.2659261  62.5247145  25.0393395  57.1753135
  61.3791800  24.7554285  56.2271434  58.8841365  29.4023151  59.9092075
  59.0663759  28.5844807  60.3719827  59.7074351  29.6190843  59.4716965
  59.2183530  28.3291336  57.1707123  59.7471297  27.8183791  56.5577285
  59.4811750  28.0133866  58.0352656  49.7200623  26.3455205  64.9142457
  50.3054060  25.5998893  65.0470361  49.5225461  26.6559162  65.7979121
  52.5739278  29.3806453  59.9304899  51.9049653  29.8652580  59.4468939
  52.4352148  29.6275673  60.8448278  44.3118278  18.9160806  63.6346900
  44.3502377  18.3824396  64.4284018  43.8058571  18.3896011  63.0157877
  56.7144547  31.4150196  66.5287558  57.2662855  31.5781818  67.2936643
  57.0550740  32.0054634  65.8567582  51.6909040  13.7625346  67.1309442
  51.7550367  14.6240177  66.7186840  51.6276160  13.1499348  66.3981801
  47.9426855  17.6424908  56.7100831  48.2380296  16.7335586  56.6567885
  47.0414891  17.6212647  56.3881834  59.8512934  29.3632172  63.5151240
  59.7264074  28.5621912  63.0062185  60.5092025  29.8578365  63.0265210
  51.4721102  15.7180904  62.6928380  50.7507688  16.3316872  62.5535853
  52.2614358  16.2538669  62.6145026  61.9147842  27.1641192  65.1430790
  60.9678178  27.0446543  65.0709116  62.2630616  26.2763690  65.2257051
  49.6714697  15.3239005  56.8340156  49.3427403  14.4436384  56.6515262
  50.0254068  15.2686674  57.7216546  58.9194276  26.9593908  61.3435142
  58.7719238  26.0310615  61.5242712  59.7447769  26.9813999  60.8592217
  52.7856520  15.6111975  57.2015634  53.1252593  16.1397896  56.4794242
  53.2328641  15.9492381  57.9774201  62.5228398  27.7822467  62.4300015
  63.4474945  27.5765328  62.2924466  62.3543701  27.5338868  63.3389356
  54.7724667  14.1086597  55.4008927  55.4933030  14.4867850  54.8972644
  54.1489971  14.8275474  55.5043905  58.9155790  14.8131746  56.3367259
  59.1319404  15.6956384  56.0356087  58.4349857  14.4217959  55.6072901
  53.6555011  17.7717459  62.9138004  53.5099592  18.0857762  63.8062285
  53.1780215  18.3902359  62.3608902  55.5151394  14.7620007  62.9618893
  55.5012963  13.8661100  62.6251191  56.2323822  14.7690671  63.5957179
  62.3123714  28.3008134  57.7862106  62.4860591  27.7354557  57.0335959
  62.8052605  29.1009029  57.6041596  48.1300674  20.3122803  65.8525665
  47.5854142  21.0882611  65.9845939  49.0080023  20.6593608  65.6944786
  54.9188290  13.6434387  58.2306464  55.0404201  12.7151033  58.4297351
  54.6290333  13.6573073  57.3184779  63.2998886  27.6174899  54.8859004
  63.9949791  28.2381591  55.1046319  63.6422036  26.7670250  55.1611382
  48.9166695  19.4392700  68.7455822  48.1748432  19.5875335  69.3320452
  48.5959440  19.7000965  67.8822571  65.1990309  25.0674604  56.4146335
  65.7241634  25.4061877  55.6895655  65.1112662  24.1321619  56.2309470
  56.8610358  28.9808678  68.5436212  57.1697485  28.7357825  69.4158911
  57.6585840  29.1855316  68.0555082  56.8830970  31.1346587  60.7741588
  56.4435960  30.6422966  61.4674445  57.6339087  30.5919555  60.5333664
  49.3623309  27.3258128  60.7766216  50.1881329  27.0261900  60.3964860
  49.0117361  26.5565751  61.2256005  54.3304842  26.6784597  62.8463890
  53.7084852  26.0155302  62.5466118  55.0009709  26.7045728  62.1637538
  47.5631914  25.2444455  61.7355150  46.7263823  24.8166629  61.5539151
  47.5355560  25.4376898  62.6725941  53.8918349  25.2288520  56.3222351
  54.0406470  25.9123984  55.6689023  54.6984793  25.2093610  56.8371806
  51.6470982  21.2553698  57.3283420  51.4017024  20.3516028  57.5263630
  51.8166897  21.2570848  56.3862898  50.9166630  16.9882055  54.8269581
  50.2235875  17.0626410  54.1709617  50.6718382  16.2242399  55.3491098
  57.3913755  27.7236650  53.7934098  56.8187722  28.3426837  53.3404570
  57.9646548  28.2736012  54.3274020  60.6111015  28.0073800  54.9242680
  61.5441688  27.9419362  55.1275556  60.5234227  28.8430067  54.4657213
  63.2399031  27.3239671  51.8846628  63.1612663  26.9899534  52.7782386
  64.0608698  27.8161439  51.8838100  57.7760553  19.0597463  51.1350151
  58.7219658  18.9303671  51.2038569  57.3974798  18.3212125  51.6119579
  55.9603470  16.9847439  51.0705036  55.0534926  16.6880552  51.1467749
  56.2379451  16.6877258  50.2039322  46.8781411  18.3053803  61.5204082
  46.5584195  17.4519111  61.2278456  46.3314839  18.5202381  62.2762049
  50.6561318  21.0216244  65.2373589  50.8747328  21.9533352  65.2561622
  51.0687092  20.6624218  66.0228393  57.5765536  11.5284329  57.2249277
  56.7666264  11.1831414  57.6004523  58.2649953  11.2191873  57.8136889
  54.7302255  13.8434375  51.2117015  55.5921419  14.1689273  51.4712832
  54.9152599  13.0565871  50.6990081  48.6606413  21.8574968  61.3663219
  48.6377101  21.9562655  60.4145102  48.9707050  22.7040119  61.6880385
  51.3193791  23.9151123  65.4809833  52.2737045  23.8835066  65.4139765
  51.1206315  23.4541747  66.2960059  51.9093173  22.4852239  68.0480631
  52.7286062  22.9796318  68.0715468  52.1829981  21.5684207  68.0198198
  61.6659770  14.8762992  57.4108586  60.7785625  15.1612642  57.1928781
  62.0813759  14.7156755  56.5635863  49.6744020  29.4570743  62.4980031
  49.5398488  28.6971144  61.9318029  49.2576082  30.1811643  62.0308820
  60.8102983  24.6407666  51.5056606  61.5138833  24.8457669  52.1214262
  60.0865632  25.2084428  51.7705690  61.6400793  20.3917527  57.6258876
  61.5835995  20.8486079  56.7866509  62.1929136  19.6308212  57.4481719
  52.8313146  30.3540060  62.7098474  52.7145530  31.2985492  62.6077164
  52.0105592  30.0513621  63.0984273  62.7189680  25.0790195  53.5555066
  63.5535284  24.6471394  53.3732541  62.5574023  24.9072209  54.4831961
  62.3735573  21.5822309  54.9211406  62.3184376  21.4166580  53.9799850
  61.7481628  22.2898342  55.0773595  47.1628088  16.8190373  68.7472828
  47.8086951  16.3089327  69.2360053  46.9545239  17.5559055  69.3216253
  55.6831698  11.0830418  54.4996724  55.6710368  12.0272258  54.6564995
  56.5755120  10.9000563  54.2056185  53.8567660  31.0068322  65.9254402
  54.7594907  31.0391932  66.2420897  53.6305030  30.0768773  65.9400738
  55.6121262  29.7599308  62.5864481  54.6616893  29.7601170  62.4728853
  55.9153748  29.0132043  62.0700515  68.1563662  35.5487275  63.5871768
  67.8182173  35.4328339  62.6992303  69.0253430  35.1478440  63.5672774
  64.0150477  37.4022751  59.5768659  63.4515343  37.3112688  58.8084946
  63.9002873  36.5822655  60.0571151  61.5614909  38.8973943  62.4152879
  62.3536201  38.5564767  61.9999178  61.8011560  39.0068918  63.3355032
  69.5950036  41.0693719  54.8883124  68.9438016  41.6547799  54.5017137
  70.3894399  41.5999914  54.9478161  63.5205663  38.1582856  55.2870258
  64.2936539  37.6111843  55.1483134  63.8731062  39.0227105  55.4984719
  66.2846913  36.8636087  65.0838517  66.8810485  36.6392109  64.3695480
  66.3421884  36.1220832  65.6863965  65.8571941  34.3175522  52.9188708
  66.1097462  33.7957043  52.1572171  64.9196500  34.1541667  53.0215391
  71.0725301  38.7584151  55.4252108  70.4371134  38.8318777  56.1373013
  70.7422708  39.3477750  54.7471187  65.5768230  36.2203628  55.1213083
  65.4604488  35.5448531  55.7894167  65.6870490  35.7336002  54.3045236
  67.9199771  35.6813775  58.8259772  67.5557978  35.1544396  59.5372693
  68.7766887  35.2912244  58.6526257  67.5605258  30.7103675  53.8221121
  67.7279660  31.5783911  54.1891592  67.3702427  30.8730956  52.8982410
  63.7693072  35.6234451  61.5223655  62.8443569  35.4910665  61.7301347
  64.0177486  36.4028670  62.0193598  67.5394479  33.1661332  54.8067787
  67.4194104  33.6118383  55.6453268  66.8447067  33.5146650  54.2481326
  61.1301884  35.2667724  62.3567444  61.2594265  35.5202203  63.2706856
  60.4499335  35.8595432  62.0372099  65.3001371  45.9364974  58.4557919
  65.2225400  46.8872799  58.5346399  64.6963014  45.5910847  59.1132845
  67.3977089  38.3583032  60.2911788  67.8615435  38.6370735  59.5016410
  67.1333887  37.4566477  60.1084879  64.2901170  37.9054514  63.2291551
  64.8602527  38.3341782  62.5909036  64.8809282  37.6237098  63.9275737
  66.3345975  34.4806184  57.1001353  67.0370018  34.9327228  57.5675279
  66.0026604  33.8390003  57.7281246  60.0771309  32.7389737  62.4018487
  59.2870363  32.9947266  61.9258597  60.5682556  33.5538075  62.5070527
  62.0286054  33.1034316  59.3601963  61.2317218  33.2153011  59.8785459
  61.8011647  33.4420968  58.4942854  58.3609012  32.9920227  64.8333477
  58.6117050  33.8767237  65.0991053  58.8968560  32.8124829  64.0608569
  67.5739740  41.2947127  57.1763458  67.4385414  42.1398663  57.6048306
  68.1149552  41.4966405  56.4129392  61.0269137  38.8122565  57.7491383
  61.5393658  39.6065815  57.8996948  61.6791850  38.1148855  57.6824985
  62.8364022  41.9288321  59.8314137  63.0130650  42.8506286  59.6435120
  63.6320855  41.6146740  60.2608516  58.9918054  37.1411219  58.5250954
  59.8293276  37.5508228  58.3084662  59.1696322  36.2010661  58.4951148
  70.8882486  34.8086300  54.2134787  70.3729109  35.5790905  54.4523174
  70.6159794  34.1351436  54.8367848  68.4729597  29.6536001  59.2720025
  67.6171193  29.2642851  59.0925664  68.8856549  29.7327962  58.4119811
  69.1215221  38.8403615  57.6887522  68.5936583  38.1056375  57.3760760
  68.6202724  39.6178292  57.4427490  63.8533949  29.5023282  60.0494134
  64.4277701  29.2798463  59.3167327  64.4404931  29.5711976  60.8022735
  64.1803536  31.5327743  54.0690019  63.3440848  31.8702429  54.3899294
  64.0408305  31.3976722  53.1317156  66.1556616  26.3764531  58.7769203
  65.5021029  26.0613548  58.1525818  66.1137090  25.7540271  59.5029026
  67.2667821  36.6583826  50.6922495  66.3594883  36.4273079  50.8913644
  67.7638853  35.8621445  50.8796477  70.1735900  45.3681333  53.6119181
  69.4997599  45.6713030  54.2204139  70.5601722  46.1710413  53.2624638
  69.3894357  32.8646464  63.1016851  68.4716918  33.0861411  62.9438539
  69.8054500  32.9392775  62.2428558  70.1729404  34.2637880  58.2319531
  70.9201223  34.7759277  57.9226653  70.4420994  33.9421933  59.0923924
  68.4456055  36.7596421  55.2146485  67.5367274  36.4755453  55.3118955
  68.4751138  37.1795499  54.3549792  59.0144225  34.4801935  59.1961687
  58.8168625  33.8871295  58.4712754  58.4590889  34.1754145  59.9137626
  66.9940949  34.3725041  61.3156281  67.0489558  33.4198878  61.2398757
  66.1832151  34.5284480  61.7997579  68.1432142  38.3005164  52.5534564
  67.7051572  37.5841023  52.0940201  68.8842583  38.5281279  51.9919655
  64.9333309  32.9902101  59.0746659  64.1201174  33.2896271  59.4811852
  65.4292303  32.5957790  59.7921142  67.0841886  42.9859858  61.0080924
  67.0418065  43.2120704  60.0789456  68.0004585  42.7523232  61.1566725
  64.4247383  30.5620456  64.6907894  65.0646763  30.4209215  63.9930858
  63.5924914  30.2754970  64.3146496  65.2007687  39.8622887  60.8042887
  65.9948286  39.3673207  60.6025462  64.4899380  39.3340750  60.4410592
  61.5090451  34.0065969  56.8802640  60.5788039  33.9450424  57.0972602
  61.6047923  33.4841921  56.0839281  61.4276000  30.5320781  59.4680881
  61.6882817  31.4466115  59.3590042  62.2493172  30.0645224  59.6177494
  62.9000925  31.9458539  66.6379706  63.5723979  31.7375901  65.9892355
  62.0730712  31.7480625  66.1984938  68.3727115  45.5361005  55.8266260
  68.5478871  45.0649048  56.6411883  67.6859903  46.1626771  56.0547521
  69.3284178  39.8133511  61.8729562  68.9934011  39.7734281  62.7687212
  68.8288124  39.1478227  61.3999972  63.3028422  35.2201141  67.3982143
  63.1648220  34.4881380  67.9993682  64.2133346  35.1310042  67.1166331
  64.0541916  31.3774970  51.2687926  63.1771382  31.2563771  50.9050172
  64.5299669  30.5861048  51.0166814  55.5744056  36.1652130  61.3629433
  56.2615096  35.8513860  60.7750448  55.4192185  37.0693494  61.0896684
  60.3778778  31.0542326  65.7914456  60.2936967  30.4467996  65.0564866
  59.5561485  31.5451345  65.7923953  67.2405842  43.7301260  58.5150446
  66.4573364  44.2722941  58.6088671  67.9398587  44.2475240  58.9144687
  67.1337461  31.6813273  60.8856336  66.7635248  31.1284313  61.5737242
  67.6296553  31.0771406  60.3331336  69.7235119  44.7315069  59.9092075
  69.9057514  43.9136725  60.3719827  70.5468105  44.9482761  59.4716965
  70.0577285  43.6583254  57.1707123  70.5865051  43.1475708  56.5577285
  70.3205504  43.3425784  58.0352656  63.4133033  44.7098370  59.9304899
  62.7443408  45.1944498  59.4468939  63.2745902  44.9567591  60.8448278
  55.1512032  34.2452723  63.6346900  55.1896132  33.7116314  64.4284018
  54.6452325  33.7187929  63.0157877  62.5302795  29.0917264  67.1309442
  62.5944121  29.9532095  66.7186840  62.4669915  28.4791265  66.3981801
  58.7820610  32.9716825  56.7100831  59.0774051  32.0627504  56.6567885
  57.8808646  32.9504565  56.3881834  62.3114857  31.0472822  62.6928380
  61.5901443  31.6608790  62.5535853  63.1008113  31.5830587  62.6145026
  60.5108451  30.6530923  56.8340156  60.1821158  29.7728302  56.6515262
  60.8647822  30.5978592  57.7216546  69.7588030  42.2885826  61.3435142
  69.6112993  41.3602533  61.5242712  70.5841524  42.3105916  60.8592217
  63.6250275  30.9403893  57.2015634  63.9646347  31.4689814  56.4794242
  64.0722395  31.2784299  57.9774201  65.6118422  29.4378514  55.4008927
  66.3326784  29.8159767  54.8972644  64.9883726  30.1567391  55.5043905
  69.7549545  30.1423663  56.3367259  69.9713159  31.0248301  56.0356087
  69.2743612  29.7509877  55.6072901  64.4948766  33.1009377  62.9138004
  64.3493347  33.4149680  63.8062285  64.0173970  33.7194277  62.3608902
  66.3545149  30.0911925  62.9618893  66.3406718  29.1953018  62.6251191
  67.0717577  30.0982588  63.5957179  58.9694428  35.6414721  65.8525665
  58.4247896  36.4174529  65.9845939  59.8473778  35.9885525  65.6944786
  65.7582045  28.9726305  58.2306464  65.8797956  28.0442951  58.4297351
  65.4684087  28.9864991  57.3184779  59.7560450  34.7684617  68.7455822
  59.0142186  34.9167253  69.3320452  59.4353194  35.0292883  67.8822571
  60.2017064  42.6550046  60.7766216  61.0275084  42.3553818  60.3964860
  59.8511116  41.8857668  61.2256005  65.1698597  42.0076514  62.8463890
  64.5478606  41.3447219  62.5466118  65.8403464  42.0337646  62.1637538
  58.4025669  40.5736372  61.7355150  57.5657577  40.1458547  61.5539151
  58.3749314  40.7668816  62.6725941  64.7312104  40.5580438  56.3222351
  64.8800224  41.2415902  55.6689023  65.5378547  40.5385528  56.8371806
  62.4864737  36.5845615  57.3283420  62.2410779  35.6807945  57.5263630
  62.6560651  36.5862766  56.3862898  61.7560384  32.3173973  54.8269581
  61.0629629  32.3918328  54.1709617  61.5112136  31.5534316  55.3491098
  68.2307509  43.0528568  53.7934098  67.6581476  43.6718755  53.3404570
  68.8040303  43.6027930  54.3274020  68.6154308  34.3889381  51.1350151
  69.5613412  34.2595589  51.2038569  68.2368553  33.6504043  51.6119579
  66.7997225  32.3139357  51.0705036  65.8928680  32.0172470  51.1467749
  67.0773206  32.0169175  50.2039322  57.7175165  33.6345721  61.5204082
  57.3977950  32.7811029  61.2278456  57.1708593  33.8494299  62.2762049
  61.4955073  36.3508162  65.2373589  61.7141083  37.2825269  65.2561622
  61.9080847  35.9916136  66.0228393  68.4159291  26.8576247  57.2249277
  67.6060019  26.5123332  57.6004523  69.1043708  26.5483791  57.8136889
  65.5696010  29.1726292  51.2117015  66.4315174  29.4981191  51.4712832
  65.7546354  28.3857788  50.6990081  57.5863425  37.2548632  63.4897204
  56.8926897  36.8402585  62.9767158  58.3336416  37.2969169  62.8930623
  59.5000168  37.1866886  61.3663219  59.4770856  37.2854573  60.4145102
  59.8100804  38.0332037  61.6880385  62.1587546  39.2443041  65.4809833
  63.1130799  39.2126983  65.4139765  61.9600069  38.7833665  66.2960059
  60.5137774  44.7862660  62.4980031  60.3792242  44.0263061  61.9318029
  60.0969837  45.5103560  62.0308820  58.0021842  32.1482291  68.7472828
  58.6480706  31.6381245  69.2360053  57.7938993  32.8850972  69.3216253
  66.5225453  26.4122335  54.4996724  66.5104122  27.3564175  54.6564995
  67.4148874  26.2292481  54.2056185  69.6214364  48.3008743  56.7100831
  69.9167805  47.3919421  56.6567885  68.7202400  48.2796482  56.3881834
  54.4607618   7.6135179  45.1803225  54.3831647   8.5643004  45.2591706
  53.8569261   7.2681051  45.8378152  53.1201584   5.1236700  52.5569786
  53.6709009   4.9953763  51.7846779  52.2813060   5.4231589  52.2064678
  59.3342147   7.0451538  40.3364488  58.6603846   7.3483234  40.9449446
  59.7207969   7.8480618  39.9869945  57.5333362   7.2131210  42.5511567
  57.7085118   6.7419253  43.3657190  56.8466150   7.8396976  42.7792828
  52.0994447  10.3620573  49.3251427  52.3391046  10.9939097  50.0030446
  51.2563644  10.0108613  49.6116787  56.6122309   6.1699695  51.7292931
  56.5392481   6.9754667  52.2412236  56.1699702   6.3691661  50.9040953
  52.5739279   6.3868575  46.6550206  51.9049655   6.8714703  46.1714246
  52.4352149   6.6337796  47.5693584  56.7144548   8.4212319  53.2532864
  57.2662856   8.5843940  54.0181949  57.0550742   9.0116757  52.5812889
  56.8830971   8.1408710  47.4986895  56.4435962   7.6485089  48.1919752
  57.6339088   7.5981678  47.2578970  49.3623310   4.3320251  47.5011523
  50.1881330   4.0324023  47.1210167  49.0117362   3.5627873  47.9501312
  49.6744021   6.4632865  49.2225338  49.5398489   5.7033266  48.6563336
  49.2576084   7.1873765  48.7554126  52.8313147   7.3602182  49.4343780
  52.7145531   8.3047615  49.3322470  52.0105593   7.0575744  49.8229579
  53.8567661   8.0130444  52.6499709  54.7594908   8.0454054  52.9666204
  53.6305031   7.0830895  52.6646044  55.6121263   6.7661431  49.3109787
  54.6616894   6.7663292  49.1974160  55.9153749   6.0194165  48.7945822
  68.1563663  12.5549397  50.3117074  67.8182175  12.4390462  49.4237609
  69.0253431  12.1540562  50.2918080  64.0150479  14.4084874  46.3013965
  63.4515344  14.3174811  45.5330253  63.9002874  13.5884778  46.7816458
  61.5614911  15.9036065  49.1398186  62.3536203  15.5626890  48.7244485
  61.8011561  16.0131040  50.0600339  69.5950037  18.0755841  41.6128430
  68.9438017  18.6609922  41.2262444  70.3894400  18.6062036  41.6723468
  63.5205665  15.1644978  42.0115565  64.2936541  14.6173966  41.8728440
  63.8731063  16.0289228  42.2230026  65.3590707  16.4921361  55.2182464
  65.0680573  17.3966992  55.1029130  65.9947692  16.5337888  55.9326533
  66.2846914  13.8698209  51.8083824  66.8810486  13.6454232  51.0940786
  66.3421886  13.1282955  52.4109271  65.8571942  11.3237645  39.6434014
  66.1097463  10.8019166  38.8817477  64.9196502  11.1603790  39.7460698
  71.0725303  15.7646273  42.1497415  70.4371136  15.8380900  42.8618319
  70.7422709  16.3539872  41.4716494  65.5768231  13.2265751  41.8458389
  65.4604489  12.5510654  42.5139474  65.6870491  12.7398124  41.0290542
  67.9199772  12.6875898  45.5505079  67.5557979  12.1606519  46.2618000
  68.7766888  12.2974367  45.3771564  70.3180592  16.1782776  52.2132258
  70.0181315  17.0807815  52.1048065  69.9731652  15.9114959  53.0653410
  63.7693074  12.6296573  48.2468962  62.8443570  12.4972787  48.4546654
  64.0177487  13.4090792  48.7438904  67.5394480  10.1723455  41.5313094
  67.4194105  10.6180506  42.3698574  66.8447068  10.5208773  40.9726632
  61.1301885  12.2729847  49.0812751  61.2594266  12.5264326  49.9952163
  60.4499336  12.8657555  48.7617406  65.3001372  22.9427097  45.1803225
  65.2225402  23.8934922  45.2591706  64.6963016  22.5972969  45.8378152
  67.3977090  15.3645155  47.0157095  67.8615436  15.6432858  46.2261717
  67.1333888  14.4628599  46.8330185  64.2901171  14.9116636  49.9536858
  64.8602528  15.3403904  49.3154342  64.8809283  14.6299221  50.6521044
  66.3345976  11.4868307  43.8246660  67.0370020  11.9389351  44.2920586
  66.0026605  10.8452126  44.4526553  60.0771310   9.7451860  49.1263793
  59.2870364  10.0009388  48.6503904  60.5682558  10.5600197  49.2315834
  62.0286056  10.1096439  46.0847270  61.2317219  10.2215133  46.6030766
  61.8011648  10.4483091  45.2188161  67.8591723  16.6341142  54.0329785
  67.9236156  17.0961549  54.8687956  67.1502647  16.0038507  54.1612094
  58.3609013   9.9982350  51.5578784  58.6117052  10.8829360  51.8236360
  58.8968562   9.8186952  50.7853876  67.5739741  18.3009250  43.9008765
  67.4385416  19.1460785  44.3293613  68.1149553  18.5028527  43.1374699
  61.0269138  15.8184688  44.4736690  61.5393659  16.6127938  44.6242255
  61.6791851  15.1210978  44.4070292  62.8364023  18.9350444  46.5559443
  63.0130651  19.8568409  46.3680427  63.6320857  18.6208863  46.9853823
  62.1216380  10.9815076  56.4321606  62.0069895  10.0800333  56.7328705
  61.2660897  11.2278773  56.0806423  63.9595339  20.4528618  52.5569786
  64.5102764  20.3245681  51.7846779  63.1206814  20.7523507  52.2064678
  58.9918055  14.1473342  45.2496261  59.8293277  14.5570350  45.0329968
  59.1696323  13.2072784  45.2196454  70.8882487  11.8148423  40.9380094
  70.3729111  12.5853027  41.1768481  70.6159796  11.1413559  41.5613155
  69.1215222  15.8465738  44.4132829  68.5936584  15.1118498  44.1006066
  68.6202725  16.6240414  44.1672797  64.1803537   8.5389865  40.7935325
  63.3440849   8.8764552  41.1144600  64.0408307   8.4038845  39.8562462
  67.2667822  13.6645948  37.4167802  66.3594884  13.4335202  37.6158951
  67.7638854  12.8683567  37.6041783  70.1735901  22.3743455  40.3364488
  69.4997600  22.6775152  40.9449446  70.5601723  23.1772536  39.9869945
  70.1729406  11.2700002  44.9564838  70.9201225  11.7821400  44.6471960
  70.4420995  10.9484055  45.8169231  68.4456056  13.7658543  41.9391792
  67.5367275  13.4817576  42.0364262  68.4751140  14.1857622  41.0795099
  59.0144226  11.4864057  45.9206994  58.8168626  10.8933418  45.1958061
  58.4590890  11.1816267  46.6382933  66.9940950  11.3787164  48.0401587
  67.0489560  10.4261000  47.9644064  66.1832152  11.5346603  48.5242886
  68.1432144  15.3067287  39.2779870  67.7051574  14.5903146  38.8185508
  68.8842585  15.5343402  38.7164962  64.9333310   9.9964223  45.7991966
  64.1201175  10.2958394  46.2057158  65.4292304   9.6019912  46.5166448
  67.0841888  19.9921980  47.7326231  67.0418067  20.2182827  46.8034763
  68.0004587  19.7585355  47.8812032  65.2007689  16.8685009  47.5288193
  65.9948287  16.3735330  47.3270768  64.4899381  16.3402873  47.1655899
  70.0202533  19.2503105  51.8800561  70.0739555  19.8194041  52.6478277
  69.1517314  19.4204990  51.5154598  61.5090452  11.0128091  43.6047946
  60.5788040  10.9512547  43.8217908  61.6047924  10.4904044  42.8084587
  62.9000926   8.9520661  53.3625012  63.5723980   8.7438023  52.7137661
  62.0730713   8.7542747  52.9230245  67.7778965  17.4414031  51.2086031
  67.6390050  17.0732816  52.0811969  66.9893561  17.9561671  51.0369988
  68.3727116  22.5423128  42.5511567  68.5478872  22.0711171  43.3657190
  67.6859905  23.1688894  42.7792828  69.3284180  16.8195634  48.5974868
  68.9934012  16.7796404  49.4932518  68.8288125  16.1540350  48.1245279
  63.3028424  12.2263264  54.1227449  63.1648222  11.4943503  54.7238989
  64.2133347  12.1372164  53.8411637  65.9310724  11.9383223  53.6111129
  66.6410343  11.2976416  53.5697748  65.8880032  12.1896118  54.5337310
  62.9388202  25.6912491  49.3251427  63.1784800  26.3231015  50.0030446
  62.0957398  25.3400531  49.6116787  55.5744057  13.1714252  48.0874739
  56.2615097  12.8575982  47.4995755  55.4192186  14.0755617  47.8141991
  60.3778780   8.0604449  52.5159763  60.2936968   7.4530119  51.7810173
  59.5561486   8.5513467  52.5169259  67.4516064  21.4991613  51.7292931
  67.3786235  22.3046585  52.2412236  67.0093457  21.6983579  50.9040953
  67.2405843  20.7363383  45.2395753  66.4573365  21.2785063  45.3333977
  67.9398588  21.2537363  45.6389994  69.9114747  21.3978447  53.8851090
  70.6242719  22.0325912  53.8126991  69.4204776  21.4942313  53.0691092
  64.9626661  19.1472891  54.7056661  65.6636120  19.7809374  54.8586055
  64.4921776  19.4887622  53.9452300  69.7235121  21.7377191  46.6337381
  69.9057515  20.9198847  47.0965134  70.5468107  21.9544883  46.1962271
  70.0577286  20.6645376  43.8952430  70.5865052  20.1537831  43.2822592
  70.3205506  20.3487907  44.7597963  60.5594379  18.6809246  51.6387763
  61.1447816  17.9352933  51.7715668  60.3619217  18.9913202  52.5224427
  63.4133034  21.7160493  46.6550206  62.7443409  22.2006621  46.1714246
  63.2745904  21.9629713  47.5693584  55.1512033  11.2514846  50.3592207
  55.1896133  10.7178436  51.1529325  54.6452326  10.7250051  49.7403184
  67.5538303  23.7504237  53.2532864  68.1056611  23.9135858  54.0181949
  67.8944496  24.3408674  52.5812889  58.7820611   9.9778948  43.4346138
  59.0774052   9.0689626  43.3813192  57.8808647   9.9566687  43.1127140
  62.3114858   8.0534945  49.4173687  61.5901444   8.6670912  49.2781160
  63.1008114   8.5892709  49.3390332  69.7588032  19.2947948  48.0680449
  69.6112994  18.3664656  48.2488019  70.5841525  19.3168039  47.5837524
  64.4948767  10.1071499  49.6383310  64.3493348  10.4211802  50.5307592
  64.0173971  10.7256400  49.0854209  58.9694429  12.6476844  52.5770972
  58.4247897  13.4236652  52.7091246  59.8473779  12.9947648  52.4190093
  59.7560451  11.7746740  55.4701128  59.0142187  11.9229375  56.0565759
  59.4353196  12.0355005  54.6067878  67.7004114  21.3162718  55.2681518
  68.0091240  21.0711865  56.1404218  68.4979596  21.5209357  54.7800389
  67.7224726  23.4700628  47.4986895  67.2829716  22.9777006  48.1919752
  68.4732843  22.9273595  47.2578970  60.2017065  19.6612169  47.5011523
  61.0275085  19.3615940  47.1210167  59.8511117  18.8919791  47.9501312
  65.1698598  19.0138637  49.5709197  64.5478607  18.3509342  49.2711425
  65.8403465  19.0399769  48.8882844  64.7312105  17.5642560  43.0467657
  64.8800225  18.2478025  42.3934330  65.5378548  17.5447650  43.5617113
  62.4864738  13.5907738  44.0528726  62.2410780  12.6870068  44.2508936
  62.6560653  13.5924888  43.1108204  61.7560386   9.3236095  41.5514888
  61.0629630   9.3980450  40.8954924  61.5112137   8.5596439  42.0736405
  68.2307511  20.0590691  40.5179405  67.6581478  20.6780878  40.0649877
  68.8040304  20.6090052  41.0519327  68.6154309  11.3951503  37.8595457
  69.5613414  11.2657711  37.9283875  68.2368554  10.6566165  38.3364885
  57.7175167  10.6407843  48.2449389  57.3977951   9.7873151  47.9523763
  57.1708595  10.8556421  49.0007356  61.4955074  13.3570284  51.9618895
  61.7141084  14.2887392  51.9806929  61.9080848  12.9978259  52.7473699
  57.5863427  14.2610755  50.2142510  56.8926898  13.8464707  49.7012465
  58.3336418  14.3031291  49.6175929  59.5000169  14.1929008  48.0908525
  59.4770857  14.2916696  47.1390408  59.8100806  15.0394159  48.4125691
  62.1587547  16.2505163  52.2055140  63.1130801  16.2189106  52.1385071
  61.9600071  15.7895787  53.0205366  62.7486929  14.8206279  54.7725937
  63.5679818  15.3150358  54.7960775  63.0223737  13.9038248  54.7443505
  60.5137776  21.7924783  49.2225338  60.3792244  21.0325184  48.6563336
  60.0969838  22.5165683  48.7554126  63.6706902  22.6894100  49.4343780
  63.5539286  23.6339532  49.3322470  62.8499348  22.3867662  49.8229579
  58.0021843   9.1544413  55.4718134  58.6480707   8.6443367  55.9605360
  57.7938994   9.8913095  56.0461560  64.6961416  23.3422362  52.6499709
  65.5988662  23.3745972  52.9666204  64.4698786  22.4122813  52.6646044
  66.4515018  22.0953348  49.3109787  65.5010649  22.0955210  49.1974160
  66.7547504  21.3486083  48.7945822  69.2002768  25.3274268  51.5578784
  69.4510806  26.2121278  51.8236360  69.7362316  25.1478869  50.7853876
  69.8311810  29.4765260  45.2496261  70.6687032  29.8862268  45.0329968
  70.0090077  28.5364702  45.2196454  69.8537981  26.8155975  45.9206994
  69.6562381  26.2225336  45.1958061  69.2984645  26.5108185  46.6382933
  66.4137812  28.5006170  48.0874739  67.1008852  28.1867900  47.4995755
  66.2585941  29.4047535  47.8141991  65.9905788  26.5806763  50.3592207
  66.0289887  26.0470354  51.1529325  65.4846081  26.0541969  49.7403184
  69.6214366  25.3070866  43.4346138  69.9167807  24.3981544  43.3813192
  68.7202401  25.2858605  43.1127140  69.8088184  27.9768761  52.5770972
  69.2641652  28.7528569  52.7091246  70.6867534  28.3239566  52.4190093
  70.5954206  27.1038658  55.4701128  69.8535942  27.2521293  56.0565759
  70.2746950  27.3646923  54.6067878  69.2419424  32.9090413  48.4600457
  68.4051333  32.4812587  48.2784458  69.2143070  33.1022856  49.3971248
  68.5568921  25.9699761  48.2449389  68.2371705  25.1165069  47.9523763
  68.0102349  26.1848339  49.0007356  68.4257181  29.5902672  50.2142510
  67.7320652  29.1756625  49.7012465  69.1730172  29.6323209  49.6175929
  70.3393924  29.5220926  48.0908525  70.3164612  29.6208613  47.1390408
  70.6494560  30.3686077  48.4125691  68.8415598  24.4836331  55.4718134
  69.4874461  23.9735285  55.9605360  68.6332749  25.2205013  56.0461560
  15.3981262  33.4047761  68.1637814  14.7469242  33.9901841  67.7771828
  16.1925625  33.9353956  68.2232851  13.0699047  28.9937868  63.9677185
  12.1626109  28.7627121  64.1668334  13.5670079  28.1975487  64.1551167
  15.9767126  37.7035375  66.8873872  15.3028825  38.0067072  67.4958829
  16.3632948  38.5064455  66.5379329  13.9463369  30.6359206  65.8289254
  13.5082799  29.9195065  65.3694891  14.6873810  30.8635321  65.2674345
  14.1758342  37.8715047  69.1020951  14.3510097  37.4003090  69.9166573
  13.4891130  38.4980813  69.3302211  18.0674596  29.4943588  65.4221312
  17.4503767  28.7690416  65.3254364  17.5991085  30.2552948  65.0788386
  18.8912282  32.8182760  69.5413951  19.1672125  32.7039354  70.4507825
  18.0216780  32.4200245  69.5026124  18.9548695  35.9654094  71.0616796
  19.1285572  35.4000516  70.3090649  19.4477586  36.7654989  70.8796286
  19.9423867  35.2820858  68.1613695  20.6374772  35.9027551  68.3801009
  20.2847017  34.4316210  68.4366073  21.8415290  32.7320564  69.6901026
  22.3666614  33.0707837  68.9650346  21.7537643  31.7967579  69.5064160
  14.0338736  35.3882610  67.0688788  13.4612703  36.0072797  66.6159260
  14.6071529  35.9381972  67.6028710  17.2535995  35.6719760  68.1997371
  18.1866668  35.6065322  68.4030246  17.1659208  36.5076027  67.7411903
  19.8824012  34.9885631  65.1601318  19.8037644  34.6545494  66.0537076
  20.7033679  35.4807398  65.1592791  17.4527964  32.3053626  64.7811296
  18.1563814  32.5103628  65.3968952  16.7290613  32.8730388  65.0460380
  19.3614661  32.7436155  66.8309757  20.1960265  32.3117354  66.6487231
  19.1999004  32.5718169  67.7586651  19.0160553  29.2468268  68.1966096
  18.9609357  29.0812540  67.2554540  18.3906609  29.9544301  68.3528286
  27.9898936  43.2605806  76.9264933  28.6277346  43.1412554  76.2228273
  27.8719779  44.2086650  76.9852885  24.7988643  43.2133234  76.8626458
  24.4607154  43.0974299  75.9746993  25.6678411  42.8124399  76.8427464
  20.6575458  45.0668711  72.8523349  20.0940323  44.9758648  72.0839637
  20.5427853  44.2468615  73.3325841  20.1630644  45.8228816  68.5624948
  20.9361520  45.2757803  68.4237824  20.5156043  46.6873065  68.7739410
  22.4996922  41.9821482  66.1943398  22.7522443  41.4603003  65.4326861
  21.5621481  41.8187627  66.2970082  27.5440205  40.9857260  74.0018141
  28.3303294  40.5676683  73.6508558  27.8078909  41.8903352  74.1699790
  27.7150282  46.4230110  68.7006798  27.0796115  46.4964737  69.4127703
  27.3847689  47.0123709  68.0225877  32.9448632  40.9232493  74.9051120
  33.6773804  40.3531710  75.1388949  32.1887988  40.5354094  75.3457625
  22.2193211  43.8849588  68.3967773  22.1029469  43.2094491  69.0648857
  22.3295471  43.3981962  67.5799926  24.5624752  43.3459735  72.1014462
  24.1982959  42.8190356  72.8127384  25.4191868  42.9558204  71.9280948
  20.4118053  43.2880410  74.7978346  19.4868550  43.1556624  75.0056037
  20.6602466  44.0674629  75.2948288  30.3602716  39.3549154  76.4439078
  29.4519593  39.2864562  76.1497839  30.3090311  39.8321099  77.2720904
  24.1819459  40.8307292  68.0822478  24.0619085  41.2764343  68.9207958
  23.4872048  41.1792610  67.5236016  29.8804526  41.3028765  68.9102812
  30.7922382  41.5356152  68.7350509  29.3714173  41.8865809  68.3477890
  24.0402070  46.0228992  73.5666478  24.5040415  46.3016695  72.7771101
  23.7758868  45.1212436  73.3839569  22.9770956  42.1452144  70.3756043
  23.6794999  42.5973188  70.8429970  22.6451584  41.5035963  71.0035937
  18.6711035  40.7680276  72.6356654  17.8742198  40.8798970  73.1540149
  18.4436627  41.1066928  71.7697544  24.2164720  48.9593087  70.4518149
  24.0810395  49.8044622  70.8802996  24.7574533  49.1612364  69.6884082
  17.6694118  46.4768525  71.0246074  18.1818638  47.2711775  71.1751638
  18.3216831  45.7794815  70.9579675  27.5307467  42.4732260  67.4889477
  27.0154090  43.2436864  67.7277865  27.2584775  41.7997396  68.1122539
  25.1154578  37.3181960  72.5474716  24.2596174  36.9288811  72.3680354
  25.5281530  37.3973921  71.6874501  32.5041741  45.2264614  69.4242651
  31.7271184  44.8875774  68.9797813  33.1833222  45.2317237  68.7497616
  27.3193770  40.3459352  69.3149258  27.0143906  40.6605501  70.1659402
  28.2724212  40.4240772  69.3576591  25.7640202  46.5049575  70.9642212
  25.2361563  45.7702335  70.6515450  25.2627705  47.2824251  70.7182181
  29.5538507  43.0542968  74.1313200  30.0670388  43.6872960  74.6334910
  30.2039731  42.4544164  73.7656560  20.8228517  39.1973702  67.3444709
  19.9865829  39.5348389  67.6653984  20.6833286  39.0622682  66.4071846
  26.8160881  53.0327293  66.8873872  26.1422580  53.3358989  67.4958829
  27.2026703  53.8356373  66.5379329  26.0319337  40.5292424  76.3771541
  25.1141899  40.7507371  76.2193229  26.4479481  40.6038734  75.5183248
  26.8154385  41.9283840  71.5074221  27.5626204  42.4405237  71.1981343
  27.0845975  41.6067892  72.3678615  25.0881035  44.4242380  68.4901175
  24.1792255  44.1401413  68.5873645  25.1176119  44.8441459  67.6304482
  30.3200303  48.0348970  72.2592343  29.8662630  47.1939880  72.3157534
  29.6894270  48.6710368  72.5967123  29.2633222  38.9640956  73.4893010
  28.5255979  38.4518342  73.8203253  29.5159996  38.5241337  72.6776287
  23.6365929  42.0371001  74.5910971  23.6914539  41.0844837  74.5153447
  22.8257131  42.1930440  75.0752269  24.7857123  45.9651124  65.8289254
  24.3476553  45.2486983  65.3694891  25.5267564  46.1927239  65.2674345
  21.5758289  40.6548061  72.3501350  20.7626155  40.9542231  72.7566542
  22.0717284  40.2603749  73.0675832  23.7266867  50.6505818  74.2835614
  23.6843046  50.8766664  73.3544146  24.6429566  50.4169192  74.4321416
  32.9030238  44.2408321  71.8865573  32.7648137  44.4309917  70.9586762
  32.5466457  45.0027704  72.3433624  21.8432668  47.5268847  74.0797577
  22.6373267  47.0319167  73.8780152  21.1324360  46.9986710  73.7165283
  18.1515432  41.6711928  70.1557330  17.2213020  41.6096384  70.3727292
  18.2472903  41.1487881  69.3593971  18.0700981  38.1966741  72.7435571
  18.3307798  39.1112074  72.6344732  18.8918153  37.7291184  72.8932184
  25.0152096  53.2006965  69.1020951  25.1903852  52.7295008  69.9166573
  24.3284884  53.8272731  69.3302211  25.9709159  47.4779471  75.1484252
  25.6358992  47.4380241  76.0441902  25.4713105  46.8124187  74.6754662
  28.9068351  44.8235506  65.4221312  28.2897521  44.0982334  65.3254364
  28.4384839  45.5844866  65.0788386  23.8830823  51.3947220  71.7905136
  23.0998345  51.9368900  71.8843361  24.5823568  51.9121200  72.1899378
  27.1927473  37.2041850  74.4339342  27.6896172  36.4511812  74.1140412
  26.4214454  37.2406166  73.8682551  28.2757254  45.9613537  72.0077765
  27.3413532  46.0814999  71.8382470  28.4533922  45.0586004  71.7437775
  23.7762442  39.3459233  74.1611026  23.4060229  38.7930273  74.8491932
  24.2721534  38.7417366  73.6086026  31.6629805  41.8030856  72.5427799
  32.1290257  42.6358848  72.4688102  32.1137305  41.3375838  73.2473058
  29.7306036  48.1474677  69.5413951  30.0065880  48.0331272  70.4507825
  28.8610535  47.7492162  69.5026124  26.3660100  52.3961028  73.1846765
  26.5482495  51.5782684  73.6474517  27.1893086  52.6128721  72.7471655
  26.7002266  51.3229213  70.4461813  27.2290032  50.8121668  69.8331976
  26.9630485  51.0071744  71.3107347  15.4245591  40.6362785  69.9855522
  15.7199032  39.7273463  69.9322575  14.5233626  40.6150525  69.6636524
  17.1533432  38.3176883  70.1094847  16.8246138  37.4374262  69.9269953
  17.5072803  38.2624551  70.9971236  26.4013011  49.9531785  74.6189832
  26.2537973  49.0248493  74.7997402  27.2266505  49.9751876  74.1346907
  20.2675255  38.6049853  70.4770324  20.6071328  39.1335774  69.7548933
  20.7147376  38.9430259  71.2528891  22.2543402  37.1024474  68.6763617
  22.9751765  37.4805727  68.1727334  21.6308707  37.8213351  68.7798595
  26.3974525  37.8069623  69.6121949  26.6138140  38.6894261  69.3110778
  25.9168593  37.4155837  68.8827591  29.7942449  51.2946012  71.0616796
  29.9679327  50.7292434  70.3090649  30.2871340  52.0946907  70.8796286
  22.4007026  36.6372265  71.5061154  22.5222937  35.7088911  71.7052041
  22.1109068  36.6510951  70.5939469  35.6481840  44.0582435  72.6807096
  36.0912986  43.3089760  72.2826219  34.7708351  44.0492571  72.2980828
  30.7817622  50.6112776  68.1613695  31.4768526  51.2319469  68.3801009
  31.1240772  49.7608127  68.4366073  32.6809045  48.0612482  69.6901026
  33.2060369  48.3999754  68.9650346  32.5931397  47.1259497  69.5064160
  21.3737085  48.2226397  69.5977041  21.5225205  48.9061862  68.9443714
  22.1803528  48.2031487  70.1126497  19.1289717  44.2491575  70.6038110
  18.8835759  43.3453905  70.8018320  19.2985632  44.2508725  69.6617588
  18.3985365  39.9819932  68.1024271  17.7054610  40.0564287  67.4464307
  18.1537117  39.2180276  68.6245788  24.8732490  50.7174528  67.0688788
  24.3006457  51.3364715  66.6159260  25.4465284  51.2673889  67.6028710
  28.0929750  51.0011678  68.1997371  29.0260423  50.9357240  68.4030246
  28.0052963  51.8367945  67.7411903  30.7217766  50.3177548  65.1601318
  30.6431398  49.9837412  66.0537076  31.5427433  50.8099316  65.1592791
  31.2301173  33.7191347  74.3731733  31.0325994  33.4106435  75.2575065
  31.8400879  34.4452985  74.5029663  25.0584271  34.5222207  70.5003967
  24.2485000  34.1769292  70.8759213  25.7468688  34.2129750  71.0891579
  26.9874820  33.6000253  72.1228264  27.5405858  34.0195707  72.7818287
  27.2244906  32.6736002  72.1651220  30.3653627  35.7100779  71.6306928
  29.7852296  36.3685583  71.2484981  30.0989559  34.8878123  71.2194346
  28.8157193  35.1105836  73.8328249  29.3156972  35.2222371  73.0242567
  29.4592801  34.8066889  74.4729057  32.4993041  37.8947390  74.4017616
  33.2753431  38.3843842  74.6742233  31.7741175  38.3205444  74.8589485
  34.9365600  38.6075009  75.4591556  35.5310090  38.3670745  74.7484865
  35.0092183  37.8882140  76.0865093  28.2921718  47.6345544  64.7811296
  28.9957568  47.8395546  65.3968952  27.5684367  48.2022305  65.0460380
  29.1219529  43.3855405  70.9013567  29.0654730  43.8423956  70.0621199
  29.6747871  42.6246089  70.7236409  32.9324334  39.1745137  71.7263686
  32.6761269  38.7741772  72.5571894  32.3077203  39.8888931  71.6013825
  37.2436672  41.9141210  74.2334978  36.6836230  41.9834399  75.0066540
  36.6380176  41.7382195  73.5134474  30.2008416  48.0728073  66.8309757
  31.0354020  47.6409271  66.6487231  30.0392759  47.9010086  67.7586651
  29.8554308  44.5760186  68.1966096  29.8003112  44.4104458  67.2554540
  29.2300363  45.2836219  68.3528286  23.1650433  34.0768295  67.7751414
  23.1529103  35.0210135  67.9319685  24.0573855  33.8938441  67.4810875
  33.3390676  57.3113399  66.1943398  33.5916197  56.7894921  65.4326861
  32.4015236  57.1479545  66.2970082  35.0423993  53.7041552  67.0975811
  35.2098395  54.5721789  67.4646282  34.8521162  53.8668834  66.1737100
  31.6622271  54.5265620  67.3444709  30.8259583  54.8640307  67.6653984
  31.5227041  54.3914600  66.4071846  34.7486556  59.6521703  63.9677185
  33.8413618  59.4210956  64.1668334  35.2457588  58.8559322  64.1551167
  31.5360651  54.3712848  64.5442616  30.6590118  54.2501648  64.1804863
  32.0118404  53.5798926  64.2921505  26.2639345  55.9654703  69.9855522
  26.5592786  55.0565381  69.9322575  25.3627381  55.9442442  69.6636524
  27.9927187  53.6468800  70.1094847  27.6639893  52.7666179  69.9269953
  28.3466557  53.5916469  70.9971236  33.0937157  52.4316392  68.6763617
  33.8145519  52.8097645  68.1727334  32.4702461  53.1505269  68.7798595
  29.2379120  55.3111850  68.1024271  28.5448364  55.3856205  67.4464307
  28.9930871  54.5472194  68.6245788  36.0973043  57.3827258  64.4104841
  37.0432148  57.2533466  64.4793259  35.7187288  56.6441920  64.8874269
  33.0514745  52.1664170  64.4871705  33.9133909  52.4919068  64.7467523
  33.2365089  51.3795666  63.9744771  34.0044188  49.4060213  67.7751414
  33.9922858  50.3502053  67.9319685  34.8967610  49.2230358  67.4810875
  15.3981264  10.4109883  54.8883120  14.7469244  10.9963964  54.5017134
  16.1925627  10.9416078  54.9478158  21.6647988   6.9034819  56.1487957
  20.8877430   6.5645979  55.7043119  22.3439469   6.9087442  55.4742922
  13.0699049   5.9999990  50.6922492  12.1626110   5.7689244  50.8913641
  13.5670081   5.2037610  50.8796474  15.9767128  14.7097497  53.6119178
  15.3028826  15.0129194  54.2204136  16.3632950  15.5126578  53.2624635
  13.9463370   7.6421329  52.5534561  13.5082800   6.9257188  52.0940198
  14.6873811   7.8697444  51.9919652  14.1758343  14.8777170  55.8266257
  14.3510098  14.4065213  56.6411880  13.4891131  15.5042936  56.0547518
  18.0674598   6.5005710  52.1466618  17.4503768   5.7752539  52.0499671
  17.5991086   7.2615071  51.8033693  18.8912283   9.8244882  56.2659258
  19.1672127   9.7101477  57.1753132  18.0216782   9.4262367  56.2271431
  18.9548696  12.9716217  57.7862103  19.1285573  12.4062639  57.0335956
  19.4477587  13.7717111  57.6041593  19.9423868  12.2882981  54.8859001
  20.6374773  12.9089674  55.1046316  20.2847018  11.4378332  55.1611379
  21.8415291   9.7382686  56.4146332  22.3666616  10.0769959  55.6895652
  21.7537644   8.8029702  56.2309467  14.0338737  12.3944733  53.7934095
  13.4612704  13.0134920  53.3404567  14.6071530  12.9444094  54.3274017
  17.2535997  12.6781883  54.9242677  18.1866670  12.6127444  55.1275553
  17.1659209  13.5138150  54.4657210  19.8824013  11.9947753  51.8846625
  19.8037645  11.6607617  52.7782383  20.7033680  12.4869521  51.8838097
  17.4527965   9.3115749  51.5056603  18.1563815   9.5165751  52.1214259
  16.7290614   9.8792510  51.7705687  19.3614662   9.7498278  53.5555063
  20.1960266   9.3179476  53.3732538  19.1999005   9.5780291  54.4831958
  19.0160555   6.2530391  54.9211403  18.9609358   6.0874662  53.9799847
  18.3906610   6.9606424  55.0773592  27.9898938  20.2667929  63.6510240
  28.6277347  20.1474676  62.9473580  27.8719780  21.2148773  63.7098192
  24.7988644  20.2195357  63.5871765  24.4607155  20.1036422  62.6992299
  25.6678412  19.8186522  63.5672771  20.6575460  22.0730833  59.5768656
  20.0940325  21.9820770  58.8084943  20.5427855  21.2530738  60.0571148
  18.2039891  23.5682025  62.4152876  18.9961183  23.2272850  61.9999175
  18.4436542  23.6777000  63.3355029  20.1630645  22.8290938  55.2870255
  20.9361521  22.2819925  55.1483131  20.5156044  23.6935188  55.4984716
  22.4996923  18.9883604  52.9188705  22.7522444  18.4665126  52.1572168
  21.5621482  18.8249750  53.0215388  27.5440206  17.9919383  60.7263448
  28.3303295  17.5738806  60.3753865  27.8078910  18.8965475  60.8945096
  32.9448633  17.9294616  61.6296426  33.6773805  17.3593833  61.8634256
  32.1887989  17.5416216  62.0702932  22.2193212  20.8911710  55.1213080
  22.1029470  20.2156614  55.7894164  22.3295472  20.4044084  54.3045233
  24.5624753  20.3521857  58.8259769  24.1982960  19.8252478  59.5372690
  25.4191869  19.9620326  58.6526254  24.2030240  15.3811757  53.8221117
  24.3704642  16.2491993  54.1891589  24.0127409  15.5439039  52.8982407
  26.9605573  23.8428736  65.4886948  26.6606296  24.7453775  65.3802755
  26.6156633  23.5760919  66.3408101  20.4118055  20.2942533  61.5223652
  19.4868551  20.1618747  61.7301344  20.6602468  21.0736752  62.0193595
  30.3602717  16.3611276  63.1684385  29.4519594  16.2926685  62.8743146
  30.3090313  16.8383221  63.9966211  24.1819461  17.8369415  54.8067784
  24.0619086  18.2826465  55.6453265  23.4872049  18.1854732  54.2481322
  29.8804527  18.3090888  55.6348118  30.7922383  18.5418275  55.4595816
  29.3714174  18.8927932  55.0723197  28.4874109  23.2916706  63.0261700
  27.8582972  23.4562420  62.3237768  28.0999771  23.7058316  63.7972664
  29.6214273  21.8731103  66.9801407  29.8331168  22.5162863  66.3035788
  29.5744021  21.0393420  66.5123337  24.0402071  23.0291114  60.2911785
  24.5040417  23.3078817  59.5016407  23.7758869  22.1274559  60.1084876
  20.9326152  22.5762596  63.2291548  21.5027509  23.0049864  62.5909033
  21.5234264  22.2945181  63.9275734  22.9770957  19.1514267  57.1001350
  23.6795000  19.6035310  57.5675276  22.6451586  18.5098086  57.7281243
  30.7360101  24.7503059  65.1523764  31.5577544  24.3483246  64.8706446
  30.7322504  24.6471293  66.1039880  17.6694119  23.4830647  57.7491380
  18.1818640  24.2773898  57.8996945  18.3216832  22.7856938  57.6824982
  19.4789004  26.5996404  59.8314134  19.6555632  27.5214368  59.6435117
  20.2745837  26.2854823  60.2608513  20.6020319  28.1174577  65.8324476
  21.1527744  27.9891641  65.0601470  19.7631795  28.4169466  65.4819369
  27.9414436  26.8681576  69.3345199  27.9232912  27.6890457  68.8425468
  28.8634356  26.7435651  69.5595340  15.6343036  21.8119302  58.5250951
  16.4718258  22.2216310  58.3084659  15.8121304  20.8718744  58.4951145
  27.5307468  19.4794382  54.2134784  27.0154091  20.2498987  54.4523171
  27.2584776  18.8059518  54.8367845  25.1154579  14.3244083  59.2720022
  24.2596175  13.9350933  59.0925661  25.5281531  14.4036044  58.4119808
  27.3193771  17.3521474  56.0394565  27.0143907  17.6667624  56.8904708
  28.2724213  17.4302894  56.0821898  29.5538508  20.0605091  60.8558507
  30.0670390  20.6935083  61.3580217  30.2039732  19.4606286  60.4901867
  20.8228518  16.2035825  54.0690016  19.9865830  16.5410512  54.3899291
  20.6833287  16.0684805  53.1317153  26.0319339  17.5354546  63.1016848
  25.1141900  17.7569493  62.9438536  26.4479482  17.6100857  62.2428555
  26.8154387  18.9345962  58.2319528  27.5626205  19.4467359  57.9226650
  27.0845976  18.6130015  59.0923921  29.2633224  15.9703078  60.2138317
  28.5255980  15.4580465  60.5448560  29.5159997  15.5303460  59.4021594
  15.6569207  19.1510017  59.1961684  15.4593607  18.5579378  58.4712751
  15.1015871  18.8462227  59.9137623  23.6365931  19.0433123  61.3156277
  23.6914541  18.0906960  61.2398754  22.8257133  19.1992563  61.7997576
  21.5758291  17.6610183  59.0746656  20.7626156  17.9604354  59.4811848
  22.0717285  17.2665872  59.7921139  32.9299619  23.3146971  63.6222151
  33.3636126  23.2222260  64.4705205  33.6431200  23.2904471  62.9842167
  26.6627514  26.9149065  65.1555251  26.7164536  27.4840001  65.9232967
  25.7942295  27.0850950  64.7909288  18.1515433  18.6774051  56.8802636
  17.2213021  18.6158506  57.0972599  18.2472905  18.1550004  56.0839278
  18.0700982  15.2028864  59.4680878  18.3307799  16.1174197  59.3590039
  18.8918154  14.7353306  59.6177491  33.7915168  23.3570671  66.1555036
  33.9851059  24.2616482  66.4014311  33.6915787  22.8978090  66.9893621
  24.4203945  25.1059991  64.4840721  24.2815031  24.7378775  65.3566659
  23.6318542  25.6207631  64.3124679  19.5813183  33.3558450  62.6006118
  19.8209781  33.9876974  63.2785136  18.7382379  33.0046490  62.8871477
  20.6966898  16.0483052  51.2687923  19.8196364  15.9271853  50.9050169
  21.1724651  15.2569131  51.0166811  30.5639891  24.5036120  68.0386378
  29.6766670  24.1662042  68.1612777  31.1338442  23.7719152  68.2755144
  24.0941044  29.1637573  65.0047622  24.0211216  29.9692544  65.5166926
  23.6518438  29.3629539  64.1795643  27.1927474  14.2103972  61.1584648
  27.6896174  13.4573935  60.8385719  26.4214456  14.2468289  60.5927858
  26.5539728  29.0624407  67.1605780  27.2667700  29.6971872  67.0881682
  26.0629757  29.1588273  66.3445782  23.7762443  16.3521355  60.8856333
  23.4060230  15.7992396  61.5737239  24.2721535  15.7479489  60.3331333
  21.6051641  26.8118850  67.9811351  22.3061101  27.4455333  68.1340745
  21.1346756  27.1533582  67.2206990  17.2019360  26.3455205  64.9142454
  17.7872796  25.5998893  65.0470358  17.0044198  26.6559162  65.7979118
  20.0558015  29.3806453  59.9304896  19.3868390  29.8652580  59.4468936
  19.9170884  29.6275673  60.8448275  24.1963283  31.4150196  66.5287554
  24.7481591  31.5781818  67.2936640  24.5369477  32.0054634  65.8567579
  15.4245592  17.6424908  56.7100828  15.7199033  16.7335586  56.6567882
  14.5233628  17.6212647  56.3881831  29.3966579  27.1641192  65.1430787
  28.4496915  27.0446543  65.0709113  29.7449352  26.2763690  65.2257048
  17.1533433  15.3239005  56.8340153  16.8246140  14.4436384  56.6515259
  17.5072804  15.2686674  57.7216543  20.2675257  15.6111975  57.2015631
  20.6071329  16.1397896  56.4794239  20.7147377  15.9492381  57.9774198
  22.2543404  14.1086597  55.4008924  22.9751766  14.4867850  54.8972641
  21.6308708  14.8275474  55.5043902  26.3974527  14.8131746  56.3367256
  26.6138141  15.6956384  56.0356084  25.9168594  14.4217959  55.6072898
  22.4007027  13.6434387  58.2306460  22.5222938  12.7151033  58.4297348
  22.1109069  13.6573073  57.3184776  30.7817623  27.6174899  54.8859001
  31.4768527  28.2381591  55.1046316  31.1240773  26.7670250  55.1611379
  24.3429095  28.9808678  68.5436209  24.6516221  28.7357825  69.4158908
  25.1404577  29.1855316  68.0555079  16.8442046  27.3258128  60.7766213
  17.6700066  27.0261900  60.3964857  16.4936098  26.5565751  61.2256002
  33.9919024  24.9696916  69.2772280  33.7003832  25.3326896  70.1135741
  33.3791155  24.2563924  69.0985612  32.2406212  20.0929530  67.7452338
  32.7160334  20.2857177  66.9371190  31.3171778  20.1488716  67.4995722
  19.1289719  21.2553698  57.3283416  18.8835761  20.3516028  57.5263627
  19.2985633  21.2570848  56.3862894  18.3985366  16.9882055  54.8269578
  17.7054611  17.0626410  54.1709614  18.1537118  16.2242399  55.3491095
  33.4195959  20.1901410  65.0922943  33.3872279  19.2517411  65.2782627
  34.0296583  20.2685447  64.3588768  25.2579290  19.0597463  51.1350147
  26.2038395  18.9303671  51.2038566  24.8793535  18.3212125  51.6119576
  33.5690447  16.9812454  65.1381227  33.0529496  16.1970910  64.9511155
  34.4530396  16.6531170  65.3027746  31.2301174  10.7253469  61.0977039
  31.0325995  10.4168557  61.9820371  31.8400880  11.4515108  61.2274969
  39.2372509  21.2517417  64.2328980  39.9675897  20.9902705  64.7936684
  38.6279454  20.5146139  64.2731048  37.3187806  19.3925280  64.8303431
  36.5920969  19.2581244  64.2219923  36.9035093  19.7002108  65.6360149
  23.4422207  16.9847439  51.0705033  22.5353662  16.6880552  51.1467746
  23.7198188  16.6877258  50.2039319  25.0584273  11.5284329  57.2249274
  24.2485001  11.1831414  57.6004520  25.7468690  11.2191873  57.8136886
  26.9874821  10.6062376  58.8473571  27.5405860  11.0257829  59.5063594
  27.2244907   9.6798124  58.8896527  22.2120992  13.8434375  51.2117012
  23.0740156  14.1689273  51.4712829  22.3971336  13.0565871  50.6990078
  30.3653628  12.7162901  58.3552235  29.7852297  13.3747705  57.9730287
  30.0989561  11.8940246  57.9439652  28.8157194  12.1167959  60.5573555
  29.3156973  12.2284493  59.7487874  29.4592802  11.8129012  61.1974364
  16.1425150  21.8574968  61.3663216  16.1195838  21.9562655  60.4145099
  16.4525786  22.7040119  61.6880382  29.1478506  14.8762992  57.4108583
  28.2604361  15.1612642  57.1928778  29.5632495  14.7156755  56.5635860
  32.4993042  14.9009513  61.1262922  33.2753432  15.3905965  61.3987539
  31.7741176  15.3267567  61.5834792  34.9365601  15.6137132  62.1836863
  35.5310092  15.3732868  61.4730171  35.0092185  14.8944262  62.8110399
  17.1562757  29.4570743  62.4980028  17.0217224  28.6971144  61.9318026
  16.7394819  30.1811643  62.0308817  32.9324336  16.1807259  58.4508993
  32.6761270  15.7803895  59.2817201  32.3077204  16.8951053  58.3259132
  20.3131882  30.3540060  62.7098471  20.1964267  31.2985492  62.6077161
  19.4924329  30.0513621  63.0984270  23.1650435  11.0830418  54.4996721
  23.1529104  12.0272258  54.6564992  24.0573856  10.9000563  54.2056182
  21.3386397  31.0068322  65.9254399  22.2413643  31.0391932  66.2420894
  21.1123767  30.0768773  65.9400735  31.4969214  37.4022751  59.5768656
  30.9334079  37.3112688  58.8084943  31.3821609  36.5822655  60.0571148
  36.1202181  36.7022126  69.5457970  36.1090822  36.3074925  68.6738474
  36.2822821  35.9688199  70.1391742  31.0024400  38.1582856  55.2870255
  31.7755276  37.6111843  55.1483131  31.3549799  39.0227105  55.4984716
  32.8409442  39.4859238  68.4937154  32.5499308  40.3904869  68.3783820
  33.4766427  39.5275766  69.2081224  33.7665649  36.8636087  65.0838514
  34.3629222  36.6392109  64.3695477  33.8240621  36.1220832  65.6863962
  38.5544038  38.7584151  55.4252105  37.9189871  38.8318777  56.1373009
  38.2241444  39.3477750  54.7471184  43.7842388  33.2586534  61.6296426
  44.5167560  32.6885750  61.8634256  43.0281743  32.8708134  62.0702932
  41.3067808  26.9708108  66.0891035  40.9751133  27.8403519  65.8652250
  40.7113421  26.6544392  66.7685065  37.7999328  39.1720654  65.4886948
  37.5000051  40.0745692  65.3802755  37.4550387  38.9052837  66.3408101
  31.2511809  35.6234451  61.5223652  30.3262305  35.4910665  61.7301344
  31.4996222  36.4028670  62.0193595  35.2737337  33.1092839  71.1119282
  34.4970671  33.6686760  71.1022147  35.9127900  33.5949622  71.6334153
  43.0658118  29.8919632  64.9462259  42.4232498  30.1852165  64.3002054
  42.5613046  29.7772553  65.7515456  33.5283709  35.9178293  70.6737249
  34.2698394  36.4563337  70.3972073  32.8220695  36.5444582  70.8308801
  39.0039049  38.0607433  69.2709411  39.4122405  37.6189844  68.5264043
  38.2816311  37.4860061  69.5243604  38.5069564  30.6584408  68.3024141
  38.2630496  31.4126469  67.7658417  38.7829495  31.0369756  69.1371389
  40.4608027  37.2023021  66.9801407  40.6724922  37.8454781  66.3035788
  40.4137775  36.3685337  66.5123337  33.8164712  34.4806184  57.1001350
  34.5188755  34.9327228  57.5675276  33.4845340  33.8390003  57.7281243
  32.2645073  33.0717941  71.4752559  31.6343734  33.7534222  71.7087956
  32.1581161  32.9601023  70.5305698  41.5753855  40.0794976  65.1523764
  42.3971299  39.6775163  64.8706446  41.5716258  39.9763210  66.1039880
  29.5104791  33.1034316  59.3601960  28.7135954  33.2153011  59.8785456
  29.2830383  33.4420968  58.4942851  35.3410459  39.6279019  67.3084475
  35.4054891  40.0899427  68.1442647  34.6321382  38.9976384  67.4366785
  25.8427749  32.9920227  64.8333474  26.0935787  33.8767237  65.0991050
  26.3787297  32.8124829  64.0608566  49.6659848  36.4233725  61.5008736
  48.9123557  35.8541123  61.3452740  49.8007389  36.3896389  62.4479371
  35.0558476  41.2947127  57.1763455  34.9204151  42.1398663  57.6048303
  35.5968289  41.4966405  56.4129389  34.4593777  28.7896586  71.4298067
  35.2003490  29.3903739  71.3502530  34.6911700  28.0474224  70.8716110
  29.6035115  33.9752953  69.7076297  29.4888630  33.0738210  70.0083396
  28.7479633  34.2216650  69.3561113  36.6826953  41.9170693  71.3063797
  36.2390807  41.1307072  70.9884702  37.3444166  42.1049844  70.6407688
  38.7808191  42.1973493  69.3345199  38.7626666  43.0182374  68.8425468
  39.7028111  42.0727569  69.5595340  35.2381245  39.7117623  70.1768707
  35.7709582  38.9505911  69.9468015  34.7095326  39.4191275  70.9192861
  38.4050940  24.8177689  65.7062349  38.0615209  25.7079331  65.6301459
  38.7729902  24.6279346  64.8431934  37.6554637  45.3681333  53.6119178
  36.9816335  45.6713030  54.2204136  38.0420459  46.1710413  53.2624635
  40.1026978  31.2994996  60.2138317  39.3649735  30.7872382  60.5448560
  40.3553752  30.8595378  59.4021594  32.4152045  32.9902101  59.0746656
  31.6019911  33.2896271  59.4811848  32.9111039  32.5957790  59.7921139
  38.0126257  33.4543925  67.9061550  38.3675645  33.6815398  68.7656016
  38.6598388  33.7862302  67.2838806  43.7423994  36.5762361  58.6110879
  43.6041892  36.7663957  57.6832068  43.3860213  37.3381744  59.0678930
  37.5021268  42.2440982  65.1555251  37.5558291  42.8131919  65.9232967
  36.6336050  42.4142867  64.7909288  28.9909187  34.0065969  56.8802636
  28.0606775  33.9450424  57.0972599  29.0866659  33.4841921  56.0839278
  44.6308923  38.6862589  66.1555036  44.8244813  39.5908399  66.4014311
  44.5309541  38.2270008  66.9893621  36.2845234  28.5720479  68.6545363
  35.6373149  29.2710429  68.5609840  37.0546249  29.0056623  69.0221612
  39.6924032  38.8369332  71.7295917  39.5409538  38.6079883  70.8126000
  39.6828711  39.7939933  71.7427262  36.4609368  36.4101244  66.7142183
  37.3901428  36.5612404  66.5411151  36.0400398  36.4985265  65.8590830
  35.2597700  40.4351909  64.4840721  35.1208785  40.0670693  65.3566659
  34.4712296  40.9499548  64.3124679  35.8545852  45.5361005  55.8266257
  36.0297607  45.0649048  56.6411880  35.1678640  46.1626771  56.0547518
  30.7847159  35.2201141  67.3982140  30.6466957  34.4881380  67.9993679
  31.6952082  35.1310042  67.1166328  33.4129460  34.9321101  66.8865819
  34.1229078  34.2914293  66.8452438  33.3698768  35.1833996  67.8092000
  41.4016238  41.8688454  69.8072399  41.3428784  41.1847674  69.1402982
  41.8035757  42.6107444  69.3553025  32.1258394  31.9186319  68.7061459
  31.5895751  31.4677057  69.3583055  31.5375102  32.0532228  67.9631923
  41.4033646  39.8328038  68.0386378  40.5160424  39.4953960  68.1612777
  41.9732197  39.1011069  68.2755144  27.8597515  31.0542326  65.7914453
  27.7755704  30.4467996  65.0564863  27.0380221  31.5451345  65.7923950
  34.9334799  44.4929490  65.0047622  34.8604970  45.2984462  65.5166926
  34.4912192  44.6921456  64.1795643  34.7224579  43.7301260  58.5150443
  33.9392100  44.2722941  58.6088668  35.4217324  44.2475240  58.9144684
  45.8850986  35.2436255  62.8002940  45.8740862  36.1260971  62.4296873
  45.0168365  34.8907806  62.6057477  37.3933482  44.3916324  67.1605780
  38.1061455  45.0263789  67.0881682  36.9023511  44.4880190  66.3445782
  32.4445396  42.1410768  67.9811351  33.1454855  42.7747251  68.1340745
  31.9740511  42.4825499  67.2206990  40.4740223  26.5065483  63.3064007
  39.5603303  26.7369710  63.4746214  40.9033325  26.5903927  64.1578040
  40.2446682  34.6955375  65.8063901  39.5918132  34.9431283  65.1516354
  40.6227062  33.8819514  65.4726379  36.2934255  35.4375186  72.2929938
  35.6174892  35.3369316  72.9632314  37.1161889  35.2814400  72.7565936
  35.0357038  46.7442114  66.5287554  35.5875346  46.9073735  67.2936640
  35.3763231  47.3346552  65.8567579  30.0121531  29.0917264  67.1309439
  30.0762858  29.9532095  66.7186837  29.9488651  28.4791265  66.3981798
  29.4873804  31.1640396  70.7782473  30.1145842  30.7817474  71.3919998
  28.6301722  30.9454598  71.1438166  39.8867912  41.5703371  72.3836209
  40.4307816  42.1833330  71.8891164  39.3054757  42.1282950  72.9003222
  26.2639346  32.9716825  56.7100828  26.5592787  32.0627504  56.6567882
  25.3627382  32.9504565  56.3881831  38.1725425  44.6924089  63.5151237
  38.0476565  43.8913829  63.0062182  38.8304516  45.1870283  63.0265207
  40.2360333  42.4933110  65.1430787  39.2890669  42.3738461  65.0709113
  40.5843107  41.6055608  65.2257048  32.5959907  28.3827248  68.9669029
  33.1194309  28.6289545  69.7295338  32.3772240  29.2147283  68.5472166
  27.9927188  30.6530923  56.8340153  27.6639894  29.7728302  56.6515259
  28.3466559  30.5978592  57.7216543  31.1069011  30.9403893  57.2015631
  31.4465084  31.4689814  56.4794239  31.5541132  31.2784299  57.9774198
  34.4528924  26.4090256  65.1046022  35.2754993  25.9350734  64.9824912
  34.6966987  27.1880740  65.6044708  33.2400781  28.9726305  58.2306460
  33.3616692  28.0442951  58.4297348  32.9502824  28.9864991  57.3184776
  46.4875596  36.3936475  59.4052403  46.9306742  35.6443800  59.0071526
  45.6102106  36.3846611  59.0226135  27.2379187  34.7684617  68.7455819
  26.4960923  34.9167253  69.3320449  26.9171931  35.0292883  67.8822568
  35.1822849  44.3100595  68.5436209  35.4909976  44.0649742  69.4158908
  35.9798331  44.5147234  68.0555079  32.7241861  30.4858302  72.4396393
  32.7730016  31.3620425  72.0574163  33.2664375  29.9435695  71.8668036
  43.2096707  41.0299425  71.7197530  42.4192250  41.0123564  71.1802030
  42.9730061  41.5687719  72.4746567  43.3294582  37.8791892  69.0330259
  43.3792587  37.7141899  69.9745781  43.2208505  37.0119151  68.6428139
  32.2130840  40.5580438  56.3222348  32.3618961  41.2415902  55.6689020
  33.0197284  40.5385528  56.8371803  34.9541149  31.2389675  69.1942752
  34.0844459  31.5323241  68.9225340  35.1900630  31.8230120  69.9150015
  44.8312778  40.2988833  69.2772280  44.5397587  40.6618814  70.1135741
  44.2184910  39.5855842  69.0985612  46.0308461  37.8641713  61.7974850
  46.8655352  38.3031517  61.9612411  46.1667590  37.3880366  60.9783096
  43.0799967  35.4221448  67.7452338  43.5554088  35.6149094  66.9371190
  42.1565532  35.4780634  67.4995722  29.9683473  36.5845615  57.3283416
  29.7229515  35.6807945  57.5263627  30.1379388  36.5862766  56.3862894
  37.6580183  27.4569292  66.7108172  38.1762127  28.1930318  66.3854661
  37.3035316  27.7633285  67.5454931  41.7801636  32.2987208  65.9780644
  42.7319059  32.3985306  65.9992868  41.6105086  31.5065477  66.4878728
  39.8016015  29.3842791  66.1640045  39.2065947  29.6647804  65.4686533
  39.5165712  29.8736692  66.9356786  38.9323506  43.3365718  54.9242677
  39.8654179  43.2711280  55.1275553  38.8446718  44.1721985  54.4657210
  44.2589713  35.5193328  65.0922943  44.2266034  34.5809329  65.2782627
  44.8690337  35.5977364  64.3588768  44.4084202  32.3104371  65.1381227
  43.8923251  31.5262828  64.9511155  45.2924150  31.9823088  65.3027746
  50.0766263  36.5809335  64.2328980  50.8069652  36.3194623  64.7936684
  49.4673209  35.8438057  64.2731048  48.1581560  34.7217197  64.8303431
  47.4314724  34.5873162  64.2219923  47.7428847  35.0294026  65.6360149
  35.9811737  38.4407127  72.5950804  36.9014746  38.6185726  72.7890851
  35.9461320  37.4963172  72.4430504  33.8501675  31.9241367  74.6276335
  33.7498402  32.8735724  74.5588426  33.6323217  31.5959606  73.7552405
  33.7132945  35.3538506  73.4441396  33.2300026  36.1538866  73.6505285
  33.7993884  35.3646451  72.4908840  30.2305664  37.8144157  68.0480628
  31.0498553  38.3088236  68.0715465  30.5042472  36.8976125  68.0198195
  43.3386797  30.2301430  61.1262922  44.1147187  30.7197883  61.3987539
  42.6134931  30.6559484  61.5834792  45.7759355  30.9429049  62.1836863
  46.3703846  30.7024785  61.4730171  45.8485939  30.2236180  62.8110399
  48.0830428  34.2495250  60.9580284  47.5229986  34.3188440  61.7311846
  47.4773931  34.0736235  60.2379780  25.4840579  32.1482291  68.7472825
  26.1299442  31.6381245  69.2360050  25.2757730  32.8850972  69.3216250
  38.0093971  39.2163138  74.2464965  38.8785130  39.3903791  73.8851600
  37.5300722  40.0357555  74.1240695  32.1780151  46.3360239  65.9254399
  33.0807398  46.3683850  66.2420894  31.9517521  45.4060690  65.9400735
  49.6686447  50.9251764  63.6510240  50.3064856  50.8058512  62.9473580
  49.5507289  51.8732608  63.7098192  46.4776153  50.8779192  63.5871765
  46.1394664  50.7620257  62.6992299  47.3465921  50.4770357  63.5672771
  42.3362968  52.7314669  59.5768656  41.7727834  52.6404606  58.8084943
  42.2215364  51.9114573  60.0571148  39.8827400  54.2265860  62.4152876
  40.6748692  53.8856685  61.9999175  40.1224051  54.3360835  63.3355029
  47.9162527  56.3985636  54.8883120  47.2650507  56.9839717  54.5017134
  48.7106890  56.9291831  54.9478158  41.8418154  53.4874774  55.2870255
  42.6149030  52.9403761  55.1483131  42.1943553  54.3519023  55.4984716
  49.3937792  54.0876068  55.4252105  48.7583625  54.1610695  56.1373009
  49.0635199  54.6769667  54.7471184  54.6236142  48.5878451  61.6296426
  55.3561314  48.0177668  61.8634256  53.8675498  48.2000052  62.0702932
  52.1461562  42.3000025  66.0891035  51.8144887  43.1695436  65.8652250
  51.5507176  41.9836309  66.7685065  42.0905563  50.9526368  61.5223652
  41.1656060  50.8202582  61.7301344  42.3389977  51.7320587  62.0193595
  52.0390226  47.0195112  63.1684385  51.1307103  46.9510520  62.8743146
  51.9877822  47.4967056  63.9966211  39.4514375  50.5959642  62.3567441
  39.5806756  50.8494121  63.2706853  38.7711826  51.1887350  62.0372096
  43.6213862  61.2656892  58.4557916  43.5437892  62.2164717  58.5346396
  43.0175505  60.9202764  59.1132842  53.9051872  45.2211550  64.9462259
  53.2626252  45.5144083  64.3002054  53.4006801  45.1064470  65.7515456
  51.5592036  48.9674723  55.6348118  52.4709892  49.2002110  55.4595816
  51.0501683  49.5511767  55.0723197  46.1963874  48.3271958  66.6442968
  47.0425069  48.7511371  66.7877617  46.1362511  47.6705582  67.3381531
  48.9028011  45.1432759  63.8837979  48.0412490  45.4414013  64.1754717
  48.9290445  45.3603158  62.9519012  45.7189580  53.6874950  60.2911785
  46.1827926  53.9662653  59.5016407  45.4546378  52.7858394  60.1084876
  42.6113661  53.2346431  63.2291548  43.1815018  53.6633700  62.5909033
  43.2021773  52.9529016  63.9275734  36.6821503  48.3212145  64.8333474
  36.9329541  49.2059155  65.0991050  37.2181051  48.1416747  64.0608566
  45.8952231  56.6239045  57.1763455  45.7597906  57.4690580  57.6048303
  46.4362043  56.8258322  56.4129389  41.1576513  57.2580239  59.8314134
  41.3343141  58.1798204  59.6435117  41.9533346  56.9438658  60.2608513
  49.2444694  40.1469607  65.7062349  48.9008964  41.0371248  65.6301459
  49.6123657  39.9571264  64.8431934  48.3241235  42.5174262  63.6711582
  47.8206030  42.4804397  62.8579387  48.6171842  43.4267004  63.7308239
  47.4427712  54.1695533  57.6887519  46.9149074  53.4348293  57.3760756
  46.9415215  54.9470209  57.4427487  51.2326017  50.7188926  60.8558507
  51.7457899  51.3518918  61.3580217  51.8827241  50.1190122  60.4901867
  48.4948391  60.6973250  53.6119178  47.8210090  61.0004947  54.2204136
  48.8814213  61.5002331  53.2624635  47.7106848  48.1938382  63.1016848
  46.7929409  48.4153329  62.9438536  48.1266991  48.2684692  62.2428555
  46.7668546  52.0888338  55.2146482  45.8579765  51.8047371  55.3118952
  46.7963629  52.5087417  54.3549789  51.9987813  55.6994928  58.9837650
  51.5450140  54.8585838  59.0402840  51.3681780  56.3356326  59.3212430
  50.9420733  46.6286914  60.2138317  50.2043489  46.1164300  60.5448560
  51.1947506  46.1887295  59.4021594  51.0432360  39.4063166  60.8080086
  51.3491237  38.5460529  60.5206001  51.7684965  39.9980786  60.6079080
  45.4054378  58.3151775  61.0080921  45.3630556  58.5412622  60.0789453
  46.3217076  58.0815150  61.1566722  54.5817748  51.9054279  58.6110879
  54.4435647  52.0955875  57.6832068  54.2253967  52.6673662  59.0678930
  42.7459874  45.8912374  64.6907891  43.3859254  45.7501133  63.9930855
  41.9137405  45.6046887  64.3146493  43.5220178  55.1914804  60.8042884
  44.3160777  54.6965125  60.6025459  42.8111871  54.6632668  60.4410589
  39.8302942  49.3357886  56.8802636  38.9000530  49.2742342  57.0972599
  39.9260414  48.8133839  56.0839278  41.2213416  47.2750456  66.6379703
  41.8936470  47.0667818  65.9892352  40.3943203  47.0772542  66.1984935
  47.1238988  43.9012397  68.6545363  46.4766903  44.6002347  68.5609840
  47.8940004  44.3348541  69.0221612  46.6939606  60.8652923  55.8266257
  46.8691362  60.3940966  56.6411880  46.0072394  61.4918689  56.0547518
  47.6496669  55.1425429  61.8729559  47.3146502  55.1026199  62.7687209
  47.1500615  54.4770145  61.3999969  41.6240913  50.5493059  67.3982140
  41.4860711  49.8173298  67.9993679  42.5345837  50.4601959  67.1166328
  50.5855861  52.4881463  52.1466618  49.9685032  51.7628292  52.0499671
  50.1172350  53.2490824  51.8033693  42.9652148  47.2478236  68.7061459
  42.4289505  46.7968975  69.3583055  42.3768856  47.3824145  67.9631923
  38.6991269  46.3834244  65.7914453  38.6149458  45.7759914  65.0564863
  37.8773976  46.8743262  65.7923950  48.8714983  44.8687808  61.1584648
  49.3683683  44.1157770  60.8385719  48.1001965  44.9052124  60.5927858
  49.9544764  53.6259495  58.7323072  49.0201043  53.7460957  58.5627776
  50.1321432  52.7231962  58.4683082  53.3417315  49.4676814  59.2673106
  53.8077767  50.3004806  59.1933409  53.7924816  49.0021796  59.9718364
  51.4093546  55.8120635  56.2659258  51.6853390  55.6977230  57.1753132
  50.5398045  55.4138120  56.2271431  51.3133978  41.8357401  63.3064007
  50.3997058  42.0661628  63.4746214  51.7427079  41.9195845  64.1578040
  48.0447610  60.0606986  59.9092072  48.2270005  59.2428642  60.3719824
  48.8680596  60.2774679  59.4716962  48.3789776  58.9875171  57.1707120
  48.9077542  58.4767626  56.5577282  48.6417995  58.6717702  58.0352653
  41.7345524  60.0390288  59.9304896  41.0655899  60.5236416  59.4468936
  41.5958393  60.2859509  60.8448275  40.8515286  44.4209181  67.1309439
  40.9156612  45.2824012  66.7186837  40.7882406  43.8083183  66.3981798
  40.6327348  46.3764740  62.6928377  39.9113934  46.9900707  62.5535850
  41.4220604  46.9122504  62.6145023  43.4353661  43.7119166  68.9669029
  43.9588063  43.9581463  69.7295338  43.2165995  44.5439201  68.5472166
  38.8320942  45.9822841  56.8340153  38.5033649  45.1020220  56.6515259
  39.1860313  45.9270509  57.7216543  48.0800521  57.6177743  61.3435139
  47.9325484  56.6894451  61.5242709  48.9054015  57.6397834  60.8592214
  44.6406206  44.6532861  66.6518699  44.3003027  43.8540674  67.0539379
  43.9345213  44.9534572  66.0795532  45.2922678  41.7382174  65.1046022
  46.1148748  41.2642652  64.9824912  45.5360742  42.5172657  65.6044708
  42.8161257  48.4301294  62.9138001  42.6705838  48.7441597  63.8062282
  42.3386461  49.0486195  62.3608899  46.5283771  45.8541182  65.0072018
  46.2701548  46.7758253  65.0056348  45.9968811  45.4571617  65.6972482
  51.4729959  58.9591970  57.7862103  51.6466837  58.3938392  57.0335956
  51.9658851  59.7592864  57.6041593  37.2906919  50.9706639  65.8525662
  36.7460387  51.7466447  65.9845936  38.1686269  51.3177443  65.6944783
  57.3269351  51.7228393  59.4052403  57.7700497  50.9735718  59.0071526
  56.4495861  51.7138529  59.0226135  52.4605132  58.2758734  54.8859001
  53.1556036  58.8965427  55.1046316  52.8028282  57.4254085  55.1611379
  38.0772941  50.0976535  68.7455819  37.3354677  50.2459170  69.3320449
  37.7565685  50.3584801  67.8822568  54.3596555  55.7258440  56.4146332
  54.8847879  56.0645712  55.6895652  54.2718908  54.7905455  56.2309467
  38.5229555  57.9841964  60.7766213  39.3487575  57.6845736  60.3964857
  38.1723607  57.2149586  61.2256002  43.4911088  57.3368432  62.8463887
  42.8691097  56.6739137  62.5466115  44.1615955  57.3629564  62.1637535
  43.0524595  55.8872355  56.3222348  43.2012715  56.5707820  55.6689020
  43.8591038  55.8677445  56.8371803  48.4973938  42.7861209  66.7108172
  49.0155881  43.5222236  66.3854661  48.1429070  43.0925203  67.5454931
  48.7486532  39.2061492  62.2309069  49.0288286  38.5384681  62.8569495
  49.5337139  39.3990587  61.7183733  49.7717260  58.6657636  54.9242677
  50.7047933  58.6003197  55.1275553  49.6840473  59.5013903  54.4657210
  52.4005277  57.9823506  51.8846625  52.3218908  57.6483370  52.7782383
  53.2214944  58.4745274  51.8838097  46.9366799  49.7181298  51.1350147
  47.8825904  49.5887507  51.2038566  46.5581044  48.9795960  51.6119576
  52.9088683  41.3837304  61.0977039  52.7113504  41.0752393  61.9820371
  53.5188389  42.1098943  61.2274969  45.1209716  47.6431275  51.0705033
  44.2141171  47.3464388  51.1467746  45.3985697  47.3461093  50.2039319
  39.8167564  51.6800079  65.2373586  40.0353574  52.6117187  65.2561619
  40.2293338  51.3208054  66.0228389  48.6662330  41.2646211  58.8473571
  49.2193369  41.6841665  59.5063594  48.9032416  40.3381959  58.8896527
  43.8908501  44.5018210  51.2117012  44.7527665  44.8273108  51.4712829
  44.0758845  43.7149706  50.6990078  35.9075916  52.5840550  63.4897201
  35.2139388  52.1694503  62.9767155  36.6548907  52.6261086  62.8930620
  52.0441137  43.3746736  58.3552235  51.4639806  44.0331541  57.9730287
  51.7777070  42.5524081  57.9439652  50.4944703  42.7751794  60.5573555
  50.9944482  42.8868329  59.7487874  51.1380311  42.4712847  61.1974364
  40.4800037  54.5734959  65.4809830  41.4343290  54.5418901  65.4139762
  40.2812560  54.1125582  66.2960056  50.8266015  45.5346827  57.4108583
  49.9391870  45.8196478  57.1928778  51.2420004  45.3740590  56.5635860
  54.1780551  45.5593348  61.1262922  54.9540941  46.0489800  61.3987539
  53.4528685  45.9851402  61.5834792  56.6153110  46.2720967  62.1836863
  57.2097601  46.0316703  61.4730171  56.6879694  45.5528098  62.8110399
  38.8350266  60.1154578  62.4980028  38.7004733  59.3554979  61.9318026
  38.4182328  60.8395478  62.0308817  49.9709229  55.2991502  51.5056603
  50.6745079  55.5041504  52.1214259  49.2471877  55.8668263  51.7705687
  54.6111845  46.8391095  58.4508993  54.3548779  46.4387730  59.2817201
  53.9864713  47.5534889  58.3259132  58.9224183  49.5787168  60.9580284
  58.3623741  49.6480357  61.7311846  58.3167686  49.4028153  60.2379780
  51.8795926  55.7374031  53.5555063  52.7141530  55.3055229  53.3732538
  51.7180269  55.5656044  54.4831958  51.5341818  52.2406144  54.9211403
  51.4790622  52.0750415  53.9799847  50.9087873  52.9482177  55.0773592
  36.3234333  47.4774208  68.7472825  36.9693197  46.9673162  69.2360050
  36.1151484  48.2142890  69.3216250  55.0178187  64.9759357  52.9188705
  55.2703707  64.4540879  52.1572168  54.0802746  64.8125503  53.0215388
  56.7211503  61.3687510  53.8221117  56.8885906  62.2367747  54.1891589
  56.5308672  61.5314792  52.8982407  53.3409781  62.1911578  54.0690016
  52.5047094  62.5286265  54.3899291  53.2014551  62.0560558  53.1317153
  56.4274067  67.3167661  50.6922492  55.5201128  67.0856914  50.8913641
  56.9245099  66.5205280  50.8796474  53.2148161  62.0358805  51.2687923
  52.3377628  61.9147606  50.9050169  53.6905915  61.2444884  51.0166811
  47.9426855  63.6300661  56.7100828  48.2380296  62.7211339  56.6567882
  47.0414891  63.6088400  56.3881831  49.6714697  61.3114758  56.8340153
  49.3427403  60.4312137  56.6515259  50.0254068  61.2562427  57.7216543
  54.7724667  60.0962350  55.4008924  55.4933030  60.4743603  54.8972641
  54.1489971  60.8151227  55.5043902  50.9166630  62.9757808  54.8269578
  50.2235875  63.0502163  54.1709614  50.6718382  62.2118152  55.3491095
  57.7760553  65.0473216  51.1350147  58.7219658  64.9179424  51.2038566
  57.3974798  64.3087878  51.6119576  55.9603470  62.9723192  51.0705033
  55.0534926  62.6756305  51.1467746  56.2379451  62.6753011  50.2039319
  54.7302255  59.8310128  51.2117012  55.5921419  60.1565026  51.4712829
  54.9152599  59.0441624  50.6990078  55.6831698  57.0706171  54.4996721
  55.6710368  58.0148011  54.6564992  56.5755120  56.8876316  54.2056182
  27.9898939  -2.7269949  50.3755547  28.6277349  -2.8463201  49.6718887
  27.8719782  -1.7789105  50.4343499  24.7988645  -2.7742520  50.3117071
  24.4607157  -2.8901456  49.4237606  25.6678413  -3.1751355  50.2918077
  20.6575461  -0.9207044  46.3013962  20.0940326  -1.0117107  45.5330250
  20.5427856  -1.7407140  46.7816455  18.2039893   0.5744148  49.1398183
  18.9961185   0.2334972  48.7244482  18.4436543   0.6839123  50.0600336
  26.2375020   2.7463924  41.6128427  25.5862999   3.3318004  41.2262441
  27.0319382   3.2770119  41.6723465  20.1630647  -0.1646939  42.0115561
  20.9361523  -0.7117952  41.8728437  20.5156046   0.6997310  42.2230023
  27.7150285   0.4354356  42.1497411  27.0796118   0.5088982  42.8618316
  27.3847691   1.0247954  41.4716491  22.2193213  -2.1026167  41.8458386
  22.1029471  -2.7781264  42.5139471  22.3295473  -2.5893793  41.0290539
  24.5624754  -2.6416020  45.5505076  24.1982961  -3.1685399  46.2617997
  25.4191870  -3.0317551  45.3771561  26.9605574   0.8490859  52.2132254
  26.6606297   1.7515897  52.1048062  26.6156634   0.5823042  53.0653407
  24.1819462  -5.1568463  41.5313091  24.0619087  -4.7111412  42.3698571
  23.4872050  -4.8083145  40.9726629  21.9426354   7.6135179  45.1803222
  21.8650384   8.5643004  45.2591703  21.3387998   7.2681051  45.8378148
  28.4874110   0.2978829  49.7507006  27.8582973   0.4624543  49.0483074
  28.0999773   0.7120438  50.5217970  32.3663342   1.2333267  47.1051370
  31.6814381   1.6132168  46.5548404  32.4507192   1.8428593  47.8383318
  29.6214274  -1.1206774  53.7046714  29.8331169  -0.4775014  53.0281095
  29.5744022  -1.9544458  53.2368644  24.0402072   0.0353237  47.0157092
  24.5040418   0.3140940  46.2261714  23.7758870  -0.8663319  46.8330182
  20.9326153  -0.4175282  49.9536855  21.5027510   0.0111987  49.3154339
  21.5234265  -0.6992697  50.6521040  22.9770958  -3.8423611  43.8246657
  23.6795002  -3.3902567  44.2920583  22.6451587  -4.4839792  44.4526550
  30.7360102   1.7565181  51.8769071  31.5577546   1.3545368  51.5951753
  30.7322505   1.6533415  52.8285187  24.2164723   2.9717332  43.9008762
  24.0810398   3.8168868  44.3293610  24.7574536   3.1736610  43.1374696
  17.6694120   0.4892770  44.4736687  18.1818641   1.2836020  44.6242252
  18.3216833  -0.2080940  44.4070288  19.4789005   3.6058526  46.5559440
  19.6555633   4.5276491  46.3680424  20.2745839   3.2916945  46.9853820
  20.6020321   5.1236700  52.5569782  21.1527746   4.9953763  51.7846776
  19.7631796   5.4231589  52.2064675  27.9414437   3.8743698  56.0590505
  27.9232913   4.6952579  55.5670774  28.8634358   3.7497774  56.2840646
  27.5307469  -3.5143495  40.9380090  27.0154093  -2.7438890  41.1768478
  27.2584778  -4.1878359  41.5613152  32.5041743  -0.7611140  42.8733264
  31.7271186  -1.0999981  42.4288426  33.1833224  -0.7558517  42.1988229
  25.7640204   0.5173820  44.4132826  25.2361566  -0.2173420  44.1006063
  25.2627707   1.2948497  44.1672794  30.7433050  -1.2877159  49.5299872
  30.0856725  -0.5977898  49.6180001  31.5473450  -0.8980727  49.8733858
  29.5538509  -2.9332787  47.5803814  30.0670391  -2.3002795  48.0825523
  30.2039733  -3.5331591  47.2147174  23.9092804  -1.6645969  37.4167799
  23.0019866  -1.8956716  37.6158948  24.4063836  -2.4608350  37.6041780
  26.8160883   7.0451538  40.3364485  26.1422582   7.3483234  40.9449443
  27.2026705   7.8480618  39.9869942  26.8154388  -4.0591915  44.9564834
  27.5626207  -3.5470518  44.6471957  27.0845977  -4.3807863  45.8169228
  25.0881038  -1.5633375  41.9391789  24.1792257  -1.8474342  42.0364258
  25.1176122  -1.1434296  41.0795096  30.3200305   2.0473215  45.7082956
  29.8662632   1.2064125  45.7648147  29.6894272   2.6834613  46.0457736
  28.7633245   3.8849712  46.6432774  29.0556219   4.4454769  45.9245140
  29.2731865   4.1778273  47.3985934  23.6365932  -3.9504754  48.0401584
  23.6914542  -4.9030918  47.9644061  22.8257134  -3.7945315  48.5242883
  24.7857126  -0.0224631  39.2779867  24.3476556  -0.7388772  38.8185505
  25.5267567   0.2051484  38.7164959  23.7266870   4.6630063  47.7326228
  23.6843049   4.8890909  46.8034760  24.6429569   4.4293437  47.8812029
  32.9030241  -1.7467434  45.3356186  32.7648139  -1.5565838  44.4077375
  32.5466459  -0.9848051  45.7924237  32.9299620   0.3209093  50.3467457
  33.3636127   0.2284382  51.1950511  33.6431201   0.2966594  49.7087473
  21.8432671   1.5393092  47.5288190  22.6373269   1.0443412  47.3270765
  21.1324363   1.0110955  47.1655896  26.6627515   3.9211187  51.8800558
  26.7164537   4.4902124  52.6478274  25.7942296   4.0913072  51.5154595
  33.7915170   0.3632794  52.8800343  33.9851060   1.2678604  53.1259618
  33.6915788  -0.0959787  53.7138928  24.4203947   2.1122114  51.2086027
  24.2815032   1.7440898  52.0811966  23.6318543   2.6269753  51.0369985
  25.0152099   7.2131210  42.5511564  25.1903854   6.7419253  43.3657187
  24.3284887   7.8396976  42.7792825  25.9709162   1.4903716  48.5974865
  25.6358994   1.4504486  49.4932515  25.4713107   0.8248432  48.1245275
  28.9068353  -1.1640249  38.8711925  28.2897524  -1.8893421  38.7744978
  28.4384842  -0.4030889  38.5278999  30.5622485   3.5458659  56.5317705
  30.5035031   2.8617879  55.8648288  30.9642003   4.2877649  56.0798331
  19.5813184  10.3620573  49.3251424  19.8209782  10.9939097  50.0030443
  18.7382380  10.0108613  49.6116783  30.5639892   1.5098243  54.7631685
  29.6766671   1.1724165  54.8858084  31.1338443   0.7781274  55.0000450
  24.0941046   6.1699695  51.7292928  24.0211217   6.9754667  52.2412233
  23.6518439   6.3691661  50.9040950  23.8830825   5.4071465  45.2395750
  23.0998347   5.9493146  45.3333974  24.5823570   5.9245445  45.6389991
  26.5539729   6.0686529  53.8851087  27.2667701   6.7033994  53.8126988
  26.0629758   6.1650395  53.0691089  28.2757256  -0.0262218  45.4568378
  27.3413535   0.0939245  45.2873083  28.4533925  -0.9289751  45.1928388
  21.6051643   3.8180973  54.7056658  22.3061102   4.4517456  54.8586052
  21.1346758   4.1595704  53.9452297  29.7306039   2.1598923  42.9904565
  30.0065882   2.0455517  43.8998439  28.8610537   1.7616408  42.9516738
  26.3660103   6.4085273  46.6337378  26.5482497   5.5906929  47.0965131
  27.1893089   6.6252966  46.1962268  26.7002268   5.3353459  43.8952427
  27.2290034   4.8245913  43.2822589  26.9630488   5.0195989  44.7597960
  17.2019361   3.3517328  51.6387760  17.7872798   2.6061016  51.7715665
  17.0044199   3.6621285  52.5224424  20.0558016   6.3868575  46.6550203
  19.3868391   6.8714703  46.1714243  19.9170886   6.6337796  47.5693581
  24.1963285   8.4212319  53.2532861  24.7481593   8.5843940  54.0181946
  24.5369478   9.0116757  52.5812886  27.3331672   6.3694294  50.2396543
  27.2082811   5.5684034  49.7307489  27.9910763   6.8640488  49.7510513
  29.3966580   4.1703314  51.8676093  28.4496916   4.0508666  51.7954420
  29.7449353   3.2825812  51.9502355  26.4013014   3.9656031  48.0680446
  26.2537976   3.0372738  48.2488016  27.2266507   3.9876121  47.5837521
  30.0047135   4.7884589  49.1545318  30.9293683   4.5827451  49.0169769
  29.8362439   4.5400991  50.0634660  29.7942452   5.3070257  44.5107410
  29.9679329   4.7416679  43.7581262  30.2871343   6.1071152  44.3286900
  30.7817624   4.6237021  41.6104308  31.4768529   5.2443714  41.8291623
  31.1240774   3.7732372  41.8856686  32.6809047   2.0736727  43.1391639
  33.2060371   2.4124000  42.4140959  32.5931400   1.1383742  42.9554773
  24.3429096   5.9870800  55.2681515  24.6516222   5.7419947  56.1404215
  25.1404578   6.1917439  54.7800386  24.3649708   8.1408710  47.4986892
  23.9254698   7.6485089  48.1919749  25.1157825   7.5981678  47.2578967
  16.8442047   4.3320251  47.5011520  17.6700067   4.0324023  47.1210164
  16.4936099   3.5627873  47.9501309  21.8123580   3.6846719  49.5709194
  21.1903589   3.0217424  49.2711422  22.4828447   3.7107851  48.8882841
  15.0450652   2.2506577  48.4600454  14.2082560   1.8228752  48.2784455
  15.0174297   2.4439021  49.3971245  21.3737087   2.2350642  43.0467654
  21.5225207   2.9186107  42.3934327  22.1803530   2.2155733  43.5617110
  33.9919025   1.9759038  56.0017587  33.7003833   2.3389019  56.8381048
  33.3791156   1.2626047  55.8230919  35.1914707  -0.4588082  48.5220157
  36.0261599  -0.0198278  48.6857717  35.3273836  -0.9349429  47.7028403
  32.2406213  -2.9008347  54.4697645  32.7160335  -2.7080701  53.6616496
  31.3171779  -2.8449161  54.2241028  24.8732493   4.7298773  40.5179402
  24.3006460   5.3488960  40.0649873  25.4465286   5.2798135  41.0519324
  28.0929752   5.0135923  41.6487984  29.0260425   4.9481485  41.8520859
  28.0052965   5.8492190  41.1902517  30.7217769   4.3301793  38.6091931
  30.6431401   3.9961657  39.5027689  31.5427436   4.8223561  38.6083404
  25.2579291  -3.9340414  37.8595454  26.2038396  -4.0634206  37.9283872
  24.8793536  -4.6725752  38.3364882  17.1562758   6.4632865  49.2225334
  17.0217226   5.7033266  48.6563333  16.7394820   7.1873765  48.7554123
  28.2921721   1.6469789  38.2301910  28.9957571   1.8519791  38.8459565
  27.5684370   2.2146551  38.4950993  29.1219531  -2.6020350  44.3504180
  29.0654732  -2.1451799  43.5111812  29.6747874  -3.3629665  44.1727023
  20.3131884   7.3602182  49.4343777  20.1964268   8.3047615  49.3322467
  19.4924330   7.0575744  49.8229576  30.2008418   2.0852318  40.2800370
  31.0354022   1.6533516  40.0977845  30.0392761   1.9134332  41.2077264
  29.8554310  -1.4115569  41.6456709  29.8003114  -1.5771297  40.7045153
  29.2300366  -0.7039536  41.8018899  21.3386398   8.0130444  52.6499706
  22.2413644   8.0454054  52.9666201  21.1123768   7.0830895  52.6646041
  23.0940000   6.7661431  49.3109784  22.1435631   6.7663292  49.1974156
  23.3972486   6.0194165  48.7945819  38.8292693  12.6021969  50.3755547
  39.4671103  12.4828716  49.6718887  38.7113536  13.5502813  50.4343499
  35.6382400  12.5549397  50.3117071  35.3000911  12.4390462  49.4237606
  36.5072168  12.1540562  50.2918077  31.4969215  14.4084874  46.3013962
  30.9334080  14.3174811  45.5330250  31.3821610  13.5884778  46.7816455
  36.1202183  13.7084249  56.2703277  36.1090823  13.3137047  55.3983780
  36.2822822  12.9750322  56.8637048  29.0433647  15.9036065  49.1398183
  29.8354939  15.5626890  48.7244482  29.2830297  16.0131040  50.0600336
  32.8409444  16.4921361  55.2182461  32.5499310  17.3966992  55.1029127
  33.4766428  16.5337888  55.9326530  33.7665651  13.8698209  51.8083820
  34.3629223  13.6454232  51.0940783  33.8240622  13.1282955  52.4109268
  33.3390679  11.3237645  39.6434011  33.5916200  10.8019166  38.8817474
  32.4015238  11.1603790  39.7460695  38.3833962  10.3273423  47.4508755
  39.1697051   9.9092846  47.0999172  38.6472666  11.2319515  47.6190403
  38.5544039  15.7646273  42.1497411  37.9189872  15.8380900  42.8618316
  38.2241446  16.3539872  41.4716491  43.7842389  10.2648656  48.3541733
  44.5167561   9.6947873  48.5879563  43.0281745   9.8770257  48.7948239
  35.4018509  12.6875898  45.5505076  35.0376716  12.1606519  46.2617997
  36.2585625  12.2974367  45.3771561  41.3067809   3.9770230  52.8136342
  40.9751134   4.8465641  52.5897557  40.7113423   3.6606514  53.4930372
  35.0423996   7.7165797  40.5466424  35.2098398   8.5846034  40.9136895
  34.8521165   7.8793079  39.6227713  31.2511810  12.6296573  48.2468959
  30.3262307  12.4972787  48.4546651  31.4996223  13.4090792  48.7438901
  41.1996473   8.6965316  49.8929692  40.2913350   8.6280725  49.5988453
  41.1484068   9.1737261  50.7211517  35.0213216  10.1723455  41.5313091
  34.9012842  10.6180506  42.3698571  34.3265805  10.5208773  40.9726629
  28.6120621  12.2729847  49.0812748  28.7413002  12.5264326  49.9952160
  27.9318073  12.8657555  48.7617403  35.2737338  10.1154962  57.8364589
  34.4970672  10.6748882  57.8267454  35.9127901  10.6011745  58.3579459
  43.0658119   6.8981755  51.6707566  42.4232499   7.1914288  51.0247360
  42.5613048   6.7834675  52.4760762  40.7198283  10.6444928  42.3593425
  41.6316139  10.8772315  42.1841123  40.2107930  11.2281972  41.7968504
  33.5283711  12.9240415  57.3982556  34.2698395  13.4625459  57.1217380
  32.8220696  13.5506704  57.5554108  39.0039050  15.0669556  55.9954718
  39.4122406  14.6251966  55.2509350  38.2816312  14.4922183  56.2488910
  35.3570120  10.0042163  53.3688274  36.2031316  10.4281576  53.5122923
  35.2968758   9.3475787  54.0626838  39.3267865  15.6270746  49.7507006
  38.6976727  15.7916461  49.0483074  38.9393527  16.0412356  50.5217970
  43.2057097  16.5625184  47.1051370  42.5208135  16.9424086  46.5548404
  43.2900946  17.1720511  47.8383318  38.5069566   7.6646531  55.0269448
  38.2630498   8.4188592  54.4903724  38.7829496   8.0431879  55.8616695
  40.4608028  14.2085143  53.7046714  40.6724924  14.8516903  53.0281095
  40.4137777  13.3747460  53.2368644  38.0634257   6.8202964  50.6083286
  37.2018736   7.1184218  50.9000023  38.0896692   7.0373363  49.6764318
  31.7719908  14.9116636  49.9536855  32.3421265  15.3403904  49.3154339
  32.3628020  14.6299221  50.6521040  33.8164713  11.4868307  43.8246657
  34.5188756  11.9389351  44.2920583  33.4845341  10.8452126  44.4526550
  32.2645074  10.0780064  58.1997866  31.6343735  10.7596344  58.4333263
  32.1581162   9.9663145  57.2551004  27.5590047   9.7451860  49.1263790
  26.7689101  10.0009388  48.6503901  28.0501294  10.5600197  49.2315831
  41.5753856  17.0857099  51.8769071  42.3971300  16.6837286  51.5951753
  41.5716259  16.9825333  52.8285187  29.5104792  10.1096439  46.0847267
  28.7135955  10.2215133  46.6030763  29.2830384  10.4483091  45.2188157
  35.3410460  16.6341142  54.0329782  35.4054892  17.0961549  54.8687953
  34.6321384  16.0038507  54.1612091  25.8427750   9.9982350  51.5578781
  26.0935788  10.8829360  51.8236357  26.3787298   9.8186952  50.7853873
  49.6659849  13.4295847  48.2254043  48.9123558  12.8603245  48.0698047
  49.8007391  13.3958512  49.1724677  28.5087875  15.8184688  44.4736687
  29.0212395  16.6127938  44.6242252  29.1610588  15.1210978  44.4070288
  34.4593778   5.7958709  58.1543374  35.2003491   6.3965862  58.0747836
  34.6911701   5.0536346  57.5961416  29.6035116  10.9815076  56.4321603
  29.4888631  10.0800333  56.7328702  28.7479634  11.2278773  56.0806420
  35.2381246  16.7179745  56.9014014  35.7709583  15.9568034  56.6713322
  34.7095327  16.4253397  57.6438168  38.4050941   1.8239811  52.4307655
  38.0615210   2.7141453  52.3546766  38.7729904   1.6341469  51.5677240
  26.4736792  14.1473342  45.2496258  27.3112014  14.5570350  45.0329965
  26.6515059  13.2072784  45.2196451  38.3701224  11.8148423  40.9380090
  37.8547847  12.5853027  41.1768478  38.0978532  11.1413559  41.5613152
  35.9548335   6.6598123  45.9965329  35.0989931   6.2704974  45.8170968
  36.3675287   6.7390084  45.1365114  37.4847481   4.1944467  50.3956889
  36.9812277   4.1574602  49.5824694  37.7778088   5.1037209  50.4553545
  33.7290367   4.2783196  49.4023070  34.5943364   4.0826005  49.0428960
  33.7967876   4.0493548  50.3292427  43.3435498  14.5680777  42.8733264
  42.5664941  14.2291937  42.4288426  44.0226979  14.5733400  42.1988229
  38.1587527   9.6875515  42.7639872  37.8537663  10.0021664  43.6150015
  39.1117969   9.7656935  42.8067205  41.5826805  14.0414758  49.5299872
  40.9250479  14.7314020  49.6180001  42.3867204  14.4311190  49.8733858
  31.3352686   6.5085404  46.7739437  31.9096438   6.2860586  46.0412630
  31.9223669   6.5774099  47.5268038  40.3932264  12.3959131  47.5803814
  40.9064145  13.0289123  48.0825523  41.0433488  11.7960327  47.2147174
  31.6622274   8.5389865  40.7935322  30.8259586   8.8764552  41.1144597
  31.5227043   8.4038845  39.8562459  33.6375354   3.3826653  45.5014507
  32.9839766   3.0675670  44.8771121  33.5955828   2.7602394  46.2274330
  36.8713094   9.8708587  49.8262154  35.9535656  10.0923534  49.6683842
  37.2873238   9.9454897  48.9673862  37.6548142  11.2700002  44.9564834
  38.4019961  11.7821400  44.6471957  37.9239732  10.9484055  45.8169228
  41.1594060  17.3765133  45.7082956  40.7056387  16.5356042  45.7648147
  40.5288027  18.0126531  46.0457736  40.1026979   8.3057119  46.9383624
  39.3649736   7.7934505  47.2693866  40.3553753   7.8657500  46.1266901
  40.2038607   1.0833371  47.5325393  40.5097484   0.2230734  47.2451308
  40.9291212   1.6750991  47.3324387  26.4962963  11.4864057  45.9206991
  26.2987363  10.8933418  45.1958058  25.9409627  11.1816267  46.6382930
  34.4759686  11.3787164  48.0401584  34.5308296  10.4261000  47.9644061
  33.6650888  11.5346603  48.5242883  32.4152046   9.9964223  45.7991963
  31.6019912  10.2958394  46.2057155  32.9111041   9.6019912  46.5166445
  43.7423995  13.5824484  45.3356186  43.6041894  13.7726080  44.4077375
  43.3860214  14.3443867  45.7924237  31.9066121   7.5682579  51.4153198
  32.5465500   7.4271338  50.7176161  31.0743652   7.2817092  51.0391800
  43.7693375  15.6501011  50.3467457  44.2029881  15.5576300  51.1950511
  44.4824955  15.6258511  49.7087473  28.9909189  11.0128091  43.6047943
  28.0606777  10.9512547  43.8217905  29.0866661  10.4904044  42.8084584
  28.9094738   7.5382904  46.1926185  29.1701555   8.4528237  46.0835345
  29.7311910   7.0707347  46.3422798  30.3819663   8.9520661  53.3625009
  31.0542716   8.7438023  52.7137658  29.5549449   8.7542747  52.9230242
  44.6308924  15.6924711  52.8800343  44.8244814  16.5970522  53.1259618
  44.5309542  15.2332131  53.7138928  36.2845235   5.5782602  55.3790670
  35.6373150   6.2772552  55.2855147  37.0546250   6.0118746  55.7466918
  39.6924033  15.8431454  58.4541223  39.5409539  15.6142006  57.5371307
  39.6828712  16.8002056  58.4672568  36.4609369  13.4163367  53.4387490
  37.3901429  13.5674527  53.2656457  36.0400399  13.5047388  52.5836136
  30.7847160  12.2263264  54.1227446  30.6466958  11.4943503  54.7238985
  31.6952084  12.1372164  53.8411634  39.7462108  14.1651668  38.8711925
  39.1291278  13.4398497  38.7744978  39.2778596  14.9261029  38.5278999
  33.4129461  11.9383223  53.6111126  34.1229079  11.2976416  53.5697744
  33.3698769  12.1896118  54.5337307  41.4016239  18.8750577  56.5317705
  41.3428786  18.1909797  55.8648288  41.8035758  19.6169567  56.0798331
  32.1258395   8.9248441  55.4306766  31.5895752   8.4739180  56.0828362
  31.5375103   9.0594350  54.6877230  31.5360654   8.3837093  37.9933229
  30.6590120   8.2625893  37.6295476  32.0118407   7.5923171  37.7412118
  41.4033647  16.8390161  54.7631685  40.5160426  16.5016082  54.8858084
  41.9732198  16.1073192  55.0000450  23.0562794  13.1714252  48.0874736
  23.7433834  12.8575982  47.4995752  22.9010923  14.0755617  47.8141988
  27.8597516   8.0604449  52.5159760  27.7755705   7.4530119  51.7810170
  27.0380222   8.5513467  52.5169256  38.0321230   6.5458013  47.8829955
  38.5289929   5.7927975  47.5631025  37.2608211   6.5822329  47.3173164
  45.8850987  12.2498378  49.5248247  45.8740864  13.1323093  49.1542180
  45.0168367  11.8969929  49.3302784  37.3933484  21.3978447  53.8851087
  38.1061456  22.0325912  53.8126988  36.9023512  21.4942313  53.0691089
  39.1151011  15.3029700  45.4568378  38.1807289  15.4231162  45.2873083
  39.2927679  14.4002167  45.1928388  34.6156199   8.6875396  47.6101640
  34.2453986   8.1346436  48.2982545  35.1115291   8.0833529  47.0576640
  42.5023562  11.1447019  45.9918413  42.9684014  11.9775011  45.9178715
  42.9531062  10.6792001  46.6963671  40.4740225   3.5127606  50.0309314
  39.5603304   3.7431833  50.1991521  40.9033326   3.5966050  50.8823346
  40.2446683  11.7017498  52.5309208  39.5918133  11.9493405  51.8761661
  40.6227063  10.8881636  52.1971685  36.2934256  12.4437309  59.0175245
  35.6174893  12.3431438  59.6877620  37.1161890  12.2876523  59.4811242
  28.0413115  18.6809246  51.6387760  28.6266552  17.9352933  51.7715665
  27.8437954  18.9913202  52.5224424  22.6330770  11.2514846  50.3592203
  22.6714870  10.7178436  51.1529322  22.1271063  10.7250051  49.7403181
  30.0121532   6.0979386  53.8554746  30.0762859   6.9594217  53.4432143
  29.9488653   5.4853388  53.1227104  29.4873805   8.1702519  57.5027780
  30.1145844   7.7879596  58.1165304  28.6301724   7.9516721  57.8683473
  26.2639348   9.9778948  43.4346135  26.5592789   9.0689626  43.3813189
  25.3627383   9.9566687  43.1127137  29.7933595   8.0534945  49.4173683
  29.0720180   8.6670912  49.2781157  30.5826850   8.5892709  49.3390329
  32.5959908   5.3889371  55.6914335  33.1194310   5.6351668  56.4540645
  32.3772241   6.2209406  55.2717473  27.9927189   7.6593046  43.5585460
  27.6639895   6.7790425  43.3760566  28.3466560   7.6040714  44.4461849
  31.1069012   7.9466015  43.9260938  31.4465085   8.4751937  43.2039546
  31.5541133   8.2846422  44.7019504  33.8012453   6.3303066  53.3764006
  33.4609274   5.5310879  53.7784686  33.0951459   6.6304777  52.8040839
  34.4528925   3.4152379  51.8291329  35.2754994   2.9412857  51.7070219
  34.6966989   4.1942862  52.3290015  33.0937159   6.4440637  42.1254230
  33.8145522   6.8221890  41.6217947  32.4702464   7.1629514  42.2289208
  37.2368282   7.1485786  43.0612563  37.4531897   8.0310424  42.7601391
  36.7562350   6.7571999  42.3318205  31.9767504  10.1071499  49.6383307
  31.8312084  10.4211802  50.5307589  31.4992707  10.7256400  49.0854206
  33.8363887   7.0974047  49.6864197  33.8225455   6.2015140  49.3496495
  34.5536315   7.1044711  50.3202483  35.6890017   7.5311387  51.7317324
  35.4307795   8.4528458  51.7301655  35.1575058   7.1341822  52.4217788
  26.4513166  12.6476844  52.5770969  25.9066634  13.4236652  52.7091243
  27.3292516  12.9947648  52.4190090  33.2400783   5.9788427  44.9551767
  33.3616694   5.0505074  45.1542655  32.9502825   5.9927113  44.0430082
  36.1091973   3.6643338  48.0918487  36.1313670   3.7282671  47.1370466
  36.5260032   2.8247847  48.2858993  46.4875597  13.3998597  46.1297709
  46.9306743  12.6505923  45.7316833  45.6102108  13.3908734  45.7471441
  25.8844406  17.5798495  48.4600454  25.0476315  17.1520669  48.2784455
  25.8568052  17.7730938  49.3971245  32.7241862   7.4920425  59.1641700
  32.7730018   8.3682548  58.7819469  33.2664376   6.9497818  58.5913343
  43.2096708  18.0361548  58.4442837  42.4192251  18.0185687  57.9047336
  42.9730062  18.5749842  59.1991873  43.3294583  14.8854014  55.7575565
  43.3792588  14.7204022  56.6991088  43.2208506  14.0181273  55.3673446
  40.6198345  10.8684942  57.0734872  41.5208208  10.7291407  56.7818870
  40.6946320  11.0339397  58.0133049  34.9541151   8.2451797  55.9188058
  34.0844460   8.5385363  55.6470647  35.1900631   8.8292242  56.6395322
  44.8312780  17.3050956  56.0017587  44.5397588  17.6680937  56.8381048
  44.2184911  16.5917964  55.8230919  46.0308462  14.8703836  48.5220157
  46.8655353  15.3093640  48.6857717  46.1667591  14.3942489  47.7028403
  43.0799968  12.4283571  54.4697645  43.5554089  12.6211217  53.6616496
  42.1565533  12.4842756  54.2241028  29.9683474  13.5907738  44.0528723
  29.7229516  12.6870068  44.2508933  30.1379389  13.5924888  43.1108201
  37.6580184   4.4631414  53.4353479  38.1762128   5.1992441  53.1099967
  37.3035317   4.7695407  54.2700238  37.9092779   0.8831697  48.9554375
  38.1894532   0.2154886  49.5814802  38.6943385   1.0760792  48.4429039
  41.7801637   9.3049331  52.7025950  42.7319060   9.4047428  52.7238174
  41.6105087   8.5127599  53.2124035  39.8016016   6.3904914  52.8885351
  39.2065948   6.6709927  52.1931840  39.5165713   6.8798815  53.6602092
  44.2589715  12.5255450  51.8168250  44.2266035  11.5871451  52.0027934
  44.8690338  12.6039487  51.0834075  36.0973046  11.3951503  37.8595454
  37.0432150  11.2657711  37.9283872  35.7187290  10.6566165  38.3364882
  44.4084203   9.3166494  51.8626533  43.8923252   8.5324950  51.6756462
  45.2924152   8.9885210  52.0273053  42.0694930   3.0607509  47.8222346
  41.8719751   2.7522598  48.7065678  42.6794636   3.7869148  47.9520276
  50.0766265  13.5871457  50.9574287  50.8069653  13.3256745  51.5181990
  49.4673210  12.8500179  50.9976355  48.1581562  11.7279320  51.5548738
  47.4314725  11.5935285  50.9465230  47.7428849  12.0356148  52.3605456
  35.9811738  15.4469249  59.3196111  36.9014748  15.6247848  59.5136158
  35.9461321  14.5025295  59.1675810  34.2815963   9.3201480  37.7950339
  33.3747418   9.0234592  37.8713053  34.5591944   9.0231298  36.9284626
  25.1993903  10.6407843  48.2449386  24.8796687   9.7873151  47.9523760
  24.6527331  10.8556421  49.0007353  28.9773811  13.3570284  51.9618892
  29.1959820  14.2887392  51.9806926  29.3899584  12.9978259  52.7473696
  35.8978028   3.8638369  43.9494581  35.0878757   3.5185454  44.3249827
  36.5862445   3.5545913  44.5382192  37.8268577   2.9416416  45.5718877
  38.3799615   3.3611870  46.2308900  38.0638663   2.0152164  45.6141833
  33.8501676   8.9303490  61.3521641  33.7498403   9.8797847  61.2833732
  33.6323218   8.6021729  60.4797711  33.0514747   6.1788415  37.9362319
  33.9133911   6.5043313  38.1958136  33.2365091   5.3919911  37.4235384
  25.0682163  14.2610755  50.2142507  24.3745635  13.8464707  49.7012462
  25.8155154  14.3031291  49.6175926  41.2047384   5.0516941  45.0797542
  40.6246053   5.7101745  44.6975594  40.9383316   4.2294286  44.6684959
  39.6550950   4.4521999  47.2818862  40.1550729   4.5638534  46.4733181
  40.2986558   4.1483052  47.9219670  33.7132946  12.3600629  60.1686703
  33.2300028  13.1600989  60.3750592  33.7993885  12.3708574  59.2154147
  26.9818906  14.1929008  48.0908522  26.9589594  14.2916696  47.1390405
  27.2919542  15.0394159  48.4125688  29.6406283  16.2505163  52.2055137
  30.5949537  16.2189106  52.1385068  29.4418807  15.7895787  53.0205363
  30.2305666  14.8206279  54.7725934  31.0498555  15.3150358  54.7960772
  30.5042473  13.9038248  54.7443502  39.9872262   7.2117032  44.1353890
  39.0998117   7.4966682  43.9174085  40.4026251   7.0510795  43.2881167
  43.3386798   7.2363553  47.8508229  44.1147188   7.7260005  48.1232846
  42.6134932   7.6621607  48.3080099  45.7759357   7.9491172  48.9082170
  46.3703847   7.7086908  48.1975478  45.8485940   7.2298303  49.5355706
  39.9613286  12.7271568  44.3504180  39.9048487  13.1840119  43.5111812
  40.5141628  11.9662252  44.1727023  43.7718091   8.5161300  45.1754299
  43.5155026   8.1157935  46.0062507  43.1470960   9.2305094  45.0504439
  48.0830429  11.2557373  47.6825591  47.5229987  11.3250562  48.4557153
  47.4773933  11.0798357  46.9625087  40.6948065  13.9176349  41.6456709
  40.6396869  13.7520620  40.7045153  40.0694120  14.6252382  41.8018899
  25.4840580   9.1544413  55.4718131  26.1299443   8.6443367  55.9605357
  25.2757731   9.8913095  56.0461557  38.0093972  16.2225261  60.9710272
  38.8785132  16.3965913  60.6096907  37.5300724  17.0419678  60.8486001
  34.0044190   3.4184458  41.2242028  33.9922860   4.3626298  41.3810298
  34.8967612   3.2354603  40.9301489  37.8196310   0.0127235  45.4787964
  37.0528706  -0.5414279  45.6244647  38.2307015   0.0849103  46.3402116
  42.3362970  29.7376791  46.3013962  41.7727835  29.6466728  45.5330250
  42.2215365  28.9176696  46.7816455  46.9595937  29.0376167  56.2703277
  46.9484578  28.6428965  55.3983780  47.1216577  28.3042239  56.8637048
  47.9162528  33.4047759  41.6128427  47.2650508  33.9901839  41.2262441
  48.7106891  33.9353954  41.6723465  52.1461564  19.3062148  52.8136342
  51.8144889  20.1757559  52.5897557  51.5507177  18.9898432  53.4930372
  46.1131093  25.4446880  57.8364589  45.3364427  26.0040800  57.8267454
  46.7521656  25.9303663  58.3579459  53.9051873  22.2273673  51.6707566
  53.2626254  22.5206206  51.0247360  53.4006802  22.1126593  52.4760762
  49.8432805  30.3961474  55.9954718  50.2516161  29.9543884  55.2509350
  49.1210066  29.8214101  56.2488910  60.5053604  28.7587765  48.2254043
  59.7517312  28.1895163  48.0698047  60.6401145  28.7250429  49.1724677
  45.8952232  33.6301167  43.9008762  45.7597907  34.4752703  44.3293610
  46.4362044  33.8320445  43.1374696  42.3819572  19.7092747  60.5623117
  41.9886517  19.1558946  61.2370761  43.1985712  20.0203326  60.9529635
  45.2987533  21.1250626  58.1543374  46.0397246  21.7257779  58.0747836
  45.5305455  20.3828264  57.5961416  49.6201946  34.5327534  56.0590505
  49.6020422  35.3536415  55.5670774  50.5421866  34.4081609  56.2840646
  49.2444696  17.1531729  52.4307655  48.9008965  18.0433371  52.3546766
  49.6123658  16.9633387  51.5677240  48.3241236  19.5236384  50.3956889
  47.8206032  19.4866519  49.5824694  48.6171843  20.4329127  50.4553545
  47.4427713  31.1757656  44.4132826  46.9149075  30.4410415  44.1006063
  46.9415216  31.9532332  44.1672794  48.4948392  37.7035373  40.3364485
  47.8210091  38.0067070  40.9449443  48.8814214  38.5064453  39.9869942
  51.0432361  16.4125288  47.5325393  51.3491238  15.5522652  47.2451308
  51.7684966  17.0042909  47.3324387  54.6087129  30.9792928  50.3467457
  55.0423636  30.8868218  51.1950511  55.3218710  30.9550429  49.7087473
  43.5220180  32.1976927  47.5288190  44.3160778  31.7027247  47.3270765
  42.8111872  31.6694790  47.1655896  55.4702679  31.0216629  52.8800343
  55.6638569  31.9262440  53.1259618  55.3703297  30.5624048  53.7138928
  50.5317787  31.1723372  58.4541223  50.3803294  30.9433924  57.5371307
  50.5222467  32.1293973  58.4672568  46.6939608  37.8715046  42.5511564
  46.8691363  37.4003089  43.3657187  46.0072396  38.4980812  42.7792825
  50.5855862  29.4943586  38.8711925  49.9685033  28.7690414  38.7744978
  50.1172351  30.2552946  38.5278999  52.2409994  34.2042494  56.5317705
  52.1822540  33.5201715  55.8648288  52.6429512  34.9461484  56.0798331
  52.2427401  32.1682078  54.7631685  51.3554180  31.8308000  54.8858084
  52.8125952  31.4365110  55.0000450  45.5618334  36.0655301  45.2395750
  44.7785856  36.6076981  45.3333974  46.2611079  36.5829280  45.6389991
  51.3133979  18.8419524  50.0309314  50.3997059  19.0723751  50.1991521
  51.7427081  18.9257968  50.8823346  48.3789777  35.9937294  43.8952427
  48.9077543  35.4829749  43.2822589  48.6417997  35.6779824  44.7597960
  47.1328011  27.7729227  59.0175245  46.4568648  27.6723356  59.6877620
  47.9555645  27.6168440  59.4811242  50.7261668  33.9057412  59.1081515
  51.2701572  34.5187370  58.6136470  50.1448513  34.4636990  59.6248528
  46.9485727  18.9935256  48.0918487  46.9707424  19.0574589  47.1370466
  47.3653786  18.1539764  48.2858993  52.4605133  35.2820857  41.6104308
  53.1556038  35.9027549  41.8291623  52.8028283  34.4316208  41.8856686
  46.0437217  38.7992545  47.4986892  45.6042207  38.3068924  48.1919749
  46.7945334  38.2565513  47.2578967  43.4911089  34.3430554  49.5709194
  42.8691098  33.6801260  49.2711422  44.1615956  34.3691686  48.8882841
  43.5635617  22.8212343  59.1641700  43.6123772  23.6974465  58.7819469
  44.1058131  22.2789736  58.5913343  54.0490462  33.3653466  58.4442837
  53.2586006  33.3477605  57.9047336  53.8123817  33.9041759  59.1991873
  54.1688337  30.2145932  55.7575565  54.2186342  30.0495940  56.6991088
  54.0602261  29.3473191  55.3673446  51.4592100  26.1976860  57.0734872
  52.3601962  26.0583325  56.7818870  51.5340074  26.3631315  58.0133049
  55.6706534  32.6342874  56.0017587  55.3791342  32.9972854  56.8381048
  55.0578665  31.9209882  55.8230919  56.8702216  30.1995753  48.5220157
  57.7049108  30.6385557  48.6857717  57.0061345  29.7234407  47.7028403
  53.9193722  27.7575488  54.4697645  54.3947844  27.9503135  53.6616496
  52.9959288  27.8134674  54.2241028  40.8077229  28.9199655  44.0528723
  40.5623271  28.0161985  44.2508933  40.9773144  28.9216806  43.1108201
  48.4973939  19.7923332  53.4353479  49.0155883  20.5284359  53.1099967
  48.1429072  20.0987325  54.2700238  48.7486533  16.2123614  48.9554375
  49.0288287  15.5446803  49.5814802  49.5337140  16.4052710  48.4429039
  46.5520002  35.3882608  40.5179402  45.9793969  36.0072795  40.0649873
  47.1252795  35.9381970  41.0519324  52.6195391  24.6341248  52.7025950
  53.5712814  24.7339346  52.7238174  52.4498842  23.8419517  53.2124035
  50.6409771  21.7196832  52.8885351  50.0459703  22.0001844  52.1931840
  50.3559468  22.2090733  53.6602092  49.7717261  35.6719758  41.6487984
  50.7047934  35.6065320  41.8520859  49.6840474  36.5076025  41.1902517
  55.0983469  27.8547368  51.8168250  55.0659789  26.9163369  52.0027934
  55.7084093  27.9331405  51.0834075  55.2477958  24.6458411  51.8626533
  54.7317006  23.8616868  51.6756462  56.1317906  24.3177128  52.0273053
  52.9088685  18.3899427  47.8222346  52.7113506  18.0814515  48.7065678
  53.5188390  19.1161066  47.9520276  60.9160019  28.9163375  50.9574287
  61.6463407  28.6548663  51.5181990  60.3066964  28.1792097  50.9976355
  58.9975316  27.0571237  51.5548738  58.2708480  26.9227202  50.9465230
  58.5822603  27.3648066  52.3605456  46.8205493  30.7761167  59.3196111
  47.7408502  30.9539766  59.5136158  46.7855076  29.8317213  59.1675810
  39.8167565  28.6862202  51.9618892  40.0353575  29.6179310  51.9806926
  40.2293339  28.3270176  52.7473696  48.6662331  18.2708334  45.5718877
  49.2193370  18.6903787  46.2308900  48.9032418  17.3444082  45.6141833
  44.6895430  24.2595408  61.3521641  44.5892157  25.2089765  61.2833732
  44.4716972  23.9313646  60.4797711  50.4944705  19.7813917  47.2818862
  50.9944483  19.8930451  46.4733181  51.1380313  19.4774970  47.9219670
  56.6153111  23.2783090  48.9082170  57.2097602  23.0378826  48.1975478
  56.6879695  22.5590220  49.5355706  49.9709230  32.3053624  38.2301910
  50.6745080  32.5103627  38.8459565  49.2471879  32.8730386  38.4950993
  58.9224184  26.5849291  47.6825591  58.3623742  26.6542480  48.4557153
  58.3167687  26.4090275  46.9625087  51.8795927  32.7436153  40.2800370
  52.7141531  32.3117352  40.0977845  51.7180270  32.5718167  41.2077264
  48.8487727  31.5517179  60.9710272  49.7178886  31.7257831  60.6096907
  48.3694478  32.3711595  60.8486001  48.6590064  15.3419152  45.4787964
  47.8922460  14.7877639  45.6244647  49.0700769  15.4141021  46.3402116
  60.5080202  43.2605804  50.3755547  61.1458612  43.1412552  49.6718887
  60.3901045  44.2086648  50.4343499  57.3169909  43.2133233  50.3117071
  56.9788420  43.0974297  49.4237606  58.1859677  42.8124398  50.2918077
  53.1756724  45.0668709  46.3013962  52.6121589  44.9758646  45.5330250
  53.0609119  44.2468613  46.7816455  57.7989692  44.3668084  56.2703277
  57.7878332  43.9720883  55.3983780  57.9610331  43.6334157  56.8637048
  58.7556283  48.7339677  41.6128427  58.1044263  49.3193757  41.2262441
  59.5500646  49.2645872  41.6723465  54.5196953  47.1505196  55.2182461
  54.2286819  48.0550827  55.1029127  55.1553937  47.1921724  55.9326530
  55.0178188  41.9821480  39.6434011  55.2703709  41.4603001  38.8817474
  54.0802747  41.8187625  39.7460695  60.2331548  46.4230109  42.1497411
  59.5977381  46.4964735  42.8618316  59.9028955  47.0123707  41.4716491
  65.4629898  40.9232492  48.3541733  66.1955070  40.3531708  48.5879563
  64.7069254  40.5354092  48.7948239  62.9855318  34.6354066  52.8136342
  62.6538643  35.5049477  52.5897557  62.3900932  34.3190350  53.4930372
  56.7211505  38.3749633  40.5466424  56.8885907  39.2429869  40.9136895
  56.5308674  38.5376914  39.6227713  59.4786838  46.8366612  52.2132254
  59.1787561  47.7391650  52.1048062  59.1337897  46.5698795  53.0653407
  62.8783982  39.3549152  49.8929692  61.9700859  39.2864560  49.5988453
  62.8271577  39.8321097  50.7211517  56.7000725  40.8307290  41.5313091
  56.5800351  41.2764341  42.3698571  56.0053314  41.1792608  40.9726629
  54.4607618  53.6010932  45.1803222  54.3831647  54.5518757  45.2591703
  53.8569261  53.2556804  45.8378148  56.9524847  40.7738797  57.8364589
  56.1758181  41.3332718  57.8267454  57.5915410  41.2595580  58.3579459
  64.7445628  37.5565590  51.6707566  64.1020008  37.8498123  51.0247360
  64.2400556  37.4418511  52.4760762  62.3985792  41.3028763  42.3593425
  63.3103648  41.5356150  42.1841123  61.8895439  41.8865808  41.7968504
  55.2071220  43.5824251  57.3982556  55.9485904  44.1209295  57.1217380
  54.5008205  44.2090539  57.5554108  60.6826559  45.7253391  55.9954718
  61.0909915  45.2835802  55.2509350  59.9603821  45.1506019  56.2488910
  57.0357629  40.6625998  53.3688274  57.8818825  41.0865412  53.5122923
  56.9756267  40.0059622  54.0626838  64.8844606  47.2209020  47.1051370
  64.1995644  47.6007921  46.5548404  64.9688455  47.8304346  47.8383318
  60.1857075  38.3230366  55.0269448  59.9418007  39.0772427  54.4903724
  60.4617005  38.7015714  55.8616695  62.1395537  44.8668979  53.7046714
  62.3512433  45.5100739  53.0281095  62.0925286  44.0331295  53.2368644
  59.7421766  37.4786799  50.6083286  58.8806245  37.7768053  50.9000023
  59.7684201  37.6957198  49.6764318  56.5583336  46.0228990  47.0157092
  57.0221681  46.3016693  46.2261714  56.2940134  45.1212435  46.8330182
  53.9432583  40.7363899  58.1997866  53.3131244  41.4180180  58.4333263
  53.8368671  40.6246981  57.2551004  63.2541365  47.7440934  51.8769071
  64.0758809  47.3421121  51.5951753  63.2503768  47.6409168  52.8285187
  57.0197969  47.2924977  54.0329782  57.0842401  47.7545385  54.8687953
  56.3108893  46.6622342  54.1612091  56.7345986  48.9593085  43.9008762
  56.5991661  49.8044621  44.3293610  57.2755799  49.1612363  43.1374696
  53.2213326  35.0384665  60.5623117  52.8280272  34.4850863  61.2370761
  54.0379466  35.3495243  60.9529635  50.1875384  46.4768523  44.4736687
  50.6999904  47.2711773  44.6242252  50.8398097  45.7794813  44.4070288
  58.3614463  49.5816651  58.0309104  57.9178317  48.7953030  57.7130008
  59.0231676  49.7695802  57.3652995  53.1201584  51.1112453  52.5569782
  53.6709009  50.9829516  51.7846776  52.2813060  51.4107342  52.2064675
  60.4595701  49.8619451  56.0590505  60.4414176  50.6828332  55.5670774
  61.3815621  49.7373527  56.2840646  56.9168755  47.3763581  56.9014014
  57.4497092  46.6151869  56.6713322  56.3882836  47.0837233  57.6438168
  60.0838450  32.4823647  52.4307655  59.7402719  33.3725288  52.3546766
  60.4517413  32.2925304  51.5677240  48.1524301  44.8057177  45.2496258
  48.9899523  45.2154186  45.0329965  48.3302568  43.8656619  45.2196451
  60.0488733  42.4732258  40.9380090  59.5335356  43.2436863  41.1768478
  59.7766041  41.7997394  41.5613152  59.1634990  34.8528302  50.3956889
  58.6599786  34.8158437  49.5824694  59.4565597  35.7621045  50.4553545
  65.0223007  45.2264613  42.8733264  64.2452450  44.8875772  42.4288426
  65.7014488  45.2317236  42.1988229  59.8375036  40.3459350  42.7639872
  59.5325172  40.6605499  43.6150015  60.7905478  40.4240770  42.8067205
  58.2821468  46.5049573  44.4132826  57.7542829  45.7702333  44.1006063
  57.7808971  47.2824250  44.1672794  63.2614314  44.6998594  49.5299872
  62.6037988  45.3897855  49.6180001  64.0654713  45.0895026  49.8733858
  62.0719773  43.0542966  47.5803814  62.5851654  43.6872958  48.0825523
  62.7220996  42.4544162  47.2147174  53.3409783  39.1973701  40.7935322
  52.5047095  39.5348387  41.1144597  53.2014552  39.0622680  39.8562459
  55.3162863  34.0410488  45.5014507  54.6627275  33.7259506  44.8771121
  55.2743337  33.4186229  46.2274330  56.4274068  44.3229784  37.4167799
  55.5201130  44.0919037  37.6158948  56.9245100  43.5267403  37.6041780
  59.3335651  41.9283838  44.9564834  60.0807470  42.4405235  44.6471957
  59.6027241  41.6067890  45.8169228  57.6062301  44.4242378  41.9391789
  56.6973521  44.1401411  42.0364258  57.6357385  44.8441457  41.0795096
  62.8381569  48.0348968  45.7082956  62.3843896  47.1939878  45.7648147
  62.2075536  48.6710366  46.0457736  61.7814488  38.9640954  46.9383624
  61.0437245  38.4518340  47.2693866  62.0341262  38.5241336  46.1266901
  61.2814508  49.8725465  46.6432774  61.5737482  50.4330522  45.9245140
  61.7913129  50.1654026  47.3985934  61.8826116  31.7417206  47.5325393
  62.1884993  30.8814569  47.2451308  62.6078721  32.3334826  47.3324387
  48.1750472  42.1447893  45.9206991  47.9774872  41.5517253  45.1958058
  47.6197136  41.8400103  46.6382930  56.2448133  50.6505816  47.7326228
  56.2024312  50.8766662  46.8034760  57.1610832  50.4169190  47.8812029
  59.6913767  41.1189883  54.6306857  60.0463155  41.3461356  55.4901323
  60.3385898  41.4508260  54.0084112  65.4211504  44.2408319  45.3356186
  65.2829403  44.4309915  44.4077375  65.0647723  45.0027702  45.7924237
  53.5853630  38.2266414  51.4153198  54.2253009  38.0855173  50.7176161
  52.7531161  37.9400928  51.0391800  65.4480884  46.3084846  50.3467457
  65.8817390  46.2160135  51.1950511  66.1612464  46.2842347  49.7087473
  54.3613934  47.5268845  47.5288190  55.1554533  47.0319165  47.3270765
  53.6505626  46.9986708  47.1655896  59.1808779  49.9086940  51.8800558
  59.2345801  50.4777877  52.6478274  58.3123560  50.0788825  51.5154595
  50.6696697  41.6711926  43.6047943  49.7394286  41.6096382  43.8217905
  50.7654169  41.1487879  42.8084584  66.3096433  46.3508547  52.8800343
  66.5032323  47.2554357  53.1259618  66.2097051  45.8915966  53.7138928
  57.9632744  36.2366437  55.3790670  57.3160659  36.9356387  55.2855147
  58.7333759  36.6702581  55.7466918  61.3711542  46.5015290  58.4541223
  61.2197048  46.2725841  57.5371307  61.3616221  47.4585891  58.4672568
  58.1396878  44.0747202  53.4387490  59.0688938  44.2258362  53.2656457
  57.7187908  44.1631223  52.5836136  56.9385210  48.0997867  51.2086027
  56.7996296  47.7316651  52.0811966  56.1499806  48.6145506  51.0369985
  57.5333362  53.2006963  42.5511564  57.7085118  52.7295006  43.3657187
  56.8466150  53.8272729  42.7792825  58.4890425  47.4779469  48.5974865
  58.1540258  47.4380239  49.4932515  57.9894371  46.8124185  48.1245275
  61.4249617  44.8235504  38.8711925  60.8078787  44.0982332  38.7744978
  60.9566105  45.5844864  38.5278999  63.0803748  49.5334412  56.5317705
  63.0216295  48.8493632  55.8648288  63.4823267  50.2753402  56.0798331
  53.8045904  39.5832277  55.4306766  53.2683261  39.1323015  56.0828362
  53.2162612  39.7178185  54.6877230  52.0994447  56.3496326  49.3251424
  52.3391046  56.9814850  50.0030443  51.2563644  55.9984366  49.6116783
  63.0821156  47.4973996  54.7631685  62.1947935  47.1599918  54.8858084
  63.6519707  46.7657027  55.0000450  44.7350303  43.8298088  48.0874736
  45.4221343  43.5159818  47.4995752  44.5798432  44.7339452  47.8141988
  56.6122309  52.1575448  51.7292928  56.5392481  52.9630420  52.2412233
  56.1699702  52.3567414  50.9040950  56.4012089  51.3947218  45.2395750
  55.6179611  51.9368899  45.3333974  57.1004834  51.9121198  45.6389991
  59.7108739  37.2041848  47.8829955  60.2077438  36.4511810  47.5631025
  58.9395720  37.2406165  47.3173164  67.5638496  42.9082213  49.5248247
  67.5528373  43.7906929  49.1542180  66.6955876  42.5553764  49.3302784
  59.0720993  52.0562282  53.8851087  59.7848965  52.6909747  53.8126988
  58.5811021  52.1526148  53.0691089  60.7938520  45.9613535  45.4568378
  59.8594798  46.0814998  45.2873083  60.9715188  45.0586002  45.1928388
  64.1811071  41.8030854  45.9918413  64.6471523  42.6358846  45.9178715
  64.6318571  41.3375836  46.6963671  54.1232906  49.8056726  54.7056658
  54.8242366  50.4393209  54.8586052  53.6528021  50.1471457  53.9452297
  62.2487302  48.1474676  42.9904565  62.5247146  48.0331270  43.8998439
  61.3791801  47.7492161  42.9516738  62.1527734  34.1711441  50.0309314
  61.2390813  34.4015668  50.1991521  62.5820835  34.2549885  50.8823346
  61.9234192  42.3601333  52.5309208  61.2705642  42.6077241  51.8761661
  62.3014572  41.5465472  52.1971685  58.8841366  52.3961027  46.6337378
  59.0663761  51.5782682  47.0965131  59.7074352  52.6128719  46.1962268
  59.2183532  51.3229212  43.8952427  59.7471298  50.8121666  43.2822589
  59.4811751  51.0071742  44.7597960  57.9721765  43.1021144  59.0175245
  57.2962402  43.0015274  59.6877620  58.7949399  42.9460358  59.4811242
  49.7200624  49.3393081  51.6387760  50.3054061  48.5936769  51.7715665
  49.5225463  49.6497038  52.5224424  44.3118279  41.9098681  50.3592203
  44.3502379  41.3762272  51.1529322  43.8058572  41.3833887  49.7403181
  56.7144548  54.4088072  53.2532861  57.2662856  54.5719693  54.0181946
  57.0550742  54.9992510  52.5812886  61.5655422  49.2349329  59.1081515
  62.1095326  49.8479288  58.6136470  60.9842267  49.7928908  59.6248528
  59.8512935  52.3570047  50.2396543  59.7264075  51.5559787  49.7307489
  60.5092026  52.8516241  49.7510513  61.9147844  50.1579067  51.8676093
  60.9678179  50.0384419  51.7954420  62.2630617  49.2701566  51.9502355
  54.2747417  36.0473206  55.6914335  54.7981819  36.2935503  56.4540645
  54.0559750  36.8793241  55.2717473  49.6714698  38.3176881  43.5585460
  49.3427404  37.4374260  43.3760566  50.0254069  38.2624550  44.4461849
  58.9194277  49.9531784  48.0680446  58.7719239  49.0248491  48.2488016
  59.7447771  49.9751874  47.5837521  62.5228399  50.7760342  49.1545318
  63.4474946  50.5703204  49.0169769  62.3543702  50.5276744  50.0634660
  55.4799962  36.9886901  53.3764006  55.1396783  36.1894715  53.7784686
  54.7738968  37.2888612  52.8040839  58.9155791  37.8069621  43.0612563
  59.1319406  38.6894259  42.7601391  58.4349858  37.4155835  42.3318205
  57.3677526  38.1895223  51.7317324  57.1095304  39.1112293  51.7301655
  56.8362567  37.7925657  52.4217788  62.3123715  51.2946010  44.5107410
  62.4860593  50.7292432  43.7581262  62.8052606  52.0946905  44.3286900
  57.7879482  34.3227173  48.0918487  57.8101179  34.3866506  47.1370466
  58.2047541  33.4831682  48.2858993  68.1663106  44.0582433  46.1297709
  68.6094252  43.3089758  45.7316833  67.2889617  44.0492569  45.7471441
  63.2998888  50.6112774  41.6104308  63.9949792  51.2319467  41.8291623
  63.6422038  49.7608125  41.8856686  65.1990311  48.0612480  43.1391639
  65.7241635  48.3999753  42.4140959  65.1112663  47.1259495  42.9554773
  56.8610359  51.9746553  55.2681515  57.1697486  51.7295700  56.1404215
  57.6585841  52.1793192  54.7800386  56.8830971  54.1284463  47.4986892
  56.4435962  53.6360842  48.1919749  57.6339088  53.5857431  47.2578967
  54.3304844  49.6722472  49.5709194  53.7084853  49.0093177  49.2711422
  55.0009710  49.6983604  48.8882841  47.5631915  48.2382330  48.4600454
  46.7263824  47.8104505  48.2784455  47.5355561  48.4314774  49.3971245
  54.4029371  38.1504260  59.1641700  54.4517527  39.0266383  58.7819469
  54.9451885  37.6081653  58.5913343  64.8884217  48.6945383  58.4442837
  64.0979760  48.6769522  57.9047336  64.6517571  49.2333677  59.1991873
  65.0082092  45.5437850  55.7575565  65.0580097  45.3787857  56.6991088
  64.8996015  44.6765109  55.3673446  62.2985854  41.5268778  57.0734872
  63.1995717  41.3875243  56.7818870  62.3733829  41.6923233  58.0133049
  56.6328660  38.9035633  55.9188058  55.7631969  39.1969199  55.6470647
  56.8688140  39.4876078  56.6395322  66.5100289  47.9634791  56.0017587
  66.2185097  48.3264772  56.8381048  65.8972420  47.2501800  55.8230919
  67.7095971  45.5287671  48.5220157  68.5442862  45.9677475  48.6857717
  67.8455100  45.0526324  47.7028403  64.7587477  43.0867406  54.4697645
  65.2341598  43.2795052  53.6616496  63.8353042  43.1426592  54.2241028
  51.6470983  44.2491573  44.0528723  51.4017025  43.3453903  44.2508933
  51.8166898  44.2508724  43.1108201  59.3367693  35.1215250  53.4353479
  59.8549637  35.8576276  53.1099967  58.9822826  35.4279243  54.2700238
  50.9166631  39.9819931  41.5514885  50.2235876  40.0564286  40.8954921
  50.6718383  39.2180274  42.0736401  59.5880288  31.5415532  48.9554375
  59.8682041  30.8738721  49.5814802  60.3730894  31.7344628  48.4429039
  57.3913756  50.7174526  40.5179402  56.8187723  51.3364713  40.0649873
  57.9646550  51.2673888  41.0519324  63.4589146  39.9633166  52.7025950
  64.4106569  40.0631264  52.7238174  63.2892596  39.1711435  53.2124035
  61.4803525  37.0488749  52.8885351  60.8853457  37.3293762  52.1931840
  61.1953222  37.5382650  53.6602092  60.6111016  51.0011676  41.6487984
  61.5441689  50.9357238  41.8520859  60.5234229  51.8367943  41.1902517
  63.2399032  50.3177546  38.6091931  63.1612664  49.9837410  39.5027689
  64.0608699  50.8099314  38.6083404  65.9377224  43.1839286  51.8168250
  65.9053544  42.2455286  52.0027934  66.5477847  43.2623322  51.0834075
  57.7760555  42.0535339  37.8595454  58.7219659  41.9241547  37.9283872
  57.3974799  41.3150001  38.3364882  66.0871712  39.9750329  51.8626533
  65.5710761  39.1908786  51.6756462  66.9711661  39.6469046  52.0273053
  63.7482439  33.7191345  47.8222346  63.5507260  33.4106433  48.7065678
  64.3582145  34.4452984  47.9520276  69.8369071  42.3863155  51.5548738
  69.1102234  42.2519120  50.9465230  69.4216358  42.6939984  52.3605456
  57.6599247  46.1053085  59.3196111  58.5802257  46.2831684  59.5136158
  57.6248830  45.1609130  59.1675810  46.8781412  41.2991679  48.2449386
  46.5584196  40.4456987  47.9523760  46.3314840  41.5140257  49.0007353
  59.5056086  33.6000252  45.5718877  60.0587124  34.0195705  46.2308900
  59.7426172  32.6736000  45.6141833  55.5289185  39.5887325  61.3521641
  55.4285912  40.5381682  61.2833732  55.3110727  39.2605564  60.4797711
  62.8834893  35.7100777  45.0797542  62.3033562  36.3685581  44.6975594
  62.6170825  34.8878121  44.6684959  61.3338459  35.1105834  47.2818862
  61.8338238  35.2222369  46.4733181  61.9774067  34.8066887  47.9219670
  55.3920455  43.0184464  60.1686703  54.9087537  43.8184824  60.3750592
  55.4781394  43.0292409  59.2154147  61.6659771  37.8700867  44.1353890
  60.7785626  38.1550518  43.9174085  62.0813760  37.7094631  43.2881167
  65.0174307  37.8947388  47.8508229  65.7934697  38.3843841  48.1232846
  64.2922441  38.3205442  48.3080099  67.4546866  38.6075007  48.9082170
  68.0491356  38.3670743  48.1975478  67.5273449  37.8882138  49.5355706
  60.8102984  47.6345542  38.2301910  61.5138834  47.8395544  38.8459565
  60.0865633  48.2022304  38.4950993  61.6400795  43.3855403  44.3504180
  61.5835996  43.8423955  43.5111812  62.1929137  42.6246088  44.1727023
  65.4505600  39.1745135  45.1754299  65.1942535  38.7741771  46.0062507
  64.8258468  39.8888929  45.0504439  69.7617938  41.9141208  47.6825591
  69.2017496  41.9834398  48.4557153  69.1561442  41.7382193  46.9625087
  52.8313147  53.3477935  49.4343777  52.7145531  54.2923368  49.3322467
  52.0105593  53.0451497  49.8229576  62.7189682  48.0728071  40.2800370
  63.5535286  47.6409270  40.0977845  62.5574025  47.9010085  41.2077264
  62.3735574  44.5760184  41.6456709  62.3184378  44.4104456  40.7045153
  61.7481629  45.2836217  41.8018899  59.6881481  46.8809096  60.9710272
  60.5572641  47.0549748  60.6096907  59.2088233  47.7003513  60.8486001
  55.6831699  34.0768293  41.2242028  55.6710369  35.0210133  41.3810298
  56.5755121  33.8938439  40.9301489  53.8567661  54.0006197  52.6499706
  54.7594908  54.0329807  52.9666201  53.6305031  53.0706648  52.6646041
  55.6121263  52.7537184  49.3109784  54.6616894  52.7539045  49.1974156
  55.9153749  52.0069918  48.7945819  51.5025580  36.9595866  59.5693146
  52.3657041  36.6032671  59.7796470  50.9290990  36.6209761  60.2568550
  68.1563663  58.5425150  50.3117071  67.8182175  58.4266215  49.4237606
  69.0253431  58.1416315  50.2918077  64.0150479  60.3960627  46.3013962
  63.4515344  60.3050564  45.5330250  63.9002874  59.5760531  46.7816455
  61.5614911  61.8911818  49.1398183  62.3536203  61.5502643  48.7244482
  61.8011561  62.0006793  50.0600336  63.5205665  61.1520732  42.0115561
  64.2936541  60.6049719  41.8728437  63.8731063  62.0164981  42.2230023
  66.2846914  59.8573962  51.8083820  66.8810486  59.6329985  51.0940783
  66.3421886  59.1158708  52.4109268  65.8571942  57.3113398  39.6434011
  66.1097463  56.7894919  38.8817474  64.9196502  57.1479543  39.7460695
  65.5768231  59.2141504  41.8458386  65.4604489  58.5386407  42.5139471
  65.6870491  58.7273878  41.0290539  67.9199772  58.6751651  45.5505076
  67.5557979  58.1482272  46.2617997  68.7766888  58.2850120  45.3771561
  67.5605259  53.7041550  40.5466424  67.7279661  54.5721787  40.9136895
  67.3702428  53.8668832  39.6227713  63.7693074  58.6172326  48.2468959
  62.8443570  58.4848540  48.4546651  64.0177487  59.3966545  48.7438901
  67.5394480  56.1599208  41.5313091  67.4194105  56.6056259  42.3698571
  66.8447068  56.5084526  40.9726629  61.1301885  58.2605600  49.0812748
  61.2594266  58.5140079  49.9952160  60.4499336  58.8533308  48.7617403
  67.8751384  55.9917916  53.3688274  68.7212579  56.4157329  53.5122923
  67.8150021  55.3351540  54.0626838  70.5815521  52.8078717  50.6083286
  69.7200000  53.1059971  50.9000023  70.6077956  53.0249116  49.6764318
  67.3977090  61.3520908  47.0157092  67.8615436  61.6308611  46.2261714
  67.1333888  60.4504352  46.8330182  64.2901171  60.8992389  49.9536855
  64.8602528  61.3279658  49.3154339  64.8809283  60.6174974  50.6521040
  66.3345976  57.4744060  43.8246657  67.0370020  57.9265104  44.2920583
  66.0026605  56.8327879  44.4526550  60.0771310  55.7327613  49.1263790
  59.2870364  55.9885141  48.6503901  60.5682558  56.5475950  49.2315831
  62.0286056  56.0972192  46.0847267  61.2317219  56.2090886  46.6030763
  61.8011648  56.4358844  45.2188157  58.3609013  55.9858103  51.5578781
  58.6117052  56.8705113  51.8236357  58.8968562  55.8062705  50.7853873
  61.0269138  61.8060441  44.4736687  61.5393659  62.6003691  44.6242252
  61.6791851  61.1086731  44.4070288  62.8364023  64.9226197  46.5559440
  63.0130651  65.8444162  46.3680424  63.6320857  64.6084616  46.9853820
  58.9918055  60.1349095  45.2496258  59.8293277  60.5446103  45.0329965
  59.1696323  59.1948537  45.2196451  70.8882487  57.8024176  40.9380090
  70.3729111  58.5728780  41.1768478  70.6159796  57.1289312  41.5613152
  68.4729598  52.6473876  45.9965329  67.6171195  52.2580727  45.8170968
  68.8856550  52.7265837  45.1365114  70.0028745  50.1820220  50.3956889
  69.4993541  50.1450355  49.5824694  70.2959352  51.0912962  50.4553545
  66.2471631  50.2658949  49.4023070  67.1124628  50.0701758  49.0428960
  66.3149140  50.0369301  50.3292427  63.8533950  52.4961157  46.7739437
  64.4277702  52.2736339  46.0412630  64.4404932  52.5649852  47.5268038
  64.1803537  54.5265618  40.7935322  63.3440849  54.8640305  41.1144597
  64.0408307  54.3914598  39.8562459  66.1556618  49.3702406  45.5014507
  65.5021030  49.0551423  44.8771121  66.1137092  48.7478147  46.2274330
  67.2667822  59.6521701  37.4167799  66.3594884  59.4210955  37.6158948
  67.7638854  58.8559321  37.6041780  69.3894358  55.8584340  49.8262154
  68.4716919  56.0799287  49.6683842  69.8054502  55.9330650  48.9673862
  70.1729406  57.2575755  44.9564834  70.9201225  57.7697153  44.6471957
  70.4420995  56.9359808  45.8169228  68.4456056  59.7534296  41.9391789
  67.5367275  59.4693329  42.0364258  68.4751140  60.1733375  41.0795096
  59.0144226  57.4739810  45.9206991  58.8168626  56.8809171  45.1958058
  58.4590890  57.1692020  46.6382930  66.9940950  57.3662917  48.0401584
  67.0489560  56.4136753  47.9644061  66.1832152  57.5222356  48.5242883
  68.1432144  61.2943040  39.2779867  67.7051574  60.5778899  38.8185505
  68.8842585  61.5219155  38.7164959  64.9333310  55.9839976  45.7991963
  64.1201175  56.2834147  46.2057155  65.4292304  55.5895665  46.5166445
  64.4247385  53.5558332  51.4153198  65.0646764  53.4147091  50.7176161
  63.5924915  53.2692845  51.0391800  65.2007689  62.8560762  47.5288190
  65.9948287  62.3611083  47.3270765  64.4899381  62.3278626  47.1655896
  61.5090452  57.0003844  43.6047943  60.5788040  56.9388300  43.8217905
  61.6047924  56.4779797  42.8084584  61.4276001  53.5258657  46.1926185
  61.6882818  54.4403990  46.0835345  62.2493173  53.0583100  46.3422798
  62.9000926  54.9396414  53.3625009  63.5723980  54.7313776  52.7137658
  62.0730713  54.7418500  52.9230242  68.8026498  51.5658355  55.3790670
  68.1554413  52.2648305  55.2855147  69.5727514  51.9994499  55.7466918
  63.3028424  58.2139017  54.1227446  63.1648222  57.4819256  54.7238985
  64.2133347  58.1247917  53.8411634  64.6439658  54.9124194  55.4306766
  64.1077015  54.4614933  56.0828362  64.0556367  55.0470103  54.6877230
  64.0541917  54.3712846  37.9933229  63.1771384  54.2501647  37.6295476
  64.5299670  53.5798924  37.7412118  55.5744057  59.1590005  48.0874736
  56.2615097  58.8451736  47.4995752  55.4192186  60.0631370  47.8141988
  60.3778780  54.0480202  52.5159760  60.2936968  53.4405872  51.7810170
  59.5561486  54.5389220  52.5169256  70.5502493  52.5333766  47.8829955
  71.0471193  51.7803728  47.5631025  69.7789475  52.5698082  47.3173164
  67.1337462  54.6751149  47.6101640  66.7635250  54.1222189  48.2982545
  67.6296555  54.0709282  47.0576640  55.1512033  57.2390599  50.3592203
  55.1896133  56.7054190  51.1529322  54.6452326  56.7125804  49.7403181
  62.5302796  52.0855139  53.8554746  62.5944122  52.9469970  53.4432143
  62.4669916  51.4729141  53.1227104  58.7820611  55.9654701  43.4346135
  59.0774052  55.0565379  43.3813189  57.8808647  55.9442440  43.1127137
  62.3114858  54.0410698  49.4173683  61.5901444  54.6546665  49.2781157
  63.1008114  54.5768462  49.3390329  65.1141172  51.3765124  55.6914335
  65.6375573  51.6227421  56.4540645  64.8953505  52.2085159  55.2717473
  60.5108453  53.6468799  43.5585460  60.1821159  52.7666178  43.3760566
  60.8647823  53.5916467  44.4461849  63.6250276  53.9341768  43.9260938
  63.9646348  54.4627690  43.2039546  64.0722396  54.2722175  44.7019504
  66.3193717  52.3178819  53.3764006  65.9790537  51.5186632  53.7784686
  65.6132723  52.6180530  52.8040839  66.9710188  49.4028132  51.8291329
  67.7936258  48.9288610  51.7070219  67.2148252  50.1818615  52.3290015
  65.6118423  52.4316390  42.1254230  66.3326785  52.8097643  41.6217947
  64.9883727  53.1505267  42.2289208  69.7549546  53.1361539  43.0612563
  69.9713160  54.0186177  42.7601391  69.2743613  52.7447752  42.3318205
  64.4948767  56.0947252  49.6383307  64.3493348  56.4087555  50.5307589
  64.0173971  56.7132153  49.0854206  66.3545150  53.0849800  49.6864197
  66.3406719  52.1890894  49.3496495  67.0717578  53.0920464  50.3202483
  68.2071281  53.5187140  51.7317324  67.9489059  54.4404211  51.7301655
  67.6756321  53.1217575  52.4217788  58.9694429  58.6352597  52.5770969
  58.4247897  59.4112405  52.7091243  59.8473779  58.9823401  52.4190090
  65.7582046  51.9664180  44.9551767  65.8797957  51.0380827  45.1542655
  65.4684088  51.9802866  44.0430082  68.6273236  49.6519091  48.0918487
  68.6494933  49.7158424  47.1370466  69.0441295  48.8123600  48.2858993
  59.7560451  57.7622493  55.4701125  59.0142187  57.9105128  56.0565756
  59.4353196  58.0230759  54.6067875  60.2017065  65.6487922  47.5011520
  61.0275085  65.3491693  47.1210164  59.8511117  64.8795544  47.9501309
  58.4025670  63.5674248  48.4600454  57.5657578  63.1396422  48.2784455
  58.3749315  63.7606691  49.3971245  64.7312105  63.5518313  43.0467654
  64.8800225  64.2353778  42.3934327  65.5378548  63.5323403  43.5617110
  62.4864738  59.5783491  44.0528723  62.2410780  58.6745821  44.2508933
  62.6560653  59.5800641  43.1108201  70.1761448  50.4507167  53.4353479
  70.6943392  51.1868194  53.1099967  69.8216581  50.7571160  54.2700238
  61.7560386  55.3111848  41.5514885  61.0629630  55.3856203  40.8954921
  61.5112137  54.5472192  42.0736401  68.6154309  57.3827256  37.8595454
  69.5613414  57.2533464  37.9283872  68.2368554  56.6441918  38.3364882
  66.7997226  55.3077233  37.7950339  65.8928682  55.0110345  37.8713053
  67.0773207  55.0107051  36.9284626  57.7175167  56.6283596  48.2449386
  57.3977951  55.7748904  47.9523760  57.1708595  56.8432174  49.0007353
  61.4955074  59.3446037  51.9618892  61.7141084  60.2763145  51.9806926
  61.9080848  58.9854012  52.7473696  68.4159292  49.8514122  43.9494581
  67.6060020  49.5061207  44.3249827  69.1043709  49.5421666  44.5382192
  70.3449840  48.9292169  45.5718877  70.8980879  49.3487623  46.2308900
  70.5819927  48.0027917  45.6141833  65.5696011  52.1664168  37.9362319
  66.4315175  52.4919066  38.1958136  65.7546355  51.3795664  37.4235384
  57.5863427  60.2486508  50.2142507  56.8926898  59.8340460  49.7012462
  58.3336418  60.2907044  49.6175926  59.5000169  60.1804761  48.0908522
  59.4770857  60.2792449  47.1390405  59.8100806  61.0269912  48.4125688
  62.1587547  62.2380916  52.2055137  63.1130801  62.2064859  52.1385068
  61.9600071  61.7771540  53.0205363  60.5137776  67.7800536  49.2225334
  60.3792244  67.0200937  48.6563333  60.0969838  68.5041436  48.7554123
  58.0021843  55.1420166  55.4718131  58.6480707  54.6319120  55.9605357
  57.7938994  55.8788848  56.0461557  66.5225454  49.4060211  41.2242028
  66.5104124  50.3502051  41.3810298  67.4148876  49.2230356  40.9301489
  70.3377573  46.0002988  45.4787964  69.5709969  45.4461474  45.6244647
  70.7488278  46.0724856  46.3402116  32.7820110  -0.0510781  31.9048529
  32.7044140   0.8997044  31.9837009  32.1781753  -0.3964908  32.5623455
  31.4414076  -2.5409260  39.2815089  31.9921501  -2.6692196  38.5092083
  30.6025552  -2.2414371  38.9309982  37.6554639  -0.6194422  27.0609791
  36.9816338  -0.3162725  27.6694749  38.0420461   0.1834658  26.7115249
  35.8545854  -0.4514750  29.2756871  36.0297610  -0.9226706  30.0902493
  35.1678642   0.1751017  29.5038131  30.4206940   2.6974613  36.0496731
  30.6603538   3.3293137  36.7275749  29.5776136   2.3462653  36.3362090
  34.9334801  -1.4946264  38.4538235  34.8604973  -0.6891293  38.9657539
  34.4912195  -1.2954299  37.6286256  30.8951772  -1.2777384  33.3795509
  30.2262147  -0.7931257  32.8959549  30.7564641  -1.0308164  34.2938888
  35.0357040   0.7566359  39.9778168  35.5875348   0.9197981  40.7427253
  35.3763234   1.3470797  39.3058193  35.2043464   0.4762750  34.2232199
  34.7648454  -0.0160871  34.9165055  35.9551581  -0.0664282  33.9824274
  27.6835803  -3.3325709  34.2256827  28.5093823  -3.6321937  33.8455470
  27.3329855  -4.1018086  34.6746615  27.9956514  -1.2013094  35.9470641
  27.8610981  -1.9612694  35.3808639  27.5788576  -0.4772195  35.4799430
  31.1525639  -0.3043777  36.1589084  31.0358024   0.6401655  36.0567774
  30.3318086  -0.6070216  36.5474883  32.1780154   0.3484484  39.3745012
  33.0807400   0.3808095  39.6911507  31.9517524  -0.5815065  39.3891348
  33.9333756  -0.8984529  36.0355091  32.9829387  -0.8982667  35.9219463
  34.2366242  -1.6451794  35.5191125  49.6686449   4.9376009  37.1000853
  50.3064859   4.8182757  36.3964193  49.5507292   5.8856853  37.1588805
  46.4776155   4.8903437  37.0362378  46.1394667   4.7744502  36.1482913
  47.3465924   4.4894603  37.0163384  42.3362971   6.7438914  33.0259269
  41.7727836   6.6528851  32.2575557  42.2215366   5.9238818  33.5061761
  46.9595938   6.0438289  42.9948583  46.9484579   5.6491087  42.1229087
  47.1216578   5.3104362  43.5882355  39.8827403   8.2390105  35.8643489
  40.6748695   7.8980930  35.4489789  40.1224053   8.3485081  36.7845643
  47.9162530  10.4109882  28.3373734  47.2650509  10.9963962  27.9507748
  48.7106893  10.9416077  28.3968771  41.8418157   7.4999019  28.7360868
  42.6149033   6.9528006  28.5973744  42.1943556   8.3643268  28.9475329
  43.6803199   8.8275401  41.9427767  43.3893065   9.7321032  41.8274434
  44.3160184   8.8691929  42.6571837  44.6059406   6.2052250  38.5329127
  45.2022979   5.9808272  37.8186090  44.6634378   5.4636995  39.1354575
  44.1784435   3.6591685  26.3679318  44.4309955   3.1373206  25.6062781
  43.2408994   3.4957830  26.4706002  49.3937795   8.1000314  28.8742718
  48.7583628   8.1734940  29.5863623  49.0635201   8.6893912  28.1961797
  43.8980723   5.5619791  28.5703693  43.7816982   4.8864694  29.2384777
  44.0082983   5.0752165  27.7535846  46.2412264   5.0229938  32.2750382
  45.8770472   4.4960559  32.9863304  47.0979380   4.6328407  32.1016868
  48.6393085   8.5136817  38.9377561  48.3393808   9.4161855  38.8293368
  48.2944144   8.2469000  39.7898714  42.0905566   4.9650613  34.9714266
  41.1656062   4.8326827  35.1791957  42.3389979   5.7444833  35.4684208
  45.8606972   2.5077495  28.2558398  45.7406597   2.9534546  29.0943878
  45.1659561   2.8562813  27.6971936  39.4514377   4.6083887  35.8058055
  39.5806758   4.8618366  36.7197466  38.7711828   5.2011595  35.4862710
  46.1131094   2.4509002  44.5609896  45.3364428   3.0102922  44.5512760
  46.7521657   2.9365785  45.0824766  44.3677466   5.2594456  44.1227863
  45.1092151   5.7979500  43.8462686  43.6614452   5.8860744  44.2799414
  49.8432806   7.4023596  42.7200024  50.2516162   6.9606007  41.9754657
  49.1210068   6.8276224  42.9734217  50.1661621   7.9624787  36.4752313
  49.5370483   8.1270501  35.7728381  49.7787283   8.3766396  37.2463277
  54.0450853   8.8979225  33.8296677  53.3601891   9.2778126  33.2793710
  54.1294702   9.5074551  34.5628625  51.3001784   6.5439184  40.4292020
  51.5118679   7.1870944  39.7526401  51.2531532   5.7101500  39.9613950
  45.7189583   7.6999195  33.7402398  46.1827928   7.9786898  32.9507021
  45.4546381   6.7982639  33.5575489  42.6113664   7.2470676  36.6782161
  43.1815021   7.6757945  36.0399646  43.2021775   6.9653261  37.3766347
  44.6558469   3.8222347  30.5491963  45.3582512   4.2743391  31.0165890
  44.3239097   3.1806166  31.1771856  43.1038830   2.4134104  44.9243173
  42.4737491   3.0950385  45.1578570  42.9974918   2.3017185  43.9796311
  38.3983803   2.0805900  35.8509097  37.6082857   2.3363428  35.3749207
  38.8895050   2.8954238  35.9561137  52.4147612   9.4211139  38.6014378
  53.2365056   9.0191326  38.3197059  52.4110015   9.3179373  39.5530493
  40.3498548   2.4450479  32.8092574  39.5529711   2.5569173  33.3276069
  40.1224140   2.7837131  31.9433464  46.1804216   8.9695182  40.7575088
  46.2448648   9.4315590  41.5933260  45.4715139   8.3392547  40.8857398
  36.6821506   2.3336390  38.2824088  36.9329544   3.2183400  38.5481664
  37.2181054   2.1540992  37.5099179  45.8952233  10.6363290  30.6254069
  45.7597908  11.4814826  31.0538916  46.4362046  10.8382567  29.8620002
  39.3481631   8.1538728  31.1981994  39.8606151   8.9481978  31.3487558
  40.0004343   7.4565018  31.1315595  41.1576515  11.2704484  33.2804747
  41.3343144  12.1922449  33.0925731  41.9533349  10.9562903  33.7099127
  40.4428872   3.3169116  43.1566910  40.3282387   2.4154373  43.4574009
  39.5873390   3.5632813  42.8051727  47.5220710  11.2586856  44.7554411
  47.0784564  10.4723235  44.4375315  48.1837923  11.4466007  44.0898301
  42.2807831  12.7882658  39.2815089  42.8315256  12.6599721  38.5092083
  41.4419307  13.0877547  38.9309982  49.6201948  11.5389656  42.7835812
  49.6020423  12.3598537  42.2916081  50.5421868  11.4143731  43.0085953
  46.0775002   9.0533786  43.6259320  46.6103339   8.2922074  43.3958628
  45.5489083   8.7607438  44.3683475  37.3130547   6.4827382  31.9741564
  38.1505769   6.8924391  31.7575272  37.4908815   5.5426824  31.9441758
  49.2094980   4.1502463  27.6625397  48.6941603   4.9207067  27.9013785
  48.9372288   3.4767599  28.2858459  54.1829254   6.9034817  29.5978571
  53.4058696   6.5645977  29.1533733  54.8620735   6.9087441  28.9233536
  52.4220561   6.3768799  36.2545179  51.7644235   7.0668060  36.3425307
  53.2260960   6.7665231  36.5979165  51.2326019   4.7313171  34.3049120
  51.7457901   5.3643163  34.8070830  51.8827243   4.1314367  33.9392480
  42.5016029   0.8743906  27.5180629  41.6653342   1.2118592  27.8389904
  42.3620799   0.7392885  26.5807766  45.5880315   5.9999989  24.1413105
  44.6807376   5.7689242  24.3404254  46.0851347   5.2037608  24.3287087
  48.4948394  14.7097496  27.0609791  47.8210092  15.0129192  27.6694749
  48.8814216  15.5126576  26.7115249  48.4941898   3.6054043  31.6810141
  49.2413717   4.1175440  31.3717263  48.7633488   3.2838095  32.5414535
  46.7668548   6.1012583  28.6637095  45.8579767   5.8171616  28.7609565
  46.7963632   6.5211662  27.8040402  51.9987816   9.7119173  32.4328263
  51.5450143   8.8710083  32.4893453  51.3681782  10.3480571  32.7703043
  50.4420755  11.5495670  33.3678081  50.7343729  12.1100727  32.6490447
  50.9519375  11.8424231  34.1231240  37.3356719   3.8218097  32.6452298
  37.1381118   3.2287458  31.9203364  36.7803383   3.5170308  33.3628236
  45.3153442   3.7141204  34.7646891  45.3702052   2.7615040  34.6889367
  44.5044644   3.8700643  35.2488189  46.4644636   7.6421327  26.0025174
  46.0264066   6.9257186  25.5430811  47.2055077   7.8697442  25.4410265
  43.2545802   2.3318264  32.5237270  42.4413668   2.6312434  32.9302462
  43.7504796   1.9373952  33.2411752  54.5817751   5.9178524  32.0601493
  54.4435649   6.1080120  31.1322682  54.2253970   6.6797907  32.5169544
  54.6087130   7.9855051  37.0712764  55.0423637   7.8930340  37.9195818
  55.3218711   7.9612552  36.4332780  43.5220181   9.2039050  34.2533497
  44.3160779   8.7089370  34.0516072  42.8111873   8.6756913  33.8901203
  48.3415025  11.5857145  38.6045865  48.3952048  12.1548082  39.3723581
  47.4729807  11.7559030  38.2399902  39.8302944   3.3482131  30.3293250
  38.9000532   3.2866587  30.5463212  39.9260416   2.8258084  29.5329891
  41.2213419   1.2874701  40.0870316  41.8936472   1.0792064  39.4382965
  40.3943205   1.0896787  39.6475548  55.4702680   8.0278752  39.6045649
  55.6638570   8.9324562  39.8504924  55.3703298   7.5686171  40.4384234
  50.5317789   8.1785494  45.1786530  50.3803295   7.9496046  44.2616614
  50.5222468   9.1356096  45.1917875  47.3003125   5.7517407  40.1632796
  48.2295185   5.9028567  39.9901764  46.8794155   5.8401428  39.3081443
  46.0991457   9.7768072  37.9331334  45.9602542   9.4086856  38.8057272
  45.3106053  10.2915711  37.7615292  46.6939609  14.8777168  29.2756871
  46.8691364  14.4065211  30.0902493  46.0072397  15.5042934  29.5038131
  47.6496672   9.1549674  35.3220172  47.3146505   9.1150444  36.2177822
  47.1500618   8.4894390  34.8490582  41.6240916   4.5617304  40.8472753
  41.4860714   3.8297543  41.4484292  42.5345839   4.4726204  40.5656941
  50.5855864   6.5005709  25.5957232  49.9685034   5.7752537  25.4990284
  50.1172352   7.2615069  25.2524306  44.2523217   4.2737264  40.3356433
  44.9622835   3.6330456  40.2943051  44.2092525   4.5250159  41.2582613
  52.2409995  11.2104617  43.2563012  52.1822541  10.5263837  42.5893595
  52.6429514  11.9523607  42.8043638  42.9652151   1.2602482  42.1552072
  42.4289508   0.8093220  42.8073669  42.3768859   1.3948390  41.4122537
  33.8956550   5.5068293  34.8120043  34.5827589   5.1930023  34.2241058
  33.7404678   6.4109657  34.5387294  38.6991272   0.3958489  39.2405067
  38.6149461  -0.2115841  38.5055477  37.8773978   0.8867508  39.2414563
  49.9544766   7.6383740  32.1813685  49.0201045   7.7585202  32.0118389
  50.1321435   6.7356207  31.9173695  43.2839153  11.4826931  41.4301964
  43.9848612  12.1163414  41.5831358  42.8134268  11.8241662  40.6697604
  51.4093549   9.8244881  29.7149871  51.6853393   9.7101475  30.6243745
  50.5398048   9.4262365  29.6762044  48.3789778  12.9999417  30.6197733
  48.9077545  12.4891871  30.0067896  48.6417998  12.6841947  31.4843266
  47.1328012   4.7791349  45.7420552  46.4568649   4.6785479  46.4122927
  47.9555646   4.6230563  46.2056549  38.8806871  11.0163286  38.3633067
  39.4660308  10.2706974  38.4960971  38.6831709  11.3267243  39.2469731
  33.4724526   3.5868886  37.0837510  33.5108625   3.0532477  37.8774628
  32.9664819   3.0604092  36.4648487  40.3267561   0.5056559  44.2273087
  40.9539599   0.1233636  44.8410611  39.4695479   0.2870761  44.5928779
  50.7261669  10.9119534  45.8326822  51.2701573  11.5249493  45.3381777
  50.1448514  11.4699113  46.3493835  37.1033103   2.3132988  30.1591441
  37.3986544   1.4043667  30.1058495  36.2021139   2.2920728  29.8372444
  40.6327350   0.3888985  36.1418990  39.9113936   1.0024953  36.0026463
  41.4220606   0.9246750  36.0635636  51.0754090  11.8349272  38.5921400
  50.1284426  11.7154624  38.5199727  51.4236864  10.9471770  38.6747661
  51.6834646  12.4530547  35.8790625  52.6081193  12.2473409  35.7415076
  51.5149949  12.2046948  36.7879966  42.8161259   2.4425539  36.3628614
  42.6705840   2.7565843  37.2552896  42.3386463   3.0610440  35.8099513
  51.4729962  12.9716215  31.2352716  51.6466839  12.4062637  30.4826569
  51.9658853  13.7717110  31.0532206  37.2906922   4.9830884  39.3016275
  36.7460390   5.7590692  39.4336550  38.1686272   5.3301688  39.1435397
  52.4605134  12.2882979  28.3349615  53.1556039  12.9089672  28.5536929
  52.8028284  11.4378330  28.6101993  38.0772944   4.1100780  42.1946432
  37.3354680   4.2583415  42.7811062  37.7565688   4.3709046  41.3313181
  54.3596557   9.7382685  29.8636945  54.8847882  10.0769957  29.1386265
  54.2718910   8.8029700  29.6800080  46.0216606  13.6516758  41.9926822
  46.3303733  13.4065905  42.8649522  46.8192088  13.8563397  41.5045692
  38.5229557  11.9966209  34.2256827  39.3487577  11.6969981  33.8455470
  38.1723609  11.2273831  34.6746615  43.4911090  11.3492677  36.2954500
  42.8691100  10.6863382  35.9956728  44.1615957  11.3753809  35.6128148
  36.7238162   9.9152535  35.1845760  35.8870071   9.4874710  35.0029762
  36.6961808  10.1084979  36.1216551  54.0490464  10.3715588  45.1688143
  53.2586007  10.3539727  44.6292643  53.8123818  10.9103882  45.9237180
  54.1688339   7.2208055  42.4820872  54.2186344   7.0558062  43.4236395
  54.0602262   6.3535314  42.0918753  43.0524597   9.8996600  29.7712961
  43.2012718  10.5832065  29.1179634  43.8591041   9.8801690  30.2862417
  55.6706535   9.6404996  42.7262893  55.3791344  10.0034977  43.5626354
  55.0578667   8.9272005  42.5476226  56.8702218   7.2057876  35.2465464
  57.7049109   7.6447680  35.4103024  57.0061347   6.7296529  34.4273709
  53.9193724   4.7637611  41.1942951  54.3947845   4.9565257  40.3861803
  52.9959289   4.8196797  40.9486335  40.8077230   5.9261778  30.7774030
  40.5623272   5.0224108  30.9754240  40.9773145   5.9278929  29.8353508
  40.0772878   1.6590136  28.2760191  39.3842123   1.7334491  27.6200227
  39.8324630   0.8950479  28.7981708  46.5520003  12.3944731  27.2424708
  45.9793970  13.0134918  26.7895180  47.1252796  12.9444093  27.7764630
  49.7717263  12.6781881  28.3733291  50.7047936  12.6127443  28.5766166
  49.6840475  13.5138148  27.9147823  52.4005279  11.9947751  25.3337238
  52.3218911  11.6607615  26.2272996  53.2214946  12.4869519  25.3328710
  46.9366801   3.7305544  24.5840761  47.8825906   3.6011752  24.6529179
  46.5581046   2.9920206  25.0610189  46.8205494   7.7823290  46.0441418
  47.7408503   7.9601889  46.2381464  46.7855077   6.8379335  45.8921117
  36.0387659   2.9761883  34.9694692  35.7190443   2.1227192  34.6769066
  35.4921087   3.1910462  35.7252660  39.8167566   5.6924324  38.6864199
  40.0353576   6.6241432  38.7052233  40.2293340   5.3332299  39.4719003
  35.9075919   6.5964795  36.9387814  35.2139390   6.1818748  36.4257768
  36.6548910   6.6385331  36.3421233  44.5526702   4.6954669  46.8932009
  44.0693783   5.4955029  47.0995898  44.6387641   4.7062614  45.9399453
  37.8212661   6.5283049  34.8153829  37.7983349   6.6270736  33.8635712
  38.1313298   7.3748199  35.1370995  41.0699421   7.1560320  41.4971241
  41.8892310   7.6504398  41.5206078  41.3436229   6.2392288  41.4688808
  38.8350268  14.1278823  35.9470641  38.7004736  13.3679224  35.3808639
  38.4182330  14.8519723  35.4799430  49.9709231   9.3115747  24.9547216
  50.6745081   9.5165749  25.5704872  49.2471880   9.8792509  25.2196300
  50.8007041   5.0625608  31.0749487  50.7442243   5.5194159  30.2357119
  51.3535384   4.3016293  30.8972329  51.8795928   9.7498276  27.0045676
  52.7141532   9.3179474  26.8223151  51.7180271   9.5780290  27.9322571
  51.5341821   6.2530389  28.3702016  51.4790624   6.0874661  27.4290460
  50.9087876   6.9606422  28.5264205  36.3234336   1.4898454  42.1963438
  36.9693199   0.9797408  42.6850663  36.1151487   2.2267135  42.7706863
  48.8487728   8.5579301  47.6955579  49.7178887   8.7319953  47.3342213
  48.3694479   9.3773718  47.5731308  60.5080204  20.2667927  37.1000853
  61.1458613  20.1474674  36.3964193  60.3901046  21.2148771  37.1588805
  60.0621472  17.9919381  34.1754061  60.8484561  17.5738804  33.8244478
  60.3260176  18.8965473  34.3435710  65.4629899  17.9294614  35.0787040
  66.1955071  17.3593831  35.3124869  64.7069255  17.5416215  35.5193545
  62.9855319  11.6416188  39.5381648  62.6538644  12.5111599  39.3142863
  62.3900933  11.3252472  40.2175679  62.8783983  16.3611274  36.6174998
  61.9700860  16.2926683  36.3233759  62.8271579  16.8383219  37.4456824
  56.9524849  17.7800920  44.5609896  56.1758183  18.3394840  44.5512760
  57.5915412  18.2657703  45.0824766  64.7445629  14.5627713  38.3952872
  64.1020009  14.8560246  37.7492667  64.2400558  14.4480633  39.2006069
  62.3985793  18.3090886  29.0838732  63.3103649  18.5418273  28.9086429
  61.8895440  18.8927930  28.5213810  60.6826561  22.7315514  42.7200024
  61.0909917  22.2897924  41.9754657  59.9603822  22.1568141  42.9734217
  64.8844607  24.2271142  33.8296677  64.1995645  24.6070044  33.2793710
  64.9688456  24.8366469  34.5628625  60.1857076  15.3292489  41.7514755
  59.9418008  16.0834549  41.2149030  60.4617006  15.7077837  42.5862002
  62.1395539  21.8731101  40.4292020  62.3512434  22.5162861  39.7526401
  62.0925287  21.0393418  39.9613950  59.7421768  14.4848922  37.3328592
  58.8806247  14.7830176  37.6245330  59.7684202  14.7019321  36.4009625
  56.5583337  23.0291113  33.7402398  57.0221683  23.3078816  32.9507021
  56.2940135  22.1274557  33.5575489  53.9432585  17.7426022  44.9243173
  53.3131245  18.4242302  45.1578570  53.8368673  17.6309103  43.9796311
  56.7345988  25.9655208  30.6254069  56.5991663  26.8106743  31.0538916
  57.2755800  26.1674485  29.8620002  53.2213327  12.0446787  47.2868424
  52.8280273  11.4912986  47.9616068  54.0379468  12.3557366  47.6774941
  56.1381288  13.4604666  44.8788680  56.8791002  14.0611820  44.7993143
  56.3699211  12.7182304  44.3206723  58.3614464  26.5878774  44.7554411
  57.9178318  25.8015153  44.4375315  59.0231678  26.7757925  44.0898301
  60.0838451   9.4885769  39.1552962  59.7402721  10.3787411  39.0792073
  60.4517414   9.2987427  38.2922547  57.6335845  14.3244081  32.7210635
  56.7777441  13.9350932  32.5416274  58.0462797  14.4036042  31.8610421
  59.1634992  11.8590425  37.1202195  58.6599787  11.8220560  36.3070001
  59.4565599  12.7683167  37.1798852  55.4077878  11.9429154  36.1268377
  56.2730874  11.7471963  35.7674266  55.4755386  11.7139506  37.0537734
  65.0223008  22.2326735  29.5978571  64.2452451  21.8937895  29.1533733
  65.7014489  22.2379358  28.9233536  63.2614315  21.7060716  36.2545179
  62.6037990  22.3959978  36.3425307  64.0654714  22.0957148  36.5979165
  53.0140197  14.1731362  33.4984744  53.5883949  13.9506544  32.7657937
  53.6011179  14.2420057  34.2513345  62.0719774  20.0605089  34.3049120
  62.5851656  20.6935081  34.8070830  62.7220998  19.4606285  33.9392480
  55.3162864  11.0472611  32.2259813  54.6627277  10.7321628  31.6016428
  55.2743339  10.4248352  32.9519636  62.8381570  25.0411091  32.4328263
  62.3843897  24.2002000  32.4893453  62.2075537  25.6772489  32.7703043
  61.7814490  15.9703077  33.6628930  61.0437246  15.4580463  33.9939173
  62.0341263  15.5303458  32.8512207  61.8826117   8.7479329  34.2570700
  62.1884994   7.8876692  33.9696615  62.6078722   9.3396949  34.0569694
  65.4211505  21.2470442  32.0601493  65.2829404  21.4372038  31.1322682
  65.0647724  22.0089825  32.5169544  53.5853631  15.2328537  38.1398505
  54.2253011  15.0917296  37.4421468  52.7531162  14.9463050  37.7637107
  65.4480885  23.3146969  37.0712764  65.8817392  23.2222258  37.9195818
  66.1612466  23.2904469  36.4332780  50.5882248  15.2028862  32.9171491
  50.8489065  16.1174195  32.8080652  51.4099420  14.7353304  33.0668104
  52.0607173  16.6166619  40.0870316  52.7330227  16.4083981  39.4382965
  51.2336960  16.4188705  39.6475548  66.3096434  23.3570669  39.6045649
  66.5032324  24.2616480  39.8504924  66.2097053  22.8978088  40.4384234
  57.9632745  13.2428560  42.1035977  57.3160660  13.9418510  42.0100453
  58.7333761  13.6764704  42.4712225  61.3711543  23.5077412  45.1786530
  61.2197050  23.2787964  44.2616614  61.3616223  24.4648014  45.1917875
  63.0803750  26.5396535  43.2563012  63.0216296  25.8555755  42.5893595
  63.4823268  27.2815525  42.8043638  56.4012090  28.4009341  31.9641056
  55.6179612  28.9431021  32.0579281  57.1004835  28.9183321  32.3635298
  59.7108740  14.2103970  34.6075262  60.2077440  13.4573933  34.2876332
  58.9395722  14.2468287  34.0418471  60.7938521  22.9675658  32.1813685
  59.8594800  23.0877120  32.0118389  60.9715189  22.0648124  31.9173695
  56.2943709  16.3521353  34.3346946  55.9241496  15.7992394  35.0227852
  56.7902801  15.7479487  33.7821946  64.1811072  18.8092977  32.7163719
  64.6471524  19.6420969  32.6424022  64.6318573  18.3437959  33.4208978
  62.1527735  11.1773564  36.7554621  61.2390815  11.4077791  36.9236828
  62.5820836  11.2612008  37.6068653  61.9234193  19.3663456  39.2554515
  61.2705644  19.6139363  38.6006967  62.3014573  18.5527594  38.9216992
  59.2183533  28.3291334  30.6197733  59.7471299  27.8183789  30.0067896
  59.4811752  28.0133864  31.4843266  57.9721766  20.1083267  45.7420552
  57.2962403  20.0077396  46.4122927  58.7949400  19.9522481  46.2056549
  51.6909043  13.7625344  40.5800052  51.7550369  14.6240175  40.1677450
  51.6276163  13.1499346  39.8472411  51.1661315  15.8348477  44.2273087
  51.7933354  15.4525554  44.8410611  50.3089234  15.6162679  44.5928779
  61.5655424  26.2411452  45.8326822  62.1095328  26.8541410  45.3381777
  60.9842268  26.7991030  46.3493835  54.2747418  13.0535329  42.4159642
  54.7981820  13.2997626  43.1785951  54.0559752  13.8855364  41.9962779
  55.4799963  13.9949024  40.1009312  55.1396784  13.1956837  40.5029992
  54.7738970  14.2950735  39.5286146  56.1316435  11.0798336  38.5536635
  56.9542505  10.6058815  38.4315526  56.3754499  11.8588820  39.0535322
  58.9155793  14.8131744  29.7857869  59.1319407  15.6956382  29.4846698
  58.4349860  14.4217957  29.0563511  55.5151397  14.7620005  36.4109504
  55.5012966  13.8661098  36.0741802  56.2323825  14.7690669  37.0447790
  57.3677528  15.1957345  38.4562631  57.1095305  16.1174416  38.4546961
  56.8362568  14.7987780  39.1463095  62.3123716  28.3008132  31.2352716
  62.4860594  27.7354555  30.4826569  62.8052608  29.1009027  31.0532206
  48.1300676  20.3122802  39.3016275  47.5854144  21.0882610  39.4336550
  49.0080026  20.6593606  39.1435397  68.1663108  21.0644555  32.8543016
  68.6094254  20.3151881  32.4562139  67.2889618  21.0554692  32.4716748
  48.9166698  19.4392698  42.1946432  48.1748434  19.5875333  42.7811062
  48.5959442  19.7000963  41.3313181  65.1990312  25.0674602  29.8636945
  65.7241636  25.4061875  29.1386265  65.1112665  24.1321618  29.6800080
  54.4029372  15.1566383  45.8887006  54.4517528  16.0328506  45.5064776
  54.9451887  14.6143776  45.3158650  64.8884218  25.7007506  45.1688143
  64.0979762  25.6831645  44.6292643  64.6517573  26.2395800  45.9237180
  62.2985855  18.5330900  43.7980179  63.1995718  18.3937365  43.5064176
  62.3733830  18.6985355  44.7378356  56.6328661  15.9097755  42.6433365
  55.7631970  16.2031321  42.3715953  56.8688141  16.4938200  43.3640629
  66.5100290  24.9696914  42.7262893  66.2185098  25.3326894  43.5626354
  65.8972421  24.2563922  42.5476226  67.7095972  22.5349794  35.2465464
  68.5442864  22.9739598  35.4103024  67.8455101  22.0588447  34.4273709
  64.7587478  20.0929529  41.1942951  65.2341600  20.2857175  40.3861803
  63.8353044  20.1488714  40.9486335  59.3367695  12.1277372  40.1598785
  59.8549638  12.8638399  39.8345274  58.9822827  12.4341365  40.9945544
  59.5880289   8.5477655  35.6799682  59.8682043   7.8800844  36.3060108
  60.3730896   8.7406750  35.1674346  63.4589147  16.9695289  39.4271257
  64.4106570  17.0693386  39.4483481  63.2892598  16.1773557  39.9369341
  61.4803527  14.0550872  39.6130658  60.8853459  14.3355885  38.9177147
  61.1953223  14.5444773  40.3847399  65.9377225  20.1901408  38.5413557
  65.9053545  19.2517409  38.7273241  66.5477849  20.2685445  37.8079382
  66.0871713  16.9812452  38.5871840  65.5710762  16.1970908  38.4001769
  66.9711662  16.6531168  38.7518359  63.7482440  10.7253467  34.5467653
  63.5507261  10.4168556  35.4310985  64.3582146  11.4515106  34.6765582
  69.8369072  19.3925278  38.2794045  69.1102235  19.2581243  37.6710536
  69.4216359  19.7002106  39.0850763  57.6599248  23.1115207  46.0441418
  58.5802258  23.2893806  46.2381464  57.6248831  22.1671253  45.8921117
  57.5765539  11.5284327  30.6739887  56.7666267  11.1831412  31.0495133
  58.2649956  11.2191871  31.2627499  59.5056087  10.6062374  32.2964184
  60.0587126  11.0257828  32.9554207  59.7426173   9.6798122  32.3387140
  55.5289186  16.5949448  48.0766948  55.4285913  17.5443805  48.0079039
  55.3110728  16.2667687  47.2043018  62.8834894  12.7162899  31.8042848
  62.3033563  13.3747703  31.4220901  62.6170827  11.8940244  31.3930266
  61.3338460  12.1167957  34.0064168  61.8338239  12.2284492  33.1978487
  61.9774068  11.8129010  34.6464977  55.3920456  20.0246587  46.8932009
  54.9087538  20.8246947  47.0995898  55.4781395  20.0354532  45.9399453
  51.3193794  23.9151121  38.9300443  52.2737047  23.8835064  38.8630375
  51.1206317  23.4541745  39.7450669  61.6659772  14.8762990  30.8599196
  60.7785627  15.1612640  30.6419391  62.0813761  14.7156753  30.0126473
  65.0174308  14.9009511  34.5753536  65.7934698  15.3905963  34.8478152
  64.2922442  15.3267565  35.0325405  67.4546867  15.6137130  35.6327476
  68.0491358  15.3732866  34.9220785  67.5273451  14.8944261  36.2601013
  61.6400796  20.3917526  31.0749487  61.5835997  20.8486077  30.2357119
  62.1929138  19.6308210  30.8972329  65.4505602  16.1807258  31.8999606
  65.1942536  15.7803893  32.7307814  64.8258470  16.8951051  31.7749745
  69.7617940  18.9203331  34.4070897  69.2017498  18.9896520  35.1802460
  69.1561443  18.7444315  33.6870394  52.8313148  30.3540058  36.1589084
  52.7145533  31.2985490  36.0567774  52.0105595  30.0513619  36.5474883
  47.1628090  16.8190371  42.1963438  47.8086954  16.3089325  42.6850663
  46.9545241  17.5559053  42.7706863  59.6881482  23.8871219  47.6955579
  60.5572642  24.0611871  47.3342213  59.2088234  24.7065636  47.5731308
  55.6831701  11.0830416  27.9487334  55.6710370  12.0272256  28.1055605
  56.5755122  10.9000561  27.6546795  55.6121265  29.7599306  36.0355091
  54.6616896  29.7601168  35.9219463  55.9153751  29.0132041  35.5191125
  59.4983820   7.6773193  32.2033271  58.7316216   7.1231679  32.3489953
  59.9094525   7.7495061  33.0647423  51.5025581  13.9657988  46.2938452
  52.3657043  13.6094793  46.5041777  50.9290992  13.6271883  46.9813856
  68.1563664  35.5487273  37.0362378  67.8182176  35.4328338  36.1482913
  69.0253432  35.1478438  37.0163384  64.0150480  37.4022749  33.0259269
  63.4515345  37.3112686  32.2575557  63.9002875  36.5822654  33.5061761
  68.6383447  36.7022125  42.9948583  68.6272088  36.3074923  42.1229087
  68.8004087  35.9688197  43.5882355  61.5614912  38.8973941  35.8643489
  62.3536204  38.5564765  35.4489789  61.8011562  39.0068916  36.7845643
  69.5950039  41.0693717  28.3373734  68.9438018  41.6547797  27.9507748
  70.3894402  41.5999912  28.3968771  63.5205666  38.1582854  28.7360868
  64.2936542  37.6111841  28.5973744  63.8731065  39.0227103  28.9475329
  65.3590708  39.4859236  41.9427767  65.0680574  40.3904867  41.8274434
  65.9947693  39.5275764  42.6571837  66.2846915  36.8636085  38.5329127
  66.8810488  36.6392107  37.8186090  66.3421887  36.1220830  39.1354575
  65.8571944  34.3175520  26.3679318  66.1097464  33.7957041  25.6062781
  64.9196503  34.1541666  26.4706002  71.0725304  38.7584149  28.8742718
  70.4371137  38.8318775  29.5863623  70.7422710  39.3477748  28.1961797
  65.5768232  36.2203626  28.5703693  65.4604491  35.5448530  29.2384777
  65.6870492  35.7336000  27.7535846  67.9199773  35.6813773  32.2750382
  67.5557981  35.1544394  32.9863304  68.7766889  35.2912242  32.1016868
  67.5605260  30.7103673  27.2711731  67.7279663  31.5783909  27.6382202
  67.3702429  30.8730955  26.3473020  70.3180594  39.1720652  38.9377561
  70.0181317  40.0745691  38.8293368  69.9731653  38.9052835  39.7898714
  63.7693075  35.6234449  34.9714266  62.8443571  35.4910663  35.1791957
  64.0177488  36.4028668  35.4684208  67.5394481  33.1661330  28.2558398
  67.4194106  33.6118381  29.0943878  66.8447070  33.5146648  27.6971936
  61.1301886  35.2667722  35.8058055  61.2594267  35.5202201  36.7197466
  60.4499337  35.8595430  35.4862710  65.3001373  45.9364972  31.9048529
  65.2225403  46.8872797  31.9837009  64.6963017  45.5910845  32.5623455
  67.7918603  33.1092838  44.5609896  67.0151937  33.6686758  44.5512760
  68.4309166  33.5949621  45.0824766  66.0464975  35.9178291  44.1227863
  66.7879660  36.4563335  43.8462686  65.3401961  36.5444580  44.2799414
  67.8751385  32.9980038  40.0933581  68.7212580  33.4219452  40.2368230
  67.8150023  32.3413663  40.7872144  70.5815522  29.8140840  37.3328592
  69.7200001  30.1122093  37.6245330  70.6077957  30.0311239  36.4009625
  67.3977092  38.3583030  33.7402398  67.8615437  38.6370733  32.9507021
  67.1333890  37.4566475  33.5575489  64.2901173  37.9054512  36.6782161
  64.8602530  38.3341780  36.0399646  64.8809284  37.6237096  37.3766347
  66.3345978  34.4806183  30.5491963  67.0370021  34.9327226  31.0165890
  66.0026606  33.8390001  31.1771856  64.7826339  33.0717939  44.9243173
  64.1525000  33.7534220  45.1578570  64.6762427  32.9601021  43.9796311
  60.0771312  32.7389735  35.8509097  59.2870366  32.9947264  35.3749207
  60.5682559  33.5538073  35.9561137  67.8591725  39.6279018  40.7575088
  67.9236157  40.0899425  41.5933260  67.1502648  38.9976383  40.8857398
  58.3609015  32.9920226  38.2824088  58.6117053  33.8767236  38.5481664
  58.8968563  32.8124827  37.5099179  67.5739742  41.2947125  30.6254069
  67.4385417  42.1398661  31.0538916  68.1149555  41.4966403  29.8620002
  64.0607082  27.3738705  47.2868424  63.6674027  26.8204904  47.9616068
  64.8773222  27.6849284  47.6774941  61.0269140  38.8122563  31.1981994
  61.5393660  39.6065813  31.3487558  61.6791852  38.1148854  31.1315595
  62.8364024  41.9288320  33.2804747  63.0130653  42.8506284  33.0925731
  63.6320858  41.6146739  33.7099127  66.9775043  28.7896584  44.8788680
  67.7184756  29.3903737  44.7993143  67.2092966  28.0474222  44.3206723
  62.1216381  33.9752951  43.1566910  62.0069896  33.0738209  43.4574009
  61.2660899  34.2216648  42.8051727  69.2008219  41.9170692  44.7554411
  68.7572073  41.1307070  44.4375315  69.8625432  42.1049842  44.0898301
  63.9595340  43.4466493  39.2815089  64.5102765  43.3183557  38.5092083
  63.1206816  43.7461382  38.9309982  67.7562511  39.7117621  43.6259320
  68.2890848  38.9505909  43.3958628  67.2276592  39.4191273  44.3683475
  70.8882489  34.8086298  27.6625397  70.3729112  35.5790903  27.9013785
  70.6159797  34.1351434  28.2858459  68.4729600  29.6535999  32.7210635
  67.6171196  29.2642849  32.5416274  68.8856551  29.7327960  31.8610421
  70.0028746  27.1882342  37.1202195  69.4993542  27.1512477  36.3070001
  70.2959353  28.0975085  37.1798852  66.2471632  27.2721072  36.1268377
  67.1124629  27.0763881  35.7674266  66.3149141  27.0431424  37.0537734
  69.1215224  38.8403614  31.1378132  68.5936585  38.1056373  30.8251370
  68.6202726  39.6178290  30.8918101  63.8533951  29.5023280  33.4984744
  64.4277703  29.2798461  32.7657937  64.4404934  29.5711974  34.2513345
  66.1556619  26.3764529  32.2259813  65.5021031  26.0613546  31.6016428
  66.1137093  25.7540269  32.9519636  67.2667824  36.6583824  24.1413105
  66.3594885  36.4273077  24.3404254  67.7638856  35.8621443  24.3287087
  70.1735903  45.3681331  27.0609791  69.4997601  45.6713028  27.6694749
  70.5601725  46.1710411  26.7115249  69.3894359  32.8646462  36.5507461
  68.4716921  33.0861409  36.3929149  69.8054503  32.9392773  35.6919168
  68.4456057  36.7596419  28.6637095  67.5367276  36.4755452  28.7609565
  68.4751141  37.1795497  27.8040402  66.9940951  34.3725039  34.7646891
  67.0489561  33.4198876  34.6889367  66.1832153  34.5284478  35.2488189
  68.1432145  38.3005162  26.0025174  67.7051575  37.5841021  25.5430811
  68.8842586  38.5281277  25.4410265  64.9333311  32.9902099  32.5237270
  64.1201177  33.2896270  32.9302462  65.4292305  32.5957788  33.2411752
  67.0841889  42.9859856  34.4571534  67.0418068  43.2120702  33.5280066
  68.0004588  42.7523231  34.6057335  70.5307523  33.4543924  41.3552163
  70.8856911  33.6815397  42.2146629  71.1779654  33.7862300  40.7329419
  64.4247386  30.5620455  38.1398505  65.0646765  30.4209214  37.4421468
  63.5924916  30.2754968  37.7637107  65.2007690  39.8622885  34.2533497
  65.9948288  39.3673205  34.0516072  64.4899382  39.3340748  33.8901203
  70.0202534  42.2440981  38.6045865  70.0739557  42.8131917  39.3723581
  69.1517316  42.4142866  38.2399902  61.4276002  30.5320780  32.9171491
  61.6882820  31.4466113  32.8080652  62.2493175  30.0645222  33.0668104
  62.9000928  31.9458537  40.0870316  63.5723981  31.7375899  39.4382965
  62.0730714  31.7480623  39.6475548  68.8026500  28.5720478  42.1035977
  68.1554415  29.2710427  42.0100453  69.5727515  29.0056622  42.4712225
  68.9790634  36.4101243  40.1632796  69.9082694  36.5612402  39.9901764
  68.5581664  36.4985263  39.3081443  67.7778966  40.4351907  37.9331334
  67.6390051  40.0670691  38.8057272  66.9893562  40.9499546  37.7615292
  68.3727118  45.5361003  29.2756871  68.5478873  45.0649047  30.0902493
  67.6859906  46.1626770  29.5038131  69.3284181  39.8133510  35.3220172
  68.9934014  39.7734280  36.2177822  68.8288127  39.1478226  34.8490582
  63.3028425  35.2201140  40.8472753  63.1648223  34.4881379  41.4484292
  64.2133348  35.1310040  40.5656941  65.9310726  34.9321099  40.3356433
  66.6410344  34.2914291  40.2943051  65.8880034  35.1833994  41.2582613
  62.9388203  48.6850366  36.0496731  63.1784801  49.3168890  36.7275749
  62.0957400  48.3338406  36.3362090  60.3778781  31.0542325  39.2405067
  60.2936969  30.4467994  38.5055477  59.5561487  31.5451343  39.2414563
  67.4516065  44.4929489  38.4538235  67.3786236  45.2984460  38.9657539
  67.0093458  44.6921454  37.6286256  67.2405845  43.7301259  31.9641056
  66.4573366  44.2722939  32.0579281  67.9398590  44.2475238  32.3635298
  70.5502495  29.5395888  34.6075262  71.0471194  28.7865850  34.2876332
  69.7789476  29.5760205  34.0418471  69.9114748  44.3916323  40.6096393
  70.6242721  45.0263788  40.5372295  69.4204777  44.4880189  39.7936395
  67.1337463  31.6813271  34.3346946  66.7635251  31.1284312  35.0227852
  67.6296556  31.0771405  33.7821946  64.9626662  42.1410766  41.4301964
  65.6636121  42.7747249  41.5831358  64.4921777  42.4825498  40.6697604
  69.7235122  44.7315067  33.3582685  69.9057516  43.9136723  33.8210437
  70.5468108  44.9482759  32.9207575  70.0577287  43.6583252  30.6197733
  70.5865054  43.1475707  30.0067896  70.3205507  43.3425782  31.4843266
  68.8115521  35.4375185  45.7420552  68.1356158  35.3369314  46.4122927
  69.6343155  35.2814398  46.2056549  60.5594380  41.6747121  38.3633067
  61.1447817  40.9290809  38.4960971  60.3619218  41.9851078  39.2469731
  63.4133035  44.7098369  33.3795509  62.7443410  45.1944496  32.8959549
  63.2745905  44.9567589  34.2938888  67.5538304  46.7442112  39.9778168
  68.1056612  46.9073734  40.7427253  67.8944497  47.3346550  39.3058193
  62.0055070  31.1640394  44.2273087  62.6327108  30.7817472  44.8410611
  61.1482988  30.9454596  44.5928779  62.3114859  31.0472820  36.1418990
  61.5901445  31.6608788  36.0026463  63.1008115  31.5830585  36.0635636
  65.1141173  28.3827247  42.4159642  65.6375575  28.6289543  43.1785951
  64.8953506  29.2147281  41.9962779  69.7588033  42.2885824  34.7925752
  69.6112995  41.3602531  34.9733322  70.5841526  42.3105915  34.3082827
  63.6250277  30.9403891  30.6506244  63.9646350  31.4689812  29.9284853
  64.0722398  31.2784297  31.4264811  66.3193718  29.3240942  40.1009312
  65.9790538  28.5248755  40.5029992  65.6132724  29.6242653  39.5286146
  66.9710190  26.4090254  38.5536635  67.7936259  25.9350732  38.4315526
  67.2148253  27.1880738  39.0535322  69.7549547  30.1423662  29.7857869
  69.9713161  31.0248299  29.4846698  69.2743614  29.7509875  29.0563511
  64.4948768  33.1009375  36.3628614  64.3493349  33.4149678  37.2552896
  64.0173972  33.7194275  35.8099513  66.3545151  30.0911923  36.4109504
  66.3406720  29.1953016  36.0741802  67.0717579  30.0982587  37.0447790
  68.2071282  30.5249263  38.4562631  67.9489060  31.4466334  38.4546961
  67.6756322  30.1279698  39.1463095  58.9694431  35.6414719  39.3016275
  58.4247899  36.4174527  39.4336550  59.8473781  35.9885524  39.1435397
  65.7582047  28.9726303  31.6797074  65.8797958  28.0442949  31.8787961
  65.4684090  28.9864989  30.7675389  68.6273238  26.6581214  34.8163794
  68.6494934  26.7220547  33.8615773  69.0441297  25.8185722  35.0104300
  59.7560452  34.7684615  42.1946432  59.0142189  34.9167251  42.7811062
  59.4353197  35.0292881  41.3313181  67.7004115  44.3100594  41.9926822
  68.0091242  44.0649740  42.8649522  68.4979597  44.5147232  41.5045692
  67.7224727  46.4638503  34.2232199  67.2829717  45.9714882  34.9165055
  68.4732844  45.9211471  33.9824274  60.2017066  42.6550044  34.2256827
  61.0275086  42.3553816  33.8455470  59.8511118  41.8857667  34.6746615
  65.1698599  42.0076512  36.2954500  64.5478609  41.3447217  35.9956728
  65.8403466  42.0337644  35.6128148  58.4025671  40.5736371  35.1845760
  57.5657580  40.1458545  35.0029762  58.3749317  40.7668814  36.1216551
  65.2423127  30.4858300  45.8887006  65.2911282  31.3620423  45.5064776
  65.7845641  29.9435694  45.3158650  64.7312106  40.5580436  29.7712961
  64.8800227  41.2415900  29.1179634  65.5378550  40.5385526  30.2862417
  67.4722415  31.2389673  42.6433365  66.6025725  31.5323239  42.3715953
  67.7081896  31.8230118  43.3640629  62.4864739  36.5845613  30.7774030
  62.2410781  35.6807943  30.9754240  62.6560654  36.5862764  29.8353508
  70.1761449  27.4569290  40.1598785  70.6943393  28.1930317  39.8345274
  69.8216582  27.7633283  40.9945544  68.2307512  43.0528566  27.2424708
  67.6581479  43.6718753  26.7895180  68.8040305  43.6027928  27.7764630
  68.6154310  34.3889379  24.5840761  69.5613415  34.2595587  24.6529179
  68.2368555  33.6504041  25.0610189  68.4993003  38.4407125  46.0441418
  69.4196012  38.6185724  46.2381464  68.4642586  37.4963170  45.8921117
  66.7997227  32.3139355  24.5195646  65.8928683  32.0172468  24.5958360
  67.0773208  32.0169173  23.6529932  61.4955075  36.3508160  38.6864199
  61.7141085  37.2825268  38.7052233  61.9080849  35.9916134  39.4719003
  68.4159293  26.8576245  30.6739887  67.6060021  26.5123330  31.0495133
  69.1043710  26.5483789  31.2627499  70.3449841  25.9354292  32.2964184
  70.8980880  26.3549745  32.9554207  70.5819928  25.0090040  32.3387140
  66.3682941  31.9241366  48.0766948  66.2679668  32.8735722  48.0079039
  66.1504483  31.5959604  47.2043018  66.2314211  35.3538504  46.8932009
  65.7481292  36.1538864  47.0995898  66.3175150  35.3646449  45.9399453
  59.5000170  37.1866884  34.8153829  59.4770858  37.2854571  33.8635712
  59.8100807  38.0332035  35.1370995  62.7486930  37.8144155  41.4971241
  63.5679819  38.3088234  41.5206078  63.0223738  36.8976123  41.4688808
  60.5137777  44.7862659  35.9470641  60.3792245  44.0263059  35.3808639
  60.0969839  45.5103558  35.4799430  63.6706903  45.6831976  36.1589084
  63.5539287  46.6277408  36.0567774  62.8499349  45.3805537  36.5474883
  66.5225455  26.4122334  27.9487334  66.5104125  27.3564174  28.1055605
  67.4148877  26.2292479  27.6546795  64.6961417  46.3360237  39.3745012
  65.5988664  46.3683848  39.6911507  64.4698787  45.4060688  39.3891348
  66.4515019  45.0891224  36.0355091  65.5010650  45.0893086  35.9219463
  66.7547505  44.3423959  35.5191125  70.3377575  23.0065110  32.2033271
  69.5709970  22.4523597  32.3489953  70.7488279  23.0786979  33.0647423
  62.3419336  29.2949906  46.2938452  63.2050797  28.9386711  46.5041777
  61.7684746  28.9563801  46.9813856  69.2002769  48.3212143  38.2824088
  69.4510807  49.2059153  38.5481664  69.7362317  48.1416745  37.5099179
  69.8311811  52.4703135  31.9741564  70.6687033  52.8800144  31.7575272
  70.0090079  51.5302577  31.9441758  69.8537982  49.8093851  32.6452298
  69.6562382  49.2163211  31.9203364  69.2984646  49.5046061  33.3628236
  66.4137813  51.4944046  34.8120043  67.1008853  51.1805776  34.2241058
  66.2585942  52.3985410  34.5387294  65.9905789  49.5744639  37.0837510
  66.0289889  49.0408230  37.8774628  65.4846082  49.0479845  36.4648487
  69.6214367  48.3008741  30.1591441  69.9167808  47.3919420  30.1058495
  68.7202403  48.2796481  29.8372444  69.8088185  50.9706637  39.3016275
  69.2641653  51.7466445  39.4336550  70.6867535  51.3177441  39.1435397
  70.5954207  50.0976533  42.1946432  69.8535943  50.2459169  42.7811062
  70.2746951  50.3584799  41.3313181  69.2419426  55.9028288  35.1845760
  68.4051334  55.4750463  35.0029762  69.2143071  56.0960732  36.1216551
  68.5568922  48.9637636  34.9694692  68.2371707  48.1102945  34.6769066
  68.0102350  49.1786215  35.7252660  68.4257182  52.5840548  36.9387814
  67.7320654  52.1694501  36.4257768  69.1730173  52.6261084  36.3421233
  70.3393925  52.5158802  34.8153829  70.3164613  52.6146489  33.8635712
  70.6494561  53.3623953  35.1370995  68.8415599  47.4774207  42.1963438
  69.4874463  46.9673161  42.6850663  68.6332750  48.2142888  42.7706863
  54.4607620   7.6135177  18.6293835  54.3831650   8.5643002  18.7082316
  53.8569264   7.2681050  19.2868762  53.1201587   5.1236698  26.0060396
  53.6709012   4.9953762  25.2337390  52.2813062   5.4231587  25.6555289
  57.5333365   7.2131208  16.0002177  57.7085120   6.7419252  16.8147800
  56.8466153   7.8396975  16.2283438  52.0994450  10.3620571  22.7742037
  52.3391048  10.9939095  23.4521056  51.2563646  10.0108611  23.0607397
  56.6122312   6.1699694  25.1783541  56.5392483   6.9754665  25.6902846
  56.1699705   6.3691659  24.3531563  52.5739282   6.3868574  20.1040816
  51.9049657   6.8714701  19.6204856  52.4352152   6.6337794  21.0184195
  56.7144551   8.4212317  26.7023474  57.2662859   8.5843939  27.4672560
  57.0550744   9.0116755  26.0303499  56.8830974   8.1408708  20.9477505
  56.4435964   7.6485087  21.6410362  57.6339091   7.5981676  20.7069580
  49.3623313   4.3320249  20.9502133  50.1881333   4.0324021  20.5700777
  49.0117365   3.5627872  21.3991922  49.6744024   6.4632863  22.6715948
  49.5398492   5.7033264  22.1053946  49.2576086   7.1873763  22.2044737
  52.8313150   7.3602181  22.8834390  52.7145534   8.3047613  22.7813081
  52.0105596   7.0575742  23.2720190  53.8567664   8.0130442  26.0990319
  54.7594910   8.0454053  26.4156814  53.6305034   7.0830893  26.1136655
  55.6121266   6.7661429  22.7600397  54.6616897   6.7663291  22.6464770
  55.9153752   6.0194164  22.2436432  68.1563666  12.5549395  23.7607685
  67.8182177  12.4390460  22.8728219  69.0253434  12.1540561  23.7408691
  64.0150481  14.4084872  19.7504575  63.4515346  14.3174809  18.9820863
  63.9002876  13.5884776  20.2307068  68.6383449  13.7084247  29.7193890
  68.6272089  13.3137045  28.8474394  68.8004088  12.9750320  30.3127662
  61.5614913  15.9036063  22.5888796  62.3536205  15.5626888  22.1735095
  61.8011563  16.0131038  23.5090949  63.5205667  15.1644977  15.4606175
  64.2936543  14.6173964  15.3219051  63.8731066  16.0289226  15.6720636
  65.3590710  16.4921359  28.6673074  65.0680576  17.3966990  28.5519740
  65.9947694  16.5337887  29.3817144  66.2846917  13.8698207  25.2574434
  66.8810489  13.6454230  24.5431397  66.3421888  13.1282953  25.8599882
  67.9199775  12.6875896  18.9995689  67.5557982  12.1606517  19.7108610
  68.7766891  12.2974365  18.8262174  70.3180595  16.1782774  25.6622868
  70.0181318  17.0807813  25.5538675  69.9731654  15.9114958  26.5144021
  63.7693076  12.6296571  21.6959572  62.8443573  12.4972785  21.9037264
  64.0177489  13.4090791  22.1929515  61.1301887  12.2729845  22.5303361
  61.2594268  12.5264324  23.4442773  60.4499339  12.8657553  22.2108016
  65.3001375  22.9427095  18.6293835  65.2225404  23.8934920  18.7082316
  64.6963018  22.5972967  19.2868762  67.7918604  10.1154960  31.2855202
  67.0151938  10.6748880  31.2758067  68.4309167  10.6011743  31.8070072
  66.0464977  12.9240414  30.8473169  66.7879661  13.4625458  30.5707993
  65.3401962  13.5506702  31.0044721  67.3977093  15.3645153  20.4647705
  67.8615438  15.6432856  19.6752327  67.1333891  14.4628597  20.2820795
  64.2901174  14.9116634  23.4027468  64.8602531  15.3403903  22.7644953
  64.8809286  14.6299219  24.1011654  66.3345979  11.4868305  17.2737270
  67.0370022  11.9389349  17.7411196  66.0026607  10.8452124  17.9017163
  64.7826340  10.0780062  31.6488479  64.1525001  10.7596343  31.8823876
  64.6762428   9.9663143  30.7041618  60.0771313   9.7451858  22.5754404
  59.2870367  10.0009386  22.0994514  60.5682560  10.5600196  22.6806444
  62.0286058  10.1096437  19.5337880  61.2317221  10.2215131  20.0521376
  61.8011650  10.4483089  18.6678771  67.8591726  16.6341140  27.4820395
  67.9236158  17.0961548  28.3178567  67.1502650  16.0038505  27.6102705
  58.3609016   9.9982348  25.0069394  58.6117054  10.8829358  25.2726970
  58.8968564   9.8186950  24.2344486  67.5739743  18.3009248  17.3499375
  67.4385418  19.1460784  17.7784223  68.1149556  18.5028525  16.5865309
  61.0269141  15.8184686  17.9227300  61.5393661  16.6127936  18.0732865
  61.6791854  15.1210976  17.8560902  62.8364026  18.9350442  20.0050053
  63.0130654  19.8568407  19.8171037  63.6320859  18.6208861  20.4344433
  62.1216382  10.9815074  29.8812217  62.0069897  10.0800331  30.1819316
  61.2660900  11.2278771  29.5297033  69.2008220  18.9232814  31.4799717
  68.7572074  18.1369193  31.1620622  69.8625433  19.1111965  30.8143608
  63.9595341  20.4528616  26.0060396  64.5102766  20.3245679  25.2337390
  63.1206817  20.7523505  25.6555289  67.7562512  16.7179744  30.3504627
  68.2890849  15.9568032  30.1203935  67.2276593  16.4253396  31.0928781
  58.9918058  14.1473340  18.6986871  59.8293280  14.5570348  18.4820578
  59.1696325  13.2072782  18.6687065  69.1215225  15.8465736  17.8623439
  68.5936586  15.1118496  17.5496676  68.6202728  16.6240413  17.6163407
  59.0144229  11.4864055  19.3697604  58.8168629  10.8933416  18.6448671
  58.4590893  11.1816266  20.0873543  66.9940952  11.3787162  21.4892197
  67.0489562  10.4260998  21.4134674  66.1832154  11.5346601  21.9733496
  64.9333312   9.9964222  19.2482576  64.1201178  10.2958392  19.6547768
  65.4292307   9.6019910  19.9657058  67.0841890  19.9921979  21.1816841
  67.0418069  20.2182825  20.2525373  68.0004589  19.7585353  21.3302642
  65.2007691  16.8685008  20.9778804  65.9948290  16.3735328  20.7761379
  64.4899383  16.3402871  20.6146509  70.0202536  19.2503103  25.3291171
  70.0739558  19.8194039  26.0968887  69.1517317  19.4204988  24.9645208
  61.5090455  11.0128089  17.0538556  60.5788043  10.9512545  17.2708518
  61.6047926  10.4904042  16.2575198  62.9000929   8.9520659  26.8115623
  63.5723982   8.7438021  26.1628271  62.0730715   8.7542745  26.3720855
  68.9790635  13.4163365  26.8878103  69.9082695  13.5674525  26.7147070
  68.5581665  13.5047386  26.0326750  67.7778967  17.4414030  24.6576641
  67.6390053  17.0732814  25.5302579  66.9893563  17.9561669  24.4860599
  68.3727119  22.5423126  16.0002177  68.5478875  22.0711169  16.8147800
  67.6859907  23.1688892  16.2283438  69.3284182  16.8195632  22.0465479
  68.9934015  16.7796402  22.9423128  68.8288128  16.1540348  21.5735889
  63.3028426  12.2263262  27.5718060  63.1648224  11.4943501  28.1729599
  64.2133350  12.1372162  27.2902247  65.9310727  11.9383222  27.0601739
  66.6410345  11.2976414  27.0188358  65.8880035  12.1896116  27.9827920
  64.6439661   8.9248440  28.8797379  64.1077018   8.4739178  29.5318975
  64.0556369   9.0594348  28.1367843  55.5744060  13.1714251  21.5365350
  56.2615100  12.8575981  20.9486365  55.4192189  14.0755615  21.2632601
  60.3778782   8.0604447  25.9650373  60.2936971   7.4530117  25.2300783
  59.5561488   8.5513466  25.9659870  67.4516066  21.4991611  25.1783541
  67.3786238  22.3046583  25.6902846  67.0093459  21.6983577  24.3531563
  67.2405846  20.7363381  18.6886363  66.4573368  21.2785061  18.7824587
  67.9398591  21.2537361  19.0880604  69.9114750  21.3978445  27.3341700
  70.6242722  22.0325910  27.2617602  69.4204778  21.4942311  26.5181702
  64.9626663  19.1472889  28.1547271  65.6636123  19.7809372  28.3076665
  64.4921778  19.4887620  27.3942910  69.7235123  21.7377189  20.0827992
  69.9057518  20.9198845  20.5455744  70.5468109  21.9544882  19.6452882
  70.0577289  20.6645375  17.3443040  70.5865055  20.1537829  16.7313202
  70.3205508  20.3487905  18.2088573  68.8115522  12.4437307  32.4665858
  68.1356159  12.3431437  33.1368234  69.6343156  12.2876521  32.9301856
  60.5594381  18.6809244  25.0878374  61.1447818  17.9352932  25.2206278
  60.3619220  18.9913201  25.9715037  63.4133036  21.7160491  20.1040816
  62.7443412  22.2006619  19.6204856  63.2745906  21.9629712  21.0184195
  55.1512036  11.2514844  23.8082817  55.1896136  10.7178435  24.6019935
  54.6452329  10.7250050  23.1893794  67.5538305  23.7504235  26.7023474
  68.1056613  23.9135856  27.4672560  67.8944499  24.3408673  26.0303499
  62.0055071   8.1702517  30.9518393  62.6327110   7.7879594  31.5655918
  61.1482990   7.9516719  31.3174086  58.7820614   9.9778946  16.8836748
  59.0774055   9.0689625  16.8303802  57.8808649   9.9566686  16.5617750
  62.3114861   8.0534943  22.8664297  61.5901446   8.6670910  22.7271770
  63.1008116   8.5892708  22.7880943  69.7588034  19.2947947  21.5171059
  69.6112996  18.3664654  21.6978629  70.5841528  19.3168037  21.0328134
  64.4948770  10.1071497  23.0873921  64.3493350  10.4211800  23.9798202
  64.0173973  10.7256398  22.5344819  58.9694432  12.6476842  26.0261582
  58.4247900  13.4236650  26.1581856  59.8473782  12.9947646  25.8680703
  59.7560454  11.7746738  28.9191739  59.0142190  11.9229373  29.5056369
  59.4353198  12.0355004  28.0558488  67.7004116  21.3162716  28.7172129
  68.0091243  21.0711863  29.5894828  68.4979598  21.5209355  28.2290999
  67.7224728  23.4700626  20.9477505  67.2829719  22.9777005  21.6410362
  68.4732845  22.9273594  20.7069580  60.2017067  19.6612167  20.9502133
  61.0275087  19.3615939  20.5700777  59.8511119  18.8919789  21.3991922
  65.1698601  19.0138635  23.0199807  64.5478610  18.3509340  22.7202035
  65.8403467  19.0399767  22.3373455  58.4025672  17.5798493  21.9091067
  57.5657581  17.1520668  21.7275068  58.3749318  17.7730937  22.8461858
  64.7312107  17.5642558  16.4958267  64.8800228  18.2478023  15.8424940
  65.5378551  17.5447648  17.0107723  62.4864740  13.5907736  17.5019336
  62.2410782  12.6870066  17.6999547  62.6560655  13.5924886  16.5598814
  61.7560388   9.3236094  15.0005498  61.0629633   9.3980449  14.3445534
  61.5112140   8.5596437  15.5227015  68.2307513  20.0590689  13.9670015
  67.6581480  20.6780876  13.5140487  68.8040307  20.6090051  14.5009937
  68.4993004  15.4469248  32.7686724  69.4196014  15.6247847  32.9626771
  68.4642587  14.5025293  32.6166424  57.7175169  10.6407841  21.6939999
  57.3977953   9.7873150  21.4014373  57.1708597  10.8556420  22.4497966
  61.4955077  13.3570282  25.4109506  61.7141086  14.2887390  25.4297539
  61.9080850  12.9978257  26.1964309  57.5863429  14.2610753  23.6633121
  56.8926900  13.8464706  23.1503075  58.3336420  14.3031289  23.0666539
  66.2314212  12.3600627  33.6177316  65.7481294  13.1600987  33.8241205
  66.3175151  12.3708572  32.6644760  59.5000172  14.1929007  21.5399135
  59.4770860  14.2916694  20.5881019  59.8100808  15.0394157  21.8616302
  62.1587549  16.2505162  25.6545750  63.1130803  16.2189104  25.5875681
  61.9600073  15.7895785  26.4695976  63.6706904  22.6894098  22.8834390
  63.5539288  23.6339531  22.7813081  62.8499350  22.3867660  23.2720190
  58.0021846   9.1544412  28.9208745  58.6480709   8.6443366  29.4095970
  57.7938997   9.8913093  29.4952170  64.6961418  23.3422360  26.0990319
  65.5988665  23.3745970  26.4156814  64.4698788  22.4122811  26.1136655
  66.4515020  22.0953347  22.7600397  65.5010651  22.0955208  22.6464770
  66.7547506  21.3486081  22.2436432  69.2002770  25.3274266  25.0069394
  69.4510809  26.2121276  25.2726970  69.7362319  25.1478867  24.2344486
  69.8311812  29.4765258  18.6986871  70.6687034  29.8862266  18.4820578
  70.0090080  28.5364700  18.6687065  69.8537983  26.8155973  19.3697604
  69.6562383  26.2225334  18.6448671  69.2984647  26.5108183  20.0873543
  66.4137814  28.5006168  21.5365350  67.1008854  28.1867898  20.9486365
  66.2585943  29.4047533  21.2632601  65.9905790  26.5806762  23.8082817
  66.0289890  26.0470352  24.6019935  65.4846083  26.0541967  23.1893794
  69.6214368  25.3070864  16.8836748  69.9167809  24.3981542  16.8303802
  68.7202404  25.2858603  16.5617750  69.8088186  27.9768759  26.0261582
  69.2641654  28.7528567  26.1581856  70.6867536  28.3239564  25.8680703
  70.5954208  27.1038656  28.9191739  69.8535944  27.2521291  29.5056369
  70.2746953  27.3646921  28.0558488  69.2419427  32.9090411  21.9091067
  68.4051335  32.4812585  21.7275068  69.2143072  33.1022854  22.8461858
  68.5568924  25.9699759  21.6939999  68.2371708  25.1165067  21.4014373
  68.0102352  26.1848337  22.4497966  68.4257184  29.5902671  23.6633121
  67.7320655  29.1756623  23.1503075  69.1730175  29.6323207  23.0666539
  70.3393926  29.5220924  21.5399135  70.3164614  29.6208612  20.5881019
  70.6494563  30.3686075  21.8616302   6.3111429  35.5959847  63.6510237
   6.9489839  35.4766594  62.9473577   6.1932271  36.5440690  63.7098189
   3.1201135  35.5487275  63.5871762   2.7819646  35.4328339  62.6992296
   3.9890903  35.1478440  63.5672768   4.5587509  41.0693719  54.8883117
   3.9075489  41.6547799  54.5017131   5.3531872  41.5999914  54.9478155
   5.8652697  33.3211300  60.7263445   6.6515786  32.9030724  60.3753862
   6.1291401  34.2257393  60.8945093   6.0362774  38.7584151  55.4252102
   5.4008607  38.8318777  56.1373006   5.7060181  39.3477750  54.7471181
  11.2661124  33.2586534  61.6296423  11.9986296  32.6885750  61.8634253
  10.5100480  32.8708134  62.0702929   2.8837244  35.6813775  58.8259766
   2.5195451  35.1544396  59.5372687   3.7404360  35.2912244  58.6526251
   2.5242731  30.7103675  53.8221114   2.6917133  31.5783911  54.1891585
   2.3339900  30.8730956  52.8982404   5.2818064  39.1720654  65.4886945
   4.9818787  40.0745692  65.3802752   4.9369124  38.9052837  66.3408098
   8.6815208  31.6903194  63.1684382   7.7732085  31.6218602  62.8743143
   8.6302804  32.1675139  63.9966208   2.5031952  33.1661332  54.8067781
   2.3831577  33.6118383  55.6453261   1.8084540  33.5146650  54.2481319
   8.2017018  33.6382805  55.6348115   9.1134874  33.8710192  55.4595813
   7.6926665  34.2219850  55.0723194   6.8086600  38.6208624  63.0261697
   6.1795463  38.7854338  62.3237765   6.4212262  39.0350233  63.7972661
  10.6875832  39.5563062  60.3806060  10.0026870  39.9361963  59.8303094
  10.7719681  40.1658388  61.1138008   7.9426764  37.2023021  66.9801404
   8.1543659  37.8454781  66.3035785   7.8956512  36.3685337  66.5123334
   2.3614562  38.3583032  60.2911782   2.8252908  38.6370735  59.5016404
   2.0971360  37.4566477  60.1084872   1.2983448  34.4806184  57.1001347
   2.0007491  34.9327228  57.5675273   0.9664077  33.8390003  57.7281240
   9.0572592  40.0794976  65.1523761   9.8790035  39.6775163  64.8706443
   9.0534995  39.9763210  66.1039877  17.1478585  36.4233725  61.5008733
  16.3942293  35.8541123  61.3452737  17.2826126  36.3896389  62.4479368
   2.5377213  41.2947127  57.1763452   2.4022888  42.1398663  57.6048300
   3.0787025  41.4966405  56.4129386   5.8519959  34.8086300  54.2134781
   5.3366582  35.5790905  54.4523168   5.5797268  34.1351436  54.8367842
   3.4367070  29.6536001  59.2720019   2.5808666  29.2642851  59.0925658
   3.8494022  29.7327962  58.4119805  10.8254233  37.5618655  56.1487954
  10.0483676  37.2229814  55.7043116  11.5045714  37.5671278  55.4742919
   4.0852694  38.8403615  57.6887516   3.5574056  38.1056375  57.3760753
   3.5840197  39.6178292  57.4427484   9.0645540  37.0352636  62.8054562
   8.4069215  37.7251897  62.8934691   9.8685939  37.4249068  63.1488549
   7.8750999  35.3897009  60.8558504   8.3882881  36.0227000  61.3580214
   8.5252223  34.7898204  60.4901864   2.2305294  36.6583826  50.6922489
   1.3232356  36.4273079  50.8913638   2.7276326  35.8621445  50.8796470
   5.1373373  45.3681333  53.6119175   4.4635072  45.6713030  54.2204133
   5.5239195  46.1710413  53.2624632   4.3531830  32.8646464  63.1016844
   3.4354391  33.0861411  62.9438533   4.7691973  32.9392775  62.2428552
   5.1366878  34.2637880  58.2319525   5.8838696  34.7759277  57.9226647
   5.4058467  33.9421933  59.0923918   3.4093528  36.7596421  55.2146479
   2.5004747  36.4755453  55.3118949   3.4388612  37.1795499  54.3549786
   8.6412795  40.3703010  58.9837647   8.1875122  39.5293920  59.0402837
   8.0106762  41.0064408  59.3212427   7.5845715  31.2994996  60.2138314
   6.8468471  30.7872382  60.5448557   7.8372488  30.8595378  59.4021591
   7.0845734  42.2079507  59.9187465   7.3768709  42.7684564  59.1999830
   7.5944355  42.5008068  60.6740624   1.9578422  34.3725041  61.3156274
   2.0127032  33.4198878  61.2398751   1.1469624  34.5284480  61.7997573
   3.1069616  38.3005164  52.5534558   2.6689045  37.5841023  52.0940195
   3.8480056  38.5281279  51.9919649   2.0479360  42.9859858  61.0080918
   2.0055538  43.2120704  60.0789450   2.9642058  42.7523232  61.1566719
  11.2242730  36.5762361  58.6110876  11.0860629  36.7663957  57.6832065
  10.8678949  37.3381744  59.0678927  11.2512110  38.6438888  63.6222148
  11.6848617  38.5514177  64.4705202  11.9643691  38.6196389  62.9842164
  12.1127659  38.6862589  66.1555033  12.3063550  39.5908399  66.4014308
  12.0128278  38.2270008  66.9893618   3.3364588  45.5361005  55.8266254
   3.5116344  45.0649048  56.6411877   2.6497376  46.1626771  56.0547515
   4.2921651  39.8133511  61.8729556   3.9571484  39.7734281  62.7687205
   3.7925597  39.1478227  61.3999966   7.2280843  37.1589546  52.1466615
   6.6110014  36.4336374  52.0499668   6.7597332  37.9198906  51.8033689
   8.8852382  39.8328038  68.0386375   7.9979161  39.4953960  68.1612774
   9.4550933  39.1011069  68.2755141   2.2043315  43.7301260  58.5150440
   1.4210837  44.2722941  58.6088664   2.9036060  44.2475240  58.9144681
   5.5139965  29.5395890  61.1584645   6.0108665  28.7865852  60.8385716
   4.7426947  29.5760207  60.5927855  13.3669723  35.2436255  62.8002937
  13.3559599  36.1260971  62.4296870  12.4987102  34.8907806  62.6057474
   6.5969746  38.2967577  58.7323069   5.6626025  38.4169040  58.5627773
   6.7746414  37.3940044  58.4683079   2.0974934  31.6813273  60.8856330
   1.7272721  31.1284313  61.5737236   2.5934026  31.0771406  60.3331330
   9.9842297  34.1384896  59.2673103  10.4502749  34.9712888  59.1933406
  10.4349798  33.6729878  59.9718361   8.0518528  40.4828718  56.2659255
   8.3278372  40.3685312  57.1753129   7.1823027  40.0846203  56.2271428
   7.7265418  34.6955375  65.8063898   7.0736869  34.9431283  65.1516351
   8.1045798  33.8819514  65.4726376   4.6872592  44.7315069  59.9092069
   4.8694987  43.9136725  60.3719821   5.5105578  44.9482761  59.4716959
   5.0214758  43.6583254  57.1707117   5.5502524  43.1475708  56.5577279
   5.2842977  43.3425784  58.0352650   5.6544162  44.6924089  63.5151234
   5.5295301  43.8913829  63.0062179   6.3123253  45.1870283  63.0265203
   7.7179070  42.4933110  65.1430784   6.7709406  42.3738461  65.0709110
   8.0661843  41.6055608  65.2257045   4.7225503  42.2885826  61.3435136
   4.5750466  41.3602533  61.5242706   5.5478997  42.3105916  60.8592211
   8.3259625  43.1114384  62.4300009   9.2506173  42.9057246  62.2924460
   8.1574929  42.8630786  63.3389350   4.7187018  30.1423663  56.3367253
   4.9350632  31.0248301  56.0356081   4.2381085  29.7509877  55.6072895
   8.1154941  43.6300052  57.7862100   8.2891819  43.0646474  57.0335952
   8.6083833  44.4300947  57.6041590  13.9694333  36.3936475  59.4052400
  14.4125479  35.6443800  59.0071523  13.0920843  36.3846611  59.0226132
   9.1030114  42.9466816  54.8858998   9.7981018  43.5673509  55.1046313
   9.4453264  42.0962168  55.1611376  11.0021537  40.3966522  56.4146329
  11.5272861  40.7353795  55.6895649  10.9143890  39.4613537  56.2309464
  12.3131515  40.2988833  69.2772277  12.0216323  40.6618814  70.1135738
  11.7003646  39.5855842  69.0985609  10.5618703  35.4221448  67.7452335
  11.0372825  35.6149094  66.9371186   9.6384269  35.4780634  67.4995719
   3.1944982  43.0528568  53.7934092   2.6218949  43.6718755  53.3404564
   3.7677776  43.6027930  54.3274014   6.4142242  43.3365718  54.9242674
   7.3472915  43.2711280  55.1275550   6.3265455  44.1721985  54.4657207
   9.0430259  42.6531588  51.8846622   8.9643890  42.3191452  52.7782380
   9.8639926  43.1453356  51.8838094  11.7408450  35.5193328  65.0922940
  11.7084770  34.5809329  65.2782624  12.3509074  35.5977364  64.3588765
   3.5791781  34.3889381  51.1350144   4.5250886  34.2595589  51.2038562
   3.2006026  33.6504043  51.6119573  11.8902938  32.3104371  65.1381224
  11.3741987  31.5262828  64.9511152  12.7742887  31.9823088  65.3027743
   9.5513665  26.0545387  61.0977036   9.3538486  25.7460475  61.9820368
  10.1613371  26.7807026  61.2274966  17.5585000  36.5809335  64.2328977
  18.2888388  36.3194623  64.7936680  16.9491945  35.8438057  64.2731045
  15.6400297  34.7217197  64.8303428  14.9133461  34.5873162  64.2219920
  15.2247584  35.0294026  65.6360146   1.7634698  32.3139357  51.0705030
   0.8566153  32.0172470  51.1467743   2.0410679  32.0169175  50.2039316
   3.3796764  26.8576247  57.2249271   2.5697492  26.5123332  57.6004517
   4.0681181  26.5483791  57.8136882   5.3087312  25.9354294  58.8473568
   5.8618351  26.3549747  59.5063591   5.5457398  25.0090042  58.8896524
   0.5333483  29.1726292  51.2117009   1.3952647  29.4981191  51.4712826
   0.7183827  28.3857788  50.6990075   8.6866119  28.0454819  58.3552232
   8.1064788  28.7039623  57.9730284   8.4202052  27.2232163  57.9439649
   7.1369685  27.4459877  60.5573552   7.6369464  27.5576411  59.7487871
   7.7805293  27.1420929  61.1974361   7.4690997  30.2054909  57.4108580
   6.5816852  30.4904560  57.1928775   7.8844986  30.0448673  56.5635857
  10.8205533  30.2301430  61.1262919  11.5965923  30.7197883  61.3987536
  10.0953667  30.6559484  61.5834789  13.2578092  30.9429049  62.1836860
  13.8522583  30.7024785  61.4730168  13.3304676  30.2236180  62.8110396
   6.6134211  39.9699584  51.5056600   7.3170061  40.1749586  52.1214256
   5.8896859  40.5376346  51.7705684   7.4432021  35.7209445  57.6258870
   7.3867222  36.1777997  56.7866503   7.9960363  34.9600130  57.4481713
  11.2536827  31.5099177  58.4508990  10.9973761  31.1095813  59.2817197
  10.6289695  32.2242971  58.3259129  15.5649165  34.2495250  60.9580281
  15.0048723  34.3188440  61.7311843  14.9592668  34.0736235  60.2379777
   8.1766800  36.9114226  54.9211399   8.1215604  36.7458498  53.9799844
   7.5512855  37.6190259  55.0773589   1.4862926  26.4122335  54.4996718
   1.4741595  27.3564175  54.6564989   2.3786347  26.2292481  54.2056179
  17.1505183  50.9251764  63.6510237  17.7883593  50.8058512  62.9473577
  17.0326026  51.8732608  63.7098189  13.9594889  50.8779192  63.5871762
  13.6213401  50.7620257  62.6992296  14.8284658  50.4770357  63.5672768
   9.8181705  52.7314669  59.5768652   9.2546570  52.6404606  58.8084940
   9.7034100  51.9114573  60.0571145  15.3981264  56.3985636  54.8883117
  14.7469244  56.9839717  54.5017131  16.1925627  56.9291831  54.9478155
   9.3236891  53.4874774  55.2870252  10.0967767  52.9403761  55.1483128
   9.6762290  54.3519023  55.4984713  11.6603169  49.6467440  52.9188702
  11.9128689  49.1248961  52.1572165  10.7227728  49.4833585  53.0215385
  16.7046452  48.6503218  60.7263445  17.4909541  48.2322641  60.3753862
  16.9685156  49.5549310  60.8945093  16.8756529  54.0876068  55.4252102
  16.2402362  54.1610695  56.1373006  16.5453935  54.6769667  54.7471181
  22.1054879  48.5878451  61.6296423  22.8380051  48.0177668  61.8634253
  21.3494234  48.2000052  62.0702929  11.3799457  51.5495546  55.1213077
  11.2635716  50.8740449  55.7894161  11.4901717  51.0627920  54.3045230
  19.6280299  42.3000025  66.0891032  19.2963624  43.1695436  65.8652247
  19.0325912  41.9836309  66.7685062  16.1211819  54.5012571  65.4886945
  15.8212542  55.4037610  65.3802752  15.7762878  54.2344755  66.3408098
   9.5724300  50.9526368  61.5223649   8.6474797  50.8202582  61.7301341
   9.8208713  51.7320587  62.0193592  19.5208962  47.0195112  63.1684382
  18.6125840  46.9510520  62.8743143  19.4696558  47.4967056  63.9966208
  13.3425706  48.4953250  54.8067781  13.2225331  48.9410301  55.6453261
  12.6478295  48.8438568  54.2481319  21.3870609  45.2211550  64.9462256
  20.7444989  45.5144083  64.3002051  20.8825537  45.1064470  65.7515453
  19.0410772  48.9674723  55.6348115  19.9528629  49.2002110  55.4595813
  18.5320419  49.5511767  55.0723194  13.6782610  48.3271958  66.6442965
  14.5243805  48.7511371  66.7877614  13.6181248  47.6705582  67.3381528
  17.6480355  53.9500542  63.0261697  17.0189217  54.1146256  62.3237765
  17.2606017  54.3642151  63.7972661  21.5269587  54.8854979  60.3806060
  20.8420625  55.2653881  59.8303094  21.6113436  55.4950306  61.1138008
  16.8282055  45.9876326  68.3024138  16.5842987  46.7418387  67.7658414
  17.1041986  46.3661674  69.1371385  18.7820518  52.5314938  66.9801404
  18.9937413  53.1746698  66.3035785  18.7350266  51.6977255  66.5123334
  16.3846747  45.1432759  63.8837976  15.5231226  45.4414013  64.1754714
  16.4109182  45.3603158  62.9519009  13.2008317  53.6874950  60.2911782
  13.6646662  53.9662653  59.5016404  12.9365115  52.7858394  60.1084872
  12.1377203  49.8098102  57.1001347  12.8401246  50.2619146  57.5675273
  11.8057831  49.1681921  57.7281240  19.8966346  55.4086894  65.1523761
  20.7183790  55.0067081  64.8706443  19.8928749  55.3055128  66.1039877
   7.8317282  48.4326234  59.3601957   7.0348445  48.5444928  59.8785453
   7.6042874  48.7712886  58.4942848  27.9872339  51.7525642  61.5008733
  27.2336048  51.1833040  61.3452737  28.1219880  51.7188307  62.4479368
  13.3770967  56.6239045  57.1763452  13.2416642  57.4690580  57.6048300
  13.9180780  56.8258322  56.4129386   6.8300365  54.1414483  57.7491377
   7.3424885  54.9357733  57.8996942   7.4823077  53.4440773  57.6824979
  16.7263431  40.1469607  65.7062346  16.3827700  41.0371248  65.6301456
  17.0942393  39.9571264  64.8431931  16.6913714  50.1378218  54.2134781
  16.1760337  50.9082822  54.4523168  16.4191022  49.4643354  54.8367842
  14.2760825  44.9827918  59.2720019  13.4202421  44.5934769  59.0925658
  14.6887776  45.0619879  58.4119805  15.8059971  42.5174262  63.6711579
  15.3024767  42.4804397  62.8579384  16.0990578  43.4267004  63.7308236
  12.0502857  42.6012991  62.6777761  12.9155854  42.4055800  62.3183650
  12.1180366  42.3723343  63.6047117  21.6647988  52.8910572  56.1487954
  20.8877430  52.5521732  55.7043116  22.3439469  52.8963195  55.4742919
  16.4800017  48.0105310  56.0394562  16.1750152  48.3251459  56.8904705
  17.4330459  48.0886730  56.0821895  14.9246449  54.1695533  57.6887516
  14.3967810  53.4348293  57.3760753  14.4233951  54.9470209  57.4427484
  19.9039295  52.3644554  62.8054562  19.2462969  53.0543815  62.8934691
  20.7079694  52.7540985  63.1488549   9.6565176  44.8315199  60.0494127
  10.2308928  44.6090381  59.3167320  10.2436159  44.9003894  60.8022729
  18.7144753  50.7188926  60.8558504  19.2276635  51.3518918  61.3580214
  19.3645977  50.1190122  60.4901864   9.9834763  46.8619660  54.0690013
   9.1472076  47.1994347  54.3899287   9.8439533  46.7268640  53.1317150
  11.9587844  41.7056448  58.7769197  11.3052256  41.3905465  58.1525812
  11.9168318  41.0832189  59.5029020  13.0699049  51.9875743  50.6922489
  12.1626110  51.7564997  50.8913638  13.5670081  51.1913363  50.8796470
  15.9767128  60.6973250  53.6119175  15.3028826  61.0004947  54.2204133
  16.3632950  61.5002331  53.2624632  15.1925584  48.1938382  63.1016844
  14.2748146  48.4153329  62.9438533  15.6085728  48.2684692  62.2428552
  15.9760632  49.5929797  58.2319525  16.7232451  50.1051195  57.9226647
  16.2452222  49.2713850  59.0923918  14.2487282  52.0888338  55.2146479
  13.3398501  51.8047371  55.3118949  14.2782366  52.5087417  54.3549786
  19.4806550  55.6994928  58.9837647  19.0268877  54.8585838  59.0402837
  18.8500516  56.3356326  59.3212427  18.4239469  46.6286914  60.2138314
  17.6862226  46.1164300  60.5448557  18.6766243  46.1887295  59.4021591
  17.9239489  57.5371424  59.9187465  18.2162463  58.0976481  59.1999830
  18.4338109  57.8299985  60.6740624  12.7972176  49.7016959  61.3156274
  12.8520786  48.7490795  61.2398751  11.9863378  49.8576398  61.7997573
  13.9463370  53.6297082  52.5534558  13.5082800  52.9132941  52.0940195
  14.6873811  53.8573197  51.9919649  10.7364536  48.3194019  59.0746653
   9.9232402  48.6188189  59.4811845  11.2323530  47.9249707  59.7921135
  12.8873114  58.3151775  61.0080918  12.8449293  58.5412622  60.0789450
  13.8035813  58.0815150  61.1566719  16.3338748  48.7835843  67.9061547
  16.6888136  49.0107316  68.7656013  16.9810879  49.1154220  67.2838802
  22.0636485  51.9054279  58.6110876  21.9254383  52.0955875  57.6832065
  21.7072704  52.6673662  59.0678927  10.2278611  45.8912374  64.6907888
  10.8677990  45.7501133  63.9930852   9.3956141  45.6046887  64.3146490
  22.0905864  53.9730806  63.6222148  22.5242371  53.8806095  64.4705202
  22.8037445  53.9488306  62.9842164  11.0038915  55.1914804  60.8042881
  11.7979513  54.6965125  60.6025456  10.2930607  54.6632668  60.4410586
   7.3121678  49.3357886  56.8802633   6.3819266  49.2742342  57.0972595
   7.4079150  48.8133839  56.0839275   7.2307227  45.8612699  59.4680875
   7.4914045  46.7758032  59.3590035   8.0524400  45.3937142  59.6177488
  22.9521414  54.0154507  66.1555033  23.1457304  54.9200317  66.4014308
  22.8522032  53.5561926  66.9893618  14.6057725  43.9012397  68.6545360
  13.9585640  44.6002347  68.5609837  15.3758740  44.3348541  69.0221609
  14.7821859  51.7393162  66.7142180  15.7113919  51.8904322  66.5411147
  14.3612889  51.8277183  65.8590827  14.1758343  60.8652923  55.8266254
  14.3510098  60.3940966  56.6411877  13.4891131  61.4918689  56.0547515
  15.1315406  55.1425429  61.8729556  14.7965239  55.1026199  62.7687205
  14.6319352  54.4770145  61.3999966   9.8573144  46.7066888  51.2687919
   8.9802610  46.5855689  50.9050166  10.3330897  45.9152966  51.0166808
  19.7246137  55.1619956  68.0386375  18.8372915  54.8245878  68.1612774
  20.2944688  54.4302987  68.2755141  13.0437070  59.0593178  58.5150440
  12.2604591  59.6014858  58.6088664  13.7429815  59.5767158  58.9144681
  16.3533720  44.8687808  61.1584645  16.8502419  44.1157770  60.8385716
  15.5820701  44.9052124  60.5927855  24.2063477  50.5728173  62.8002937
  24.1953353  51.4552889  62.4296870  23.3380857  50.2199724  62.6057474
  17.4363500  53.6259495  58.7323069  16.5019779  53.7460957  58.5627773
  17.6140169  52.7231962  58.4683079  12.9368688  47.0105191  60.8856330
  12.5666476  46.4576231  61.5737236  13.4327781  46.4063324  60.3331330
  20.8236052  49.4676814  59.2673103  21.2896504  50.3004806  59.1933406
  21.2743552  49.0021796  59.9718361  18.8912283  55.8120635  56.2659255
  19.1672127  55.6977230  57.1753129  18.0216782  55.4138120  56.2271428
  18.7952714  41.8357401  63.3064004  17.8815794  42.0661628  63.4746211
  19.2245816  41.9195845  64.1578037  18.5659173  50.0247293  65.8063898
  17.9130623  50.2723201  65.1516351  18.9439553  49.2111431  65.4726376
  15.5266347  60.0606986  59.9092069  15.7088741  59.2428642  60.3719821
  16.3499333  60.2774679  59.4716959  15.8608512  58.9875171  57.1707117
  16.3896279  58.4767626  56.5577279  16.1236732  58.6717702  58.0352650
   4.5851837  48.3008743  56.7100825   4.8805278  47.3919421  56.6567879
   3.6839873  48.2796482  56.3881827  16.4937916  60.0216007  63.5151234
  16.3689056  59.2205747  63.0062179  17.1517007  60.5162200  63.0265203
   8.1146084  46.3764740  62.6928374   7.3932670  46.9900707  62.5535847
   8.9039340  46.9122504  62.6145020  18.5572825  57.8225027  65.1430784
  17.6103160  57.7030378  65.0709110  18.9055598  56.9347525  65.2257045
   6.3139679  45.9822841  56.8340150   5.9852385  45.1020220  56.6515256
   6.6679050  45.9270509  57.7216540  15.5619258  57.6177743  61.3435136
  15.4144220  56.6894451  61.5242706  16.3872751  57.6397834  60.8592211
   9.4281502  46.2695810  57.2015628   9.7677575  46.7981732  56.4794236
   9.8753623  46.6076217  57.9774195  19.1653380  58.4406302  62.4300009
  20.0899927  58.2349163  62.2924460  18.9968683  58.1922703  63.3389350
  12.1224943  44.6532861  66.6518696  11.7821763  43.8540674  67.0539376
  11.4163949  44.9534572  66.0795529  12.7741415  41.7382174  65.1046019
  13.5967484  41.2642652  64.9824909  13.0179478  42.5172657  65.6044705
  11.4149649  44.7670432  55.4008921  12.1358012  45.1451685  54.8972638
  10.7914953  45.4859309  55.5043899  15.5580772  45.4715581  56.3367253
  15.7744387  46.3540219  56.0356081  15.0774839  45.0801794  55.6072895
  10.2979994  48.4301294  62.9137998  10.1524574  48.7441597  63.8062279
   9.8205197  49.0486195  62.3608896  12.1576376  45.4203842  62.9618887
  12.1437945  44.5244936  62.6251185  12.8748805  45.4274506  63.5957173
  14.0102507  45.8541182  65.0072015  13.7520285  46.7758253  65.0056345
  13.4787547  45.4571617  65.6972479  18.9548696  58.9591970  57.7862100
  19.1285573  58.3938392  57.0335952  19.4477587  59.7592864  57.6041590
  11.5613272  44.3018223  58.2306457  11.6829184  43.3734869  58.4297345
  11.2715315  44.3156909  57.3184773  14.4304463  41.9873133  61.3673177
  14.4526160  42.0512466  60.4125157  14.8472522  41.1477642  61.5613683
  24.8088087  51.7228393  59.4052400  25.2519233  50.9735718  59.0071523
  23.9314597  51.7138529  59.0226132  19.9423868  58.2758734  54.8858998
  20.6374773  58.8965427  55.1046313  20.2847018  57.4254085  55.1611376
  21.8415291  55.7258440  56.4146329  22.3666616  56.0645712  55.6895649
  21.7537644  54.7905455  56.2309464  21.6507073  53.2083810  69.0330256
  21.7005078  53.0433817  69.9745778  21.5420996  52.3411069  68.6428136
  10.5343331  55.8872355  56.3222344  10.6831452  56.5707820  55.6689017
  11.3409775  55.8677445  56.8371800  18.9410835  49.1914738  70.3489562
  19.8420698  49.0521202  70.0573560  19.0158809  49.3569192  71.2887740
  23.1525269  55.6280751  69.2772277  22.8610078  55.9910732  70.1135738
  22.5397401  54.9147759  69.0985609  24.3520952  53.1933631  61.7974847
  25.1867843  53.6323435  61.9612408  24.4880081  52.7172284  60.9783093
  21.4012458  50.7513366  67.7452335  21.8766579  50.9441012  66.9371186
  20.4778023  50.8072552  67.4995719   8.2895964  51.9137533  57.3283413
   8.0442006  51.0099863  57.5263624   8.4591879  51.9154683  56.3862891
  15.9792674  42.7861209  66.7108169  16.4974618  43.5222236  66.3854658
  15.6247807  43.0925203  67.5454928   7.5591612  47.6465890  54.8269575
   6.8660857  47.7210245  54.1709611   7.3143364  46.8826234  55.3491092
  16.2305268  39.2061492  62.2309066  16.5107022  38.5384681  62.8569492
  17.0155875  39.3990587  61.7183729  14.0338737  58.3820486  53.7934092
  13.4612704  59.0010673  53.3404564  14.6071530  58.9319847  54.3274014
  20.1014127  47.6279126  65.9780641  21.0531550  47.7277223  65.9992865
  19.9317577  46.8357394  66.4878725  17.2535997  58.6657636  54.9242674
  18.1866670  58.6003197  55.1275550  17.1659209  59.5013903  54.4657207
  22.5802204  50.8485245  65.0922940  22.5478525  49.9101246  65.2782624
  23.1902828  50.9269282  64.3588765  22.7296693  47.6396289  65.1381224
  22.2135742  46.8554746  64.9511152  23.6136641  47.3115006  65.3027743
  20.3907420  41.3837304  61.0977036  20.1932241  41.0752393  61.9820368
  21.0007125  42.1098943  61.2274966  28.3978754  51.9101252  64.2328977
  29.1282143  51.6486540  64.7936680  27.7885700  51.1729974  64.2731045
  26.4794051  50.0509115  64.8303428  25.7527215  49.9165080  64.2219920
  26.0641338  50.3585943  65.6360146  14.2190518  42.1868165  57.2249271
  13.4091247  41.8415250  57.6004517  14.9074935  41.8775708  57.8136882
  11.3727237  44.5018210  51.2117009  12.2346401  44.8273108  51.4712826
  11.5577581  43.7149706  50.6990075  17.9763440  42.7751794  60.5573552
  18.4763218  42.8868329  59.7487871  18.6199048  42.4712847  61.1974361
  21.6599288  45.5593348  61.1262919  22.4359678  46.0489800  61.3987536
  20.9347422  45.9851402  61.5834789  24.0971846  46.2720967  62.1836860
  24.6916337  46.0316703  61.4730168  24.1698430  45.5528098  62.8110396
  17.4527965  55.2991502  51.5056600  18.1563815  55.5041504  52.1214256
  16.7290614  55.8668263  51.7705684  18.2825775  51.0501363  57.6258870
  18.2260977  51.5069914  56.7866503  18.8354118  50.2892047  57.4481713
  19.3614662  55.7374031  53.5555060  20.1960266  55.3055229  53.3732535
  19.1999005  55.5656044  54.4831955  19.0160555  52.2406144  54.9211399
  18.9609358  52.0750415  53.9799844  18.3906610  52.9482177  55.0773589
  27.9898938  66.2543682  63.6510237  28.6277347  66.1350429  62.9473577
  27.8719780  67.2024526  63.7098189  24.7988644  66.2071110  63.5871762
  24.4607155  66.0912175  62.6992296  25.6678412  65.8062275  63.5672768
  22.4996923  64.9759357  52.9188702  22.7522444  64.4540879  52.1572165
  21.5621482  64.8125503  53.0215385  27.5440206  63.9795136  60.7263445
  28.3303295  63.5614559  60.3753862  27.8078910  64.8841228  60.8945093
  27.7150283  69.4167986  55.4252102  27.0796116  69.4902613  56.1373006
  27.3847690  70.0061585  54.7471181  32.9448633  63.9170369  61.6296423
  33.6773805  63.3469586  61.8634253  32.1887989  63.5291969  62.0702929
  22.2193212  66.8787463  55.1213077  22.1029470  66.2032367  55.7894161
  22.3295472  66.3919837  54.3045230  24.5624753  66.3397610  58.8259766
  24.1982960  65.8128231  59.5372687  25.4191869  65.9496079  58.6526251
  30.4674053  57.6291943  66.0891032  30.1357378  58.4987354  65.8652247
  29.8719667  57.3128227  66.7685062  24.2030240  61.3687510  53.8221114
  24.3704642  62.2367747  54.1891585  24.0127409  61.5314792  52.8982404
  20.4118055  66.2818286  61.5223649  19.4868551  66.1494500  61.7301341
  20.6602468  67.0612505  62.0193592  30.3602717  62.3487029  63.1684382
  29.4519594  62.2802438  62.8743143  30.3090313  62.8258974  63.9966208
  24.1819461  63.8245168  54.8067781  24.0619086  64.2702218  55.6453261
  23.4872049  64.1730485  54.2481319  32.2264363  60.5503468  64.9462256
  31.5838743  60.8436001  64.3002051  31.7219292  60.4356388  65.7515453
  24.5176365  63.6563875  66.6442965  25.3637560  64.0803289  66.7877614
  24.4575002  62.9997500  67.3381528  27.2240502  60.4724677  63.8837976
  26.3624981  60.7705930  64.1754714  27.2502936  60.6895076  62.9519009
  22.9770957  65.1390020  57.1001347  23.6795000  65.5911063  57.5675273
  22.6451586  64.4973839  57.7281240  18.6711036  63.7618152  59.3601957
  17.8742200  63.8736846  59.8785453  18.4436629  64.1004804  58.4942848
  27.5657185  55.4761524  65.7062346  27.2221455  56.3663166  65.6301456
  27.9336148  55.2863182  64.8431931  27.5307468  65.4670135  54.2134781
  27.0154091  66.2374740  54.4523168  27.2584776  64.7935271  54.8367842
  25.1154579  60.3119836  59.2720019  24.2596175  59.9226686  59.0925658
  25.5281531  60.3911797  58.4119805  26.6453726  57.8466179  63.6711579
  26.1418521  57.8096315  62.8579384  26.9384333  58.7558922  63.7308236
  22.8896612  57.9304909  62.6777761  23.7549608  57.7347718  62.3183650
  22.9574121  57.7015261  63.6047117  32.5041742  68.2202490  56.1487954
  31.7271185  67.8813649  55.7043116  33.1833223  68.2255113  55.4742919
  27.3193771  63.3397227  56.0394562  27.0143907  63.6543377  56.8904705
  28.2724213  63.4178647  56.0821895  20.4958931  60.1607117  60.0494127
  21.0702683  59.9382298  59.3167320  21.0829913  60.2295812  60.8022729
  29.5538508  66.0480844  60.8558504  30.0670390  66.6810836  61.3580214
  30.2039732  65.4482039  60.4901864  20.8228518  62.1911578  54.0690013
  19.9865830  62.5286265  54.3899287  20.6833287  62.0560558  53.1317150
  22.7981598  57.0348366  58.7769197  22.1446011  56.7197383  58.1525812
  22.7562073  56.4124106  59.5029020  23.9092803  67.3167661  50.6922489
  23.0019865  67.0856914  50.8913638  24.4063835  66.5205280  50.8796470
  26.0319339  63.5230299  63.1016844  25.1141900  63.7445246  62.9438533
  26.4479482  63.5976610  62.2428552  26.8154387  64.9221715  58.2319525
  27.5626205  65.4343112  57.9226647  27.0845976  64.6005768  59.0923918
  25.0881037  67.4180256  55.2146479  24.1792256  67.1339289  55.3118949
  25.1176120  67.8379334  54.3549786  29.2633224  61.9578831  60.2138314
  28.5255980  61.4456218  60.5448557  29.5159997  61.5179213  59.4021591
  29.3644851  54.7355083  60.8080083  29.6703728  53.8752447  60.5205998
  30.0897456  55.3272704  60.6079077  23.6365931  65.0308876  61.3156274
  23.6914541  64.0782713  61.2398751  22.8257133  65.1868316  61.7997573
  24.7857124  68.9589000  52.5534558  24.3476554  68.2424858  52.0940195
  25.5267565  69.1865114  51.9919649  21.5758291  63.6485936  59.0746653
  20.7626156  63.9480107  59.4811845  22.0717285  63.2541625  59.7921135
  32.9030239  67.2346197  58.6110876  32.7648138  67.4247793  57.6832065
  32.5466458  67.9965579  59.0678927  21.0672365  61.2204292  64.6907888
  21.7071745  61.0793051  63.9930852  20.2349896  60.9338805  64.3146490
  18.1515433  64.6649804  56.8802633  17.2213021  64.6034259  57.0972595
  18.2472905  64.1425757  56.0839275  18.0700982  61.1904617  59.4680875
  18.3307799  62.1049950  59.3590035  18.8918154  60.7229059  59.6177488
  25.4451479  59.2304315  68.6545360  24.7979394  59.9294264  68.5609837
  26.2152495  59.6640459  69.0221609  28.9068352  67.8173381  52.1466615
  28.2897523  67.0920209  52.0499668  28.4384841  68.5782741  51.8033689
  20.6966898  62.0358805  51.2687919  19.8196364  61.9147606  50.9050166
  21.1724651  61.2444884  51.0166808  27.1927474  60.1979725  61.1584645
  27.6896174  59.4449688  60.8385716  26.4214456  60.2344042  60.5927855
  28.2757255  68.9551413  58.7323069  27.3413534  69.0752875  58.5627773
  28.4533923  68.0523879  58.4683079  23.7762443  62.3397108  60.8856330
  23.4060230  61.7868149  61.5737236  24.2721535  61.7355242  60.3331330
  31.6629806  64.7968732  59.2673103  32.1290258  65.6296723  59.1933406
  32.1137307  64.3313713  59.9718361  29.6346469  57.1649319  63.3064004
  28.7209549  57.3953546  63.4746211  30.0639570  57.2487763  64.1578037
  15.4245592  63.6300661  56.7100825  15.7199033  62.7211339  56.6567879
  14.5233628  63.6088400  56.3881827  18.9539839  61.7056657  62.6928374
  18.2326425  62.3192625  62.5535847  19.7433095  62.2414422  62.6145020
  17.1533433  61.3114758  56.8340150  16.8246140  60.4312137  56.6515256
  17.5072804  61.2562427  57.7216540  20.2675257  61.5987728  57.2015628
  20.6071329  62.1273649  56.4794236  20.7147377  61.9368134  57.9774195
  22.9618697  59.9824779  66.6518696  22.6215518  59.1832592  67.0539376
  22.2557704  60.2826490  66.0795529  23.6135169  57.0674091  65.1046019
  24.4361239  56.5934570  64.9824909  23.8573233  57.8464575  65.6044705
  22.2543404  60.0962350  55.4008921  22.9751766  60.4743603  54.8972638
  21.6308708  60.8151227  55.5043899  26.3974527  60.8007499  56.3367253
  26.6138141  61.6832137  56.0356081  25.9168594  60.4093712  55.6072895
  21.1373748  63.7593212  62.9137998  20.9918329  64.0733515  63.8062279
  20.6598952  64.3778112  62.3608896  22.9970131  60.7495760  62.9618887
  22.9831700  59.8536853  62.6251185  23.7142559  60.7566424  63.5957173
  24.8496262  61.1833100  65.0072015  24.5914039  62.1050171  65.0056345
  24.3181302  60.7863535  65.6972479  22.4007027  59.6310140  58.2306457
  22.5222938  58.7026786  58.4297345  22.1109069  59.6448826  57.3184773
  35.6481842  67.0520310  59.4052400  36.0912988  66.3027635  59.0071523
  34.7708352  67.0430447  59.0226132  32.6809046  71.0550357  56.4146329
  33.2060370  71.3937630  55.6895649  32.5931399  70.1197373  56.2309464
  19.1289719  67.2429451  57.3283413  18.8835761  66.3391781  57.5263624
  19.2985633  67.2446601  56.3862891  26.8186429  58.1153127  66.7108169
  27.3368373  58.8514154  66.3854658  26.4641561  58.4217120  67.5454928
  18.3985366  62.9757808  54.8269575  17.7054611  63.0502163  54.1709611
  18.1537118  62.2118152  55.3491092  27.0699023  54.5353409  62.2309066
  27.3500777  53.8676599  62.8569492  27.8549630  54.7282505  61.7183729
  28.9622261  60.0426627  66.1640042  28.3672193  60.3231639  65.4686530
  28.6771957  60.5320528  66.9356783  25.2579290  65.0473216  51.1350144
  26.2038395  64.9179424  51.2038562  24.8793535  64.3087878  51.6119573
  31.2301174  56.7129222  61.0977036  31.0325995  56.4044310  61.9820368
  31.8400880  57.4390861  61.2274966  23.4422207  62.9723192  51.0705030
  22.5353662  62.6756305  51.1467743  23.7198188  62.6753011  50.2039316
  25.0584273  57.5160082  57.2249271  24.2485001  57.1707167  57.6004517
  25.7468690  57.2067626  57.8136882  26.9874821  56.5938129  58.8473568
  27.5405860  57.0133582  59.5063591  27.2244907  55.6673877  58.8896524
  22.2120992  59.8310128  51.2117009  23.0740156  60.1565026  51.4712826
  22.3971336  59.0441624  50.6990075  30.3653628  58.7038654  58.3552232
  29.7852297  59.3623458  57.9730284  30.0989561  57.8815999  57.9439649
  28.8157194  58.1043712  60.5573552  29.3156973  58.2160246  59.7487871
  29.4592802  57.8004765  61.1974361  29.1478506  60.8638745  57.4108580
  28.2604361  61.1488395  57.1928775  29.5632495  60.7032508  56.5635857
  32.4993042  60.8885266  61.1262919  33.2753432  61.3781718  61.3987536
  31.7741176  61.3143320  61.5834789  34.9365601  61.6012885  62.1836860
  35.5310092  61.3608621  61.4730168  35.0092185  60.8820015  62.8110396
  29.1219530  66.3793280  57.6258870  29.0654731  66.8361832  56.7866503
  29.6747872  65.6183965  57.4481713  32.9324336  62.1683012  58.4508990
  32.6761270  61.7679648  59.2817197  32.3077204  62.8826806  58.3259129
  37.2436674  64.9079086  60.9580281  36.6836232  64.9772275  61.7311843
  36.6380177  64.7320070  60.2379777  30.2008417  71.0665948  53.5555060
  31.0354021  70.6347147  53.3732535  30.0392760  70.8947962  54.4831955
  29.8554309  67.5698062  54.9211399  29.8003113  67.4042333  53.9799844
  29.2300364  68.2774095  55.0773589  23.1650435  57.0706171  54.4996718
  23.1529104  58.0148011  54.6564989  24.0573856  56.8876316  54.2056179
  26.9802554  53.6648947  58.7542655  26.2134950  53.1107434  58.8999337
  27.3913259  53.7370816  59.6156806   6.3111430  12.6021969  50.3755543
   6.9489840  12.4828716  49.6718884   6.1932273  13.5502813  50.4343496
   3.1201136  12.5549397  50.3117068   2.7819648  12.4390462  49.4237603
   3.9890904  12.1540562  50.2918074   4.5587511  18.0755841  41.6128424
   3.9075490  18.6609922  41.2262438   5.3531873  18.6062036  41.6723462
   5.8652698  10.3273423  47.4508752   6.6515788   9.9092846  47.0999169
   6.1291403  11.2319515  47.6190400   6.0362776  15.7646273  42.1497408
   5.4008609  15.8380900  42.8618313   5.7060182  16.3539872  41.4716488
  11.2661125  10.2648656  48.3541730  11.9986297   9.6947873  48.5879560
  10.5100481   9.8770257  48.7948236   2.8837245  12.6875898  45.5505073
   2.5195452  12.1606519  46.2617994   3.7404361  12.2974367  45.3771558
   5.2818065  16.1782776  52.2132251   4.9818788  17.0807815  52.1048059
   4.9369125  15.9114959  53.0653404   8.6815209   8.6965316  49.8929689
   7.7732086   8.6280725  49.5988450   8.6302805   9.1737261  50.7211514
   2.5031953  10.1723455  41.5313088   2.3831578  10.6180506  42.3698568
   1.8084541  10.5208773  40.9726626   8.2017019  10.6444928  42.3593422
   9.1134875  10.8772315  42.1841119   7.6926666  11.2281972  41.7968500
   6.8086601  15.6270746  49.7507003   6.1795464  15.7916461  49.0483071
   6.4212264  16.0412356  50.5217967  10.6875833  16.5625184  47.1051367
  10.0026872  16.9424086  46.5548400  10.7719683  17.1720511  47.8383315
   7.9426765  14.2085143  53.7046711   8.1543660  14.8516903  53.0281092
   7.8956513  13.3747460  53.2368641   2.3614563  15.3645155  47.0157088
   2.8252909  15.6432858  46.2261711   2.0971361  14.4628599  46.8330179
   1.2983449  11.4868307  43.8246654   2.0007493  11.9389351  44.2920580
   0.9664078  10.8452126  44.4526547   9.0572593  17.0857099  51.8769068
   9.8790037  16.6837286  51.5951750   9.0534996  16.9825333  52.8285184
  17.1478586  13.4295847  48.2254039  16.3942294  12.8603245  48.0698044
  17.2826127  13.3958512  49.1724674   2.5377214  18.3009250  43.9008759
   2.4022889  19.1460785  44.3293607   3.0787027  18.5028527  43.1374693
   6.2626928  19.2035616  56.0590502   6.2445404  20.0244497  55.5670771
   7.1846849  19.0789691  56.2840643   5.8519960  11.8148423  40.9380087
   5.3366584  12.5853027  41.1768475   5.5797269  11.1413559  41.5613149
  10.8254234  14.5680777  42.8733261  10.0483677  14.2291937  42.4288423
  11.5045715  14.5733400  42.1988226   5.6406263   9.6875515  42.7639869
   5.3356399  10.0021664  43.6150012   6.5936706   9.7656935  42.8067202
   4.0852695  15.8465738  44.4132823   3.5574057  15.1118498  44.1006060
   3.5840198  16.6240414  44.1672791   9.0645541  14.0414758  49.5299869
   8.4069216  14.7314020  49.6179997   9.8685941  14.4311190  49.8733855
   7.8751000  12.3959131  47.5803811   8.3882882  13.0289123  48.0825520
   8.5252224  11.7960327  47.2147171   2.2305296  13.6645948  37.4167796
   1.3232357  13.4335202  37.6158945   2.7276328  12.8683567  37.6041777
   5.1373374  22.3743455  40.3364482   4.4635073  22.6775152  40.9449440
   5.5239196  23.1772536  39.9869939   4.3531831   9.8708587  49.8262151
   3.4354392  10.0923534  49.6683839   4.7691975   9.9454897  48.9673858
   5.1366879  11.2700002  44.9564831   5.8838698  11.7821400  44.6471953
   5.4058468  10.9484055  45.8169225   3.4093529  13.7658543  41.9391786
   2.5004748  13.4817576  42.0364255   3.4388613  14.1857622  41.0795093
   8.6412796  17.3765133  45.7082953   8.1875123  16.5356042  45.7648144
   8.0106763  18.0126531  46.0457733   7.5845716   8.3057119  46.9383621
   6.8468473   7.7934505  47.2693863   7.8372489   7.8657500  46.1266898
   7.0845736  19.2141629  46.6432771   7.3768710  19.7746686  45.9245137
   7.5944356  19.5070190  47.3985930   1.9578423  11.3787164  48.0401581
   2.0127033  10.4261000  47.9644058   1.1469625  11.5346603  48.5242879
   3.1069617  15.3067287  39.2779864   2.6689047  14.5903146  38.8185502
   3.8480058  15.5343402  38.7164956   2.0479361  19.9921980  47.7326225
   2.0055540  20.2182827  46.8034757   2.9642060  19.7585355  47.8812026
  11.2242732  13.5824484  45.3356183  11.0860630  13.7726080  44.4077372
  10.8678950  14.3443867  45.7924234  11.2512111  15.6501011  50.3467454
  11.6848618  15.5576300  51.1950508  11.9643692  15.6258511  49.7087470
   4.9840006  19.2503105  51.8800555   5.0377028  19.8194041  52.6478271
   4.1154787  19.4204990  51.5154592  12.1127661  15.6924711  52.8800340
  12.3063551  16.5970522  53.1259615  12.0128279  15.2332131  53.7138925
   2.7416438  17.4414031  51.2086024   2.6027523  17.0732816  52.0811962
   1.9531034  17.9561671  51.0369982   3.3364590  22.5423128  42.5511561
   3.5116345  22.0711171  43.3657184   2.6497378  23.1688894  42.7792822
   4.2921653  16.8195634  48.5974862   3.9571485  16.7796404  49.4932512
   3.7925598  16.1540350  48.1245272   7.2280844  14.1651668  38.8711922
   6.6110015  13.4398497  38.7744975   6.7597333  14.9261029  38.5278996
   8.8834976  18.8750577  56.5317702   8.8247522  18.1909797  55.8648285
   9.2854494  19.6169567  56.0798328   8.8852383  16.8390161  54.7631682
   7.9979162  16.5016082  54.8858081   9.4550934  16.1073192  55.0000447
   2.4153537  21.4991613  51.7292925   2.3423708  22.3046585  52.2412230
   1.9730930  21.6983579  50.9040946   2.2043316  20.7363383  45.2395747
   1.4210838  21.2785063  45.3333971   2.9036061  21.2537363  45.6389988
  13.3669724  12.2498378  49.5248244  13.3559600  13.1323093  49.1542177
  12.4987103  11.8969929  49.3302781   4.8752220  21.3978447  53.8851084
   5.5880192  22.0325912  53.8126985   4.3842249  21.4942313  53.0691086
   6.5969747  15.3029700  45.4568375   5.6626026  15.4231162  45.2873080
   6.7746416  14.4002167  45.1928385   9.9842298  11.1447019  45.9918410
  10.4502751  11.9775011  45.9178712  10.4349799  10.6792001  46.6963668
   8.0518530  17.4890840  42.9904562   8.3278373  17.3747435  43.8998436
   7.1823028  17.0908325  42.9516735   7.7265420  11.7017498  52.5309205
   7.0736870  11.9493405  51.8761658   8.1045800  10.8881636  52.1971682
   4.6872594  21.7377191  46.6337375   4.8694988  20.9198847  47.0965128
   5.5105580  21.9544883  46.1962265   5.0214759  20.6645376  43.8952424
   5.5502526  20.1537831  43.2822586   5.2842979  20.3487907  44.7597957
   2.5175776  23.7504237  53.2532858   3.0694084  23.9135858  54.0181943
   2.8581969  24.3408674  52.5812883   5.6544163  21.6986212  50.2396540
   5.5295302  20.8975952  49.7307486   6.3123254  22.1932405  49.7510510
   7.7179071  19.4995232  51.8676090   6.7709407  19.3800583  51.7954417
   8.0661844  18.6117730  51.9502352   4.7225505  19.2947948  48.0680442
   4.5750467  18.3664656  48.2488012   5.5478998  19.3168039  47.5837518
   8.3259626  20.1176507  49.1545315   9.2506174  19.9119368  49.0169766
   8.1574930  19.8692908  50.0634657   8.1154943  20.6362175  44.5107407
   8.2891820  20.0708597  43.7581259   8.6083834  21.4363069  44.3286897
  13.9694334  13.3998597  46.1297706  14.4125480  12.6505923  45.7316830
  13.0920844  13.3908734  45.7471438   9.1030115  19.9528939  41.6104305
   9.7981020  20.5735632  41.8291620   9.4453265  19.1024290  41.8856683
  11.0021538  17.4028644  43.1391636  11.5272862  17.7415917  42.4140956
  10.9143891  16.4675660  42.9554770   2.6641587  21.3162718  55.2681512
   2.9728713  21.0711865  56.1404212   3.4617069  21.5209357  54.7800383
   2.6862199  23.4700628  47.4986889   2.2467189  22.9777006  48.1919746
   3.4370316  22.9273595  47.2578964  12.3131516  17.3050956  56.0017584
  12.0216324  17.6680937  56.8381045  11.7003647  16.5917964  55.8230916
  13.5127198  14.8703836  48.5220154  14.3474090  15.3093640  48.6857714
  13.6486327  14.3942489  47.7028400  10.5618704  12.4283571  54.4697642
  11.0372826  12.6211217  53.6616493   9.6384270  12.4842756  54.2241025
   3.1944984  20.0590691  40.5179399   2.6218951  20.6780878  40.0649870
   3.7677777  20.6090052  41.0519320   6.4142243  20.3427841  41.6487981
   7.3472917  20.2773402  41.8520856   6.3265456  21.1784108  41.1902513
   9.0430260  19.6593711  38.6091928   8.9643892  19.3253575  39.5027686
   9.8639927  20.1515479  38.6083401  11.7408451  12.5255450  51.8168247
  11.7084771  11.5871451  52.0027931  12.3509075  12.6039487  51.0834072
   3.5791782  11.3951503  37.8595451   4.5250887  11.2657711  37.9283869
   3.2006027  10.6566165  38.3364879  11.8902940   9.3166494  51.8626530
  11.3741988   8.5324950  51.6756459  12.7742888   8.9885210  52.0273050
  17.5585001  13.5871457  50.9574284  18.2888390  13.3256745  51.5181987
  16.9491947  12.8500179  50.9976352  15.6400298  11.7279320  51.5548735
  14.9133462  11.5935285  50.9465227  15.2247585  12.0356148  52.3605453
   7.4690998   7.2117032  44.1353887   6.5816853   7.4966682  43.9174081
   7.8844987   7.0510795  43.2881164  10.8205534   7.2363553  47.8508226
  11.5965925   7.7260005  48.1232843  10.0953669   7.6621607  48.3080095
  13.2578093   7.9491172  48.9082167  13.8522584   7.7086908  48.1975475
  13.3304677   7.2298303  49.5355703   6.6134212  16.9761706  38.2301907
   7.3170062  17.1811709  38.8459562   5.8896861  17.5438468  38.4950990
   7.4432022  12.7271568  44.3504177   7.3867223  13.1840119  43.5111809
   7.9960365  11.9662252  44.1727020  11.2536828   8.5161300  45.1754296
  10.9973762   8.1157935  46.0062504  10.6289696   9.2305094  45.0504436
  15.5649166  11.2557373  47.6825588  15.0048724  11.3250562  48.4557150
  14.9592669  11.0798357  46.9625084   8.5220909  17.4144236  40.2800367
   9.3566513  16.9825434  40.0977842   8.3605252  17.2426249  41.2077261
   8.1766801  13.9176349  41.6456706   8.1215605  13.7520620  40.7045150
   7.5512857  14.6252382  41.8018896   9.8181706  29.7376791  46.3013959
   9.2546571  29.6466728  45.5330247   9.7034101  28.9176696  46.7816452
  14.4414674  29.0376167  56.2703274  14.4303314  28.6428965  55.3983777
  14.6035313  28.3042239  56.8637045   7.3646138  31.2327983  49.1398180
   8.1567430  30.8918808  48.7244479   7.6042788  31.3422958  50.0600333
   9.3236892  30.4936896  42.0115558  10.0967768  29.9465883  41.8728434
   9.6762291  31.3581145  42.2230020  11.1621935  31.8213278  55.2182458
  10.8711801  32.7258909  55.1029124  11.7978919  31.8629806  55.9326527
  16.8756530  31.0938191  42.1497408  16.2402363  31.1672817  42.8618313
  16.5453937  31.6831790  41.4716488  19.6280300  19.3062148  52.8136339
  19.2963625  20.1757559  52.5897554  19.0325914  18.9898432  53.4930369
  13.3636487  23.0457715  40.5466421  13.5310889  23.9137951  40.9136892
  13.1733656  23.2084997  39.6227710   9.5724301  27.9588491  48.2468956
   8.6474798  27.8264705  48.4546648   9.8208714  28.7382710  48.7438898
   6.9333112  27.6021764  49.0812745   7.0625493  27.8556243  49.9952157
   6.2530564  28.1949472  48.7617400  13.5949829  25.4446880  57.8364586
  12.8183163  26.0040800  57.8267451  14.2340392  25.9303663  58.3579456
  11.8496202  28.2532333  57.3982553  12.5910886  28.7917377  57.1217377
  11.1433187  28.8798622  57.5554105  13.6782611  25.3334080  53.3688271
  14.5243807  25.7573494  53.5122920  13.6181249  24.6767705  54.0626835
  16.8282057  22.9938449  55.0269445  16.5842989  23.7480509  54.4903721
  17.1041987  23.3723796  55.8616692  16.3846748  22.1494882  50.6083283
  15.5231227  22.4476135  50.9000020  16.4109183  22.3665281  49.6764315
  12.1377204  26.8160225  43.8246654  12.8401247  27.2681268  44.2920580
  11.8057832  26.1744043  44.4526547  10.5857565  25.4071981  58.1997863
   9.9556226  26.0888262  58.4333260  10.4793653  25.2955063  57.2551001
   5.8802538  25.0743777  49.1263787   5.0901592  25.3301306  48.6503898
   6.3713785  25.8892115  49.2315828   7.8317283  25.4388357  46.0847264
   7.0348447  25.5507051  46.6030760   7.6042875  25.7775009  45.2188154
  13.6622951  31.9633060  54.0329778  13.7267383  32.4253467  54.8687950
  12.9533875  31.3330425  54.1612088   4.1640241  25.3274268  51.5578778
   4.4148279  26.2121278  51.8236354   4.6999789  25.1478869  50.7853870
  13.3770969  33.6301167  43.9008759  13.2416643  34.4752703  44.3293607
  13.9180781  33.8320445  43.1374693   6.8300366  31.1476605  44.4736684
   7.3424886  31.9419856  44.6242249   7.4823079  30.4502896  44.4070285
   8.6395251  34.2642362  46.5559437   8.8161879  35.1860326  46.3680421
   9.4352084  33.9500781  46.9853817  12.7806269  21.1250626  58.1543371
  13.5215983  21.7257779  58.0747833  13.0124192  20.3828264  57.5961413
   7.9247607  26.3106993  56.4321600   7.8101122  25.4092251  56.7328699
   7.0692125  26.5570690  56.0806417  15.0039445  34.2524734  58.0309101
  14.5603299  33.4661112  57.7130005  15.6656658  34.4403884  57.3652992
   9.7626566  35.7820535  52.5569779  10.3133991  35.6537599  51.7846773
   8.9238042  36.0815424  52.2064672  17.1020683  34.5327534  56.0590502
  17.0839158  35.3536415  55.5670771  18.0240603  34.4081609  56.2840643
  13.5593737  32.0471663  56.9014011  14.0922074  31.2859951  56.6713319
  13.0307818  31.7545315  57.6438165  16.7263432  17.1531729  52.4307652
  16.3827701  18.0433371  52.3546763  17.0942395  16.9633387  51.5677237
   4.7949283  29.4765260  45.2496254   5.6324505  29.8862268  45.0329962
   4.9727550  28.5364702  45.2196448  14.2760826  21.9890041  45.9965326
  13.4202422  21.5996891  45.8170964  14.6887778  22.0682002  45.1365111
  15.8059972  19.5236384  50.3956886  15.3024768  19.4866519  49.5824691
  16.0990579  20.4329127  50.4553542  12.0502858  19.6075114  49.4023067
  12.9155855  19.4117923  49.0428957  12.1180367  19.3785466  50.3292424
   9.6565177  21.8377322  46.7739434  10.2308929  21.6152503  46.0412627
  10.2436160  21.9066016  47.5268035   9.9834765  23.8681783  40.7935319
   9.1472077  24.2056469  41.1144594   9.8439534  23.7330763  39.8562456
  11.9587845  18.7118571  45.5014503  11.3052257  18.3967588  44.8771118
  11.9168319  18.0894311  46.2274326  15.1925586  25.2000504  49.8262151
  14.2748147  25.4215451  49.6683839  15.6085729  25.2746815  48.9673858
  19.4806551  32.7057050  45.7082953  19.0268878  31.8647960  45.7648144
  18.8500518  33.3418449  46.0457733  18.5251098  16.4125288  47.5325390
  18.8309975  15.5522652  47.2451305  19.2503703  17.0042909  47.3324384
  10.7364537  25.3256141  45.7991960   9.9232403  25.6250312  46.2057152
  11.2323532  24.9311830  46.5166442  12.8873115  35.3213898  47.7326225
  12.8449294  35.5474744  46.8034757  13.8035814  35.0877273  47.8812026
  16.3338749  25.7897966  54.6306854  16.6888137  26.0169439  55.4901320
  16.9810880  26.1216342  54.0084109  10.2278612  22.8974497  51.4153195
  10.8677991  22.7563256  50.7176158   9.3956143  22.6109010  51.0391797
  15.8233761  34.5795023  51.8800555  15.8770783  35.1485959  52.6478271
  14.9548542  34.7496908  51.5154592   7.3121680  26.3420009  43.6047940
   6.3819268  26.2804464  43.8217902   7.4079152  25.8195962  42.8084581
   7.2307229  22.8674822  46.1926182   7.4914046  23.7820155  46.0835342
   8.0524401  22.3999264  46.3422794   8.7032154  24.2812579  53.3625006
   9.3755207  24.0729941  52.7137655   7.8761940  24.0834665  52.9230238
  14.6057726  20.9074520  55.3790667  13.9585641  21.6064469  55.2855143
  15.3758741  21.3410664  55.7466915  18.0136524  31.1723372  58.4541220
  17.8622030  30.9433924  57.5371304  18.0041203  32.1293973  58.4672565
  14.7821860  28.7455285  53.4387487  15.7113920  28.8966444  53.2656454
  14.3612890  28.8339305  52.5836133   9.1059651  27.5555182  54.1227443
   8.9679449  26.8235421  54.7238982  10.0164575  27.4664082  53.8411631
  11.7341952  27.2675141  53.6111123  12.4441570  26.6268333  53.5697741
  11.6911260  27.5188036  54.5337304  10.4470886  24.2540359  55.4306762
   9.9108243  23.8031097  56.0828359   9.8587594  24.3886268  54.6877227
   8.7419429  41.0204408  49.3251421   8.9816028  41.6522932  50.0030440
   7.8988626  40.6692448  49.6116780   9.8573145  23.7129010  37.9933226
   8.9802611  23.5917811  37.6295473  10.3330898  22.9215089  37.7412115
   1.3775285  28.5006170  48.0874733   2.0646325  28.1867900  47.4995749
   1.2223414  29.4047535  47.8141985   6.1810007  23.3896367  52.5159757
   6.0968196  22.7822036  51.7810167   5.3592713  23.8805385  52.5169253
  16.3533721  21.8749930  47.8829952  16.8502420  21.1219893  47.5631022
[truncated: 396,391 more chars]
