# Supplementary material for: Exploring Aromatic Cage Flexibility Using Cosolvent Molecular Dynamics Simulations—An In-Silico Case Study of Tudor Domains
Source: J Chem Inf Model. 2024 May 21;64(11):4553–69. doi: 10.1021/acs.jcim.4c00298 (PMC11167732; doi:10.1021/acs.jcim.4c00298)
Supplement: Supplementary file 2 — ci4c00298_si_002.zip [file ci4c00298_si_002.zip › SMN/topologies_input-coordinates/06_PYM/z_solv.rst]

20246  0.0000000e+00
  26.7320789  26.3570666  28.4962614  27.0418088  26.8011094  29.4423023
  27.3318531  26.0125600  30.1366814  26.2141835  27.3705871  29.8651859
  28.2270773  27.7374563  29.2465192  28.6971154  27.8993213  28.1211620
  28.6731548  28.3629705  30.3504444  28.1074063  28.1852931  31.1680377
  29.7580440  29.3484121  30.4547808  29.9139243  29.4870245  31.5243382
  31.1017173  28.8701225  29.8383012  30.9720859  28.7096799  28.7694089
  31.8369008  29.6746424  29.9017209  31.7108832  27.6012902  30.4747298
  30.9118261  26.8905823  30.6858033  32.6792445  26.9084467  29.5044642
  33.0900370  25.9976499  29.9424877  32.1794092  26.6261402  28.5785519
  33.5182819  27.5575826  29.2474292  32.4318504  27.9233262  31.7898956
  32.8187151  27.0217575  32.2648014  33.2727924  28.5927341  31.6118823
  31.7608176  28.4099746  32.4958122  29.3365304  30.7167049  29.8974487
  28.5975060  30.8020402  28.9160921  29.8628754  31.7915076  30.4948307
  30.4460713  31.6561826  31.3078053  29.8232577  33.1363034  29.9296018
  29.1763671  33.1848486  29.0511959  29.2864316  34.1247876  30.9805146
  29.8883837  34.0850335  31.8867277  29.3835053  35.1427948  30.5989612
  27.8041706  33.8509348  31.3072559  27.2378759  33.7353270  30.3821694
  27.7029471  32.9087083  31.8470531  27.1469950  34.9529380  32.1343686
  26.1238517  35.4993921  31.7290987  27.7244297  35.2911741  33.2889449
  28.5563276  34.8066816  33.5973699  27.3146018  36.0152418  33.8604368
  31.2400375  33.5049332  29.4792663  32.2268382  32.9404993  29.9558801
  31.3312402  34.4489769  28.5315081  30.4789900  34.8674631  28.1874327
  32.5880779  34.9510076  27.9886322  33.2615592  34.1175582  27.7744127
  32.2954845  35.7178636  26.6861979  31.4574991  36.3973671  26.8468259
  33.1529776  36.3415702  26.4238018  32.0152175  34.7595564  25.5081866
  32.9094613  34.1720514  25.2928756  31.2424783  34.0439769  25.7896918
  31.5533237  35.4293760  24.2096699  31.4524212  34.7595704  23.1849694
  31.2733567  36.7358231  24.2199439  31.3682862  37.2681005  25.0724808
  30.9718629  37.1843435  23.3675543  33.2331001  35.8846485  29.0179922
  32.6918032  36.9431307  29.3402375  34.3864949  35.4445212  29.5333265
  34.7405716  34.5582908  29.2029655  35.1966910  36.1210859  30.5331487
  34.7878413  37.1107410  30.7424757  35.2022027  35.3036740  31.8384385
  35.5823901  34.3011429  31.6370285  35.9068124  35.7491686  32.5378158
  33.8877732  35.1823399  32.5518523  33.1894026  34.0373528  32.7173428
  33.4997590  33.0700106  32.3477592  32.0320270  34.2962576  33.4190719
  31.3549002  33.5755147  33.6352731  31.9276181  35.6280455  33.7601785
  30.9674858  36.3703639  34.4718740  30.0967358  35.8844044  34.8876944
  31.1583181  37.7529222  34.6424636  30.4311361  38.3392033  35.1857561
  32.3015713  38.3741698  34.1055805  32.4488210  39.4353993  34.2345359
  33.2631929  37.6181953  33.4040974  34.1381796  38.1103379  33.0074818
  33.1036460  36.2259203  33.2104685  36.6162931  36.2990850  29.9962053
  37.1311233  35.4542703  29.2621351  37.2513967  37.3982334  30.4126788
  36.7319348  38.0539980  30.9852014  38.6374616  37.7477300  30.1406030
  39.1817975  36.8330110  29.9004851  38.7477430  38.6702031  28.9031005
  39.7973705  38.8997956  28.7175512  38.4037154  38.1227394  28.0234986
  37.9554183  39.9830058  29.0194085  36.9034565  39.7462789  29.1591358
  38.2877988  40.5233470  29.9053830  38.0668588  40.8932054  27.7903924
  39.1079295  41.1792979  27.6349352  37.7718767  40.3289003  26.9047162
  37.1861048  42.1494952  27.8893640  37.2350784  42.7042796  26.9519005
  36.1413742  41.8778970  28.0455443  37.6221716  43.0423935  28.9764792
  37.4087074  42.5915966  29.8624409  38.6137334  43.2173763  28.9112469
  37.1129287  43.9122220  28.9277038  39.2877015  38.2805819  31.4191717
  38.6001771  38.7229943  32.3419297  40.6272879  38.2318644  31.4702496
  41.1218730  37.8523819  30.6771111  41.4391222  38.7531951  32.5696242
  41.0877020  38.2918164  33.4949455  42.9242994  38.3574941  32.3525701
  43.2508954  38.7524094  31.3891912  43.8616887  38.9435097  33.4270094
  44.8789490  38.5682112  33.3146809  43.9190088  40.0305872  33.3737271
  43.5209503  38.6800162  34.4282609  43.0951031  36.8267641  32.3080976
  44.1410777  36.5487231  32.1783777  42.7431983  36.3692008  33.2319330
  42.5402790  36.3758766  31.4847801  41.2458559  40.2773985  32.6699432
  41.3011693  40.9891423  31.6663844  40.9857528  40.7517213  33.8939233
  40.9829775  40.0973150  34.6668565  40.6996155  42.1389663  34.2226900
  41.0889910  42.3275604  35.2232923  41.2343294  42.8141203  33.5522893
  39.2084103  42.5002505  34.2140360  38.8876994  43.6296186  34.5803942
  38.2953380  41.5760960  33.8449283  38.6140780  40.6660960  33.5411064
  36.8459348  41.7949887  33.9314755  36.6067139  42.7460344  33.4499867
  36.0273343  40.6502581  33.2841857  36.4266420  39.6843797  33.5899098
  34.9948621  40.6676683  33.6393857  35.9219320  40.6851641  31.7634517
  36.2703979  41.7268357  31.1621417  35.4499003  39.6614296  31.2249688
  36.3871365  41.8732695  35.3837603  36.8116988  41.0778075  36.2237966
  35.4347972  42.7857169  35.6178687  35.1503640  43.3806139  34.8551274
  34.6350600  42.8397759  36.8257441  35.2754961  42.7308297  37.7039316
  33.8737811  44.1741724  36.8931556  33.2548312  44.3080940  36.0047908
  33.1832522  44.1320812  37.7377781  34.7758117  45.4004749  37.0799951
  35.4715730  45.2189906  37.8999217  35.3822811  45.5603288  36.1876238
  33.9443387  46.6539837  37.3845626  33.2412338  46.8369283  36.5701078
  33.3420654  46.4665328  38.2760413  34.8039158  47.9005987  37.6131765
  35.5717861  47.6994809  38.3618653  35.3156421  48.1849956  36.6932773
  33.9816586  49.0263951  38.0848178  33.5347944  48.7776430  38.9559692
  34.5683599  49.8366257  38.2281526  33.2754542  49.2421023  37.3945281
  33.5992580  41.7146449  36.7606033  32.8984457  41.5447213  35.7621354
  33.5049096  40.9744044  37.8611993  34.1277576  41.1923246  38.6314701
  32.5401692  39.9203325  38.1087721  31.6462424  40.1156956  37.5122663
  33.1143766  38.5516076  37.6609229  32.3447965  37.7805462  37.6986684
  33.4501489  38.6019514  36.6254585  34.5198189  38.0071696  38.6829103
  33.8505304  37.9849587  39.8394921  32.0910829  40.0075129  39.5645888
  32.5116660  40.8897678  40.3164951  31.2613540  39.0464410  39.9645195
  30.9278474  38.3794768  39.2820723  31.0028204  38.7314924  41.3566580
  31.8157108  39.1299337  41.9651822  29.6885122  39.3608790  41.8313160
  28.8636365  39.1148653  41.1658429  29.4259198  38.9836895  42.8186601
  29.8331743  40.7610277  41.9356116  29.0217333  41.1114999  42.2818164
  31.0807276  37.2183334  41.5242127  30.9006262  36.4684295  40.5646412
  31.3900322  36.7711992  42.7423632  31.5348866  37.4392358  43.4884204
  31.5742363  35.3662164  43.0608082  30.8606943  34.7869143  42.4703196
  32.9855403  34.9051054  42.6635590  33.1458965  33.8687884  42.9504786
  33.1384689  34.9726222  41.5864619  33.7570786  35.5059076  43.1443017
  31.2244205  35.0978225  44.5181327  31.4243017  35.9506320  45.3848590
  30.7237944  33.8819524  44.7709198  30.6308587  33.2379667  43.9936377
  30.4316284  33.3411331  46.0893812  29.9680348  34.1063335  46.7093226
  29.4648726  32.1280248  45.9521459  29.9434046  31.3791947  45.3175464
  29.1812072  31.4690872  47.3192056  28.5305430  30.6012361  47.2271213
  30.0868174  31.1181656  47.8126287  28.6949976  32.1793348  47.9857808
  28.1349606  32.5325962  45.2671490  27.5655973  33.1925633  45.9232670
  28.3354883  33.1121738  44.3674694  27.2617669  31.3446280  44.8395774
  26.3943352  31.6914133  44.2793389  27.8164194  30.6600534  44.1984282
  26.8900159  30.7819671  45.6951953  31.7780803  32.8951690  46.6754890
  32.4146688  31.9813824  46.1479105  32.2004772  33.5493574  47.7652006
  31.6152243  34.2781058  48.1515434  33.4304000  33.2275104  48.4764998
  34.2115167  33.0203272  47.7543725  33.8355113  34.4529224  49.3191024
  33.7143174  35.3369456  48.6929810  33.1592896  34.5938183  50.1638797
  35.2506980  34.5394881  49.8180520  36.1771735  33.5508338  49.8354840
  36.0199017  32.5420726  49.4891887  37.3509026  34.0188637  50.3831901
  38.1639312  33.4336406  50.5131570  37.2491390  35.3448713  50.7429135
  38.1314384  36.2512333  51.3516177  39.1075433  35.9189126  51.6685911
  37.7223947  37.5801658  51.5633430  38.3895383  38.2843999  52.0368350
  36.4365278  37.9866881  51.1617313  36.1096207  39.0027610  51.3226587
  35.5567086  37.0625223  50.5684178  34.5785039  37.3912612  50.2738890
  35.9265224  35.7153263  50.3582611  33.1565678  32.0023749  49.3603532
  32.2350126  32.0253915  50.1756184  33.9445195  30.9276570  49.1737209
  34.6660746  30.9929314  48.4639721  33.8118350  29.6406448  49.8715056
  32.7828214  29.3105541  49.7142251  34.7445816  28.5986120  49.2094418
  34.3890379  27.5978437  49.4584468  34.7059976  28.6742964  48.1222357
  36.0922335  28.6761855  49.6353217  36.5070743  29.4232002  49.2134295
  34.0401992  29.7123403  51.3990577  33.6687826  28.7843895  52.1161253
  34.6154774  30.8267163  51.8768340  34.8826185  31.5139104  51.1873314
  34.8445539  31.2143819  53.2645420  35.4910316  30.4672082  53.7288512
  35.6006845  32.5630092  53.2093983  36.6092715  32.3906064  52.8307935
  35.1093774  33.1841174  52.4562576  35.6814350  33.4117895  54.4942833
  34.7075097  33.5453591  54.9637647  36.3238594  32.9292560  55.2315928
  36.2118740  34.8051946  54.1694301  37.4493566  34.9725113  54.2358077
  35.3731271  35.6711837  53.8353454  33.5544551  31.3079570  54.1025674
  33.5455622  30.8708186  55.2523113  32.4908607  31.9009840  53.5326200
  32.5972642  32.2554585  52.5917310  31.2614235  32.2828235  54.2376914
  31.1553329  31.6370940  55.1103426  31.3860921  33.7374389  54.7642755
  30.5533951  33.9445157  55.4376743  32.2870912  33.8376073  55.3696207
  31.4029987  34.8404378  53.6950335  31.5578517  34.5118182  52.4972457
  31.2333869  36.0110735  54.0985542  29.9785182  32.0340463  53.4224413
  28.8857947  32.1505197  53.9762773  30.0946062  31.7133962  52.1231657
  31.0222631  31.6745898  51.7216413  28.9794035  31.4803782  51.2102350
  29.3681084  30.9570239  50.3366025  28.2574541  30.8081391  51.6766348
  28.2536361  32.7479336  50.7283459  27.1651055  32.6268291  50.1687677
  28.8270946  33.9445662  50.9421307  29.7306386  33.9693483  51.4008627
  28.2554242  35.2309445  50.5309935  27.1727671  35.1598112  50.4100648
  28.5817785  36.2889803  51.6027873  29.6432313  36.3134075  51.8334608
  28.3065972  37.2888941  51.2652317  27.6558242  35.9395596  53.1234220
  28.2062444  34.7417863  53.3436781  28.8805610  35.6952615  49.2063020
  30.0283963  35.3679015  48.9046139  28.1147185  36.4824928  48.4301956
  27.1915624  36.7205238  48.7610145  28.5367509  37.0896049  47.1648939
  29.1311913  36.3720935  46.5998241  27.2877803  37.4943424  46.3220221
  26.6886257  38.1891818  46.9138642  27.6821505  38.2167562  45.0118502
  26.8178082  38.4493125  44.3948648  28.1801356  39.1687741  45.1941953
  28.3572006  37.5996898  44.4179559  26.3989771  36.2688265  45.9982943
  26.9260589  35.5982830  45.3180428  26.2173703  35.6872310  46.9014270
  25.0243109  36.6254051  45.4126138  24.4020395  35.7341716  45.3299692
  24.4971999  37.3381995  46.0479225  25.1007574  37.0535875  44.4136755
  29.3726180  38.3427487  47.4745338  29.0100767  39.1434417  48.3370421
  30.4753946  38.5054181  46.7310289  30.7031491  37.7851299  46.0583641
  31.3916053  39.6382849  46.7991809  30.9010698  40.4517219  47.3337211
  32.6623154  39.2310056  47.5651766  33.0651950  38.3085404  47.1460500
  33.4441529  39.9810039  47.4363756  32.4437915  39.0409445  49.0462158
  32.1620493  37.7619894  49.5582482  32.1021309  36.9145864  48.8932746
  31.9764567  37.5863188  50.9396508  31.7915071  36.5986167  51.3200023
  32.0497551  38.6886217  51.8126077  31.8685192  38.5229622  53.1536891
  31.6983656  37.6208156  53.4097130  32.3059579  39.9720742  51.2968987
  32.3503361  40.8245256  51.9590408  32.5000067  40.1471942  49.9140162
  32.6809551  41.1296521  49.5134289  31.7397476  40.1254898  45.3894060
  31.7984878  39.2987953  44.4784644  32.0614754  41.4279218  45.2065863
  31.9680907  42.4868316  46.2163048  32.4642539  42.2178782  47.1486224
  30.9151635  42.6790640  46.4321499  32.6087073  43.7282104  45.5910153
  33.6510888  43.7956921  45.9021164  32.1142193  44.6532419  45.8877887
  32.5404009  43.4721873  44.0931748  33.3163607  44.0050258  43.5412803
  31.5798313  43.8117149  43.7048451  32.6223823  41.9481681  43.9569442
  32.0329260  41.6196261  43.1003671  34.0718540  41.4720999  43.7982186
  34.8128190  41.3955482  44.7792873  34.4558463  41.1325917  42.5623440
  33.7920401  41.2249953  41.8034133  35.7534750  40.5613317  42.2376630
  36.4722206  40.9798916  42.9399901  35.7306888  39.0396921  42.4472403
  36.7371479  38.6338672  42.3832075  35.3454114  38.7779577  43.4311948
  35.1081101  38.5394941  41.7051496  36.2421913  40.9910493  40.8551673
  35.4604057  41.4306068  40.0139323  37.5547014  40.8468839  40.6356800
  38.1209990  40.4915860  41.3967762  38.2397233  41.0548434  39.3647438
  37.5188263  41.2723971  38.5796770  39.2271813  42.2411603  39.4910415
  39.9316721  42.0564697  40.3032533  40.0093335  42.5259126  38.1958241
  40.6368651  43.4116912  38.3037980  40.6673707  41.6992410  37.9279992
  39.3349749  42.6982909  37.3569765  38.5082525  43.4195971  39.7956281
  38.0584773  43.2942260  40.6184302  38.9649611  39.7463648  39.0324204
  39.6423981  39.1909534  39.8975772  38.8553649  39.2705365  37.7818101
  38.2787293  39.7779611  37.1219491  39.5310151  38.0646027  37.2948917
  39.4294555  37.2708478  38.0376815  38.8704867  37.5891783  35.9692779
  38.9781177  38.3791002  35.2234147  39.5673037  36.3277760  35.4124437
  39.1238469  36.0127114  34.4715190  40.6250445  36.4876049  35.2059610
  39.4908038  35.4984759  36.1150148  37.3521040  37.3417149  36.1595355
  37.1869984  36.6219875  36.9610351  36.8672531  38.2640699  36.4812881
  36.6134904  36.8620059  34.9062636  35.5367658  36.9172288  35.0539982
  36.8602378  37.4710001  34.0381025  36.8568574  35.8252425  34.6763873
  41.0238456  38.3904959  37.0848640  41.3614448  39.2777368  36.3045818
  41.9037976  37.6746913  37.7978573  41.5422483  36.9500314  38.4064747
  43.3556490  37.8482040  37.7685031  43.6187833  38.8803162  37.5298446
  43.8948300  37.4936825  39.1622604  44.9829256  37.5685129  39.2034222
  43.4981814  38.1858808  39.9026802  43.6177865  36.4828816  39.4675774
  44.0365827  36.9045482  36.7641570  45.0744824  37.2619253  36.2093022
  43.4623168  35.7156249  36.5300519  42.6118106  35.4936376  37.0288772
  43.9506646  34.6965224  35.6040926  44.2787863  35.2146642  34.7008876
  45.1770470  33.9581845  36.1933475  45.6642336  33.3714022  35.4134394
  45.9249411  34.6631765  36.5569816  44.8293068  33.0762032  37.2428053
  44.2799953  32.3896684  36.8947698  42.8025149  33.7718951  35.1886344
  41.8359872  33.6266766  35.9345277  42.9326510  33.1265498  34.0188105
  43.7599727  33.2982342  33.4650116  42.0266208  32.0920351  33.5188249
  41.4277335  31.7215588  34.3511153  41.0291941  32.6318223  32.4480558
  41.6066759  32.9352712  31.5731258  40.0658715  31.5091554  32.0089288
  39.3095658  31.8545011  31.3098236  40.5867194  30.6909659  31.5128668
  39.5498804  31.0975335  32.8740864  40.2314396  33.8707859  32.9216484
  39.6152918  33.6115890  33.7814884  40.9204361  34.6420343  33.2633014
  39.3566521  34.5210686  31.8388630  38.9276092  35.4526373  32.2030841
  39.9381601  34.7489070  30.9454711  38.5197788  33.8879716  31.5475258
  42.8702627  30.9080708  33.0214116  43.7929021  31.0994017  32.2298953
  42.5054817  29.6912012  33.4507522  41.7200780  29.6352487  34.0874909
  42.9673693  28.4189466  32.9070086  43.7851892  28.5633991  32.1982286
  43.4763661  27.5256563  34.0719732  44.3082073  28.0312293  34.5651255
  42.6973357  27.4302427  34.8294108  43.9478006  26.1055420  33.7080695
  43.7873085  25.6836427  32.5405211  44.4816970  25.4511778  34.6297723
  41.7615103  27.8209523  32.1686564  40.8780701  27.2286637  32.7873539
  41.7306863  28.0003733  30.8392035  42.4906498  28.5091031  30.4129987
  40.6327419  27.5837857  29.9647998  39.6848355  27.9045847  30.4031496
  40.8181482  28.2524378  28.5860878  41.8360845  28.1044720  28.2241088
  40.1719952  27.7742840  27.8470470  40.4735344  29.7308493  28.5616631
  41.4884873  30.7072507  28.4711093  42.5266661  30.4108442  28.4266592
  41.1502881  32.0744201  28.4409380  41.9291526  32.8207105  28.3769398
  39.7999917  32.4703481  28.5008516  39.5415408  33.5187089  28.4827784
  38.7852959  31.4983685  28.5925806  37.7498348  31.8019552  28.6451585
  39.1220686  30.1312593  28.6253904  38.3393579  29.3906213  28.7004455
  40.5544706  26.0615543  29.7615999  39.4718887  25.5579053  29.4709181
  41.6669214  25.3243165  29.9291815  42.5155540  25.7918445  30.2188993
  41.7186950  23.8680438  29.7701493  41.1422189  23.5916954  28.8845320
  43.1920342  23.4337178  29.5869917  43.8594453  24.1984106  29.9895142
  43.4222235  22.5279633  30.1493578  43.5067067  23.1745426  28.1048745
  43.1335025  22.1911460  27.8167414  42.9582327  23.8956877  27.4966805
  44.9915388  23.3093269  27.7519923  45.3308022  24.3004290  28.0568479
  45.5848669  22.5895037  28.3173217  45.2298299  23.1328220  26.2452689
  45.0908478  22.0892219  25.9596838  44.5116835  23.7204824  25.6727001
  46.5793284  23.5717329  25.8600472  46.6870212  24.5543517  26.0645381
  47.2677590  23.0438501  26.3784255  46.7151947  23.4177611  24.8712489
  41.0800938  23.1173593  30.9474115  40.5197204  22.0425792  30.7360296
  41.1237155  23.6918826  32.1593476  41.6296881  24.5625699  32.2587980
  40.4429533  23.1631605  33.3428698  40.2114748  22.1046701  33.2194812
  41.3766282  23.3205563  34.5596128  41.6117545  24.3714749  34.7370696
  40.8652033  22.9645940  35.4551542  42.6767180  22.5177008  34.3757062
  42.4331548  21.5394183  33.9608409  43.3103557  23.0064195  33.6337937
  43.4659437  22.3079367  35.6712910  43.7030199  23.2720674  36.1212510
  42.8798882  21.7551721  36.4055185  44.7253882  21.6044894  35.3911348
  45.5275518  22.2043987  35.2593080  44.8768797  20.2754798  35.2436968
  43.8406028  19.4320390  35.3602464  42.9217475  19.7952927  35.5703931
  43.9660887  18.4373598  35.2445715  46.0905441  19.7847452  34.9654018
  46.8818729  20.4058127  34.8746109  46.2286277  18.7913552  34.8489281
  39.1126021  23.8904201  33.6110586  38.3448313  23.4354570  34.4578181
  38.8429062  25.0029756  32.9020993  39.5377979  25.2915274  32.2285620
  37.6455511  25.8474855  32.9757311  37.8364698  26.6442425  32.2599586
  36.3561351  25.0975992  32.5523093  36.1678013  24.2751792  33.2423967
  35.4922171  25.7578198  32.6584242  36.3641427  24.5437384  31.1100918
  37.2816084  23.9896126  30.9130177  35.5508044  23.8237444  31.0146219
  36.1702375  25.5899199  30.0020796  36.3181077  26.8017342  30.2799202
  35.8626243  25.1498927  28.8736558  37.5256095  26.5673310  34.3301541
  36.4261409  26.7576702  34.8517513  38.6785710  26.9580344  34.8899976
  39.5263181  26.8005311  34.3611843  38.8273471  27.6620809  36.1565900
  37.8412274  27.8608492  36.5740289  39.6197274  26.8014979  37.1764960
  39.6850863  27.3617421  38.1098130  38.9607259  25.4583946  37.5129427
  39.5090542  24.9426530  38.3013320  37.9396277  25.6046814  37.8649125
  38.9233842  24.7968941  36.6490030  40.9532388  26.5859974  36.7562295
  40.9428840  26.0517994  35.9775060  39.4714955  29.0307894  35.9176510
  39.9773162  29.3379153  34.8386496  39.4220081  29.8573757  36.9605638
  38.9649509  29.5258664  37.8015598  39.9579833  31.2033406  37.0282634
  40.8978755  31.2136629  36.4783589  38.9776462  32.2015195  36.3758471
  39.3775568  33.2124448  36.4022553  38.8218609  31.9481520  35.3279058
  37.3719091  32.2183679  37.2261421  37.1258427  30.9128463  37.0849560
  40.2995351  31.5282482  38.4785873  39.6495393  31.0188582  39.3860901
  41.2779502  32.4135342  38.6962996  41.7571329  32.8091943  37.8983981
  41.5158357  33.0316680  39.9952111  41.0849042  32.4405096  40.8016705
  43.0367960  33.1714312  40.2564046  43.4769065  33.7644427  39.4537284
  43.3467418  33.8941114  41.5835538  44.4225632  33.9355078  41.7514930
  42.9872045  34.9235406  41.5881998  42.8954110  33.3785069  42.4318399
  43.7277916  31.7946661  40.2565664  44.7976572  31.8919162  40.4419955
  43.3140868  31.1439129  41.0282163  43.6161765  31.2835039  39.3001558
  40.8474948  34.4089323  39.9337589  41.1188454  35.1875780  39.0200780
  39.9941783  34.6992821  40.9246044  39.8213228  33.9924080  41.6283864
  39.3904669  36.0077342  41.1479081  39.6261161  36.6737633  40.3194439
  37.8452894  35.8905676  41.2460472  37.4676498  36.9099968  41.2820668
  37.2414629  35.2793869  39.9746473  36.1586617  35.3922786  39.9756562
  37.6212943  35.7731097  39.0813831  37.4662275  34.2152653  39.8892129
  37.3061310  35.1720821  42.5024886  36.2185282  35.1092770  42.4772374
  37.6927602  34.1563271  42.5766083  37.5643153  35.6961229  43.4226277
  40.0010719  36.5991335  42.4241813  40.2675992  35.8661341  43.3751967
  40.2039955  37.9219463  42.4374233  39.9742077  38.4422029  41.5998043
  40.6182142  38.7063024  43.5982016  40.9406134  38.0627974  44.4155492
  41.7893720  39.6464608  43.2048221  41.4816924  40.2407961  42.3412181
  42.1798384  40.6272038  44.3304718  43.0481725  41.2215480  44.0476963
  41.3795012  41.3300775  44.5617074  42.4299002  40.0945227  45.2486923
  43.0326686  38.8426430  42.7859504  43.8074469  39.4964979  42.3856726
  43.4571660  38.3070229  43.6336757  42.8003109  38.1034966  42.0211161
  39.3893101  39.5130369  44.0259249  38.8711627  40.3042839  43.2392371
  38.9437946  39.3218570  45.2766347  39.4483156  38.6751342  45.8688460
  37.8026236  40.0132496  45.8715290  36.9767351  39.9927680  45.1609534
  37.3850636  39.2687313  47.1533703  38.2251755  39.1932571  47.8457752
  36.6013084  39.8243290  47.6713250  36.8457676  37.8810735  46.8646238
  37.5540200  36.7351422  47.2815913  38.4654560  36.8318999  47.8532402
  37.0812466  35.4536317  46.9388404  37.6272884  34.5835085  47.2682717
  35.9088147  35.3154819  46.1690456  35.4664589  34.0829344  45.7953853
  35.8598758  33.3638241  46.2749824  35.1870368  36.4573406  45.7763160
  34.2767108  36.3562123  45.2038507  35.6519553  37.7367479  46.1269963
  35.1006191  38.6091006  45.8090541  38.1879474  41.4699401  46.1656640
  39.1512062  41.7373904  46.8861331  37.4493149  42.3923350  45.5285340
  36.6315566  42.0578370  45.0353075  37.7614664  43.8109951  45.3572182
  38.7867114  43.9086406  44.9935946  36.7785750  44.3876690  44.3010469
  35.7473592  44.1670539  44.5823794  36.9144987  45.9027464  44.0599282
  36.2601358  46.2288036  43.2511298  36.6379537  46.4821817  44.9413751
  37.9358094  46.1713481  43.7899607  37.0347584  43.7669457  43.0544060
  36.8909415  42.8383439  43.1497921  37.6184211  44.5480977  46.6968625
  36.5082035  44.7214388  47.2005286  38.7571573  44.9786177  47.2606154
  39.6244362  44.7947539  46.7782094  38.8466056  45.6683892  48.5462453
  39.7675633  46.2504262  48.5552288  38.0281775  46.3825918  48.6469192
  38.8542206  44.7381271  49.7676934  38.7986980  45.2357000  50.8917772
  38.9210348  43.4108483  49.5607931  38.9409036  43.0844254  48.6037944
  38.9197824  42.3856866  50.6094365  38.7300053  42.8346477  51.5858665
  37.7909349  41.3773105  50.3219180  37.9423860  40.9174357  49.3481358
  37.8245472  40.5657925  51.0483661  36.4059211  41.9953148  50.3792270
  35.7624903  42.4053065  49.1935274  36.2308614  42.2410391  48.2353971
  34.5263494  43.0748592  49.2532088  34.0561900  43.4135856  48.3428349
  33.9081685  43.3037879  50.4968876  32.6987339  43.9336514  50.5468972
  32.3589620  44.0173638  51.4251644  34.5308763  42.8662456  51.6818656
  34.0610244  43.0345803  52.6394817  35.7791408  42.2162537  51.6233658
  36.2634592  41.9035502  52.5373905  40.2767708  41.6667815  50.7234710
  40.4421355  40.8378567  51.6193277  41.2517718  42.0011959  49.8569458
  41.0206441  42.6771511  49.1442954  42.6616255  41.6097134  49.9485154
  43.2158397  42.1671007  49.1927992  43.0527026  41.9320705  50.9151537
  42.9764940  40.1170536  49.7650286  44.0948072  39.7007513  50.0622559
  42.0020388  39.3213087  49.3048545  41.1212149  39.7554097  49.0673939
  42.0669708  37.8686502  49.1676349  43.0899275  37.5251002  49.3328196
  41.1415005  37.1988857  50.2027455  40.2012856  37.7483768  50.2614181
  40.8792446  36.1861327  49.8918820  41.7776435  37.0804755  51.5863141
  42.6376708  36.2285740  51.7955201  41.3613835  37.9224473  52.5332994
  40.6819517  38.6382103  52.3160557  41.7521212  37.8597215  53.4615313
  41.7087942  37.4307262  47.7522095  41.0284392  38.1496093  47.0197082
  42.1558035  36.2166862  47.4045162  42.6681988  35.6865461  48.0949744
  41.9161358  35.5550867  46.1325408  41.1215913  36.0972455  45.6262060
  43.1846462  35.6036899  45.2561065  42.9126834  35.3602632  44.2285109
  43.5561115  36.6272910  45.2274312  44.3127845  34.6513786  45.7095731
  44.5769202  34.8558866  46.7474680  43.9690983  33.6167927  45.6841592
  45.5600857  34.7458705  44.8293442  46.2302840  33.9131632  45.0427444
  45.2846781  34.6763021  43.7788700  46.2891824  35.9932924  45.0783594
  46.0526053  36.4793190  45.9323767  47.2452635  36.5075762  44.2888475
  47.6323100  35.8858839  43.1652793  47.2038410  35.0110591  42.8993715
  48.3524348  36.2830315  42.5779524  47.8236852  37.6643951  44.6343260
  47.5440447  38.1442178  45.4777105  48.5457266  38.0682278  44.0554630
  41.3893244  34.1387344  46.3548939  41.5493263  33.5597283  47.4305223
  40.7780342  33.5865528  45.3013480  40.6813847  34.1387235  44.4591792
  40.1760725  32.2658657  45.2891173  40.8228679  31.5884202  45.8509298
  38.8155685  32.3309875  46.0036942  38.9884500  32.5934800  47.0493001
  38.2344229  33.1503917  45.5783656  37.9652206  31.0567362  45.9110769
  37.4324590  31.0049535  44.9605956  38.5955063  30.1691102  45.9722572
  36.9846480  31.0012884  47.0710583  35.8369919  31.4439850  46.8706882
  37.4147933  30.5668944  48.1586823  40.1014400  31.7280918  43.8640126
  39.7609379  32.4768522  42.9473092  40.3486664  30.4189704  43.6973836
  40.6061694  29.8651799  44.5011007  40.0613926  29.7068845  42.4607040
  40.3650899  30.3319963  41.6241013  40.8771055  28.4019547  42.3879392
  41.9355226  28.6613453  42.4516786  40.6696348  27.7726112  43.2542998
  40.6136769  27.5957002  41.0961807  39.7066164  26.9964527  41.1872005
  40.4487581  28.2758252  40.2589108  41.7942157  26.7021405  40.7257739
  41.7193513  25.4961312  41.0440268  42.7551576  27.2472739  40.1390591
  38.5544165  29.4098286  42.4028095  38.0010225  28.7613134  43.2910437
  37.9160597  29.9151357  41.3457847  38.4764758  30.4225781  40.6711182
  36.5292144  29.6925550  40.9728933  35.9840384  29.1658549  41.7566740
  35.8897168  31.0678551  40.6708726  36.5322764  31.6248582  39.9883202
  34.9469588  30.9402142  40.1337803  35.6394018  31.9399427  41.9149592
  36.5582005  32.0401076  42.4943011  35.3635550  32.9453905  41.5958680
  34.5148224  31.4199649  42.8121043  33.5638669  30.7967025  42.3436498
  34.6084350  31.6881400  44.1114860  35.3967002  32.2055322  44.4735526
  33.8814989  31.3891171  44.7497456  36.5049039  28.8670445  39.6842598
  37.4045897  28.9863507  38.8539288  35.4221074  28.1049271  39.4675715
  34.7299304  28.0336562  40.2028147  35.0478552  27.6248088  38.1361356
  35.9198150  27.2262458  37.6164294  33.9581686  26.5315469  38.2215431
  33.0385081  26.9463413  38.6336054  33.7059982  26.1885085  37.2163925
  34.3773499  25.3028985  39.0325344  35.3935090  24.6777280  38.7399706
  33.6081903  24.9699564  40.0705711  32.7877386  25.5260387  40.2935187
  33.8574120  24.1785483  40.6444114  34.4613059  28.8202170  37.3711014
  33.7381588  29.6303489  37.9561978  34.7538550  28.9234471  36.0635749
  35.3505810  28.2181514  35.6468950  34.2308896  29.9703801  35.1778750
  34.5428195  30.9361010  35.5765478  34.7975317  29.7886622  33.7559298
  34.7013835  28.7354582  33.4868986  34.1864192  30.3330462  33.0326231
  36.2599271  30.2292980  33.5590492  36.8627805  29.8183748  34.3699800
  36.7921763  29.6527349  32.2381753  37.8608659  29.8165597  32.1231756
  36.6303583  28.5780522  32.1945063  36.2891955  30.0922058  31.3771197
  36.4023074  31.7616036  33.5639701  37.4353869  32.0649934  33.4030406
  35.8051434  32.2114581  32.7703883  36.0786408  32.1997330  34.5057841
  32.6946565  29.9800987  35.1123342  32.1011088  31.0526284  35.0213222
  32.0655451  28.7954492  35.2119456  32.6423810  27.9720311  35.3087133
  30.6202396  28.5744023  35.2315195  30.1977996  29.0557791  34.3474840
  30.3730094  27.0523909  35.1257149  29.3087072  26.8539204  34.9948703
  30.8729713  26.6460073  34.2462722  30.8174814  26.3427872  36.2705609
  30.3137266  26.6212099  37.0239021  29.9115125  29.1518033  36.4721259
  28.7181903  29.4429772  36.3949202  30.6337879  29.3230172  37.5920790
  31.6144701  29.0799927  37.5695260  30.1041190  29.8124976  38.8681984
  29.0325623  29.6090625  38.9329011  30.8179585  29.0924815  40.0417967
  31.8902469  29.2953963  40.0078218  30.4647968  29.4805357  40.9972310
  30.6123580  27.5714012  40.0782422  29.6451623  27.0869022  39.4511718
  31.4303805  26.9089781  40.7519905  30.2793217  31.3320845  39.0397234
  29.7672139  31.8758956  40.0182428  30.9378635  32.0341446  38.0972037
  31.3244559  31.5395603  37.3055336  31.0484671  33.4945178  38.1108405
  31.3390992  33.8224048  39.1109785  32.0881273  33.9780682  37.0825819
  31.7963505  33.6379969  36.0885458  32.0488538  35.0689189  37.0455924
  33.5509722  33.5654584  37.3347957  33.6405852  32.4892592  37.1890771
  34.4440680  34.2648933  36.2989407  35.5012225  34.1013465  36.4864717
  34.2319162  33.9021121  35.2946507  34.2839623  35.3429014  36.3060718
  34.0357457  33.8739591  38.7602128  35.0896302  33.6204651  38.8699504
  33.9145062  34.9306503  39.0041160  33.4982683  33.2889909  39.5062766
  29.7008910  34.1402893  37.7568292  29.0252372  33.7329062  36.8107252
  29.3387248  35.1567193  38.5452673  29.9798500  35.4298840  39.2798172
  28.1120354  35.9340601  38.4560011  27.3465920  35.3985336  37.8925485
  27.6175260  36.2332848  39.8956948  28.2949258  36.9424916  40.3712073
  26.6550128  36.7456708  39.8495438  27.4812003  35.0041854  40.8247949
  28.4422846  34.4932440  40.8845427  27.1415952  35.4431085  42.2563643
  27.0478793  34.5849121  42.9199660  27.9233273  36.0852951  42.6617052
  26.2023080  35.9953832  42.2915978  26.4481394  33.9932883  40.3037286
  26.3519280  33.1478730  40.9861562  25.4643716  34.4496986  40.1988495
  26.7385265  33.5895797  39.3332845  28.4075171  37.2789399  37.7763108
  29.5607822  37.7018566  37.6643685  27.3301825  37.9759996  37.3803817
  26.4265844  37.5476762  37.5201658  27.3232193  39.3644476  36.9186041
  27.9286596  39.4062805  36.0135842  25.8609739  39.7344154  36.5782410
  25.4833744  39.0972406  35.7780423  25.2174201  39.5654615  37.4431908
  25.7076838  41.0839546  36.1834002  26.1387707  41.2070021  35.3513056
  27.8910085  40.3037764  38.0072744  27.5893876  40.0865021  39.1817384
  28.6588148  41.3621138  37.6565475  29.0719582  41.7101644  36.2949385
  28.2319522  41.7723440  35.6040307  29.7613070  40.9481649  35.9292458
  29.7891904  43.0563183  36.4022596  29.0831323  43.8593363  36.1875832
  30.6195822  43.1504868  35.7029379  30.2235515  43.1500770  37.8553435
  30.3180589  44.1830696  38.1948218  31.2003551  42.6858414  37.9767230
  29.1870778  42.3293676  38.6326307  29.6990592  41.7891366  39.4292162
  28.1244141  43.2219554  39.3093486  28.4531385  43.9278282  40.2608278
  26.8567462  43.1517133  38.8647654  26.6729430  42.5522731  38.0733484
  25.6913937  43.7956686  39.4749555  25.9515475  44.8223753  39.7388842
  24.5299978  43.8137257  38.4290002  24.3506097  42.7833132  38.1171010
  23.1992555  44.3521120  39.0071370  22.4112282  44.3807075  38.2567875
  22.8118454  43.7238691  39.8091658  23.3194854  45.3613531  39.3997211
  24.9287769  44.6210458  37.1651368  25.0428576  45.6749952  37.4214846
  25.9040949  44.2980822  36.8038125  23.9574935  44.4833383  35.9829477
  24.3620035  44.9721800  35.0966935  23.7892812  43.4353551  35.7313094
  22.9913798  44.9428892  36.1865755  25.2660841  43.0611822  40.7709498
  24.7098260  43.6976980  41.6647426  25.5408468  41.7479258  40.8929428
  26.0335803  41.2918679  40.1373114  25.1897762  40.9204289  42.0504069
  24.1641093  41.1248744  42.3640923  25.3380629  39.4251248  41.6742117
  26.3567987  39.1799343  41.3732467  25.1026871  38.7951991  42.5327004
  24.2213106  38.9601991  40.3238083  24.5497976  37.6644697  40.3110960
  26.1723103  41.2128205  43.1927058  27.3522045  40.9007465  43.0732472
  25.6984417  41.8083154  44.2968419  24.7286292  42.0854955  44.3093330
  26.5125821  42.1674933  45.4663463  27.3933425  41.5210993  45.4891660
  27.0381559  43.6206357  45.3577031  26.1934424  44.3029469  45.2565280
  27.5354065  43.8965111  46.2888077  28.0315471  43.8539619  44.1987041
  28.8624471  43.1492678  44.2637379  27.5513250  43.6839159  43.2349780
  28.5814942  45.2774532  44.1937372  29.7294663  45.4502946  44.6588220
  27.8415134  46.1723623  43.7300883  25.8201964  41.8396419  46.8019797
  26.3740555  42.1345045  47.8602807  24.6361684  41.2064726  46.7629866
  24.2530683  40.9687940  45.8597512  23.8688325  40.8167563  47.9359541
  24.3949262  41.1333136  48.8365747  22.8879559  41.2909970  47.9031305
  23.7478906  39.7335562  47.9482279  37.0422282  38.0683598  54.8159694
  32.8346829  27.5139124  41.6641731  45.0422282  26.0683598  37.8159694
  30.0422282  48.0683598  42.8159694  31.4255054  34.6171681  63.8868397
  30.6060337  35.6746286  63.4909716  30.3941859  36.4866095  64.1818960
  30.0584365  35.6900344  62.2084066  29.4202307  36.5132276  61.8995760
  30.3305059  34.6472328  61.3210741  29.9039530  34.6591921  60.3219547
  31.1497827  33.5905194  61.7175778  31.6973799  33.5751135  63.0001428
  32.3355856  32.7519203  63.3089734  34.4689727  36.4976899  62.6100053
  33.6495010  37.5551504  62.2141372  33.4376533  38.3671313  62.9050616
  33.1019039  37.5705562  60.9315722  32.4636981  38.3937494  60.6227416
  33.3739733  36.5277546  60.0442396  32.9474204  36.5397139  59.0451202
  34.1932501  35.4710411  60.4407433  34.7408473  35.4556353  61.7233083
  35.3790530  34.6324421  62.0321390  37.5124401  38.3782117  61.3331708
  36.6929684  39.4356721  60.9373028  36.4811207  40.2476530  61.6282272
  36.1453712  39.4510780  59.6547378  35.5071655  40.2742712  59.3459071
  36.4174406  38.4082764  58.7674052  35.9908877  38.4202357  57.7682858
  37.2367174  37.3515629  59.1639089  37.7843146  37.3361571  60.4464739
  38.4225204  36.5129639  60.7553045  40.5559075  40.2587335  60.0563364
  39.7364358  41.3161939  59.6604683  39.5245880  42.1281748  60.3513927
  39.1888386  41.3315997  58.3779033  38.5506329  42.1547930  58.0690727
  39.4609080  40.2887981  57.4905708  39.0343551  40.3007574  56.4914514
  40.2801848  39.2320847  57.8870745  40.8277820  39.2166789  59.1696395
  41.4659877  38.3934856  59.4784701  43.5993749  42.1392552  58.7795020
  42.7799032  43.1967157  58.3836339  42.5680554  44.0086966  59.0745583
  42.2323060  43.2121215  57.1010689  41.5941002  44.0353147  56.7922383
  42.5043754  42.1693199  56.2137363  42.0778225  42.1812792  55.2146169
  43.3236522  41.1126065  56.6102401  43.8712494  41.0972006  57.8928051
  44.5094551  40.2740074  58.2016357  46.6428422  44.0197770  57.5026675
  45.8233705  45.0772375  57.1067995  45.6115228  45.8892184  57.7977239
  45.2757733  45.0926433  55.8242345  44.6375676  45.9158365  55.5154038
  45.5478427  44.0498417  54.9369019  45.1212899  44.0618010  53.9377825
  46.3671196  42.9931282  55.3334056  46.9147167  42.9777224  56.6159706
  47.5529225  42.1545292  56.9248012  49.6863096  45.9002988  56.2258331
  48.8668379  46.9577592  55.8299650  48.6549901  47.7697401  56.5208895
  48.3192407  46.9731651  54.5474000  47.6810350  47.7963583  54.2385694
  48.5913101  45.9303635  53.6600675  48.1647572  45.9423228  52.6609481
  49.4105869  44.8736500  54.0565712  49.9581841  44.8582442  55.3391362
  50.5963899  44.0350510  55.6479668  29.7852223  27.3584494  60.5873010
  28.9657506  28.4159098  60.1914329  28.7539029  29.2278907  60.8823573
  28.4181535  28.4313157  58.9088679  27.7799477  29.2545089  58.6000373
  28.6902229  27.3885140  58.0215354  28.2636700  27.4004734  57.0224160
  29.5094997  26.3318006  58.4180391  30.0570969  26.3163948  59.7006041
  30.6953026  25.4932015  60.0094347  51.0894939  40.5221018  51.6494600
  50.2700222  41.5795623  51.2535919  50.0581745  42.3915432  51.9445163
  49.7224250  41.5949681  49.9710269  49.0842193  42.4181613  49.6621963
  49.9944945  40.5521665  49.0836944  49.5679416  40.5641258  48.0845749
  50.8137713  39.4954530  49.4801981  51.3613685  39.4800472  50.7627631
  51.9995742  38.6568540  51.0715937  54.1329613  42.4026236  50.3726256
  53.3134896  43.4600840  49.9767575  53.1016419  44.2720649  50.6676819
  52.7658924  43.4754899  48.6941925  52.1276867  44.2986831  48.3853618
  53.0379618  42.4326883  47.8068599  52.6114089  42.4446476  46.8077405
  53.8572386  41.3759748  48.2033636  54.4048358  41.3605690  49.4859286
  55.0430416  40.5373758  49.7947593  31.1884067  21.9802524  56.0109279
  30.3689350  23.0377128  55.6150598  30.1570872  23.8496937  56.3059842
  29.8213378  23.0531187  54.3324948  29.1831321  23.8763119  54.0236642
  30.0934072  22.0103171  53.4451623  29.6668543  22.0222764  52.4460428
  30.9126840  20.9536036  53.8416660  31.4602812  20.9381978  55.1242310
  32.0984869  20.1150046  55.4330616  34.2318741  23.8607742  54.7340934
  33.4124024  24.9182346  54.3382254  33.2005546  25.7302155  55.0291498
  32.8648052  24.9336405  53.0556604  32.2265994  25.7568337  52.7468297
  33.1368746  23.8908388  52.1683278  32.7103217  23.9027982  51.1692084
  33.9561514  22.8341254  52.5648315  34.5037486  22.8187196  53.8473965
  35.1419543  21.9955263  54.1562272  55.5361457  37.0244266  45.7962524
  54.7166739  38.0818871  45.4003843  54.5048262  38.8938680  46.0913088
  54.1690768  38.0972929  44.1178193  53.5308710  38.9204861  43.8089887
  54.4411462  37.0544913  43.2304868  54.0145933  37.0664506  42.2313674
  55.2604230  35.9977778  43.6269905  55.8080202  35.9823720  44.9095555
  56.4462259  35.1591788  45.2183861  41.7219931  22.2436208  47.6040515
  40.9025214  23.3010812  47.2081834  40.6906737  24.1130621  47.8991078
  40.3549243  23.3164870  45.9256184  39.7167185  24.1396802  45.6167878
  40.6269937  22.2736854  45.0382858  40.2004408  22.2856447  44.0391664
  41.4462705  21.2169720  45.4347895  41.9938677  21.2015661  46.7173545
  42.6320734  20.3783729  47.0261852  47.8089279  26.0046643  45.0503826
  46.9894562  27.0621248  44.6545145  46.7776084  27.8741057  45.3454389
  46.4418590  27.0775306  43.3719495  45.8036533  27.9007238  43.0631189
  46.7139284  26.0347290  42.4846170  46.2873755  26.0466883  41.4854976
  47.5332052  24.9780155  42.8811207  48.0808024  24.9626097  44.1636857
  48.7190081  24.1394165  44.4725163  50.8523953  27.8851861  43.7735482
  50.0329235  28.9426465  43.3776801  49.8210758  29.7546274  44.0686045
  49.4853264  28.9580524  42.0951151  48.8471206  29.7812456  41.7862845
  49.7573958  27.9152508  41.2077825  49.3308429  27.9272101  40.2086631
  50.5766726  26.8585373  41.6042862  51.1242698  26.8431315  42.8868512
  51.7624755  26.0199383  43.1956819  43.1251775  16.8654238  43.0276783
  42.3057058  17.9228842  42.6318103  42.0938580  18.7348651  43.3227347
  41.7581086  17.9382901  41.3492452  41.1199029  18.7614833  41.0404146
  42.0301780  16.8954885  40.4619127  41.6036251  16.9074478  39.4627933
  42.8494548  15.8387750  40.8584164  43.3970520  15.8233692  42.1409814
  44.0352577  15.0001759  42.4498120  52.2555796  22.5069891  39.1971750
  51.4361079  23.5644496  38.8013070  51.2242601  24.3764305  39.4922314
  50.8885107  23.5798554  37.5187420  50.2503050  24.4030486  37.2099113
  51.1605801  22.5370538  36.6314094  50.7340272  22.5490131  35.6322900
  51.9798569  21.4803403  37.0279131  52.5274541  21.4649345  38.3104781
  53.1656599  20.6417413  38.6193087  44.5283618  11.4872268  38.4513052
  43.7088901  12.5446872  38.0554371  43.4970424  13.3566681  38.7463615
  43.1612929  12.5600931  36.7728721  42.5230872  13.3832863  36.4640415
  43.4333624  11.5172915  35.8855396  43.0068095  11.5292508  34.8864202
  44.2526392  10.4605780  36.2820433  44.8002363  10.4451722  37.5646083
  45.4384421   9.6219790  37.8734389  47.5718292  13.3677486  37.1744708
  46.7523575  14.4252090  36.7786027  46.5405098  15.2371899  37.4695271
  46.2047603  14.4406149  35.4960377  45.5665546  15.2638081  35.1872071
  46.4768297  13.3978133  34.6087051  46.0502768  13.4097726  33.6095857
  47.2961065  12.3410998  35.0052088  47.8437037  12.3256940  36.2877738
  48.4819095  11.5025007  36.5966045  50.6152966  15.2482704  35.8976363
  49.7958249  16.3057308  35.5017683  49.5839771  17.1177117  36.1926927
  49.2482277  16.3211366  34.2192033  48.6100219  17.1443299  33.9103726
  49.5202971  15.2783350  33.3318707  49.0937442  15.2902943  32.3327513
  50.3395739  14.2216216  33.7283744  50.8871711  14.2062157  35.0109394
  51.5253768  13.3830225  35.3197700  53.6587639  17.1287921  34.6208019
  52.8392922  18.1862526  34.2249338  52.6274445  18.9982335  34.9158582
  52.2916951  18.2016584  32.9423688  51.6534893  19.0248516  32.6335382
  52.5637645  17.1588568  32.0550363  52.1372116  17.1708161  31.0559169
  53.3830413  16.1021434  32.4515400  53.9306385  16.0867375  33.7341050
  54.5688442  15.2635443  34.0429356  24.3396892  35.9072971  60.1980508
  23.5202175  36.9647576  59.8021828  23.3083698  37.7767385  60.4931072
  22.9726203  36.9801634  58.5196178  22.3344146  37.8033566  58.2107871
  23.2446897  35.9373618  57.6322852  22.8181368  35.9493211  56.6331658
  24.0639665  34.8806484  58.0287889  24.6115637  34.8652425  59.3113539
  25.2497695  34.0420493  59.6201845  45.6439608  49.0709496  51.2602098
  44.8244891  50.1284100  50.8643417  44.6126414  50.9403909  51.5552662
  44.2768919  50.1438159  49.5817767  43.6386862  50.9670091  49.2729461
  44.5489613  49.1010143  48.6944442  44.1224084  49.1129736  47.6953248
  45.3682381  48.0443008  49.0909479  45.9158353  48.0288950  50.3735129
  46.5540411  47.2057018  50.6823435  22.6994062  28.6485784  56.8985121
  21.8799345  29.7060388  56.5026441  21.6680867  30.5180197  57.1935685
  21.3323373  29.7214447  55.2200791  20.6941315  30.5446379  54.9112484
  21.6044067  28.6786431  54.3327465  21.1778538  28.6906024  53.3336271
  22.4236835  27.6219296  54.7292502  22.9712807  27.6065238  56.0118152
  23.6094864  26.7833306  56.3206458  25.7428735  30.5291002  55.6216777
  24.9234018  31.5865606  55.2258096  24.7115541  32.3985415  55.9167340
  24.3758047  31.6019664  53.9432446  23.7375989  32.4251597  53.6344140
  24.6478741  30.5591648  53.0559121  24.2213212  30.5711241  52.0567927
  25.4671509  29.5024514  53.4524158  26.0147481  29.4870456  54.7349808
  26.6529538  28.6638523  55.0438114  47.0471451  43.6927526  46.6838367
  46.2276734  44.7502131  46.2879686  46.0158257  45.5621940  46.9788930
  45.6800763  44.7656189  45.0054036  45.0418705  45.5888121  44.6965730
  45.9521457  43.7228173  44.1180711  45.5255928  43.7347766  43.1189516
  46.7714225  42.6661038  44.5145748  47.3190197  42.6506980  45.7971398
  47.9572254  41.8275048  46.1059704  50.0906125  45.5732744  45.4070023
  49.2711408  46.6307348  45.0111342  49.0592931  47.4427157  45.7020586
  48.7235436  46.6461407  43.7285692  48.0853379  47.4693339  43.4197385
  48.9956130  45.6033391  42.8412366  48.5690601  45.6152984  41.8421172
  49.8148898  44.5466256  43.2377403  50.3624870  44.5312198  44.5203053
  51.0006928  43.7080266  44.8291360  24.1025905  23.2703814  52.3221390
  23.2831188  24.3278419  51.9262709  23.0712711  25.1398228  52.6171953
  22.7355216  24.3432477  50.6437059  22.0973159  25.1664409  50.3348753
  23.0075910  23.3004461  49.7563734  22.5810382  23.3124054  48.7572540
  23.8268679  22.2437326  50.1528771  24.3744650  22.2283268  51.4354421
  25.0126708  21.4051336  51.7442727  27.1460579  25.1509032  51.0453046
  26.3265862  26.2083636  50.6494365  26.1147384  27.0203445  51.3403609
  25.7789890  26.2237695  49.3668715  25.1407833  27.0469627  49.0580409
  26.0510584  25.1809679  48.4795390  25.6245055  25.1929272  47.4804195
  26.8703352  24.1242544  48.8760427  27.4179324  24.1088486  50.1586077
  28.0561381  23.2856554  50.4674383  51.4937969  40.1950774  40.8306291
  50.6743251  41.2525379  40.4347610  50.4624774  42.0645188  41.1256855
  50.1267280  41.2679437  39.1521960  49.4885222  42.0911369  38.8433654
  50.3987974  40.2251421  38.2648635  49.9722445  40.2371014  37.2657441
  51.2180742  39.1684286  38.6613672  51.7656714  39.1530228  39.9439322
  52.4038771  38.3298296  40.2527628  54.5372642  42.0755992  39.5537947
  53.7177925  43.1330596  39.1579266  53.5059448  43.9450405  39.8488510
  53.1701953  43.1484655  37.8753616  52.5319896  43.9716587  37.5665310
  53.4422647  42.1056639  36.9880291  53.0157119  42.1176232  35.9889097
  54.2615416  41.0489504  37.3845328  54.8091387  41.0335446  38.6670978
  55.4473445  40.2103514  38.9759284  28.5492422  19.7727062  46.4689315
  27.7297705  20.8301667  46.0730634  27.5179228  21.6421476  46.7639878
  27.1821733  20.8455725  44.7904984  26.5439676  21.6687657  44.4816677
  27.4542428  19.8027709  43.9031658  27.0276899  19.8147302  42.9040464
  28.2735196  18.7460574  44.2996695  28.8211168  18.7306516  45.5822345
  29.4593225  17.9074584  45.8910652  31.5927096  21.6532280  45.1920970
  30.7732379  22.7106884  44.7962289  30.5613902  23.5226693  45.4871534
  30.2256407  22.7260943  43.5136639  29.5874350  23.5492875  43.2048333
  30.4977101  21.6832927  42.6263314  30.0711572  21.6952520  41.6272120
  31.3169869  20.6265792  43.0228351  31.8645841  20.6111734  44.3054001
  32.5027899  19.7879802  44.6142307  52.8969812  34.8168804  36.2542560
  52.0775095  35.8743409  35.8583879  51.8656617  36.6863218  36.5493123
  51.5299123  35.8897467  34.5758229  50.8917066  36.7129399  34.2669923
  51.8019817  34.8469451  33.6884904  51.3754288  34.8589044  32.6893710
  52.6212585  33.7902317  34.0849941  53.1688557  33.7748258  35.3675591
  53.8070615  32.9516326  35.6763897  32.9958939  16.2750310  40.6157239
  32.1764222  17.3324915  40.2198558  31.9645745  18.1444724  40.9107802
  31.6288251  17.3478973  38.9372908  30.9906193  18.1710905  38.6284602
  31.9008945  16.3050957  38.0499583  31.4743416  16.3170550  37.0508388
  32.7201713  15.2483822  38.4464620  33.2677685  15.2329764  39.7290270
  33.9059742  14.4097832  40.0378576  36.0393613  18.1555528  39.3388895
  35.2198896  19.2130132  38.9430214  35.0080419  20.0249941  39.6339458
  34.6722924  19.2284191  37.6604564  34.0340867  20.0516123  37.3516258
  34.9443618  18.1856175  36.7731238  34.5178089  18.1975768  35.7740044
  35.7636386  17.1289040  37.1696275  36.3112358  17.1134982  38.4521925
  36.9494416  16.2903050  38.7610232  51.2566982  27.5581617  32.9547173
  50.4372265  28.6156221  32.5588492  50.2253787  29.4276030  33.2497736
  49.8896293  28.6310280  31.2762842  49.2514235  29.4542212  30.9674536
  50.1616987  27.5882264  30.3889517  49.7351458  27.6001857  29.3898323
  50.9809755  26.5315129  30.7854554  51.5285727  26.5161071  32.0680204
  52.1667784  25.6929138  32.3768510  40.4860130  14.6578776  33.4856819
  39.6665413  15.7153380  33.0898138  39.4546936  16.5273189  33.7807382
  39.1189441  15.7307439  31.8072488  38.4807384  16.5539371  31.4984182
  39.3910136  14.6879423  30.9199163  38.9644607  14.6999016  29.9207969
  40.2102904  13.6312288  31.3164200  40.7578875  13.6158230  32.5989850
  41.3960933  12.7926298  32.9078156  43.5294804  16.5383994  32.2088475
  42.7100087  17.5958598  31.8129794  42.4981610  18.4078407  32.5039038
  42.1624115  17.6112656  30.5304144  41.5242058  18.4344589  30.2215838
  42.4344809  16.5684640  29.6430818  42.0079280  16.5804233  28.6439624
  43.2537577  15.5117506  30.0395855  43.8013549  15.4963448  31.3221505
  44.4395607  14.6731515  31.6309812  52.6598825  22.1799647  28.3783442
  51.8404108  23.2374251  27.9824761  51.6285631  24.0494060  28.6734005
  51.2928136  23.2528310  26.6999111  50.6546079  24.0760242  26.3910805
  51.5648830  22.2100294  25.8125785  51.1383301  22.2219887  24.8134591
  52.3841598  21.1533159  26.2090822  52.9317570  21.1379101  27.4916472
  53.5699628  20.3147169  27.8004779  55.7033499  24.0604865  27.1015097
  54.8838782  25.1179469  26.7056417  54.6720304  25.9299278  27.3965661
  54.3362810  25.1333528  25.4230767  53.6980753  25.9565460  25.1142460
  54.6083504  24.0905512  24.5357441  54.1817975  24.1025105  23.5366247
  55.4276272  23.0338377  24.9322478  55.9752244  23.0184319  26.2148128
  56.6134301  22.1952386  26.5236434  20.2973404  39.0779479  55.2324275
  19.4778687  40.1354084  54.8365595  19.2660210  40.9473893  55.5274839
  18.9302715  40.1508142  53.5539945  18.2920658  40.9740074  53.2451638
  19.2023409  39.1080126  52.6666619  18.7757880  39.1199719  51.6675425
  20.0216177  38.0512992  53.0631656  20.5692149  38.0358933  54.3457306
  21.2074207  37.2127001  54.6545612  41.6016120  52.2416004  46.2945865
  40.7821403  53.2990608  45.8987184  40.5702926  54.1110417  46.5896428
  40.2345431  53.3144667  44.6161534  39.5963374  54.1376599  44.3073228
  40.5066125  52.2716651  43.7288209  40.0800596  52.2836244  42.7297015
  41.3258893  51.2149516  44.1253246  41.8734865  51.1995458  45.4078896
  42.5116923  50.3763525  45.7167202  18.6570574  31.8192292  51.9328888
  17.8375857  32.8766896  51.5370208  17.6257379  33.6886705  52.2279452
  17.2899885  32.8920955  50.2544558  16.6517827  33.7152887  49.9456251
  17.5620579  31.8492939  49.3671232  17.1355050  31.8612532  48.3680038
  18.3813347  30.7925804  49.7636269  18.9289319  30.7771746  51.0461919
  19.5671376  29.9539813  51.3550225  21.7005247  33.6997510  50.6560544
  20.8810530  34.7572114  50.2601863  20.6692053  35.5691923  50.9511107
  20.3334559  34.7726172  48.9776213  19.6952501  35.5958104  48.6687907
  20.6055253  33.7298156  48.0902888  20.1789724  33.7417749  47.0911694
  21.4248021  32.6731022  48.4867925  21.9723993  32.6576963  49.7693575
  22.6106050  31.8345031  50.0781881  43.0047963  46.8634034  41.7182134
  42.1853246  47.9208638  41.3223453  41.9734769  48.7328447  42.0132697
  41.6377275  47.9362697  40.0397803  40.9995217  48.7594629  39.7309497
  41.9097969  46.8934681  39.1524478  41.4832440  46.9054274  38.1533283
  42.7290737  45.8367546  39.5489515  43.2766709  45.8213488  40.8315165
  43.9148766  44.9981556  41.1403471  46.0482637  48.7439252  40.4413790
  45.2287920  49.8013856  40.0455109  45.0169443  50.6133665  40.7364353
  44.6811948  49.8167915  38.7629459  44.0429891  50.6399847  38.4541152
  44.9532642  48.7739899  37.8756133  44.5267113  48.7859492  36.8764939
  45.7725410  47.7172764  38.2721170  46.3201382  47.7018706  39.5546820
  46.9583440  46.8786774  39.8635127  20.0602417  26.4410322  47.3565157
  19.2407700  27.4984926  46.9606476  19.0289223  28.3104735  47.6515720
  18.6931728  27.5138985  45.6780826  18.0549671  28.3370917  45.3692520
  18.9652422  26.4710969  44.7907501  18.5386894  26.4830562  43.7916307
  19.7845191  25.4143834  45.1872538  20.3321162  25.3989776  46.4698188
  20.9703220  24.5757844  46.7786494  23.1037091  28.3215540  46.0796813
  22.2842374  29.3790144  45.6838132  22.0723896  30.1909953  46.3747376
  21.7366402  29.3944203  44.4012482  21.0984345  30.2176135  44.0924176
  22.0087096  28.3516187  43.5139157  21.5821567  28.3635780  42.5147962
  22.8279864  27.2949052  43.9104194  23.3755836  27.2794994  45.1929844
  24.0137894  26.4563061  45.5018150  47.4514481  43.3657282  35.8650058
  46.6319764  44.4231886  35.4691377  46.4201286  45.2351696  36.1600622
  46.0843792  44.4385945  34.1865727  45.4461734  45.2617877  33.8777421
  46.3564486  43.3957929  33.2992402  45.9298957  43.4077522  32.3001208
  47.1757254  42.3390794  33.6957439  47.7233226  42.3236736  34.9783089
  48.3615283  41.5004804  35.2871395  50.4949154  45.2462500  34.5881714
  49.6754437  46.3037104  34.1923033  49.4635960  47.1156913  34.8832277
  49.1278465  46.3191163  32.9097383  48.4896408  47.1423095  32.6009077
  49.3999159  45.2763147  32.0224058  48.9733631  45.2882740  31.0232864
  50.2191928  44.2196012  32.4189095  50.7667899  44.2041954  33.7014745
  51.4049957  43.3810022  34.0103051  24.5068934  22.9433570  41.5033082
  23.6874217  24.0008174  41.1074401  23.4755740  24.8127983  41.7983645
  23.1398245  24.0162233  39.8248751  22.5016188  24.8394165  39.5160444
  23.4118940  22.9734217  38.9375425  22.9853411  22.9853810  37.9384231
  24.2311708  21.9167082  39.3340462  24.7787680  21.9013024  40.6166112
  25.4169737  21.0781092  40.9254419  48.8546324  37.9875312  31.2886327
  48.0351607  39.0449917  30.8927646  47.8233130  39.8569726  31.5836890
  47.4875635  39.0603975  29.6101996  46.8493578  39.8835907  29.3013690
  47.7596329  38.0175959  28.7228671  47.3330800  38.0295552  27.7237477
  48.5789097  36.9608824  29.1193708  49.1265069  36.9454766  30.4019358
  49.7647127  36.1222834  30.7107664  51.8980998  39.8680530  30.0117983
  51.0786281  40.9255134  29.6159302  50.8667803  41.7374944  30.3068546
  50.5310309  40.9409193  28.3333652  49.8928251  41.7641125  28.0245346
  50.8031003  39.8981177  27.4460326  50.3765474  39.9100770  26.4469132
  51.6223771  38.8414042  27.8425363  52.1699743  38.8259984  29.1251013
  52.8081800  38.0028052  29.4339320  28.9535451  19.4456818  35.6501006
  28.1340734  20.5031422  35.2542325  27.9222257  21.3151231  35.9451569
  27.5864763  20.5185481  33.9716675  26.9482705  21.3417413  33.6628369
  27.8585457  19.4757465  33.0843350  27.4319928  19.4877058  32.0852155
  28.6778225  18.4190330  33.4808387  29.2254197  18.4036272  34.7634037
  29.8636254  17.5804340  35.0722343  31.9970125  21.3262036  34.3732662
  31.1775408  22.3836640  33.9773981  30.9656931  23.1956449  34.6683225
  30.6299436  22.3990699  32.6948331  29.9917379  23.2222631  32.3860025
  30.9020130  21.3562683  31.8075005  30.4754601  21.3682276  30.8083811
  31.7212899  20.2995548  32.2040042  32.2688870  20.2841490  33.4865692
  32.9070928  19.4609557  33.7953999  47.2143494  30.7288125  27.9890940
  46.3948777  31.7862729  27.5932259  46.1830299  32.5982538  28.2841503
  45.8472805  31.8016787  26.3106609  45.2090747  32.6248720  26.0018303
  46.1193499  30.7588771  25.4233284  45.6927970  30.7708365  24.4242090
  46.9386267  29.7021637  25.8198321  47.4862239  29.6867579  27.1023971
  48.1244296  28.8635646  27.4112277  50.2578167  32.6093342  26.7122596
  49.4383450  33.6667947  26.3163915  49.2264973  34.4787756  27.0073159
  48.8907479  33.6822005  25.0338265  48.2525421  34.5053937  24.7249959
  49.1628173  32.6393989  24.1464939  48.7362644  32.6513582  23.1473745
  49.9820941  31.5826855  24.5429976  50.5296913  31.5672796  25.8255626
  51.1678970  30.7440864  26.1343933  36.4436642  17.8285284  28.5200586
  35.6241925  18.8859888  28.1241905  35.4123448  19.6979697  28.8151149
  35.0765953  18.9013947  26.8416255  34.4383896  19.7245879  26.5327949
  35.3486648  17.8585931  25.9542930  34.9221119  17.8705524  24.9551736
  36.1679416  16.8018796  26.3507967  36.7155387  16.7864738  27.6333617
  37.3537445  15.9632805  27.9421923  39.4871316  19.7090502  27.2432242
  38.6676599  20.7665106  26.8473561  38.4558122  21.5784915  27.5382805
  38.1200627  20.7819164  25.5647911  37.4818570  21.6051097  25.2559605
  38.3921321  19.7391148  24.6774585  37.9655792  19.7510741  23.6783391
  39.2114089  18.6824014  25.0739622  39.7590061  18.6669955  26.3565272
  40.3972119  17.8438023  26.6653579  51.6610011  27.2311373  22.1358864
  50.8415294  28.2885977  21.7400184  50.6296816  29.1005786  22.4309428
  50.2939322  28.3040035  20.4574534  49.6557265  29.1271968  20.1486227
  50.5660016  27.2612019  19.5701208  50.1394487  27.2731613  18.5710014
  51.3852784  26.2044885  19.9666245  51.9328756  26.1890827  21.2491895
  52.5710813  25.3658894  21.5580201  46.9772507  18.0918967  20.1131822
  46.1577790  19.1493572  19.7173141  45.9459312  19.9613381  20.4082385
  45.6101818  19.1647630  18.4347491  44.9719761  19.9879562  18.1259185
  45.8822512  18.1219614  17.5474165  45.4556983  18.1339207  16.5482971
  46.7015280  17.0652480  17.9439203  47.2491252  17.0498421  19.2264853
  47.8873309  16.2266489  19.5353159  16.2549916  42.2485987  50.2668042
  15.4355199  43.3060592  49.8709362  15.2236722  44.1180401  50.5618606
  14.8879227  43.3214650  48.5883712  14.2497170  44.1446582  48.2795405
  15.1599921  42.2786634  47.7010386  14.7334392  42.2906227  46.7019192
  15.9792689  41.2219499  48.0975423  16.5268661  41.2065441  49.3801073
  17.1650719  40.3833509  49.6889379  19.2984590  44.1291205  48.9899698
  18.4789873  45.1865809  48.5941017  18.2671395  45.9985618  49.2850261
  17.9313901  45.2019868  47.3115367  17.2931843  46.0251800  47.0027061
  18.2034595  44.1591852  46.4242042  17.7769066  44.1711445  45.4250848
  19.0227363  43.1024717  46.8207079  19.5703335  43.0870659  48.1032729
  20.2085392  42.2638727  48.4121035  22.3419263  46.0096423  47.7131354
  21.5224546  47.0671027  47.3172673  21.3106069  47.8790836  48.0081917
  20.9748575  47.0825086  46.0347023  20.3366517  47.9057018  45.7258717
  21.2469269  46.0397070  45.1473697  20.8203740  46.0516663  44.1482503
  22.0662037  44.9829935  45.5438734  22.6138009  44.9675877  46.8264384
  23.2520066  44.1443944  47.1352691  31.4723285  51.6512076  43.8826321
  30.6528568  52.7086681  43.4867640  30.4410090  53.5206490  44.1776884
  30.1052596  52.7240739  42.2041990  29.4670538  53.5472671  41.8953684
  30.3773290  51.6812723  41.3168664  29.9507761  51.6932316  40.3177470
  31.1966058  50.6245588  41.7133702  31.7442030  50.6091530  42.9959352
  32.3824087  49.7859598  43.3047658  34.5157958  53.5317294  42.6057976
  33.6963241  54.5891898  42.2099296  33.4844764  55.4011707  42.9008540
  33.1487269  54.6045957  40.9273646  32.5105212  55.4277889  40.6185339
  33.4207964  53.5617941  40.0400320  32.9942435  53.5737534  39.0409126
  34.2400732  52.5050806  40.4365357  34.7876703  52.4896748  41.7191007
  35.4258761  51.6664816  42.0279313  37.5592632  55.4122512  41.3289632
  36.7397915  56.4697116  40.9330951  36.5279438  57.2816925  41.6240195
  36.1921943  56.4851174  39.6505301  35.5539886  57.3083107  39.3416995
  36.4642637  55.4423158  38.7631976  36.0377108  55.4542752  37.7640782
  37.2835405  54.3856024  39.1597013  37.8311377  54.3701966  40.4422663
  38.4693435  53.5470033  40.7510969  17.6581759  36.8704017  45.6904311
  16.8387042  37.9278622  45.2945630  16.6268565  38.7398431  45.9854874
  16.2911071  37.9432680  44.0119980  15.6529013  38.7664612  43.7031674
  16.5631765  36.9004664  43.1246655  16.1366236  36.9124257  42.1255461
  17.3824533  35.8437530  43.5211692  17.9300505  35.8283471  44.8037342
  18.5682562  35.0051539  45.1125648  20.7016433  38.7509235  44.4135967
  19.8821716  39.8083840  44.0177286  19.6703239  40.6203649  44.7086530
  19.3345744  39.8237898  42.7351636  18.6963687  40.6469830  42.4263330
  19.6066438  38.7809882  41.8478310  19.1800910  38.7929475  40.8487116
  20.4259207  37.7242747  42.2443347  20.9735178  37.7088689  43.5268998
  21.6117236  36.8856757  43.8357304  38.9624475  50.0340542  36.7525901
  38.1429758  51.0915146  36.3567220  37.9311281  51.9034955  37.0476464
  37.5953787  51.1069205  35.0741570  36.9571729  51.9301137  34.7653264
  37.8674481  50.0641189  34.1868245  37.4408952  50.0760782  33.1877050
  38.6867249  49.0074054  34.5833282  39.2343221  48.9919996  35.8658932
  39.8725278  48.1688064  36.1747238  42.0059149  51.9145760  35.4757557
  41.1864432  52.9720364  35.0798876  40.9745955  53.7840173  35.7708120
  40.6388460  52.9874422  33.7973226  40.0006403  53.8106355  33.4884919
  40.9109154  51.9446406  32.9099900  40.4843625  51.9566000  31.9108706
  41.7301922  50.8879272  33.3064937  42.2777894  50.8725214  34.5890587
  42.9159952  50.0493281  34.8978894  19.0613603  31.4922048  41.1140580
  18.2418886  32.5496652  40.7181899  18.0300408  33.3616461  41.4091143
  17.6942914  32.5650710  39.4356249  17.0560857  33.3882643  39.1267943
  17.9663608  31.5222694  38.5482923  17.5398079  31.5342287  37.5491729
  18.7856376  30.4655560  38.9447961  19.3332348  30.4501502  40.2273611
  19.9714406  29.6269569  40.5361917  22.1048277  33.3727265  39.8372235
  21.2853560  34.4301870  39.4413555  21.0735082  35.2421679  40.1322799
  20.7377588  34.4455928  38.1587905  20.0995530  35.2687860  37.8499598
  21.0098282  33.4027912  37.2714579  20.5832753  33.4147505  36.2723385
  21.8291050  32.3460778  37.6679616  22.3767022  32.3306719  38.9505266
  23.0149079  31.5074787  39.2593572  43.4090993  46.5363790  30.8993825
  42.5896276  47.5938394  30.5035144  42.3777798  48.4058203  31.1944389
  42.0420304  47.6092453  29.2209494  41.4038246  48.4324385  28.9121188
  42.3140998  46.5664437  28.3336169  41.8875469  46.5784030  27.3344975
  43.1333766  45.5097302  28.7301206  43.6809738  45.4943244  30.0126856
  44.3191795  44.6711312  30.3215162  46.4525666  48.4169008  29.6225481
  45.6330949  49.4743612  29.2266800  45.4212472  50.2863421  29.9176044
  45.0854977  49.4897670  27.9441150  44.4472920  50.3129603  27.6352844
  45.3575672  48.4469654  27.0567825  44.9310143  48.4589248  26.0576630
  46.1768440  47.3902520  27.4532862  46.7244411  47.3748462  28.7358512
  47.3626469  46.5516529  29.0446818  20.4645446  26.1140078  36.5376849
  19.6450729  27.1714682  36.1418168  19.4332252  27.9834491  36.8327412
  19.0974757  27.1868741  34.8592518  18.4592700  28.0100673  34.5504211
  19.3695452  26.1440725  33.9719192  18.9429923  26.1560318  32.9727998
  20.1888220  25.0873590  34.3684229  20.7364192  25.0719532  35.6509879
  21.3746249  24.2487600  35.9598186  23.5080120  27.9945296  35.2608504
  22.6885403  29.0519900  34.8649823  22.4766926  29.8639709  35.5559068
  22.1409431  29.0673958  33.5824173  21.5027374  29.8905891  33.2735867
  22.4130125  28.0245942  32.6950848  21.9864596  28.0365535  31.6959654
  23.2322893  26.9678808  33.0915885  23.7798865  26.9524750  34.3741535
  24.4180923  26.1292817  34.6829841  44.8122836  41.1581820  26.3230094
  43.9928119  42.2156425  25.9271413  43.7809642  43.0276234  26.6180657
  43.4452147  42.2310483  24.6445763  42.8070090  43.0542415  24.3357457
  43.7172841  41.1882467  23.7572438  43.2907312  41.2002060  22.7581244
  44.5365609  40.1315332  24.1537475  45.0841581  40.1161274  25.4363125
  45.7223639  39.2929342  25.7451431  47.8557510  43.0387038  25.0461750
  47.0362793  44.0961642  24.6503069  46.8244315  44.9081451  25.3412313
  46.4886821  44.1115701  23.3677419  45.8504763  44.9347633  23.0589113
  46.7607515  43.0687685  22.4804093  46.3341986  43.0807278  21.4812899
  47.5800283  42.0120550  22.8769130  48.1276255  41.9966492  24.1594780
  48.7658312  41.1734560  24.4683087  21.8677290  20.7358108  31.9613117
  21.0482573  21.7932713  31.5654436  20.8364095  22.6052522  32.2563681
  20.5006601  21.8086771  30.2828786  19.8624543  22.6318703  29.9740480
  20.7727295  20.7658755  29.3955461  20.3461766  20.7778348  28.3964267
  21.5920063  19.7091620  29.7920498  22.1396035  19.6937562  31.0746148
  22.7778092  18.8705630  31.3834454  24.9111963  22.6163326  30.6844773
  24.0917246  23.6737930  30.2886092  23.8798769  24.4857739  30.9795336
  23.5441275  23.6891989  29.0060442  22.9059217  24.5123921  28.6972136
  23.8161969  22.6463973  28.1187117  23.3896440  22.6583566  27.1195922
  24.6354737  21.5896838  28.5152154  25.1830709  21.5742780  29.7977804
  25.8212766  20.7510848  30.1066110  40.1285332  32.0189415  24.3003051
  39.3090615  33.0764019  23.9044371  39.0972138  33.8883828  24.5953615
  38.7614643  33.0918078  22.6218721  38.1232586  33.9150010  22.3130414
  39.0335337  32.0490062  21.7345395  38.6069808  32.0609655  20.7354201
  39.8528105  30.9922927  22.1310432  40.4004077  30.9768869  23.4136082
  41.0386135  30.1536937  23.7224388  43.1720006  33.8994633  23.0234707
  42.3525289  34.9569237  22.6276026  42.1406811  35.7689046  23.3185270
  41.8049317  34.9723295  21.3450376  41.1667259  35.7955228  21.0362070
  42.0770011  33.9295279  20.4577051  41.6504482  33.9414872  19.4585857
  42.8962779  32.8728145  20.8542088  43.4438751  32.8574086  22.1367738
  44.0820808  32.0342154  22.4456044  18.2995775  49.1802931  42.7475121
  17.4801058  50.2377535  42.3516440  17.2682581  51.0497344  43.0425684
  16.9325087  50.2531593  41.0690790  16.2943029  51.0763526  40.7602484
  17.2045781  49.2103577  40.1817464  16.7780252  49.2223170  39.1826270
  18.0238549  48.1536443  40.5782501  18.5714521  48.1382385  41.8608151
  19.2096578  47.3150452  42.1696458  21.3430449  51.0608148  41.4706776
  20.5235732  52.1182753  41.0748096  20.3117255  52.9302562  41.7657340
  19.9759760  52.1336811  39.7922446  19.3377703  52.9568743  39.4834139
  20.2480454  51.0908795  38.9049120  19.8214926  51.1028388  37.9057926
  21.0673223  50.0341661  39.3014157  21.6149194  50.0187602  40.5839807
  22.2531252  49.1955670  40.8928113  24.3865123  52.9413366  40.1938432
  23.5670406  53.9987971  39.7979751  23.3551928  54.8107780  40.4888995
  23.0194434  54.0142029  38.5154101  22.3812377  54.8373961  38.2065795
  23.2915128  52.9714013  37.6280776  22.8649599  52.9833606  36.6289582
  24.1107896  51.9146878  38.0245813  24.6583868  51.8992820  39.3071463
  25.2965926  51.0760888  39.6159769  16.6592945  41.9215743  39.4479734
  15.8398228  42.9790348  39.0521053  15.6279751  43.7910157  39.7430297
  15.2922256  42.9944406  37.7695403  14.6540199  43.8176338  37.4607097
  15.5642950  41.9516390  36.8822077  15.1377422  41.9635983  35.8830883
  16.3835719  40.8949255  37.2787114  16.9311690  40.8795197  38.5612765
  17.5693748  40.0563265  38.8701071  28.8331640  49.4436614  34.3406356
  28.0136923  50.5011219  33.9447676  27.8018446  51.3131028  34.6356920
  27.4660951  50.5165277  32.6622026  26.8278894  51.3397209  32.3533719
  27.7381645  49.4737261  31.7748700  27.3116116  49.4856854  30.7757506
  28.5574413  48.4170126  32.1713737  29.1050385  48.4016068  33.4539387
  29.7432443  47.5784136  33.7627694  31.8766314  51.3241832  33.0638012
  31.0571597  52.3816436  32.6679331  30.8453119  53.1936246  33.3588576
  30.5095625  52.3970495  31.3853681  29.8713567  53.2202427  31.0765375
  30.7816319  51.3542479  30.4980356  30.3550790  51.3662072  29.4989162
  31.6009087  50.2975344  30.8945393  32.1485059  50.2821286  32.1771043
  32.7867116  49.4589354  32.4859349  18.0624789  36.5433773  34.8716002
  17.2430072  37.6008378  34.4757322  17.0311594  38.4128187  35.1666566
  16.6954100  37.6162436  33.1931672  16.0572042  38.4394368  32.8843365
  16.9674794  36.5734420  32.3058346  16.5409265  36.5854013  31.3067152
  17.7867562  35.5167286  32.7023383  18.3343534  35.5013227  33.9849033
  18.9725591  34.6781295  34.2937339  21.1059462  38.4238991  33.5947658
  20.2864745  39.4813596  33.1988977  20.0746268  40.2933405  33.8898222
  19.7388773  39.4967654  31.9163327  19.1006716  40.3199586  31.6075021
  20.0109468  38.4539638  31.0290002  19.5843939  38.4659231  30.0298808
  20.8302236  37.3972503  31.4255039  21.3778208  37.3818445  32.7080689
  22.0160265  36.5586513  33.0168995  24.1494136  40.3044209  32.3179314
  23.3299419  41.3618813  31.9220633  23.1180942  42.1738622  32.6129877
  22.7823447  41.3772872  30.6394983  22.1441390  42.2004804  30.3306677
  23.0544141  40.3344856  29.7521658  22.6278612  40.3464449  28.7530463
  23.8736909  39.2777721  30.1486695  24.4212881  39.2623663  31.4312345
  25.0594939  38.4391731  31.7400651  27.1928810  42.1849427  31.0410970
  26.3734093  43.2424031  30.6452289  26.1615615  44.0543840  31.3361533
  25.8258121  43.2578089  29.3626639  25.1876063  44.0810022  29.0538332
  26.0978815  42.2150073  28.4753313  25.6713286  42.2269667  27.4762119
  26.9171583  41.1582939  28.8718350  27.4647555  41.1428881  30.1544000
  28.1029612  40.3196948  30.4632307  30.2363483  44.0654644  29.7642625
  29.4168766  45.1229249  29.3683944  29.2050289  45.9349058  30.0593189
  28.8692795  45.1383307  28.0858294  28.2310737  45.9615239  27.7769988
  29.1413489  44.0955291  27.1984969  28.7147960  44.1074884  26.1993775
  29.9606257  43.0388157  27.5950006  30.5082229  43.0234098  28.8775656
  31.1464286  42.2002166  29.1863962  33.2798157  45.9459862  28.4874281
  32.4603440  47.0034467  28.0915600  32.2484963  47.8154276  28.7824844
  31.9127468  47.0188525  26.8089950  31.2745411  47.8420457  26.5001644
  32.1848162  45.9760509  25.9216625  31.7582633  45.9880102  24.9225430
  33.0040931  44.9193374  26.3181662  33.5516902  44.9039316  27.6007312
  34.1898960  44.0807384  27.9095618  36.3232831  47.8265080  27.2105937
  35.5038114  48.8839684  26.8147256  35.2919636  49.6959494  27.5056500
  34.9562142  48.8993743  25.5321606  34.3180085  49.7225675  25.2233299
  35.2282836  47.8565727  24.6448280  34.8017307  47.8685320  23.6457086
  36.0475604  46.7998592  25.0413317  36.5951576  46.7844534  26.3238967
  37.2333633  45.9612602  26.6327274  39.3667505  49.7070298  25.9337592
  38.5472788  50.7644902  25.5378911  38.3354310  51.5764711  26.2288156
  37.9996816  50.7798961  24.2553261  37.3614758  51.6030893  23.9464955
  38.2717510  49.7370945  23.3679936  37.8451981  49.7490538  22.3688742
  39.0910278  48.6803810  23.7644973  39.6386250  48.6649752  25.0470623
  40.2768307  47.8417820  25.3558929  19.4656632  31.1651804  30.2952271
  18.6461915  32.2226408  29.8993590  18.4343438  33.0346217  30.5902835
  18.0985943  32.2380466  28.6167940  17.4603886  33.0612399  28.3079634
  18.3706637  31.1952450  27.7294615  17.9441108  31.2072043  26.7303421
  19.1899405  30.1385316  28.1259652  19.7375377  30.1231257  29.4085302
  20.3757435  29.2999325  29.7173608  22.5091306  33.0457021  29.0183927
  21.6896589  34.1031626  28.6225246  21.4778111  34.9151435  29.3134490
  21.1420617  34.1185684  27.3399596  20.5038559  34.9417616  27.0311290
  21.4141311  33.0757668  26.4526271  20.9875782  33.0877261  25.4535076
  22.2334079  32.0190534  26.8491308  22.7810051  32.0036475  28.1316958
  23.4192108  31.1804543  28.4405264  34.6830001  40.5677892  23.9110550
  33.8635284  41.6252497  23.5151869  33.6516806  42.4372306  24.2061113
  33.3159312  41.6406555  22.2326219  32.6777254  42.4638487  21.9237913
  33.5880006  40.5978539  21.3452893  33.1614477  40.6098132  20.3461699
  34.4072774  39.5411405  21.7417930  34.9548746  39.5257346  23.0243580
  35.5930803  38.7025414  23.3331887  37.7264674  42.4483110  22.6342205
  36.9069957  43.5057715  22.2383525  36.6951480  44.3177524  22.9292769
  36.3593985  43.5211773  20.9557874  35.7211928  44.3443705  20.6469568
  36.6314680  42.4783757  20.0684549  36.2049151  42.4903350  19.0693355
  37.4507448  41.4216622  20.4649586  37.9983419  41.4062564  21.7475236
  38.6365477  40.5830632  22.0563542  40.7699348  44.3288328  21.3573861
  39.9504631  45.3862932  20.9615180  39.7386154  46.1982742  21.6524424
  39.4028659  45.4016991  19.6789530  38.7646602  46.2248923  19.3701224
  39.6749353  44.3588975  18.7916205  39.2483824  44.3708568  17.7925011
  40.4942121  43.3021840  19.1881242  41.0418093  43.2867782  20.4706892
  41.6800151  42.4635850  20.7795198  20.8688476  25.7869834  25.7188540
  20.0493758  26.8444438  25.3229859  19.8375281  27.6564247  26.0139103
  19.5017787  26.8598497  24.0404209  18.8635729  27.6830429  23.7315903
  19.7738481  25.8170481  23.1530884  19.3472952  25.8290074  22.1539689
  20.5931249  24.7603346  23.5495921  21.1407221  24.7449288  24.8321571
  21.7789278  23.9217355  25.1409877  23.9123149  27.6675052  24.4420196
  23.0928432  28.7249656  24.0461515  22.8809955  29.5369465  24.7370759
  22.5452460  28.7403714  22.7635865  21.9070403  29.5635647  22.4547559
  22.8173154  27.6975698  21.8762539  22.3907626  27.7095291  20.8771345
  23.6365923  26.6408564  22.2727576  24.1841894  26.6254505  23.5553226
  24.8223952  25.8022573  23.8641533  26.9557823  29.5480269  23.1651851
  26.1363106  30.6054874  22.7693170  25.9244628  31.4174683  23.4602415
  25.5887134  30.6208932  21.4867520  24.9505077  31.4440864  21.1779214
  25.8607828  29.5780916  20.5994195  25.4342299  29.5900509  19.6003001
  26.6800596  28.5213782  20.9959232  27.2276568  28.5059723  22.2784882
  27.8658626  27.6827791  22.5873188  36.0861844  35.1895923  19.3346818
  35.2667127  36.2470527  18.9388138  35.0548650  37.0590336  19.6297382
  34.7191155  36.2624585  17.6562488  34.0809098  37.0856518  17.3474181
  34.9911849  35.2196569  16.7689162  34.5646320  35.2316163  15.7697968
  35.8104617  34.1629435  17.1654199  36.3580589  34.1475377  18.4479849
  36.9962647  33.3243444  18.7568155  27.5971839  41.8579183  20.2222661
  26.7777122  42.9153787  19.8263980  26.5658644  43.7273596  20.5173224
  26.2301150  42.9307845  18.5438330  25.5919093  43.7539778  18.2350024
  26.5021844  41.8879829  17.6565005  26.0756315  41.8999422  16.6573810
  27.3214612  40.8312695  18.0530042  27.8690584  40.8158636  19.3355692
  28.5072642  39.9926704  19.6443998  36.1461935  21.1096732  65.6071180
  35.4723634  21.4128429  66.2156138  36.5327757  21.9125813  65.2576637
  38.2369405  12.9004945  64.1418620  37.6198575  12.1751774  64.0451673
  37.7685893  13.6614306  63.7985695  40.1118676  18.6882216  66.8811003
  40.8069580  19.3088909  67.0998318  40.4541826  17.8377567  67.1563381
  34.2033544  18.7943968  65.7886097  33.6307511  19.4134155  65.3356569
  34.7766338  19.3443329  66.3226019  37.4230804  19.0781118  66.9194679
  38.3561477  19.0126679  67.1227555  37.3354017  19.9137385  66.4609212
  40.0518820  18.3946988  63.8798627  39.9732452  18.0606852  64.7734385
  40.8728487  18.8868756  63.8790099  37.6222772  15.7114983  63.5008605
  38.3258622  15.9164986  64.1166261  36.8985421  16.2791745  63.7657689
  39.5309470  16.1497513  65.5507065  40.3655074  15.7178711  65.3684540
  39.3693813  15.9779526  66.4783960  44.9683451  26.6194592  75.5823767
  44.6301963  26.5035657  74.6944301  45.8373219  26.2185757  75.5624773
  40.8270267  28.4730068  71.5720658  40.2635132  28.3820005  70.8036945
  40.7122662  27.6529973  72.0523150  38.3734699  29.9681260  74.4104878
  39.1655991  29.6272085  73.9951177  38.6131349  30.0776235  75.3307031
  46.4069825  32.1401036  66.8835122  45.7557805  32.7255116  66.4969136
  47.2014188  32.6707231  66.9430160  40.3325453  29.2290173  67.2822257
  41.1056329  28.6819160  67.1435133  40.6850851  30.0934422  67.4936718
  42.6691730  25.3882839  64.9140707  42.9217251  24.8664361  64.1524170
  41.7316289  25.2248985  65.0167390  47.7135013  24.3918618  72.7215450
  48.4998102  23.9738041  72.3705867  47.9773718  25.2964710  72.8897098
  47.8845091  29.8291468  67.4204107  47.2490924  29.9026094  68.1325011
  47.5542497  30.4185067  66.7423186  42.3888019  27.2910945  67.1165082
  42.2724277  26.6155849  67.7846166  42.4990279  26.8043319  66.2997235
  44.7319560  26.7521092  70.8211771  44.3677767  26.2251713  71.5324692
  45.5886676  26.3619561  70.6478256  44.3725047  21.7810992  65.8173119
  44.5399449  22.6491228  66.1843591  44.1822216  21.9438274  64.8934409
  40.5812862  26.6941768  73.5175654  39.6563358  26.5617982  73.7253346
  40.8297275  27.4735987  74.0145597  44.3514268  24.2368650  66.8019786
  44.2313893  24.6825700  67.6405267  43.6566856  24.5853967  66.2433324
  42.1121160  37.0072291  70.4509918  42.0345190  37.9580116  70.5298398
  41.5082804  36.6618164  71.1084844  50.0499334  24.7090123  67.6300120
  50.9617190  24.9417509  67.4547818  49.5408981  25.2927167  67.0675199
  44.2096878  29.4290349  72.2863787  44.6735224  29.7078052  71.4968409
  43.9453676  28.5273794  72.1036878  43.1465764  25.5513502  69.0953352
  43.8489808  26.0034545  69.5627278  42.8146393  24.9097320  69.7233245
  44.3859529  32.3654444  69.1715457  44.2505204  33.2105980  69.6000305
  44.9269341  32.5673722  68.4081391  37.8388926  29.8829882  69.7443382
  38.3513447  30.6773133  69.8948947  38.4911639  29.1856173  69.6776984
  39.6483811  32.9995639  71.8266136  39.8250439  33.9213603  71.6387119
  40.4440645  32.6854058  72.2560515  35.8037843  28.2118537  70.5202953
  36.6413065  28.6215545  70.3036661  35.9816111  27.2717979  70.4903147
  47.7002275  25.8793617  66.2086786  47.1848899  26.6498222  66.4475173
  47.4279584  25.2058753  66.8319847  45.2849386  20.7243318  71.2672024
  44.4290983  20.3350168  71.0877663  45.6976338  20.8035279  70.4071810
  52.6736549  28.6325972  68.1439959  51.8965992  28.2937131  67.6995121
  53.3528030  28.6378595  67.4694924  47.4888578  23.7520709  68.0346567
  47.1838714  24.0666859  68.8856710  48.4419021  23.8302129  68.0773900
  45.9335010  29.9110933  69.6839521  45.4056372  29.1763692  69.3712758
  45.4322513  30.6885609  69.4379489  40.9923325  22.6035060  66.0642018
  40.1560637  22.9409747  66.3851292  40.8528095  22.4684040  65.1269155
  44.0787610  27.7291143  62.6874494  43.1714672  27.4980396  62.8865643
  44.5758642  26.9328762  62.8748476  46.9855689  36.4388650  65.6071180
  46.3117388  36.7420347  66.2156138  47.3721511  37.2417730  65.2576637
  46.9849194  25.3345197  70.2271530  47.7321013  25.8466594  69.9178652
  47.2540783  25.0129250  71.0875923  45.2575844  27.8303738  67.2098484
  44.3487063  27.5462771  67.3070954  45.2870928  28.2502816  66.3501791
  43.8060738  25.4432358  73.3108279  43.8609348  24.4906195  73.2350756
  42.9951940  25.5991797  73.7949578  44.9551932  29.3712481  64.5486563
  44.5171362  28.6548340  64.0892200  45.6962373  29.5988596  63.9871654
  41.7453098  24.0609418  71.0698658  40.9320963  24.3603589  71.4763850
  42.2412092  23.6665107  71.7873141  53.0725046  27.6469678  70.6062881
  52.9342945  27.8371274  69.6784070  52.7161265  28.4089061  71.0630932
  42.0127476  30.9330204  72.7994886  42.8068075  30.4380524  72.5977461
  41.3019169  30.4048067  72.4362591  38.3210240  25.0773286  68.8754638
  37.3907828  25.0157741  69.0924601  38.4167712  24.5549239  68.0791280
  45.1846904  36.6068323  67.8218259  45.3598660  36.1356366  68.6363882
  44.4979692  37.2334089  68.0499520  49.0763159  28.2296863  64.1418620
  48.4592330  27.5043691  64.0451673  48.6079648  28.9906223  63.7985695
  40.8661705  22.4482287  63.2639925  39.9891171  22.3271088  62.9002171
  41.3419458  21.6568366  63.0118813  44.0525631  34.8008578  70.5102445
  43.2693153  35.3430258  70.6040670  44.7518376  35.3182557  70.9096686
  48.4452062  29.3674894  70.7275074  47.5108341  29.4876357  70.5579778
  48.6228730  28.4647361  70.4635084  49.9000844  31.5536035  68.2611260
  50.1760688  31.4392630  69.1705134  49.0305343  31.1553520  68.2223433
  46.8697074  34.7290571  69.1659122  47.3984840  34.2183026  68.5529284
  47.1325294  34.4133101  70.0304655  40.2252822  35.7805688  71.9256898
  39.5563197  36.2651815  71.4420938  40.0865692  36.0274908  72.8400277
  35.5940399  24.0424143  68.7052830  35.8893840  23.1334821  68.6519884
  34.6928435  24.0211882  68.3833833  37.3228241  21.7238240  68.8292155
  36.9940947  20.8435619  68.6467261  37.6767611  21.6685909  69.7168545
  40.4370064  22.0111210  69.1967633  40.7766136  22.5397131  68.4746241
  40.8842184  22.3491616  69.9726200  42.4238211  20.5085832  67.3960926
  43.1446573  20.8867084  66.8924643  41.8003515  21.2274709  67.4995904
  46.5669334  21.2130981  68.3319258  46.7832948  22.0955619  68.0308086
  46.0863401  20.8217194  67.6024900  42.5701834  20.0433622  70.2258462
  42.6917745  19.1150268  70.4249350  42.2803876  20.0572308  69.3136778
  50.9512430  34.0174134  66.8811003  51.6463335  34.6380826  67.0998318
  51.2935580  33.1669485  67.1563381  52.8503853  31.4673839  68.4098334
  53.3755177  31.8061112  67.6847654  52.7626206  30.5320854  68.2261469
  37.0136853  33.7257363  72.7718215  37.8394873  33.4261135  72.3916859
  36.6630905  32.9564986  73.2208004  35.2145458  31.6443690  73.7307149
  34.3777366  31.2165864  73.5491150  35.1869103  31.8376133  74.6677940
  41.5431893  31.6287755  68.3174350  41.6920013  32.3123219  67.6641022
  42.3498336  31.6092845  68.8323805  39.2984526  27.6552932  69.3235418
  39.0530568  26.7515262  69.5215629  39.4680440  27.6570083  68.3814896
  38.5680173  23.3881290  66.8221580  37.8749418  23.4625645  66.1661616
  38.3231925  22.6241634  67.3443097  45.0427298  34.1235885  65.7886097
  44.4701266  34.7426072  65.3356569  45.6160092  34.6735247  66.3226019
  48.2624558  34.4073035  66.9194679  49.1955231  34.3418597  67.1227555
  48.1747771  35.2429302  66.4609212  50.8912575  33.7238906  63.8798627
  50.8126206  33.3898769  64.7734385  51.7122242  34.2160674  63.8790099
  45.4274097  25.4596698  63.1302149  46.3733202  25.3302906  63.1990568
  45.0488342  24.7211360  63.6071578  43.6117014  23.3846674  63.0657035
  42.7048470  23.0879787  63.1419748  43.8892995  23.0876493  62.1991321
  45.2279080  17.9283564  69.2201276  44.4179808  17.5830649  69.5956522
  45.9163497  17.6191108  69.8088888  42.3815799  20.2433610  63.2069014
  43.2434963  20.5688508  63.4664831  42.5666143  19.4565106  62.6942080
  49.3173313  21.2762226  69.4060585  48.4299168  21.5611877  69.1880780
  49.7327302  21.1155990  68.5587862  48.4616527  31.0406901  63.5008605
  49.1652377  31.2456904  64.1166261  47.7379175  31.6083663  63.7657689
  49.2914337  26.7916762  69.6210875  49.2349538  27.2485314  68.7818508
  49.8442679  26.0307447  69.4433718  50.3703224  31.4789430  65.5507065
  51.2048828  31.0470629  65.3684540  50.2087567  31.3071444  66.4783960
  50.0249116  27.9821544  66.9163405  49.9697920  27.8165815  65.9751849
  49.3995172  28.6897577  67.0725594  43.3345242  17.4829653  66.4948723
  43.3223912  18.4271493  66.6516994  44.2268664  17.2999798  66.2008184
  51.8317079  37.9326978  66.0642018  50.9954392  38.2701664  66.3851292
  51.6921849  37.7975957  65.1269155  54.9181365  43.0583061  62.6874494
  54.0108427  42.8272314  62.8865643  55.4152397  42.2620680  62.8748476
  51.7055460  37.7774205  63.2639925  50.8284926  37.6563006  62.9002171
  52.1813213  36.9860283  63.0118813  49.4073928  38.7173208  66.8221580
  48.7143173  38.7917563  66.1661616  49.1625680  37.9533551  67.3443097
  56.2667851  40.7888616  63.1302149  57.2126956  40.6594824  63.1990568
  55.8882096  40.0503278  63.6071578  54.4510769  38.7138592  63.0657035
  53.5442224  38.4171705  63.1419748  54.7286750  38.4168410  62.1991321
  53.2209553  35.5725527  63.2069014  54.0828717  35.8980426  63.4664831
  53.4059897  34.7857023  62.6942080  54.1738996  32.8121570  66.4948723
  54.1617666  33.7563410  66.6516994  55.0662418  32.6291716  66.2008184
  44.9683452   3.6256715  62.3069073  44.6301964   3.5097779  61.4189608
  45.8373220   3.2247880  62.2870079  40.8270268   5.4792191  58.2965964
  40.2635133   5.3882128  57.5282252  40.7122663   4.6592095  58.7768457
  38.3734700   6.9743383  61.1350185  39.1655992   6.6334207  60.7196484
  38.6131350   7.0838358  62.0552338  46.4069827   9.1463159  53.6080429
  45.7557806   9.7317239  53.2214443  47.2014189   9.6769354  53.6675467
  40.3325454   6.2352296  54.0067563  41.1056330   5.6881283  53.8680439
  40.6850853   7.0996545  54.2182025  42.6691732   2.3944962  51.6386013
  42.9217252   1.8726483  50.8769476  41.7316291   2.2311107  51.7412697
  47.8845092   6.8353591  54.1449413  47.2490925   6.9088217  54.8570318
  47.5542498   7.4247189  53.4668493  42.3888020   4.2973068  53.8410388
  42.2724278   3.6217971  54.5091473  42.4990280   3.8105442  53.0242541
  44.7319561   3.7583215  57.5457078  44.3677769   3.2313836  58.2569999
  45.5886677   3.3681684  57.3723563  40.5812863   3.7003890  60.2420961
  39.6563359   3.5680104  60.4498653  40.8297276   4.4798110  60.7390903
  42.1121161  14.0134414  57.1755224  42.0345191  14.9642239  57.2543705
  41.5082805  13.6680286  57.8330150  48.6568918   6.6978064  61.7459008
  48.0277780   6.8623778  61.0435076  48.2694580   7.1119673  62.5169972
  52.5358150   7.6332502  59.1003372  51.8509188   8.0131403  58.5500405
  52.6201999   8.2427828  59.8335320  44.2096880   6.4352472  59.0109094
  44.6735225   6.7140175  58.2213716  43.9453678   5.5335916  58.8282184
  43.1465766   2.5575624  55.8198659  43.8489809   3.0096668  56.2872585
  42.8146394   1.9159443  56.4478552  44.3859530   9.3716567  55.8960764
  44.2505205  10.2168103  56.3245612  44.9269343   9.5735844  55.1326698
  37.8388928   6.8892005  56.4688689  38.3513448   7.6835255  56.6194254
  38.4911640   6.1918295  56.4022290  39.6483812  10.0057761  58.5511442
  39.8250441  10.9275726  58.3632426  40.4440646   9.6916180  58.9805822
  40.7715128  11.5235935  64.5521784  41.3222553  11.3952998  63.7798778
  39.9326604  11.8230824  64.2016677  35.8037844   5.2180659  57.2448260
  36.6413066   5.6277668  57.0281967  35.9816112   4.2780101  57.2148453
  52.6736551   5.6388094  54.8685266  51.8965993   5.2999254  54.4240428
  53.3528032   5.6440718  54.1940231  45.9335011   6.9173055  56.4084828
  45.4056373   6.1825815  56.0958065  45.4322514   7.6947732  56.1624796
  44.0787612   4.7353266  49.4119801  43.1714673   4.5042519  49.6110950
  44.5758644   3.9390885  49.5993782  46.9855691  13.4450773  52.3316487
  46.3117389  13.7482469  52.9401445  47.3721513  14.2479853  51.9821944
  45.2575845   4.8365860  53.9343791  44.3487064   4.5524893  54.0316260
  45.2870929   5.2564939  53.0747098  50.4895113   8.4472450  57.7034958
  50.0357440   7.6063360  57.7600149  49.8589079   9.0833848  58.0409738
  48.9328052  10.2848947  58.6384776  49.2251026  10.8454004  57.9197142
  49.4426672  10.5777508  59.3937936  44.9551933   6.3774604  51.2731869
  44.5171363   5.6610463  50.8137507  45.6962374   6.6050719  50.7116961
  43.8961677  11.0629298  59.7278230  43.8537856  11.2890144  58.7986762
  44.8124376  10.8292672  59.8764031  42.0127478   7.9392327  59.5240192
  42.8068076   7.4442647  59.3222767  41.3019170   7.4110190  59.1607898
  46.8322322  10.3210422  63.8752560  46.8859344  10.8901359  64.6430276
  45.9637104  10.4912307  63.5106597  38.3210241   2.0835408  55.5999945
  37.3907829   2.0219864  55.8169907  38.4167713   1.5611361  54.8036586
  44.5898754   8.5121349  63.2038029  44.4509839   8.1440133  64.0763968
  43.8013350   9.0268988  63.0321987  45.1846906  13.6130445  54.5463566
  45.3598661  13.1418488  55.3609189  44.4979694  14.2396211  54.7744827
  46.1403969   7.8902951  60.5926867  45.8053801   7.8503721  61.4884517
  45.6407915   7.2247667  60.1197277  49.0763161   5.2358986  50.8663927
  48.4592331   4.5105814  50.7696980  48.6079649   5.9968346  50.5231001
  39.7507991  16.7619808  61.3203426  39.9904589  17.3938332  61.9982445
  38.9077187  16.4107848  61.6068785  44.2635853  12.5698930  63.7244930
  44.1906024  13.3753902  64.2364235  43.8213246  12.7690896  62.8992952
  44.0525632  11.8070700  57.2347752  43.2693154  12.3492381  57.3285976
  44.7518378  12.3244680  57.6341993  46.7234536  12.4685764  65.8803089
  47.4362509  13.1033229  65.8078990  46.2324565  12.5649630  65.0643091
  48.4452063   6.3737017  57.4520380  47.5108342   6.4938480  57.2825085
  48.6228732   5.4709484  57.1880390  49.9000846   8.5598158  54.9856567
  50.1760690   8.4454752  55.8950441  49.0305344   8.1615642  54.9468740
  46.5354910  12.8084508  58.6289380  46.7177304  11.9906164  59.0917133
  47.3587896  13.0252201  58.1914270  46.8697075  11.7352694  55.8904429
  47.3984842  11.2245148  55.2774591  47.1325295  11.4195224  56.7549962
  40.2252823  12.7867810  58.6502205  39.5563198  13.2713938  58.1666245
  40.0865693  13.0337031  59.5645583  44.3658092  14.8211554  65.2484863
  44.9176400  14.9843175  66.0133948  44.7064285  15.4115992  64.5764888
  35.5940400   1.0486265  55.4298137  35.8893841   0.1396944  55.3765191
  34.6928436   1.0274005  55.1079139  47.5026479  12.7693529  62.2348545
  47.3777618  11.9683269  61.7259491  48.1605570  13.2639723  61.7462515
  46.5707821  10.3655266  60.0632448  46.4232783   9.4371973  60.2440018
  47.3961314  10.3875356  59.5789523  50.1741943  11.1883824  61.1497320
  51.0988490  10.9826686  61.0121771  50.0057246  10.9400226  62.0586662
  49.9637259  11.7069492  56.5059412  50.1374136  11.1415914  55.7533264
  50.4566150  12.5070387  56.3238902  50.9512431  11.0236256  53.6056310
  51.6463336  11.6442949  53.8243625  51.2935581  10.1731607  53.8808688
  52.8503854   8.4735962  55.1343641  53.3755178   8.8123234  54.4092961
  52.7626207   7.5382977  54.9506775  44.5344515  14.5407945  59.4938894
  44.0949505  14.0484324  60.1871751  45.2852632  13.9980913  59.2530969
  37.0136854  10.7319486  59.4963522  37.8394874  10.4323258  59.1162166
  36.6630906   9.9627108  59.9453311  41.9818387  10.0845954  61.5661196
  41.3598397   9.4216659  61.2663424  42.6523254  10.1107086  60.8834843
  35.2145459   8.6505812  60.4552456  34.3777367   8.2227987  60.2736457
  35.1869105   8.8438256  61.3923247  41.5431894   8.6349877  55.0419656
  41.6920015   9.3185342  54.3886329  42.3498338   8.6154968  55.5569112
  39.2984527   4.6615055  56.0480725  39.0530569   3.7577385  56.2460935
  39.4680442   4.6632206  55.1060203  45.0427300  11.1298008  52.5131404
  44.4701267  11.7488195  52.0601875  45.6160093  11.6797370  53.0471326
  48.2624560  11.4135158  53.6439986  49.1955233  11.3480720  53.8472861
  48.1747772  12.2491425  53.1854519  50.8912576  10.7301028  50.6043933
  50.8126208  10.3960892  51.4979691  51.7122243  11.2222796  50.6035406
  37.3257565  12.8632100  61.2177336  37.1912033  12.1032501  60.6515335
  36.9089627  13.5873000  60.7506125  48.4616528   8.0469024  50.2253912
  49.1652378   8.2519026  50.8411567  47.7379177   8.6145786  50.4902995
  40.4826691  13.7601417  61.4295779  40.3659075  14.7046850  61.3274469
  39.6619137  13.4574979  61.8181578  50.3703225   8.4851553  52.2752372
  51.2048829   8.0532751  52.0929847  50.2087568   8.3133567  53.2029266
  50.0249118   4.9883666  53.6408711  49.9697921   4.8227938  52.6997155
  49.3995173   5.6959699  53.7970901  41.5081205  14.4129679  64.6451708
  42.4108452  14.4453289  64.9618203  41.2818575  13.4830130  64.6598043
  43.2634807  13.1660666  61.3061786  42.3130438  13.1662527  61.1926158
  43.5667293  12.4193400  60.7897821  55.8077207  18.9548632  62.3069073
  55.4695718  18.8389697  61.4189608  56.6766975  18.5539797  62.2870079
  51.6664022  20.8084109  58.2965964  51.1028888  20.7174046  57.5282252
  51.5516417  19.9884013  58.7768457  49.2128454  22.3035300  61.1350185
  50.0049746  21.9626125  60.7196484  49.4525105  22.4130275  62.0552338
  57.2463581  24.4755076  53.6080429  56.5951561  25.0609157  53.2214443
  58.0407944  25.0061271  53.6675467  51.1719208  21.5644213  54.0067563
  51.9450084  21.0173201  53.8680439  51.5244607  22.4288463  54.2182025
  53.9360458  20.2697444  63.8035822  54.5324030  20.0453467  63.0892785
  53.9935429  19.5282190  64.4061270  53.5085486  17.7236880  51.6386013
  53.7611007  17.2018401  50.8769476  52.5710045  17.5603025  51.7412697
  58.5528769  16.7272658  59.4460757  59.3391858  16.3092081  59.0951174
  58.8167473  17.6318750  59.6142405  58.7238846  22.1645508  54.1449413
  58.0884679  22.2380135  54.8570318  58.3936253  22.7539107  53.4668493
  53.2281775  19.6264986  53.8410388  53.1118033  18.9509889  54.5091473
  53.3384035  19.1397359  53.0242541  55.5713316  19.0875133  57.5457078
  55.2071523  18.5605754  58.2569999  56.4280432  18.6973602  57.3723563
  55.2118803  14.1165032  52.5418426  55.3793205  14.9845269  52.9088897
  55.0215972  14.2792314  51.6179715  51.4206617  19.0295808  60.2420961
  50.4957114  18.8972022  60.4498653  51.6691031  19.8090027  60.7390903
  55.1908024  16.5722690  53.5265093  55.0707649  17.0179741  54.3650573
  54.4960612  16.9208007  52.9678631  48.7815428  18.6729082  61.0764750
  48.9107810  18.9263561  61.9904162  48.1012880  19.2656790  60.7569405
  52.9514916  29.3426332  57.1755224  52.8738945  30.2934157  57.2543705
  52.3476559  28.9972204  57.8330150  60.8893090  17.0444163  54.3545427
  61.8010946  17.2771550  54.1793125  60.3802737  17.6281207  53.7920506
  59.4962672  22.0269981  61.7459008  58.8671535  22.1915696  61.0435076
  59.1088334  22.4411591  62.5169972  63.3751904  22.9624419  59.1003372
  62.6902942  23.3423321  58.5500405  63.4595753  23.5719746  59.8335320
  55.0490634  21.7644390  59.0109094  55.5128980  22.0432093  58.2213716
  54.7847432  20.8627834  58.8282184  51.9414715  21.3115871  61.9488857
  52.5116072  21.7403139  61.3106341  52.5322827  21.0298456  62.6473042
  53.9859520  17.8867542  55.8198659  54.6883563  18.3388586  56.2872585
  53.6540149  17.2451361  56.4478552  47.7284854  16.1451095  61.1215792
  46.9383908  16.4008623  60.6455903  48.2196101  16.9599432  61.2267833
  49.6799599  16.5095674  58.0799269  48.8830763  16.6214368  58.5982765
  49.4525192  16.8482326  57.2140159  46.0122557  16.3981585  63.5530783
  46.2630595  17.2828595  63.8188359  46.5482105  16.2186187  62.7805875
  55.2253285  24.7008485  55.8960764  55.0898959  25.5460020  56.3245612
  55.7663097  24.9027762  55.1326698  48.6782682  22.2183923  56.4688689
  49.1907203  23.0127173  56.6194254  49.3305395  21.5210213  56.4022290
  50.4877567  25.3349679  58.5511442  50.6644195  26.2567644  58.3632426
  51.2834400  25.0208098  58.9805822  51.6108882  26.8527853  64.5521784
  52.1616307  26.7244916  63.7798778  50.7720358  27.1522742  64.2016677
  46.6431599  20.5472577  57.2448260  47.4806821  20.9569585  57.0281967
  46.8209867  19.6072019  57.2148453  58.5396031  18.2147658  52.9332092
  58.0242654  18.9852262  53.1720480  58.2673339  17.5412794  53.5565154
  56.1243142  13.0597358  57.9917331  55.2684738  12.6704209  57.8122970
  56.5370094  13.1389319  57.1317116  63.5130305  20.9680012  54.8685266
  62.7359748  20.6291172  54.4240428  64.1921786  20.9732635  54.1940231
  58.3282334  16.0874750  54.7591874  58.0232470  16.4020899  55.6102017
  59.2812776  16.1656170  54.8019207  56.7728766  22.2464973  56.4084828
  56.2450128  21.5117733  56.0958065  56.2716269  23.0239649  56.1624796
  51.5047494  12.9084639  58.7691439  52.0791245  12.6859821  58.0364632
  52.0918476  12.9773334  59.5220040  51.8317081  14.9389100  52.7887324
  50.9954393  15.2763787  53.1096599  51.6921850  14.8038080  51.8514461
  53.8070161   9.7825888  57.4966509  53.1534574   9.4674905  56.8723123
  53.7650635   9.1601629  58.2226332  54.9181366  20.0645183  49.4119801
  54.0108428  19.8334437  49.6110950  55.4152398  19.2682802  49.5993782
  57.8249445  28.7742690  52.3316487  57.1511144  29.0774387  52.9401445
  58.2115267  29.5771771  51.9821944  57.8242949  17.6699237  56.9516836
  58.5714768  18.1820635  56.6423959  58.0934539  17.3483290  57.8121230
  56.0969600  20.1657778  53.9343791  55.1880819  19.8816811  54.0316260
  56.1264683  20.5856857  53.0747098  61.3288867  23.7764368  57.7034958
  60.8751194  22.9355277  57.7600149  60.6982834  24.4125766  58.0409738
  59.7721806  25.6140864  58.6384776  60.0644781  26.1745921  57.9197142
  60.2820427  25.9069425  59.3937936  46.6657770  17.8863292  57.9158993
  46.4682170  17.2932653  57.1910060  46.1104434  17.5815502  58.6334932
  54.6454494  17.7786399  60.0353586  54.7003103  16.8260235  59.9596063
  53.8345696  17.9345838  60.5194885  55.7945687  21.7066522  51.2731869
  55.3565117  20.9902381  50.8137507  56.5356128  21.9342637  50.7116961
  52.5846854  16.3963458  57.7943965  51.7714719  16.6957629  58.2009157
  53.0805848  16.0019147  58.5118447  54.7355431  26.3921215  59.7278230
  54.6931610  26.6182062  58.7986762  55.6518130  26.1584590  59.8764031
  63.9118802  19.9823719  57.3308188  63.7736701  20.1725315  56.4029377
  63.5555021  20.7443102  57.7876239  52.0760928  13.9681814  63.4105200
  52.7160308  13.8270573  62.7128163  51.2438459  13.6816327  63.0343802
  52.8521232  23.2684244  59.5240192  53.6461831  22.7734564  59.3222767
  52.1412925  22.7402107  59.1607898  57.6716077  25.6502340  63.8752560
  57.7253099  26.2193276  64.6430276  56.8030858  25.8204225  63.5106597
  49.1603996  17.4127326  55.5999945  48.2301584  17.3511782  55.8169907
  49.2561468  16.8903279  54.8036586  49.0789545  13.9382139  58.1878187
  49.3396362  14.8527472  58.0787347  49.9006717  13.4706581  58.3374800
  50.5514470  15.3519896  65.3577011  51.2237523  15.1437258  64.7089660
  49.7244257  15.1541982  64.9182244  55.4292508  23.8413266  63.2038029
  55.2903594  23.4732051  64.0763968  54.6407104  24.3560906  63.0321987
  56.0240660  28.9422363  54.5463566  56.1992416  28.4710406  55.3609189
  55.3373448  29.5688129  54.7744827  56.9797723  23.2194869  60.5926867
  56.6447556  23.1795639  61.4884517  56.4801669  22.5539585  60.1197277
  50.9541967  18.6262499  66.1179448  50.8161765  17.8942738  66.7190987
  51.8646891  18.5371399  65.8363636  59.9156915  20.5650903  50.8663927
  59.2986086  19.8397732  50.7696980  59.4473403  21.3260264  50.5231001
  50.5901745  32.0911726  61.3203426  50.8298344  32.7230250  61.9982445
  49.7470942  31.7399766  61.6068785  51.7055461  14.7836328  49.9885231
  50.8284927  14.6625128  49.6247478  52.1813214  13.9922406  49.7364120
  43.2257601  19.5713487  60.0826738  43.9128641  19.2575217  59.4947754
  43.0705730  20.4754852  59.8093990  48.0292323  14.4603684  64.5111762
  47.9450512  13.8529354  63.7762172  47.2075030  14.9512702  64.5121258
  55.1029607  27.8990848  63.7244930  55.0299779  28.7045820  64.2364235
  54.6607000  28.0982814  62.8992952  54.8919387  27.1362618  57.2347752
  54.1086909  27.6784298  57.3285976  55.5912132  27.6536598  57.6341993
  57.5628291  27.7977682  65.8803089  58.2756263  28.4325147  65.8078990
  57.0718319  27.8941548  65.0643091  59.2845818  21.7028935  57.4520380
  58.3502096  21.8230397  57.2825085  59.4622486  20.8001401  57.1880390
  54.7851006  15.0874630  59.6053642  54.4148793  14.5345671  60.2934547
  55.2810098  14.4832764  59.0528642  52.6140204  25.5472126  66.7008660
  53.3149664  26.1808608  66.8538054  52.1435319  25.8886857  65.9404299
  60.7394600  23.8890075  54.9856567  61.0154444  23.7746670  55.8950441
  59.8699099  23.4907560  54.9468740  57.3748664  28.1376426  58.6289380
  57.5571059  27.3198082  59.0917133  58.1981650  28.3544118  58.1914270
  57.7090830  27.0644611  55.8904429  58.2378596  26.5537066  55.2774591
  57.9719049  26.7487141  56.7549962  48.2107922  25.0808481  63.6339762
  48.7961359  24.3352168  63.7667667  48.0132761  25.3912437  64.5176426
  51.0646578  28.1159728  58.6502205  50.3956953  28.6005856  58.1666245
  50.9259447  28.3628948  59.5645583  42.8025577  17.6514081  62.3544205
  42.8409677  17.1177671  63.1481324  42.2965870  17.1249286  61.7355183
  55.2051846  30.1503471  65.2484863  55.7570154  30.3135093  66.0133948
  55.5458040  30.7407909  64.5764888  46.4334155  16.3778183  55.4298137
  46.7287596  15.4688861  55.3765191  45.5322191  16.3565922  55.1079139
  58.3420234  28.0985447  62.2348545  58.2171373  27.2975187  61.7259491
  58.9999325  28.5931640  61.7462515  49.9628402  14.4534179  61.4125685
  49.2414988  15.0670147  61.2733159  50.7521658  14.9891944  61.3342331
  48.1621996  14.0592281  55.5537462  47.8334703  13.1789660  55.3712568
  48.5161367  14.0039949  56.4413851  57.4101575  25.6947183  60.0632448
  57.2626538  24.7663891  60.2440018  58.2355069  25.7167274  59.5789523
  51.2763820  14.3465250  55.9212940  51.6159892  14.8751172  55.1991548
  51.7235940  14.6845657  56.6971506  61.0135697  26.5175742  61.1497320
  61.9382245  26.3118603  61.0121771  60.8451000  26.2692143  62.0586662
  53.2631967  12.8439872  54.1206232  53.9840329  13.2221125  53.6169949
  52.6397271  13.5628749  54.2241210  57.4063090  13.5485021  55.0564565
  57.6226704  14.4309659  54.7553393  56.9257157  13.1571234  54.3270207
  52.1462311  16.5070734  61.6335309  52.0006892  16.8211037  62.5259591
  51.6687515  17.1255634  61.0806208  60.8031013  27.0361409  56.5059412
  60.9767891  26.4707832  55.7533264  61.2959905  27.8362304  56.3238902
  46.6207973  19.0476079  64.5722971  46.0761441  19.8235887  64.7043245
  47.4987323  19.3946883  64.4142092  53.4095590  12.3787662  56.9503769
  53.5311501  11.4504309  57.1494657  53.1197632  12.3926348  56.0382084
  61.7906186  26.3528174  53.6056310  62.4857090  26.9734867  53.8243625
  62.1329336  25.5023525  53.8808688  47.4073995  18.1745975  67.4653127
  46.6655731  18.3228610  68.0517758  47.0866739  18.4354240  66.6019877
  63.6897609  23.8027879  55.1343641  64.2148933  24.1415152  54.4092961
  63.6019961  22.8674895  54.9506775  55.3517658  27.7161953  67.2633517
  55.6604784  27.4711100  68.1356217  56.1493140  27.9208592  66.7752388
  55.3738270  29.8699863  59.4938894  54.9343260  29.3776241  60.1871751
  56.1246387  29.3272830  59.2530969  47.8530609  26.0611404  59.4963522
  48.6788629  25.7615175  59.1162166  47.5024661  25.2919026  59.9453311
  52.8212142  25.4137872  61.5661196  52.1992151  24.7508577  61.2663424
  53.4917009  25.4399004  60.8834843  46.0539214  23.9797730  60.4552456
  45.2171122  23.5519904  60.2736457  46.0262859  24.1730173  61.3923247
  52.3825649  23.9641795  55.0419656  52.5313769  24.6477260  54.3886329
  53.1892092  23.9446885  55.5569112  50.1378282  19.9906973  56.0480725
  49.8924324  19.0869303  56.2460935  50.3074196  19.9924123  55.1060203
  49.4073929  15.7235330  53.5466887  48.7143174  15.7979685  52.8906923
  49.1625681  14.9595674  54.0688403  55.8821054  26.4589926  52.5131404
  55.3095021  27.0780113  52.0601875  56.4553848  27.0089287  53.0471326
  59.1018314  26.7427076  53.6439986  60.0348987  26.6772637  53.8472861
  59.0141527  27.5783343  53.1854519  61.7306331  26.0592946  50.6043933
  61.6519962  25.7252810  51.4979691  62.5515997  26.5514714  50.6035406
  56.2667853  17.7950738  49.8547456  57.2126957  17.6656946  49.9235874
  55.8882098  17.0565400  50.3316884  54.4510770  15.7200715  49.7902341
  53.5442225  15.4233827  49.8665055  54.7286751  15.4230533  48.9236628
  45.3688710  17.0407078  60.2401388  45.0491495  16.1872386  59.9475762
  44.8222138  17.2555656  60.9959355  49.1468618  19.7569519  63.9570894
  49.3654628  20.6886627  63.9758928  49.5594392  19.3977494  64.7425698
  56.0672836  10.2637604  55.9446583  55.2573564   9.9184689  56.3201829
  56.7557253   9.9545148  56.5334194  53.2209554  12.5787650  49.9314321
  54.0828718  12.9042548  50.1910138  53.4059899  11.7919146  49.4187386
  45.2376970  20.6609990  62.2094509  44.5440442  20.2463942  61.6964464
  45.9849961  20.7030526  61.6127928  47.1513713  20.5928243  60.0860524
  47.1284401  20.6915931  59.1342407  47.4614349  21.4393394  60.4077690
  49.8101091  22.6504398  64.2007139  50.7644344  22.6188341  64.1337070
  49.6113614  22.1895022  65.0157365  50.4000473  21.2205514  66.7677936
  51.2193362  21.7149593  66.7912774  50.6737280  20.3037483  66.7395504
  60.1567069  13.6116267  56.1305892  59.2692924  13.8965917  55.9126087
  60.5721058  13.4510030  55.2833169  48.1651319  28.1924018  61.2177336
  48.0305787  27.4324419  60.6515335  47.7483382  28.9164918  60.7506125
  59.3010282  23.3760941  50.2253912  60.0046133  23.5810944  50.8411567
  58.5772931  23.9437703  50.4902995  60.1308093  19.1270803  56.3456182
  60.0743294  19.5839354  55.5063814  60.6836435  18.3661487  56.1679025
  51.3220445  29.0893335  61.4295779  51.2052829  30.0338767  61.3274469
  50.5012892  28.7866896  61.8181578  61.2096980  23.8143471  52.2752372
  62.0442584  23.3824669  52.0929847  61.0481323  23.6425484  53.2029266
  60.8642872  20.3175584  53.6408711  60.8091676  20.1519855  52.6997155
  60.2388927  21.0251617  53.7970901  45.6535387  15.5543648  67.4670133
  46.2994251  15.0442602  67.9557359  45.4452538  16.2912330  68.0413559
  54.1738998   9.8183693  53.2194030  54.1617667  10.7625533  53.3762300
  55.0662419   9.6353838  52.9253491  52.3474959  29.7421597  64.6451708
  53.2502206  29.7745207  64.9618203  52.1212330  28.8122048  64.6598043
  54.1028561  28.4952583  61.3061786  53.1524192  28.4954445  61.1926158
  54.4061048  27.7485318  60.7897821  66.6470961  34.2840550  62.3069073
  66.3089473  34.1681615  61.4189608  67.5160729  33.8831715  62.2870079
  62.5057777  36.1376026  58.2965964  61.9422642  36.0465963  57.5282252
  62.3910172  35.3175931  58.7768457  60.0522209  37.6327218  61.1350185
  60.8443501  37.2918043  60.7196484  60.2918859  37.7422193  62.0552338
  62.0112963  36.8936131  54.0067563  62.7843839  36.3465118  53.8680439
  62.3638362  37.7580380  54.2182025  64.3479241  33.0528797  51.6386013
  64.6004761  32.5310319  50.8769476  63.4103800  32.8894943  51.7412697
  64.0675529  34.9556903  53.8410388  63.9511787  34.2801807  54.5091473
  64.1777789  34.4689277  53.0242541  66.4107070  34.4167050  57.5457078
  66.0465278  33.8897671  58.2569999  67.2674186  34.0265519  57.3723563
  66.0512557  29.4456950  52.5418426  66.2186960  30.3137186  52.9088897
  65.8609726  29.6084232  51.6179715  62.2600372  34.3587726  60.2420961
  61.3350868  34.2263940  60.4498653  62.5084785  35.1381945  60.7390903
  66.0301778  31.9014607  53.5265093  65.9101403  32.3471658  54.3650573
  65.3354367  32.2499925  52.9678631  59.6209183  34.0020999  61.0764750
  59.7501564  34.2555478  61.9904162  58.9406634  34.5948707  60.7569405
  63.7908670  44.6718249  57.1755224  63.7132700  45.6226074  57.2543705
  63.1870314  44.3264122  57.8330150  65.8884388  37.0936307  59.0109094
  66.3522734  37.3724010  58.2213716  65.6241187  36.1919752  58.8282184
  62.7808470  36.6407789  61.9488857  63.3509827  37.0695057  61.3106341
  63.3716581  36.3590373  62.6473042  64.8253275  33.2159460  55.8198659
  65.5277318  33.6680503  56.2872585  64.4933903  32.5743278  56.4478552
  58.5678608  31.4743012  61.1215792  57.7777662  31.7300541  60.6455903
  59.0589856  32.2891350  61.2267833  60.5193354  31.8387591  58.0799269
  59.7224517  31.9506286  58.5982765  60.2918946  32.1774244  57.2140159
  56.8516311  31.7273503  63.5530783  57.1024350  32.6120513  63.8188359
  57.3875860  31.5478104  62.7805875  66.0647039  40.0300402  55.8960764
  65.9292714  40.8751938  56.3245612  66.6056852  40.2319680  55.1326698
  59.5176437  37.5475840  56.4688689  60.0300957  38.3419090  56.6194254
  60.1699149  36.8502131  56.4022290  61.3271321  40.6641597  58.5511442
  61.5037950  41.5859561  58.3632426  62.1228155  40.3500016  58.9805822
  57.4825353  35.8764495  57.2448260  58.3200575  36.2861503  57.0281967
  57.6603621  34.9363937  57.2148453  66.9636896  28.3889276  57.9917331
  66.1078493  27.9996126  57.8122970  67.3763848  28.4681237  57.1317116
  67.6122520  37.5756891  56.4084828  67.0843882  36.8409650  56.0958065
  67.1110023  38.3531567  56.1624796  62.3441248  28.2376557  58.7691439
  62.9185000  28.0151738  58.0364632  62.9312231  28.3065251  59.5220040
  62.6710835  30.2681018  52.7887324  61.8348147  30.6055704  53.1096599
  62.5315605  30.1329998  51.8514461  64.6463916  25.1117806  57.4966509
  63.9928328  24.7966823  56.8723123  64.6044390  24.4893546  58.2226332
  65.7575121  35.3937101  49.4119801  64.8502182  35.1626354  49.6110950
  66.2546153  34.5974720  49.5993782  66.9363354  35.4949696  53.9343791
  66.0274573  35.2108729  54.0316260  66.9658438  35.9148774  53.0747098
  57.5051524  33.2155210  57.9158993  57.3075924  32.6224571  57.1910060
  56.9498188  32.9107420  58.6334932  65.4848248  33.1078316  60.0353586
  65.5396858  32.1552153  59.9596063  64.6739450  33.2637755  60.5194885
  66.6339442  37.0358439  51.2731869  66.1958872  36.3194298  50.8137507
  67.3749883  37.2634554  50.7116961  63.4240608  31.7255376  57.7943965
  62.6108474  32.0249547  58.2009157  63.9199602  31.3311065  58.5118447
  62.9154683  29.2973732  63.4105200  63.5554062  29.1562491  62.7128163
  62.0832213  29.0108245  63.0343802  63.6914987  38.5976162  59.5240192
  64.4855585  38.1026482  59.3222767  62.9806679  38.0694025  59.1607898
  59.9997750  32.7419244  55.5999945  59.0695338  32.6803699  55.8169907
  60.0955222  32.2195197  54.8036586  59.9183299  29.2674057  58.1878187
  60.1790117  30.1819390  58.0787347  60.7400472  28.7998499  58.3374800
  61.3908225  30.6811814  65.3577011  62.0631278  30.4729176  64.7089660
  60.5638011  30.4833900  64.9182244  66.8634415  44.2714280  54.5463566
  67.0386170  43.8002324  55.3609189  66.1767203  44.8980047  54.7744827
  62.5449215  30.1128245  49.9885231  61.6678682  29.9917046  49.6247478
  63.0206968  29.3214324  49.7364120  54.0651356  34.9005405  60.0826738
  54.7522395  34.5867135  59.4947754  53.9099484  35.8046770  59.8093990
  58.8686078  29.7895602  64.5111762  58.7844266  29.1821271  63.7762172
  58.0468784  30.2804620  64.5121258  65.7313141  42.4654536  57.2347752
  64.9480663  43.0076216  57.3285976  66.4305887  42.9828515  57.6341993
  65.6244760  30.4166548  59.6053642  65.2542548  29.8637589  60.2934547
  66.1203853  29.8124682  59.0528642  61.9040332  43.4451646  58.6502205
  61.2350707  43.9297773  58.1666245  61.7653202  43.6920866  59.5645583
  53.6419332  32.9805998  62.3544205  53.6803431  32.4469589  63.1481324
  53.1359624  32.4541204  61.7355183  57.2727909  31.7070101  55.4298137
  57.5681350  30.7980779  55.3765191  56.3715945  31.6857840  55.1079139
  60.8022156  29.7826097  61.4125685  60.0808742  30.3962065  61.2733159
  61.5915412  30.3183862  61.3342331  59.0015751  29.3884198  55.5537462
  58.6728457  28.5081577  55.3712568  59.3555122  29.3331867  56.4413851
  62.1157574  29.6757168  55.9212940  62.4553647  30.2043089  55.1991548
  62.5629694  30.0137574  56.6971506  64.1025721  28.1731790  54.1206232
  64.8234084  28.5513042  53.6169949  63.4791025  28.8920666  54.2241210
  62.9856065  31.8362652  61.6335309  62.8400646  32.1502955  62.5259591
  62.5081269  32.4547552  61.0806208  57.4601728  34.3767996  64.5722971
  56.9155196  35.1527804  64.7043245  58.3381077  34.7238801  64.4142092
  64.2489344  27.7079580  56.9503769  64.3705255  26.7796226  57.1494657
  63.9591387  27.7218266  56.0382084  58.6924363  41.3903321  59.4963522
  59.5182383  41.0907093  59.1162166  58.3418415  40.6210944  59.9453311
  56.8932968  39.3089648  60.4552456  56.0564876  38.8811822  60.2736457
  56.8656614  39.5022091  61.3923247  63.2219403  39.2933713  55.0419656
  63.3707524  39.9769177  54.3886329  64.0285847  39.2738803  55.5569112
  60.9772036  35.3198890  56.0480725  60.7318078  34.4161220  56.2460935
  61.1467951  35.3216041  55.1060203  60.2467684  31.0527248  53.5466887
  59.5536929  31.1271603  52.8906923  60.0019436  30.2887592  54.0688403
  66.7214809  41.7881843  52.5131404  66.1488776  42.4072030  52.0601875
  67.2947602  42.3381205  53.0471326  67.1061607  33.1242656  49.8547456
  68.0520712  32.9948864  49.9235874  66.7275852  32.3857318  50.3316884
  65.2904524  31.0492632  49.7902341  64.3835980  30.7525745  49.8665055
  65.5680505  30.7522450  48.9236628  56.2082465  32.3698996  60.2401388
  55.8885249  31.5164304  59.9475762  55.6615893  32.5847574  60.9959355
  59.9862372  35.0861437  63.9570894  60.2048382  36.0178545  63.9758928
  60.3988146  34.7269411  64.7425698  66.9066590  25.5929522  55.9446583
  66.0967318  25.2476607  56.3201829  67.5951007  25.2837066  56.5334194
  64.0603309  27.9079568  49.9314321  64.9222473  28.2334466  50.1910138
  64.2453653  27.1211064  49.4187386  56.0770725  35.9901907  62.2094509
  55.3834196  35.5755860  61.6964464  56.8243716  36.0322444  61.6127928
  57.9907467  35.9220161  60.0860524  57.9678155  36.0207848  59.1342407
  58.3008104  36.7685312  60.4077690  56.4929142  30.8835566  67.4670133
  57.1388005  30.3734520  67.9557359  56.2846293  31.6204248  68.0413559
  65.0132752  25.1475611  53.2194030  65.0011422  26.0917451  53.3762300
  65.9056174  24.9645756  52.9253491  52.9514917   6.3488454  43.9000531
  52.8738947   7.2996279  43.9789011  52.3476561   6.0034327  44.5575457
  50.5901747   9.0973848  48.0448733  50.8298345   9.7292372  48.7227751
  49.7470943   8.7461888  48.3314092  51.0646579   5.1221851  45.3747511
  50.3956954   5.6067978  44.8911551  50.9259449   5.3691071  46.2890890
  55.2051848   7.1565594  51.9730170  55.7570156   7.3197216  52.7379255
  55.5458041   7.7470032  51.3010195  55.3738271   6.8761985  46.2184201
  54.9343261   6.3838364  46.9117057  56.1246388   6.3334953  45.9776276
  48.1651321   5.1986141  47.9422643  48.0305789   4.4386541  47.3760641
  47.7483383   5.9227040  47.4751432  51.3220447   6.0955458  48.1541086
  51.2052831   7.0400890  48.0519776  50.5012893   5.7929019  48.5426885
  52.3474961   6.7483719  51.3697014  53.2502207   6.7807330  51.6863509
  52.1212331   5.8184170  51.3843350  66.6470962  11.2902672  49.0314380
  66.3089474  11.1743737  48.1434915  67.5160731  10.8893838  49.0115386
  62.5057778  13.1438149  45.0211271  61.9422643  13.0528086  44.2527559
  62.3910173  12.3238053  45.5013763  60.0522210  14.6389340  47.8595491
  60.8443502  14.2980165  47.4441791  60.2918860  14.7484316  48.7797645
  62.0112964  13.8998254  40.7312870  62.7843840  13.3527241  40.5925746
  62.3638363  14.7642503  40.9427331  64.7754213  12.6051485  50.5281129
  65.3717786  12.3807507  49.8138092  64.8329185  11.8636230  51.1306577
  64.3479242  10.0590920  38.3631320  64.6004763   9.5372441  37.6014783
  63.4103801   9.8957065  38.4658004  64.0675531  11.9619026  40.5655695
  63.9511789  11.2863929  41.2336779  64.1777791  11.4751400  39.7487848
  66.4107072  11.4229173  44.2702384  66.0465279  10.8959794  44.9815306
  67.2674187  11.0327642  44.0968870  62.2600373  11.3649848  46.9666268
  61.3350870  11.2326062  47.1743959  62.5084786  12.1444068  47.4636210
  59.6209184  11.0083122  47.8010057  59.7501565  11.2617601  48.7149468
  58.9406636  11.6010830  47.4814712  63.7908672  21.6780372  43.9000531
  63.7132701  22.6288197  43.9789011  63.1870315  21.3326244  44.5575457
  65.8884390  14.0998430  45.7354400  66.3522735  14.3786133  44.9459023
  65.6241188  13.1981874  45.5527491  62.7808471  13.6469911  48.6734163
  63.3509828  14.0757180  48.0351648  63.3716583  13.3652496  49.3718349
  64.8253276  10.2221582  42.5443965  65.5277319  10.6742626  43.0117892
  64.4933904   9.5805401  43.1723858  58.5678610   8.4805135  47.8461099
  57.7777664   8.7362663  47.3701209  59.0589857   9.2953473  47.9513139
  60.5193355   8.8449714  44.8044576  59.7224518   8.9568408  45.3228071
  60.2918947   9.1836366  43.9385466  56.8516313   8.7335625  50.2776090
  57.1024351   9.6182635  50.5433666  57.3875861   8.5540227  49.5051181
  66.0647040  17.0362525  42.6206071  65.9292715  17.8814061  43.0490918
  66.6056853  17.2381802  41.8572004  59.5176438  14.5537963  43.1933996
  60.0300958  15.3481213  43.3439560  60.1699151  13.8564253  43.1267597
  61.3271323  17.6703719  45.2756749  61.5037951  18.5921684  45.0877733
  62.1228156  17.3562138  45.7051129  62.4502638  19.1881893  51.2767091
  63.0010063  19.0598956  50.5044085  61.6114114  19.4876782  50.9261984
  57.4825355  12.8826617  43.9693566  58.3200577  13.2923626  43.7527274
  57.6603622  11.9426059  43.9393760  67.6122522  14.5819013  43.1330134
  67.0843883  13.8471773  42.8203372  67.1110024  15.3593690  42.8870103
  65.7575122  12.3999223  36.1365107  64.8502184  12.1688477  36.3356256
  66.2546154  11.6036843  36.3239089  66.9363355  12.5011818  40.6589097
  66.0274575  12.2170851  40.7561567  66.9658439  12.9210897  39.7992404
  57.5051526  10.2217332  44.6404300  57.3075926   9.6286693  43.9155366
  56.9498190   9.9169543  45.3580238  66.6339443  14.0420562  37.9977176
  66.1958873  13.3256421  37.5382813  67.3749884  14.2696677  37.4362267
  65.5749187  18.7275256  46.4523536  65.5325366  18.9536102  45.5232068
  66.4911886  18.4938630  46.6009337  63.6914988  15.6038285  46.2485499
  64.4855586  15.1088605  46.0468074  62.9806680  15.0756148  45.8853205
  59.9997751   9.7481366  42.3245252  59.0695340   9.6865822  42.5415214
  60.0955223   9.2257319  41.5281893  66.2686264  16.1767307  49.9283336
  66.1297350  15.8086091  50.8009274  65.4800860  16.6914946  49.7567294
  66.8634416  21.2776403  41.2708873  67.0386172  20.8064446  42.0854495
  66.1767204  21.9042169  41.4990133  67.8191479  15.5548909  47.3172174
  67.4841312  15.5149679  48.2129824  67.3195425  14.8893625  46.8442584
  61.7935723  10.9616539  52.8424755  61.6555521  10.2296778  53.4436294
  62.7040647  10.8725439  52.5608943  61.4295501  24.4265766  48.0448733
  61.6692099  25.0584290  48.7227751  60.5864698  24.0753806  48.3314092
  54.0651357  11.9067528  46.8072045  54.7522397  11.5929258  46.2193060
  53.9099485  12.8108892  46.5339296  65.9423363  20.2344888  50.4490237
  65.8693535  21.0399860  50.9609541  65.5000756  20.4336854  49.6238258
  65.7313143  19.4716658  43.9593058  64.9480665  20.0138339  44.0531283
  66.4305888  19.9890638  44.3587300  63.4533960  17.8826166  53.4253966
  64.1543420  18.5162649  53.5783360  62.9829075  18.2240897  52.6649606
  59.0501678  17.4162521  50.3585069  59.6355115  16.6706209  50.4912973
  58.8526517  17.7266478  51.2421733  61.9040333  20.4513768  45.3747511
  61.2350709  20.9359896  44.8911551  61.7653203  20.6982989  46.2890890
  53.6419333   9.9868121  49.0789512  53.6803432   9.4531712  49.8726630
  53.1359626   9.4603327  48.4600489  66.0445602  22.4857512  51.9730170
  66.5963910  22.6489133  52.7379255  66.3851795  23.0761950  51.3010195
  57.2727911   8.7132223  42.1543443  57.5681352   7.8042902  42.1010497
  56.3715946   8.6919963  41.8324446  62.9856067   8.8424774  48.3580616
  62.8400647   9.1565078  49.2504898  62.5081270   9.4609675  47.8051515
  57.4601729  11.3830119  51.2968277  56.9155197  12.1589927  51.4288552
  58.3381079  11.7300923  51.1387399  58.2467751  10.5100015  54.1898434
  57.5049487  10.6582650  54.7763064  57.9260495  10.7708281  53.3265183
  66.1911413  20.0515993  53.9878824  66.4998540  19.8065140  54.8601524
  66.9886895  20.2562632  53.4997694  66.2132025  22.2053903  46.2184201
  65.7737016  21.7130282  46.9117057  66.9640142  21.6626871  45.9776276
  58.6924364  18.3965444  46.2208829  59.5182384  18.0969216  45.8407472
  58.3418416  17.6273066  46.6698617  63.6605898  17.7491912  48.2906502
  63.0385907  17.0862617  47.9908730  64.3310764  17.7753044  47.6080150
  56.8932969  16.3151770  47.1797762  56.0564878  15.8873945  46.9981764
  56.8656615  16.5084214  48.1168553  63.2219404  16.2995835  41.7664963
  63.3707525  16.9831300  41.1131636  64.0285848  16.2800925  42.2814419
  60.9772037  12.3261013  42.7726032  60.7318079  11.4223343  42.9706242
  61.1467952  12.3278163  41.8305510  66.7214810  18.7943966  39.2376710
  66.1488777  19.4134153  38.7847182  67.2947604  19.3443328  39.7716632
  56.2082466   9.3761118  46.9646694  55.8885250   8.5226427  46.6721068
  55.6615894   9.5909697  47.7204662  59.9862374  12.0923559  50.6816201
  60.2048383  13.0240667  50.7004235  60.3988147  11.7331534  51.4671005
  56.0770726  12.9964030  48.9339816  55.3834197  12.5817983  48.4209770
  56.8243717  13.0384566  48.3373235  57.9907469  12.9282284  46.8105831
  57.9678157  13.0269971  45.8587714  58.3008105  13.7747434  47.1322997
  60.6494846  14.9858439  50.9252445  61.6038100  14.9542381  50.8582377
  60.4507370  14.5249062  51.7402671  61.2394229  13.5559555  53.4923243
  62.0587118  14.0503633  53.5158080  61.5131036  12.6391523  53.4640810
  59.0045075  20.5278058  47.9422643  58.8699543  19.7678459  47.3760641
  58.5877137  21.2518958  47.4751432  62.1614201  21.4247375  48.1541086
  62.0446585  22.3692808  48.0519776  61.3406647  21.1220937  48.5426885
  56.4929143   7.8897689  54.1915440  57.1388006   7.3796643  54.6802665
  56.2846294   8.6266370  54.7658865  63.1868715  22.0775637  51.3697014
  64.0895962  22.1099247  51.6863509  62.9606085  21.1476088  51.3843350
  64.9422317  20.8306624  48.0307093  63.9917948  20.8308485  47.9171465
  65.2454803  20.0839358  47.5143127  67.6910067  24.0627543  50.2776090
  67.9418106  24.9474553  50.5433666  68.2269616  23.8832144  49.5051181
  68.3445280  25.5509250  44.6404300  68.1469680  24.9578611  43.9155366
  67.7891944  25.2461460  45.3580238  64.9045111  27.2359445  46.8072045
  65.5916151  26.9221175  46.2193060  64.7493240  28.1400810  46.5339296
  64.4813087  25.3160039  49.0789512  64.5197187  24.7823629  49.8726630
  63.9753380  24.7895244  48.4600489  67.7326724  31.6443688  47.1797762
  66.8958632  31.2165862  46.9981764  67.7050369  31.8376131  48.1168553
  67.0476220  24.7053036  46.9646694  66.7279005  23.8518344  46.6721068
  66.5009649  24.9201614  47.7204662  66.9164480  28.3255948  48.9339816
  66.2227952  27.9109900  48.4209770  67.6637471  28.3676484  48.3373235
  67.3322897  23.2189606  54.1915440  67.9781761  22.7088560  54.6802665
  67.1240048  23.9558288  54.7658865  14.4674426  36.4388650  65.6071177
  13.7936125  36.7420347  66.2156135  14.8540248  37.2417730  65.2576634
  16.5581896  28.2296863  64.1418617  15.9411066  27.5043691  64.0451670
  16.0898384  28.9906223  63.7985691  18.4331167  34.0174134  66.8811000
  19.1282071  34.6380826  67.0998315  18.7754317  33.1669485  67.1563378
  12.5246035  34.1235885  65.7886094  11.9520002  34.7426072  65.3356566
  13.0978829  34.6735247  66.3226016  15.7443295  34.4073035  66.9194676
  16.6773968  34.3418597  67.1227552  15.6566508  35.2429302  66.4609209
  18.3731311  33.7238906  63.8798624  18.2944943  33.3898769  64.7734382
  19.1940978  34.2160674  63.8790096  15.9435263  31.0406901  63.5008602
  16.6471113  31.2456904  64.1166258  15.2197912  31.6083663  63.7657686
  17.8521961  31.4789430  65.5507062  18.6867565  31.0470629  65.3684537
  17.6906304  31.3071444  66.4783957  23.2895942  41.9486510  75.5823764
  22.9514454  41.8327574  74.6944298  24.1585710  41.5477675  75.5624770
  19.1482758  43.8021986  71.5720654  18.5847623  43.7111923  70.8036942
  19.0335153  42.9821890  72.0523147  24.7282316  47.4692954  66.8835119
  24.0770296  48.0547034  66.4969133  25.5226679  47.9999149  66.9430157
  18.6537944  44.5582091  67.2822254  19.4268820  44.0111078  67.1435130
  19.0063342  45.4226340  67.4936715  20.9904221  40.7174757  64.9140704
  21.2429742  40.1956278  64.1524167  20.0528780  40.5540902  65.0167387
  26.0347504  39.7210535  72.7215447  26.8210593  39.3029958  72.3705864
  26.2986209  40.6256628  72.8897095  26.2057582  45.1583386  67.4204104
  25.5703415  45.2318012  68.1325008  25.8754988  45.7476984  66.7423183
  31.4355931  39.6585769  73.6248425  32.1681103  39.0884985  73.8586255
  30.6795287  39.2707369  74.0654931  20.7100510  42.6202863  67.1165079
  20.5936768  41.9447766  67.7846163  20.8202770  42.1335237  66.2997232
  23.0532051  42.0813010  70.8211768  22.6890258  41.5543631  71.5324689
  23.9099167  41.6911479  70.6478253  22.6937538  37.1102910  65.8173116
  22.8611940  37.9783146  66.1843587  22.5034707  37.2730191  64.8934406
  28.8510015  38.0902429  75.1636384  27.9426892  38.0217837  74.8695145
  28.7997611  38.5674374  75.9918210  22.6726759  39.5660567  66.8019783
  22.5526384  40.0117618  67.6405263  21.9779347  39.9145885  66.2433321
  28.3711825  40.0382040  67.6300117  29.2829681  40.2709427  67.4547815
  27.8621472  40.6219085  67.0675196  22.5309369  44.7582267  72.2863784
  22.9947715  45.0369970  71.4968406  22.2666167  43.8565712  72.1036874
  21.4678255  40.8805419  69.0953349  22.1702299  41.3326463  69.5627275
  21.1358884  40.2389238  69.7233242  22.7072020  47.6946362  69.1715454
  22.5717695  48.5397898  69.6000302  23.2481832  47.8965640  68.4081388
  26.0214766  41.2085535  66.2086783  25.5061390  41.9790140  66.4475170
  25.7492075  40.5350671  66.8319844  23.6061877  36.0535236  71.2672021
  22.7503474  35.6642086  71.0877660  24.0188829  36.1327197  70.4071807
  30.9949040  43.9617890  68.1439956  30.2178483  43.6229049  67.6995118
  31.6740521  43.9670513  67.4694921  25.8101069  39.0812627  68.0346564
  25.5051205  39.3958776  68.8856707  26.7631512  39.1594047  68.0773897
  24.2547501  45.2402850  69.6839518  23.7268863  44.5055610  69.3712755
  23.7535004  46.0177527  69.4379486  28.0445806  41.7896244  72.8510506
  28.5577688  42.4226235  73.3532216  28.6947030  41.1897439  72.4853866
  19.3135816  37.9326978  66.0642015  18.4773128  38.2701664  66.3851289
  19.1740586  37.7975957  65.1269152  22.4000101  43.0583061  62.6874491
  21.4927163  42.8272314  62.8865640  22.8971133  42.2620680  62.8748472
  25.3068180  51.7680568  65.6071177  24.6329879  52.0712265  66.2156135
  25.6934002  52.5709648  65.2576634  25.3061685  40.6637115  70.2271527
  26.0533504  41.1758512  69.9178649  25.5753274  40.3421167  71.0875920
  23.5788335  43.1595655  67.2098481  22.6699554  42.8754688  67.3070951
  23.6083419  43.5794734  66.3501788  27.7540522  37.6994231  72.2090316
  27.0163279  37.1871617  72.5400559  28.0067295  37.2594613  71.3973593
  22.1273229  40.7724276  73.3108276  22.1821839  39.8198112  73.2350753
  21.3164431  40.9283715  73.7949575  23.2764423  44.7004399  64.5486560
  22.8383853  43.9840258  64.0892197  24.0174864  44.9280514  63.9871651
  20.0665589  39.3901336  71.0698655  19.2533454  39.6895506  71.4763847
  20.5624583  38.9957025  71.7873137  31.3937537  42.9761596  70.6062878
  31.2555436  43.1663192  69.6784067  31.0373756  43.7380979  71.0630929
  16.6422731  40.4065203  68.8754635  15.7120319  40.3449659  69.0924597
  16.7380203  39.8841156  68.0791277  23.5059395  51.9360240  67.8218256
  23.6811151  51.4648283  68.6363879  22.8192183  52.5626006  68.0499517
  27.3975650  43.5588781  64.1418617  26.7804821  42.8335609  64.0451670
  26.9292139  44.3198141  63.7985691  19.1874196  37.7774205  63.2639921
  18.3103663  37.6563006  62.9002168  19.6631949  36.9860283  63.0118810
  25.6834772  35.9395125  73.1536647  26.1803472  35.1865087  72.8337718
  24.9121754  35.9759442  72.5879857  26.7664553  44.6966812  70.7275071
  25.8320832  44.8168275  70.5579775  26.9441221  43.7939279  70.4635081
  30.1537104  40.5384131  71.2625105  30.6197557  41.3712123  71.1885408
  30.6044605  40.0729113  71.9670363  28.2213335  46.8827953  68.2611257
  28.4973179  46.7684547  69.1705131  27.3517834  46.4845438  68.2223430
  25.1909565  50.0582489  69.1659119  25.7197331  49.5474943  68.5529281
  25.4537785  49.7425019  70.0304652  13.9152890  39.3716060  68.7052827
  14.2106331  38.4626739  68.6519881  13.0140926  39.3503800  68.3833829
  15.6440732  37.0530158  68.8292152  15.3153438  36.1727537  68.6467258
  15.9980102  36.9977827  69.7168542  18.7582555  37.3403128  69.1967630
  19.0978627  37.8689049  68.4746238  19.2054675  37.6783534  69.9726197
  20.7450702  35.8377749  67.3960923  21.4659064  36.2159002  66.8924640
  20.1216006  36.5566626  67.4995901  24.8881825  36.5422898  68.3319255
  25.1045439  37.4247536  68.0308083  24.4075892  36.1509112  67.6024897
  20.8914325  35.3725540  70.2258459  21.0130236  34.4442186  70.4249347
  20.6016367  35.3864226  69.3136775  34.1389140  42.7935710  71.4004402
  34.5820286  42.0443035  71.0023525  33.2615650  42.7845846  71.0178134
  29.2724921  49.3466051  66.8811000  29.9675826  49.9672744  67.0998315
  29.6148071  48.4961403  67.1563378  31.1716344  46.7965757  68.4098331
  31.6967668  47.1353030  67.6847651  31.0838697  45.8612772  68.2261466
  19.8644384  46.9579673  68.3174346  20.0132504  47.6415137  67.6641019
  20.6710827  46.9384763  68.8323802  17.6197017  42.9844850  69.3235415
  17.3743059  42.0807180  69.5215626  17.7892931  42.9862001  68.3814893
  16.8892664  38.7173208  66.8221577  16.1961909  38.7917563  66.1661613
  16.6444416  37.9533551  67.3443094  23.3639789  49.4527803  65.7886094
  22.7913757  50.0717990  65.3356566  23.9372583  50.0027165  66.3226016
  26.5837049  49.7364953  66.9194676  27.5167722  49.6710515  67.1227552
  26.4960262  50.5721220  66.4609209  29.2125066  49.0530823  63.8798624
  29.1338697  48.7190687  64.7734382  30.0334733  49.5452591  63.8790096
  23.7486588  40.7888616  63.1302146  24.6945693  40.6594824  63.1990564
  23.3700833  40.0503278  63.6071575  23.5491571  33.2575482  69.2201273
  22.7392299  32.9122567  69.5956519  24.2375988  32.9483026  69.8088884
  20.7028290  35.5725527  63.2069011  21.5647454  35.8980426  63.4664828
  20.8878634  34.7857023  62.6942077  28.8560926  34.4454054  70.3504234
  28.2759595  35.1038858  69.9682286  28.5896859  33.6231398  69.9391651
  27.6385804  36.6054144  69.4060582  26.7511659  36.8903795  69.1880777
  28.0539793  36.4447908  68.5587859  30.9900340  36.6300665  73.1214921
  31.7660731  37.1197118  73.3939538  30.2648475  37.0558719  73.5786791
  33.4272899  37.3428284  74.1788862  34.0217390  37.1024020  73.4682170
  33.4999483  36.6235415  74.8062398  26.7829018  46.3698819  63.5008602
  27.4864868  46.5748821  64.1166258  26.0591666  46.9375581  63.7657686
  27.6126828  42.1208680  69.6210872  27.5562029  42.5777232  68.7818505
  28.1655170  41.3599365  69.4433715  31.4231634  37.9098412  70.4460992
  31.1668568  37.5095048  71.2769199  30.7984502  38.6242206  70.3211131
  28.6915715  46.8081348  65.5507062  29.5261319  46.3762547  65.3684537
  28.5300058  46.6363362  66.4783957  28.3461607  43.3113461  66.9163401
  28.2910411  43.1457733  65.9751846  27.7207663  44.0189494  67.0725591
  21.6557733  32.8121570  66.4948720  21.6436403  33.7563410  66.6516991
  22.5481155  32.6291716  66.2008181  30.1529570  53.2618895  66.0642015
  29.3166883  53.5993582  66.3851289  30.0134340  53.1267875  65.1269152
  33.2393856  58.3874978  62.6874491  32.3320918  58.1564232  62.8865640
  33.7364888  57.5912598  62.8748472  30.0267951  53.1066123  63.2639921
  29.1497417  52.9854924  62.9002168  30.5025704  52.3152201  63.0118810
  27.7286419  54.0465125  66.8221577  27.0355664  54.1209480  66.1661613
  27.4838171  53.2825469  67.3443094  34.5880342  56.1180533  63.1302146
  35.5339447  55.9886742  63.1990564  34.2094587  55.3795195  63.6071575
  32.7723260  54.0430510  63.0657032  31.8654715  53.7463622  63.1419745
  33.0499241  53.7460328  62.1991318  31.5422044  50.9017445  63.2069011
  32.4041208  51.2272343  63.4664828  31.7272388  50.1148941  62.6942077
  32.4951487  48.1413488  66.4948720  32.4830157  49.0855328  66.6516991
  33.3874909  47.9583633  66.2008181  14.4674427  13.4450773  52.3316484
  13.7936126  13.7482469  52.9401442  14.8540249  14.2479853  51.9821941
  16.5581897   5.2358986  50.8663924  15.9411068   4.5105814  50.7696977
  16.0898386   5.9968346  50.5230998  18.4331168  11.0236256  53.6056307
  19.1282072  11.6442949  53.8243622  18.7754318  10.1731607  53.8808685
  12.5246036  11.1298008  52.5131401  11.9520003  11.7488195  52.0601872
  13.0978830  11.6797370  53.0471322  15.7443296  11.4135158  53.6439983
  16.6773969  11.3480720  53.8472858  15.6566509  12.2491425  53.1854515
  18.3731313  10.7301028  50.6043930  18.2944944  10.3960892  51.4979688
  19.1940979  11.2222796  50.6035403  15.9435264   8.0469024  50.2253909
  16.6471115   8.2519026  50.8411564  15.2197913   8.6145786  50.4902992
  17.8521962   8.4851553  52.2752369  18.6867566   8.0532751  52.0929844
  17.6906305   8.3133567  53.2029263  26.4806237  19.0021204  62.3707545
  27.1184647  18.8827951  61.6670886  26.3627080  19.9502048  62.4295498
  23.2895943  18.9548632  62.3069070  22.9514455  18.8389697  61.4189605
  24.1585711  18.5539797  62.2870076  19.1482759  20.8084109  58.2965961
  18.5847624  20.7174046  57.5282249  19.0335154  19.9884013  58.7768454
  16.6947191  22.3035300  61.1350182  17.4868483  21.9626125  60.7196481
  16.9343841  22.4130275  62.0552335  18.6537945  21.5644213  54.0067560
  19.4268821  21.0173201  53.8680436  19.0063344  22.4288463  54.2182022
  20.9904223  17.7236880  51.6386010  21.2429743  17.2018401  50.8769473
  20.0528782  17.5603025  51.7412694  26.0347505  16.7272658  59.4460754
  26.8210595  16.3092081  59.0951171  26.2986210  17.6318750  59.6142402
  31.4355933  16.6647891  60.3493732  32.1681105  16.0947108  60.5831562
  30.6795288  16.2769492  60.7900238  20.7100511  19.6264986  53.8410385
  20.5936769  18.9509889  54.5091470  20.8202771  19.1397359  53.0242538
  23.0532052  19.0875133  57.5457075  22.6890260  18.5605754  58.2569996
  23.9099168  18.6973602  57.3723560  22.6937539  14.1165032  52.5418423
  22.8611942  14.9845269  52.9088894  22.5034708  14.2792314  51.6179712
  25.4512872  22.5782011  64.2084253  25.1513596  23.4807050  64.1000061
  25.1063932  22.3114194  65.0605406  18.9025354  19.0295808  60.2420958
  17.9775850  18.8972022  60.4498650  19.1509767  19.8090027  60.7390900
  28.8510016  15.0964551  61.8881691  27.9426894  15.0279960  61.5940452
  28.7997612  15.5736496  62.7163516  22.6726760  16.5722690  53.5265090
  22.5526385  17.0179741  54.3650570  21.9779349  16.9208007  52.9678628
  28.3711826  17.0444163  54.3545424  29.2829682  17.2771550  54.1793121
  27.8621473  17.6281207  53.7920502  26.9781409  22.0269981  61.7459005
  26.3490271  22.1915696  61.0435073  26.5907071  22.4411591  62.5169969
  22.5309371  21.7644390  59.0109090  22.9947716  22.0432093  58.2213713
  22.2666169  20.8627834  58.8282181  21.4678257  17.8867542  55.8198656
  22.1702300  18.3388586  56.2872582  21.1358885  17.2451361  56.4478549
  29.2267400  23.4856334  63.8721070  30.0484844  23.0836521  63.5903752
  29.2229803  23.3824568  64.8237186  37.3173393  19.8295082  60.2206041
  36.5637102  19.2602480  60.0650046  37.4520934  19.7957747  61.1676676
  16.1601419  22.2183923  56.4688686  16.6725939  23.0127173  56.6194251
  16.8124131  21.5210213  56.4022287  17.9696303  25.3349679  58.5511439
  18.1462932  26.2567644  58.3632423  18.7653137  25.0208098  58.9805819
  19.0927619  26.8527853  64.5521781  19.6435044  26.7244916  63.7798775
  18.2539095  27.1522742  64.2016674  14.1250335  20.5472577  57.2448256
  14.9625557  20.9569585  57.0281964  14.3028603  19.6072019  57.2148450
  26.0214767  18.2147658  52.9332089  25.5061391  18.9852262  53.1720477
  25.7492076  17.5412794  53.5565151  23.6061879  13.0597358  57.9917328
  22.7503475  12.6704209  57.8122966  24.0188830  13.1389319  57.1317113
  25.8101071  16.0874750  54.7591871  25.5051206  16.4020899  55.6102014
  26.7631513  16.1656170  54.8019204  24.2547503  22.2464973  56.4084825
  23.7268864  21.5117733  56.0958062  23.7535005  23.0239649  56.1624793
  29.2340349  20.4413993  61.5251871  28.5764023  21.1313255  61.6131999
  30.0380748  20.8310425  61.8685857  28.0445807  18.7958366  59.5755813
  28.5577689  19.4288358  60.0777522  28.6947031  18.1959562  59.2099173
  19.3135817  14.9389100  52.7887321  18.4773129  15.2763787  53.1096596
  19.1740587  14.8038080  51.8514458  25.3061686  17.6699237  56.9516833
  26.0533505  18.1820635  56.6423955  25.5753275  17.3483290  57.8121227
  27.7540523  14.7056354  58.9335623  27.0163280  14.1933740  59.2645865
  28.0067297  14.2656735  58.1218900  22.1273230  17.7786399  60.0353583
  22.1821840  16.8260235  59.9596060  21.3164432  17.9345838  60.5194881
  20.0665590  16.3963458  57.7943962  19.2533456  16.6957629  58.2009154
  20.5624584  16.0019147  58.5118444  31.4206918  22.0500246  62.3419456
  31.8543425  21.9575535  63.1902510  32.1338499  22.0257746  61.7039472
  20.3339969  23.2684244  59.5240189  21.1280567  22.7734564  59.3222764
  19.6231661  22.7402107  59.1607895  25.1534813  25.6502340  63.8752557
  25.2071835  26.2193276  64.6430273  24.2849595  25.8204225  63.5106594
  16.6422732  17.4127326  55.5999942  15.7120320  17.3511782  55.8169904
  16.7380204  16.8903279  54.8036583  32.2822468  22.0923946  64.8752342
  32.4758358  22.9969757  65.1211617  32.1823086  21.6331366  65.7090927
  22.9111245  23.8413266  63.2038026  22.7722330  23.4732051  64.0763964
  22.1225841  24.3560906  63.0321984  24.4616460  23.2194869  60.5926864
  24.1266292  23.1795639  61.4884514  23.9620406  22.5539585  60.1197274
  29.0529783  25.2749812  68.5269704  28.9942329  24.5909032  67.8600287
  29.4549302  26.0168802  68.0750330  18.0720482  32.0911726  61.3203423
  18.3117080  32.7230250  61.9982442  17.2289678  31.7399766  61.6068782
  19.1874197  14.7836328  49.9885228  18.3103664  14.6625128  49.6247475
  19.6631951  13.9922406  49.7364117  29.0547190  23.2389396  66.7583684
  28.1673969  22.9015317  66.8810083  29.6245742  22.5072427  66.9952449
  22.5848344  27.8990848  63.7244927  22.5118515  28.7045820  64.2364232
  22.1425737  28.0982814  62.8992948  25.6834774  12.9457248  59.8781954
  26.1803473  12.1927210  59.5583024  24.9121755  12.9821564  59.3125163
  33.5364531  18.6497613  61.5200246  33.5254407  19.5322328  61.1494179
  32.6681910  18.2969164  61.3254783  25.0447027  27.7977682  65.8803086
  25.7575000  28.4325147  65.8078987  24.5537056  27.8941548  65.0643088
  26.7664554  21.7028935  57.4520377  25.8320833  21.8230397  57.2825082
  26.9441223  20.8001401  57.1880387  30.1537106  17.5446254  57.9870412
  30.6197558  18.3774246  57.9130714  30.6044606  17.0791236  58.6915670
  18.5465314  28.1159728  58.6502202  17.8775689  28.6005856  58.1666242
  18.4078184  28.3628948  59.5645580  22.6870583  30.1503471  65.2484860
  23.2388891  30.3135093  66.0133945  23.0276776  30.7407909  64.5764885
  13.9152891  16.3778183  55.4298134  14.2106332  15.4688861  55.3765187
  13.0140927  16.3565922  55.1079136  25.8238970  28.0985447  62.2348542
  25.6990110  27.2975187  61.7259488  26.4818061  28.5931640  61.7462512
  27.8873878  25.8994467  63.8628092  26.9404214  25.7799818  63.7906419
  28.2356652  25.0116965  63.9454354  15.6440733  14.0592281  55.5537459
  15.3153439  13.1789660  55.3712565  15.9980104  14.0039949  56.4413848
  24.8920312  25.6947183  60.0632444  24.7445274  24.7663891  60.2440014
  25.7173805  25.7167274  59.5789520  18.7582556  14.3465250  55.9212937
  19.0978629  14.8751172  55.1991545  19.2054677  14.6845657  56.6971503
  20.7450703  12.8439872  54.1206229  21.4659066  13.2221125  53.6169946
  20.1216007  13.5628749  54.2241207  24.8881826  13.5485021  55.0564562
  25.1045440  14.4309659  54.7553390  24.4075893  13.1571234  54.3270204
  20.8914326  12.3787662  56.9503766  21.0130237  11.4504309  57.1494653
  20.6016369  12.3926348  56.0382081  34.1389141  19.7997832  58.1249708
  34.5820287  19.0505158  57.7268832  33.2615651  19.7907969  57.7423440
  15.3349345  26.0611404  59.4963519  16.1607365  25.7615175  59.1162163
  14.9843397  25.2919026  59.9453308  20.3030878  25.4137872  61.5661193
  19.6810888  24.7508577  61.2663420  20.9735745  25.4399004  60.8834840
  13.5357950  23.9797730  60.4552453  12.6989858  23.5519904  60.2736454
  13.5081596  24.1730173  61.3923244  19.8644385  23.9641795  55.0419653
  20.0132506  24.6477260  54.3886326  20.6710829  23.9446885  55.5569109
  32.4826323  23.7050191  67.9969586  32.1911132  24.0680171  68.8333047
  31.8698455  22.9917199  67.8182918  33.6822006  21.2703071  60.5172156
  34.5168897  21.7092875  60.6809716  33.8181134  20.7941724  59.6980402
  17.6197018  19.9906973  56.0480722  17.3743060  19.0869303  56.2460932
  17.7892933  19.9924123  55.1060200  16.8892666  15.7235330  53.5466883
  16.1961911  15.7979685  52.8906919  16.6444418  14.9595674  54.0688400
  31.9103258  18.9254685  63.8120249  31.8779578  17.9870686  63.9979933
  32.5203882  19.0038722  63.0786074  23.7486589  17.7950738  49.8547453
  24.6945694  17.6656946  49.9235871  23.3700834  17.0565400  50.3316881
  32.0597747  15.7165729  63.8578532  31.5436796  14.9324185  63.6708461
  32.9437695  15.3884445  64.0225052  37.7279808  19.9870692  62.9526286
  38.4583197  19.7255980  63.5133989  37.1186754  19.2499414  62.9928354
  35.8095105  18.1278555  63.5500737  35.0828269  17.9934520  62.9417229
  35.3942392  18.4355383  64.3557455  21.9329506  15.7200715  49.7902338
  21.0260962  15.4233827  49.8665052  22.2105487  15.4230533  48.9236624
  23.5491572  10.2637604  55.9446580  22.7392300   9.9184689  56.3201826
  24.2375989   9.9545148  56.5334191  20.7028291  12.5787650  49.9314317
  21.5647455  12.9042548  50.1910135  20.8878635  11.7919146  49.4187383
  28.8560927  11.4516176  57.0749540  28.2759597  12.1100980  56.6927593
  28.5896860  10.6293521  56.6636958  27.6385806  13.6116267  56.1305889
  26.7511661  13.8965917  55.9126083  28.0539795  13.4510030  55.2833166
  30.9900342  13.6362788  59.8460228  31.7660732  14.1259240  60.1184845
  30.2648476  14.0620842  60.3032097  33.4272900  14.3490407  60.9034169
  34.0217391  14.1086143  60.1927477  33.4999484  13.6297538  61.5307705
  15.6470056  28.1924018  61.2177333  15.5124524  27.4324419  60.6515331
  15.2302118  28.9164918  60.7506122  27.6126829  19.1270803  56.3456179
  27.5562031  19.5839354  55.5063811  28.1655172  18.3661487  56.1679022
  31.4231635  14.9160535  57.1706298  31.1668569  14.5157170  58.0014506
  30.7984503  15.6304329  57.0456438  35.7343973  17.6556608  59.6777590
  35.1743531  17.7249797  60.4509152  35.1287476  17.4797592  58.9577086
  18.8039182  29.0893335  61.4295776  18.6871566  30.0338767  61.3274466
  17.9831628  28.7866896  61.8181575  21.6557734   9.8183693  53.2194026
  21.6436404  10.7625533  53.3762297  22.5481156   9.6353838  52.9253488
  19.8293696  29.7421597  64.6451704  20.7320943  29.7745207  64.9618199
  19.6031066  28.8122048  64.6598040  21.5847298  28.4952583  61.3061783
  20.6342929  28.4954445  61.1926155  21.8879784  27.7485318  60.7897818
  34.6109481  35.4375402  68.2655276  34.5998122  35.0428200  67.3935779
  34.7730120  34.7041474  68.8589047  31.3316742  38.2212513  67.2134460
  31.0406608  39.1258144  67.0981126  31.9673726  38.2629041  67.9278529
  36.8741260  32.0564576  59.4460754  37.6604349  31.6383999  59.0951171
  37.1379964  32.9610668  59.6142402  42.2749687  31.9939809  60.3493732
  43.0074859  31.4239026  60.5831562  41.5189043  31.6061409  60.7900238
  39.7975107  25.7061383  64.8088341  39.4658432  26.5756794  64.5849556
  39.2020721  25.3897667  65.4882371  39.6903771  30.4256469  61.8881691
  38.7820648  30.3571878  61.5940452  39.6391367  30.9028414  62.7163516
  31.2727407  44.6718249  57.1755221  31.1951436  45.6226074  57.2543702
  30.6689050  44.3264122  57.8330147  33.7644637  31.8446115  69.8316588
  32.9877971  32.4040035  69.8219453  34.4035200  32.3302898  70.3531458
  41.5565417  28.6272907  63.6659565  40.9139797  28.9205441  63.0199359
  41.0520346  28.5125828  64.4712761  32.0191009  34.6531568  69.3934555
  32.7605693  35.1916612  69.1169379  31.3127994  35.2797857  69.5506107
  37.4946348  36.7960709  67.9906716  37.9029705  36.3543119  67.2461349
  36.7723610  36.2213336  68.2440909  36.9976864  29.3937684  67.0221447
  36.7537796  30.1479744  66.4855723  37.2736794  29.7723031  67.8568694
  38.9515327  35.9376296  65.6998713  39.1632222  36.5808056  65.0233094
  38.9045075  35.1038613  65.2320643  36.5541556  28.5494117  62.6035285
  35.6926035  28.8475370  62.8952022  36.5803990  28.7664516  61.6716317
  30.7552373  31.8071216  70.1949865  30.1251033  32.4887497  70.4285262
  30.6488460  31.6954298  69.2503003  24.3335048  31.7273503  63.5530780
  24.5843086  32.6120513  63.8188356  24.8694596  31.5478104  62.7805872
  48.1567148  35.1587000  60.2206041  47.4030856  34.5894398  60.0650046
  48.2914689  35.1249664  61.1676676  33.5465776  40.0300402  55.8960761
  33.4111450  40.8751938  56.3245609  34.0875588  40.2319680  55.1326695
  26.9995173  37.5475840  56.4688686  27.5119694  38.3419090  56.6194251
  27.6517886  36.8502131  56.4022287  28.8090058  40.6641597  58.5511439
  28.9856686  41.5859561  58.3632423  29.6046891  40.3500016  58.9805819
  32.9501076  27.5249861  70.1495373  33.6910790  28.1257014  70.0699835
  33.1818999  26.7827499  69.5913415  28.0942414  32.7106228  68.4273602
  27.9795929  31.8091486  68.7280701  27.2386932  32.9569925  68.0758419
  35.1734252  40.6523969  70.0261103  34.7298106  39.8660347  69.7082007
  35.8351466  40.8403119  69.3604994  29.9321373  42.1819770  64.5521781
  30.4828798  42.0536834  63.7798775  29.0932849  42.4814659  64.2016674
  37.2715490  40.9326769  68.0542504  37.2533965  41.7535650  67.5622773
  38.1935410  40.8080844  68.2792645  33.7288544  38.4470898  68.8966013
  34.2616881  37.6859186  68.6665321  33.2002625  38.1544550  69.6390167
  36.8958239  23.5530964  64.4259654  36.5522509  24.4432606  64.3498765
  37.2637202  23.3632622  63.5629239  34.4455633  28.3889276  57.9917328
  33.5897229  27.9996126  57.8122966  34.8582585  28.4681237  57.1317113
  35.9754780  25.9235619  62.3908888  35.4719575  25.8865754  61.5776693
  36.2685387  26.8328362  62.4505544  38.5934278  30.0348271  58.9335623
  37.8557034  29.5225657  59.2645865  38.8461051  29.5948653  58.1218900
  38.6945905  22.8124523  59.5277392  39.0004782  21.9521887  59.2403307
  39.4198510  23.4042143  59.3276386  36.5033556  32.1897201  66.6258856
  36.8582944  32.4168674  67.4853322  37.1505687  32.5215577  66.0036111
  42.2331293  35.3115636  57.3308185  42.0949192  35.5017232  56.4029374
  41.8767512  36.0735019  57.7876236  28.8726961  30.6811814  65.3577008
  29.5450015  30.4729176  64.7089657  28.0456748  30.4833900  64.9182240
  43.1216222  37.4215864  64.8752342  43.3152112  38.3261675  65.1211617
  43.0216841  36.9623283  65.7090927  34.7752533  27.3073755  67.3742669
  34.1280448  28.0063704  67.2807145  35.5453549  27.7409899  67.7418917
  38.1831331  37.5722607  70.4493222  38.0316837  37.3433159  69.5323306
  38.1736011  38.5293208  70.4624567  39.8923538  40.6041729  68.5269704
  39.8336084  39.9200950  67.8600287  40.2943056  41.3460719  68.0750330
  30.6165693  30.6539594  67.4258764  30.0803050  30.2030332  68.0780361
  30.0282401  30.7885503  66.6829229  28.9114236  47.4203643  61.3203423
  29.1510835  48.0522167  61.9982442  28.0683433  47.0691683  61.6068782
  39.8940945  38.5681313  66.7583684  39.0067724  38.2307235  66.8810083
  40.4639496  37.8364345  66.9952449  26.3504814  29.7895602  64.5111759
  26.2663003  29.1821271  63.7762169  25.5287521  30.2804620  64.5121255
  33.4242098  43.2282766  63.7244927  33.3512270  44.0337737  64.2364232
  32.9819491  43.4274732  62.8992948  33.2131878  42.4654536  57.2347749
  32.4299400  43.0076216  57.3285973  33.9124623  42.9828515  57.6341990
  36.5228528  28.2749165  59.8781954  37.0197228  27.5219128  59.5583024
  35.7515510  28.3113482  59.3125163  44.3758285  33.9789531  61.5200246
  44.3648162  34.8614246  61.1494179  43.5075665  33.6261082  61.3254783
  35.8840782  43.1269600  65.8803086  36.5968754  43.7617065  65.8078987
  35.3930811  43.2233466  65.0643088  33.1063497  30.4166548  59.6053639
  32.7361284  29.8637589  60.2934544  33.6022589  29.8124682  59.0528639
  40.9930860  32.8738172  57.9870412  41.4591312  33.7066163  57.9130714
  41.4438361  32.4083153  58.6915670  30.9352695  40.8764043  66.7008657
  31.6362155  41.5100526  66.8538051  30.4647810  41.2178775  65.9404296
  38.9647523  25.2418759  62.0261313  38.0510603  25.4722986  62.1943520
  39.3940624  25.3257203  62.8775345  38.7353981  33.4308651  64.5261207
  38.0825432  33.6784558  63.8713660  39.1134361  32.6172789  64.1923684
  36.0303321  42.3936529  55.8904426  36.5591087  41.8828984  55.2774588
  36.2931540  42.0779059  56.7549959  34.7841554  34.1728462  71.0127244
  34.1082191  34.0722591  71.6829619  35.6069188  34.0167675  71.4763241
  26.5320413  40.4100398  63.6339759  27.1173850  39.6644086  63.7667663
  26.3345252  40.7204355  64.5176423  29.3859069  43.4451646  58.6502202
  28.7169444  43.9297773  58.1666242  29.2471938  43.6920866  59.5645580
  21.1238068  32.9805998  62.3544202  21.1622168  32.4469589  63.1481320
  20.6178361  32.4541204  61.7355180  33.5264337  45.4795389  65.2484860
  34.0782645  45.6427011  66.0133945  33.8670531  46.0699827  64.5764885
  28.5028830  27.8270539  65.8506745  28.5670157  28.6885370  65.4384142
  28.4395951  27.2144541  65.1179103  27.9781103  29.8993671  69.4979779
  28.6053142  29.5170749  70.1117303  27.1209022  29.6807873  69.8635471
  38.7267633  41.2286385  63.8628092  37.7797968  41.1091736  63.7906419
  39.0750406  40.3408883  63.9454354  31.0867206  27.1180524  67.6866334
  31.6101608  27.3642820  68.4492643  30.8679540  27.9500558  67.2669471
  32.2919751  28.0594219  65.3716005  31.9516572  27.2602032  65.7736685
  31.5858758  28.3595930  64.7992838  32.9436223  25.1443531  63.8243328
  33.7662292  24.6704009  63.7022218  33.1874287  25.9234015  64.3242014
  34.1797316  29.2602540  63.7269323  33.9215093  30.1819611  63.7253654
  33.6482356  28.8632975  64.4169787  24.9420464  34.3767996  64.5722967
  24.3973932  35.1527804  64.7043242  25.8199814  34.7238801  64.4142089
  34.5999271  25.3934491  60.0870486  34.6220968  25.4573824  59.1322465
  35.0167330  24.5538999  60.2810992  44.9782895  35.1289750  58.1249708
  45.4214041  34.3797075  57.7268832  44.1009406  35.1199886  57.7423440
  25.7286486  33.5037893  67.4653124  24.9868222  33.6520528  68.0517755
  25.4079230  33.7646158  66.6019874  33.6730149  43.0453871  67.2633514
  33.9817275  42.8003018  68.1356214  34.4705631  43.2500509  66.7752385
  33.6950761  45.1991780  59.4938891  33.2555751  44.7068159  60.1871748
  34.4458878  44.6564748  59.2530966  26.1743100  41.3903321  59.4963519
  27.0001120  41.0907093  59.1162163  25.8237152  40.6210944  59.9453308
  31.2149160  29.2211577  71.1593699  31.2637316  30.0973700  70.7771468
  31.7571674  28.6788971  70.5865342  41.8201881  36.6145167  67.7527564
  41.8699886  36.4495175  68.6943087  41.7115804  35.7472426  67.3625445
  39.1105643  32.5976095  69.0686871  40.0115506  32.4582560  68.7770869
  39.1853618  32.7630550  70.0085048  33.4448449  29.9742950  67.9140057
  32.5751758  30.2676516  67.6422646  33.6807929  30.5583395  68.6347321
  43.3220078  39.0342109  67.9969586  43.0304886  39.3972089  68.8333047
  42.7092209  38.3209117  67.8182918  44.5215760  36.5994988  60.5172156
  45.3562652  37.0384792  60.6809716  44.6574889  36.1233642  59.6980402
  41.5707266  34.1574723  66.4649644  42.0461388  34.3502370  65.6568495
  40.6472831  34.2133909  66.2193027  36.1487483  26.1922567  65.4305478
  36.6669426  26.9283594  65.1051966  35.7942615  26.4986560  66.2652237
  36.4000077  22.6122849  60.9506374  36.6801831  21.9446038  61.5766801
  37.1850684  22.8051945  60.4381038  40.2708935  31.0340483  64.6977949
  41.2226358  31.1338581  64.7190173  40.1012385  30.2418752  65.2076034
  38.2923315  28.1196067  64.8837350  37.6973247  28.4001079  64.1883839
  38.0073011  28.6089967  65.6554091  42.7497013  34.2546603  63.8120249
  42.7173333  33.3162604  63.9979933  43.3597637  34.3330640  63.0786074
  42.8991501  31.0457646  63.8578532  42.3830550  30.2616103  63.6708461
  43.7831450  30.7176363  64.0225052  40.5602228  24.7898662  59.8174345
  40.3627049  24.4813750  60.7017677  41.1701934  25.5160301  59.9472275
  48.5673563  35.3162610  62.9526286  49.2976951  35.0547898  63.5133989
  47.9580508  34.5791332  62.9928354  46.6488860  33.4570472  63.5500737
  45.9222023  33.3226437  62.9417229  46.2336147  33.7647301  64.3557455
  34.4719036  37.1760402  71.3148110  35.3922046  37.3539001  71.5088157
  34.4368619  36.2316447  71.1627809  39.6954682  26.7808094  57.0749540
  39.1153351  27.4392898  56.6927593  39.4290615  25.9585439  56.6636958
  38.1458248  26.1813152  59.2770861  38.6458027  26.2929686  58.4685180
  38.7893856  25.8774205  59.9171669  32.2040244  34.0891781  72.1638702
  31.7207326  34.8892142  72.3702591  32.2901183  34.0999726  71.2106146
  38.4779560  28.9408184  56.1305889  37.5905415  29.2257835  55.9126083
  38.8933549  28.7801948  55.2833166  41.8294096  28.9654705  59.8460228
  42.6054486  29.4551158  60.1184845  41.1042230  29.3912760  60.3032097
  44.2666655  29.6782325  60.9034169  44.8611146  29.4378061  60.1927477
  44.3393238  28.9589455  61.5307705  26.4863810  43.5215936  61.2177333
  26.3518278  42.7616336  60.6515331  26.0695873  44.2456835  60.7506122
  42.2625390  30.2452452  57.1706298  42.0062324  29.8449088  58.0014506
  41.6378258  30.9596246  57.0456438  46.5737728  32.9848525  59.6777590
  46.0137285  33.0541715  60.4509152  45.9681231  32.8089510  58.9577086
  29.6432936  44.4185253  61.4295776  29.5265320  45.3630685  61.3274466
  28.8225383  44.1158814  61.8181575  23.9747878  30.8835566  67.4670130
  24.6206742  30.3734520  67.9557355  23.7665029  31.6204248  68.0413556
  36.5001270  37.9516413  72.9662271  37.3692430  38.1257066  72.6048906
  36.0208022  38.7710830  72.8438000  30.6687450  45.0713514  64.6451704
  31.5714697  45.1037125  64.9618199  30.4424821  44.1413965  64.6598040
  32.4241052  43.8244501  61.3061783  31.4736683  43.8246363  61.1926155
  32.7273539  43.0777236  60.7897818  36.3103608  21.7418387  57.4739963
  35.5436004  21.1876874  57.6196646  36.7214313  21.8140256  58.3354115
  44.9683452  49.6132468  62.3069070  44.6301964  49.4973532  61.4189605
  45.8373220  49.2123633  62.2870076  40.8270268  51.4667944  58.2965961
  40.2635133  51.3757881  57.5282249  40.7122663  50.6467848  58.7768454
  38.3734700  52.9619136  61.1350182  39.1655992  52.6209960  60.7196481
  38.6131350  53.0714111  62.0552335  46.4069827  55.1338912  53.6080426
  45.7557806  55.7192992  53.2214440  47.2014189  55.6645107  53.6675464
  40.3325454  52.2228049  54.0067560  41.1056330  51.6757036  53.8680436
  40.6850853  53.0872298  54.2182022  47.8845092  52.8229344  54.1449410
  47.2490925  52.8963970  54.8570315  47.5542498  53.4122942  53.4668490
  53.1143442  47.3231726  60.3493732  53.8468614  46.7530943  60.5831562
  52.3582797  46.9353327  60.7900238  42.3888020  50.2848821  53.8410385
  42.2724278  49.6093724  54.5091470  42.4990280  49.7981195  53.0242538
  44.7319561  49.7458968  57.5457075  44.3677769  49.2189589  58.2569996
  45.5886677  49.3557437  57.3723560  50.6368862  41.0353301  64.8088341
  50.3052187  41.9048712  64.5849556  50.0414475  40.7189585  65.4882371
  40.5812863  49.6879643  60.2420958  39.6563359  49.5555858  60.4498650
  40.8297276  50.4673863  60.7390900  50.5297525  45.7548387  61.8881691
  49.6214403  45.6863795  61.5940452  50.4785121  46.2320332  62.7163516
  37.9421674  49.3312917  61.0764747  38.0714055  49.5847396  61.9904159
  37.2619125  49.9240625  60.7569402  42.1121161  60.0010167  57.1755221
  42.0345191  60.9517992  57.2543702  41.5082805  59.6556039  57.8330147
  47.3935310  43.8786034  62.6035285  46.5319789  44.1767288  62.8952022
  47.4197745  44.0956433  61.6716317  44.2096880  52.4228225  59.0109090
  44.6735225  52.7015928  58.2213713  43.9453678  51.5211669  58.8282181
  41.1020961  51.9699706  61.9488854  41.6722318  52.3986975  61.3106338
  41.6929072  51.6882291  62.6473039  36.8891100  46.8034930  61.1215789
  36.0990154  47.0592458  60.6455900  37.3802347  47.6183268  61.2267830
  38.8405845  47.1679509  58.0799266  38.0437008  47.2798203  58.5982762
  38.6131437  47.5066161  57.2140156  35.1728803  47.0565420  63.5530780
  35.4236841  47.9412430  63.8188356  35.7088351  46.8770022  62.7805872
  44.3859530  55.3592320  55.8960761  44.2505205  56.2043856  56.3245609
  44.9269343  55.5611598  55.1326695  37.8388928  52.8767758  56.4688686
  38.3513448  53.6711008  56.6194251  38.4911640  52.1794048  56.4022287
  39.6483812  55.9933514  58.5511439  39.8250441  56.9151479  58.3632423
  40.4440646  55.6791933  58.9805819  47.7351994  38.8822882  64.4259654
  47.3916263  39.7724523  64.3498765  48.1030956  38.6924539  63.5629239
  35.8037844  51.2056412  57.2448256  36.6413066  51.6153421  57.0281964
  35.9816112  50.2655854  57.2148450  46.8148534  41.2527537  62.3908888
  46.3113330  41.2157672  61.5776693  47.1079141  42.1620280  62.4505544
  52.6736551  51.6263848  54.8685263  51.8965993  51.2875007  54.4240425
  53.3528032  51.6316471  54.1940228  45.9335011  52.9048808  56.4084825
  45.4056373  52.1701568  56.0958062  45.4322514  53.6823485  56.1624793
  49.7233316  49.4542201  59.5755813  50.2365198  50.0872193  60.0777522
  50.3734540  48.8543397  59.2099173  46.9855691  59.4326526  52.3316484
  46.3117389  59.7358222  52.9401442  47.3721513  60.2355606  51.9821941
  46.2014147  46.9291657  61.8214153  45.2836709  47.1506604  61.6635841
  46.6174291  47.0037967  60.9625860  49.5339659  38.1416441  59.5277392
  49.8398536  37.2813804  59.2403307  50.2592264  38.7334061  59.3276386
  35.8264015  48.5447128  57.9158990  35.6288415  47.9516488  57.1910056
  35.2710679  48.2399338  58.6334929  43.8060739  48.4370234  60.0353583
  43.8609349  47.4844070  59.9596060  42.9951941  48.5929673  60.5194881
  53.0725048  50.6407554  57.3308185  52.9342946  50.8309150  56.4029374
  52.7161267  51.4026937  57.7876236  41.2367174  44.6265649  63.4105197
  41.8766553  44.4854408  62.7128160  40.4044704  44.3400163  63.0343799
  42.0127478  53.9268080  59.5240189  42.8068076  53.4318400  59.3222764
  41.3019170  53.3985943  59.1607895  38.3210241  48.0711161  55.5999942
  37.3907829  48.0095617  55.8169904  38.4167713  47.5487114  54.8036583
  39.7120716  46.0103731  65.3577008  40.3843769  45.8021094  64.7089657
  38.8850502  45.8125817  64.9182240  45.1846906  59.6006198  54.5463563
  45.3598661  59.1294241  55.3609186  44.4979694  60.2271964  54.7744824
  49.0763161  51.2234739  50.8663924  48.4592331  50.4981567  50.7696977
  48.6079649  51.9844099  50.5230998  32.3863847  50.2297323  60.0826735
  33.0734886  49.9159053  59.4947751  32.2311975  51.1338687  59.8093987
  37.1898569  45.1187519  64.5111759  37.1056757  44.5113189  63.7762169
  36.3681275  45.6096538  64.5121255  44.0525632  57.7946453  57.2347749
  43.2693154  58.3368134  57.3285973  44.7518378  58.3120433  57.6341990
  48.4452063  52.3612770  57.4520377  47.5108342  52.4814233  57.2825082
  48.6228732  51.4585237  57.1880387  49.9000846  54.5473911  54.9856564
  50.1760690  54.4330505  55.8950438  49.0305344  54.1491396  54.9468737
  49.8041277  40.5710676  62.0261313  48.8904357  40.8014903  62.1943520
  50.2334379  40.6549120  62.8775345  46.8697075  57.7228447  55.8904426
  47.3984842  57.2120901  55.2774588  47.1325295  57.4070977  56.7549959
  40.2252823  58.7743563  58.6502202  39.5563198  59.2589691  58.1666242
  40.0865693  59.0212784  59.5645580  31.9631823  48.3097916  62.3544202
  32.0015922  47.7761507  63.1481320  31.4572116  47.7833122  61.7355180
  39.3422585  43.1562457  65.8506745  39.4063911  44.0177288  65.4384142
  39.2789705  42.5436458  65.1179103  35.5940400  47.0362018  55.4298134
  35.8893841  46.1272697  55.3765187  34.6928436  47.0149758  55.1079136
  39.1234647  45.1118015  61.4125682  38.4021233  45.7253983  61.2733156
  39.9127903  45.6475780  61.3342328  37.3228242  44.7176116  55.5537459
  36.9940948  43.8373495  55.3712565  37.6767613  44.6623785  56.4413848
  43.1313506  43.3886136  65.3716005  42.7910326  42.5893950  65.7736685
  42.4252512  43.6887847  64.7992838  43.7829978  40.4735449  63.8243328
  44.6056047  39.9995927  63.7022218  44.0268041  41.2525933  64.3242014
  41.3068556  47.1654570  61.6335306  41.1613137  47.4794873  62.5259588
  40.8293760  47.7839470  61.0806205  45.0191070  44.5894458  63.7269323
  44.7608848  45.5111528  63.7253654  44.4876110  44.1924892  64.4169787
  35.7814219  49.7059914  64.5722967  35.2367687  50.4819722  64.7043242
  36.6593568  50.0530718  64.4142089  55.8176650  50.4581668  58.1249708
  56.2607796  49.7088993  57.7268832  54.9403160  50.4491804  57.7423440
  50.9512431  57.0112009  53.6056307  51.6463336  57.6318702  53.8243622
  51.2935581  56.1607360  53.8808685  52.8503854  54.4611715  55.1343638
  53.3755178  54.7998988  54.4092958  52.7626207  53.5258730  54.9506772
  37.0136854  56.7195239  59.4963519  37.8394874  56.4199011  59.1162163
  36.6630906  55.9502861  59.9453308  35.2145459  54.6381565  60.4552453
  34.3777367  54.2103740  60.2736454  35.1869105  54.8314009  61.3923244
  41.5431894  54.6225630  55.0419653  41.6920015  55.3061095  54.3886326
  42.3498338  54.6030721  55.5569109  39.2984527  50.6490808  56.0480722
  39.0530569  49.7453138  56.2460932  39.4680442  50.6507959  55.1060200
  46.9881237  41.5214484  65.4305478  47.5063181  42.2575511  65.1051966
  46.6336370  41.8278478  66.2652237  47.2393831  37.9414767  60.9506374
  47.5195585  37.2737956  61.5766801  48.0244438  38.1343863  60.4381038
  45.0427300  57.1173761  52.5131401  44.4701267  57.7363948  52.0601872
  45.6160093  57.6673123  53.0471322  48.2624560  57.4010911  53.6439983
  49.1955233  57.3356473  53.8472858  48.1747772  58.2367178  53.1854515
  50.8912576  56.7176781  50.6043930  50.8126208  56.3836645  51.4979688
  51.7122243  57.2098549  50.6035403  51.3995983  40.1190580  59.8174345
  51.2020804  39.8105668  60.7017677  52.0095688  40.8452219  59.9472275
  34.5294956  47.6990913  60.2401385  34.2097740  46.8456222  59.9475759
  33.9828384  47.9139492  60.9959352  38.3074863  50.4153354  63.9570891
  38.5260873  51.3470462  63.9758925  38.7200637  50.0561329  64.7425695
  34.3983216  51.3193825  62.2094506  33.7046687  50.9047778  61.6964461
  35.1456207  51.3614361  61.6127925  36.3119958  51.2512079  60.0860521
  36.2890646  51.3499766  59.1342404  36.6220595  52.0977230  60.4077687
  52.6687851  44.2946623  59.8460228  53.4448241  44.7843076  60.1184845
  51.9435985  44.7204677  60.3032097  55.1060409  45.0074242  60.9034169
  55.7004900  44.7669978  60.1927477  55.1786993  44.2881373  61.5307705
  48.4616528  54.0344777  50.2253909  49.1652378  54.2394779  50.8411564
  47.7379177  54.6021539  50.4902992  50.3703225  54.4727306  52.2752369
  51.2048829  54.0408504  52.0929844  50.2087568  54.3009320  53.2029263
  50.0249118  50.9759419  53.6408708  49.9697921  50.8103691  52.6997152
  49.3995173  51.6835452  53.7970898  34.8141633  46.2127484  67.4670130
  35.4600496  45.7026438  67.9557355  34.6058784  46.9496165  68.0413556
  47.1497362  37.0710305  57.4739963  46.3829758  36.5168792  57.6196646
  47.5608067  37.1432174  58.3354115  51.8317081  60.9264853  52.7887321
  50.9954393  61.2639540  53.1096596  51.6921850  60.7913833  51.8514458
  54.9181366  66.0520936  49.4119798  54.0108428  65.8210190  49.6110947
  55.4152398  65.2558555  49.5993779  51.7055461  60.7712081  49.9885228
  50.8284927  60.6500881  49.6247475  52.1813214  59.9798159  49.7364117
  49.4073929  61.7111083  53.5466883  48.7143174  61.7855438  52.8906919
  49.1625681  60.9471427  54.0688400  56.2667853  63.7826491  49.8547453
  57.2126957  63.6532699  49.9235871  55.8882098  63.0441153  50.3316881
  54.4510770  61.7076468  49.7902338  53.5442225  61.4109580  49.8665052
  54.7286751  61.4106286  48.9236624  53.2209554  58.5663403  49.9314317
  54.0828718  58.8918301  50.1910135  53.4059899  57.7794899  49.4187383
  54.1738998  55.8059446  53.2194026  54.1617667  56.7501286  53.3762297
  55.0662419  55.6229591  52.9253488  26.4806238  -3.9916673  49.0952852
  27.1184648  -4.1109926  48.3916192  26.3627081  -3.0435829  49.1540804
  23.2895945  -4.0389245  49.0314377  22.9514456  -4.1548181  48.1434912
  24.1585713  -4.4398080  49.0115383  16.6947192  -0.6902577  47.8595488
  17.4868484  -1.0311753  47.4441788  16.9343842  -0.5807602  48.7797642
  24.7282319   1.4817199  40.3325733  24.0770299   2.0671279  39.9459746
  25.5226682   2.0123394  40.3920770  18.6537946  -1.4293664  40.7312867
  19.4268822  -1.9764677  40.5925743  19.0063345  -0.5649415  40.9427328
  26.2057584  -0.8292369  40.8694717  25.5703417  -0.7557743  41.5815622
  25.8754990  -0.2398770  40.1913796  23.0532054  -3.9062745  44.2702381
  22.6890261  -4.4332124  44.9815303  23.9099169  -4.2964276  44.0968867
  25.4512874  -0.4155866  50.9329560  25.1513597   0.4869173  50.8245367
  25.1063933  -0.6823683  51.7850713  20.4333654   6.3488454  43.9000528
  20.3557683   7.2996279  43.9789008  19.8295297   6.0034327  44.5575454
  26.9781410  -0.9667896  48.4704312  26.3490272  -0.8022182  47.7680380
  26.5907072  -0.5526286  49.2415276  30.8570642  -0.0313458  45.8248676
  30.1721680   0.3485443  45.2745709  30.9414491   0.5781869  46.5580624
  22.5309372  -1.2293488  45.7354397  22.9947717  -0.9505785  44.9459020
  22.2666170  -2.1310043  45.5527488  29.2267401   0.4918456  50.5966377
  30.0484845   0.0898644  50.3149058  29.2229804   0.3886691  51.5482492
  22.7072022   1.7070607  42.6206067  22.5717697   2.5522143  43.0490915
  23.2481835   1.9089885  41.8572001  17.9696305   2.3411801  45.2756746
  18.1462933   3.2629766  45.0877730  18.7653138   2.0270221  45.7051125
  19.0927620   3.8589975  51.2767088  19.6435045   3.7307039  50.5044082
  18.2539096   4.1584864  50.9261981  30.9949043  -2.0257865  41.5930569
  30.2178486  -2.3646706  41.1485732  31.6740524  -2.0205242  40.9185535
  24.2547504  -0.7472904  43.1330131  23.7268865  -1.4820145  42.8203369
  23.7535006   0.0301772  42.8870100  29.2340350  -2.5523884  48.2497177
  28.5764024  -1.8624623  48.3377306  30.0380749  -2.1627452  48.5931164
  22.4000104  -2.9292694  36.1365104  21.4927166  -3.1603441  36.3356253
  22.8971136  -3.7255075  36.3239086  25.3068183   5.7804813  39.0561790
  24.6329882   6.0836510  39.6646748  25.6934005   6.5833893  38.7067247
  23.5788337  -2.8280099  40.6589094  22.6699557  -3.1121067  40.7561564
  23.6083421  -2.4081021  39.7992401  28.8107605   0.7826490  44.4280262
  28.3569932  -0.0582600  44.4845452  28.1801572   1.4187889  44.7655042
  27.2540544   2.6202987  45.3630080  27.5463518   3.1808044  44.6442446
  27.7639165   2.9131548  46.1183239  23.2764425  -1.2871356  37.9977173
  22.8383855  -2.0035497  37.5382810  24.0174866  -1.0595241  37.4362264
  22.2174169   3.3983338  46.4523533  22.1750348   3.6244184  45.5232065
  23.1336868   3.1646713  46.6009334  31.4206920  -0.9437632  49.0664763
  31.8543426  -1.0362343  49.9147817  32.1338500  -0.9680131  48.4284779
  20.3339970   0.2746367  46.2485496  21.1280568  -0.2203313  46.0468071
  19.6231662  -0.2535770  45.8853201  25.1534814   2.6564462  50.5997864
  25.2071837   3.2255399  51.3675579  24.2849596   2.8266348  50.2351901
  32.2822469  -0.9013931  51.5997648  32.4758359   0.0031880  51.8456923
  32.1823087  -1.3606512  52.4336233  22.9111246   0.8475389  49.9283333
  22.7722332   0.4794173  50.8009271  22.1225842   1.3623028  49.7567291
  23.5059398   5.9484485  41.2708870  23.6811154   5.4772529  42.0854492
  22.8192186   6.5750252  41.4990130  24.4616461   0.2256992  47.3172171
  24.1266294   0.1857762  48.2129821  23.9620407  -0.4398292  46.8442581
  27.3975653  -2.4286974  37.5909230  26.7804823  -3.1540146  37.4942283
  26.9292141  -1.6677614  37.2476305  29.0529784   2.2811934  55.2515011
  28.9942331   1.5971154  54.5845594  29.4549303   3.0230924  54.7995637
  18.0720483   9.0973848  48.0448730  18.3117081   9.7292372  48.7227748
  17.2289680   8.7461888  48.3314089  29.0547192   0.2451518  53.4828990
  28.1673970  -0.0922560  53.6055389  29.6245743  -0.4865451  53.7197756
  22.5848345   4.9052971  50.4490234  22.5118517   5.7107942  50.9609538
  22.1425738   5.1044936  49.6238255  22.3738125   4.1424741  43.9593055
  21.5905647   4.6846421  44.0531280  23.0730870   4.6598720  44.3587296
  25.0447029   4.8039805  52.6048392  25.7575001   5.4387269  52.5324294
  24.5537057   4.9003671  51.7888394  26.7664556  -1.2908943  44.1765684
  25.8320834  -1.1707480  44.0070388  26.9441224  -2.1936476  43.9125694
  28.2213338   0.8952198  41.7101870  28.4973182   0.7808792  42.6195744
  27.3517837   0.4969683  41.6714043  24.8567402   5.1438549  45.3534684
  25.0389797   4.3260205  45.8162436  25.6800388   5.3606241  44.9159574
  25.1909568   4.0706734  42.6149732  25.7197334   3.5599188  42.0019894
  25.4537787   3.7549264  43.4795265  18.5465315   5.1221851  45.3747508
  17.8775691   5.6067978  44.8911548  18.4078185   5.3691071  46.2890887
  22.6870584   7.1565594  51.9730167  23.2388892   7.3197216  52.7379252
  23.0276777   7.7470032  51.3010191  25.8238971   5.1047570  48.9593849
  25.6990111   4.3037309  48.4504794  26.4818062   5.5993763  48.4707819
  27.8873880   2.9056590  50.5873399  26.9404215   2.7861941  50.5151726
  28.2356653   2.0179088  50.6699660  24.8920313   2.7009306  46.7877751
  24.7445275   1.7726013  46.9685321  25.7173807   2.7229397  46.3034826
  28.4954435   3.5237865  47.8742624  29.4200982   3.3180726  47.7367075
  28.3269738   3.2754266  48.7831965  28.2849751   4.0423532  43.2304715
  28.4586629   3.4769955  42.4778568  28.7778642   4.8424427  43.0484205
  29.2724924   3.3590296  40.3301614  29.9675828   3.9796989  40.5488928
  29.6148074   2.5085648  40.6053991  31.1716347   0.8090002  41.8588944
  31.6967671   1.1477275  41.1338264  31.0838699  -0.1262983  41.6752079
  22.8557007   6.8761985  46.2184198  22.4161998   6.3838364  46.9117054
  23.6065124   6.3334953  45.9776273  15.3349346   3.0673526  46.2208826
  16.1607366   2.7677298  45.8407469  14.9843398   2.2981149  46.6698614
  20.3030880   2.4199994  48.2906499  19.6810889   1.7570699  47.9908727
  20.9735746   2.4461126  47.6080147  19.8644386   0.9703918  41.7664960
  20.0132507   1.6539382  41.1131632  20.6710830   0.9509008  42.2814415
  32.4826325   0.7112314  54.7214892  32.1911133   1.0742294  55.5578353
  31.8698456  -0.0020678  54.5428224  23.3639792   3.4652048  39.2376707
  22.7913759   4.0842235  38.7847179  23.9372586   4.0151410  39.7716629
  26.5837052   3.7489198  40.3685289  27.5167725   3.6834760  40.5718165
  26.4960265   4.5845465  39.9099822  29.2125068   3.0655069  37.3289237
  29.1338700   2.7314932  38.2224995  30.0334735   3.5576837  37.3280709
  15.6470057   5.1986141  47.9422640  15.5124525   4.4386541  47.3760638
  15.2302119   5.9227040  47.4751429  26.7829020   0.3823064  36.9499215
  27.4864870   0.5873067  37.5656871  26.0591669   0.9499826  37.2148299
  18.8039183   6.0955458  48.1541083  18.6871567   7.0400890  48.0519773
  17.9831629   5.7929019  48.5426882  28.6915718   0.8205593  38.9997675
  29.5261322   0.3886792  38.8175150  28.5300061   0.6487607  39.9274570
  28.3461610  -2.6762293  40.3654015  28.2910414  -2.8418022  39.4242459
  27.7207665  -1.9686261  40.5216204  19.8293697   6.7483719  51.3697011
  20.7320944   6.7807330  51.6863506  19.6031067   5.8184170  51.3843347
  21.5847299   5.5014706  48.0307090  20.6342930   5.5016568  47.9171462
  21.8879785   4.7547441  47.5143124  37.3199993  11.3375244  49.0952852
  37.9578403  11.2181992  48.3916192  37.2020836  12.2856088  49.1540804
  34.1289699  11.2902672  49.0314377  33.7908211  11.1743737  48.1434912
  34.9979467  10.8893838  49.0115383  29.9876515  13.1438149  45.0211268
  29.4241380  13.0528086  44.2527556  29.8728910  12.3238053  45.5013760
  34.6109482  12.4437524  54.9900582  34.5998123  12.0490322  54.1181086
  34.7730121  11.7103597  55.5834354  27.5340947  14.6389340  47.8595488
  28.3262239  14.2980165  47.4441788  27.7737597  14.7484316  48.7797642
  29.4931701  13.8998254  40.7312867  30.2662577  13.3527241  40.5925743
  29.8457099  14.7642503  40.9427328  31.3316743  15.2274636  53.9379766
  31.0406609  16.1320267  53.8226433  31.9673728  15.2691164  54.6523836
  32.2572950  12.6051485  50.5281126  32.8536522  12.3807507  49.8138089
  32.3147922  11.8636230  51.1306574  31.8297978  10.0590920  38.3631317
  32.0823499   9.5372441  37.6014780  30.8922537   9.8957065  38.4658001
  36.8741261   9.0626698  46.1706060  37.6604350   8.6446121  45.8196477
  37.1379966   9.9672790  46.3387709  42.2749688   9.0001931  47.0739039
  43.0074860   8.4301148  47.3076868  41.5189044   8.6123532  47.5145544
  31.5494267  11.9619026  40.5655692  31.4330525  11.2863929  41.2336776
  31.6596527  11.4751400  39.7487845  33.8925808  11.4229173  44.2702381
  33.5284015  10.8959794  44.9815303  34.7492924  11.0327642  44.0968867
  39.7975109   2.7123506  51.5333647  39.4658433   3.5818916  51.3094862
  39.2020722   2.3959790  52.2127678  33.5331295   6.4519073  39.2663730
  33.7005697   7.3199309  39.6334201  33.3428464   6.6146354  38.3425019
  36.2906628  14.9136051  50.9329560  35.9907351  15.8161090  50.8245367
  35.9457688  14.6468235  51.7850713  29.7419110  11.3649848  46.9666264
  28.8169606  11.2326062  47.1743956  29.9903523  12.1444068  47.4636207
  39.6903772   7.4318592  48.6126997  38.7820649   7.3634000  48.3185758
  39.6391368   7.9090537  49.4408823  33.5120516   8.9076730  40.2510396
  33.3920141   9.3533781  41.0895877  32.8173104   9.2562048  39.6923935
  27.1027921  11.0083122  47.8010054  27.2320302  11.2617601  48.7149465
  26.4225372  11.6010830  47.4814709  33.7644638   8.8508237  56.5561895
  32.9877972   9.4102157  56.5464759  34.4035201   9.3365020  57.0776765
  41.5565418   5.6335030  50.3904871  40.9139799   5.9267563  49.7444666
  41.0520347   5.5187950  51.1958068  39.2105582   9.3798203  41.0790731
  40.1223438   9.6125590  40.9038428  38.7015229   9.9635247  40.5165809
  32.0191010  11.6593691  56.1179862  32.7605694  12.1978735  55.8414685
  31.3127996  12.2859979  56.2751413  37.4946350  13.8022831  54.7152023
  37.9029706  13.3605242  53.9706655  36.7723611  13.2275459  54.9686216
  33.8477420   8.7395438  52.0885580  34.6938615   9.1634851  52.2320229
  33.7876057   8.0829062  52.7824143  37.8175164  14.3624022  48.4704312
  37.1884027  14.5269736  47.7680380  37.4300826  14.7765631  49.2415276
  36.9976865   6.3999806  53.7466754  36.7537797   7.1541867  53.2101029
  37.2736796   6.7785154  54.5814001  38.9515328  12.9438419  52.4244019
  39.1632223  13.5870178  51.7478400  38.9045076  12.1100735  51.9565949
  36.5541557   5.5556239  49.3280591  35.6926036   5.8537493  49.6197329
  36.5803992   5.7726638  48.3961624  33.3703126  14.0998430  45.7354397
  33.8341472  14.3786133  44.9459020  33.1059924  13.1981874  45.5527488
  30.2627207  13.6469911  48.6734160  30.8328564  14.0757180  48.0351645
  30.8535319  13.3652496  49.3718346  32.3072012  10.2221582  42.5443962
  33.0096056  10.6742626  43.0117889  31.9752641   9.5805401  43.1723855
  30.7552374   8.8133339  56.9195172  30.1251034   9.4949620  57.1530568
  30.6488462   8.7016420  55.9748310  26.0497346   8.4805135  47.8461096
  25.2596400   8.7362663  47.3701206  26.5408594   9.2953473  47.9513136
  40.0661156  15.8210374  50.5966377  40.8878600  15.4190561  50.3149058
  40.0623559  15.7178608  51.5482492  28.0012092   8.8449714  44.8044572
  27.2043255   8.9568408  45.3228068  27.7737684   9.1836366  43.9385463
  33.8317759  15.3694417  52.7527087  33.8962192  15.8314825  53.5885259
  33.1228683  14.7391782  52.8809397  24.3335049   8.7335625  50.2776087
  24.5843088   9.6182635  50.5433663  24.8694598   8.5540227  49.5051178
  48.1567149  12.1649122  46.9451348  47.4030857  11.5956521  46.7895353
  48.2914690  12.1311787  47.8921983  26.9995174  14.5537963  43.1933993
  27.5119695  15.3481213  43.3439557  27.6517887  13.8564253  43.1267594
  32.9501078   4.5311984  56.8740679  33.6910791   5.1319137  56.7945142
  33.1819000   3.7889622  56.3158722  28.0942416   9.7168351  55.1518909
  27.9795931   8.8153608  55.4526008  27.2386933   9.9632048  54.8003725
  35.1734253  17.6586091  56.7506410  34.7298108  16.8722470  56.4327314
  35.8351467  17.8465242  56.0850300  37.2715491  17.9388891  54.7787811
  37.2533967  18.7597772  54.2868080  38.1935411  17.8142966  55.0037952
  33.7288546  15.4533021  55.6211319  34.2616882  14.6921309  55.3910627
  33.2002627  15.1606673  56.3635474  36.8958241   0.5593087  51.1504961
  36.5522510   1.4494728  51.0744071  37.2637203   0.3694744  50.2874546
  24.9644091  12.8826617  43.9693563  25.8019313  13.2923626  43.7527271
  25.1422359  11.9426059  43.9393757  36.8608523  10.5501698  39.6577396
  36.3455147  11.3206302  39.8965783  36.5885832   9.8766834  40.2810457
  34.4455634   5.3951399  44.7162634  33.5897231   5.0058249  44.5368273
  34.8582586   5.4743359  43.8562420  35.9754781   2.9297742  49.1154194
  35.4719576   2.8927877  48.3021999  36.2685388   3.8390485  49.1750851
  32.2197667   3.0136472  48.1220376  33.0850664   2.8179280  47.7626265
  32.2875176   2.7846823  49.0489733  36.6494826   8.4228790  41.4837177
  36.3444962   8.7374939  42.3347320  37.6025269   8.5010210  41.5264510
  35.0941258  14.5819013  43.1330131  34.5662620  13.8471773  42.8203369
  34.5928761  15.3593690  42.8870100  40.0734104  12.7768034  48.2497177
  39.4157779  13.4667295  48.3377306  40.8774503  13.1664466  48.5931164
  29.8259986   5.2438679  45.4936743  30.4003738   5.0213861  44.7609936
  30.4130968   5.3127374  46.2465344  38.8839563  11.1312406  46.3001119
  39.3971445  11.7642398  46.8022829  39.5340787  10.5313602  45.9344479
  30.1529573   7.2743141  39.5132628  29.3166885   7.6117827  39.8341903
  30.0134343   7.1392120  38.5759765  32.1282654   2.1179928  44.2211812
  31.4747066   1.8028946  43.5968427  32.0863128   1.4955669  44.9471635
  33.2393858  12.3999223  36.1365104  32.3320920  12.1688477  36.3356253
  33.7364890  11.6036843  36.3239086  35.3620394   8.6061862  48.5459460
  34.4442955   8.8276809  48.3881148  35.7780538   8.6808172  47.6871167
  36.1455442  10.0053278  43.6762140  36.8927261  10.5174675  43.3669262
  36.4147031   9.6837330  44.5366534  39.6501359  16.1118408  44.4280262
  39.1963686  15.2709318  44.4845452  39.0195326  16.7479806  44.7655042
  38.5934279   7.0410394  45.6580929  37.8557036   6.5287780  45.9891172
  38.8461052   6.6010775  44.8464206  38.0934299  17.9494905  45.3630080
  38.3857273  18.5099962  44.6442446  38.6032919  18.2423466  46.1183239
  24.9870262  10.2217332  44.6404297  24.7894662   9.6286693  43.9155363
  24.4316926   9.9169543  45.3580235  32.9666986  10.1140439  46.7598890
  33.0215596   9.1614275  46.6841366  32.1558188  10.2699878  47.2440188
  30.9059346   8.7317499  44.5189269  30.0927211   9.0311669  44.9254461
  31.4018340   8.3373187  45.2363751  36.5033558   9.1959323  53.3504162
  36.8582945   9.4230796  54.2098628  37.1505689   9.5277700  52.7281418
  42.2331294  12.3177759  44.0553491  42.0949193  12.5079355  43.1274681
  41.8767513  13.0797142  44.5121543  30.3973421   6.3035854  50.1350503
  31.0372800   6.1624613  49.4373467  29.5650951   6.0170368  49.7589105
  42.2600674  14.3854286  49.0664763  42.6937181  14.2929575  49.9147817
  42.9732255  14.3611787  48.4284779  35.9928569  17.9856380  50.5997864
  36.0465591  18.5547316  51.3675579  35.1243350  18.1558265  50.2351901
  27.4816488   9.7481366  42.3245249  26.5514076   9.6865822  42.5415211
  27.5773960   9.2257319  41.5281890  27.4002037   6.2736179  44.9123490
  27.6608854   7.1881512  44.8032651  28.2219209   5.8060622  45.0620103
  28.8726962   7.6873936  52.0822315  29.5450016   7.4791298  51.4334964
  28.0456749   7.4896022  51.6427547  43.1216224  14.4277987  51.5997648
  43.3152114  15.3323797  51.8456923  43.0216842  13.9685406  52.4336233
  34.7752534   4.3135877  54.0987976  34.1280449   5.0125827  54.0052452
  35.5453550   4.7472021  54.4664224  38.1831332  14.5784729  57.1738529
  38.0316839  14.3495281  56.2568613  38.1736012  15.5355331  57.1869874
  34.9516669  12.1516642  52.1584795  35.8808729  12.3027802  51.9853763
  34.5307699  12.2400663  51.3033442  33.7505000  16.1767307  49.9283333
  33.6116086  15.8086091  50.8009271  32.9619597  16.6914946  49.7567291
  35.3010216  15.5548909  47.3172171  34.9660048  15.5149679  48.2129821
  34.8014161  14.8893625  46.8442581  29.2754460  10.9616539  52.8424752
  29.1374258  10.2296778  53.4436291  30.1859383  10.8725439  52.5608940
  38.2369407  12.9004944  37.5909230  37.6198578  12.1751772  37.4942283
  37.7685896  13.6614304  37.2476305  31.9036760  10.6736499  52.3308432
  32.6136379  10.0329691  52.2895050  31.8606068  10.9249394  53.2534612
  39.8923539  17.6103852  55.2515011  39.8336085  16.9263072  54.5845594
  40.2943057  18.3522842  54.7995637  30.6165694   7.6601717  54.1504071
  30.0803051   7.2092455  54.8025667  30.0282403   7.7947625  53.4074535
  30.0267953   7.1190368  36.7130535  29.1497420   6.9979169  36.3492781
  30.5025706   6.3276446  36.4609423  39.8940946  15.5743436  53.4828990
  39.0067725  15.2369358  53.6055389  40.4639497  14.8426467  53.7197756
  21.5470093  11.9067528  46.8072042  22.2341133  11.5929258  46.2193057
  21.3918222  12.8108892  46.5339293  26.3504815   6.7957724  51.2357066
  26.2663004   6.1883394  50.5007476  25.5287522   7.2866743  51.2366562
  36.5228529   5.2811288  46.6027261  37.0197229   4.5281250  46.2828331
  35.7515511   5.3175604  46.0370470  44.3758287  10.9851653  48.2445552
  44.3648163  11.8676369  47.8739485  43.5075666  10.6323204  48.0500089
  37.6058310  14.0382975  44.1765684  36.6714589  14.1584437  44.0070388
  37.7834979  13.1355442  43.9125694  33.1063498   7.4228671  46.3298945
  32.7361286   6.8699711  47.0179851  33.6022591   6.8186804  45.7773945
  40.9930861   9.8800294  44.7115718  41.4591314  10.7128286  44.6376021
  41.4438362   9.4145276  45.4160977  38.9647524   2.2480881  48.7506620
  38.0510604   2.4785108  48.9188826  39.3940626   2.3319325  49.6020652
  38.7353983  10.4370773  51.2506514  38.0825433  10.6846681  50.5958966
  39.1134363   9.6234911  50.9168991  35.6961157  20.4730466  45.3534684
  35.8783551  19.6552122  45.8162436  36.5194143  20.6898159  44.9159574
  34.7841556  11.1790584  57.7372551  34.1082193  11.0784714  58.4074926
  35.6069190  11.0229798  58.2008548  26.5320415  17.4162521  50.3585066
  27.1173852  16.6706209  50.4912970  26.3345253  17.7266478  51.2421730
  21.1238069   9.9868121  49.0789509  21.1622169   9.4531712  49.8726627
  20.6178362   9.4603327  48.4600486  28.5028832   4.8332662  52.5752051
  28.5670158   5.6947492  52.1629449  28.4395952   4.2206663  51.8424410
  27.9781104   6.9055794  56.2225086  28.6053143   6.5232871  56.8362610
  27.1209023   6.6869996  56.5880778  38.3775213  17.3118769  57.8278821
  38.9215117  17.9248728  57.3333776  37.7962058  17.8698348  58.3445834
  24.7546647   8.7132223  42.1543440  25.0500088   7.8042902  42.1010494
  23.8534683   8.6919963  41.8324443  36.6632726  20.4339487  48.9593849
  36.5383865  19.6329227  48.4504794  37.3211817  20.9285681  48.4707819
  28.2840894   6.7888220  48.1370989  27.5627480   7.4024187  47.9978462
  29.0734150   7.3245985  48.0587635  38.7267634  18.2348507  50.5873399
  37.7797970  18.1153859  50.5151726  39.0750407  17.3471005  50.6699660
  31.0867208   4.1242646  54.4111641  31.6101609   4.3704943  55.1737950
  30.8679541   4.9562681  53.9914778  26.4834489   6.3946321  42.2782766
  26.1547195   5.5143700  42.0957871  26.8373859   6.3393990  43.1659155
  35.7314068  18.0301224  46.7877751  35.5839030  17.1017931  46.9685321
  36.5567561  18.0521314  46.3034826  29.5976312   6.6819291  42.6458243
  29.9372384   7.2105212  41.9236852  30.0448432   7.0199697  43.4216810
  39.3348189  18.8529782  47.8742624  40.2594737  18.6472644  47.7367075
  39.1663493  18.6046183  48.7831965  32.2919753   5.0656341  52.0961311
  31.9516573   4.2664154  52.4981991  31.5858759   5.3658052  51.5238144
  32.9436224   2.1505654  50.5488634  33.7662294   1.6766132  50.4267525
  33.1874288   2.9296138  51.0487321  31.5844459   5.1793912  40.8451536
  32.3052821   5.5575165  40.3415253  30.9609763   5.8982789  40.9486514
  35.7275582   5.8839061  41.7809868  35.9439196   6.7663699  41.4798696
  35.2469649   5.4925275  41.0515510  30.4674803   8.8424774  48.3580613
  30.3219384   9.1565078  49.2504894  29.9900007   9.4609675  47.8051512
  32.3271186   5.8327322  48.4061502  32.3132755   4.9368416  48.0693800
  33.0443614   5.8397986  49.0399789  34.1797317   6.2664663  50.4514630
  33.9215095   7.1881733  50.4498960  33.6482357   5.8695097  51.1415094
  24.9420465  11.3830119  51.2968274  24.3973933  12.1589927  51.4288548
  25.8199815  11.7300923  51.1387396  31.7308082   4.7141703  43.6749073
  31.8523993   3.7858349  43.8739960  31.4410124   4.7280389  42.7627388
  34.5999272   2.3996613  46.8115792  34.6220969   2.4635946  45.8567772
  35.0167331   1.5601122  47.0056299  44.9782897  12.1351873  44.8495015
  45.4214043  11.3859198  44.4514138  44.1009407  12.1262009  44.4668747
  25.7286487  10.5100015  54.1898431  24.9868223  10.6582650  54.7763061
  25.4079231  10.7708281  53.3265180  24.3751706  16.3151770  47.1797759
  23.5383614  15.8873945  46.9981760  24.3475351  16.5084214  48.1168550
  31.2149162   6.2273700  57.8839005  31.2637317   7.1035823  57.5016775
  31.7571676   5.6851093  57.3110648  41.7004007  16.7714823  57.1640142
  40.9099551  16.7538962  56.6244642  41.4637362  17.3103117  57.9189179
  41.8201882  13.6207290  54.4772871  41.8699887  13.4557297  55.4188394
  41.7115806  12.7534549  54.0870752  39.1105645   9.6038218  55.7932178
  40.0115507   9.4644683  55.5016175  39.1853619   9.7692673  56.7330355
  33.4448450   6.9805072  54.6385364  32.5751759   7.2738639  54.3667952
  33.6807930   7.5645517  55.3592628  43.3220079  16.0404231  54.7214892
  43.0304887  16.4034212  55.5578353  42.7092210  15.3271240  54.5428224
  44.5215761  13.6057111  47.2417463  45.3562653  14.0446915  47.4055023
  44.6574890  13.1295764  46.4225708  41.5707267  11.1636846  53.1894950
  42.0461389  11.3564492  52.3813802  40.6472833  11.2196032  52.9438334
  28.4590774  12.3261013  42.7726029  28.2136816  11.4223343  42.9706239
  28.6286688  12.3278163  41.8305507  36.1487484   3.1984689  52.1550784
  36.6669428   3.9345716  51.8297273  35.7942617   3.5048683  52.9897543
  27.7286421   8.0589371  40.2712190  27.0355666   8.1333726  39.6152226
  27.4838173   7.2949714  40.7933707  40.2708936   8.0402606  51.4223256
  41.2226359   8.1400704  51.4435480  40.1012387   7.2480874  51.9321340
  38.2923316   5.1258189  51.6082657  37.6973248   5.4063202  50.9129146
  38.0073013   5.6152090  52.3799398  42.7497014  11.2608726  50.5365556
  42.7173334  10.3224726  50.7225239  43.3597638  11.3392762  49.8031380
  34.5880345  10.1304779  36.5792760  35.5339450  10.0010987  36.6481178
  34.2094590   9.3919440  37.0562188  42.8991503   8.0519769  50.5823839
  42.3830551   7.2678226  50.3953768  43.7831451   7.7238486  50.7470358
  40.5602230   1.7960785  46.5419651  40.3627051   1.4875873  47.4262983
  41.1701935   2.5222424  46.6717581  48.5673564  12.3224732  49.6771592
  49.2976952  12.0610021  50.2379296  47.9580509  11.5853454  49.7173660
  46.6488861  10.4632595  50.2746044  45.9222025  10.3288560  49.6662535
  46.2336148  10.7709424  51.0802762  34.4719038  14.1822525  58.0393417
  35.3922047  14.3601124  58.2333463  34.4368621  13.2378570  57.8873116
  32.7723262   8.0554755  36.5147645  31.8654718   7.7587868  36.5910358
  33.0499243   7.7584573  35.6481931  23.6901203   9.3761118  46.9646691
  23.3703987   8.5226427  46.6721065  23.1434631   9.5909697  47.7204659
  27.4681110  12.0923559  50.6816198  27.6867120  13.0240667  50.7004232
  27.8806884  11.7331534  51.4671002  34.3885328   2.5991645  42.6691886
  33.5786056   2.2538730  43.0447132  35.0769745   2.2899188  43.2579498
  36.3175876   1.6769692  44.2916183  36.8706915   2.0965145  44.9506206
  36.5545963   0.7505440  44.3339139  31.5422047   4.9141690  36.6559624
  32.4041211   5.2396589  36.9155441  31.7272391   4.1273186  36.1432690
  23.5589463  12.9964030  48.9339813  22.8652934  12.5817983  48.4209767
  24.3062454  13.0384566  48.3373232  39.6954683   3.7870217  43.7994847
  39.1153352   4.4455021  43.4172899  39.4290616   2.9647561  43.3882265
  38.1458250   3.1875274  46.0016167  38.6458028   3.2991809  45.1930486
  38.7893858   2.8836327  46.6416976  32.2040245  11.0953904  58.8884008
  31.7207327  11.8954264  59.0947897  32.2901184  11.1061849  57.9351452
  25.4726205  12.9282284  46.8105828  25.4496893  13.0269971  45.8587711
  25.7826842  13.7747434  47.1322994  28.1313583  14.9858439  50.9252442
  29.0856836  14.9542381  50.8582374  27.9326107  14.5249062  51.7402668
  28.7212965  13.5559555  53.4923240  29.5405854  14.0503633  53.5158077
  28.9949773  12.6391523  53.4640807  38.4779561   5.9470307  42.8551195
  37.5905416   6.2319958  42.6371390  38.8933550   5.7864070  42.0078472
  41.8294097   5.9716828  46.5705535  42.6054488   6.4613280  46.8430151
  41.1042232   6.3974882  47.0277404  44.2666656   6.6844447  47.6279475
  44.8611147   6.4440183  46.9172783  44.3393240   5.9651578  48.2553011
  38.4520585  11.4624843  43.0701485  38.3955786  11.9193394  42.2309118
  39.0048927  10.7015528  42.8924328  42.2625391   7.2514575  43.8951605
  42.0062325   6.8511211  44.7259813  41.6378259   7.9658369  43.7701744
  46.5737729   9.9910648  46.4022896  46.0137287  10.0603837  47.1754458
  45.9681232   9.8151633  45.6822393  39.1855364  12.6529624  40.3654015
  39.1304168  12.4873896  39.4242459  38.5601420  13.3605657  40.5216204
  23.9747879   7.8897689  54.1915437  24.6206743   7.3796643  54.6802662
  23.7665030   8.6266370  54.7658862  36.5001271  14.9578536  59.6907577
  37.3692431  15.1319188  59.3294212  36.0208023  15.7772953  59.5683307
  32.4951490   2.1537733  39.9439333  32.4830160   3.0979573  40.1007604
  33.3874912   1.9707879  39.6498794  48.1593747  26.6667162  49.0952852
  48.7972157  26.5473909  48.3916192  48.0414590  27.6148006  49.1540804
  44.9683454  26.6194590  49.0314377  44.6301965  26.5035655  48.1434912
  45.8373222  26.2185755  49.0115383  45.4503237  27.7729442  54.9900582
  45.4391877  27.3782240  54.1181086  45.6123876  27.0395514  55.5834354
  42.1710498  30.5566554  53.9379766  41.8800364  31.4612185  53.8226433
  42.8067482  30.5983081  54.6523836  43.0966704  27.9343402  50.5281126
  43.6930277  27.7099425  49.8138089  43.1541676  27.1928148  51.1306574
  53.1143443  24.3293849  47.0739039  53.8468615  23.7593066  47.3076868
  52.3582799  23.9415450  47.5145544  50.6368863  18.0415423  51.5333647
  50.3052188  18.9110834  51.3094862  50.0414477  17.7251707  52.2127678
  47.1300383  30.2427969  50.9329560  46.8301106  31.1453008  50.8245367
  46.7851442  29.9760152  51.7850713  50.5297527  22.7610509  48.6126997
  49.6214404  22.6925918  48.3185758  50.4785122  23.2382454  49.4408823
  37.9421675  26.3375040  47.8010054  38.0714056  26.5909518  48.7149465
  37.2619127  26.9302748  47.4814709  44.6038392  24.1800155  56.5561895
  43.8271726  24.7394075  56.5464759  45.2428955  24.6656938  57.0776765
  52.3959173  20.9626948  50.3904871  51.7533553  21.2559481  49.7444666
  51.8914101  20.8479868  51.1958068  42.8584765  26.9885608  56.1179862
  43.5999449  27.5270652  55.8414685  42.1521750  27.6151897  56.2751413
  48.3340104  29.1314749  54.7152023  48.7423460  28.6897159  53.9706655
  47.6117366  28.5567376  54.9686216  44.6871174  24.0687356  52.0885580
  45.5332369  24.4926769  52.2320229  44.6269812  23.4120980  52.7824143
  48.6568919  29.6915939  48.4704312  48.0277781  29.8561654  47.7680380
  48.2694581  30.1057549  49.2415276  52.5358151  30.6270377  45.8248676
  51.8509189  31.0069279  45.2745709  52.6202000  31.2365704  46.5580624
  47.8370620  21.7291724  53.7466754  47.5931551  22.4833784  53.2101029
  48.1130550  22.1077072  54.5814001  49.7909082  28.2730336  52.4244019
  50.0025978  28.9162096  51.7478400  49.7438831  27.4392653  51.9565949
  47.3935311  20.8848157  49.3280591  46.5319790  21.1829410  49.6197329
  47.4197746  21.1018556  48.3961624  41.1020962  28.9761829  48.6734160
  41.6722319  29.4049097  48.0351645  41.6929074  28.6944414  49.3718346
  41.5946128  24.1425256  56.9195172  40.9644789  24.8241537  57.1530568
  41.4882216  24.0308338  55.9748310  36.8891101  23.8097053  47.8461096
  36.0990155  24.0654581  47.3701206  37.3802348  24.6245390  47.9513136
  50.9054910  31.1502292  50.5966377  51.7272354  30.7482479  50.3149058
  50.9017313  31.0470526  51.5482492  44.6711514  30.6986335  52.7527087
  44.7355946  31.1606742  53.5885259  43.9622438  30.0683700  52.8809397
  58.9960903  27.4941040  46.9451348  58.2424612  26.9248438  46.7895353
  59.1308445  27.4603705  47.8921983  40.8726871  18.4446022  59.2820423
  40.4793817  17.8912221  59.9568067  41.6893011  18.7556601  59.6726940
  43.7894832  19.8603901  56.8740679  44.5304545  20.4611055  56.7945142
  44.0212755  19.1181539  56.3158722  38.9336170  25.0460269  55.1518909
  38.8189685  24.1445526  55.4526008  38.0780688  25.2923965  54.8003725
  46.0128008  32.9878009  56.7506410  45.5691862  32.2014388  56.4327314
  46.6745221  33.1757159  56.0850300  48.1109246  33.2680809  54.7787811
  48.0927721  34.0889690  54.2868080  49.0329166  33.1434884  55.0037952
  44.5682300  30.7824938  55.6211319  45.1010637  30.0213227  55.3910627
  44.0396381  30.4898590  56.3635474  47.7351995  15.8885004  51.1504961
  47.3916264  16.7786646  51.0744071  48.1030958  15.6986662  50.2874546
  45.2849389  20.7243316  44.7162634  44.4290985  20.3350167  44.5368273
  45.6976341  20.8035277  43.8562420  46.8148535  18.2589660  49.1154194
  46.3113331  18.2219795  48.3021999  47.1079142  19.1682402  49.1750851
  50.9127859  28.1059951  48.2497177  50.2551533  28.7959213  48.3377306
  51.7168258  28.4956383  48.5931164  46.2014148  23.9353780  48.5459460
  45.2836710  24.1568727  48.3881148  46.6174292  24.0100090  47.6871167
  49.5339661  15.1478564  46.2522699  49.8398537  14.2875927  45.9648614
  50.2592265  15.7396184  46.0521692  35.8264017  25.5509250  44.6404297
  35.6288417  24.9578611  43.9155363  35.2710681  25.2461460  45.3580235
  43.8060740  25.4432357  46.7598890  43.8609350  24.4906193  46.6841366
  42.9951942  25.5991796  47.2440188  47.3427312  24.5251241  53.3504162
  47.6976700  24.7522714  54.2098628  47.9899443  24.8569618  52.7281418
  53.0994429  29.7146204  49.0664763  53.5330935  29.6221493  49.9147817
  53.8126009  29.6903704  48.4284779  46.8322323  33.3148298  50.5997864
  46.8859346  33.8839234  51.3675579  45.9637105  33.4850183  50.2351901
  39.7120717  23.0165854  52.0822315  40.3843770  22.8083216  51.4334964
  38.8850503  22.8187940  51.6427547  53.9609978  29.7569904  51.5997648
  54.1545868  30.6615715  51.8456923  53.8610596  29.2977323  52.4336233
  45.6146289  19.6427795  54.0987976  44.9674204  20.3417745  54.0052452
  46.3847304  20.0763939  54.4664224  49.0225087  29.9076647  57.1738529
  48.8710593  29.6787199  56.2568613  49.0129766  30.8647249  57.1869874
  45.7910423  27.4808560  52.1584795  46.7202483  27.6319719  51.9853763
  45.3701453  27.5692581  51.3033442  44.5898755  31.5059224  49.9283333
  44.4509841  31.1378009  50.8009271  43.8013351  32.0206864  49.7567291
  46.1403970  30.8840827  47.3172171  45.8053803  30.8441597  48.2129821
  45.6407916  30.2185543  46.8442581  40.1148214  26.2908457  52.8424752
  39.9768012  25.5588696  53.4436291  41.0253138  26.2017357  52.5608940
  42.7430515  26.0028416  52.3308432  43.4530133  25.3621609  52.2895050
  42.6999823  26.2541311  53.2534612  50.7317293  32.9395770  55.2515011
  50.6729840  32.2554990  54.5845594  51.1336812  33.6814760  54.7995637
  41.4559449  22.9893634  54.1504071  40.9196806  22.5384373  54.8025667
  40.8676157  23.1239543  53.4074535  50.7334701  30.9035354  53.4828990
  49.8461479  30.5661275  53.6055389  51.3033252  30.1718385  53.7197756
  47.3622284  20.6103205  46.6027261  47.8590983  19.8573168  46.2828331
  46.5909265  20.6467522  46.0370470  55.2152041  26.3143571  48.2445552
  55.2041917  27.1968286  47.8739485  54.3469421  25.9615122  48.0500089
  46.7234538  35.4623640  52.6048392  47.4362510  36.0971105  52.5324294
  46.2324566  35.5587506  51.7888394  41.7746451  33.2118083  53.4253963
  42.4755911  33.8454566  53.5783357  41.3041566  33.5532815  52.6649602
  49.8041279  17.5772799  48.7506620  48.8904358  17.8077026  48.9188826
  50.2334380  17.6611243  49.6020652  49.5747737  25.7662691  51.2506514
  48.9219187  26.0138598  50.5958966  49.9528117  24.9526829  50.9168991
  45.6235310  26.5082502  57.7372551  44.9475947  26.4076631  58.4074926
  46.4462944  26.3521716  58.2008548  39.3422586  20.1624579  52.5752051
  39.4063913  21.0239410  52.1629449  39.2789706  19.5498581  51.8424410
  38.8174859  22.2347712  56.2225086  39.4446898  21.8524789  56.8362610
  37.9602778  22.0161914  56.5880778  49.2168967  32.6410687  57.8278821
  49.7608871  33.2540645  57.3333776  48.6355812  33.1990265  58.3445834
  47.5026480  35.7631405  48.9593849  47.3777620  34.9621145  48.4504794
  48.1605571  36.2577598  48.4707819  49.5661389  33.5640425  50.5873399
  48.6191724  33.4445776  50.5151726  49.9144162  32.6762923  50.6699660
  41.9260962  19.4534564  54.4111641  42.4495364  19.6996860  55.1737950
  41.7073295  20.2854599  53.9914778  37.3228243  21.7238239  42.2782766
  36.9940949  20.8435617  42.0957871  37.6767614  21.6685907  43.1659155
  50.1741944  34.1821700  47.8742624  51.0988491  33.9764561  47.7367075
  50.0057247  33.9338101  48.7831965  43.1313507  20.3948259  52.0961311
  42.7910327  19.5956072  52.4981991  42.4252513  20.6949970  51.5238144
  43.7829979  17.4797571  50.5488634  44.6056048  17.0058050  50.4267525
  44.0268042  18.2588055  51.0487321  46.5669336  21.2130979  41.7809868
  46.7832951  22.0955617  41.4798696  46.0863403  20.8217192  41.0515510
  45.0191071  21.5956580  50.4514630  44.7608849  22.5173651  50.4498960
  44.4876112  21.1987015  51.1415094  45.4393027  17.7288531  46.8115792
  45.4614724  17.7927864  45.8567772  45.8561086  16.8893039  47.0056299
  55.8176651  27.4643790  44.8495015  56.2607797  26.7151116  44.4514138
  54.9403161  27.4553927  44.4668747  50.9512433  34.0174132  40.3301614
  51.6463337  34.6380825  40.5488928  51.2935583  33.1669483  40.6053991
  52.8503856  31.4673837  41.8588944  53.3755180  31.8061110  41.1338264
  52.7626208  30.5320853  41.6752079  42.0542916  21.5565618  57.8839005
  42.1031072  22.4327741  57.5016775  42.5965430  21.0143011  57.3110648
  52.5397762  32.1006741  57.1640142  51.7493305  32.0830880  56.6244642
  52.3031116  32.6395035  57.9189179  52.6595637  28.9499207  54.4772871
  52.7093642  28.7849215  55.4188394  52.5509560  28.0826466  54.0870752
  49.9499399  24.9330135  55.7932178  50.8509262  24.7936600  55.5016175
  50.0247374  25.0984590  56.7330355  44.2842204  22.3096990  54.6385364
  43.4145514  22.6030556  54.3667952  44.5201685  22.8937435  55.3592628
  54.1613834  31.3696149  54.7214892  53.8698642  31.7326129  55.5578353
  53.5485965  30.6563157  54.5428224  55.3609516  28.9349029  47.2417463
  56.1956407  29.3738833  47.4055023  55.4968645  28.4587682  46.4225708
  52.4101022  26.4928764  53.1894950  52.8855143  26.6856410  52.3813802
  51.4866587  26.5487949  52.9438334  46.9881238  18.5276607  52.1550784
  47.5063182  19.2637634  51.8297273  46.6336371  18.8340600  52.9897543
  47.2393832  14.9476890  47.6751681  47.5195586  14.2800079  48.3012107
  48.0244439  15.1405985  47.1626345  51.1102691  23.3694524  51.4223256
  52.0620114  23.4692621  51.4435480  50.9406141  22.5772792  51.9321340
  49.1317070  20.4550107  51.6082657  48.5367002  20.7355120  50.9129146
  48.8466767  20.9444008  52.3799398  53.5890769  26.5900643  50.5365556
  53.5567089  25.6516644  50.7225239  54.1991392  26.6684680  49.8031380
  53.7385257  23.3811687  50.5823839  53.2224306  22.5970143  50.3953768
  54.6225206  23.0530403  50.7470358  51.3995984  17.1252702  46.5419651
  51.2020805  16.8167790  47.4262983  52.0095690  17.8514341  46.6717581
  59.4067318  27.6516650  49.6771592  60.1370707  27.3901938  50.2379296
  58.7974264  26.9145372  49.7173660  57.4882616  25.7924513  50.2746044
  56.7615779  25.6580478  49.6662535  57.0729902  26.1001341  51.0802762
  45.3112792  29.5114442  58.0393417  46.2315801  29.6893041  58.2333463
  45.2762375  28.5670488  57.8873116  34.5294957  24.7053036  46.9646691
  34.2097741  23.8518344  46.6721065  33.9828385  24.9201614  47.7204659
  47.1569631  17.0061609  44.2916183  47.7100669  17.4257063  44.9506206
  47.3939717  16.0797357  44.3339139  43.1802730  22.9948683  60.0718947
  43.0799457  23.9443040  60.0031038  42.9624272  22.6666922  59.1995017
  50.5348438  19.1162134  43.7994847  49.9547107  19.7746938  43.4172899
  50.2684370  18.2939479  43.3882265  48.9852004  18.5167192  46.0016167
  49.4851782  18.6283727  45.1930486  49.6287612  18.2128245  46.6416976
  43.0434000  26.4245822  58.8884008  42.5601082  27.2246182  59.0947897
  43.1294939  26.4353767  57.9351452  39.5606720  28.8851472  53.4923240
  40.3799609  29.3795551  53.5158077  39.8343527  27.9683441  53.4640807
  49.3173316  21.2762225  42.8551195  48.4299171  21.5611875  42.6371390
  49.7327305  21.1155988  42.0078472  52.6687852  21.3008746  46.5705535
  53.4448242  21.7905198  46.8430151  51.9435986  21.7266800  47.0277404
  55.1060411  22.0136365  47.6279475  55.7004901  21.7732101  46.9172783
  55.1786994  21.2943495  48.2553011  48.4616529  31.0406899  36.9499215
  49.1652379  31.2456902  37.5656871  47.7379178  31.6083661  37.2148299
  53.1019145  22.5806493  43.8951605  52.8456080  22.1803128  44.7259813
  52.4772013  23.2950286  43.7701744  57.4131483  25.3202566  46.4022896
  56.8531041  25.3895755  47.1754458  56.8074987  25.1443550  45.6822393
  50.3703227  31.4789429  38.9997675  51.2048831  31.0470627  38.8175150
  50.2087570  31.3071442  39.9274570  47.3395026  30.2870454  59.6907577
  48.2086186  30.4611106  59.3294212  46.8601777  31.1064871  59.5683307
  47.1497364  14.0772428  44.1985270  46.3829760  13.5230914  44.3441952
  47.5608069  14.1494296  45.0599421  39.1539125  20.3657223  58.2890451
  40.0170586  20.0094028  58.4993776  38.5804535  20.0271118  58.9765855
  58.9987502  41.9959080  49.0952852  59.6365912  41.8765827  48.3916192
  58.8808345  42.9439924  49.1540804  56.2896991  43.1021360  54.9900582
  56.2785632  42.7074158  54.1181086  56.4517630  42.3687432  55.5834354
  57.2463582  47.4692952  40.3325733  56.5951562  48.0547032  39.9459746
  58.0407945  47.9999147  40.3920770  58.5528770  39.7210534  46.1706060
  59.3391859  39.3029957  45.8196477  58.8167475  40.6256626  46.3387709
  58.7238848  45.1583384  40.8694717  58.0884681  45.2318010  41.5815622
  58.3936254  45.7476983  40.1913796  63.9537197  39.6585767  47.0739039
  64.6862369  39.0884984  47.3076868  63.1976553  39.2707367  47.5145544
  55.5713317  42.0813008  44.2702381  55.2071524  41.5543629  44.9815303
  56.4280433  41.6911477  44.0968867  61.4762618  33.3707341  51.5333647
  61.1445942  34.2402752  51.3094862  60.8808231  33.0543625  52.2127678
  57.9694137  45.5719887  50.9329560  57.6694860  46.4744926  50.8245367
  57.6245197  45.3052070  51.7850713  61.3691281  38.0902427  48.6126997
  60.4608158  38.0217835  48.3185758  61.3178877  38.5674372  49.4408823
  52.9514917  52.3364207  43.9000528  52.8738947  53.2872032  43.9789008
  52.3476561  51.9910080  44.5575454  55.4432147  39.5092073  56.5561895
  54.6665481  40.0685993  56.5464759  56.0822710  39.9948856  57.0776765
  63.2352927  36.2918865  50.3904871  62.5927308  36.5851399  49.7444666
  62.7307856  36.1771786  51.1958068  60.8893091  40.0382039  41.0790731
  61.8010947  40.2709425  40.9038428  60.3802738  40.6219083  40.5165809
  53.6978519  42.3177526  56.1179862  54.4393203  42.8562570  55.8414685
  52.9915505  42.9443815  56.2751413  59.1733859  44.4606666  54.7152023
  59.5817215  44.0189077  53.9706655  58.4511120  43.8859294  54.9686216
  59.4962673  45.0207857  48.4704312  58.8671536  45.1853571  47.7680380
  59.1088335  45.4349467  49.2415276  63.3751905  45.9562295  45.8248676
  62.6902943  46.3361196  45.2745709  63.4595755  46.5657622  46.5580624
  58.6764374  37.0583642  53.7466754  58.4325306  37.8125702  53.2101029
  58.9524305  37.4368989  54.5814001  60.6302837  43.6022254  52.4244019
  60.8419732  44.2454014  51.7478400  60.5832585  42.7684571  51.9565949
  58.2329066  36.2140075  49.3280591  57.3713545  36.5121328  49.6197329
  58.2591500  36.4310473  48.3961624  55.0490635  44.7582265  45.7354397
  55.5128981  45.0369968  44.9459020  54.7847433  43.8565710  45.5527488
  52.4339883  39.4717174  56.9195172  51.8038543  40.1533455  57.1530568
  52.3275971  39.3600256  55.9748310  61.7448665  46.4794209  50.5966377
  62.5666109  46.0774397  50.3149058  61.7411068  46.3762444  51.5482492
  55.5105268  46.0278253  52.7527087  55.5749701  46.4898660  53.5885259
  54.8016192  45.3975618  52.8809397  55.2253286  47.6946360  42.6206067
  55.0898961  48.5397896  43.0490915  55.7663098  47.8965638  41.8572001
  51.7120626  33.7737940  59.2820423  51.3187571  33.2204139  59.9568067
  52.5286766  34.0848518  59.6726940  54.6288587  35.1895819  56.8740679
  55.3698300  35.7902972  56.7945142  54.8606509  34.4473457  56.3158722
  49.7729925  40.3752186  55.1518909  49.6583440  39.4737444  55.4526008
  48.9174442  40.6215883  54.8003725  56.8521762  48.3169927  56.7506410
  56.4085616  47.5306305  56.4327314  57.5138976  48.5049077  56.0850300
  51.6108883  49.8465728  51.2767088  52.1616309  49.7182792  50.5044082
  50.7720359  50.1460617  50.9261981  58.9503000  48.5972727  54.7787811
  58.9321476  49.4181608  54.2868080  59.8722920  48.4726802  55.0037952
  55.4076055  46.1116856  55.6211319  55.9404391  45.3505144  55.3910627
  54.8790136  45.8190508  56.3635474  58.5745750  31.2176922  51.1504961
  58.2310019  32.1078564  51.0744071  58.9424712  31.0278580  50.2874546
  58.5396032  41.2085533  39.6577396  58.0242656  41.9790138  39.8965783
  58.2673341  40.5350669  40.2810457  57.6542290  33.5881577  49.1154194
  57.1507085  33.5511712  48.3021999  57.9472897  34.4974320  49.1750851
  53.8985176  33.6720307  48.1220376  54.7638173  33.4763116  47.7626265
  53.9662685  33.4430659  49.0489733  63.5130306  43.9617888  41.5930569
  62.7359749  43.6229047  41.1485732  64.1921787  43.9670511  40.9185535
  58.3282335  39.0812625  41.4837177  58.0232471  39.3958774  42.3347320
  59.2812778  39.1594045  41.5264510  56.7728767  45.2402849  43.1330131
  56.2450129  44.5055608  42.8203369  56.2716270  46.0177525  42.8870100
  61.7521613  43.4351869  48.2497177  61.0945288  44.1251130  48.3377306
  62.5562012  43.8248301  48.5931164  51.5047495  35.9022515  45.4936743
  52.0791247  35.6797696  44.7609936  52.0918477  35.9711209  46.2465344
  60.5627072  41.7896242  46.3001119  61.0758954  42.4226234  46.8022829
  61.2128296  41.1897437  45.9344479  57.8249446  51.7680566  39.0561790
  57.1511145  52.0712263  39.6646748  58.2115268  52.5709646  38.7067247
  57.8242951  40.6637113  43.6762140  58.5714770  41.1758510  43.3669262
  58.0934540  40.3421166  44.5366534  61.3288868  46.7702243  44.4280262
  60.8751195  45.9293153  44.4845452  60.6982835  47.4063642  44.7655042
  60.2721788  37.6994229  45.6580929  59.5344545  37.1871615  45.9891172
  60.5248561  37.2594611  44.8464206  59.7721808  48.6078740  45.3630080
  60.0644782  49.1683797  44.6442446  60.2820428  48.9007301  46.1183239
  60.3733415  30.4770481  46.2522699  60.6792292  29.6167845  45.9648614
  61.0986020  31.0688101  46.0521692  54.7355433  49.3859091  46.4523533
  54.6931611  49.6119937  45.5232065  55.6518132  49.1522466  46.6009334
  58.1821067  39.8543159  53.3504162  58.5370454  40.0814632  54.2098628
  58.8293198  40.1861535  52.7281418  63.9118803  42.9761594  44.0553491
  63.7736702  43.1663190  43.1274681  63.5555022  43.7380977  44.5121543
  63.9388183  45.0438121  49.0664763  64.3724690  44.9513410  49.9147817
  64.6519764  45.0195622  48.4284779  57.6716078  48.6440216  50.5997864
  57.7253100  49.2131152  51.3675579  56.8030859  48.8142101  50.2351901
  64.8003733  45.0861822  51.5997648  64.9939623  45.9907633  51.8456923
  64.7004351  44.6269241  52.4336233  56.4540043  34.9719713  54.0987976
  55.8067958  35.6709662  54.0052452  57.2241059  35.4055857  54.4664224
  59.8618841  45.2368565  57.1738529  59.7104348  45.0079116  56.2568613
  59.8523521  46.1939166  57.1869874  55.4292509  46.8351142  49.9283333
  55.2903595  46.4669926  50.8009271  54.6407106  47.3498781  49.7567291
  56.0240661  51.9360238  41.2708870  56.1992417  51.4648282  42.0854492
  55.3373449  52.5626005  41.4990130  56.9797725  46.2132745  47.3172171
  56.6447557  46.1733515  48.2129821  56.4801670  45.5477461  46.8442581
  59.9156916  43.5588779  37.5909230  59.2986087  42.8335607  37.4942283
  59.4473405  44.3198139  37.2476305  61.5711048  48.2687687  55.2515011
  61.5123594  47.5846907  54.5845594  61.9730566  49.0106677  54.7995637
  50.5901747  55.0849601  48.0448730  50.8298345  55.7168125  48.7227748
  49.7470943  54.7337641  48.3314089  61.5728455  46.2327271  53.4828990
  60.6855234  45.8953193  53.6055389  62.1427006  45.5010303  53.7197756
  48.0292324  37.4541560  51.2357066  47.9450513  36.8467229  50.5007476
  47.2075031  37.9450578  51.2366562  55.1029609  50.8928724  50.4490234
  55.0299780  51.6983695  50.9609538  54.6607002  51.0920689  49.6238255
  54.8919388  50.1300494  43.9593055  54.1086910  50.6722174  44.0531280
  55.5912133  50.6474473  44.3587296  66.0545796  41.6435489  48.2445552
  66.0435672  42.5260204  47.8739485  65.1863175  41.2907039  48.0500089
  57.5628292  50.7915558  52.6048392  58.2756264  51.4263022  52.5324294
  57.0718321  50.8879424  51.7888394  59.2845819  44.6966810  44.1765684
  58.3502098  44.8168273  44.0070388  59.4622487  43.7939277  43.9125694
  62.6718370  40.5384130  44.7115718  63.1378823  41.3712121  44.6376021
  63.1225871  40.0729111  45.4160977  52.6140206  48.5410001  53.4253963
  53.3149665  49.1746484  53.5783357  52.1435321  48.8824733  52.6649602
  60.7394601  46.8827951  41.7101870  61.0154445  46.7684546  42.6195744
  59.8699100  46.4845436  41.6714043  60.6435033  32.9064717  48.7506620
  59.7298113  33.1368943  48.9188826  61.0728135  32.9903161  49.6020652
  60.4141492  41.0954609  51.2506514  59.7612942  41.3430516  50.5958966
  60.7921872  40.2818747  50.9168991  57.3748665  51.1314302  45.3534684
  57.5571060  50.3135958  45.8162436  58.1981652  51.3481994  44.9159574
  57.7090831  50.0582487  42.6149732  58.2378597  49.5474941  42.0019894
  57.9719051  49.7425017  43.4795265  56.4629065  41.8374420  57.7372551
  55.7869702  41.7368549  58.4074926  57.2856699  41.6813633  58.2008548
  51.0646579  51.1097604  45.3747508  50.3956954  51.5943731  44.8911548
  50.9259449  51.3566824  46.2890887  55.2051848  53.1441347  51.9730167
  55.7570156  53.3072969  52.7379252  55.5458041  53.7345785  51.3010191
  50.1816341  35.4916497  52.5752051  50.2457667  36.3531328  52.1629449
  50.1183461  34.8790499  51.8424410  49.6568613  37.5639629  56.2225086
  50.2840652  37.1816707  56.8362610  48.7996532  37.3453831  56.5880778
  58.3420235  51.0923323  48.9593849  58.2171374  50.2913062  48.4504794
  58.9999326  51.5869516  48.4707819  60.4055143  48.8932343  50.5873399
  59.4585479  48.7737694  50.5151726  60.7537916  48.0054841  50.6699660
  52.7654717  34.7826482  54.4111641  53.2889118  35.0288778  55.1737950
  52.5467050  35.6146516  53.9914778  57.4101576  48.6885059  46.7877751
  57.2626539  47.7601766  46.9685321  58.2355070  48.7105150  46.3034826
  61.0135698  49.5113618  47.8742624  61.9382246  49.3056479  47.7367075
  60.8451002  49.2630019  48.7831965  53.9707262  35.7240177  52.0961311
  53.6304082  34.9247990  52.4981991  53.2646268  36.0241888  51.5238144
  54.6223733  32.8089489  50.5488634  55.4449803  32.3349967  50.4267525
  54.8661797  33.5879973  51.0487321  55.8584826  36.9248498  50.4514630
  55.6002604  37.8465569  50.4498960  55.3269866  36.5278933  51.1415094
  60.8031015  50.0299285  43.2304715  60.9767892  49.4645708  42.4778568
  61.2959906  50.8300180  43.0484205  66.6570406  42.7935708  44.8495015
  67.1001552  42.0443033  44.4514138  65.7796916  42.7845844  44.4668747
  61.7906187  49.3466050  40.3301614  62.4857092  49.9672742  40.5488928
  62.1329337  48.4961401  40.6053991  63.6897610  46.7965755  41.8588944
  64.2148934  47.1353028  41.1338264  63.6019963  45.8612770  41.6752079
  55.3517659  50.7099829  53.9878821  55.6604785  50.4648975  54.8601521
  56.1493141  50.9146467  53.4997691  55.3738271  52.8637738  46.2184198
  54.9343261  52.3714117  46.9117054  56.1246388  52.3210706  45.9776273
  52.8212143  48.4075747  48.2906499  52.1992152  47.7446452  47.9908727
  53.4917010  48.4336879  47.6080147  52.8936671  36.8857535  57.8839005
  52.9424826  37.7619658  57.5016775  53.4359185  36.3434928  57.3110648
  63.4989391  44.2791125  54.4772871  63.5487396  44.1141132  55.4188394
  63.3903315  43.4118384  54.0870752  52.3825650  46.9579671  41.7664960
  52.5313770  47.6415135  41.1131632  53.1892093  46.9384761  42.2814415
  60.7893154  40.2622053  55.7932178  61.6903016  40.1228518  55.5016175
  60.8641128  40.4276508  56.7330355  55.1235959  37.6388908  54.6385364
  54.2539268  37.9322474  54.3667952  55.3595439  38.2229353  55.3592628
  65.0007588  46.6988067  54.7214892  64.7092396  47.0618047  55.5578353
  64.3879719  45.9855075  54.5428224  66.2003270  44.2640946  47.2417463
  67.0350162  44.7030750  47.4055023  66.3362399  43.7879600  46.4225708
  63.2494776  41.8220681  53.1894950  63.7248898  42.0148328  52.3813802
  62.3260342  41.8779867  52.9438334  57.8274993  33.8568525  52.1550784
  58.3456937  34.5929552  51.8297273  57.4730126  34.1632518  52.9897543
  58.0787587  30.2768807  47.6751681  58.3589341  29.6091996  48.3012107
  58.8638194  30.4697903  47.1626345  55.8821055  49.4527801  39.2376707
  55.3095023  50.0717988  38.7847179  56.4553849  50.0027163  39.7716629
  61.9496445  38.6986441  51.4223256  62.9013868  38.7984539  51.4435480
  61.7799896  37.9064710  51.9321340  59.9710825  35.7842024  51.6082657
  59.3760757  36.0647037  50.9129146  59.6860521  36.2735925  52.3799398
  59.1018315  49.7364951  40.3685289  60.0348988  49.6710513  40.5718165
  59.0141528  50.5721218  39.9099822  61.7306332  49.0530822  37.3289237
  61.6519963  48.7190685  38.2224995  62.5515999  49.5452590  37.3280709
  64.4284523  41.9192561  50.5365556  64.3960843  40.9808562  50.7225239
  65.0385147  41.9976598  49.8031380  64.5779012  38.7103604  50.5823839
  64.0618060  37.9262061  50.3953768  65.4618960  38.3822321  50.7470358
  62.2389739  32.4544620  46.5419651  62.0414560  32.1459708  47.4262983
  62.8489444  33.1806259  46.6717581  68.3276370  41.1216430  50.2746044
  67.6009534  40.9872395  49.6662535  67.9123657  41.4293259  51.0802762
  56.1506547  44.8406360  58.0393417  57.0709556  45.0184959  58.2333463
  56.1156130  43.8962405  57.8873116  57.9963385  32.3353527  44.2916183
  58.5494424  32.7548980  44.9506206  58.2333471  31.4089275  44.3339139
  54.0196484  38.3240600  60.0718947  53.9193211  39.2734957  60.0031038
  53.8018026  37.9958839  59.1995017  61.3742192  34.4454052  43.7994847
  60.7940861  35.1038856  43.4172899  61.1078125  33.6231397  43.3882265
  59.8245759  33.8459110  46.0016167  60.3245537  33.9575644  45.1930486
  60.4681367  33.5420163  46.6416976  53.8827754  41.7537739  58.8884008
  53.3994836  42.5538099  59.0947897  53.9688693  41.7645684  57.9351452
  60.1567070  36.6054142  42.8551195  59.2692925  36.8903793  42.6371390
  60.5721059  36.4447906  42.0078472  63.5081606  36.6300663  46.5705535
  64.2841996  37.1197116  46.8430151  62.7829741  37.0558718  47.0277404
  65.9454165  37.3428283  47.6279475  66.5398656  37.1024019  46.9172783
  66.0180749  36.6235413  48.2553011  48.1651321  51.1861894  47.9422640
  48.0305789  50.4262294  47.3760638  47.7483383  51.9102793  47.4751429
  59.3010284  46.3698817  36.9499215  60.0046134  46.5748820  37.5656871
  58.5772932  46.9375579  37.2148299  60.1308094  42.1208678  43.0701485
  60.0743295  42.5777230  42.2309118  60.6836436  41.3599363  42.8924328
  63.9412900  37.9098410  43.8951605  63.6849834  37.5095046  44.7259813
  63.3165768  38.6242204  43.7701744  68.2525238  40.6494483  46.4022896
  67.6924796  40.7187673  47.1754458  67.6468741  40.4735468  45.6822393
  51.3220447  52.0831211  48.1541083  51.2052831  53.0276643  48.0519773
  50.5012893  51.7804772  48.5426882  61.2096981  46.8081346  38.9997675
  62.0442585  46.3762545  38.8175150  61.0481324  46.6363360  39.9274570
  60.8642873  43.3113460  40.3654015  60.8091677  43.1457731  39.4242459
  60.2388929  44.0189492  40.5216204  45.6535388  38.5481524  54.1915437
  46.2994252  38.0380478  54.6802662  45.4452539  39.2850206  54.7658862
  58.1788780  45.6162371  59.6907577  59.0479940  45.7903024  59.3294212
  57.6995532  46.4356788  59.5683307  54.1738999  32.8121569  39.9439333
  54.1617669  33.7563408  40.1007604  55.0662421  32.6291714  39.6498794
  52.3474961  52.7359472  51.3697011  53.2502207  52.7683083  51.6863506
  52.1212331  51.8059923  51.3843347  54.1028563  51.4890459  48.0307090
  53.1524194  51.4892321  47.9171462  54.4061049  50.7423194  47.5143124
  57.9891118  29.4064345  44.1985270  57.2223514  28.8522832  44.3441952
  58.4001823  29.4786214  45.0599421  49.9932879  35.6949141  58.2890451
  50.8564341  35.3385946  58.4993776  49.4198290  35.3563036  58.9765855
  66.6470962  57.2778425  49.0314377  66.3089474  57.1619490  48.1434912
  67.5160731  56.8769591  49.0115383  62.5057778  59.1313902  45.0211268
  61.9422643  59.0403839  44.2527556  62.3910173  58.3113806  45.5013760
  60.0522210  60.6265093  47.8595488  60.8443502  60.2855918  47.4441788
  60.2918860  60.7360069  48.7797642  62.0112964  59.8874007  40.7312867
  62.7843840  59.3402994  40.5925743  62.3638363  60.7518256  40.9427328
  64.3479242  56.0466673  38.3631317  64.6004763  55.5248194  37.6014780
  63.4103801  55.8832818  38.4658001  64.0675531  57.9494779  40.5655692
  63.9511789  57.2739682  41.2336776  64.1777791  57.4627153  39.7487845
  66.4107072  57.4104926  44.2702381  66.0465279  56.8835547  44.9815303
  67.2674187  57.0203395  44.0968867  66.0512559  52.4394826  39.2663730
  66.2186961  53.3075062  39.6334201  65.8609728  52.6022107  38.3425019
  62.2600373  57.3525601  46.9666264  61.3350870  57.2201815  47.1743956
  62.5084786  58.1319821  47.4636207  66.0301779  54.8952483  40.2510396
  65.9101405  55.3409534  41.0895877  65.3354368  55.2437801  39.6923935
  59.6209184  56.9958875  47.8010054  59.7501565  57.2493354  48.7149465
  58.9406636  57.5886583  47.4814709  62.7808471  59.6345664  48.6734160
  63.3509828  60.0632933  48.0351645  63.3716583  59.3528249  49.3718346
  64.8253276  56.2097335  42.5443962  65.5277319  56.6618379  43.0117889
  64.4933904  55.5681154  43.1723855  58.5678610  54.4680888  47.8461096
  57.7777664  54.7238416  47.3701206  59.0589857  55.2829226  47.9513136
  60.5193355  54.8325467  44.8044572  59.7224518  54.9444161  45.3228068
  60.2918947  55.1712119  43.9385463  56.8516313  54.7211378  50.2776087
  57.1024351  55.6058388  50.5433663  57.3875861  54.5415980  49.5051178
  59.5176438  60.5413716  43.1933993  60.0300958  61.3356966  43.3439557
  60.1699151  59.8440006  43.1267594  57.4825355  58.8702370  43.9693563
  58.3200577  59.2799379  43.7527271  57.6603622  57.9301812  43.9393757
  66.9636898  51.3827152  44.7162634  66.1078494  50.9934002  44.5368273
  67.3763850  51.4619112  43.8562420  64.7378930  49.0012225  48.1220376
  65.6031927  48.8055033  47.7626265  64.8056439  48.7722576  49.0489733
  62.3441249  51.2314433  45.4936743  62.9185001  51.0089614  44.7609936
  62.9312232  51.3003127  46.2465344  62.6710836  53.2618894  39.5132628
  61.8348149  53.5993580  39.8341903  62.5315606  53.1267873  38.5759765
  64.6463917  48.1055681  44.2211812  63.9928329  47.7904699  43.5968427
  64.6044391  47.4831422  44.9471635  65.7575122  58.3874976  36.1365104
  64.8502184  58.1564230  36.3356253  66.2546154  57.5912596  36.3239086
  67.8801657  54.5937615  48.5459460  66.9624219  54.8152562  48.3881148
  68.2961801  54.6683925  47.6871167  66.9363355  58.4887571  40.6589094
  66.0274575  58.2046604  40.7561564  66.9658439  58.9086650  39.7992401
  57.5051526  56.2093085  44.6404297  57.3075926  55.6162446  43.9155363
  56.9498190  55.9045296  45.3580235  65.4848249  56.1016192  46.7598890
  65.5396859  55.1490028  46.6841366  64.6739451  56.2575631  47.2440188
  63.4240609  54.7193252  44.5189269  62.6108475  55.0187422  44.9254461
  63.9199603  54.3248940  45.2363751  62.9154684  52.2911607  50.1350503
  63.5554063  52.1500366  49.4373467  62.0832215  52.0046121  49.7589105
  63.6914988  61.5914038  46.2485496  64.4855586  61.0964358  46.0468071
  62.9806680  61.0631901  45.8853201  59.9997751  55.7357119  42.3245249
  59.0695340  55.6741575  42.5415211  60.0955223  55.2133072  41.5281890
  59.9183300  52.2611932  44.9123490  60.1790118  53.1757265  44.8032651
  60.7400473  51.7936375  45.0620103  61.3908226  53.6749689  52.0822315
  62.0631279  53.4667052  51.4334964  60.5638012  53.4771775  51.6427547
  62.5449217  53.1066121  36.7130535  61.6678683  52.9854922  36.3492781
  63.0206970  52.3152199  36.4609423  54.0651357  57.8943281  46.8072042
  54.7522397  57.5805011  46.2193057  53.9099485  58.7984645  46.5339293
  58.8686079  52.7833477  51.2357066  58.7844268  52.1759147  50.5007476
  58.0468785  53.2742496  51.2366562  65.6244762  53.4104424  46.3298945
  65.2542549  52.8575464  47.0179851  66.1203854  52.8062557  45.7773945
  53.6419333  55.9743874  49.0789509  53.6803432  55.4407465  49.8726627
  53.1359626  55.4479080  48.4600486  61.0210095  50.8208415  52.5752051
  61.0851422  51.6823245  52.1629449  60.9577215  50.2082416  51.8424410
  57.2727911  54.7007976  42.1543440  57.5681352  53.7918655  42.1010494
  56.3715946  54.6795716  41.8324443  60.8022158  52.7763973  48.1370989
  60.0808743  53.3899941  47.9978462  61.5915413  53.3121738  48.0587635
  59.0015752  52.3822074  42.2782766  58.6728458  51.5019453  42.0957871
  59.3555123  52.3269743  43.1659155  62.1157575  52.6695044  42.6458243
  62.4553648  53.1980965  41.9236852  62.5629696  53.0075450  43.4216810
  64.8101016  51.0532094  52.0961311  64.4697836  50.2539907  52.4981991
  64.1040022  51.3533805  51.5238144  65.4617488  48.1381407  50.5488634
  66.2843557  47.6641885  50.4267525  65.7055551  48.9171891  51.0487321
  64.1025722  51.1669665  40.8451536  64.8234085  51.5450918  40.3415253
  63.4791027  51.8858542  40.9486514  62.9856067  54.8300527  48.3580613
  62.8400647  55.1440831  49.2504894  62.5081270  55.4485428  47.8051512
  64.8452450  51.8203075  48.4061502  64.8314018  50.9244169  48.0693800
  65.5624878  51.8273739  49.0399789  66.6978580  52.2540416  50.4514630
  66.4396358  53.1757486  50.4498960  66.1663621  51.8570850  51.1415094
  57.4601729  57.3705872  51.2968274  56.9155197  58.1465680  51.4288548
  58.3381079  57.7176676  51.1387396  64.2489345  50.7017456  43.6749073
  64.3705257  49.7734102  43.8739960  63.9591388  50.7156142  42.7627388
  67.1180536  48.3872366  46.8115792  67.1402233  48.4511699  45.8567772
  67.5348595  47.5476875  47.0056299  58.6924364  64.3841197  46.2208826
  59.5182384  64.0844969  45.8407469  58.3418416  63.6148819  46.6698614
  56.8932969  62.3027523  47.1797759  56.0564878  61.8749698  46.9981760
  56.8656615  62.4959967  48.1168550  60.9772037  58.3136766  42.7726029
  60.7318079  57.4099096  42.9706239  61.1467952  58.3153917  41.8305507
  60.2467685  54.0465124  40.2712190  59.5536930  54.1209479  39.6152226
  60.0019437  53.2825467  40.7933707  67.1061608  56.1180532  36.5792760
  68.0520713  55.9886740  36.6481178  66.7275853  55.3795194  37.0562188
  65.2904526  54.0430508  36.5147645  64.3835981  53.7463621  36.5910358
  65.5680507  53.7460326  35.6481931  56.2082466  55.3636871  46.9646691
  55.8885250  54.5102180  46.6721065  55.6615894  55.5785450  47.7204659
  59.9862374  58.0799312  50.6816198  60.2048383  59.0116420  50.7004232
  60.3988147  57.7207287  51.4671002  66.9066591  48.5867398  42.6691886
  66.0967320  48.2414483  43.0447132  67.5951008  48.2774941  43.2579498
  64.0603310  50.9017443  36.6559624  64.9222474  51.2272342  36.9155441
  64.2453654  50.1148939  36.1432690  56.0770726  58.9839783  48.9339813
  55.3834197  58.5693736  48.4209767  56.8243717  59.0260319  48.3373232
  57.9907469  58.9158037  46.8105828  57.9678157  59.0145724  45.8587711
  58.3008105  59.7623187  47.1322994  56.4929143  53.8773442  54.1915437
  57.1388006  53.3672396  54.6802662  56.2846294  54.6142123  54.7658862
  65.0132753  48.1413486  39.9439333  65.0011423  49.0855326  40.1007604
  65.9056175  47.9583632  39.6498794  31.2727409  -1.3157506  30.6245834
  31.1951439  -0.3649680  30.7034315  30.6689053  -1.6611633  31.2820761
  28.9114239   1.4327888  34.7694036  29.1510837   2.0646413  35.4473055
  28.0683435   1.0815928  35.0559396  29.3859071  -2.5424109  32.0992815
  28.7169446  -2.0577982  31.6156855  29.2471941  -2.2954889  33.0136193
  33.5264340  -0.5080366  38.6975473  34.0782648  -0.3448744  39.4624558
  33.8670533   0.0824072  38.0255498  33.6950763  -0.7883974  32.9429504
  33.2555753  -1.2807596  33.6362361  34.4458880  -1.3311007  32.7021579
  26.4863813  -2.4659819  34.6667947  26.3518281  -3.2259418  34.1005945
  26.0695875  -1.7418919  34.1996736  29.6432939  -1.5690502  34.8786389
  29.5265323  -0.6245070  34.7765080  28.8225385  -1.8716941  35.2672189
  30.6687453  -0.9162240  38.0942318  31.5714700  -0.8838630  38.4108813
  30.4424823  -1.8461789  38.1088654  48.1593748   3.6729285  35.8198159
  48.7972158   3.5536032  35.1161499  48.0414591   4.6210129  35.8786111
  44.9683455   3.6256713  35.7559683  44.6301966   3.5097777  34.8680218
  45.8373223   3.2247878  35.7360690  40.8270270   5.4792189  31.7456574
  40.2635136   5.3882126  30.9772862  40.7122666   4.6592094  32.2259067
  45.4503238   4.7791564  41.7145889  45.4391879   4.3844363  40.8426393
  45.6123877   4.0457637  42.3079660  38.3734702   6.9743381  34.5840795
  39.1655994   6.6334205  34.1687094  38.6131353   7.0838356  35.5042948
  46.4069829   9.1463157  27.0571039  45.7557809   9.7317237  26.6705053
  47.2014192   9.6769352  27.1166077  40.3325456   6.2352294  27.4558174
  41.1056332   5.6881281  27.3171049  40.6850855   7.0996543  27.6672635
  42.1710499   7.5628676  40.6625073  41.8800365   8.4674307  40.5471739
  42.8067483   7.6045204  41.3769143  43.0966706   4.9405525  37.2526433
  43.6930278   4.7161547  36.5383396  43.1541677   4.1990270  37.8551880
  42.6691734   2.3944960  25.0876624  42.9217255   1.8726481  24.3260087
  41.7316293   2.2311106  25.1903307  47.8845094   6.8353589  27.5940024
  47.2490927   6.9088215  28.3060928  47.5542501   7.4247188  26.9159103
  42.3888023   4.2973066  27.2900999  42.2724281   3.6217969  27.9582083
  42.4990283   3.8105440  26.4733152  44.7319564   3.7583213  30.9947688
  44.3677771   3.2313834  31.7060609  45.5886680   3.3681682  30.8214173
  40.5812865   3.7003889  33.6911571  39.6563362   3.5680103  33.8989263
  40.8297279   4.4798108  34.1881513  37.9421676   3.3437162  34.5255360
  38.0714058   3.5971641  35.4394772  37.2619128   3.9364870  34.2060015
  42.8584766   3.9947731  42.8425168  43.5999450   4.5332775  42.5659992
  42.1521751   4.6214020  42.9996720  48.3340105   6.1376871  41.4397330
  48.7423462   5.6959282  40.6951962  47.6117367   5.5629499  41.6931523
  48.6568920   6.6978062  35.1949619  48.0277783   6.8623776  34.4925686
  48.2694582   7.1119672  35.9660583  52.5358152   7.6332500  32.5493982
  51.8509190   8.0131401  31.9991016  52.6202001   8.2427826  33.2825930
  49.7909084   5.2792459  39.1489326  50.0025979   5.9224219  38.4723707
  49.7438832   4.4454775  38.6811256  44.2096882   6.4352470  32.4599704
  44.6735228   6.7140173  31.6704326  43.9453680   5.5335915  32.2772794
  41.1020963   5.9823952  35.3979467  41.6722320   6.4111220  34.7596951
  41.6929075   5.7006536  36.0963653  43.1465768   2.5575622  29.2689269
  43.8489811   3.0096666  29.7363195  42.8146397   1.9159441  29.8969162
  41.5946130   1.1487379  43.6440478  40.9644790   1.8303660  43.8775875
  41.4882217   1.0370461  42.6993617  36.8891102   0.8159175  34.5706402
  36.0990156   1.0716704  34.0946513  37.3802349   1.6307513  34.6758443
  50.9054912   8.1564414  37.3211683  51.7272355   7.7544602  37.0394365
  50.9017314   8.0532648  38.2727799  38.8405847   1.1803754  31.5289879
  38.0437011   1.2922449  32.0473375  38.6131440   1.5190407  30.6630770
  35.1728805   1.0689666  37.0021393  35.4236843   1.9536675  37.2678969
  35.7088353   0.8894267  36.2296485  44.3859533   9.3716565  29.3451374
  44.2505207  10.2168101  29.7736222  44.9269345   9.5735843  28.5817308
  37.8388930   6.8892003  29.9179299  38.3513451   7.6835253  30.0684864
  38.4911643   6.1918294  29.8512901  38.9336171   2.0522391  41.8764216
  38.8189686   1.1507649  42.1771314  38.0780689   2.2986088  41.5249032
  46.0128009   9.9940132  43.4751716  45.5691863   9.2076510  43.1572621
  46.6745223  10.1819282  42.8095607  48.1109247  10.2742932  41.5033117
  48.0927722  11.0951813  41.0113387  49.0329167  10.1497007  41.7283259
  44.5682301   7.7887061  42.3456626  45.1010638   7.0275349  42.1155934
  44.0396382   7.4960713  43.0880780  35.8037847   5.2180657  30.6938870
  36.6413069   5.6277666  30.4772577  35.9816115   4.2780100  30.6639064
  52.6736553   5.6388093  28.3175876  51.8965996   5.2999252  27.8731038
  53.3528034   5.6440716  27.6430841  45.9335014   6.9173053  29.8575438
  45.4056376   6.1825813  29.5448675  45.4322517   7.6947730  29.6115406
  50.9127860   5.1122074  34.9742484  50.2551534   5.8021335  35.0622613
  51.7168259   5.5018506  35.3176470  44.0787614   4.7353264  22.8610411
  43.1714676   4.5042517  23.0601560  44.5758646   3.9390883  23.0484392
  46.9855693  13.4450771  25.7807097  46.3117392  13.7482468  26.3892055
  47.3721515  14.2479851  25.4312554  45.2575848   4.8365859  27.3834401
  44.3487067   4.5524891  27.4806871  45.2870931   5.2564937  26.5237708
  50.4895115   8.4472448  31.1525569  50.0357442   7.6063358  31.2090759
  49.8589082   9.0833846  31.4900349  48.9328054  10.2848945  32.0875387
  49.2251029  10.8454002  31.3687752  49.4426675  10.5777506  32.8428546
  35.8264018   2.5571373  31.3649603  35.6288418   1.9640733  30.6400670
  35.2710682   2.2523583  32.0825542  44.9551935   6.3774602  24.7222480
  44.5171365   5.6610461  24.2628117  45.6962376   6.6050717  24.1607571
  53.0994430   6.7208326  35.7910070  53.5330936   6.6283615  36.6393124
  53.8126011   6.6965827  35.1530086  42.0127480   7.9392325  32.9730803
  42.8068079   7.4442645  32.7713378  41.3019173   7.4110188  32.6098508
  38.3210244   2.0835407  29.0490555  37.3907832   2.0219862  29.2660517
  38.4167716   1.5611359  28.2527197  53.9609979   6.7632027  38.3242955
  54.1545869   7.6677837  38.5702230  53.8610598   6.3039446  39.1581540
  49.0225088   6.9138770  43.8983836  48.8710594   6.6849321  42.9813919
  49.0129768   7.8709371  43.9115181  45.7910424   4.4870682  38.8830102
  46.7202484   4.6381842  38.7099069  45.3701454   4.5754703  38.0278749
  46.1403971   7.8902950  34.0417477  45.8053804   7.8503720  34.9375127
  45.6407917   7.2247665  33.5687888  40.1148215   3.2970580  39.5670059
  39.9768013   2.5650818  40.1681598  41.0253139   3.2079480  39.2854246
  49.0763163   5.2358984  24.3154537  48.4592334   4.5105812  24.2187590
  48.6079651   5.9968344  23.9721611  42.7430516   3.0090539  39.0553738
  43.4530135   2.3683731  39.0140357  42.6999824   3.2603434  39.9779919
  50.7317295   9.9457892  41.9760317  50.6729841   9.2617112  41.3090900
  51.1336813  10.6876882  41.5240943  50.7334702   7.9097476  40.2074297
  49.8461481   7.5723398  40.3300696  51.3033253   7.1780507  40.4443063
  32.3863849   4.2421568  33.5317349  33.0734889   3.9283298  32.9438364
  32.2311978   5.1462933  33.2584600  48.4452066   6.3737015  30.9010991
  47.5108345   6.4938478  30.7315695  48.6228734   5.4709482  30.6371001
  49.9000848   8.5598156  28.4347177  50.1760692   8.4454750  29.3441051
  49.0305347   8.1615641  28.3959350  46.8697078  11.7352692  29.3395039
  47.3984844  11.2245146  28.7265201  47.1325297  11.4195222  30.2040572
  45.6235311   3.5144625  44.4617857  44.9475948   3.4138754  45.1320232
  46.4462945   3.3583838  44.9253854  37.3714170   9.7516561  37.0830372
  37.9567607   9.0060249  37.2158277  37.1739009  10.0620518  37.9667036
  31.9631825   2.3222161  35.8034816  32.0015925   1.7885752  36.5971934
  31.4572118   1.7957367  35.1845793  49.2168969   9.6472810  44.5524128
  49.7608873  10.2602768  44.0579082  48.6355813  10.2052388  45.0691141
  35.5940403   1.0486263  28.8788747  35.8893844   0.1396942  28.8255801
  34.6928439   1.0274003  28.5569749  41.3068559   1.1778815  35.0825920
  41.1613140   1.4919118  35.9750201  40.8293763   1.7963715  34.5296818
  49.9637261  11.7069490  29.9550022  50.1374139  11.1415913  29.2023874
  50.4566153  12.5070385  29.7729512  35.7814221   3.7184159  38.0213581
  35.2367689   4.4943967  38.1533855  36.6593571   4.0654964  37.8632702
  50.9512434  11.0236254  27.0546920  51.6463338  11.6442947  27.2734235
  51.2935584  10.1731606  27.3299298  36.5680243   2.8454055  40.9143738
  35.8261979   2.9936691  41.5008368  36.2472987   3.1062321  40.0510487
  52.8503857   8.4735960  28.5834251  53.3755181   8.8123233  27.8583571
  52.7626209   7.5382975  28.3997386  37.0136857  10.7319484  32.9454132
  37.8394877  10.4323256  32.5652776  36.6630909   9.9627107  33.3943921
  35.2145462   8.6505811  33.9043066  34.3777370   8.2227985  33.7227067
  35.1869107   8.8438254  34.8413857  52.5397763   9.1068864  43.8885449
  51.7493307   9.0893002  43.3489948  52.3031118   9.6457157  44.6434486
  52.6595638   5.9561330  41.2018177  52.7093643   5.7911337  42.1433700
  52.5509561   5.0888589  40.8116058  41.5431897   8.6349876  28.4910266
  41.6920017   9.3185340  27.8376939  42.3498340   8.6154966  29.0059722
  54.1613835   8.3758271  41.4460199  53.8698643   8.7388252  42.2823660
  53.5485966   7.6625280  41.2673531  39.2984530   4.6615053  29.4971335
  39.0530572   3.7577383  29.6951545  39.4680444   4.6632204  28.5550813
  45.0427302  11.1298006  25.9622014  44.4701269  11.7488193  25.5092486
  45.6160096  11.6797368  26.4961936  48.2624562  11.4135156  27.0930596
  49.1955235  11.3480718  27.2963472  48.1747775  12.2491423  26.6345129
  50.8912579  10.7301027  24.0534544  50.8126210  10.3960890  24.9470302
  51.7122245  11.2222794  24.0526016  45.3112793   6.5176565  44.7638723
  46.2315803   6.6955164  44.9578770  45.2762376   5.5732610  44.6118423
  34.5294958   1.7115159  33.6891998  34.2097743   0.8580467  33.3966372
  33.9828386   1.9263737  34.4449965  38.3074866   4.4277600  37.4061504
  38.5260876   5.3594707  37.4249538  38.7200640   4.0685574  38.1916308
  34.3983218   5.3318070  35.6585120  33.7046690   4.9172023  35.1455074
  35.1456209   5.3738607  35.0618538  43.0434001   3.4307944  45.6129315
  42.5601083   4.2308304  45.8193204  43.1294940   3.4415889  44.6596759
  36.3119961   5.2636324  33.5351134  36.2890649   5.3624011  32.5833017
  36.6220597   6.1101475  33.8568301  38.9707339   7.3212479  37.6497749
  39.9250592   7.2896421  37.5827680  38.7719862   6.8603103  38.4647975
  39.5606721   5.8913595  40.2168546  40.3799610   6.3857674  40.2403384
  39.8343529   4.9745563  40.1886114  37.3257567  12.8632098  34.6667947
  37.1912035  12.1032499  34.1005945  36.9089630  13.5872998  34.1996736
  48.4616530   8.0469022  23.6744522  49.1652381   8.2519024  24.2902178
  47.7379179   8.6145784  23.9393605  50.3703228   8.4851551  25.7242982
  51.2048832   8.0532750  25.5420457  50.2087571   8.3133565  26.6519876
  50.0249120   4.9883664  27.0899321  49.9697924   4.8227936  26.1487765
  49.3995175   5.6959697  27.2461511  34.8141635   0.2251729  40.9160744
  35.4600499  -0.2849317  41.4047969  34.6058786   0.9620411  41.4904169
  47.3395027   7.2932576  46.4152884  48.2086187   7.4673229  46.0539519
  46.8601779   8.1126993  46.2928613  58.9987503  19.0021202  35.8198159
  59.6365913  18.8827950  35.1161499  58.8808346  19.9502046  35.8786111
  56.2896992  20.1083482  41.7145889  56.2785633  19.7136280  40.8426393
  56.4517632  19.3749555  42.3079660  53.5085489  17.7236878  25.0876624
  53.7611009  17.2018399  24.3260087  52.5710048  17.5603023  25.1903307
  58.5528771  16.7272656  32.8951367  59.3391861  16.3092079  32.5441784
  58.8167476  17.6318748  33.0633015  63.9537199  16.6647889  33.7984345
  64.6862371  16.0947106  34.0322175  63.1976554  16.2769490  34.2390851
  55.5713318  19.0875131  30.9947688  55.2071526  18.5605752  31.7060609
  56.4280434  18.6973600  30.8214173  61.4762619  10.3769463  38.2578954
  61.1445944  11.2464874  38.0340169  60.8808232  10.0605747  38.9372984
  55.2118805  14.1165031  25.9909036  55.3793208  14.9845267  26.3579507
  55.0215974  14.2792312  25.0670326  57.9694138  22.5782009  37.6574867
  57.6694862  23.4807048  37.5490674  57.6245198  22.3114193  38.5096020
  61.3691282  15.0964550  35.3372304  60.4608160  15.0279958  35.0431065
  61.3178878  15.5736495  36.1654129  55.1908026  16.5722688  26.9755703
  55.0707651  17.0179739  27.8141183  54.4960615  16.9208006  26.4169241
  55.4432148  16.5154195  43.2807201  54.6665482  17.0748115  43.2710066
  56.0822711  17.0010978  43.8022071  63.2352929  13.2980988  37.1150178
  62.5927309  13.5913521  36.4689972  62.7307857  13.1833908  37.9203375
  60.8893092  17.0444161  27.8036037  61.8010948  17.2771548  27.6283735
  60.3802739  17.6281205  27.2411116  53.6978520  19.3239649  42.8425168
  54.4393205  19.8624693  42.5659992  52.9915506  19.9505937  42.9996720
  59.1733860  21.4668789  41.4397330  59.5817216  21.0251200  40.6951962
  58.4511121  20.8921417  41.6931523  55.5264930  16.4041396  38.8130887
  56.3726125  16.8280809  38.9565536  55.4663568  15.7475020  39.5069450
  59.4962675  22.0269980  35.1949619  58.8671537  22.1915694  34.4925686
  59.1088337  22.4411589  35.9660583  63.3751907  22.9624418  32.5493982
  62.6902945  23.3423319  31.9991016  63.4595756  23.5719744  33.2825930
  58.6764375  14.0645764  40.4712060  58.4325307  14.8187825  39.9346336
  58.9524306  14.4431112  41.3059307  60.6302838  20.6084377  39.1489326
  60.8419733  21.2516136  38.4723707  60.5832586  19.7746693  38.6811256
  58.2329067  13.2202197  36.0525898  57.3713546  13.5183451  36.3442636
  58.2591502  13.4372596  35.1206931  55.0490637  21.7644388  32.4599704
  55.5128982  22.0432091  31.6704326  54.7847435  20.8627832  32.2772794
  52.4339884  16.4779297  43.6440478  51.8038545  17.1595578  43.8775875
  52.3275972  16.3662378  42.6993617  61.7448666  23.4856332  37.3211683
  62.5666110  23.0836519  37.0394365  61.7411069  23.3824566  38.2727799
  51.7120627  10.7800063  46.0065729  51.3187572  10.2266261  46.6813374
  52.5286767  11.0910641  46.3972247  48.6782685  22.2183921  29.9179299
  49.1907205  23.0127171  30.0684864  49.3305397  21.5210211  29.8512901
  54.6288588  12.1957942  43.5985986  55.3698301  12.7965095  43.5190448
  54.8606511  11.4535579  43.0404028  49.7729926  17.3814309  41.8764216
  49.6583441  16.4799566  42.1771314  48.9174444  17.6278006  41.5249032
  56.8521764  25.3232049  43.4751716  56.4085618  24.5368428  43.1572621
  57.5138977  25.5111200  42.8095607  58.9503002  25.6034849  41.5033117
  58.9321477  26.4243730  41.0113387  59.8722922  25.4788924  41.7283259
  55.4076056  23.1178979  42.3456626  55.9404393  22.3567267  42.1155934
  54.8790137  22.8252630  43.0880780  58.5745751   8.2239045  37.8750268
  58.2310020   9.1140686  37.7989378  58.9424713   8.0340702  37.0119853
  46.6431601  20.5472575  30.6938870  47.4806823  20.9569583  30.4772577
  46.8209869  19.6072017  30.6639064  58.5396033  18.2147656  26.3822703
  58.0242657  18.9852260  26.6211090  58.2673342  17.5412792  27.0055764
  56.1243145  13.0597357  31.4407941  55.2684741  12.6704207  31.2613580
  56.5370096  13.1389317  30.5807727  57.6542291  10.5943700  35.8399501
  57.1507087  10.5573835  35.0267306  57.9472898  11.5036443  35.8996157
  53.8985177  10.6782430  34.8465683  54.7638174  10.4825238  34.4871572
  53.9662686  10.4492781  35.7735039  63.5130308  20.9680010  28.3175876
  62.7359750  20.6291170  27.8731038  64.1921789  20.9732634  27.6430841
  58.3282337  16.0874748  28.2082484  58.0232472  16.4020897  29.0592627
  59.2812779  16.1656168  28.2509817  61.7521615  20.4413992  34.9742484
  61.0945289  21.1313253  35.0622613  62.5562014  20.8310424  35.3176470
  60.5627073  18.7958364  33.0246426  61.0758955  19.4288356  33.5268136
  61.2128297  18.1959560  32.6589786  51.8317083  14.9389098  26.2377935
  50.9954395  15.2763785  26.5587209  51.6921853  14.8038078  25.3005072
  53.8070164   9.7825886  30.9457119  53.1534576   9.4674904  30.3213734
  53.7650638   9.1601627  31.6716942  57.8249448  28.7742689  25.7807097
  57.1511146  29.0774385  26.3892055  58.2115270  29.5771769  25.4312554
  57.8242952  17.6699236  30.4007447  58.5714771  18.1820633  30.0914569
  58.0934541  17.3483288  31.2611840  61.3288870  23.7764366  31.1525569
  60.8751197  22.9355276  31.2090759  60.6982836  24.4125764  31.4900349
  60.2721789  14.7056352  32.3826236  59.5344546  14.1933738  32.7136479
  60.5248563  14.2656733  31.5709513  59.7721809  25.6140862  32.0875387
  60.0644783  26.1745920  31.3687752  60.2820429  25.9069423  32.8428546
  58.1821068  16.8605281  40.0749469  58.5370455  17.0876754  40.9343935
  58.8293199  17.1923658  39.4526724  63.9118805  19.9823717  30.7798798
  63.7736703  20.1725313  29.8519987  63.5555024  20.7443100  31.2366849
  63.9388184  22.0500244  35.7910070  64.3724691  21.9575533  36.6393124
  64.6519765  22.0257744  35.1530086  57.6716079  25.6502338  37.3243170
  57.7253101  26.2193274  38.0920886  56.8030861  25.8204223  36.9597207
  49.1603998  17.4127324  29.0490555  48.2301586  17.3511780  29.2660517
  49.2561470  16.8903277  28.2527197  64.8003734  22.0923945  38.3242955
  64.9939624  22.9969755  38.5702230  64.7004352  21.6331364  39.1581540
  56.4540045  11.9781835  40.8233282  55.8067960  12.6771785  40.7297759
  57.2241060  12.4117979  41.1909531  59.8618843  22.2430687  43.8983836
  59.7104349  22.0141239  42.9813919  59.8523522  23.2001289  43.9115181
  56.6304179  19.8162600  38.8830102  57.5596239  19.9673760  38.7099069
  56.2095209  19.9046621  38.0278749  55.4292511  23.8413265  36.6528640
  55.2903596  23.4732049  37.5254578  54.6407107  24.3560904  36.4812597
  56.0240663  28.9422361  27.9954176  56.1992418  28.4710404  28.8099799
  55.3373451  29.5688127  28.2235437  56.9797726  23.2194867  34.0417477
  56.6447558  23.1795637  34.9375127  56.4801672  22.5539583  33.5687888
  59.9156918  20.5650902  24.3154537  59.2986088  19.8397730  24.2187590
  59.4473406  21.3260262  23.9721611  61.5711049  25.2749810  41.9760317
  61.5123595  24.5909030  41.3090900  61.9730568  26.0168800  41.5240943
  52.2953204  15.3247674  40.8749378  51.7590561  14.8738413  41.5270974
  51.7069913  15.4593583  40.1319842  51.7055463  14.7836326  23.4375841
  50.8284930  14.6625127  23.0738088  52.1813217  13.9922404  23.1854730
  61.5728456  23.2389394  40.2074297  60.6855235  22.9015316  40.3300696
  62.1427008  22.5072425  40.4443063  55.1029610  27.8990846  37.1735540
  55.0299781  28.7045818  37.6854845  54.6607003  28.0982812  36.3483562
  54.8919389  27.1362616  30.6838362  54.1086911  27.6784296  30.7776586
  55.5912135  27.6536596  31.0832603  58.2016040  12.9457246  33.3272567
  58.6984739  12.1927208  33.0073638  57.4303021  12.9821562  32.7615777
  66.0545797  18.6497611  34.9690859  66.0435673  19.5322327  34.5984792
  65.1863176  18.2969162  34.7745396  57.5628293  27.7977680  39.3293699
  58.2756266  28.4325145  39.2569600  57.0718322  27.8941546  38.5133701
  59.2845820  21.7028933  30.9010991  58.3502099  21.8230395  30.7315695
  59.4622489  20.8001400  30.6371001  62.6718372  17.5446252  31.4361025
  63.1378824  18.3774244  31.3621327  63.1225872  17.0791234  32.1406283
  60.7394603  23.8890074  28.4347177  61.0154447  23.7746668  29.3441051
  59.8699101  23.4907558  28.3959350  60.6435034   9.9126839  35.4751926
  59.7298114  10.1431066  35.6434133  61.0728136   9.9965283  36.3265959
  60.4141493  18.1016731  37.9751820  59.7612943  18.3492639  37.3204273
  60.7921873  17.2880869  37.6414297  57.3748667  28.1376424  32.0779990
  57.5571061  27.3198080  32.5407743  58.1981653  28.3544117  31.6404880
  57.7090832  27.0644609  29.3395039  58.2378599  26.5537064  28.7265201
  57.9719052  26.7487140  30.2040572  56.4629066  18.8436542  44.4617857
  55.7869703  18.7430672  45.1320232  57.2856700  18.6875756  44.9253854
  55.2051849  30.1503470  38.6975473  55.7570157  30.3135091  39.4624558
  55.5458042  30.7407908  38.0255498  49.6568615  14.5701752  42.9470392
  50.2840653  14.1878829  43.5607917  48.7996533  14.3515954  43.3126085
  60.0562723  24.9764727  44.5524128  60.6002627  25.5894685  44.0579082
  59.4749568  25.5344306  45.0691141  58.3420236  28.0985445  35.6839155
  58.2171375  27.2975185  35.1750101  58.9999327  28.5931639  35.1953125
  60.4055144  25.8994465  37.3118705  59.4585480  25.7799816  37.2397032
  60.7537918  25.0116963  37.3944967  52.7654718  11.7888604  41.1356947
  53.2889120  12.0350901  41.8983257  52.5467051  12.6208639  40.7160085
  48.1621999  14.0592279  29.0028072  47.8334705  13.1789658  28.8203178
  48.5161370  14.0039947  29.8904461  57.4101578  25.6947182  33.5123058
  57.2626540  24.7663889  33.6930628  58.2355071  25.7167272  33.0280133
  51.2763822  14.3465249  29.3703550  51.6159895  14.8751170  28.6482158
  51.7235942  14.6845655  30.1462116  61.0135700  26.5175740  34.5987930
  61.9382247  26.3118602  34.4612382  60.8451003  26.2692141  35.5077272
  53.9707263  12.7302299  38.8206618  53.6304083  11.9310112  39.2227298
  53.2646269  13.0304010  38.2483451  54.6223735   9.8151612  37.2733941
  55.4449804   9.3412090  37.1512831  54.8661798  10.5942096  37.7732627
  53.2631969  12.8439870  27.5696843  53.9840332  13.2221123  27.0660559
  52.6397273  13.5628747  27.6731821  57.4063092  13.5485019  28.5055175
  57.6226706  14.4309657  28.2044003  56.9257159  13.1571233  27.7760817
  55.8584827  13.9310621  37.1759937  55.6002605  14.8527691  37.1744267
  55.3269867  13.5341055  37.8660401  60.8031016  27.0361408  29.9550022
  60.9767893  26.4707830  29.2023874  61.2959907  27.8362303  29.7729512
  53.4095592  12.3787661  30.3994379  53.5311503  11.4504307  30.5985267
  53.1197635  12.3926347  29.4872695  56.2786783  10.0642571  33.5361099
  56.3008479  10.1281904  32.5813079  56.6954842   9.2247080  33.7301605
  66.6570407  19.7997831  31.5740322  67.1001553  19.0505156  31.1759445
  65.7796917  19.7907967  31.1914054  61.7906188  26.3528172  27.0546920
  62.4857093  26.9734865  27.2734235  62.1329338  25.5023523  27.3299298
  47.4073997  18.1745973  40.9143738  46.6655733  18.3228608  41.5008368
  47.0866742  18.4354239  40.0510487  63.6897611  23.8027878  28.5834251
  64.2148935  24.1415150  27.8583571  63.6019964  22.8674893  28.3997386
  55.3517660  27.7161951  40.7124128  55.6604787  27.4711098  41.5846827
  56.1493142  27.9208590  40.2242998  55.3738272  29.8699861  32.9429504
  54.9343262  29.3776240  33.6362361  56.1246389  29.3272829  32.7021579
  47.8530611  26.0611402  32.9454132  48.6788631  25.7615174  32.5652776
  47.5024663  25.2919024  33.3943921  52.8936672  13.8919658  44.6084312
  52.9424827  14.7681781  44.2262081  53.4359186  13.3497051  44.0355955
  63.3791517  24.4360781  43.8885449  62.5887061  24.4184920  43.3489948
  63.1424872  24.9749075  44.6434486  63.4989393  21.2853248  41.2018177
  63.5487397  21.1203255  42.1433700  63.3903316  20.4180507  40.8116058
  60.7893155  17.2684176  42.5177484  61.6903018  17.1290641  42.2261482
  60.8641129  17.4338631  43.4575662  55.1235960  14.6451030  41.3630671
  54.2539270  14.9384596  41.0913259  55.3595441  15.2291475  42.0837934
  65.0007589  23.7050189  41.4460199  64.7092398  24.0680170  42.2823660
  64.3879721  22.9917197  41.2673531  66.2003272  21.2703069  33.9662769
  67.0350163  21.7092873  34.1300330  66.3362400  20.7941722  33.1471015
  63.2494778  18.8282804  39.9140257  63.7248899  19.0210450  39.1059108
  62.3260343  18.8841990  39.6683641  57.8274994  10.8630647  38.8796091
  58.3456938  11.5991674  38.5542579  57.4730127  11.1694641  39.7142850
  49.4073932  15.7235329  26.9957497  48.7143177  15.7979684  26.3397533
  49.1625684  14.9595672  27.5179014  61.9496447  15.7048564  38.1468563
  62.9013869  15.8046662  38.1680787  61.7799897  14.9126832  38.6566647
  59.9710826  12.7904147  38.3327964  59.3760758  13.0709160  37.6374452
  59.6860523  13.2798048  39.1044705  59.1018317  26.7427074  27.0930596
  60.0348990  26.6772636  27.2963472  59.0141529  27.5783341  26.6345129
  61.7306333  26.0592944  24.0534544  61.6519965  25.7252808  24.9470302
  62.5516000  26.5514712  24.0526016  64.4284524  18.9254684  37.2610862
  64.3960844  17.9870684  37.4470546  65.0385148  19.0038720  36.5276687
  56.2667855  17.7950737  23.3038066  57.2126960  17.6656945  23.3726484
  55.8882100  17.0565398  23.7807494  64.5779013  15.7165727  37.3069145
  64.0618061  14.9324184  37.1199074  65.4618961  15.3884444  37.4715665
  62.2389740   9.4606743  33.2664958  62.0414561   9.1521831  34.1508290
  62.8489445  10.1868381  33.3962888  68.3276371  18.1278553  36.9991350
  67.6009535  17.9934518  36.3907842  67.9123658  18.4355382  37.8048068
  56.1506548  21.8468483  44.7638723  57.0709557  22.0247082  44.9578770
  56.1156131  20.9024528  44.6118423  54.4510772  15.7200713  23.2392952
  53.5442228  15.4233826  23.3155665  54.7286753  15.4230531  22.3727238
  56.0672838  10.2637603  29.3937193  55.2573566   9.9184688  29.7692439
  56.7557255   9.9545146  29.9824804  57.9963386   9.3415649  31.0161489
  58.5494425   9.7611103  31.6751513  58.2333473   8.4151398  31.0584445
  54.0196486  15.3302723  46.7964253  53.9193213  16.2797080  46.7276344
  53.8018028  15.0020962  45.9240323  53.2209557  12.5787648  23.3804931
  54.0828721  12.9042546  23.6400748  53.4059901  11.7919144  22.8677997
  61.3742193  11.4516175  30.5240154  60.7940863  12.1100979  30.1418206
  61.1078126  10.6293519  30.1127571  59.8245760  10.8521232  32.7261474
  60.3245538  10.9637767  31.9175793  60.4681368  10.5482285  33.3662282
  53.8827756  18.7599862  45.6129315  53.3994837  19.5600222  45.8193204
  53.9688695  18.7707807  44.6596759  60.1567071  13.6116265  29.5796502
  59.2692927  13.8965916  29.3616697  60.5721061  13.4510028  28.7323779
  63.5081608  13.6362786  33.2950841  64.2841998  14.1259238  33.5675458
  62.7829742  14.0620840  33.7522711  65.9454166  14.3490405  34.3524782
  66.5398657  14.1086141  33.6418090  66.0180750  13.6297536  34.9798318
  59.3010285  23.3760940  23.6744522  60.0046135  23.5810942  24.2902178
  58.5772934  23.9437702  23.9393605  60.1308095  19.1270801  29.7946792
  60.0743297  19.5839352  28.9554425  60.6836438  18.3661486  29.6169635
  63.9412901  14.9160533  30.6196912  63.6849835  14.5157168  31.4505119
  63.3165769  15.6304327  30.4947051  68.2525239  17.6556606  33.1268203
  67.6924797  17.7249795  33.8999765  67.6468742  17.4797591  32.4067699
  61.2096982  23.8143469  25.7242982  62.0442586  23.3824667  25.5420457
  61.0481325  23.6425483  26.6519876  60.8642875  20.3175582  27.0899321
  60.8091678  20.1519854  26.1487765  60.2388930  21.0251615  27.2461511
  58.1788782  22.6224494  46.4152884  59.0479941  22.7965146  46.0539519
  57.6995533  23.4418911  46.2928613  54.1739000   9.8183691  26.6684640
  54.1617670  10.7625531  26.8252911  55.0662422   9.6353837  26.3744101
  52.3474962  29.7421595  38.0942318  53.2502209  29.7745205  38.4108813
  52.1212332  28.8122046  38.1088654  49.9932881  12.7011264  45.0135758
  50.8564342  12.3448068  45.2239082  49.4198291  12.3625158  45.7011162
  66.6470964  34.2840548  35.7559683  66.3089475  34.1681613  34.8680218
  67.5160732  33.8831713  35.7360690  62.5057779  36.1376024  31.7456574
  61.9422645  36.0465961  30.9772862  62.3910174  35.3175929  32.2259067
  67.1290747  35.4375400  41.7145889  67.1179388  35.0428198  40.8426393
  67.2911386  34.7041472  42.3079660  60.0522211  37.6327216  34.5840795
  60.8443503  37.2918041  34.1687094  60.2918862  37.7422191  35.5042948
  62.0112965  36.8936129  27.4558174  62.7843841  36.3465116  27.3171049
  62.3638364  37.7580379  27.6672635  63.8498008  38.2212512  40.6625073
  63.5587874  39.1258142  40.5471739  64.4854992  38.2629039  41.3769143
  64.7754215  35.5989360  37.2526433  65.3717787  35.3745383  36.5383396
  64.8329186  34.8574106  37.8551880  64.3479243  33.0528795  25.0876624
  64.6004764  32.5310317  24.3260087  63.4103802  32.8894941  25.1903307
  64.0675532  34.9556901  27.2900999  63.9511790  34.2801805  27.9582083
  64.1777792  34.4689275  26.4733152  66.4107073  34.4167049  30.9947688
  66.0465280  33.8897669  31.7060609  67.2674189  34.0265518  30.8214173
  66.0512560  29.4456948  25.9909036  66.2186962  30.3137185  26.3579507
  65.8609729  29.6084230  25.0670326  62.2600374  34.3587724  33.6911571
  61.3350871  34.2263938  33.8989263  62.5084788  35.1381943  34.1881513
  66.0301781  31.9014606  26.9755703  65.9101406  32.3471656  27.8141183
  65.3354369  32.2499923  26.4169241  59.6209185  34.0020998  34.5255360
  59.7501567  34.2555476  35.4394772  58.9406637  34.5948706  34.2060015
  63.7908673  44.6718247  30.6245834  63.7132702  45.6226073  30.7034315
  63.1870316  44.3264120  31.2820761  66.2825903  31.8446113  43.2807201
  65.5059237  32.4040033  43.2710066  66.9216466  32.3302896  43.8022071
  64.5372275  34.6531566  42.8425168  65.2786959  35.1916610  42.5659992
  63.8309260  35.2797855  42.9996720  66.3658685  31.7333313  38.8130887
  67.2119880  32.1572727  38.9565536  66.3057322  31.0766938  39.5069450
  65.8884391  37.0936305  32.4599704  66.3522737  37.3724008  31.6704326
  65.6241189  36.1919750  32.2772794  62.7808472  36.6407787  35.3979467
  63.3509829  37.0695055  34.7596951  63.3716584  36.3590372  36.0963653
  64.8253277  33.2159458  29.2689269  65.5277320  33.6680501  29.7363195
  64.4933906  32.5743277  29.8969162  63.2733639  31.8071214  43.6440478
  62.6432299  32.4887495  43.8775875  63.1669726  31.6954296  42.6993617
  58.5678611  31.4743010  34.5706402  57.7777665  31.7300539  34.0946513
  59.0589858  32.2891348  34.6758443  60.5193356  31.8387590  31.5289879
  59.7224520  31.9506284  32.0473375  60.2918949  32.1774242  30.6630770
  66.3499024  38.3632293  39.4772394  66.4143457  38.8252700  40.3130566
  65.6409948  37.7329658  39.6054704  56.8516314  31.7273501  37.0021393
  57.1024352  32.6120511  37.2678969  57.3875862  31.5478102  36.2296485
  66.0647042  40.0300400  29.3451374  65.9292716  40.8751936  29.7736222
  66.6056854  40.2319678  28.5817308  62.5514381  26.1091980  46.0065729
  62.1581327  25.5558179  46.6813374  63.3680522  26.4202559  46.3972247
  59.5176439  37.5475838  29.9179299  60.0300960  38.3419089  30.0684864
  60.1699152  36.8502129  29.8512901  61.3271324  40.6641595  32.0002052
  61.5037952  41.5859559  31.8123036  62.1228157  40.3500014  32.4296432
  65.4682342  27.5249859  43.5985986  66.2092056  28.1257013  43.5190448
  65.7000265  26.7827497  43.0404028  60.6123680  32.7106227  41.8764216
  60.4977195  31.8091484  42.1771314  59.7568198  32.9569923  41.5249032
  67.6915518  40.6523967  43.4751716  67.2479372  39.8660345  43.1572621
  68.3532732  40.8403117  42.8095607  62.4502639  42.1819769  38.0012395
  63.0010064  42.0536832  37.2289389  61.6114115  42.4814658  37.6507287
  66.2469810  38.4470896  42.3456626  66.7798147  37.6859185  42.1155934
  65.7183891  38.1544548  43.0880780  57.4825356  35.8764493  30.6938870
  58.3200578  36.2861501  30.4772577  57.6603624  34.9363935  30.6639064
  66.9636899  28.3889274  31.4407941  66.1078495  27.9996125  31.2613580
  67.3763851  28.4681235  30.5807727  64.7378932  26.0074347  34.8465683
  65.6031928  25.8117156  34.4871572  64.8056440  25.7784699  35.7735039
  67.6122523  37.5756889  29.8575438  67.0843885  36.8409648  29.5448675
  67.1110026  38.3531565  29.6115406  62.3441251  28.2376555  32.2182049
  62.9185002  28.0151737  31.4855242  62.9312233  28.3065250  32.9710651
  62.6710838  30.2681016  26.2377935  61.8348150  30.6055703  26.5587209
  62.5315607  30.1329996  25.3005072  64.6463918  25.1117804  30.9457119
  63.9928331  24.7966821  30.3213734  64.6044392  24.4893544  31.6716942
  65.7575123  35.3937099  22.8610411  64.8502185  35.1626353  23.0601560
  66.2546155  34.5974718  23.0484392  67.8801659  31.5999738  35.2704766
  66.9624220  31.8214685  35.1126454  68.2961802  31.6746048  34.4116474
  66.9363357  35.4949694  27.3834401  66.0274576  35.2108727  27.4806871
  66.9658440  35.9148773  26.5237708  57.5051527  33.2155208  31.3649603
  57.3075927  32.6224569  30.6400670  56.9498191  32.9107418  32.0825542
  65.4848251  33.1078315  33.4844196  65.5396860  32.1552151  33.4086673
  64.6739453  33.2637754  33.9685495  66.6339444  37.0358438  24.7222480
  66.1958874  36.3194297  24.2628117  67.3749885  37.2634552  24.1607571
  63.4240611  31.7255374  31.2434575  62.6108476  32.0249545  31.6499767
  63.9199605  31.3311063  31.9609057  65.5749188  41.7213131  33.1768840
  65.5325367  41.9473978  32.2477372  66.4911887  41.4876506  33.3254641
  62.9154685  29.2973730  36.8595810  63.5554065  29.1562489  36.1618773
  62.0832216  29.0108243  36.4834412  63.6914989  38.5976160  32.9730803
  64.4855588  38.1026480  32.7713378  62.9806682  38.0694023  32.6098508
  59.9997753  32.7419242  29.0490555  59.0695341  32.6803697  29.2660517
  60.0955225  32.2195195  28.2527197  59.9183302  29.2674055  31.6368797
  60.1790119  30.1819388  31.5277957  60.7400474  28.7998497  31.7865410
  61.3908227  30.6811812  38.8067621  62.0631280  30.4729174  38.1580270
  60.5638014  30.4833898  38.3672854  67.2933799  27.3073753  40.8233282
  66.6461714  28.0063703  40.7297759  68.0634814  27.7409897  41.1909531
  66.2686265  39.1705182  36.6528640  66.1297351  38.8023967  37.5254578
  65.4800861  39.6852822  36.4812597  66.8634417  44.2714279  27.9954176
  67.0386173  43.8002322  28.8099799  66.1767205  44.8980045  28.2235437
  67.8191480  38.5486785  34.0417477  67.4841313  38.5087555  34.9375127
  67.3195426  37.8831501  33.5687888  61.7935724  33.9554415  39.5670059
  61.6555522  33.2234654  40.1681598  62.7040648  33.8663315  39.2854246
  64.4218025  33.6674374  39.0553738  65.1317644  33.0267566  39.0140357
  64.3787333  33.9187269  39.9779919  63.1346959  30.6539592  40.8749378
  62.5984316  30.2030331  41.5270974  62.5463667  30.7885501  40.1319842
  61.4295502  47.4203641  34.7694036  61.6692101  48.0522166  35.4473055
  60.5864699  47.0691681  35.0559396  62.5449218  30.1128244  23.4375841
  61.6678684  29.9917044  23.0738088  63.0206971  29.3214322  23.1854730
  58.8686080  29.7895600  37.9602372  58.7844269  29.1821269  37.2252782
  58.0468787  30.2804618  37.9611869  65.9423364  43.2282764  37.1735540
  65.8693536  44.0337735  37.6854845  65.5000757  43.4274730  36.3483562
  65.7313144  42.4654534  30.6838362  64.9480666  43.0076214  30.7776586
  66.4305889  42.9828514  31.0832603  65.6244763  30.4166546  33.0544252
  65.2542550  29.8637587  33.7425157  66.1203855  29.8124680  32.5019252
  63.4533961  40.8764041  40.1499270  64.1543421  41.5100524  40.3028664
  62.9829076  41.2178773  39.3894909  67.3022820  34.1728460  44.4617857
  66.6263457  34.0722589  45.1320232  68.1250454  34.0167674  44.9253854
  59.0501679  40.4100396  37.0830372  59.6355116  39.6644084  37.2158277
  58.8526518  40.7204353  37.9667036  61.9040335  43.4451644  32.0992815
  61.2350710  43.9297771  31.6156855  61.7653204  43.6920864  33.0136193
  66.0445603  45.4795387  38.6975473  66.5963911  45.6427009  39.4624558
  66.3851797  46.0699825  38.0255498  61.0210096  27.8270537  39.2997358
  61.0851423  28.6885368  38.8874756  60.9577217  27.2144539  38.5669716
  60.4962369  29.8993670  42.9470392  61.1234408  29.5170747  43.5607917
  59.6390288  29.6807872  43.3126085  57.2727912  31.7070099  28.8788747
  57.5681353  30.7980777  28.8255801  56.3715948  31.6857838  28.5569749
  60.8022159  29.7826095  34.8616296  60.0808745  30.3962063  34.7223769
  61.5915415  30.3183860  34.7832942  63.6048472  27.1180522  41.1356947
  64.1282874  27.3642818  41.8983257  63.3860806  27.9500557  40.7160085
  59.0015753  29.3884196  29.0028072  58.6728460  28.5081575  28.8203178
  59.3555124  29.3331865  29.8904461  62.1157577  29.6757166  29.3703550
  62.4553649  30.2043088  28.6482158  62.5629697  30.0137572  30.1462116
  64.8101017  28.0594217  38.8206618  64.4697838  27.2602030  39.2227298
  64.1040024  28.3595928  38.2483451  65.4617489  25.1443529  37.2733941
  66.2843558  24.6704008  37.1512831  65.7055553  25.9234013  37.7732627
  64.1025724  28.1731788  27.5696843  64.8234086  28.5513041  27.0660559
  63.4791028  28.8920665  27.6731821  62.9856068  31.8362650  35.0825920
  62.8400649  32.1502953  35.9750201  62.5081272  32.4547550  34.5296818
  64.8452451  28.8265198  35.1306809  64.8314020  27.9306291  34.7939107
  65.5624879  28.8335862  35.7645095  66.6978582  29.2602538  37.1759937
  66.4396359  30.1819609  37.1744267  66.1663622  28.8632973  37.8660401
  57.4601730  34.3767994  38.0213581  56.9155198  35.1527802  38.1533855
  58.3381080  34.7238799  37.8632702  64.2489347  27.7079578  30.3994379
  64.3705258  26.7796225  30.5985267  63.9591389  27.7218264  29.4872695
  67.1180537  25.3934489  33.5361099  67.1402234  25.4573822  32.5813079
  67.5348596  24.5538997  33.7301605  58.2467752  33.5037891  40.9143738
  57.5049488  33.6520526  41.5008368  57.9260496  33.7646156  40.0510487
  66.1911415  43.0453869  40.7124128  66.4998541  42.8003016  41.5846827
  66.9886897  43.2500507  40.2242998  66.2132027  45.1991779  32.9429504
  65.7737017  44.7068157  33.6362361  66.9640144  44.6564746  32.7021579
  58.6924366  41.3903319  32.9454132  59.5182386  41.0907091  32.5652776
  58.3418418  40.6210942  33.3943921  63.6605899  40.7429788  35.0151806
  63.0385908  40.0800493  34.7154034  64.3310766  40.7690920  34.3325454
  56.8932971  39.3089646  33.9043066  56.0564879  38.8811820  33.7227067
  56.8656616  39.5022089  34.8413857  63.7330426  29.2211576  44.6084312
  63.7818582  30.0973699  44.2262081  64.2752940  28.6788969  44.0355955
  63.2219406  39.2933711  28.4910266  63.3707526  39.9769175  27.8376939
  64.0285849  39.2738801  29.0059722  65.9629715  29.9742948  41.3630671
  65.0933024  30.2676514  41.0913259  66.1989195  30.5583393  42.0837934
  60.9772039  35.3198889  29.4971335  60.7318081  34.4161219  29.6951545
  61.1467953  35.3216039  28.5550813  60.2467686  31.0527246  26.9957497
  59.5536931  31.1271601  26.3397533  60.0019438  30.2887590  27.5179014
  66.7214811  41.7881841  25.9622014  66.1488778  42.4072029  25.5092486
  67.2947605  42.3381203  26.4961936  67.1061610  33.1242654  23.3038066
  68.0520714  32.9948862  23.3726484  66.7275855  32.3857316  23.7807494
  66.9900302  37.1760400  44.7638723  67.9103312  37.3538999  44.9578770
  66.9549885  36.2316446  44.6118423  65.2904527  31.0492631  23.2392952
  64.3835982  30.7525743  23.3155665  65.5680508  30.7522449  22.3727238
  59.9862375  35.0861435  37.4061504  60.2048385  36.0178543  37.4249538
  60.3988149  34.7269409  38.1916308  66.9066593  25.5929520  29.3937193
  66.0967321  25.2476605  29.7692439  67.5951010  25.2837064  29.9824804
  64.8590240  30.6594641  46.7964253  64.7586967  31.6088998  46.7276344
  64.6411782  30.3312880  45.9240323  64.0603311  27.9079566  23.3804931
  64.9222475  28.2334464  23.6400748  64.2453656  27.1211062  22.8677997
  64.7221510  34.0891780  45.6129315  64.2388592  34.8892140  45.8193204
  64.8082449  34.0999724  44.6596759  57.9907470  35.9220159  33.5351134
  57.9678158  36.0207847  32.5833017  58.3008106  36.7685310  33.8568301
  60.6494848  37.9796314  37.6497749  61.6038101  37.9480257  37.5827680
  60.4507371  37.5186938  38.4647975  61.2394230  36.5497430  40.2168546
  62.0587119  37.0441509  40.2403384  61.5131037  35.6329398  40.1886114
  59.0045076  43.5215934  34.6667947  58.8699544  42.7616335  34.1005945
  58.5877139  44.2456834  34.1996736  62.1614202  44.4185251  34.8786389
  62.0446586  45.3630683  34.7765080  61.3406649  44.1158812  35.2672189
  56.4929144  30.8835564  40.9160744  57.1388008  30.3734518  41.4047969
  56.2846295  31.6204246  41.4904169  65.0132755  25.1475609  26.6684640
  65.0011424  26.0917449  26.8252911  65.9056176  24.9645754  26.3744101
  63.1868716  45.0713513  38.0942318  64.0895963  45.1037123  38.4108813
  62.9606087  44.1413964  38.1088654  64.9422318  43.8244499  34.7552396
  63.9917949  43.8246361  34.6416769  65.2454805  43.0777234  34.2388431
  60.8326635  28.0303181  45.0135758  61.6958097  27.6739986  45.2239082
  60.2592046  27.6917076  45.7011162  67.6910068  47.0565419  37.0021393
  67.9418107  47.9412429  37.2678969  68.2269617  46.8770020  36.2296485
  68.3445281  48.5447126  31.3649603  68.1469681  47.9516486  30.6400670
  67.7891945  48.2399336  32.0825542  64.9045113  50.2297321  33.5317349
  65.5916152  49.9159051  32.9438364  64.7493241  51.1338686  33.2584600
  64.4813089  48.3097914  35.8034816  64.5197188  47.7761505  36.5971934
  63.9753382  47.7833120  35.1845793  67.7326725  54.6381564  33.9043066
  66.8958633  54.2103738  33.7227067  67.7050371  54.8314007  34.8413857
  67.0476222  47.6990912  33.6891998  66.7279006  46.8456220  33.3966372
  66.5009650  47.9139490  34.4449965  66.9164482  51.3193823  35.6585120
  66.2227953  50.9047776  35.1455074  67.6637473  51.3614360  35.0618538
  67.3322899  46.2127482  40.9160744  67.9781762  45.7026436  41.4047969
  67.1240050  46.9496164  41.4904169  52.9514920   6.3488452  17.3491141
  52.8738949   7.2996277  17.4279622  52.3476563   6.0034325  18.0066067
  50.5901749   9.0973846  21.4939343  50.8298347   9.7292371  22.1718362
  49.7470946   8.7461886  21.7804702  51.0646581   5.1221849  18.8238122
  50.3956957   5.6067976  18.3402162  50.9259451   5.3691069  19.7381500
  55.2051850   7.1565592  25.4220780  55.7570158   7.3197214  26.1869865
  55.5458043   7.7470030  24.7500805  55.3738273   6.8761984  19.6674811
  54.9343264   6.3838362  20.3607668  56.1246390   6.3334951  19.4266886
  48.1651323   5.1986139  21.3913253  48.0305791   4.4386540  20.8251251
  47.7483385   5.9227039  20.9242042  51.3220449   6.0955456  21.6031696
  51.2052833   7.0400888  21.5010386  50.5012895   5.7929017  21.9917495
  52.3474963   6.7483718  24.8187624  53.2502210   6.7807328  25.1354119
  52.1212333   5.8184169  24.8333960  66.6470965  11.2902671  22.4804990
  66.3089477  11.1743735  21.5925525  67.5160733  10.8893836  22.4605996
  62.5057781  13.1438147  18.4701881  61.9422646  13.0528084  17.7018169
  62.3910176  12.3238052  18.9504374  67.1290748  12.4437522  28.4391196
  67.1179389  12.0490321  27.5671699  67.2911387  11.7103595  29.0324967
  60.0522213  14.6389339  21.3086102  60.8443505  14.2980163  20.8932401
  60.2918863  14.7484314  22.2288255  63.8498009  15.2274634  27.3870380
  63.5587875  16.1320265  27.2717046  64.4854993  15.2691162  28.1014449
  64.7754216  12.6051483  23.9771739  65.3717788  12.3807505  23.2628702
  64.8329188  11.8636228  24.5797187  62.2600376  11.3649847  20.4156878
  61.3350872  11.2326061  20.6234569  62.5084789  12.1444066  20.9126820
  59.6209187  11.0083120  21.2500667  59.7501568  11.2617599  22.1640079
  58.9406638  11.6010828  20.9305322  63.7908674  21.6780370  17.3491141
  63.7132704  22.6288195  17.4279622  63.1870318  21.3326243  18.0066067
  64.5372276  11.6593689  29.5670475  65.2786960  12.1978733  29.2905299
  63.8309262  12.2859978  29.7242027  65.8884392  14.0998428  19.1845010
  66.3522738  14.3786131  18.3949633  65.6241190  13.1981873  19.0018101
  62.7808473  13.6469910  22.1224774  63.3509830  14.0757178  21.4842258
  63.3716585  13.3652494  22.8208959  63.2733640   8.8133337  30.3685785
  62.6432300   9.4949618  30.6021182  63.1669728   8.7016419  29.4238923
  58.5678612   8.4805133  21.2951709  57.7777666   8.7362662  20.8191820
  59.0589860   9.2953471  21.4003750  60.5193358   8.8449712  18.2535186
  59.7224521   8.9568407  18.7718681  60.2918950   9.1836365  17.3876076
  66.3499025  15.3694416  26.2017700  66.4143458  15.8314823  27.0375872
  65.6409949  14.7391780  26.3300010  56.8516315   8.7335624  23.7266700
  57.1024354   9.6182633  23.9924276  57.3875864   8.5540225  22.9541792
  66.0647043  17.0362523  16.0696681  65.9292718  17.8814059  16.4981529
  66.6056855  17.2381801  15.3062615  59.5176440  14.5537961  16.6424606
  60.0300961  15.3481211  16.7930170  60.1699153  13.8564252  16.5758207
  61.3271325  17.6703717  18.7247359  61.5037953  18.5921682  18.5368343
  62.1228159  17.3562137  19.1541739  60.6123682   9.7168349  28.6009522
  60.4977197   8.8153606  28.9016621  59.7568199   9.9632046  28.2494339
  67.6915519  17.6586090  30.1997023  67.2479374  16.8722468  29.8817927
  68.3532733  17.8465240  29.5340914  62.4502640  19.1881891  24.7257701
  63.0010066  19.0598954  23.9534695  61.6114116  19.4876780  24.3752594
  66.2469812  15.4533019  29.0701932  66.7798148  14.6921307  28.8401240
  65.7183893  15.1606671  29.8126087  57.4825357  12.8826615  17.4184176
  58.3200579  13.2923624  17.2017884  57.6603625  11.9426058  17.3884370
  57.5051528  10.2217331  18.0894910  57.3075928   9.6286691  17.3645976
  56.9498192   9.9169541  18.8070849  65.5749190  18.7275254  19.9014146
  65.5325369  18.9536100  18.9722679  66.4911889  18.4938628  20.0499948
  63.6914990  15.6038283  19.6976109  64.4855589  15.1088603  19.4958684
  62.9806683  15.0756146  19.3343815  59.9997754   9.7481365  15.7735862
  59.0695342   9.6865820  15.9905824  60.0955226   9.2257317  14.9772503
  66.2686266  16.1767305  23.3773946  66.1297352  15.8086089  24.2499884
  65.4800863  16.6914944  23.2057904  66.8634418  21.2776401  14.7199483
  67.0386174  20.8064444  15.5345106  66.1767206  21.9042167  14.9480744
  67.8191482  15.5548908  20.7662784  67.4841314  15.5149677  21.6620434
  67.3195427  14.8893623  20.2933194  61.7935726  10.9616538  26.2915365
  61.6555524  10.2296776  26.8926904  62.7040649  10.8725438  26.0099553
  64.4218026  10.6736497  25.7799045  65.1317645  10.0329689  25.7385663
  64.3787334  10.9249392  26.7025226  61.4295504  24.4265764  21.4939343
  61.6692102  25.0584288  22.1718362  60.5864700  24.0753804  21.7804702
  54.0651359  11.9067526  20.2562655  54.7522399  11.5929256  19.6683670
  53.9099488  12.8108891  19.9829907  65.9423366  20.2344887  23.8980847
  65.8693537  21.0399858  24.4100152  65.5000759  20.4336852  23.0728868
  65.7313145  19.4716657  17.4083669  64.9480667  20.0138337  17.5021893
  66.4305890  19.9890636  17.8077910  63.4533963  17.8826164  26.8744576
  64.1543422  18.5162647  27.0273971  62.9829078  18.2240896  26.1140216
  67.3022822  11.1790583  31.1863164  66.6263459  11.0784712  31.8565539
  68.1250456  11.0229796  31.6499161  59.0501681  17.4162519  23.8075679
  59.6355118  16.6706207  23.9403583  58.8526519  17.7266476  24.6912343
  61.9040336  20.4513766  18.8238122  61.2350711  20.9359894  18.3402162
  61.7653206  20.6982987  19.7381500  53.6419335   9.9868119  22.5280122
  53.6803435   9.4531710  23.3217240  53.1359628   9.4603325  21.9091099
  66.0445605  22.4857510  25.4220780  66.5963913  22.6489131  26.1869865
  66.3851798  23.0761948  24.7500805  57.2727913   8.7132221  15.6034054
  57.5681354   7.8042900  15.5501107  56.3715949   8.6919961  15.2815056
  62.9856069   8.8424773  21.8071226  62.8400650   9.1565076  22.6995508
  62.5081273   9.4609673  21.2542125  57.4601731  11.3830117  24.7458887
  56.9155199  12.1589925  24.8779162  58.3381081  11.7300922  24.5878009
  58.2467753  10.5100013  27.6389044  57.5049489  10.6582649  28.2253675
  57.9260497  10.7708279  26.7755794  66.1911416  20.0515992  27.4369434
  66.4998542  19.8065138  28.3092134  66.9886898  20.2562630  26.9488304
  66.2132028  22.2053901  19.6674811  65.7737018  21.7130280  20.3607668
  66.9640145  21.6626869  19.4266886  58.6924367  18.3965442  19.6699439
  59.5182387  18.0969214  19.2898082  58.3418419  17.6273064  20.1189228
  63.6605900  17.7491910  21.7397112  63.0385909  17.0862615  21.4399340
  64.3310767  17.7753042  21.0570760  56.8932972  16.3151768  20.6288372
  56.0564880  15.8873943  20.4472374  56.8656617  16.5084212  21.5659164
  63.2219407  16.2995834  15.2155573  63.3707527  16.9831298  14.5622246
  64.0285850  16.2800924  15.7305029  60.9772040  12.3261011  16.2216642
  60.7318082  11.4223341  16.4196852  61.1467954  12.3278162  15.2796120
  66.9900304  14.1822523  31.4884030  67.9103313  14.3601122  31.6824076
  66.9549887  13.2378568  31.3363729  56.2082469   9.3761117  20.4137305
  55.8885253   8.5226425  20.1211679  55.6615897   9.5909695  21.1695272
  59.9862376  12.0923558  24.1306811  60.2048386  13.0240665  24.1494845
  60.3988150  11.7331532  24.9161615  56.0770729  12.9964028  22.3830426
  55.3834200  12.5817981  21.8700381  56.8243720  13.0384565  21.7863845
  64.7221511  11.0953902  32.3374622  64.2388593  11.8954262  32.5438511
  64.8082450  11.1061847  31.3842066  57.9907471  12.9282282  20.2596441
  57.9678159  13.0269969  19.3078324  58.3008108  13.7747433  20.5813607
  60.6494849  14.9858437  24.3743055  61.6038102  14.9542379  24.3072987
  60.4507372  14.5249061  25.1893281  61.2394231  13.5559553  26.9413853
  62.0587120  14.0503632  26.9648690  61.5131039  12.6391521  26.9131421
  59.0045078  20.5278056  21.3913253  58.8699546  19.7678457  20.8251251
  58.5877140  21.2518956  20.9242042  62.1614204  21.4247373  21.6031696
  62.0446588  22.3692806  21.5010386  61.3406650  21.1220935  21.9917495
  56.4929145   7.8897687  27.6406050  57.1388009   7.3796641  28.1293275
  56.2846296   8.6266368  28.2149475  63.1868718  22.0775635  24.8187624
  64.0895964  22.1099246  25.1354119  62.9606088  21.1476086  24.8333960
  64.9422320  20.8306622  21.4797703  63.9917951  20.8308483  21.3662075
  65.2454806  20.0839356  20.9633738  67.6910070  24.0627541  23.7266700
  67.9418108  24.9474551  23.9924276  68.2269618  23.8832143  22.9541792
  68.3445283  25.5509248  18.0894910  68.1469683  24.9578609  17.3645976
  67.7891947  25.2461459  18.8070849  64.9045114  27.2359444  20.2562655
  65.5916154  26.9221174  19.6683670  64.7493243  28.1400808  19.9829907
  64.4813090  25.3160037  22.5280122  64.5197189  24.7823628  23.3217240
  63.9753383  24.7895242  21.9091099  67.7326726  31.6443686  20.6288372
  66.8958635  31.2165861  20.4472374  67.7050372  31.8376130  21.5659164
  67.0476223  24.7053034  20.4137305  66.7279007  23.8518342  20.1211679
  66.5009651  24.9201612  21.1695272  66.9164483  28.3255946  22.3830426
  66.2227954  27.9109899  21.8700381  67.6637474  28.3676482  21.7863845
  67.3322900  23.2189605  27.6406050  67.9781763  22.7088558  28.1293275
  67.1240051  23.9558286  28.2149475   4.8018728  34.3313122  62.3707542
   5.4397138  34.2119869  61.6670882   4.6839571  35.2793966  62.4295495
   1.6108434  34.2840550  62.3069067   1.2726946  34.1681615  61.4189602
   2.4798202  33.8831715  62.2870073   3.0494809  39.8046994  53.6080423
   2.3982788  40.3901074  53.2214437   3.8439172  40.3353189  53.6675460
   4.3559996  32.0564576  59.4460750   5.1423086  31.6383999  59.0951167
   4.6198701  32.9610668  59.6142399   4.5270074  37.4937426  54.1449407
   3.8915907  37.5672052  54.8570312   4.1967480  38.0831025  53.4668487
   9.7568424  31.9939809  60.3493729  10.4893596  31.4239026  60.5831558
   9.0007779  31.6061409  60.7900235   1.3744543  34.4167050  57.5457071
   1.0102751  33.8897671  58.2569993   2.2311659  34.0265519  57.3723557
   1.0150030  29.4456950  52.5418420   1.1824433  30.3137186  52.9088891
   0.8247199  29.6084232  51.6179709   7.1722507  30.4256469  61.8881688
   6.2639385  30.3571878  61.5940449   7.1210103  30.9028414  62.7163513
   6.6924317  32.3736081  54.3545421   7.6042173  32.6063467  54.1793118
   6.1833964  32.9573125  53.7920499   5.2993900  37.3561899  61.7459002
   4.6702762  37.5207613  61.0435070   4.9119562  37.7703509  62.5169966
   9.1783132  38.2916337  59.1003366   8.4934170  38.6715238  58.5500399
   9.2626981  38.9011664  59.8335314   0.8521862  37.0936307  59.0109087
   1.3160207  37.3724010  58.2213710   0.5878660  36.1919752  58.8282178
   7.5479891  38.8148251  63.8721067   8.3697335  38.4128439  63.5903749
   7.5442294  38.7116486  64.8237183  15.6385884  35.1587000  60.2206038
  14.8849593  34.5894398  60.0650043  15.7733425  35.1249664  61.1676673
   1.0284512  40.0300402  55.8960758   0.8930187  40.8751938  56.3245606
   1.5694325  40.2319680  55.1326692   4.3427259  33.5439575  52.9332086
   3.8273882  34.3144180  53.1720474   4.0704567  32.8704711  53.5565148
   1.9274370  28.3889276  57.9917325   1.0715966  27.9996126  57.8122963
   2.3401321  28.4681237  57.1317110   9.3161533  36.2971930  54.8685260
   8.5390975  35.9583089  54.4240422   9.9953014  36.3024553  54.1940225
   4.1313562  31.4166667  54.7591867   3.8263697  31.7312816  55.6102011
   5.0844004  31.4948087  54.8019200   2.5759994  37.5756891  56.4084821
   2.0481355  36.8409650  56.0958059   2.0747496  38.3531567  56.1624790
   7.5552840  35.7705911  61.5251868   6.8976514  36.4605172  61.6131996
   8.3593239  36.1602343  61.8685854   6.3658298  34.1250284  59.5755810
   6.8790180  34.7580276  60.0777519   7.0159522  33.5251479  59.2099170
   3.6280673  44.1034608  52.3316481   2.9542371  44.4066305  52.9401438
   4.0146495  44.9063688  51.9821938   3.6274177  32.9991155  56.9516830
   4.3745996  33.5112552  56.6423952   3.8965767  32.6775208  57.8121224
   1.9000827  35.4949696  53.9343785   0.9912046  35.2108729  54.0316254
   1.9295911  35.9148774  53.0747091   7.1320095  39.1056285  57.7034952
   6.6782422  38.2647195  57.7600143   6.5014061  39.7417684  58.0409732
   6.0753014  30.0348271  58.9335620   5.3375771  29.5225657  59.2645862
   6.3279788  29.5948653  58.1218896   5.5753034  40.9432782  58.6384770
   5.8676008  41.5037839  57.9197136   6.0851654  41.2361343  59.3937929
   1.5976915  37.0358439  51.2731863   1.1596345  36.3194298  50.8137501
   2.3387356  37.2634554  50.7116955   9.7150030  35.3115636  57.3308182
   9.5767928  35.5017232  56.4029371   9.3586249  36.0735019  57.7876233
   9.7419409  37.3792163  62.3419453  10.1755916  37.2867453  63.1902507
  10.4550990  37.3549664  61.7039469  10.6034959  37.4215864  64.8752339
  10.7970849  38.3261675  65.1211614  10.5035577  36.9623283  65.7090924
   1.8271888  44.2714280  54.5463560   2.0023643  43.8002324  55.3609183
   1.1404676  44.8980047  54.7744821   2.7828951  38.5486787  60.5926861
   2.4478784  38.5087557  61.4884511   2.2832897  37.8831503  60.1197271
   5.7188143  35.8942821  50.8663921   5.1017313  35.1689649  50.7696973
   5.2504631  36.6552181  50.5230995   4.0047265  28.2749165  59.8781951
   4.5015964  27.5219128  59.5583021   3.2334246  28.3113482  59.3125160
  11.8577022  33.9789531  61.5200242  11.8466898  34.8614246  61.1494176
  10.9894401  33.6261082  61.3254779   5.0877045  37.0320852  57.4520374
   4.1533324  37.1522315  57.2825079   5.2653714  36.1293319  57.1880384
   8.4749597  32.8738172  57.9870408   8.9410049  33.7066163  57.9130711
   8.9257097  32.4083153  58.6915667   6.5425828  39.2181993  54.9856560
   6.8185672  39.1038588  55.8950435   5.6730327  38.8199478  54.9468734
   3.1779892  43.4668344  58.6289374   3.3602286  42.6490000  59.0917126
   4.0012878  43.6836036  58.1914264   3.5122057  42.3936529  55.8904423
   4.0409824  41.8828984  55.2774585   3.7750277  42.0779059  56.7549956
   3.2132803  41.0239101  60.0632441   3.0657765  40.0955808  60.2440011
   4.0386296  41.0459192  59.5789517   6.8166925  41.8467660  61.1497314
   7.7413472  41.6410521  61.0121765   6.6482228  41.5984061  62.0586656
   3.2094317  28.8776939  55.0564559   3.4257931  29.7601576  54.7553387
   2.7288384  28.4863152  54.3270201   6.6062241  42.3653327  56.5059406
   6.7799118  41.7999750  55.7533258   7.0991132  43.1654222  56.3238896
  12.4601632  35.1289750  58.1249705  12.9032778  34.3797075  57.7268829
  11.5828142  35.1199886  57.7423437   7.5937413  41.6820092  53.6056304
   8.2888318  42.3026784  53.8243619   7.9360563  40.8315443  53.8808682
   9.4928836  39.1319797  55.1343635  10.0180161  39.4707070  54.4092955
   9.4051189  38.1966812  54.9506769  12.0034497  36.5994988  60.5172153
  12.8381388  37.0384792  60.6809713  12.1393625  36.1233642  59.6980399
   1.6852282  41.7881843  52.5131397   1.1126249  42.4072030  52.0601869
   2.2585075  42.3381205  53.0471319   4.9049542  42.0718993  53.6439980
   5.8380215  42.0064555  53.8472855   4.8172754  42.9075260  53.1854512
   7.5337558  41.3884864  50.6043927   7.4551190  41.0544727  51.4979685
   8.3547225  41.8806632  50.6035400  10.2315749  34.2546603  63.8120246
  10.1992070  33.3162604  63.9979930  10.8416373  34.3330640  63.0786071
   2.0699080  33.1242656  49.8547450   3.0158185  32.9948864  49.9235868
   1.6913325  32.3857318  50.3316878  10.3810238  31.0457646  63.8578529
   9.8649287  30.2616103  63.6708458  11.2650186  30.7176363  64.0225049
  16.0492299  35.3162610  62.9526283  16.7795688  35.0547898  63.5133986
  15.4399245  34.5791332  62.9928351  14.1307596  33.4570472  63.5500734
  13.4040760  33.3226437  62.9417225  13.7154883  33.7647301  64.3557452
   1.8704063  25.5929522  55.9446576   1.0604791  25.2476607  56.3201823
   2.5588480  25.2837066  56.5334188   7.1773419  26.7808094  57.0749537
   6.5972088  27.4392898  56.6927590   6.9109351  25.9585439  56.6636955
   5.9598297  28.9408184  56.1305886   5.0724152  29.2257835  55.9126080
   6.3752286  28.7801948  55.2833163   9.3112833  28.9654705  59.8460225
  10.0873223  29.4551158  60.1184842   8.5860967  29.3912760  60.3032094
  11.7485391  29.6782325  60.9034166  12.3429882  29.4378061  60.1927474
  11.8211975  28.9589455  61.5307702   5.1041510  38.7052859  50.2253906
   5.8077360  38.9102862  50.8411561   4.3804159  39.2729621  50.4902989
   5.9339320  34.4562720  56.3456176   5.8774522  34.9131272  55.5063808
   6.4867663  33.6953405  56.1679019   9.7444126  30.2452452  57.1706295
   9.4881060  29.8449088  58.0014503   9.1196994  30.9596246  57.0456434
  14.0556464  32.9848525  59.6777587  13.4956022  33.0541715  60.4509149
  13.4499967  32.8089510  58.9577083   7.0128207  39.1435388  52.2752366
   7.8473811  38.7116587  52.0929840   6.8512550  38.9717402  53.2029260
   6.6674100  35.6467502  53.6408705   6.6122903  35.4811773  52.6997149
   6.0420155  36.3543535  53.7970895  15.6412482  49.6605039  62.3707542
  16.2790892  49.5411787  61.6670882  15.5233325  50.6085883  62.4295495
  12.4502189  49.6132468  62.3069067  12.1120700  49.4973532  61.4189602
  13.3191957  49.2123633  62.2870073   8.3089004  51.4667944  58.2965958
   7.7453870  51.3757881  57.5282246   8.1941400  50.6467848  58.7768451
  13.8888563  55.1338912  53.6080423  13.2376543  55.7192992  53.2214437
  14.6832926  55.6645107  53.6675460   7.8144190  52.2228049  54.0067557
   8.5875066  51.6757036  53.8680433   8.1669589  53.0872298  54.2182019
  10.1510468  48.3820715  51.6386007  10.4035989  47.8602236  50.8769470
   9.2135027  48.2186860  51.7412691  15.1953751  47.3856493  59.4460750
  15.9816840  46.9675916  59.0951167  15.4592455  48.2902585  59.6142399
  15.3663828  52.8229344  54.1449407  14.7309661  52.8963970  54.8570312
  15.0361235  53.4122942  53.4668487  20.5962178  47.3231726  60.3493729
  21.3287350  46.7530943  60.5831558  19.8401534  46.9353327  60.7900235
   9.8706757  50.2848821  53.8410382   9.7543015  49.6093724  54.5091466
   9.9809017  49.7981195  53.0242535  12.2138298  49.7458968  57.5457071
  11.8496505  49.2189589  58.2569993  13.0705414  49.3557437  57.3723557
  18.1187598  41.0353301  64.8088338  17.7870923  41.9048712  64.5849553
  17.5233212  40.7189585  65.4882368  11.8543785  44.7748868  52.5418420
  12.0218187  45.6429104  52.9088891  11.6640954  44.9376149  51.6179709
  18.0116262  45.7548387  61.8881688  17.1033139  45.6863795  61.5940449
  17.9603858  46.2320332  62.7163513  11.8333006  47.2306525  53.5265087
  11.7132631  47.6763576  54.3650567  11.1385594  47.5791843  52.9678625
  19.8777908  43.9564825  63.6659562  19.2352288  44.2497358  63.0199356
  19.3732837  43.8417745  64.4712758  17.5318072  47.7027998  54.3545421
  18.4435928  47.9355385  54.1793118  17.0227719  48.2865043  53.7920499
  16.1387654  52.6853817  61.7459002  15.5096517  52.8499531  61.0435070
  15.7513316  53.0995426  62.5169966  20.0176886  53.6208255  59.1003366
  19.3327924  54.0007156  58.5500399  20.1020735  54.2303581  59.8335314
  15.3189355  44.7229601  67.0221444  15.0750287  45.4771662  66.4855720
  15.5949285  45.1014949  67.8568691  17.2727818  51.2668214  65.6998710
  17.4844713  51.9099974  65.0233091  17.2257566  50.4330530  65.2320640
  14.8754047  43.8786034  62.6035282  14.0138526  44.1767288  62.8952019
  14.9016481  44.0956433  61.6716314  11.6915616  52.4228225  59.0109087
  12.1553962  52.7015928  58.2213710  11.4272414  51.5211669  58.8282178
  10.6284502  48.5451377  55.8198653  11.3308545  48.9972421  56.2872579
  10.2965131  47.9035196  56.4478546  18.3873646  54.1440169  63.8721067
  19.2091089  53.7420356  63.5903749  18.3836048  54.0408403  64.8237183
   6.3224581  47.1679509  58.0799263   5.5255745  47.2798203  58.5982758
   6.0950174  47.5066161  57.2140153  26.4779639  50.4878918  60.2206038
  25.7243347  49.9186316  60.0650043  26.6127180  50.4541582  61.1676673
  11.8678267  55.3592320  55.8960758  11.7323941  56.2043856  56.3245606
  12.4088079  55.5611598  55.1326692  15.2170730  38.8822882  64.4259651
  14.8735000  39.7724523  64.3498762  15.5849693  38.6924539  63.5629236
  15.1821013  48.8731493  52.9332086  14.6667636  49.6436098  53.1720474
  14.9098321  48.1996629  53.5565148  12.7668124  43.7181194  57.9917325
  11.9109720  43.3288044  57.8122963  13.1795076  43.7973154  57.1317110
  14.2967271  41.2527537  62.3908884  13.7932066  41.2157672  61.5776690
  14.5897878  42.1620280  62.4505541  10.5410157  41.3366267  61.3975066
  11.4063153  41.1409075  61.0380956  10.6087665  41.1076618  62.3244423
  20.1555287  51.6263848  54.8685260  19.3784730  51.2875007  54.4240422
  20.8346768  51.6316471  54.1940225  14.9707316  46.7458585  54.7591867
  14.6657452  47.0604734  55.6102011  15.9237758  46.8240005  54.8019200
  13.4153748  52.9048808  56.4084821  12.8875110  52.1701568  56.0958059
  12.9141251  53.6823485  56.1624790  18.3946594  51.0997829  61.5251868
  17.7370268  51.7897090  61.6131996  19.1986993  51.4894261  61.8685854
   8.1472476  43.5668475  58.7691433   8.7216228  43.3443656  58.0364626
   8.7343458  43.6357169  59.5220034  17.2052053  49.4542201  59.5755810
  17.7183935  50.0872193  60.0777519  17.8553277  48.8543397  59.2099170
   8.4742063  45.5972936  52.7887318   7.6379375  45.9347622  53.1096593
   8.3346832  45.4621915  51.8514455  10.4495143  40.4409723  57.4966502
   9.7959556  40.1258741  56.8723117  10.4075617  39.8185464  58.2226325
  11.5606348  50.7229019  49.4119794  10.6533410  50.4918272  49.6110943
  12.0577380  49.9266638  49.5993776  14.4674427  59.4326526  52.3316481
  13.7936126  59.7358222  52.9401438  14.8540249  60.2355606  51.9821938
  13.6832884  46.9291657  61.8214150  12.7655445  47.1506604  61.6635838
  14.0993027  47.0037967  60.9625857  14.4667931  48.3283073  56.9516830
  15.2139750  48.8404470  56.6423952  14.7359521  48.0067125  57.8121224
  12.7394582  50.8241613  53.9343785  11.8305801  50.5400646  54.0316254
  12.7689665  51.2440692  53.0747091  17.9713849  54.4348203  57.7034952
  17.5176176  53.5939113  57.7600143  17.3407816  55.0709601  58.0409732
  16.9146769  45.3640189  58.9335620  16.1769525  44.8517575  59.2645862
  17.1673542  44.9240571  58.1218896  16.4146788  56.2724700  58.6384770
  16.7069763  56.8329757  57.9197136  16.9245409  56.5653261  59.3937929
  17.0158396  38.1416441  59.5277389  17.3217273  37.2813804  59.2403304
  17.7411001  38.7334061  59.3276383  11.2879476  48.4370234  60.0353580
  11.3428085  47.4844070  59.9596057  10.4770678  48.5929673  60.5194878
  12.4370669  52.3650357  51.2731863  11.9990099  51.6486216  50.8137501
  13.1781110  52.5926472  50.7116955   9.2271836  47.0547294  57.7943959
   8.4139701  47.3541464  58.2009151   9.7230830  46.6602983  58.5118441
  20.5543784  50.6407554  57.3308182  20.4161683  50.8309150  56.4029371
  20.1980003  51.4026937  57.7876233  20.5813164  52.7084081  62.3419453
  21.0149670  52.6159370  63.1902507  21.2944745  52.6841582  61.7039469
   5.8028978  48.0711161  55.5999939   4.8726566  48.0095617  55.8169901
   5.8986450  47.5487114  54.8036580   5.7214527  44.5965974  58.1878181
   5.9821344  45.5111308  58.0787341   6.5431699  44.1290417  58.3374793
  21.4428713  52.7507782  64.8752339  21.6364603  53.6553592  65.1211614
  21.3429332  52.2915201  65.7090924  12.6665642  59.6006198  54.5463560
  12.8417398  59.1294241  55.3609183  11.9798430  60.2271964  54.7744821
  13.6222705  53.8778704  60.5926861  13.2872538  53.8379474  61.4884511
  13.1226651  53.2123420  60.1197271  16.5581897  51.2234739  50.8663921
  15.9411068  50.4981567  50.7696973  16.0898386  51.9844099  50.5230995
   8.3480443  45.4420163  49.9885225   7.4709909  45.3208964  49.6247472
   8.8238196  44.6506241  49.7364114  14.8441019  43.6041083  59.8781951
  15.3409719  42.8511045  59.5583021  14.0728001  43.6405400  59.3125160
  22.6970777  49.3081448  61.5200242  22.6860653  50.1906164  61.1494176
  21.8288156  48.9552999  61.3254779  15.9270800  52.3612770  57.4520374
  14.9927079  52.4814233  57.2825079  16.1047468  51.4585237  57.1880384
  11.4275988  45.7458466  59.6053636  11.0573775  45.1929506  60.2934541
  11.9235080  45.1416599  59.0528636  19.3143351  48.2030089  57.9870408
  19.7803803  49.0358081  57.9130711  19.7650852  47.7375071  58.6915667
  17.3819582  54.5473911  54.9856560  17.6579426  54.4330505  55.8950435
  16.5124081  54.1491396  54.9468734  17.2860014  40.5710676  62.0261310
  16.3723094  40.8014903  62.1943517  17.7153115  40.6549120  62.8775342
  17.0566472  48.7600568  64.5261204  16.4037923  49.0076476  63.8713657
  17.4346852  47.9464707  64.1923681  14.0173646  58.7960261  58.6289374
  14.1996041  57.9781917  59.0917126  14.8406632  59.0127954  58.1914264
  14.3515812  57.7228447  55.8904423  14.8803578  57.2120901  55.2774585
  14.6144031  57.4070977  56.7549956   3.0759137  47.0362018  55.4298131
   3.3712578  46.1272697  55.3765184   2.1747173  47.0149758  55.1079133
   4.8046978  44.7176116  55.5537456   4.4759685  43.8373495  55.3712562
   5.1586349  44.6623785  56.4413845  14.0526557  56.3531019  60.0632441
  13.9051520  55.4247726  60.2440011  14.8780051  56.3751109  59.5789517
   7.9188802  45.0049086  55.9212934   8.2584874  45.5335007  55.1991542
   8.3660922  45.3429492  56.6971500  17.6560679  57.1759577  61.1497314
  18.5807227  56.9702439  61.0121765  17.4875982  56.9275979  62.0586656
  11.2648714  40.4735449  63.8243325  12.0874784  39.9995927  63.7022215
  11.5086778  41.2525933  64.3242011   9.9056949  43.5023707  54.1206226
  10.6265311  43.8804960  53.6169943   9.2822253  44.2212584  54.2241204
  14.0488072  44.2068856  55.0564559  14.2651686  45.0893494  54.7553387
  13.5682139  43.8155070  54.3270201  10.6483676  44.1557118  61.6816193
  10.6345245  43.2598211  61.3448491  11.3656104  44.1627781  62.3154479
  12.5009807  44.5894458  63.7269320  12.2427584  45.5111528  63.7253651
  11.9694847  44.1924892  64.4169784  17.4455995  57.6945245  56.5059406
  17.6192873  57.1291667  55.7533258  17.9384887  58.4946140  56.3238896
  10.0520572  43.0371498  56.9503763  10.1736483  42.1088144  57.1494650
   9.7622614  43.0510184  56.0382078  12.9211762  40.7226408  60.0870483
  12.9433459  40.7865741  59.1322462  13.3379821  39.8830917  60.2810989
  23.2995386  50.4581668  58.1249705  23.7426533  49.7088993  57.7268829
  22.4221897  50.4491804  57.7423437  18.4331168  57.0112009  53.6056304
  19.1282072  57.6318702  53.8243619  18.7754318  56.1607360  53.8808682
  20.3322591  54.4611715  55.1343635  20.8573915  54.7998988  54.4092955
  20.2444943  53.5258730  54.9506769   9.0250631  54.6225630  55.0419650
   9.1738751  55.3061095  54.3886323   9.8317074  54.6030721  55.5569106
  22.8428251  51.9286906  60.5172153  23.6775143  52.3676710  60.6809713
  22.9787380  51.4525559  59.6980399  19.8919757  49.4866641  66.4649641
  20.3673879  49.6794287  65.6568492  18.9685322  49.5425827  66.2193024
   6.7803264  50.6490808  56.0480719   6.5349306  49.7453138  56.2460929
   6.9499178  50.6507959  55.1060197  14.4699974  41.5214484  65.4305475
  14.9881917  42.2575511  65.1051963  14.1155106  41.8278478  66.2652234
   6.0498911  46.3819166  53.5466880   5.3568156  46.4563521  52.8906916
   5.8050663  45.6179509  54.0688397  14.7212568  37.9414767  60.9506371
  15.0014322  37.2737956  61.5766798  15.5063175  38.1343863  60.4381035
  12.5246036  57.1173761  52.5131397  11.9520003  57.7363948  52.0601869
  13.0978830  57.6673123  53.0471319  18.5921426  46.3632401  64.6977946
  19.5438849  46.4630499  64.7190170  18.4224877  45.5710670  65.2076031
  16.6135806  43.4487984  64.8837347  16.0185738  43.7292997  64.1883836
  16.3285502  43.9381885  65.6554088  15.7443296  57.4010911  53.6439980
  16.6773969  57.3356473  53.8472855  15.6566509  58.2367178  53.1854512
  18.3731313  56.7176781  50.6043927  18.2944944  56.3836645  51.4979685
  19.1940979  57.2098549  50.6035400  21.0709504  49.5838521  63.8120246
  21.0385824  48.6454521  63.9979930  21.6810128  49.6622557  63.0786071
  12.9092835  48.4534574  49.8547450  13.8551939  48.3240782  49.9235868
  12.5307080  47.7149236  50.3316878  21.2203992  46.3749564  63.8578529
  20.7043041  45.5908021  63.6708458  22.1043941  46.0468281  64.0225049
  18.8814719  40.1190580  59.8174342  18.6839540  39.8105668  60.7017674
  19.4914425  40.8452219  59.9472272  26.8886054  50.6454528  62.9526283
  27.6189442  50.3839816  63.5133986  26.2792999  49.9083249  62.9928351
  24.9701351  48.7862390  63.5500734  24.2434514  48.6518355  62.9417225
  24.5548638  49.0939219  64.3557452  11.0935752  46.3784550  49.7902335
  10.1867207  46.0817663  49.8665049  11.3711733  46.0814368  48.9236621
  12.7097818  40.9221440  55.9446576  11.8998546  40.5768525  56.3201823
  13.3982235  40.6128984  56.5334188  14.6388366  39.9999487  57.5670873
  15.1919405  40.4194940  58.2260896  14.8758452  39.0735235  57.6093829
   9.8634537  43.2371485  49.9314314  10.7253701  43.5626384  50.1910132
  10.0484881  42.4502981  49.4187380  16.4670739  41.5105069  59.2770858
  16.9670518  41.6221604  58.4685177  17.1106347  41.2066122  59.9171666
  16.7992051  44.2700102  56.1305886  15.9117906  44.5549753  55.9126080
  17.2146040  44.1093865  55.2833163  20.1506587  44.2946623  59.8460225
  20.9266977  44.7843076  60.1184842  19.4254721  44.7204677  60.3032094
  22.5879146  45.0074242  60.9034166  23.1823637  44.7669978  60.1927474
  22.6605729  44.2881373  61.5307702  15.9435264  54.0344777  50.2253906
  16.6471115  54.2394779  50.8411561  15.2197913  54.6021539  50.4902989
  16.7733075  49.7854638  56.3456176  16.7168276  50.2423189  55.5063808
  17.3261417  49.0245323  56.1679019  20.5837881  45.5744370  57.1706295
  20.3274815  45.1741006  58.0014503  19.9590749  46.2888164  57.0456434
  24.8950219  48.3140443  59.6777587  24.3349777  48.3833632  60.4509149
  24.2893722  48.1381428  58.9577083  17.8521962  54.4727306  52.2752366
  18.6867566  54.0408504  52.0929840  17.6906305  54.3009320  53.2029260
  17.5067854  50.9759419  53.6408705  17.4516658  50.8103691  52.6997149
  16.8813909  51.6835452  53.7970895  10.8163980  40.4767528  53.2194023
  10.8042649  41.4209368  53.3762294  11.7087401  40.2937674  52.9253485
  14.6316099  37.0710305  57.4739960  13.8648495  36.5168792  57.6196643
  15.0426804  37.1432174  58.3354112  23.2895943  64.9424385  62.3069067
  22.9514455  64.8265450  61.4189602  24.1585711  64.5415550  62.2870073
  20.9904223  63.7112633  51.6386007  21.2429743  63.1894154  50.8769470
  20.0528782  63.5478778  51.7412691  26.0347505  62.7148411  59.4460750
  26.8210595  62.2967834  59.0951167  26.2986210  63.6194503  59.6142399
  31.4355933  62.6523644  60.3493729  32.1681105  62.0822861  60.5831558
  30.6795288  62.2645245  60.7900235  20.7100511  65.6140739  53.8410382
  20.5936769  64.9385642  54.5091466  20.8202771  65.1273112  53.0242535
  23.0532052  65.0750886  57.5457071  22.6890260  64.5481507  58.2569993
  23.9099168  64.6849355  57.3723557  28.9581353  56.3645218  64.8088338
  28.6264678  57.2340629  64.5849553  28.3626966  56.0481502  65.4882368
  22.6937539  60.1040785  52.5418420  22.8611942  60.9721022  52.9088891
  22.5034708  60.2668067  51.6179709  28.8510016  61.0840304  61.8881688
  27.9426894  61.0155713  61.5940449  28.7997612  61.5612249  62.7163513
  22.6726760  62.5598443  53.5265087  22.5526385  63.0055494  54.3650567
  21.9779349  62.9083761  52.9678625  28.3711826  63.0319916  54.3545421
  29.2829682  63.2647303  54.1793118  27.8621473  63.6156960  53.7920499
  25.7147801  59.2077952  62.6035282  24.8532280  59.5059206  62.8952019
  25.7410236  59.4248351  61.6716314  21.4678257  63.8743295  55.8198653
  22.1702300  64.3264339  56.2872579  21.1358885  63.2327114  56.4478546
  17.1618336  62.4971427  58.0799263  16.3649499  62.6090121  58.5982758
  16.9343928  62.8358079  57.2140153  26.0564485  54.2114799  64.4259651
  25.7128754  55.1016441  64.3498762  26.4243447  54.0216457  63.5629236
  26.0214767  64.2023411  52.9332086  25.5061391  64.9728015  53.1720474
  25.7492076  63.5288547  53.5565148  23.6061879  59.0473111  57.9917325
  22.7503475  58.6579962  57.8122963  24.0188830  59.1265072  57.1317110
  25.1361025  56.5819455  62.3908884  24.6325821  56.5449590  61.5776690
  25.4291632  57.4912197  62.4505541  21.3803911  56.6658184  61.3975066
  22.2456908  56.4700993  61.0380956  21.4481420  56.4368536  62.3244423
  30.9949042  66.9555765  54.8685260  30.2178484  66.6166925  54.4240422
  31.6740523  66.9608388  54.1940225  25.8101071  62.0750503  54.7591867
  25.5051206  62.3896652  55.6102011  26.7631513  62.1531923  54.8019200
  18.9866230  58.8960392  58.7691433  19.5609982  58.6735574  58.0364626
  19.5737213  58.9649087  59.5220034  28.0445807  64.7834119  59.5755810
  28.5577689  65.4164111  60.0777519  28.6947031  64.1835315  59.2099170
  19.3135817  60.9264853  52.7887318  18.4773129  61.2639540  53.1096593
  19.1740587  60.7913833  51.8514455  21.2888898  55.7701641  57.4966502
  20.6353310  55.4550658  56.8723117  21.2469372  55.1477382  58.2226325
  22.4000103  66.0520936  49.4119794  21.4927164  65.8210190  49.6110943
  22.8971135  65.2558555  49.5993776  24.5226638  62.2583575  61.8214150
  23.6049200  62.4798522  61.6635838  24.9386782  62.3329885  60.9625857
  25.3061686  63.6574990  56.9516830  26.0533505  64.1696388  56.6423952
  25.5753275  63.3359043  57.8121224  23.5788336  66.1533531  53.9343785
  22.6699555  65.8692564  54.0316254  23.6083420  66.5732610  53.0747091
  27.7540523  60.6932107  58.9335620  27.0163280  60.1809493  59.2645862
  28.0067297  60.2532488  58.1218896  27.8552150  53.4708359  59.5277389
  28.1611027  52.6105722  59.2403304  28.5804755  54.0625979  59.3276383
  22.1273230  63.7662152  60.0353580  22.1821840  62.8135988  59.9596057
  21.3164432  63.9221591  60.5194878  20.0665590  62.3839211  57.7943959
  19.2533456  62.6833382  58.2009151  20.5624584  61.9894900  58.5118441
  31.3937539  65.9699472  57.3308182  31.2555437  66.1601068  56.4029371
  31.0373758  66.7318855  57.7876233  16.6422732  63.4003079  55.5999939
  15.7120320  63.3387535  55.8169901  16.7380204  62.8779032  54.8036580
  16.5608281  59.9257892  58.1878181  16.8215099  60.8403225  58.0787341
  17.3825454  59.4582335  58.3374793  27.3975652  66.5526656  50.8663921
  26.7804822  65.8273485  50.7696973  26.9292140  67.3136017  50.5230995
  19.1874197  60.7712081  49.9885225  18.3103664  60.6500881  49.6247472
  19.6631951  59.9798159  49.7364114  25.6834774  58.9333001  59.8781951
  26.1803473  58.1802963  59.5583021  24.9121755  58.9697317  59.3125160
  22.2669742  61.0750384  59.6053636  21.8967530  60.5221424  60.2934541
  22.7628835  60.4708517  59.0528636  30.1537106  63.5322007  57.9870408
  30.6197558  64.3649999  57.9130711  30.6044606  63.0666989  58.6915667
  28.1253768  55.9002594  62.0261310  27.2116848  56.1306821  62.1943517
  28.5546870  55.9841038  62.8775342  13.9152891  62.3653936  55.4298131
  14.2106332  61.4564614  55.3765184  13.0140927  62.3441675  55.1079133
  15.6440733  60.0468034  55.5537456  15.3153439  59.1665413  55.3712562
  15.9980104  59.9915702  56.4413845  18.7582556  60.3341003  55.9212934
  19.0978629  60.8626925  55.1991542  19.2054677  60.6721410  56.6971500
  22.1042469  55.8027367  63.8243325  22.9268538  55.3287845  63.7022215
  22.3480532  56.5817850  64.3242011  20.7450703  58.8315625  54.1206226
  21.4659066  59.2096878  53.6169943  20.1216007  59.5504502  54.2241204
  24.8881826  59.5360774  55.0564559  25.1045440  60.4185412  54.7553387
  24.4075893  59.1446987  54.3270201  21.4877430  59.4849035  61.6816193
  21.4738999  58.5890128  61.3448491  22.2049858  59.4919699  62.3154479
  23.3403561  59.9186375  63.7269320  23.0821339  60.8403446  63.7253651
  22.8088601  59.5216810  64.4169784  20.8914326  58.3663415  56.9503763
  21.0130237  57.4380062  57.1494650  20.6016369  58.3802101  56.0382078
  23.7605517  56.0518326  60.0870483  23.7827213  56.1157659  59.1322462
  24.1773576  55.2122835  60.2810989  34.1389141  65.7873585  58.1249705
  34.5820287  65.0380911  57.7268829  33.2615651  65.7783722  57.7423437
  25.3093728  56.8506402  65.4305475  25.8275672  57.5867429  65.1051963
  24.9548861  57.1570395  66.2652234  16.8892666  61.7111083  53.5466880
  16.1961911  61.7855438  52.8906916  16.6444418  60.9471427  54.0688397
  25.5606322  53.2706685  60.9506371  25.8408076  52.6029874  61.5766798
  26.3456929  53.4635780  60.4381035  23.7486589  63.7826491  49.8547450
  24.6945694  63.6532699  49.9235868  23.3700834  63.0441153  50.3316878
  29.7208474  55.4482497  59.8174342  29.5233295  55.1397586  60.7017674
  30.3308179  56.1744136  59.9472272  21.9329506  61.7076468  49.7902335
  21.0260962  61.4109580  49.8665049  22.2105487  61.4106286  48.9236621
  23.5491572  56.2513357  55.9446576  22.7392300  55.9060442  56.3201823
  24.2375989  55.9420901  56.5334188  25.4782120  55.3291404  57.5670873
  26.0313159  55.7486858  58.2260896  25.7152207  54.4027152  57.6093829
  20.7028291  58.5663403  49.9314314  21.5647455  58.8918301  50.1910132
  20.8878635  57.7794899  49.4187380  28.8560927  57.4391929  57.0749537
  28.2759597  58.0976733  56.6927590  28.5896860  56.6169274  56.6636955
  27.3064494  56.8396987  59.2770858  27.8064272  56.9513522  58.4685177
  27.9500102  56.5358040  59.9171666  27.6385806  59.5992020  56.1305886
  26.7511661  59.8841670  55.9126080  28.0539795  59.4385783  55.2833163
  30.9900342  59.6238541  59.8460225  31.7660732  60.1134993  60.1184842
  30.2648476  60.0496595  60.3032094  33.4272900  60.3366160  60.9034166
  34.0217391  60.0961896  60.1927474  33.4999484  59.6173291  61.5307702
  27.6126829  65.1146556  56.3456176  27.5562031  65.5715107  55.5063808
  28.1655172  64.3537240  56.1679019  31.4231635  60.9036288  57.1706295
  31.1668569  60.5032923  58.0014503  30.7984503  61.6180082  57.0456434
  28.3461609  66.3051337  53.6408705  28.2910412  66.1395608  52.6997149
  27.7207664  67.0127370  53.7970895  21.6557734  55.8059446  53.2194023
  21.6436404  56.7501286  53.3762294  22.5481156  55.6229591  52.9253485
  25.4709853  52.4002223  57.4739960  24.7042249  51.8460709  57.6196643
  25.8820558  52.4724091  58.3354112   4.8018729  11.3375244  49.0952849
   5.4397139  11.2181992  48.3916189   4.6839572  12.2856088  49.1540801
   1.6108436  11.2902672  49.0314374   1.2726947  11.1743737  48.1434909
   2.4798204  10.8893838  49.0115380   3.0494810  16.8109117  40.3325730
   2.3982790  17.3963197  39.9459743   3.8439173  17.3415311  40.3920767
   4.3559998   9.0626698  46.1706057   5.1423087   8.6446121  45.8196474
   4.6198702   9.9672790  46.3387705   4.5270075  14.4999549  40.8694714
   3.8915908  14.5734175  41.5815619   4.1967482  15.0893147  40.1913793
   9.7568425   9.0001931  47.0739036  10.4893597   8.4301148  47.3076865
   9.0007781   8.6123532  47.5145541   1.3744545  11.4229173  44.2702378
   1.0102752  10.8959794  44.9815300   2.2311661  11.0327642  44.0968863
   3.7725365  14.9136051  50.9329557   3.4726088  15.8161090  50.8245364
   3.4276424  14.6468235  51.7850710   7.1722509   7.4318592  48.6126994
   6.2639386   7.3634000  48.3185755   7.1210104   7.9090537  49.4408820
   6.6924319   9.3798203  41.0790727   7.6042175   9.6125590  40.9038425
   6.1833966   9.9635247  40.5165806   5.2993901  14.3624022  48.4704309
   4.6702763  14.5269736  47.7680377   4.9119563  14.7765631  49.2415273
   9.1783133  15.2978460  45.8248673   8.4934171  15.6777361  45.2745706
   9.2626982  15.9073786  46.5580620   0.8521863  14.0998430  45.7354394
   1.3160208  14.3786133  44.9459016   0.5878661  13.1981874  45.5527485
   7.5479892  15.8210374  50.5966374   8.3697336  15.4190561  50.3149055
   7.5442295  15.7178608  51.5482489  15.6385885  12.1649122  46.9451345
  14.8849594  11.5956521  46.7895349  15.7733427  12.1311787  47.8921980
   1.0284513  17.0362525  42.6206064   0.8930188  17.8814061  43.0490912
   1.5694326  17.2381802  41.8571998   4.3427260  10.5501698  39.6577393
   3.8273883  11.3206302  39.8965780   4.0704568   9.8766834  40.2810454
   9.3161534  13.3034052  41.5930566   8.5390977  12.9645212  41.1485728
   9.9953015  13.3086676  40.9185531   4.1313563   8.4228790  41.4837174
   3.8263699   8.7374939  42.3347317   5.0844005   8.5010210  41.5264507
   2.5759995  14.5819013  43.1330128   2.0481356  13.8471773  42.8203366
   2.0747498  15.3593690  42.8870096   7.5552841  12.7768034  48.2497174
   6.8976515  13.4667295  48.3377303   8.3593240  13.1664466  48.5931161
   6.3658300  11.1312406  46.3001116   6.8790181  11.7642398  46.8022826
   7.0159523  10.5313602  45.9344476   3.6280674  21.1096731  39.0561787
   2.9542373  21.4128427  39.6646745   4.0146496  21.9125811  38.7067244
   3.6274178  10.0053278  43.6762137   4.3745997  10.5174675  43.3669259
   3.8965768   9.6837330  44.5366530   1.9000828  12.5011818  40.6589091
   0.9912048  12.2170851  40.7561561   1.9295912  12.9210897  39.7992398
   7.1320096  16.1118408  44.4280259   6.6782423  15.2709318  44.4845449
   6.5014063  16.7479806  44.7655039   5.5753035  17.9494905  45.3630077
   5.8676009  18.5099962  44.6442443   6.0851656  18.2423466  46.1183236
   1.5976916  14.0420562  37.9977170   1.1596346  13.3256421  37.5382807
   2.3387357  14.2696677  37.4362261   0.5386660  18.7275256  46.4523530
   0.4962839  18.9536102  45.5232062   1.4549359  18.4938630  46.6009331
   9.7150031  12.3177759  44.0553488   9.5767930  12.5079355  43.1274678
   9.3586250  13.0797142  44.5121539   9.7419411  14.3854286  49.0664760
  10.1755917  14.2929575  49.9147814  10.4550991  14.3611787  48.4284776
   3.4747305  17.9856380  50.5997860   3.5284328  18.5547316  51.3675576
   2.6062087  18.1558265  50.2351898  10.6034960  14.4277987  51.5997645
  10.7970850  15.3323797  51.8456920  10.5035578  13.9685406  52.4336230
   1.2323737  16.1767307  49.9283330   1.0934823  15.8086091  50.8009268
   0.4438333  16.6914946  49.7567288   1.8271889  21.2776403  41.2708866
   2.0023645  20.8064446  42.0854489   1.1404677  21.9042169  41.4990127
   2.7828952  15.5548909  47.3172168   2.4478785  15.5149679  48.2129818
   2.2832898  14.8893625  46.8442578   5.7188144  12.9004944  37.5909227
   5.1017314  12.1751772  37.4942280   5.2504632  13.6614304  37.2476302
   7.3742275  17.6103852  55.2515008   7.3154822  16.9263072  54.5845591
   7.7761794  18.3522842  54.7995634   7.3759683  15.5743436  53.4828987
   6.4886462  15.2369358  53.6055386   7.9458234  14.8426467  53.7197753
   0.9060836  20.2344888  50.4490231   0.8331008  21.0399860  50.9609535
   0.4638229  20.4336854  49.6238252  11.8577023  10.9851653  48.2445549
  11.8466900  11.8676369  47.8739482  10.9894403  10.6323204  48.0500086
   3.3659520  20.1331722  52.6048389   4.0787492  20.7679187  52.5324291
   2.8749548  20.2295588  51.7888391   5.0877047  14.0382975  44.1765681
   4.1533325  14.1584437  44.0070385   5.2653715  13.1355442  43.9125691
   8.4749598   9.8800294  44.7115715   8.9410050  10.7128286  44.6376018
   8.9257098   9.4145276  45.4160974   6.5425829  16.2244116  41.7101867
   6.8185673  16.1100710  42.6195741   5.6730328  15.8261600  41.6714040
   3.1779893  20.4730466  45.3534681   3.3602288  19.6552122  45.8162433
   4.0012879  20.6898159  44.9159571   3.5122059  19.3998652  42.6149729
   4.0409825  18.8891106  42.0019891   3.7750278  19.0841182  43.4795262
   1.0083075  22.4857512  51.9730164   1.5601383  22.6489133  52.7379249
   1.3489269  23.0761950  51.3010188   4.1451462  20.4339487  48.9593846
   4.0202602  19.6329227  48.4504791   4.8030553  20.9285681  48.4707816
   6.2086371  18.2348507  50.5873396   5.2616706  18.1153859  50.5151723
   6.5569144  17.3471005  50.6699657   3.2132804  18.0301224  46.7877748
   3.0657766  17.1017931  46.9685318   4.0386298  18.0521314  46.3034823
   6.8166926  18.8529782  47.8742621   7.7413473  18.6472644  47.7367072
   6.6482229  18.6046183  48.7831962   6.6062242  19.3715450  43.2304712
   6.7799120  18.8061872  42.4778565   7.0991133  20.1716345  43.0484202
  12.4601633  12.1351873  44.8495012  12.9032779  11.3859198  44.4514135
  11.5828144  12.1262009  44.4668744   7.5937415  18.6882214  40.3301610
   8.2888319  19.3088907  40.5488925   7.9360565  17.8377565  40.6053988
   9.4928838  16.1381920  41.8588941  10.0180162  16.4769192  41.1338261
   9.4051190  15.2028935  41.6752076   1.1769498  22.2053903  46.2184194
   0.7374489  21.7130282  46.9117051   1.9277615  21.6626871  45.9776270
  10.8038816  16.0404231  54.7214889  10.5123624  16.4034212  55.5578350
  10.1910947  15.3271240  54.5428221  12.0034498  13.6057111  47.2417460
  12.8381389  14.0446915  47.4055020  12.1393627  13.1295764  46.4225705
   1.6852283  18.7943966  39.2376704   1.1126250  19.4134153  38.7847176
   2.2585077  19.3443328  39.7716626   4.9049543  19.0781116  40.3685286
   5.8380216  19.0126678  40.5718162   4.8172756  19.9137383  39.9099819
   7.5337559  18.3946986  37.3289234   7.4551191  18.0606850  38.2224992
   8.3547226  18.8868754  37.3280706  10.2315751  11.2608726  50.5365553
  10.1992071  10.3224726  50.7225236  10.8416374  11.3392762  49.8031377
  10.3810239   8.0519769  50.5823836   9.8649288   7.2678226  50.3953765
  11.2650188   7.7238486  50.7470355  16.0492301  12.3224732  49.6771589
  16.7795689  12.0610021  50.2379293  15.4399246  11.5853454  49.7173657
  14.1307598  10.4632595  50.2746041  13.4040761  10.3288560  49.6662532
  13.7154885  10.7709424  51.0802759   9.3112834   5.9716828  46.5705532
  10.0873224   6.4613280  46.8430148   8.5860968   6.3974882  47.0277401
  11.7485393   6.6844447  47.6279472  12.3429883   6.4440183  46.9172780
  11.8211976   5.9651578  48.2553008   5.1041511  15.7114982  36.9499212
   5.8077361  15.9164984  37.5656868   4.3804160  16.2791744  37.2148296
   5.9339322  11.4624843  43.0701482   5.8774523  11.9193394  42.2309115
   6.4867664  10.7015528  42.8924325   9.7444127   7.2514575  43.8951602
   9.4881062   6.8511211  44.7259810   9.1196995   7.9658369  43.7701741
  14.0556465   9.9910648  46.4022893  13.4956023  10.0603837  47.1754455
  13.4499969   9.8151633  45.6822390   7.0128209  16.1497511  38.9997672
   7.8473813  15.7178709  38.8175147   6.8512552  15.9779525  39.9274567
   6.6674101  12.6529624  40.3654012   6.6122905  12.4873896  39.4242456
   6.0420156  13.3605657  40.5216201  15.6412484  26.6667162  49.0952849
  16.2790894  26.5473909  48.3916189  15.5233327  27.6148006  49.1540801
  12.4502190  26.6194590  49.0314374  12.1120702  26.5035655  48.1434909
  13.3191958  26.2185755  49.0115380   8.3089006  28.4730067  45.0211265
   7.7453871  28.3820003  44.2527552   8.1941401  27.6529971  45.5013757
  12.9321973  27.7729442  54.9900579  12.9210614  27.3782240  54.1181083
  13.0942613  27.0395514  55.5834351   5.8553438  29.9681258  47.8595485
   6.6474730  29.6272083  47.4441784   6.0950088  30.0776233  48.7797638
  13.8888564  32.1401034  40.3325730  13.2376544  32.7255115  39.9459743
  14.6832927  32.6707229  40.3920767   7.8144192  29.2290171  40.7312864
   8.5875068  28.6819158  40.5925740   8.1669590  30.0934421  40.9427325
   9.6529234  30.5566554  53.9379763   9.3619100  31.4612185  53.8226430
  10.2886219  30.5983081  54.6523833  10.5785441  27.9343402  50.5281123
  11.1749013  27.7099425  49.8138086  10.6360413  27.1928148  51.1306571
  10.1510469  25.3882838  38.3631314  10.4035990  24.8664359  37.6014777
   9.2135029  25.2248983  38.4657997  15.1953752  24.3918616  46.1706057
  15.9816841  23.9738039  45.8196474  15.4592457  25.2964708  46.3387705
  15.3663830  29.8291466  40.8694714  14.7309663  29.9026093  41.5815619
  15.0361236  30.4185065  40.1913793   9.8706758  27.2910943  40.5655689
   9.7543016  26.6155847  41.2336773   9.9809018  26.8043317  39.7487842
  12.2138299  26.7521091  44.2702378  11.8496506  26.2251712  44.9815300
  13.0705415  26.3619560  44.0968863  18.1187600  18.0415423  51.5333644
  17.7870925  18.9110834  51.3094859  17.5233213  17.7251707  52.2127675
  11.8543786  21.7810990  39.2663727  12.0218188  22.6491227  39.6334198
  11.6640955  21.9438272  38.3425016  14.6119119  30.2427969  50.9329557
  14.3119842  31.1453008  50.8245364  14.2670179  29.9760152  51.7850710
   8.0631601  26.6941766  46.9666261   7.1382097  26.5617980  47.1743953
   8.3116014  27.4735985  47.4636204  18.0116263  22.7610509  48.6126994
  17.1033140  22.6925918  48.3185755  17.9603859  23.2382454  49.4408820
  11.8333007  24.2368648  40.2510393  11.7132632  24.6825699  41.0895874
  11.1385595  24.5853965  39.6923932   5.4240412  26.3375040  47.8010050
   5.5532793  26.5909518  48.7149462   4.7437863  26.9302748  47.4814705
   9.5939899  37.0072290  43.9000525   9.5163929  37.9580115  43.9789005
   8.9901543  36.6618162  44.5575451  12.0857129  24.1800155  56.5561892
  11.3090463  24.7394075  56.5464756  12.7247692  24.6656938  57.0776762
  19.8777909  20.9626948  50.3904868  19.2352290  21.2559481  49.7444663
  19.3732838  20.8479868  51.1958065  17.5318073  24.7090121  41.0790727
  18.4435929  24.9417508  40.9038425  17.0227720  25.2927165  40.5165806
  10.3403501  26.9885608  56.1179859  11.0818185  27.5270652  55.8414682
   9.6340487  27.6151897  56.2751410  15.8158841  29.1314749  54.7152020
  16.2242197  28.6897159  53.9706652  15.0936102  28.5567376  54.9686213
  12.1689911  24.0687356  52.0885577  13.0151106  24.4926769  52.2320226
  12.1088548  23.4120980  52.7824140  15.3189356  21.7291724  53.7466751
  15.0750288  22.4833784  53.2101026  15.5949287  22.1077072  54.5813998
  14.8754048  20.8848157  49.3280588  14.0138527  21.1829410  49.6197326
  14.9016483  21.1018556  48.3961621  11.6915617  29.4290347  45.7354394
  12.1553963  29.7078050  44.9459016  11.4272415  28.5273792  45.5527485
   8.5839698  28.9761829  48.6734157   9.1541055  29.4049097  48.0351642
   9.1747810  28.6944414  49.3718343  10.6284503  25.5513500  42.5443959
  11.3308547  26.0034544  43.0117886  10.2965132  24.9097319  43.1723852
   9.0764865  24.1425256  56.9195169   8.4463525  24.8241537  57.1530565
   8.9700953  24.0308338  55.9748307   4.3709837  23.8097053  47.8461093
   3.5808891  24.0654581  47.3701203   4.8621085  24.6245390  47.9513133
   6.3224583  24.1741632  44.8044569   5.5255746  24.2860326  45.3228065
   6.0950175  24.5128284  43.9385460  12.1530250  30.6986335  52.7527084
  12.2174683  31.1606742  53.5885256  11.4441174  30.0683700  52.8809394
   2.6547540  24.0627543  50.2776083   2.9055579  24.9474553  50.5433659
   3.1907089  23.8832144  49.5051175  11.8678268  32.3654442  42.6206064
  11.7323943  33.2105978  43.0490912  12.4088080  32.5673720  41.8571998
   5.3207665  29.8829881  43.1933989   5.8332186  30.6773131  43.3439554
   5.9730378  29.1856171  43.1267591   7.1302550  32.9995637  45.2756743
   7.3069178  33.9213601  45.0877727   7.9259384  32.6854056  45.7051122
  11.2713569  19.8603901  56.8740676  12.0123282  20.4611055  56.7945139
  11.5031491  19.1181539  56.3158719   6.4154907  25.0460269  55.1518906
   6.3008422  24.1445526  55.4526005   5.5599424  25.2923965  54.8003722
  13.4946744  32.9878009  56.7506406  13.0510599  32.2014388  56.4327311
  14.1563958  33.1757159  56.0850297   8.2533866  34.5173811  51.2767085
   8.8041291  34.3890874  50.5044079   7.4145341  34.8168700  50.9261978
  15.5927982  33.2680809  54.7787808  15.5746458  34.0889690  54.2868077
  16.5147902  33.1434884  55.0037949  12.0501037  30.7824938  55.6211316
  12.5829373  30.0213227  55.3910624  11.5215118  30.4898590  56.3635471
  15.2170732  15.8885004  51.1504958  14.8735001  16.7786646  51.0744068
  15.5849694  15.6986662  50.2874543   3.2856582  28.2118535  43.9693560
   4.1231804  28.6215543  43.7527268   3.4634850  27.2717977  43.9393754
  15.1821014  25.8793615  39.6577393  14.6667638  26.6498220  39.8965780
  14.9098323  25.2058752  40.2810454  12.7668125  20.7243316  44.7162631
  11.9109722  20.3350167  44.5368270  13.1795077  20.8035277  43.8562417
  14.2967272  18.2589660  49.1154191  13.7932068  18.2219795  48.3021996
  14.5897879  19.1682402  49.1750848  10.5410158  18.3428389  48.1220373
  11.4063155  18.1471198  47.7626262  10.6087667  18.1138741  49.0489730
  14.9707317  23.7520708  41.4837174  14.6657453  24.0666857  42.3347317
  15.9237760  23.8302127  41.5264507  13.4153749  29.9110931  43.1330128
  12.8875111  29.1763690  42.8203366  12.9141252  30.6885607  42.8870096
   8.1472477  20.5730597  45.4936740   8.7216229  20.3505779  44.7609933
   8.7343459  20.6419292  46.2465341   8.4742064  22.6035058  39.5132625
   7.6379376  22.9409745  39.8341900   8.3346834  22.4684038  38.5759762
  10.4495145  17.4471846  44.2211809   9.7959557  17.1320863  43.5968424
  10.4075619  16.8247587  44.9471632  11.5606349  27.7291141  36.1365101
  10.6533411  27.4980395  36.3356250  12.0577381  26.9328760  36.3239083
  14.4674428  36.4388648  39.0561787  13.7936127  36.7420345  39.6646745
  14.8540250  37.2417729  38.7067244  13.6832885  23.9353780  48.5459457
  12.7655446  24.1568727  48.3881145  14.0993029  24.0100090  47.6871164
  14.4667933  25.3345195  43.6762137  15.2139752  25.8466593  43.3669259
  14.7359522  25.0129248  44.5366530  12.7394583  27.8303736  40.6589091
  11.8305802  27.5462769  40.7561561  12.7689667  28.2502815  39.7992398
  16.9146770  22.3702312  45.6580926  16.1769527  21.8579698  45.9891169
  17.1673543  21.9302693  44.8464203  17.0158397  15.1478564  46.2522696
  17.3217274  14.2875927  45.9648611  17.7411002  15.7396184  46.0521689
   3.3082753  25.5509250  44.6404293   3.1107153  24.9578611  43.9155360
   2.7529417  25.2461460  45.3580232  11.2879477  25.4432357  46.7598887
  11.3428087  24.4906193  46.6841363  10.4770679  25.5991796  47.2440185
  12.4370671  29.3712480  37.9977170  11.9990101  28.6548339  37.5382807
  13.1781112  29.5988595  37.4362261   9.2271837  24.0609416  44.5189265
   8.4139702  24.3603587  44.9254458   9.7230831  23.6665105  45.2363748
  11.3780415  34.0567173  46.4523530  11.3356594  34.2828020  45.5232062
  12.2943114  33.8230548  46.6009331  14.8246049  24.5251241  53.3504159
  15.1795436  24.7522714  54.2098625  15.4718180  24.8569618  52.7281415
   8.7185912  21.6327772  50.1350500   9.3585291  21.4916531  49.4373464
   7.8863442  21.3462285  49.7589102   9.4946216  30.9330202  46.2485493
  10.2886814  30.4380522  46.0468068   8.7837908  30.4048065  45.8853198
   5.8028979  25.0773284  42.3245246   4.8726567  25.0157740  42.5415208
   5.8986451  24.5549237  41.5281887   5.7214528  21.6028097  44.9123487
   5.9821345  22.5173430  44.8032648   6.5431700  21.1352539  45.0620100
   7.1939453  23.0165854  52.0822312   7.8662507  22.8083216  51.4334961
   6.3669240  22.8187940  51.6427544  13.0965025  19.6427795  54.0987973
  12.4492940  20.3417745  54.0052449  13.8666041  20.0763939  54.4664221
  16.5043823  29.9076647  57.1738526  16.3529330  29.6787199  56.2568610
  16.4948503  30.8647249  57.1869871  13.2729160  27.4808560  52.1584792
  14.2021220  27.6319719  51.9853760  12.8520190  27.5692581  51.3033439
  12.0717492  31.5059224  49.9283330  11.9328577  31.1378009  50.8009268
  11.2832088  32.0206864  49.7567288  12.6665643  36.6068321  41.2708866
  12.8417399  36.1356364  42.0854489  11.9798432  37.2334087  41.4990127
  13.6222707  30.8840827  47.3172168  13.2872539  30.8441597  48.2129818
  13.1226652  30.2185543  46.8442578   7.5966951  26.2908457  52.8424749
   7.4586749  25.5588696  53.4436288   8.5071874  26.2017357  52.5608937
  10.2249251  26.0028416  52.3308429  10.9348870  25.3621609  52.2895047
  10.1818559  26.2541311  53.2534609   8.9378185  22.9893634  54.1504068
   8.4015542  22.5384373  54.8025664   8.3494894  23.1239543  53.4074532
   7.2326729  39.7557684  48.0448727   7.4723327  40.3876208  48.7227745
   6.3895925  39.4045724  48.3314086   8.3480444  22.4482286  36.7130532
   7.4709911  22.3271086  36.3492778   8.8238197  21.6568364  36.4609420
   4.6717306  22.1249642  51.2357063   4.5875495  21.5175311  50.5007472
   3.8500013  22.6158660  51.2366559  11.7454591  35.5636806  50.4490231
  11.6724762  36.3691777  50.9609535  11.3031984  35.7628772  49.6238252
  11.5344370  34.8008576  43.9593052  10.7511892  35.3430256  44.0531277
  12.2337115  35.3182556  44.3587293  14.8441020  20.6103205  46.6027258
  15.3409720  19.8573168  46.2828328  14.0728002  20.6467522  46.0370467
  14.2053274  35.4623640  52.6048389  14.9181246  36.0971105  52.5324291
  13.7143303  35.5587506  51.7888391  11.4275989  22.7520588  46.3298942
  11.0573777  22.1991629  47.0179848  11.9235082  22.1478722  45.7773942
   9.2565188  33.2118083  53.4253960   9.9574647  33.8454566  53.5783354
   8.7860303  33.5532815  52.6649599  17.2860015  17.5772799  48.7506616
  16.3723095  17.8077026  48.9188823  17.7153117  17.6611243  49.6020649
  17.0566474  25.7662691  51.2506510  16.4037924  26.0138598  50.5958963
  17.4346854  24.9526829  50.9168988  13.1054047  26.5082502  57.7372548
  12.4294684  26.4076631  58.4074923  13.9281681  26.3521716  58.2008545
   4.8532906  32.7454438  50.3585063   5.4386343  31.9998126  50.4912967
   4.6557744  33.0558395  51.2421727   7.7071561  35.7805686  45.3747505
   7.0381936  36.2651814  44.8911545   7.5684431  36.0274906  46.2890884
  11.8476830  37.8149429  51.9730164  12.3995138  37.9781051  52.7379249
  12.1883023  38.4053867  51.3010188   6.8241323  20.1624579  52.5752048
   6.8882649  21.0239410  52.1629446   6.7608443  19.5498581  51.8424407
   6.2993595  22.2347712  56.2225083   6.9265634  21.8524789  56.8362607
   5.4421514  22.0161914  56.5880775  16.6987704  32.6410687  57.8278818
  17.2427608  33.2540645  57.3333773  16.1174549  33.1990265  58.3445831
   3.0759138  24.0424141  42.1543437   3.3712579  23.1334819  42.1010491
   2.1747174  24.0211880  41.8324440   6.6053385  22.1180137  48.1370986
   5.8839971  22.7316105  47.9978459   7.3946641  22.6537902  48.0587632
   9.4079699  19.4534564  54.4111638   9.9314100  19.6996860  55.1737947
   9.1892032  20.2854599  53.9914775   4.8046980  21.7238239  42.2782762
   4.4759686  20.8435617  42.0957868   5.1586350  21.6685907  43.1659152
  14.0526559  33.3593141  46.7877748  13.9051521  32.4309849  46.9685318
  14.8780052  33.3813232  46.3034823   7.9188803  22.0111208  42.6458240
   8.2584875  22.5397130  41.9236849   8.3660923  22.3491614  43.4216807
  10.6132244  20.3948259  52.0961308  10.2729064  19.5956072  52.4981988
   9.9071250  20.6949970  51.5238141  11.2648715  17.4797571  50.5488631
  12.0874785  17.0058050  50.4267522  11.5086779  18.2588055  51.0487318
   9.9056950  20.5085830  40.8451533  10.6265312  20.8867083  40.3415250
   9.2822254  21.2274707  40.9486511  14.0488073  21.2130979  41.7809865
  14.2651687  22.0955617  41.4798693  13.5682140  20.8217192  41.0515507
   8.7887294  24.1716692  48.3580610   8.6431875  24.4856995  49.2504891
   8.3112498  24.7901592  47.8051508  10.6483677  21.1619240  48.4061499
  10.6345246  20.2660333  48.0693797  11.3656105  21.1689904  49.0399785
  12.5009808  21.5956580  50.4514627  12.2427586  22.5173651  50.4498957
  11.9694848  21.1987015  51.1415091   3.2632956  26.7122037  51.2968271
   2.7186424  27.4881844  51.4288545   4.1412306  27.0592841  51.1387392
  10.0520573  20.0433620  43.6749070  10.1736484  19.1150267  43.8739957
   9.7622615  20.0572306  42.7627385  12.9211763  17.7288531  46.8115789
  12.9433460  17.7927864  45.8567769  13.3379822  16.8893039  47.0056296
   4.0498978  25.8391933  54.1898428   3.3080714  25.9874568  54.7763058
   3.7291723  26.1000198  53.3265177  11.9942641  35.3807911  53.9878818
  12.3029767  35.1357058  54.8601517  12.7918123  35.5854549  53.4997688
  12.0163253  37.5345821  46.2184194  11.5768243  37.0422199  46.9117051
  12.7671370  36.9918788  45.9776270   4.4955592  33.7257361  46.2208823
   5.3213612  33.4261133  45.8407466   4.1449644  32.9564984  46.6698611
   9.4637125  33.0783830  48.2906496   8.8417134  32.4154535  47.9908724
  10.1341992  33.1044962  47.6080144   2.6964197  31.6443688  47.1797756
   1.8596105  31.2165862  46.9981757   2.6687842  31.8376131  48.1168547
   9.5361653  21.5565618  57.8839002   9.5849808  22.4327741  57.5016772
  10.0784167  21.0143011  57.3110645   9.0250632  31.6287753  41.7664957
   9.1738752  32.3123217  41.1131629   9.8317075  31.6092843  42.2814412
  17.4318136  24.9330135  55.7932174  18.3327998  24.7936600  55.5016172
  17.5066110  25.0984590  56.7330352  11.7660941  22.3096990  54.6385361
  10.8964250  22.6030556  54.3667949  12.0020421  22.8937435  55.3592624
   6.7803265  27.6552931  42.7726026   6.5349307  26.7515261  42.9706236
   6.9499180  27.6570081  41.8305504  14.4699975  18.5276607  52.1550781
  14.9881919  19.2637634  51.8297270  14.1155108  18.8340600  52.9897540
   6.0498912  23.3881288  40.2712187   5.3568157  23.4625643  39.6152223
   5.8050664  22.6241632  40.7933704  14.7212569  14.9476890  47.6751678
  15.0014323  14.2800079  48.3012104  15.5063176  15.1405985  47.1626342
  12.5246038  34.1235884  39.2376704  11.9520005  34.7426071  38.7847176
  13.0978831  34.6735245  39.7716626  18.5921427  23.3694524  51.4223253
  19.5438850  23.4692621  51.4435477  18.4224878  22.5772792  51.9321337
  16.6135807  20.4550107  51.6082654  16.0185739  20.7355120  50.9129142
  16.3285504  20.9444008  52.3799395  12.9092836  25.4596696  36.5792757
  13.8551941  25.3302904  36.6481175  12.5307081  24.7211358  37.0562185
  18.8814721  17.1252702  46.5419648  18.6839542  16.8167790  47.4262980
  19.4914426  17.8514341  46.6717578  12.7931529  29.5114442  58.0393414
  13.7134538  29.6893041  58.2333460  12.7581112  28.5670488  57.8873113
  11.0935753  23.3846673  36.5147642  10.1867209  23.0879785  36.5910355
  11.3711734  23.0876491  35.6481928   2.0113694  24.7053036  46.9646688
   1.6916478  23.8518344  46.6721062   1.4647122  24.9201614  47.7204656
   5.7893601  27.4215477  50.6816195   6.0079611  28.3532585  50.7004229
   6.2019375  27.0623451  51.4670999  12.7097819  17.9283562  42.6691883
  11.8998547  17.5830647  43.0447129  13.3982236  17.6191106  43.2579495
  14.6388367  17.0061609  44.2916180  15.1919406  17.4257063  44.9506203
  14.8758454  16.0797357  44.3339136   9.8634538  20.2433608  36.6559621
  10.7253702  20.5688506  36.9155438  10.0484882  19.4565104  36.1432687
   1.8801954  28.3255948  48.9339810   1.1865425  27.9109900  48.4209764
   2.6274945  28.3676484  48.3373229  18.0167174  19.1162134  43.7994844
  17.4365843  19.7746938  43.4172896  17.7503107  18.2939479  43.3882262
  16.4670741  18.5167192  46.0016164  16.9670519  18.6283727  45.1930483
  17.1106349  18.2128245  46.6416973  10.5252736  26.4245822  58.8884005
  10.0419818  27.2246182  59.0947894  10.6113675  26.4353767  57.9351449
   3.7938696  28.2574201  46.8105825   3.7709384  28.3561889  45.8587708
   4.1039333  29.1039352  47.1322991   6.4526074  30.3150356  50.9252439
   7.4069327  30.2834299  50.8582371   6.2538598  29.8540980  51.7402665
   7.0425456  28.8851472  53.4923237   7.8618345  29.3795551  53.5158074
   7.3162264  27.9683441  53.4640804  16.7992052  21.2762225  42.8551192
  15.9117907  21.5611875  42.6371387  17.2146041  21.1155988  42.0078469
  20.1506588  21.3008746  46.5705532  20.9266979  21.7905198  46.8430148
  19.4254723  21.7266800  47.0277401   4.8076303  35.8569976  47.9422637
   4.6730771  35.0970377  47.3760635   4.3908365  36.5810876  47.4751426
   7.9645429  36.7539293  48.1541080   7.8477813  37.6984725  48.0519770
   7.1437875  36.4512854  48.5426879   2.2960370  23.2189606  54.1915434
   2.9419234  22.7088560  54.6802659   2.0877521  23.9558288  54.7658859
  14.8213763  30.2870454  59.6907574  15.6904922  30.4611106  59.3294209
  14.3420514  31.1064871  59.5683304  10.8163981  17.4829651  39.9439330
  10.8042651  18.4271491  40.1007601  11.7087403  17.2999796  39.6498791
   8.9899943  37.4067555  51.3697008   9.8927189  37.4391165  51.6863503
   8.7637313  36.4768006  51.3843344  10.7453545  36.1598541  48.0307087
   9.7949176  36.1600403  47.9171459  11.0486031  35.4131276  47.5143121
  14.6316100  14.0772428  44.1985267  13.8648496  13.5230914  44.3441949
  15.0426805  14.1494296  45.0599418  23.7715728  43.1021360  54.9900579
  23.7604368  42.7074158  54.1181083  23.9336367  42.3687432  55.5834351
  20.4922989  45.8858471  53.9379763  20.2012855  46.7904102  53.8226430
  21.1279973  45.9274999  54.6523833  20.9904224  40.7174755  38.3631314
  21.2429745  40.1956276  37.6014777  20.0528783  40.5540901  38.4657997
  25.4512874  45.5719887  50.9329557  25.1513597  46.4744926  50.8245364
  25.1063933  45.3052070  51.7850710  26.6552595  44.4606666  54.7152020
  27.0635951  44.0189077  53.9706652  25.9329857  43.8859294  54.9686213
  28.1121573  43.6022254  52.4244016  28.3238469  44.2454014  51.7478397
  28.0651322  42.7684571  51.9565946  29.2267401  46.4794209  50.5966374
  30.0484845  46.0774397  50.3149055  29.2229804  46.3762444  51.5482489
  22.9924005  46.0278253  52.7527084  23.0568437  46.4898660  53.5885256
  22.2834929  45.3975618  52.8809394  13.4941295  39.3919461  50.2776083
  13.7449333  40.2766471  50.5433659  14.0300843  39.2124062  49.5051175
  19.1939362  33.7737940  59.2820420  18.8006308  33.2204139  59.9568064
  20.0105502  34.0848518  59.6726937  24.3340499  48.3169927  56.7506406
  23.8904353  47.5306305  56.4327311  24.9957712  48.5049077  56.0850297
  19.0927620  49.8465728  51.2767085  19.6435045  49.7182792  50.5044079
  18.2539096  50.1460617  50.9261978  26.4321737  48.5972727  54.7787808
  26.4140212  49.4181608  54.2868077  27.3541657  48.4726802  55.0037949
  22.8894791  46.1116856  55.6211316  23.4223128  45.3505144  55.3910624
  22.3608872  45.8190508  56.3635471  25.6639803  39.8543159  53.3504159
  26.0189191  40.0814632  54.2098625  26.3111934  40.1861535  52.7281415
  25.1534814  48.6440216  50.5997860  25.2071837  49.2131152  51.3675576
  24.2849596  48.8142101  50.2351898  27.3437578  45.2368565  57.1738526
  27.1923084  45.0079116  56.2568610  27.3342257  46.1939166  57.1869871
  24.1122914  42.8100478  52.1584792  25.0414974  42.9611637  51.9853760
  23.6913944  42.8984498  51.3033439  29.0529784  48.2687687  55.2515008
  28.9942331  47.5846907  54.5845591  29.4549303  49.0106677  54.7995634
  18.0720483  55.0849601  48.0448727  18.3117081  55.7168125  48.7227745
  17.2289680  54.7337641  48.3314086  29.0547192  46.2327271  53.4828987
  28.1673970  45.8953193  53.6055386  29.6245743  45.5010303  53.7197753
  10.7076339  42.5651363  46.8072039  11.3947379  42.2513093  46.2193054
  10.5524468  43.4692728  46.5339290  15.5111061  37.4541560  51.2357063
  15.4269250  36.8467229  50.5007472  14.6893767  37.9450578  51.2366559
  22.5848345  50.8928724  50.4490231  22.5118517  51.6983695  50.9609535
  22.1425738  51.0920689  49.6238252  25.0447029  50.7915558  52.6048389
  25.7575001  51.4263022  52.5324291  24.5537057  50.8879424  51.7888391
  20.0958942  48.5410001  53.4253960  20.7968402  49.1746484  53.5783354
  19.6254057  48.8824733  52.6649599  27.8960228  41.0954609  51.2506510
  27.2431678  41.3430516  50.5958963  28.2740608  40.2818747  50.9168988
  24.8567402  51.1314302  45.3534681  25.0389797  50.3135958  45.8162433
  25.6800388  51.3481994  44.9159571  25.1909568  50.0582487  42.6149729
  25.7197334  49.5474941  42.0019891  25.4537787  49.7425017  43.4795262
  23.9447801  41.8374420  57.7372548  23.2688438  41.7368549  58.4074923
  24.7675435  41.6813633  58.2008545  15.6926660  48.0746356  50.3585063
  16.2780097  47.3290044  50.4912967  15.4951499  48.3850313  51.2421727
  10.2844315  40.6451956  49.0789506  10.3228414  40.1115547  49.8726624
   9.7784608  40.1187162  48.4600483  22.6870584  53.1441347  51.9730164
  23.2388892  53.3072969  52.7379249  23.0276777  53.7345785  51.3010188
  27.5381458  47.9702605  57.8278818  28.0821362  48.5832563  57.3333773
  26.9568303  48.5282183  58.3445831  25.8238971  51.0923323  48.9593846
  25.6990111  50.2913062  48.4504791  26.4818062  51.5869516  48.4707816
  27.8873880  48.8932343  50.5873396  26.9404215  48.7737694  50.5151723
  28.2356653  48.0054841  50.6699657  24.8920313  48.6885059  46.7877748
  24.7445275  47.7601766  46.9685318  25.7173807  48.7105150  46.3034823
  28.4954435  49.5113618  47.8742621  29.4200982  49.3056479  47.7367072
  28.3269738  49.2630019  48.7831962  14.8892733  41.1683850  54.1898428
  14.1474469  41.3166486  54.7763058  14.5685477  41.4292116  53.3265177
  22.8336395  50.7099829  53.9878818  23.1423522  50.4648975  54.8601517
  23.6311877  50.9146467  53.4997688  22.8557007  52.8637738  46.2184194
  22.4161998  52.3714117  46.9117051  23.6065124  52.3210706  45.9776270
  15.3349346  49.0549279  46.2208823  16.1607366  48.7553051  45.8407466
  14.9843398  48.2856902  46.6698611  30.8610253  47.4298659  57.1640139
  30.0705796  47.4122798  56.6244639  30.6243607  47.9686952  57.9189176
  30.9808128  44.2791125  54.4772868  31.0306133  44.1141132  55.4188391
  30.8722051  43.4118384  54.0870749  28.2711890  40.2622053  55.7932174
  29.1721753  40.1228518  55.5016172  28.3459865  40.4276508  56.7330352
  32.4826325  46.6988067  54.7214889  32.1911133  47.0618047  55.5578350
  31.8698456  45.9855075  54.5428221  23.6325283  44.8406360  58.0393414
  24.5528292  45.0184959  58.2333460  23.5974866  43.8962405  57.8873113
  21.3646491  41.7537739  58.8884005  20.8813573  42.5538099  59.0947894
  21.4507430  41.7645684  57.9351449  15.6470057  51.1861894  47.9422637
  15.5124525  50.4262294  47.3760635  15.2302119  51.9102793  47.4751426
  18.8039183  52.0831211  48.1541080  18.6871567  53.0276643  48.0519770
  17.9831629  51.7804772  48.5426879  13.1354125  38.5481524  54.1915434
  13.7812988  38.0380478  54.6802659  12.9271276  39.2850206  54.7658859
  25.6607517  45.6162371  59.6907574  26.5298677  45.7903024  59.3294209
  25.1814268  46.4356788  59.5683304  19.8293697  52.7359472  51.3697008
  20.7320944  52.7683083  51.6863503  19.6031067  51.8059923  51.3843344
  21.5847299  51.4890459  48.0307087  20.6342930  51.4892321  47.9171459
  21.8879785  50.7423194  47.5143121  17.4751616  35.6949141  58.2890448
  18.3383077  35.3385946  58.4993773  16.9017026  35.3563036  58.9765852
  37.3199993  57.3250997  49.0952849  37.9578403  57.2057745  48.3916189
  37.2020836  58.2731841  49.1540801  34.1289699  57.2778425  49.0314374
  33.7908211  57.1619490  48.1434909  34.9979467  56.8769591  49.0115380
  29.9876515  59.1313902  45.0211265  29.4241380  59.0403839  44.2527552
  29.8728910  58.3113806  45.5013757  34.6109482  58.4313277  54.9900579
  34.5998123  58.0366075  54.1181083  34.7730121  57.6979350  55.5834351
  27.5340947  60.6265093  47.8595485  28.3262239  60.2855918  47.4441784
  27.7737597  60.7360069  48.7797638  35.5676073  62.7984870  40.3325730
  34.9164053  63.3838950  39.9459743  36.3620436  63.3291065  40.3920767
  29.4931701  59.8874007  40.7312864  30.2662577  59.3402994  40.5925740
  29.8457099  60.7518256  40.9427325  31.3316743  61.2150389  53.9379763
  31.0406609  62.1196020  53.8226430  31.9673728  61.2566917  54.6523833
  32.2572950  58.5927238  50.5281123  32.8536522  58.3683260  49.8138086
  32.3147922  57.8511983  51.1306571  36.8741261  55.0502451  46.1706057
  37.6604350  54.6321874  45.8196474  37.1379966  55.9548543  46.3387705
  37.0451339  60.4875302  40.8694714  36.4097172  60.5609928  41.5815619
  36.7148745  61.0768900  40.1913793  39.7975109  48.6999259  51.5333644
  39.4658433  49.5694669  51.3094859  39.2020722  48.3835543  52.2127675
  36.2906628  60.9011805  50.9329557  35.9907351  61.8036843  50.8245364
  35.9457688  60.6343988  51.7850710  29.7419110  57.3525601  46.9666261
  28.8169606  57.2201815  47.1743953  29.9903523  58.1319821  47.4636204
  27.1027921  56.9958875  47.8010050  27.2320302  57.2493354  48.7149462
  26.4225372  57.5886583  47.4814705  31.2727408  67.6656125  43.9000525
  31.1951438  68.6163950  43.9789005  30.6689052  67.3201997  44.5575451
  33.7644638  54.8383990  56.5561892  32.9877972  55.3977910  56.5464756
  34.4035201  55.3240773  57.0776762  32.0191010  57.6469444  56.1179859
  32.7605694  58.1854488  55.8414682  31.3127996  58.2735732  56.2751410
  37.4946350  59.7898584  54.7152020  37.9029706  59.3480995  53.9706652
  36.7723611  59.2151212  54.9686213  33.8477420  54.7271191  52.0885577
  34.6938615  55.1510604  52.2320226  33.7876057  54.0704815  52.7824140
  37.8175164  60.3499775  48.4704309  37.1884027  60.5145489  47.7680377
  37.4300826  60.7641384  49.2415273  41.6964396  61.2854213  45.8248673
  41.0115434  61.6653114  45.2745706  41.7808246  61.8949539  46.5580620
  36.9976865  52.3875559  53.7466751  36.7537797  53.1417620  53.2101026
  37.2736796  52.7660907  54.5813998  38.9515328  58.9314172  52.4244016
  39.1632223  59.5745932  51.7478397  38.9045076  58.0976488  51.9565946
  36.5541557  51.5431992  49.3280588  35.6926036  51.8413246  49.6197326
  36.5803992  51.7602391  48.3961621  33.3703126  60.0874183  45.7354394
  33.8341472  60.3661886  44.9459016  33.1059924  59.1857627  45.5527485
  30.2627207  59.6345664  48.6734157  30.8328564  60.0632933  48.0351642
  30.8535319  59.3528249  49.3718343  30.7552374  54.8009092  56.9195169
  30.1251034  55.4825373  57.1530565  30.6488462  54.6892173  55.9748307
  26.0497346  54.4680888  47.8461093  25.2596400  54.7238416  47.3701203
  26.5408594  55.2829226  47.9513133  40.0661156  61.8086127  50.5966374
  40.8878600  61.4066314  50.3149055  40.0623559  61.7054361  51.5482489
  33.8317759  61.3570170  52.7527084  33.8962192  61.8190578  53.5885256
  33.1228683  60.7267535  52.8809394  24.3335049  54.7211378  50.2776083
  24.5843088  55.6058388  50.5433659  24.8694598  54.5415980  49.5051175
  48.1567149  58.1524876  46.9451345  47.4030857  57.5832274  46.7895349
  48.2914690  58.1187540  47.8921980  33.5465777  63.0238278  42.6206064
  33.4111452  63.8689814  43.0490912  34.0875589  63.2257555  41.8571998
  30.0333117  49.1029858  59.2820420  29.6400062  48.5496056  59.9568064
  30.8499257  49.4140436  59.6726937  26.9995174  60.5413716  43.1933989
  27.5119695  61.3356966  43.3439554  27.6517887  59.8440006  43.1267591
  28.8090059  63.6579472  45.2756743  28.9856687  64.5797437  45.0877727
  29.6046893  63.3437891  45.7051122  32.9501078  50.5187737  56.8740676
  33.6910791  51.1194890  56.7945139  33.1819000  49.7765375  56.3158719
  28.0942416  55.7044104  55.1518906  27.9795931  54.8029361  55.4526005
  27.2386933  55.9507801  54.8003722  35.1734253  63.6461844  56.7506406
  34.7298108  62.8598223  56.4327311  35.8351467  63.8340995  56.0850297
  29.9321375  65.1757646  51.2767085  30.4828800  65.0474709  50.5044079
  29.0932850  65.4752535  50.9261978  37.2715491  63.9264644  54.7787808
  37.2533967  64.7473525  54.2868077  38.1935411  63.8018719  55.0037949
  33.7288546  61.4408774  55.6211316  34.2616882  60.6797062  55.3910624
  33.2002627  61.1482426  56.3635471  24.9644091  58.8702370  43.9693560
  25.8019313  59.2799379  43.7527268  25.1422359  57.9301812  43.9393754
  35.9754781  48.9173495  49.1154191  35.4719576  48.8803630  48.3021996
  36.2685388  49.8266238  49.1750848  32.2197667  49.0012225  48.1220373
  33.0850664  48.8055033  47.7626262  32.2875176  48.7722576  49.0489730
  41.8342797  59.2909805  41.5930566  41.0572240  58.9520965  41.1485728
  42.5134278  59.2962429  40.9185531  35.0941258  60.5694766  43.1330128
  34.5662620  59.8347526  42.8203366  34.5928761  61.3469443  42.8870096
  40.0734104  58.7643787  48.2497174  39.4157779  59.4543048  48.3377303
  40.8774503  59.1540219  48.5931161  38.8839563  57.1188159  46.3001116
  39.3971445  57.7518151  46.8022826  39.5340787  56.5189355  45.9344476
  33.2393858  58.3874976  36.1365101  32.3320920  58.1564230  36.3356250
  33.7364890  57.5912596  36.3239083  36.1461937  67.0972484  39.0561787
  35.4723636  67.4004180  39.6646745  36.5327759  67.9001564  38.7067244
  35.3620394  54.5937615  48.5459457  34.4442955  54.8152562  48.3881145
  35.7780538  54.6683925  47.6871164  39.6501359  62.0994161  44.4280259
  39.1963686  61.2585071  44.4845449  39.0195326  62.7355559  44.7655039
  38.0934299  63.9370658  45.3630077  38.3857273  64.4975715  44.6442443
  38.6032919  64.2299219  46.1183236  24.9870262  56.2093085  44.6404293
  24.7894662  55.6162446  43.9155360  24.4316926  55.9045296  45.3580232
  32.9666986  56.1016192  46.7598887  33.0215596  55.1490028  46.6841363
  32.1558188  56.2575631  47.2440185  34.1158180  60.0296315  37.9977170
  33.6777610  59.3132174  37.5382807  34.8568621  60.2572430  37.4362261
  33.0567924  64.7151009  46.4523530  33.0144103  64.9411855  45.5232062
  33.9730623  64.4814383  46.6009331  36.5033558  55.1835076  53.3504159
  36.8582945  55.4106549  54.2098625  37.1505689  55.5153453  52.7281415
  42.2331294  58.3053512  44.0553488  42.0949193  58.4955108  43.1274678
  41.8767513  59.0672895  44.5121539  30.3973421  52.2911607  50.1350500
  31.0372800  52.1500366  49.4373464  29.5650951  52.0046121  49.7589102
  42.2600674  60.3730039  49.0664760  42.6937181  60.2805328  49.9147814
  42.9732255  60.3487540  48.4284776  31.1733724  61.5914038  46.2485493
  31.9674323  61.0964358  46.0468068  30.4625417  61.0631901  45.8853198
  35.9928569  63.9732133  50.5997860  36.0465591  64.5423070  51.3675576
  35.1243350  64.1434018  50.2351898  28.8726962  53.6749689  52.0822312
  29.5450016  53.4667052  51.4334961  28.0456749  53.4771775  51.6427544
  43.1216224  60.4153740  51.5997645  43.3152114  61.3199550  51.8456920
  43.0216842  59.9561159  52.4336230  34.7752534  50.3011630  54.0987973
  34.1280449  51.0001580  54.0052449  35.5453550  50.7347774  54.4664221
  38.1831332  60.5660482  57.1738526  38.0316839  60.3371034  56.2568610
  38.1736012  61.5231084  57.1869871  34.9516669  58.1392395  52.1584792
  35.8808729  58.2903555  51.9853760  34.5307699  58.2276416  51.3033439
  33.7505000  62.1643060  49.9283330  33.6116086  61.7961844  50.8009268
  32.9619597  62.6790699  49.7567288  34.3453152  67.2652156  41.2708866
  34.5204908  66.7940199  42.0854489  33.6585940  67.8917922  41.4990127
  35.3010216  61.5424662  47.3172168  34.9660048  61.5025432  48.2129818
  34.8014161  60.8769378  46.8442578  29.2754460  56.9492292  52.8424749
  29.1374258  56.2172531  53.4436288  30.1859383  56.8601192  52.5608937
  38.2369407  58.8880697  37.5909227  37.6198578  58.1627525  37.4942280
  37.7685896  59.6490057  37.2476302  31.9036760  56.6612252  52.3308429
  32.6136379  56.0205444  52.2895047  31.8606068  56.9125147  53.2534609
  39.8923539  63.5979605  55.2515008  39.8336085  62.9138825  54.5845591
  40.2943057  64.3398595  54.7995634  30.6165694  53.6477470  54.1504068
  30.0803051  53.1968208  54.8025664  30.0282403  53.7823378  53.4074532
  30.0267953  53.1066121  36.7130532  29.1497420  52.9854922  36.3492778
  30.5025706  52.3152199  36.4609420  39.8940946  61.5619189  53.4828987
  39.0067725  61.2245111  53.6055386  40.4639497  60.8302220  53.7197753
  21.5470093  57.8943281  46.8072039  22.2341133  57.5805011  46.2193054
  21.3918222  58.7984645  46.5339290  26.3504815  52.7833477  51.2357063
  26.2663004  52.1759147  50.5007472  25.5287522  53.2742496  51.2366559
  33.4242100  66.2220641  50.4490231  33.3512271  67.0275613  50.9609535
  32.9819493  66.4212607  49.6238252  33.2131879  65.4592411  43.9593052
  32.4299401  66.0014092  44.0531277  33.9124624  65.9766391  44.3587293
  36.5228529  51.2687041  46.6027258  37.0197229  50.5157003  46.2828328
  35.7515511  51.3051357  46.0370467  44.3758287  56.9727406  48.2445549
  44.3648163  57.8552122  47.8739482  43.5075666  56.6198957  48.0500086
  35.8840783  66.1207475  52.6048389  36.5968755  66.7554940  52.5324291
  35.3930812  66.2171341  51.7888391  37.6058310  60.0258728  44.1765681
  36.6714589  60.1460190  44.0070385  37.7834979  59.1231195  43.9125691
  30.9352697  63.8701919  53.4253960  31.6362156  64.5038402  53.5783354
  30.4647812  64.2116650  52.6649599  39.0607092  62.2119869  41.7101867
  39.3366936  62.0976463  42.6195741  38.1911591  61.8137353  41.6714040
  38.7353983  56.4246526  51.2506510  38.0825433  56.6722434  50.5958963
  39.1134363  55.6110664  50.9168988  35.6961157  66.4606219  45.3534681
  35.8783551  65.6427875  45.8162433  36.5194143  66.6773912  44.9159571
  36.0303322  65.3874405  42.6149729  36.5591088  64.8766859  42.0019891
  36.2931542  65.0716935  43.4795262  34.7841556  57.1666337  57.7372548
  34.1082193  57.0660467  58.4074923  35.6069190  57.0105551  58.2008545
  26.5320415  63.4038274  50.3585063  27.1173852  62.6581962  50.4912967
  26.3345253  63.7142231  51.2421727  29.3859070  66.4389521  45.3747505
  28.7169445  66.9235649  44.8911545  29.2471940  66.6858742  46.2890884
  21.1238069  55.9743874  49.0789506  21.1622169  55.4407465  49.8726624
  20.6178362  55.4479080  48.4600483  33.5264339  68.4733265  51.9730164
  34.0782647  68.6364886  52.7379249  33.8670532  69.0637703  51.3010188
  28.5028832  50.8208415  52.5752048  28.5670158  51.6823245  52.1629446
  28.4395952  50.2082416  51.8424407  27.9781104  52.8931547  56.2225083
  28.6053143  52.5108624  56.8362607  27.1209023  52.6745749  56.5880775
  36.6632726  66.4215240  48.9593846  36.5383865  65.6204980  48.4504791
  37.3211817  66.9161434  48.4707816  28.2840894  52.7763973  48.1370986
  27.5627480  53.3899941  47.9978459  29.0734150  53.3121738  48.0587632
  38.7267634  64.2224260  50.5873396  37.7797970  64.1029612  50.5151723
  39.0750407  63.3346758  50.6699657  31.0867208  50.1118399  54.4111638
  31.6101609  50.3580696  55.1737947  30.8679541  50.9438434  53.9914775
  35.7314068  64.0176977  46.7877748  35.5839030  63.0893684  46.9685318
  36.5567561  64.0397067  46.3034823  39.3348189  64.8405535  47.8742621
  40.2594737  64.6348397  47.7367072  39.1663493  64.5921936  48.7831962
  32.2919753  51.0532094  52.0961308  31.9516573  50.2539907  52.4981988
  31.5858759  51.3533805  51.5238141  32.9436224  48.1381407  50.5488631
  33.7662294  47.6641885  50.4267522  33.1874288  48.9171891  51.0487318
  30.4674803  54.8300527  48.3580610  30.3219384  55.1440831  49.2504891
  29.9900007  55.4485428  47.8051508  32.3271186  51.8203075  48.4061499
  32.3132755  50.9244169  48.0693797  33.0443614  51.8273739  49.0399785
  34.1797317  52.2540416  50.4514627  33.9215095  53.1757486  50.4498957
  33.6482357  51.8570850  51.1415091  39.1243506  65.3591203  43.2304712
  39.2980383  64.7937625  42.4778565  39.6172397  66.1592098  43.0484202
  24.9420465  57.3705872  51.2968271  24.3973933  58.1465680  51.4288545
  25.8199815  57.7176676  51.1387392  34.5999272  48.3872366  46.8115789
  34.6220969  48.4511699  45.8567769  35.0167331  47.5476875  47.0056296
  44.9782897  58.1227626  44.8495012  45.4214043  57.3734951  44.4514135
  44.1009407  58.1137762  44.4668744  40.1118678  64.6757967  40.3301610
  40.8069583  65.2964660  40.5488925  40.4541828  63.8253318  40.6053988
  25.7286487  56.4975768  54.1898428  24.9868223  56.6458403  54.7763058
  25.4079231  56.7584034  53.3265177  42.0110101  62.1257673  41.8588941
  42.5361425  62.4644945  41.1338261  41.9232454  61.1904688  41.6752076
  33.6730150  66.0391746  53.9878818  33.9817276  65.7940893  54.8601517
  34.4705632  66.2438385  53.4997688  33.6950762  68.1929656  46.2184194
  33.2555752  67.7006035  46.9117051  34.4458879  67.6502624  45.9776270
  26.1743101  64.3841197  46.2208823  27.0001121  64.0844969  45.8407466
  25.8237153  63.6148819  46.6698611  31.1424634  63.7367665  48.2906496
  30.5204643  63.0738370  47.9908724  31.8129501  63.7628797  47.6080144
  24.3751706  62.3027523  47.1797756  23.5383614  61.8749698  46.9981757
  24.3475351  62.4959967  48.1168547  31.2149162  52.2149453  57.8839002
  31.2637317  53.0911576  57.5016772  31.7571676  51.6726846  57.3110645
  41.8201882  59.6083043  54.4772868  41.8699887  59.4433050  55.4188391
  41.7115806  58.7410302  54.0870749  30.7038141  62.2871588  41.7664957
  30.8526261  62.9707053  41.1131629  31.5104584  62.2676678  42.2814412
  39.1105645  55.5913971  55.7932174  40.0115507  55.4520436  55.5016172
  39.1853619  55.7568426  56.7330352  33.4448450  52.9680826  54.6385361
  32.5751759  53.2614392  54.3667949  33.6807930  53.5521271  55.3592624
  43.3220079  62.0279984  54.7214889  43.0304887  62.3909965  55.5578350
  42.7092210  61.3146993  54.5428221  44.5215761  59.5932864  47.2417460
  45.3562653  60.0322668  47.4055020  44.6574890  59.1171517  46.4225705
  41.5707267  57.1512599  53.1894947  42.0461389  57.3440245  52.3813799
  40.6472833  57.2071785  52.9438331  28.4590774  58.3136766  42.7726026
  28.2136816  57.4099096  42.9706236  28.6286688  58.3153917  41.8305504
  36.1487484  49.1860442  52.1550781  36.6669428  49.9221469  51.8297270
  35.7942617  49.4924436  52.9897540  34.2033546  64.7819719  39.2376704
  33.6307514  65.4009906  38.7847176  34.7766340  65.3319081  39.7716626
  40.2708936  54.0278359  51.4223253  41.2226359  54.1276457  51.4435477
  40.1012387  53.2356628  51.9321337  38.2923316  51.1133942  51.6082654
  37.6973248  51.3938955  50.9129142  38.0073013  51.6027843  52.3799395
  37.4230806  65.0656869  40.3685286  38.3561479  65.0002431  40.5718162
  37.3354019  65.9013136  39.9099819  40.0518823  64.3822739  37.3289234
  39.9732454  64.0482603  38.2224992  40.8728490  64.8744507  37.3280706
  42.7497014  57.2484479  50.5365553  42.7173334  56.3100479  50.7225236
  43.3597638  57.3268515  49.8031377  42.8991503  54.0395522  50.5823836
  42.3830551  53.2553979  50.3953765  43.7831451  53.7114239  50.7470355
  48.5673564  58.3100485  49.6771589  49.2976952  58.0485774  50.2379293
  47.9580509  57.5729207  49.7173657  46.6488861  56.4508348  50.2746041
  45.9222025  56.3164313  49.6662532  46.2336148  56.7585177  51.0802759
  34.4719038  60.1698278  58.0393414  35.3922047  60.3476877  58.2333460
  34.4368621  59.2254323  57.8873113  23.6901203  55.3636871  46.9646688
  23.3703987  54.5102180  46.6721062  23.1434631  55.5785450  47.7204656
  27.4681110  58.0799312  50.6816195  27.6867120  59.0116420  50.7004229
  27.8806884  57.7207287  51.4670999  32.3408975  53.6532518  60.0718944
  32.2405702  54.6026875  60.0031035  32.1230517  53.3250757  59.1995014
  23.5589463  58.9839783  48.9339810  22.8652934  58.5693736  48.4209764
  24.3062454  59.0260319  48.3373229  38.1458250  49.1751027  46.0016164
  38.6458028  49.2867562  45.1930483  38.7893858  48.8712080  46.6416973
  32.2040245  57.0829657  58.8884005  31.7207327  57.8830017  59.0947894
  32.2901184  57.0937602  57.9351449  25.4726205  58.9158037  46.8105825
  25.4496893  59.0145724  45.8587708  25.7826842  59.7623187  47.1322991
  28.1313583  60.9734192  50.9252439  29.0856836  60.9418134  50.8582371
  27.9326107  60.5124815  51.7402665  28.7212965  59.5435308  53.4923237
  29.5405854  60.0379386  53.5158074  28.9949773  58.6267276  53.4640804
  26.4863812  66.5153811  47.9422637  26.3518280  65.7554212  47.3760635
  26.0695874  67.2394711  47.4751426  37.6222775  61.6990735  36.9499212
  38.3258625  61.9040737  37.5656868  36.8985423  62.2667497  37.2148296
  46.5737729  55.9786401  46.4022893  46.0137287  56.0479590  47.1754455
  45.9681232  55.8027386  45.6822390  29.6432938  67.4123128  48.1541080
  29.5265322  68.3568561  48.0519770  28.8225384  67.1096690  48.5426879
  39.5309472  62.1373264  38.9997672  40.3655076  61.7054462  38.8175147
  39.3693815  61.9655278  39.9274567  23.9747879  53.8773442  54.1915434
  24.6206743  53.3672396  54.6802659  23.7665030  54.6142123  54.7658859
  36.5001271  60.9454289  59.6907574  37.3692431  61.1194941  59.3294209
  36.0208023  61.7648706  59.5683304  30.6687452  68.0651390  51.3697008
  31.5714698  68.0975000  51.6863503  30.4424822  67.1351841  51.3843344
  32.4241054  66.8182377  48.0307087  31.4736685  66.8184238  47.9171459
  32.7273540  66.0715111  47.5143121  28.3145370  51.0241059  58.2890448
  29.1776832  50.6677864  58.4993773  27.7410781  50.6854954  58.9765852
  44.9683454  72.6070343  49.0314374  44.6301965  72.4911408  48.1434909
  45.8373222  72.2061508  49.0115380  42.6691733  71.3758591  38.3631314
  42.9217254  70.8540112  37.6014777  41.7316292  71.2124736  38.4657997
  47.7135016  70.3794369  46.1706057  48.4998105  69.9613792  45.8196474
  47.9773720  71.2840461  46.3387705  42.3888022  73.2786697  40.5655689
  42.2724280  72.6031600  41.2336773  42.4990282  72.7919070  39.7487842
  44.7319563  72.7396844  44.2702378  44.3677770  72.2127465  44.9815300
  45.5886678  72.3495313  44.0968863  50.6368863  64.0291176  51.5333644
  50.3052188  64.8986587  51.3094859  50.0414477  63.7127460  52.2127675
  44.3725050  67.7686743  39.2663727  44.5399452  68.6366980  39.6334198
  44.1822219  67.9314025  38.3425016  50.5297527  68.7486262  48.6126994
  49.6214404  68.6801671  48.3185755  50.4785122  69.2258207  49.4408820
  44.3514270  70.2244401  40.2510393  44.2313896  70.6701452  41.0895874
  43.6566859  70.5729718  39.6923932  47.3935311  66.8723910  49.3280588
  46.5319790  67.1705164  49.6197326  47.4197746  67.0894309  48.3961621
  43.1465767  71.5389253  42.5443959  43.8489810  71.9910297  43.0117886
  42.8146395  70.8973072  43.1723852  36.8891101  69.7972806  47.8461093
  36.0990155  70.0530334  47.3701203  37.3802348  70.6121143  47.9513133
  38.8405846  70.1617385  44.8044569  38.0437009  70.2736079  45.3228065
  38.6131438  70.5004037  43.9385460  35.1728804  70.0503296  50.2776083
  35.4236842  70.9350306  50.5433659  35.7088352  69.8707898  49.5051175
  47.7351995  61.8760757  51.1504958  47.3916264  62.7662399  51.0744068
  48.1030958  61.6862415  50.2874543  47.7002278  71.8669368  39.6577393
  47.1848901  72.6373973  39.8965780  47.4279586  71.1934505  40.2810454
  45.2849389  66.7119069  44.7162631  44.4290985  66.3225920  44.5368270
  45.6976341  66.7911030  43.8562417  46.8148535  64.2465413  49.1154191
  46.3113331  64.2095548  48.3021996  47.1079142  65.1558155  49.1750848
  43.0591421  64.3304142  48.1220373  43.9244418  64.1346951  47.7626262
  43.1268930  64.1014494  49.0489730  47.4888581  69.7396461  41.4837174
  47.1838716  70.0542610  42.3347317  48.4419023  69.8177880  41.5264507
  40.6653740  66.5606350  45.4936740  41.2397492  66.3381532  44.7609933
  41.2524723  66.6295045  46.2465341  40.9923327  68.5910811  39.5132625
  40.1560640  68.9285498  39.8341900  40.8528097  68.4559791  38.5759762
  42.9676408  63.4347599  44.2211809  42.3140820  63.1196616  43.5968424
  42.9256882  62.8123340  44.9471632  44.0787613  73.7166894  36.1365101
  43.1714675  73.4856148  36.3356250  44.5758645  72.9204513  36.3239083
  46.2014148  69.9229533  48.5459457  45.2836710  70.1444480  48.3881145
  46.6174292  69.9975843  47.6871164  46.9849196  71.3220948  43.6762137
  47.7321015  71.8342346  43.3669259  47.2540786  71.0005001  44.5366530
  45.2575846  73.8179489  40.6589091  44.3487066  73.5338522  40.7561561
  45.2870930  74.2378568  39.7992398  49.4328033  68.3578065  45.6580926
  48.6950790  67.8455451  45.9891169  49.6854807  67.9178446  44.8464203
  49.5339661  61.1354317  46.2522696  49.8398537  60.2751680  45.9648611
  50.2592265  61.7271937  46.0521689  43.8060740  71.4308110  46.7598887
  43.8609350  70.4781946  46.6841363  42.9951942  71.5867549  47.2440185
  41.7453100  70.0485169  44.5189265  40.9320966  70.3479340  44.9254458
  42.2412095  69.6540858  45.2363748  41.2367175  67.6203525  50.1350500
  41.8766554  67.4792284  49.4373464  40.4044706  67.3338038  49.7589102
  38.3210242  71.0649037  42.3245246  37.3907831  71.0033493  42.5415208
  38.4167714  70.5424990  41.5281887  38.2395792  67.5903850  44.9123487
  38.5002609  68.5049183  44.8032648  39.0612964  67.1228292  45.0620100
  39.7120717  69.0041607  52.0822312  40.3843770  68.7958969  51.4334961
  38.8850503  68.8063693  51.6427544  40.8661708  68.4358039  36.7130532
  39.9891174  68.3146839  36.3492778  41.3419461  67.6444117  36.4609420
  37.1898570  68.1125395  51.2357063  37.1056759  67.5051065  50.5007472
  36.3681276  68.6034413  51.2366559  47.3622284  66.5978958  46.6027258
  47.8590983  65.8448921  46.2828328  46.5909265  66.6343275  46.0370467
  43.9457253  68.7396341  46.3298942  43.5755040  68.1867382  47.0179848
  44.4416345  68.1354475  45.7773942  49.8041279  63.5648552  48.7506616
  48.8904358  63.7952779  48.9188823  50.2334380  63.6486996  49.6020649
  39.3422586  66.1500332  52.5752048  39.4063913  67.0115163  52.1629446
  39.2789706  65.5374334  51.8424407  35.5940402  70.0299894  42.1543437
  35.8893843  69.1210572  42.1010491  34.6928437  70.0087633  41.8324440
  39.1234649  68.1055890  48.1370986  38.4021234  68.7191858  47.9978459
  39.9127904  68.6413655  48.0587632  37.3228243  67.7113992  42.2782762
  36.9940949  66.8311370  42.0957868  37.6767614  67.6561660  43.1659152
  40.4370066  67.9986961  42.6458240  40.7766139  68.5272883  41.9236849
  40.8842187  68.3367367  43.4216807  43.1313507  66.3824012  52.0961308
  42.7910327  65.5831825  52.4981988  42.4252513  66.6825723  51.5238141
  43.7829979  63.4673324  50.5488631  44.6056048  62.9933803  50.4267522
  44.0268042  64.2463808  51.0487318  42.4238213  66.4961583  40.8451533
  43.1446576  66.8742836  40.3415250  41.8003518  67.2150460  40.9486511
  46.5669336  67.2006732  41.7809865  46.7832951  68.0831370  41.4798693
  46.0863403  66.8092945  41.0515507  41.3068558  70.1592445  48.3580610
  41.1613138  70.4732748  49.2504891  40.8293761  70.7777345  47.8051508
  43.1664941  67.1494993  48.4061499  43.1526509  66.2536086  48.0693797
  43.8837369  67.1565657  49.0399785  45.0191071  67.5832333  50.4514627
  44.7608849  68.5049404  50.4498957  44.4876112  67.1862768  51.1415091
  42.5701836  66.0309373  43.6749070  42.6917748  65.1026020  43.8739957
  42.2803879  66.0448059  42.7627385  45.4393027  63.7164284  46.8115789
  45.4614724  63.7803617  45.8567769  45.8561086  62.8768792  47.0056296
  46.9881238  64.5152360  52.1550781  47.5063182  65.2513387  51.8297270
  46.6336371  64.8216353  52.9897540  38.5680176  69.3757041  40.2712187
  37.8749421  69.4501396  39.6152223  38.3231928  68.6117385  40.7933704
  47.2393832  60.9352643  47.6751678  47.5195586  60.2675832  48.3012104
  48.0244439  61.1281738  47.1626342  45.4274099  71.4472449  36.5792757
  46.3733204  71.3178657  36.6481175  45.0488344  70.7087111  37.0562185
  51.3995984  63.1128455  46.5419648  51.2020805  62.8043544  47.4262980
  52.0095690  63.8390094  46.6717578  43.6117017  69.3722426  36.5147642
  42.7048472  69.0755538  36.5910355  43.8892998  69.0752244  35.6481928
  45.2279082  63.9159315  42.6691883  44.4179811  63.5706400  43.0447129
  45.9163499  63.6066859  43.2579495  47.1569631  62.9937362  44.2916180
  47.7100669  63.4132816  44.9506203  47.3939717  62.0673110  44.3339136
  42.3815801  66.2309361  36.6559621  43.2434965  66.5564259  36.9155438
  42.5666145  65.4440857  36.1432687  50.5348438  65.1037887  43.7994844
  49.9547107  65.7622691  43.4172896  50.2684370  64.2815232  43.3882262
  48.9852004  64.5042945  46.0016164  49.4851782  64.6159480  45.1930483
  49.6287612  64.2003998  46.6416973  49.3173316  67.2637978  42.8551192
  48.4299171  67.5487628  42.6371387  49.7327305  67.1031741  42.0078469
  52.6687852  67.2884499  46.5705532  53.4448242  67.7780951  46.8430148
  51.9435986  67.7142553  47.0277401  53.1019145  68.5682246  43.8951602
  52.8456080  68.1678881  44.7259810  52.4772013  69.2826039  43.7701741
  34.8141634  69.2065359  54.1915434  35.4600497  68.6964313  54.6802659
  34.6058785  69.9434041  54.7658859  43.3345244  63.4705404  39.9439330
  43.3223914  64.4147244  40.1007601  44.2268666  63.2875549  39.6498791
  47.1497364  60.0648181  44.1985267  46.3829760  59.5106667  44.3441949
  47.5608069  60.1370049  45.0599418  15.6412485   3.6729285  35.8198156
  16.2790895   3.5536032  35.1161496  15.5233328   4.6210129  35.8786108
  12.4502191   3.6256713  35.7559680  12.1120703   3.5097777  34.8680215
  13.3191959   3.2247878  35.7360687  12.9321974   4.7791564  41.7145886
  12.9210615   4.3844363  40.8426390  13.0942614   4.0457637  42.3079657
   5.8553439   6.9743381  34.5840792   6.6474731   6.6334205  34.1687091
   6.0950089   7.0838356  35.5042945  13.8888566   9.1463157  27.0571036
  13.2376545   9.7317237  26.6705050  14.6832929   9.6769352  27.1166074
   7.8144193   6.2352294  27.4558171   8.5875069   5.6881281  27.3171046
   8.1669592   7.0996543  27.6672632   9.6529235   7.5628676  40.6625070
   9.3619101   8.4674307  40.5471736  10.2886220   7.6045204  41.3769139
  10.5785442   4.9405525  37.2526430  11.1749015   4.7161547  36.5383392
  10.6360414   4.1990270  37.8551877  15.1953753   1.3980738  32.8951364
  15.9816843   0.9800162  32.5441781  15.4592458   2.3026831  33.0633012
  15.3663831   6.8353589  27.5940021  14.7309664   6.9088215  28.3060925
  15.0361237   7.4247188  26.9159100  20.5962181   1.3355972  33.7984342
  21.3287353   0.7655188  34.0322172  19.8401536   0.9477572  34.2390848
  12.2138300   3.7583213  30.9947685  11.8496508   3.2313834  31.7060606
  13.0705416   3.3681682  30.8214170  14.6119121   7.2490092  37.6574864
  14.3119844   8.1515131  37.5490671  14.2670180   6.9822275  38.5096016
  18.0116264  -0.2327368  35.3372301  17.1033142  -0.3011960  35.0431062
  17.9603860   0.2444577  36.1654126   9.5939900  14.0134412  30.6245831
   9.5163930  14.9642237  30.7034312   8.9901544  13.6680285  31.2820758
  19.8777911  -2.0310930  37.1150175  19.2352291  -1.7378396  36.4689969
  19.3732839  -2.1458009  37.9203371  17.5318074   1.7152244  27.8036034
  18.4435930   1.9479630  27.6283732  17.0227721   2.2989288  27.2411113
  10.3403502   3.9947731  42.8425165  11.0818187   4.5332775  42.5659989
   9.6340488   4.6214020  42.9996717  15.8158842   6.1376871  41.4397327
  16.2242198   5.6959282  40.6951959  15.0936104   5.5629499  41.6931520
  16.1387657   6.6978062  35.1949616  15.5096519   6.8623776  34.4925683
  15.7513319   7.1119672  35.9660580  20.0176889   7.6332500  32.5493979
  19.3327927   8.0131401  31.9991013  20.1020738   8.2427826  33.2825927
  17.2727820   5.2792459  39.1489323  17.4844715   5.9224219  38.4723704
  17.2257568   4.4454775  38.6811253  11.6915619   6.4352470  32.4599701
  12.1553964   6.7140173  31.6704323  11.4272417   5.5335915  32.2772791
   8.5839700   5.9823952  35.3979464   9.1541057   6.4111220  34.7596948
   9.1747811   5.7006536  36.0963650  18.3873648   8.1564414  37.3211680
  19.2091092   7.7544602  37.0394362  18.3836051   8.0532648  38.2727796
  12.1530252   7.7048458  39.4772391  12.2174684   8.1668865  40.3130563
  11.4441175   7.0745823  39.6054701  26.4779641   4.5003163  33.6696652
  25.7243350   3.9310561  33.5140656  26.6127182   4.4665827  34.6167286
  11.8678269   9.3716565  29.3451371  11.7323944  10.2168101  29.7736219
  12.4088082   9.5735843  28.5817305   7.1302551  10.0057759  32.0002049
   7.3069180  10.9275724  31.8123033   7.9259385   9.6916179  32.4296429
  13.4946746   9.9940132  43.4751713  13.0510600   9.2076510  43.1572618
  14.1563959  10.1819282  42.8095604   8.2533867  11.5235933  38.0012392
   8.8041292  11.3952997  37.2289386   7.4145343  11.8230822  37.6507284
  15.5927984  10.2742932  41.5033114  15.5746459  11.0951813  41.0113384
  16.5147904  10.1497007  41.7283256  12.0501038   7.7887061  42.3456623
  12.5829375   7.0275349  42.1155931  11.5215119   7.4960713  43.0880777
  15.1821016   2.8855738  26.3822700  14.6667639   3.6560343  26.6211087
  14.9098324   2.2120874  27.0055761  20.1555290   5.6388093  28.3175873
  19.3784732   5.2999252  27.8731035  20.8346771   5.6440716  27.6430838
  14.9707319   0.7582830  28.2082481  14.6657454   1.0728979  29.0592624
  15.9237761   0.8364250  28.2509814  13.4153751   6.9173053  29.8575435
  12.8875112   6.1825813  29.5448672  12.9141253   7.6947730  29.6115403
  18.3946597   5.1122074  34.9742481  17.7370271   5.8021335  35.0622610
  19.1986996   5.5018506  35.3176467  17.2052055   3.4666447  33.0246423
  17.7183937   4.0996438  33.5268133  17.8553279   2.8667642  32.6589783
  11.5606351   4.7353264  22.8610408  10.6533412   4.5042517  23.0601557
  12.0577383   3.9390883  23.0484389  14.4674430  13.4450771  25.7807094
  13.7936128  13.7482468  26.3892052  14.8540252  14.2479851  25.4312551
  14.4667934   2.3407318  30.4007444  15.2139753   2.8528715  30.0914566
  14.7359524   2.0191371  31.2611837  12.7394584   4.8365859  27.3834398
  11.8305803   4.5524891  27.4806868  12.7689668   5.2564937  26.5237705
  17.9713852   8.4472448  31.1525565  17.5176179   7.6063358  31.2090756
  17.3407818   9.0833846  31.4900346  16.4146791  10.2848945  32.0875384
  16.7069765  10.8454002  31.3687749  16.9245411  10.5777506  32.8428543
  12.4370672   6.3774602  24.7222476  11.9990102   5.6610461  24.2628114
  13.1781113   6.6050717  24.1607568  11.3780416  11.0629296  33.1768837
  11.3356595  11.2890142  32.2477369  12.2943115  10.8292670  33.3254638
  14.8246050   1.5313363  40.0749466  15.1795438   1.7584837  40.9343932
  15.4718181   1.8631740  39.4526721  20.5543787   4.6531799  30.7798795
  20.4161685   4.8433395  29.8519984  20.1980006   5.4151182  31.2366846
  20.5813166   6.7208326  35.7910067  21.0149673   6.6283615  36.6393121
  21.2944747   6.6965827  35.1530083   9.4946217   7.9392325  32.9730799
  10.2886815   7.4442645  32.7713374   8.7837909   7.4110188  32.6098505
  14.3141061  10.3210420  37.3243167  14.3678084  10.8901357  38.0920883
  13.4455843  10.4912305  36.9597204  21.4428716   6.7632027  38.3242952
  21.6364606   7.6677837  38.5702227  21.3429334   6.3039446  39.1581537
  16.5043825   6.9138770  43.8983833  16.3529331   6.6849321  42.9813916
  16.4948504   7.8709371  43.9115178  13.2729161   4.4870682  38.8830099
  14.2021221   4.6381842  38.7099066  12.8520191   4.5754703  38.0278745
  12.0717493   8.5121347  36.6528637  11.9328578   8.1440131  37.5254575
  11.2832089   9.0268986  36.4812594  12.6665645  13.6130443  27.9954173
  12.8417400  13.1418487  28.8099796  11.9798433  14.2396210  28.2235434
  13.6222708   7.8902950  34.0417474  13.2872541   7.8503720  34.9375124
  13.1226654   7.2247665  33.5687885  16.5581900   5.2358984  24.3154534
  15.9411070   4.5105812  24.2187587  16.0898388   5.9968344  23.9721608
  18.2136031   9.9457892  41.9760314  18.1548577   9.2617112  41.3090897
  18.6155550  10.6876882  41.5240940   7.2326730  16.7619806  34.7694033
   7.4723328  17.3938330  35.4473052   6.3895927  16.4107846  35.0559393
  18.2153438   7.9097476  40.2074294  17.3280217   7.5723398  40.3300693
  18.7851990   7.1780507  40.4443059  11.7454592  12.5698929  37.1735537
  11.6724763  13.3753900  37.6854842  11.3031985  12.7690894  36.3483559
  11.5344372  11.8070699  30.6838359  10.7511893  12.3492379  30.7776583
  12.2337117  12.3244678  31.0832600  22.6970779   3.3205694  34.9690856
  22.6860655   4.2030409  34.5984789  21.8288158   2.9677244  34.7745393
  14.2053275  12.4685763  39.3293696  14.9181248  13.1033227  39.2569597
  13.7143304  12.5649629  38.5133698  15.9270802   6.3737015  30.9010988
  14.9927081   6.4938478  30.7315692  16.1047471   5.4709482  30.6370997
  19.3143354   2.2154335  31.4361022  19.7803806   3.0482326  31.3621324
  19.7650854   1.7499316  32.1406280   9.2565189  10.2180206  40.1499267
   9.9574648  10.8516689  40.3028661   8.7860304  10.5594938  39.3894906
  17.3819585   8.5598156  28.4347174  17.6579429   8.4454750  29.3441048
  16.5124084   8.1615641  28.3959347  17.0566475   2.7724814  37.9751817
  16.4037925   3.0200721  37.3204270  17.4346855   1.9588952  37.6414294
  14.0173649  12.8084507  32.0779987  14.1996043  11.9906163  32.5407740
  14.8406635  13.0252199  31.6404877  14.3515814  11.7352692  29.3395036
  14.8803581  11.2245146  28.7265198  14.6144034  11.4195222  30.2040569
  13.1054048   3.5144625  44.4617854  12.4294685   3.4138754  45.1320229
  13.9281682   3.3583838  44.9253851   4.8532907   9.7516561  37.0830369
   5.4386344   9.0060249  37.2158274   4.6557745  10.0620518  37.9667033
   7.7071562  12.7867808  32.0992812   7.0381937  13.2713936  31.6156852
   7.5684432  13.0337029  33.0136190  11.8476831  14.8211552  38.6975470
  12.3995139  14.9843174  39.4624555  12.1883024  15.4115990  38.0255495
  16.6987705   9.6472810  44.5524125  17.2427609  10.2602768  44.0579079
  16.1174550  10.2052388  45.0691138  14.9845218  12.7693528  35.6839152
  14.8596358  11.9683267  35.1750098  15.6424309  13.2639721  35.1953122
  17.0480126  10.5702548  37.3118702  16.1010462  10.4507899  37.2397029
  17.3962900   9.6825046  37.3944964  14.0526560  10.3655264  33.5123055
  13.9051522   9.4371971  33.6930625  14.8780053  10.3875355  33.0280130
  17.6560682  11.1883823  34.5987927  18.5807229  10.9826684  34.4612379
  17.4875985  10.9400224  35.5077269  17.4455998  11.7069490  29.9550019
  17.6192875  11.1415913  29.2023871  17.9384889  12.5070385  29.7729509
  23.2995389   4.4705913  31.5740319  23.7426535   3.7213238  31.1759442
  22.4221899   4.4616049  31.1914051  18.4331170  11.0236254  27.0546917
  19.1282075  11.6442947  27.2734232  18.7754320  10.1731606  27.3299295
  20.3322593   8.4735960  28.5834248  20.8573918   8.8123233  27.8583568
  20.2444946   7.5382975  28.3997383  11.9942642  12.3870034  40.7124125
  12.3029769  12.1419180  41.5846824  12.7918124  12.5916672  40.2242995
  12.0163254  14.5407943  32.9429501  11.5768244  14.0484322  33.6362358
  12.7671371  13.9980911  32.7021576   4.4955593  10.7319484  32.9454129
   5.3213613  10.4323256  32.5652773   4.1449645   9.9627107  33.3943918
   9.4637126  10.0845952  35.0151803   8.8417136   9.4216657  34.7154031
  10.1341993  10.1107084  34.3325451  20.0216499   9.1068864  43.8885446
  19.2312043   9.0893002  43.3489945  19.7849854   9.6457157  44.6434482
  20.1414375   5.9561330  41.2018174  20.1912379   5.7911337  42.1433697
  20.0328298   5.0888589  40.8116055   9.0250633   8.6349876  28.4910263
   9.1738754   9.3185340  27.8376936   9.8317077   8.6154966  29.0059719
  17.4318137   1.9392258  42.5177481  18.3328000   1.7998723  42.2261479
  17.5066111   2.1046713  43.4575659  21.6432571   8.3758271  41.4460196
  21.3517380   8.7388252  42.2823657  21.0304703   7.6625280  41.2673528
  22.8428254   5.9411151  33.9662766  23.6775145   6.3800955  34.1300327
  22.9787382   5.4649804  33.1471012  19.8919760   3.4990886  39.9140254
  20.3673881   3.6918532  39.1059105  18.9685325   3.5550072  39.6683638
  12.5246039  11.1298006  25.9622011  11.9520006  11.7488193  25.5092483
  13.0978832  11.6797368  26.4961933  18.5921429   0.3756646  38.1468560
  19.5438852   0.4754744  38.1680784  18.4224879  -0.4165085  38.6566644
  15.7443299  11.4135156  27.0930593  16.6773972  11.3480718  27.2963469
  15.6566511  12.2491423  26.6345126  18.3731315  10.7301027  24.0534541
  18.2944947  10.3960890  24.9470298  19.1940982  11.2222794  24.0526013
  21.0709506   3.5962766  37.2610859  21.0385827   2.6578767  37.4470543
  21.6810130   3.6746803  36.5276684  21.2203995   0.3873809  37.3069142
  20.7043044  -0.3967734  37.1199071  22.1043943   0.0592526  37.4715662
  26.8886056   4.6578773  36.4016896  27.6189445   4.3964061  36.9624599
  26.2793002   3.9207495  36.4418964  24.9701353   2.7986635  36.9991347
  24.2434517   2.6642600  36.3907839  24.5548640   3.1063464  37.8048065
  12.7931530   6.5176565  44.7638720  13.7134539   6.6955164  44.9578767
  12.7581113   5.5732610  44.6118419  10.5252738   3.4307944  45.6129312
  10.0419819   4.2308304  45.8193201  10.6113677   3.4415889  44.6596756
   6.4526075   7.3212479  37.6497746   7.4069329   7.2896421  37.5827677
   6.2538599   6.8603103  38.4647972  20.1506590  -1.6929132  33.2950838
  20.9266980  -1.2032679  33.5675455  19.4254724  -1.2671078  33.7522708
  22.5879148  -0.9801512  34.3524779  23.1823639  -1.2205777  33.6418087
  22.6605732  -1.6994382  34.9798315   4.8076304  12.8632098  34.6667944
   4.6730772  12.1032499  34.1005942   4.3908366  13.5872998  34.1996732
  15.9435267   8.0469022  23.6744519  16.6471117   8.2519024  24.2902174
  15.2197916   8.6145784  23.9393602  16.7733077   3.7978883  29.7946789
  16.7168279   4.2547435  28.9554421  17.3261420   3.0369568  29.6169632
  20.5837883  -0.4131385  30.6196909  20.3274817  -0.8134749  31.4505116
  19.9590751   0.3012409  30.4947048  24.8950221   2.3264688  33.1268200
  24.3349779   2.3957878  33.8999762  24.2893724   2.1505673  32.4067696
   7.9645430  13.7601415  34.8786386   7.8477814  14.7046848  34.7765076
   7.1437876  13.4574977  35.2672185  17.8521964   8.4851551  25.7242979
  18.6867568   8.0532750  25.5420454  17.6906307   8.3133565  26.6519873
  17.5067857   4.9883664  27.0899318  17.4516660   4.8227936  26.1487762
  16.8813912   5.6959697  27.2461508  14.8213764   7.2932576  46.4152881
  15.6904923   7.4673229  46.0539516  14.3420515   8.1126993  46.2928610
   8.9899944  14.4129677  38.0942315   9.8927191  14.4453288  38.4108810
   8.7637314  13.4830128  38.1088650  10.7453546  13.1660664  34.7552393
   9.7949177  13.1662526  34.6416766  11.0486032  12.4193398  34.2388428
  23.2895946  18.9548630  35.7559680  22.9514457  18.8389695  34.8680215
  24.1585714  18.5539795  35.7360687  16.6947193  22.3035298  34.5840792
  17.4868485  21.9626123  34.1687091  16.9343844  22.4130273  35.5042945
  21.4179197  20.2697442  37.2526430  22.0142769  20.0453465  36.5383392
  21.4754168  19.5282188  37.8551877  20.9904225  17.7236878  25.0876620
  21.2429746  17.2018399  24.3260083  20.0528784  17.5603023  25.1903304
  28.9581355  10.3769463  38.2578951  28.6264680  11.2464874  38.0340166
  28.3626969  10.0605747  38.9372981  22.6937542  14.1165031  25.9909033
  22.8611944  14.9845267  26.3579504  22.5034711  14.2792312  25.0670322
  18.9025356  19.0295806  33.6911568  17.9775853  18.8972020  33.8989260
  19.1509770  19.8090026  34.1881510  22.6726763  16.5722688  26.9755700
  22.5526388  17.0179739  27.8141180  21.9779351  16.9208006  26.4169238
  16.2634168  18.6729080  34.5255357  16.3926549  18.9263559  35.4394769
  15.5831619  19.2656788  34.2060012  22.9250885  16.5154195  43.2807198
  22.1484219  17.0748115  43.2710063  23.5641448  17.0010978  43.8022068
  28.3711829  17.0444161  27.8036034  29.2829685  17.2771548  27.6283732
  27.8621476  17.6281205  27.2411113  21.1797257  19.3239649  42.8425165
  21.9211941  19.8624693  42.5659989  20.4734242  19.9505937  42.9996717
  23.0083667  16.4041396  38.8130884  23.8544862  16.8280809  38.9565533
  22.9482304  15.7475020  39.5069447  26.1583112  14.0645764  40.4712057
  25.9144044  14.8187825  39.9346333  26.4343042  14.4431112  41.3059304
  28.1121575  20.6084377  39.1489323  28.3238470  21.2516136  38.4723704
  28.0651323  19.7746693  38.6811253  25.7147804  13.2202197  36.0525895
  24.8532283  13.5183451  36.3442633  25.7410238  13.4372596  35.1206928
  19.4233454  21.3115869  35.3979464  19.9934811  21.7403138  34.7596948
  20.0141566  21.0298454  36.0963650  19.9158621  16.4779297  43.6440475
  19.2857281  17.1595578  43.8775872  19.8094709  16.3662378  42.6993613
  15.2103593  16.1451093  34.5706399  14.4202647  16.4008621  34.0946510
  15.7014840  16.9599431  34.6758440  17.1618338  16.5095672  31.5289876
  16.3649502  16.6214366  32.0473372  16.9343931  16.8482324  30.6630767
  13.4941296  16.3981583  37.0021390  13.7449334  17.2828593  37.2678966
  14.0300844  16.2186185  36.2296482  37.3173396  19.8295080  33.6696652
  36.5637104  19.2602479  33.5140656  37.4520937  19.7957745  34.6167286
  19.1939363  10.7800063  46.0065726  18.8006309  10.2266261  46.6813370
  20.0105504  11.0910641  46.3972244  16.1601421  22.2183921  29.9179296
  16.6725942  23.0127171  30.0684861  16.8124134  21.5210211  29.8512898
  22.1107324  12.1957942  43.5985983  22.8517038  12.7965095  43.5190445
  22.3425247  11.4535579  43.0404025  17.2548662  17.3814309  41.8764212
  17.1402177  16.4799566  42.1771311  16.3993180  17.6278006  41.5249029
  26.0564487   8.2239045  37.8750264  25.7128757   9.1140686  37.7989375
  26.4243450   8.0340702  37.0119849  14.1250338  20.5472575  30.6938867
  14.9625560  20.9569583  30.4772574  14.3028606  19.6072017  30.6639060
  26.0214770  18.2147656  26.3822700  25.5061393  18.9852260  26.6211087
  25.7492078  17.5412792  27.0055761  23.6061881  13.0597357  31.4407938
  22.7503477  12.6704207  31.2613577  24.0188833  13.1389317  30.5807723
  25.1361028  10.5943700  35.8399498  24.6325823  10.5573835  35.0267303
  25.4291635  11.5036443  35.8996154  21.3803914  10.6782430  34.8465679
  22.2456910  10.4825238  34.4871569  21.4481422  10.4492781  35.7735036
  25.8101073  16.0874748  28.2082481  25.5051209  16.4020897  29.0592624
  26.7631515  16.1656168  28.2509814  18.9866233  12.9084637  32.2182046
  19.5609985  12.6859819  31.4855239  19.5737215  12.9773332  32.9710648
  19.3135820  14.9389098  26.2377932  18.4773132  15.2763785  26.5587206
  19.1740589  14.8038078  25.3005068  21.2888900   9.7825886  30.9457116
  20.6353313   9.4674904  30.3213730  21.2469374   9.1601627  31.6716939
  22.4000105  20.0645181  22.8610408  21.4927167  19.8334435  23.0601557
  22.8971137  19.2682801  23.0484389  24.5226641  16.2707820  35.2704763
  23.6049202  16.4922767  35.1126451  24.9386784  16.3454130  34.4116471
  27.7540526  14.7056352  32.3826233  27.0163282  14.1933738  32.7136475
  28.0067299  14.2656733  31.5709510  27.8552153   7.4832604  32.9768002
  28.1611030   6.6229967  32.6893917  28.5804758   8.0750224  32.7766996
  14.1476509  17.8863290  31.3649600  13.9500909  17.2932651  30.6400667
  13.5923173  17.5815501  32.0825539  20.0665593  16.3963457  31.2434572
  19.2533458  16.6957627  31.6499764  20.5624587  16.0019145  31.9609054
  25.6639804  16.8605281  40.0749466  26.0189192  17.0876754  40.9343932
  26.3111936  17.1923658  39.4526721  19.5579667  13.9681812  36.8595807
  20.1979047  13.8270571  36.1618770  18.7257198  13.6816326  36.4834409
  16.6422735  17.4127324  29.0490552  15.7120323  17.3511780  29.2660514
  16.7380207  16.8903277  28.2527193  16.5608284  13.9382137  31.6368794
  16.8215101  14.8527470  31.5277954  17.3825456  13.4706580  31.7865407
  18.0333209  15.3519894  38.8067618  18.7056263  15.1437256  38.1580267
  17.2062996  15.1541980  38.3672851  23.9358781  11.9781835  40.8233279
  23.2886696  12.6771785  40.7297756  24.7059797  12.4117979  41.1909527
  18.4360706  18.6262497  39.5670056  18.2980504  17.8942736  40.1681595
  19.3465630  18.5371397  39.2854243  27.3975654  20.5650902  24.3154534
  26.7804825  19.8397730  24.2187587  26.9292143  21.3260262  23.9721608
  21.0643007  18.3382457  39.0553735  21.7742626  17.6975649  39.0140354
  21.0212315  18.5895351  39.9779916  19.7771941  15.3247674  40.8749375
  19.2409298  14.8738413  41.5270971  19.1888649  15.4593583  40.1319839
  19.1874200  14.7836326  23.4375838  18.3103666  14.6625127  23.0738085
  19.6631953  13.9922404  23.1854727  10.7076340  19.5713486  33.5317345
  11.3947380  19.2575216  32.9438361  10.5524469  20.4754850  33.2584597
  15.5111062  14.4603682  37.9602369  15.4269251  13.8529352  37.2252779
  14.6893769  14.9512701  37.9611865  25.6834776  12.9457246  33.3272564
  26.1803476  12.1927208  33.0073634  24.9121758  12.9821562  32.7615774
  25.0447030  27.7977680  39.3293696  25.7575002  28.4325145  39.2569597
  24.5537059  27.8941546  38.5133698  22.2669745  15.0874629  33.0544249
  21.8967532  14.5345669  33.7425154  22.7628837  14.4832762  32.5019249
  28.1253771   9.9126839  35.4751923  27.2116851  10.1431066  35.6434130
  28.5546872   9.9965283  36.3265955  23.9447802  18.8436542  44.4617854
  23.2688439  18.7430672  45.1320229  24.7675436  18.6875756  44.9253851
  15.6926661  25.0808479  37.0830369  16.2780098  24.3352167  37.2158274
  15.4951500  25.3912435  37.9667033  10.2844316  17.6514079  35.8034813
  10.3228416  17.1177670  36.5971931   9.7784609  17.1249285  35.1845790
  17.6635079  12.4978619  39.2997355  17.7276405  13.3593450  38.8874753
  17.6002199  11.8852621  38.5669713  17.1387351  14.5701752  42.9470389
  17.7659390  14.1878829  43.5607913  16.2815270  14.3515954  43.3126082
  13.9152894  16.3778181  28.8788744  14.2106335  15.4688860  28.8255798
  13.0140930  16.3565921  28.5569746  17.4447141  14.4534178  34.8616293
  16.7233727  15.0670145  34.7223766  18.2340397  14.9891943  34.7832939
  20.2473454  11.7888604  41.1356944  20.7707856  12.0350901  41.8983254
  20.0285788  12.6208639  40.7160082  15.6440735  14.0592279  29.0028069
  15.3153442  13.1789658  28.8203175  15.9980106  14.0039947  29.8904458
  18.7582559  14.3465249  29.3703547  19.0978631  14.8751170  28.6482155
  19.2054679  14.6845655  30.1462113  21.4525999  12.7302299  38.8206615
  21.1122820  11.9310112  39.2227295  20.7465006  13.0304010  38.2483448
  22.1042471   9.8151612  37.2733938  22.9268541   9.3412090  37.1512828
  22.3480535  10.5942096  37.7732624  20.7450706  12.8439870  27.5696840
  21.4659068  13.2221123  27.0660556  20.1216010  13.5628747  27.6731818
  24.8881829  13.5485019  28.5055172  25.1045443  14.4309657  28.2044000
  24.4075896  13.1571233  27.7760814  19.6281050  16.5070732  35.0825916
  19.4825631  16.8211035  35.9750198  19.1506254  17.1255633  34.5296815
  21.4877433  13.4973280  35.1306806  21.4739002  12.6014374  34.7939104
  22.2049861  13.5043944  35.7645092  23.3403564  13.9310621  37.1759933
  23.0821341  14.8527691  37.1744264  22.8088604  13.5341055  37.8660398
  14.1026712  19.0476077  38.0213578  13.5580180  19.8235885  38.1533852
  14.9806062  19.3946881  37.8632699  20.8914329  12.3787661  30.3994376
  21.0130240  11.4504307  30.5985264  20.6016371  12.3926347  29.4872692
  23.7605519  10.0642571  33.5361096  23.7827216  10.1281904  32.5813076
  24.1773578   9.2247080  33.7301602  14.8892734  18.1745973  40.9143735
  14.1474470  18.3228608  41.5008365  14.5685478  18.4354239  40.0510484
  15.3349348  26.0611402  32.9454129  16.1607368  25.7615174  32.5652773
  14.9843400  25.2919024  33.3943918  13.5357953  23.9797728  33.9043063
  12.6989861  23.5519903  33.7227064  13.5081598  24.1730172  34.8413854
  20.3755408  13.8919658  44.6084309  20.4243564  14.7681781  44.2262078
  20.9177923  13.3497051  44.0355952  22.6054697  14.6451030  41.3630667
  21.7358006  14.9384596  41.0913256  22.8414177  15.2291475  42.0837931
  25.3093731  10.8630647  38.8796088  25.8275674  11.5991674  38.5542576
  24.9548863  11.1694641  39.7142847  16.8892668  15.7235329  26.9957494
  16.1961913  15.7979684  26.3397530  16.6444420  14.9595672  27.5179011
  25.5606325   7.2830930  34.3996984  25.8408079   6.6154119  35.0257411
  26.3456932   7.4760025  33.8871648  27.4529563  12.7904147  38.3327960
  26.8579495  13.0709160  37.6374449  27.1679259  13.2798048  39.1044702
  23.7486592  17.7950737  23.3038063  24.6945696  17.6656945  23.3726481
  23.3700837  17.0565398  23.7807491  29.7208476   9.4606743  33.2664955
  29.5233297   9.1521831  34.1508287  30.3308182  10.1868381  33.3962885
  21.9329509  15.7200713  23.2392948  21.0260964  15.4233826  23.3155662
  22.2105490  15.4230531  22.3727235  12.8507449  17.0407076  33.6891995
  12.5310234  16.1872385  33.3966369  12.3040877  17.2555654  34.4449962
  16.6287357  19.7569517  37.4061501  16.8473367  20.6886625  37.4249535
  17.0413131  19.3977492  38.1916305  23.5491575  10.2637603  29.3937190
  22.7392303   9.9184688  29.7692436  24.2375992   9.9545146  29.9824801
  25.4782123   9.3415649  31.0161486  26.0313162   9.7611103  31.6751509
  25.7152209   8.4151398  31.0584442  21.5015222  15.3302723  46.7964250
  21.4011949  16.2797080  46.7276341  21.2836764  15.0020962  45.9240320
  20.7028294  12.5787648  23.3804928  21.5647458  12.9042546  23.6400745
  20.8878638  11.7919144  22.8677993  12.7195709  20.6609988  35.6585116
  12.0259181  20.2463941  35.1455071  13.4668700  20.7030524  35.0618535
  28.8560930  11.4516175  30.5240151  28.2759599  12.1100979  30.1418203
  28.5896863  10.6293519  30.1127568  27.3064496  10.8521232  32.7261471
  27.8064275  10.9637767  31.9175790  27.9500104  10.5482285  33.3662279
  21.3646492  18.7599862  45.6129312  20.8813574  19.5600222  45.8193201
  21.4507431  18.7707807  44.6596756  14.6332452  20.5928242  33.5351131
  14.6103140  20.6915929  32.5833014  14.9433088  21.4393392  33.8568297
  17.2919830  22.6504397  37.6497746  18.2463083  22.6188339  37.5827677
  17.0932353  22.1895020  38.4647972  17.8819212  21.2205513  40.2168543
  18.7012101  21.7149591  40.2403381  18.1556020  20.3037481  40.1886111
  27.6385808  13.6116265  29.5796499  26.7511663  13.8965916  29.3616694
  28.0539797  13.4510028  28.7323776  30.9900344  13.6362786  33.2950838
  31.7660734  14.1259238  33.5675455  30.2648478  14.0620840  33.7522708
  33.4272903  14.3490405  34.3524779  34.0217394  14.1086141  33.6418087
  33.4999486  13.6297536  34.9798315  31.4231638  14.9160533  30.6196909
  31.1668572  14.5157168  31.4505116  30.7984506  15.6304327  30.4947048
  28.6915719  23.8143469  25.7242979  29.5261323  23.3824667  25.5420454
  28.5300062  23.6425483  26.6519873  28.3461611  20.3175582  27.0899318
  28.2910415  20.1519854  26.1487762  27.7207666  21.0251615  27.2461508
  13.1354126  15.5543647  40.9160740  13.7812990  15.0442601  41.4047966
  12.9271277  16.2912328  41.4904166  21.6557737   9.8183691  26.6684637
  21.6436406  10.7625531  26.8252907  22.5481158   9.6353837  26.3744098
  25.4709856   6.4126468  30.9230573  24.7042252   5.8584955  31.0687256
  25.8820561   6.4848337  31.7844725  17.4751617  12.7011264  45.0135755
  18.3383079  12.3448068  45.2239079  16.9017028  12.3625158  45.7011159
  33.5331296  29.4456948  25.9909033  33.7005699  30.3137185  26.3579504
  33.3428465  29.6084230  25.0670322  26.0497348  31.4743010  34.5706399
  25.2596402  31.7300539  34.0946510  26.5408595  32.2891348  34.6758440
  32.7723263  31.0492631  23.2392948  31.8654719  30.7525743  23.3155662
  33.0499244  30.7522449  22.3727235  31.5422048  27.9079566  23.3804928
  32.4041212  28.2334464  23.6400745  31.7272392  27.1211062  22.8677993
  46.4069829  55.1338910  27.0571036  45.7557809  55.7192990  26.6705050
  47.2014192  55.6645105  27.1166074  42.1710499  53.5504429  40.6625070
  41.8800365  54.4550060  40.5471736  42.8067483  53.5920957  41.3769139
  47.8845094  52.8229342  27.5940021  47.2490927  52.8963968  28.3060925
  47.5542501  53.4122941  26.9159100  47.1300384  53.2365845  37.6574864
  46.8301107  54.1390884  37.5490671  46.7851443  52.9698028  38.5096016
  42.1121164  60.0010165  30.6245831  42.0345193  60.9517990  30.7034312
  41.5082807  59.6556038  31.2820758  48.3340105  52.1252624  41.4397327
  48.7423462  51.6835035  40.6951959  47.6117367  51.5505252  41.6931520
  48.6568920  52.6853815  35.1949616  48.0277783  52.8499529  34.4925683
  48.2694582  53.0995425  35.9660580  52.5358152  53.6208253  32.5493979
  51.8509190  54.0007154  31.9991013  52.6202001  54.2303580  33.2825927
  49.7909084  51.2668212  39.1489323  50.0025979  51.9099972  38.4723704
  49.7438832  50.4330528  38.6811253  50.9054912  54.1440167  37.3211680
  51.7272355  53.7420355  37.0394362  50.9017314  54.0408401  38.2727796
  44.6711515  53.6924211  39.4772391  44.7355948  54.1544618  40.3130563
  43.9622439  53.0621576  39.6054701  58.9960905  50.4878916  33.6696652
  58.2424613  49.9186314  33.5140656  59.1308446  50.4541580  34.6167286
  44.3859533  55.3592318  29.3451371  44.2505207  56.2043854  29.7736219
  44.9269345  55.5611596  28.5817305  37.8388930  52.8767756  29.9179296
  38.3513451  53.6711006  30.0684861  38.4911643  52.1794047  29.8512898
  46.0128009  55.9815885  43.4751713  45.5691863  55.1952263  43.1572618
  46.6745223  56.1695035  42.8095604  40.7715130  57.5111686  38.0012392
  41.3222555  57.3828750  37.2289386  39.9326606  57.8106575  37.6507284
  48.1109247  56.2618685  41.5033114  48.0927722  57.0827566  41.0113384
  49.0329167  56.1372760  41.7283256  44.5682301  53.7762814  42.3456623
  45.1010638  53.0151102  42.1155931  44.0396382  53.4836466  43.0880777
  52.6736553  51.6263846  28.3175873  51.8965996  51.2875005  27.8731035
  53.3528034  51.6316469  27.6430838  50.9127860  51.0997827  34.9742481
  50.2551534  51.7897088  35.0622610  51.7168259  51.4894259  35.3176467
  44.0787614  50.7229017  22.8610408  43.1714676  50.4918270  23.0601557
  44.5758646  49.9266636  23.0484389  46.9855693  59.4326524  25.7807094
  46.3117392  59.7358221  26.3892052  47.3721515  60.2355604  25.4312551
  50.4895115  54.4348201  31.1525565  50.0357442  53.5939111  31.2090756
  49.8589082  55.0709600  31.4900346  48.9328054  56.2724698  32.0875384
  49.2251029  56.8329755  31.3687749  49.4426675  56.5653259  32.8428543
  44.9551935  52.3650355  24.7222476  44.5171365  51.6486214  24.2628114
  45.6962376  52.5926470  24.1607568  43.8961679  57.0505049  33.1768837
  43.8537858  57.2765895  32.2477369  44.8124378  56.8168424  33.3254638
  53.0725050  50.6407552  30.7798795  52.9342949  50.8309148  29.8519984
  52.7161269  51.4026935  31.2366846  53.0994430  52.7084079  35.7910067
  53.5330936  52.6159368  36.6393121  53.8126011  52.6841580  35.1530083
  46.8322325  56.3086173  37.3243167  46.8859347  56.8777110  38.0920883
  45.9637106  56.4788058  36.9597204  53.9609979  52.7507780  38.3242952
  54.1545869  53.6553591  38.5702227  53.8610598  52.2915199  39.1581537
  49.0225088  52.9014523  43.8983833  48.8710594  52.6725074  42.9813916
  49.0129768  53.8585124  43.9115178  44.5898756  54.4997100  36.6528637
  44.4509842  54.1315884  37.5254575  43.8013352  55.0144739  36.4812594
  45.1846908  59.6006196  27.9954173  45.3598664  59.1294240  28.8099796
  44.4979696  60.2271963  28.2235434  46.1403971  53.8778703  34.0417474
  45.8053804  53.8379473  34.9375124  45.6407917  53.2123419  33.5687885
  49.0763163  51.2234737  24.3154534  48.4592334  50.4981565  24.2187587
  48.6079651  51.9844097  23.9721608  50.7317295  55.9333645  41.9760314
  50.6729841  55.2492865  41.3090897  51.1336813  56.6752635  41.5240940
  39.7507993  62.7495559  34.7694033  39.9904592  63.3814083  35.4473052
  38.9077190  62.3983599  35.0559393  50.7334702  53.8973229  40.2074294
  49.8461481  53.5599151  40.3300693  51.3033253  53.1656260  40.4443059
  44.2635855  58.5574682  37.1735537  44.1906027  59.3629653  37.6854842
  43.8213248  58.7566647  36.3483559  44.0525635  57.7946452  30.6838359
  43.2693157  58.3368132  30.7776583  44.7518380  58.3120431  31.0832600
  55.2152042  49.3081447  34.9690856  55.2041919  50.1906162  34.5984789
  54.3469422  48.9552997  34.7745393  46.7234539  58.4561516  39.3293696
  47.4362511  59.0908980  39.2569597  46.2324568  58.5525382  38.5133698
  48.4452066  52.3612768  30.9010988  47.5108345  52.4814231  30.7315692
  48.6228734  51.4585235  30.6370997  41.7746452  56.2055959  40.1499267
  42.4755912  56.8392442  40.3028661  41.3041567  56.5470691  39.3894906
  49.9000848  54.5473909  28.4347174  50.1760692  54.4330503  29.3441048
  49.0305347  54.1491394  28.3959347  49.5747738  48.7600567  37.9751817
  48.9219189  49.0076474  37.3204270  49.9528118  47.9464705  37.6414294
  46.5354912  58.7960260  32.0779987  46.7177307  57.9781916  32.5407740
  47.3587898  59.0127952  31.6404877  46.8697078  57.7228445  29.3395036
  47.3984844  57.2120899  28.7265198  47.1325297  57.4070975  30.2040569
  45.6235311  49.5020378  44.4617854  44.9475948  49.4014507  45.1320229
  46.4462945  49.3459591  44.9253851  40.2252826  58.7743562  32.0992812
  39.5563201  59.2589689  31.6156852  40.0865695  59.0212782  33.0136190
  44.3658094  60.8087305  38.6975470  44.9176402  60.9718927  39.4624555
  44.7064288  61.3991743  38.0255495  49.2168969  55.6348563  44.5524125
  49.7608873  56.2478521  44.0579079  48.6355813  56.1928141  45.0691138
  47.5026482  58.7569281  35.6839152  47.3777621  57.9559020  35.1750098
  48.1605573  59.2515474  35.1953122  49.5661390  56.5578301  37.3118702
  48.6191725  56.4383652  37.2397029  49.9144163  55.6700799  37.3944964
  46.5707823  56.3531017  33.5123055  46.4232786  55.4247724  33.6930625
  47.3961317  56.3751108  33.0280130  50.1741945  57.1759576  34.5987927
  51.0988493  56.9702437  34.4612379  50.0057248  56.9275977  35.5077269
  49.9637261  57.6945243  29.9550019  50.1374139  57.1291666  29.2023871
  50.4566153  58.4946138  29.7729509  55.8176652  50.4581666  31.5740319
  56.2607798  49.7088991  31.1759442  54.9403163  50.4491802  31.1914051
  50.9512434  57.0112007  27.0546917  51.6463338  57.6318700  27.2734232
  51.2935584  56.1607359  27.3299295  36.5680243  48.8329808  40.9143735
  35.8261979  48.9812444  41.5008365  36.2472987  49.0938074  40.0510484
  52.8503857  54.4611713  28.5834248  53.3755181  54.7998986  27.8583568
  52.7626209  53.5258728  28.3997383  44.5123906  58.3745787  40.7124125
  44.8211032  58.1294933  41.5846824  45.3099388  58.5792425  40.2242995
  44.5344518  60.5283696  32.9429501  44.0949508  60.0360075  33.6362358
  45.2852635  59.9856664  32.7021576  37.0136857  56.7195237  32.9454129
  37.8394877  56.4199009  32.5652773  36.6630909  55.9502860  33.3943918
  35.2145462  54.6381564  33.9043063  34.3777370  54.2103738  33.7227064
  35.1869107  54.8314007  34.8413854  52.5397763  55.0944617  43.8885446
  51.7493307  55.0768755  43.3489945  52.3031118  55.6332910  44.6434482
  52.6595638  51.9437083  41.2018174  52.7093643  51.7787090  42.1433697
  52.5509561  51.0764342  40.8116055  41.5431897  54.6225629  28.4910263
  41.6920017  55.3061093  27.8376936  42.3498340  54.6030719  29.0059719
  54.1613835  54.3634025  41.4460196  53.8698643  54.7264005  42.2823657
  53.5485966  53.6501033  41.2673528  55.3609517  51.9286904  33.9662766
  56.1956409  52.3676708  34.1300327  55.4968646  51.4525558  33.1471012
  52.4101023  49.4866639  39.9140254  52.8855145  49.6794285  39.1059105
  51.4866588  49.5425825  39.6683638  45.0427302  57.1173759  25.9622011
  44.4701269  57.7363946  25.5092483  45.6160096  57.6673121  26.4961933
  48.2624562  57.4010909  27.0930593  49.1955235  57.3356471  27.2963469
  48.1747775  58.2367176  26.6345126  50.8912579  56.7176780  24.0534541
  50.8126210  56.3836643  24.9470298  51.7122245  57.2098548  24.0526013
  53.5890770  49.5838519  37.2610859  53.5567090  48.6454520  37.4470543
  54.1991394  49.6622556  36.5276684  59.4067320  50.6454526  36.4016896
  60.1370708  50.3839814  36.9624599  58.7974265  49.9083248  36.4418964
  57.4882617  48.7862388  36.9991347  56.7615780  48.6518353  36.3907839
  57.0729904  49.0939217  37.8048065  45.3112793  52.5052318  44.7638720
  46.2315803  52.6830917  44.9578767  45.2762376  51.5608363  44.6118419
  55.1060412  45.0074241  34.3524779  55.7004903  44.7669977  33.6418087
  55.1786995  44.2881371  34.9798315  37.3257567  58.8507851  34.6667944
  37.1912035  58.0908252  34.1005942  36.9089630  59.5748751  34.1996732
  48.4616530  54.0344775  23.6744519  49.1652381  54.2394778  24.2902174
  47.7379179  54.6021537  23.9393602  57.4131485  48.3140441  33.1268200
  56.8531042  48.3833631  33.8999762  56.8074988  48.1381426  32.4067696
  40.4826693  59.7477169  34.8786386  40.3659077  60.6922601  34.7765076
  39.6619140  59.4450730  35.2672185  50.3703228  54.4727304  25.7242979
  51.2048832  54.0408503  25.5420454  50.2087571  54.3009318  26.6519873
  50.0249120  50.9759418  27.0899318  49.9697924  50.8103689  26.1487762
  49.3995175  51.6835450  27.2461508  47.3395027  53.2808329  46.4152881
  48.2086187  53.4548982  46.0539516  46.8601779  54.1002746  46.2928610
  41.5081207  60.4005430  38.0942315  42.4108454  60.4329041  38.4108810
  41.2818578  59.4705881  38.1088650  43.2634809  59.1536417  34.7552393
  42.3130440  59.1538279  34.6416766  43.5667296  58.4069152  34.2388428
  55.8077209  64.9424383  35.7559680  55.4695721  64.8265448  34.8680215
  56.6766977  64.5415549  35.7360687  51.6664025  66.7959860  31.7456571
  51.1028890  66.7049797  30.9772859  51.5516420  65.9759764  32.2259064
  56.2896992  66.0959235  41.7145886  56.2785633  65.7012033  40.8426390
  56.4517632  65.3625308  42.3079657  49.2128457  68.2911051  34.5840792
  50.0049749  67.9501876  34.1687091  49.4525107  68.4006026  35.5042945
  51.1719211  67.5519965  27.4558171  51.9450087  67.0048952  27.3171046
  51.5244610  68.4164214  27.6672632  53.9360460  66.2573195  37.2526430
  54.5324032  66.0329218  36.5383392  53.9935432  65.5157941  37.8551877
  53.5085489  63.7112631  25.0876620  53.7611009  63.1894152  24.3260083
  52.5710048  63.5478776  25.1903304  58.5528771  62.7148409  32.8951364
  59.3391861  62.2967832  32.5441781  58.8167476  63.6194501  33.0633012
  53.2281777  65.6140737  27.2900995  53.1118035  64.9385640  27.9582080
  53.3384037  65.1273111  26.4733149  55.5713318  65.0750884  30.9947685
  55.2071526  64.5481505  31.7060606  56.4280434  64.6849353  30.8214170
  61.4762619  56.3645216  38.2578951  61.1445944  57.2340627  38.0340166
  60.8808232  56.0481500  38.9372981  55.2118805  60.1040784  25.9909033
  55.3793208  60.9721020  26.3579504  55.0215974  60.2668065  25.0670322
  51.4206620  65.0171559  33.6911568  50.4957116  64.8847773  33.8989260
  51.6691033  65.7965779  34.1881510  61.3691282  61.0840303  35.3372301
  60.4608160  61.0155711  35.0431062  61.3178878  61.5612248  36.1654126
  55.1908026  62.5598441  26.9755700  55.0707651  63.0055492  27.8141180
  54.4960615  62.9083759  26.4169238  48.7815431  64.6604833  34.5255357
  48.9107812  64.9139312  35.4394769  48.1012882  65.2532541  34.2060012
  55.4432148  62.5029948  43.2807198  54.6665482  63.0623868  43.2710063
  56.0822711  62.9886731  43.8022068  63.2352929  59.2856741  37.1150175
  62.5927309  59.5789274  36.4689969  62.7307857  59.1709661  37.9203371
  53.6978520  65.3115402  42.8425165  54.4393205  65.8500446  42.5659989
  52.9915506  65.9381690  42.9996717  55.5264930  62.3917149  38.8130884
  56.3726125  62.8156562  38.9565533  55.4663568  61.7350773  39.5069447
  58.6764375  60.0521517  40.4712057  58.4325307  60.8063578  39.9346333
  58.9524306  60.4306865  41.3059304  58.2329067  59.2077950  36.0525895
  57.3713546  59.5059204  36.3442633  58.2591502  59.4248349  35.1206928
  51.9414718  67.2991622  35.3979464  52.5116075  67.7278891  34.7596948
  52.5322829  67.0174207  36.0963650  53.9859523  63.8743293  29.2689266
  54.6883566  64.3264337  29.7363192  53.6540151  63.2327112  29.8969159
  52.4339884  62.4655050  43.6440475  51.8038545  63.1471331  43.8775872
  52.3275972  62.3538131  42.6993613  47.7284857  62.1326846  34.5706399
  46.9383911  62.3884374  34.0946510  48.2196104  62.9475184  34.6758440
  49.6799602  62.4971425  31.5289876  48.8830765  62.6090119  32.0473372
  49.4525194  62.8358077  30.6630767  46.0122560  62.3857336  37.0021390
  46.2630598  63.2704346  37.2678966  46.5482108  62.2061938  36.2296482
  51.7120627  56.7675816  46.0065726  51.3187572  56.2142014  46.6813370
  52.5286767  57.0786394  46.3972244  48.6782685  68.2059674  29.9179296
  49.1907205  69.0002924  30.0684861  49.3305397  67.5085964  29.8512898
  54.6288588  58.1833695  43.5985983  55.3698301  58.7840848  43.5190445
  54.8606511  57.4411333  43.0404025  49.7729926  63.3690062  41.8764212
  49.6583441  62.4675319  42.1771311  48.9174444  63.6153759  41.5249029
[truncated: 339,086 more chars]
