# Supplementary material for: Exploring Aromatic Cage Flexibility Using Cosolvent Molecular Dynamics Simulations—An In-Silico Case Study of Tudor Domains
Source: J Chem Inf Model. 2024 May 21;64(11):4553–69. doi: 10.1021/acs.jcim.4c00298 (PMC11167732; doi:10.1021/acs.jcim.4c00298)
Supplement: Supplementary file 2 — ci4c00298_si_002.zip [file ci4c00298_si_002.zip › SMN/topologies_input-coordinates/03_PRL/z_solv.rst]

20901  0.0000000e+00
  27.9508735  24.7471421  24.3165294  28.0382618  25.1884619  25.3093538
  28.4283091  24.4453056  26.0048249  27.0569218  25.5216249  25.6471009
  28.9806734  26.3849710  25.2965353  29.5213297  26.7242972  24.2448159
  29.1387528  27.0237874  26.4694924  28.5439042  26.6669157  27.2035885
  29.9391006  28.2251407  26.7436451  29.9369959  28.3263013  27.8286461
  31.4182265  28.1128074  26.2812233  31.4507801  27.9965073  25.1993307
  31.9288409  29.0600859  26.4648134  32.2370083  26.9813368  26.9410952
  31.6117637  26.0924387  27.0252338  33.4446577  26.5966873  26.0734555
  34.0089523  25.7795710  26.5251839  33.1330934  26.2669176  25.0829882
  34.1282723  27.4380929  25.9464287  32.7089701  27.3756688  28.3464123
  33.2438616  26.5595586  28.8320884  33.3807665  28.2320534  28.2987263
  31.8668142  27.6463771  28.9811725  29.2688402  29.4915405  26.1891179
  28.6451518  29.4666829  25.1275649  29.4539525  30.6179635  26.8862620
  29.9580158  30.5690938  27.7596977  29.1586168  31.9506860  26.3703586
  28.6210778  31.9048076  25.4209546  28.2878899  32.7171531  27.3823191
  28.7768729  32.7593282  28.3540525  28.1817358  33.7524928  27.0534603
  26.8865447  32.0861881  27.5125801  26.4710707  31.9027302  26.5208319
  26.9529702  31.1131449  28.0006298  25.8976745  32.9494538  28.2918837
  24.8257020  33.2687465  27.7833514  26.2452408  33.3366442  29.5207703
  27.1287661  33.0394076  29.9118540  25.6135678  33.9071244  30.0633360
  30.4880232  32.6664766  26.1129149  31.5212447  32.3166626  26.6870278
  30.4570725  33.6654816  25.2191515  29.5736134  33.8962524  24.7877654
  31.6107388  34.4796460  24.8550355  32.4829162  33.8409567  24.6953877
  31.2913271  35.2406892  23.5554958  30.3030874  35.6952823  23.6359529
  31.9994022  36.0620459  23.4245036  31.3807486  34.3221774  22.3173710
  32.4074653  33.9734811  22.1930461  30.7741871  33.4300789  22.4744322
  30.9206701  34.9495052  20.9971674  31.0973068  34.3426451  19.9439094
  30.3382897  36.1518230  21.0207471  30.2078754  36.6350147  21.8974841
  30.0358248  36.5725865  20.1546582  31.8957077  35.4685194  25.9900435
  31.0854006  36.3492585  26.2814712  33.0557274  35.2754876  26.6277690
  33.6452931  34.5190100  26.3114353  33.5645747  36.0551073  27.7444917
  32.9110561  36.9071215  27.9378263  33.6187355  35.1781987  29.0094312
  34.2467831  34.3065225  28.8199219  34.1143074  35.7285909  29.8066425
  32.2997926  34.7090617  29.5495295  31.8802029  33.4250083  29.5849603
  32.4512861  32.5822144  29.2213307  30.6235358  33.3621071  30.1469258
  30.1177445  32.4914286  30.2508878  30.1675372  34.6082460  30.5212481
  28.9849308  35.0596328  31.1353272  28.2141220  34.3589131  31.4218835
  28.8207344  36.4346388  31.3790135  27.9188472  36.7995882  31.8492235
  29.8357559  37.3377616  31.0111539  29.7106860  38.3935019  31.1963292
  31.0219104  36.8728027  30.4068835  31.7931887  37.5792578  30.1401233
  31.2211782  35.4971235  30.1438699  34.9517775  36.5921702  27.3945004
  35.7316727  35.9394357  26.6992867  35.2562305  37.7792192  27.9266254
  34.5349355  38.2579029  28.4541152  36.5406461  38.4577238  27.8414360
  37.3104735  37.7118771  27.6371142  36.5656078  39.4590586  26.6619292
  37.5443226  39.9375011  26.6164411  36.4623366  38.9050877  25.7269306
  35.4755543  40.5417652  26.7274032  34.5014054  40.0588360  26.7269019
  35.5685728  41.0857065  27.6670156  35.5036091  41.5309054  25.5560034
  36.4572515  42.0602409  25.5413742  35.4523456  40.9723646  24.6204387
  34.3436356  42.5393726  25.5912498  34.3634934  43.1501212  24.6881364
  33.3829296  42.0232079  25.6066760  34.4302584  43.4364638  26.7561382
  34.2326922  42.8918188  27.5916275  35.3525163  43.8406101  26.8207533
  33.7372522  44.1656680  26.6766863  36.8982549  39.0426272  29.2094583
  36.0264985  39.2524786  30.0555695  38.1965608  39.3028579  29.4242973
  38.8527056  39.1008858  28.6851281  38.7328355  39.9257257  30.6342271
  38.4002946  39.3362410  31.4912630  40.2841920  39.9004129  30.5884529
  40.6128625  40.4221069  29.6881568  40.9289812  40.6168140  31.7915942
  42.0123412  40.4959197  31.7924403  40.7313519  41.6886218  31.7858692
  40.5511379  40.2169251  32.7325296  40.8184860  38.4573148  30.5091813
  41.9083305  38.4386055  30.4999191  40.4847349  37.8715173  31.3648240
  40.4825550  37.9445023  29.6074304  38.1721854  41.3536466  30.7658534
  38.1681642  42.1224974  29.8037613  37.6715475  41.6740616  31.9647942
  37.7383661  40.9880434  32.7068153  37.0283921  42.9326579  32.3064039
  37.2473599  43.1409900  33.3537992  37.4583834  43.7555756  31.7327290
  35.5046310  42.9378439  32.1263500  34.8853325  43.9356960  32.4914613
  34.8850329  41.8530536  31.6131918  35.4432021  41.0635819  31.3179214
  33.4248763  41.7235542  31.5274794  33.0213817  42.6223701  31.0553904
  32.9800293  40.4646947  30.7420605  33.5611408  39.6000564  31.0591491
  31.9400904  40.2189270  30.9669923  33.0399147  40.5729850  29.2223083
  33.1952140  41.7039114  28.7075563  32.8884614  39.5048987  28.5921784
  32.8013514  41.5986501  32.9136146  33.3065535  40.8705282  33.7699342
  31.6391016  42.2480111  33.0613398  31.3082224  42.8089680  32.2916482
  30.7197172  42.0363788  34.1619801  31.2654376  42.0221526  35.1081449
  29.6599361  43.1504256  34.1836094  29.1301344  43.1945385  33.2309341
  28.9093926  42.8944336  34.9340369  30.2172881  44.5377481  34.5257802
  30.8401687  44.4697467  35.4183583  30.8640220  44.8916320  33.7219230
  29.0825543  45.5415845  34.7709016  28.4516297  45.6089435  33.8828932
  28.4465406  45.1619486  35.5733779  29.5894437  46.9360543  35.1499837
  30.2945277  46.8703615  35.9801337  30.1181869  47.3906169  34.3116739
  28.4753506  47.8072179  35.5572190  28.0061425  47.4054694  36.3565386
  28.8324243  48.7203899  35.8018662  27.8197624  47.8975823  34.7931559
  29.9956157  40.7082942  33.9276354  29.4714942  40.4456790  32.8444550
  29.9579224  39.8964200  34.9800652  30.4208881  40.2023631  35.8290691
  29.2505227  38.6334585  35.0672311  28.4081909  38.6544224  34.3721565
  30.1804960  37.4674215  34.6439130  29.6174266  36.5380570  34.5576089
  30.6081310  37.6615139  33.6605918  31.5519275  37.1986972  35.8114325
  30.7822914  36.9466463  36.8745659  28.6338539  38.5192157  36.4583994
  28.7455208  39.4241779  37.2885807  28.0175428  37.3679358  36.7167964
  27.9308557  36.6876092  35.9742043  27.6875953  36.9117692  38.0536317
  28.3089897  37.4475266  38.7724369  26.2166607  37.1867813  38.3846210
  25.5537651  36.7998812  37.6134694  25.9428413  36.6955838  39.3172640
  26.0111371  38.5724563  38.5574961  25.1061329  38.7018081  38.8131529
  28.1043933  35.4503842  38.1737449  28.2164194  34.7431747  37.1723085
  28.3732028  35.0089984  39.4035453  28.2705200  35.6424560  40.1858782
  28.8499359  33.6674564  39.6904350  28.3654475  32.9780478  38.9951677
  30.3657283  33.5732351  39.4544167  30.7351789  32.5860110  39.7206586
  30.6175201  33.7442746  38.4077886  30.9133107  34.3041026  40.0488360
  28.4135517  33.2310538  41.0823124  28.3064743  34.0487623  41.9979205
  28.1918707  31.9184146  41.2262005  28.3424045  31.3223764  40.4202228
  27.8914962  31.2400195  42.4774968  27.1927428  31.8347947  43.0629575
  27.2630148  29.8472587  42.1769798  27.9739194  29.2727906  41.5794373
  26.9935418  29.0530389  43.4731727  26.5827544  28.0657706  43.2693001
  27.8957069  28.8905134  44.0617519  26.2808460  29.5862010  44.1000513
  25.9601154  29.9758545  41.3478348  25.1803368  30.4416030  41.9521903
  26.1160647  30.6433753  40.5018792  25.4483490  28.6480790  40.7719352
  24.5914671  28.8197928  40.1216794  26.2181229  28.1540615  40.1796946
  25.1281002  27.9601110  41.5536057  29.2312578  31.0815179  43.2091081
  30.1219805  30.3766712  42.7312021  29.3612499  31.7435928  44.3660920
  28.5798990  32.2899481  44.7034980  30.5450424  31.6703725  45.2119739
  31.4286627  31.6974913  44.5850643  30.5499286  32.8988929  46.1428029
  30.2924233  33.7694512  45.5394521  29.7695935  32.8238055  46.9018912
  31.8389215  33.2788439  46.8161027  32.9662660  32.5331666  46.9117984
  33.0934516  31.5401532  46.5117956  33.9260135  33.2241439  47.6175668
  34.8352590  32.8363689  47.8256443  33.4718638  34.4640762  48.0104649
  34.0392435  35.5088805  48.7567418  35.0247032  35.3922370  49.1797708
  33.3044723  36.6899733  48.9649171  33.7275145  37.4974728  49.5430182
  32.0119441  36.8122583  48.4223094  31.4365979  37.7120722  48.5787759
  31.4494778  35.7497498  47.6909461  30.4603378  35.8609705  47.2897815
  32.1505748  34.5417269  47.4787933  30.4738754  30.3603368  46.0093946
  29.4882161  30.1158360  46.7044818  31.5108671  29.5122565  45.8824066
  32.2707559  29.7891790  45.2704189  31.6113993  28.1870162  46.5105311
  30.7148048  27.6381092  46.2149209  32.8334157  27.4351657  45.9312438
  32.7009046  26.3652000  46.0972745  32.8996236  27.5703514  44.8511627
  34.0675565  27.7954696  46.5233880  34.3370208  28.6441588  46.1839286
  31.6439971  28.2102744  48.0562033  31.4265413  27.1768663  48.6870834
  31.8802567  29.3942349  48.6422646  32.0513651  30.1679931  48.0169373
  31.8539173  29.7334094  50.0609827  32.6036942  29.1280732  50.5740009
  32.2684095  31.2213304  50.1496244  33.3248298  31.3126522  49.8928204
  31.7306272  31.7590996  49.3647846  32.0006417  31.9802992  51.4649741
  30.9767581  31.8534230  51.8147580  32.6529869  31.6131152  52.2579398
  32.2168574  33.4768449  51.2598523  33.3634984  33.9220570  51.4851622
  31.2387390  34.1444151  50.8565157  30.4933475  29.4703926  50.7355713
  30.4604271  28.9693220  51.8584802  29.3896543  29.8362060  50.0604448
  29.5130051  30.2660961  49.1536785  28.0338136  29.8756787  50.6213200
  27.9877491  29.1676255  51.4497406  27.7488536  31.2821212  51.2124685
  26.8209386  31.2460985  51.7846634  28.5266415  31.5490464  51.9280611
  27.6219402  32.4260562  50.1948848  27.9834099  32.2209259  49.0142378
  27.1344402  33.4966044  50.6170877  26.9464092  29.3895545  49.6447936
  25.8025587  29.2130361  50.0628754  27.2799189  29.1897622  48.3590004
  28.2290043  29.3934550  48.0743581  26.3614704  28.7641968  47.3069721
  26.9587187  28.4032577  46.4695700  25.7729332  27.9139257  47.6552651
  25.4132332  29.8573248  46.7858488  24.4543911  29.5235908  46.0916325
  25.6576400  31.1378591  47.1129349  26.4722150  31.3417420  47.6806852
  24.8456863  32.2804116  46.6817563  23.8316068  31.9680203  46.4250766
  24.7888452  33.3133128  47.8239354  25.7813299  33.5683191  48.1850930
  24.3229394  34.2418548  47.4919149  23.8088359  32.6604697  49.2042229
  24.6005110  31.6113904  49.4467497  25.4862202  32.9622253  45.4627237
  26.7052946  32.9304663  45.2937419  24.6465749  33.5990131  44.6272082
  23.6622861  33.5943154  44.8496279  25.0505162  34.3684251  43.4471567
  25.8580214  33.8467274  42.9340751  23.8433052  34.5262276  42.4714965
  23.0336603  35.0230870  43.0097074  24.1981125  35.4040422  41.2477672
  23.3777538  35.4692995  40.5374194  24.4314702  36.4317016  41.5253232
  25.0626882  35.0004080  40.7197876  23.3138199  33.1516375  41.9952536
  24.0580210  32.6673826  41.3613388  23.1762201  32.4863242  42.8469034
  21.9680767  33.2168131  41.2572804  21.5891962  32.2128259  41.0654257
  21.2188064  33.7449892  41.8481806  22.0514573  33.7150619  40.2919525
  25.5239241  35.7584618  43.9038876  24.8871135  36.3953611  44.7437077
  26.6321857  36.2205611  43.3092470  27.0985996  35.6180791  42.6439362
  27.2387288  37.5282082  43.5320443  26.5120357  38.1690993  44.0312572
  28.4761072  37.3779811  44.4340734  29.1313026  36.6034316  44.0344322
  29.0661906  38.2956673  44.4308294  28.1450873  37.0465257  45.8686173
  28.1206437  35.7065949  46.2943752  28.3389285  34.9134931  45.5963686
  27.8290992  35.4032250  47.6347283  27.8433895  34.3769852  47.9526222
  27.5397850  36.4332979  48.5500126  27.2545641  36.1432766  49.8512910
  27.2766438  35.2115874  50.0508823  27.5389284  37.7719066  48.1176099
  27.3047647  38.5664861  48.8110692  27.8389277  38.0768004  46.7768168
  27.8242867  39.0983378  46.4381681  27.6160775  38.1734941  42.1951632
  27.9713887  37.4440153  41.2687164  27.6367297  39.5240845  42.1016747
  27.1816580  40.4644747  43.1303233  27.6202443  40.2579606  44.1063991
  26.0959192  40.3926914  43.2209688  27.5739386  41.8585721  42.6353421
  28.5287856  42.1457099  43.0754741  26.8434185  42.6223104  42.9024001
  27.7363397  41.6916256  41.1321805  28.4197340  42.4246949  40.7006718
  26.7721235  41.8235077  40.6405840  28.1935920  40.2403963  40.9511619
  27.7988280  39.8404504  40.0166419  29.7231234  40.1250072  40.9558450
  30.3466245  40.1588586  42.0176762  30.3125108  39.9649542  39.7654217
  29.7348601  39.9499491  38.9340087  31.7367559  39.7327349  39.5832238
  32.2520507  40.2600744  40.3841204  32.0537316  38.2370224  39.7322185
  33.1285453  38.0808550  39.7784933  31.6344312  37.8296307  40.6505480
  31.6551010  37.6553500  38.9008029  32.2603708  40.3530723  38.2886953
  31.4954169  40.6529665  37.3738265  33.5855106  40.5319758  38.2283711
  34.1314520  40.2690673  39.0401741  34.3388658  40.9753871  37.0606282
  33.6792507  41.0702962  36.2008305  34.9949226  42.3476607  37.3518785
  35.6278505  42.2790746  38.2377702  35.8264120  42.8897183  36.1749193
  36.2088369  43.8879851  36.3923418  36.6880637  42.2575087  35.9604516
  35.2284628  42.9550784  35.2658958  33.9866454  43.3047505  37.6082008
  33.4906473  43.0252152  38.3637569  35.3872973  39.8953548  36.7727975
  36.0764952  39.4572527  37.6941942  35.5345891  39.4894260  35.5015867
  34.9311359  39.8909978  34.7944874  36.5280293  38.5074616  35.0580876
  36.5360952  37.6652393  35.7528499  36.1520738  37.9789646  33.6442537
  36.1511216  38.8190755  32.9470551  37.1869556  36.9526233  33.1320066
  36.9392627  36.6051188  32.1324328  38.1924506  37.3666015  33.0641984
  37.2321567  36.0843328  33.7886843  34.7248418  37.3741033  33.6356713
  34.6474116  36.5851651  34.3835015  34.0014662  38.1358563  33.9285946
  34.2664898  36.8186262  32.2837395  33.1980289  36.6127771  32.2988547
  34.4565045  37.5233722  31.4758475  34.7738678  35.8838298  32.0477900
  37.9141399  39.1837978  35.0467861  38.1157260  40.1739586  34.3475333
  38.8539167  38.6469128  35.8364855  38.6096834  37.8201455  36.3685295
  40.2165962  39.1541038  35.9936562  40.2513320  40.2323747  35.8275887
  40.6655134  38.8445244  37.4294817  41.6928706  39.1669519  37.6078736
  40.0352735  39.3761496  38.1400184  40.6048364  37.7793756  37.6607095
  41.2104777  38.4615549  35.0473774  42.1887032  39.0853054  34.6389316
  40.9657261  37.1896365  34.7003250  40.1423113  36.7444110  35.0814134
  41.7830143  36.3740808  33.8051363  42.0770885  37.0118119  32.9692335
  43.0762109  35.9037560  34.5142308  43.7731075  35.4980159  33.7796348
  43.5892521  36.7378705  34.9934288  42.8335175  34.8988463  35.4793382
  42.5059273  34.1277093  35.0408927  40.9419081  35.2372985  33.2168716
  39.9606744  34.8235953  33.8314049  41.3518343  34.7172226  32.0492348
  42.1710019  35.1118220  31.6089101  40.7799331  33.5354673  31.4031077
  40.1973851  32.9828332  32.1405758  39.8087053  33.8975241  30.2375999
  40.3913275  34.3829113  29.4527307  39.1957238  32.6129635  29.6414776
  38.4619106  32.8180940  28.8672363  39.9484950  31.9719919  29.1840010
  38.6992795  32.0374945  30.4202943  38.6910838  34.8840788  30.6539711
  38.0623047  34.4336486  31.4207146  39.1339785  35.7702599  31.1065132
  37.8132046  35.3826129  29.4958102  37.1367330  36.1634964  29.8380998
  38.4197800  35.7967523  28.6903502  37.1891197  34.5929280  29.0799234
  41.9313893  32.6144874  30.9708255  42.8643955  33.0657267  30.3073110
  41.8212838  31.3209207  31.3065812  41.0057313  31.0429770  31.8386032
  42.6306317  30.2286834  30.7778064  43.4644308  30.6047247  30.1816211
  43.2042929  29.4040828  31.9631902  43.8313464  30.0557132  32.5738822
  42.3908029  29.0814725  32.6142359  44.0379728  28.1588660  31.6084878
  44.1140390  27.7880672  30.4153205  44.6059334  27.5877440  32.5645289
  41.6921343  29.4165111  29.8742271  40.9117396  28.5964610  30.3564730
  41.7681870  29.6699267  28.5587107  42.4278482  30.3677142  28.2489679
  40.9058014  29.0677008  27.5402686  39.8659102  29.1305980  27.8692965
  41.0794640  29.8493067  26.2207037  42.1372275  29.9654339  25.9824439
  40.6524988  29.2833605  25.3902029  40.3976371  31.2057770  26.2081946
  41.1544366  32.3947994  26.2800937  42.2316077  32.3509130  26.3537441
  40.5059324  33.6451677  26.2585869  41.0867911  34.5543523  26.3190973
  39.1022075  33.7122147  26.1652597  38.6052144  34.6708871  26.1538976
  38.3444718  32.5274671  26.0947206  37.2673048  32.5784241  26.0297308
  38.9912906  31.2766546  26.1186693  38.4041398  30.3713445  26.0688545
  41.2155004  27.5853760  27.2730520  40.3234591  26.8642684  26.8321346
  42.4456229  27.1170975  27.5499342  43.1206635  27.7489264  27.9595787
  42.8601450  25.7260914  27.3450556  42.4687185  25.3817010  26.3852684
  44.4054920  25.6583411  27.3300052  44.8223226  26.5291938  27.8399903
  44.7804519  24.7961278  27.8828408  44.9363788  25.5761784  25.8897724
  44.8426984  24.5538965  25.5216220  44.3034267  26.1883481  25.2452617
  46.3762434  26.0744691  25.7287902  46.4334750  27.0952667  26.1096008
  47.0569436  25.4767770  26.3364022  46.8164998  26.0564171  24.2577360
  46.9628456  25.0298883  23.9189181  46.0476598  26.4973493  23.6226156
  48.0569832  26.8205726  24.0591099  47.9040319  27.7859291  24.3113926
  48.7889720  26.4342845  24.6390124  48.3351959  26.7669505  23.0897743
  42.2912882  24.7728098  28.4056881  42.0302186  23.6134171  28.0870906
  42.0611621  25.2617310  29.6340069  42.3308550  26.2176992  29.8273600
  41.3980704  24.5136810  30.7037917  41.4406034  23.4406929  30.5138008
  42.1254527  24.8039793  32.0318082  42.0822019  25.8669498  32.2755870
  41.6167643  24.2816137  32.8433680  43.5914991  24.3384078  31.9809854
  43.6358342  23.3594102  31.5034174  44.1693183  25.0079874  31.3417943
  44.2581492  24.2337224  33.3557714  44.2070051  25.1951981  33.8668151
  43.7423473  23.5135246  33.9908805  45.6720606  23.8614561  33.2081288
  46.3178354  24.6383893  33.1988792  46.1511863  22.6163473  33.0317865
  45.3392458  21.5497293  32.9879163  44.3427658  21.6754077  33.0958175
  45.7101139  20.6209995  32.8521528  47.4700654  22.4397819  32.8881455
  48.0957639  23.2320678  32.9190236  47.8528698  21.5152782  32.7531982
  39.9114155  24.8933828  30.8316580  39.1844353  24.2186238  31.5594389
  39.4654681  25.9566668  30.1361747  40.1424143  26.4417459  29.5650083
  38.1009377  26.4936730  30.0919103  38.1753508  27.3577869  29.4351214
  37.0828160  25.4942212  29.4846761  37.0198778  24.6074701  30.1153712
  36.0802390  25.9276264  29.5071547  37.3835584  25.0523052  28.0351654
  38.4226927  24.7402069  27.9330302  36.7809926  24.1710106  27.8132209
  37.0711194  26.0947016  26.9509248  36.8941544  27.2870535  27.2893554
  37.0051917  25.6696279  25.7776576  37.6624827  27.0764175  31.4466025
  36.4981353  26.9721191  31.8345987  38.6192530  27.6867390  32.1589874
  39.5337301  27.7649663  31.7338544  38.4536267  28.3222128  33.4593001
  37.4082652  28.2591680  33.7583665  39.3091076  27.6045421  34.5371586
  39.1344794  28.1027632  35.4913634  38.9555827  26.1262309  34.7396983
  39.5193476  25.7016627  35.5704342  37.8962867  26.0083914  34.9675794
  39.1736047  25.5317279  33.8540338  40.6939273  27.7321393  34.2777164
  40.8981492  27.2619090  33.4845822  38.7758307  29.8155887  33.3525521
  39.3112375  30.3011842  32.3565795  38.4147290  30.5385293  34.4110054
  37.9587639  30.0560578  35.1761138  38.6037295  31.9647955  34.5940834
  39.5694959  32.2286552  34.1656299  37.4930892  32.7485023  33.8624067
  37.6352181  33.8207146  33.9753499  37.5201993  32.5345849  32.7946290
  35.8448984  32.3369824  34.5072288  35.9341751  31.0220148  34.2886906
  38.6938548  32.2650888  36.0865188  38.0866775  31.5608856  36.8871233
  39.4026640  33.3371608  36.4562174  39.8598840  33.8842250  35.7389443
  39.3398582  33.9078291  37.7964574  38.9747913  33.1816672  38.5210002
  40.7447916  34.3794110  38.2490593  41.1178502  35.1092552  37.5294735
  40.7234564  35.0664297  39.6300764  41.7327709  35.3453178  39.9314308
  40.1309075  35.9817955  39.6280210  40.3160431  34.4061426  40.3963481
  41.7393055  33.2035426  38.2841688  42.7276188  33.5341195  38.6041840
  41.4089397  32.4258025  38.9741353  41.8601976  32.7437255  37.3031391
  38.3739293  35.0934235  37.7033971  38.5523641  35.9714900  36.8596594
  37.3708263  35.1127967  38.5908856  37.2937746  34.3408879  39.2413308
  36.4518268  36.2280899  38.7856679  36.6131167  36.9830339  38.0178639
  34.9780049  35.7494573  38.6872152  34.3668677  36.6488777  38.7136593
  34.6830279  35.0988369  37.3291697  33.6113622  34.9570865  37.2001597
  35.0316955  35.7242208  36.5086328  35.1628375  34.1237812  37.2331386
  34.4885755  34.8453525  39.8398692  33.4570524  34.5336760  39.6777581
  35.0952064  33.9444233  39.9238898  34.5100759  35.3540364  40.8035665
  36.7575101  36.8607679  40.1486578  37.0829694  36.1493827  41.0977428
  36.6367854  38.1908246  40.2356158  36.3847675  38.6968886  39.3956984
  36.7199491  38.9727134  41.4668476  37.0929328  38.3698401  42.2936027
  37.6699137  40.1824942  41.2564821  37.3280084  40.7440695  40.3838728
  37.6873172  41.1517552  42.4571646  38.4151207  41.9484552  42.3062266
  36.7219464  41.6331750  42.6131620  37.9528496  40.6330968  43.3790621
  39.1076453  39.7180869  40.9655928  39.7441422  40.5584749  40.6887364
  39.5500455  39.2416349  41.8390919  39.1449386  38.9965318  40.1511811
  35.2944197  39.4427156  41.7684048  34.6939723  40.1415630  40.9532354
  34.7703998  39.0724788  42.9463849  35.3450088  38.5233786  43.5723398
  33.4383066  39.4400267  43.4203364  32.7257627  39.2747100  42.6126356
  33.0695551  38.5372200  44.6122859  33.8207028  38.6138902  45.4001995
  32.1232248  38.8609105  45.0492316  32.9119739  37.0840902  44.2080695
  33.8216014  36.1091590  44.6671218  34.6140352  36.3773866  45.3504685
  33.7089545  34.7779954  44.2215031  34.4061804  34.0387970  44.5838053
  32.6967095  34.4219173  43.3078104  32.6052018  33.1473414  42.8371124
  33.1024390  32.5095282  43.3349674  31.7722951  35.3881817  42.8709669
  30.9820641  35.1160230  42.1867874  31.8769786  36.7149660  43.3233979
  31.1728303  37.4543527  42.9719144  33.4302961  40.9240773  43.8133588
  34.2154525  41.3603166  44.6569805  32.5691882  41.6893238  43.1239997
  31.9149889  41.2069998  42.5212752  32.5516369  43.1497472  43.0450097
  33.5581441  43.5060508  42.8150639  31.5840174  43.5500274  41.8971359
  30.6102275  43.0783427  42.0402153  31.3812811  45.0676738  41.7306413
  30.7626685  45.2848703  40.8595483  30.8780144  45.5085585  42.5917536
  32.3328173  45.5828939  41.5993703  32.1182698  43.0880898  40.6698507
  32.1900044  42.1472799  40.7124413  32.0884331  43.7448403  44.3828197
  30.9197665  43.6227163  44.7510777  33.0215603  44.3902501  45.0987839
  33.9559745  44.4444086  44.7211188  32.7999681  44.9968657  46.4100980
  33.5488792  45.7748631  46.5545389  31.8290314  45.4935712  46.4348043
  32.8923994  44.0163715  47.5880066  32.5947602  44.4133164  48.7140934
  33.2960606  42.7571601  47.3422724  33.4998769  42.5071857  46.3837503
  33.4218414  41.6937402  48.3442346  33.0227477  42.0219535  49.3054824
  32.6050094  40.4718378  47.8821458  32.9694301  40.1239672  46.9183732
  32.7495427  39.6448032  48.5767982  31.1151941  40.7465306  47.7901073
  30.5292452  41.0722289  46.5497185  31.1272788  41.0837741  45.6516140
  29.1705189  41.4313407  46.4803759  28.7379530  41.7101789  45.5318497
  28.3806526  41.4292250  47.6454509  27.0582244  41.7566430  47.5683660
  26.6123670  41.7019485  48.4002469  28.9532499  41.0720264  48.8815426
  28.3528766  41.0641184  49.7791034  30.3188826  40.7346352  48.9542789
  30.7585038  40.4841011  49.9091375  34.8895058  41.3034771  48.5989932
  35.1463716  40.4791060  49.4773173  35.8473345  41.9106101  47.8728529
  35.5429840  42.5593488  47.1624200  37.2905377  41.8518484  48.1239356
  37.7769194  42.5705413  47.4637429  37.4830864  42.1926047  49.1427855
  37.9702867  40.4881650  47.9260673  39.1151523  40.3242960  48.3440455
  37.2710606  39.5196780  47.3197269  36.3444051  39.7520417  46.9910954
  37.6949803  38.1338146  47.1382414  38.7452730  38.0270125  47.4161469
  36.8459667  37.2017461  48.0253481  35.8014496  37.5130657  47.9872534
  36.8688578  36.1781948  47.6473247  37.3333405  37.1444814  49.4717742
  38.3425857  36.5036405  49.7544349  36.6254354  37.8034861  50.3902257
  35.8237444  38.3546278  50.1169612  36.9136532  37.7729255  51.3567770
  37.6118314  37.7177088  45.6741924  36.8660686  38.3051638  44.8899932
  38.3710596  36.6657722  45.3401223  38.9145262  36.2252590  46.0687663
  38.4394881  36.0507543  44.0247719  37.6003772  36.4254924  43.4441892
  39.7496614  36.4492476  43.3146544  39.6600451  36.2166978  42.2530224
  39.8674818  37.5307430  43.3699182  41.0142003  35.7572867  43.8690518
  41.1043829  35.9495790  44.9384945  40.9318394  34.6750927  43.7631902
  42.2934070  36.1956418  43.1542323  43.1144690  35.5291094  43.4182376
  42.1616195  36.1325151  42.0758854  42.6719399  37.5592921  43.5374071
  42.2325427  37.9205780  44.3728342  43.5600762  38.3315969  42.8919095
  44.2070649  37.8910822  41.8028436  44.0317272  36.9599043  41.4538803
  44.8728632  38.4818071  41.3242876  43.8040409  39.5660803  43.3487343
  43.3257621  39.9120441  44.1680538  44.4691506  40.1631876  42.8790547
  38.2436879  34.5394435  44.1278585  38.4157795  33.9446943  45.1929796
  37.9031221  33.9301880  42.9870861  37.7724617  34.4984143  42.1603282
  37.6382424  32.5095370  42.8517659  38.3608278  31.9656088  43.4640750
  36.2303139  32.2105947  43.3941708  36.2177858  32.4374870  44.4620869
  35.5220121  32.8986580  42.9305595  35.7237173  30.7826028  43.1500708
  35.3282327  30.6705210  42.1396449  36.5363561  30.0634054  43.2561664
  34.6612950  30.4258440  44.1767821  33.4710138  30.6022237  43.8521843
  35.0582375  30.0333488  45.2925927  37.8535123  32.0629458  41.4095769
  37.4490966  32.7702318  40.4859301  38.4224090  30.8606007  41.2267986
  38.7129395  30.3306261  42.0352984  38.4529881  30.1832431  39.9386912
  38.6905831  30.9147945  39.1697425  39.5588667  29.1107734  39.9195828
  40.5111161  29.6039679  40.1234779  39.4117929  28.3955084  40.7298070
  39.6410302  28.3511361  38.5763474  38.8984538  27.5531582  38.5321594
  39.4134857  29.0273867  37.7506976  41.0341716  27.7819183  38.3224376
  41.2135964  26.5733854  38.5843596  41.8969954  28.5721066  37.8797736
  37.0762935  29.5490309  39.6836266  36.5976007  28.7334701  40.4719735
  36.4581661  29.9600475  38.5749698  36.9533709  30.6264370  37.9940772
  35.2148255  29.4464702  38.0251767  34.7267206  28.7578327  38.7154476
  34.3040670  30.6524915  37.6970675  34.8676007  31.3865542  37.1203573
  33.4849084  30.3447763  37.0429699  33.7159003  31.3599140  38.9317980
  34.5137667  31.6326565  39.6238107  33.2459718  32.2924721  38.6182082
  32.6545314  30.5359875  39.6629383  31.9378264  29.7408913  39.0576466
  32.5358222  30.7335025  40.9728887  33.1326640  31.3950149  41.4486304
  31.8343947  30.2331190  41.5047175  35.5319226  28.7234253  36.7139595
  36.4642722  29.1019598  36.0064611  34.6929615  27.7466054  36.3368758
  33.9599962  27.4690226  36.9775635  34.5949687  27.2803581  34.9525670
  35.5891958  27.1296553  34.5305930  33.7944722  25.9609125  34.8620041
  32.7623844  26.1232984  35.1719242  33.7451660  25.6348197  33.8214151
  34.4008893  24.8130091  35.6729130  35.5628279  24.4610686  35.4857031
  33.6221419  24.2439172  36.5946851  32.6732487  24.5787429  36.7345694
  33.9869510  23.4963510  37.1654653  33.8298598  28.3541773  34.1652686
  32.8738862  28.9345994  34.6856700  34.2335925  28.6072561  32.9087583
  35.0238163  28.0882969  32.5435545  33.5786672  29.5595742  32.0042204
  33.6050917  30.5432966  32.4737404  34.3274817  29.6071406  30.6577260
  34.5155907  28.5801536  30.3402770  33.6890519  30.0407076  29.8848016
  35.6554348  30.3869213  30.6599130  36.2443242  30.0752689  31.5236149
  36.4538072  30.0367262  29.3948490  37.4586937  30.4511754  29.4192601
  36.5584977  28.9590038  29.2919444  35.9600743  30.4025180  28.4948683
  35.4273386  31.9067902  30.7388281  36.3697633  32.4514148  30.7184190
  34.8327287  32.2564188  29.8944675  34.9055172  32.1956743  31.6487619
  32.1015431  29.2168049  31.7492388  31.2836471  30.1259213  31.6249189
  31.7655786  27.9146117  31.7264652  32.5073835  27.2430140  31.8635900
  30.4216271  27.3634420  31.5586579  29.9981861  27.7900872  30.6474118
  30.5573845  25.8357939  31.3670927  29.5924461  25.4047215  31.0981682
  31.2347647  25.6145719  30.5420194  31.0272966  25.1758029  32.5312918
  30.3908179  25.2801529  33.2261421  29.4617594  27.6787195  32.7222920
  28.2497455  27.6894378  32.5085905  29.9927092  27.9396690  33.9286455
  30.9992495  27.9328266  34.0188497  29.2225643  28.2088560  35.1464452
  28.2299637  27.7585685  35.0703459  29.9516252  27.5993932  36.3721484
  30.9416230  28.0473477  36.4787892  29.4117511  27.8319482  37.2900907
  30.1114330  26.0730600  36.3268324  29.3637337  25.4191821  35.5673501
  30.9831330  25.5761650  37.0719073  29.0105515  29.7131652  35.3941656
  28.2776570  30.0585051  36.3210373  29.5840020  30.6086205  34.5669877
  30.1632044  30.2697847  33.8116575  29.3414049  32.0507367  34.6479610
  29.4319867  32.3713751  35.6877874  30.3441676  32.8281291  33.7749443
  30.2547016  32.4950032  32.7405783  30.0506277  33.8801265  33.7735457
  31.8255809  32.7507144  34.1911120  32.1846095  31.7364963  34.0181118
  32.6363773  33.7041153  33.3003477  33.6743000  33.7784944  33.6112740
  32.6302857  33.3680913  32.2648441  32.2243900  34.7127423  33.3272551
  32.0605737  33.0699363  35.6759917  33.1254529  33.0613177  35.9060617
  31.6647095  34.0514994  35.9417161  31.5979861  32.3289863  36.3276716
  27.9270469  32.3878072  34.1537133  27.4778981  31.8971631  33.1168355
  27.2474961  33.2389888  34.9280709  27.7189296  33.6051118  35.7459513
  25.8888587  33.7145893  34.7161682  25.3408515  33.0538655  34.0428902
  25.1796701  33.7966506  36.0935245  25.6111974  34.6112247  36.6750829
  24.1341868  34.0735995  35.9473571  25.2370563  32.5117327  36.9527043
  26.2792981  32.2349702  37.1122305  24.6449557  32.7658475  38.3463393
  24.6847822  31.8680511  38.9611779  25.2009408  33.5441475  38.8687756
  23.6032893  33.0816077  38.2852196  24.5393286  31.3247937  36.2708025
  24.5716005  30.4375989  36.9044702  23.4932304  31.5463029  36.0617061
  25.0240437  31.0634555  35.3296221  25.9295881  35.1325904  34.1282875
  26.9540284  35.8179224  34.1757451  24.7684231  35.5848690  33.6278457
  23.9830346  34.9504115  33.6387324  24.4826392  36.9608087  33.2201784
  25.1578995  37.2007329  32.3993076  23.0218069  37.0027081  32.7151058
  22.8986401  36.3487174  31.8513830  22.3445251  36.6331702  33.4868417
  22.5966374  38.3025803  32.3542511  23.0761968  38.5761283  31.5870795
  24.6851146  37.9334254  34.4046388  24.3146539  37.5762091  35.5238816
  25.2130236  39.1615373  34.1909400  25.6808424  39.6837207  32.9047533
  24.9327957  39.5940749  32.1178482  26.5682348  39.1279057  32.5994986
  26.0402453  41.1496527  33.1495862  25.1917994  41.7791329  32.8787796
  26.8970919  41.4791939  32.5624870  26.2746502  41.2469643  34.6477510
  26.0819015  42.2493746  35.0341091  27.3140497  41.0151718  34.8720586
  25.3832921  40.1594046  35.2598879  25.9169066  39.7021019  36.0933463
  24.0698867  40.7351156  35.8321089  24.1126392  41.4346036  36.8423157
  22.9132566  40.4017023  35.2315987  22.9670937  39.8287312  34.4019851
  21.5674216  40.7166054  35.7159757  21.5444228  41.7562629  36.0477111
  20.5594751  40.5326463  34.5355555  20.6666368  39.5112516  34.1661231
  19.0827965  40.7087987  34.9637701  18.3995364  40.6024840  34.1231264
  18.7690448  39.9570319  35.6879472  18.9145880  41.6906732  35.4051015
  20.8931426  41.4908774  33.3614174  20.7235740  42.5235733  33.6685388
  21.9513906  41.4272320  33.1120856  20.1209274  41.2087141  32.0637296
  20.4937838  41.8346314  31.2530222  20.2363238  40.1689419  31.7547906
  19.0566488  41.4173102  32.1628551  21.1872233  39.8208166  36.9213685
  20.3991214  40.2513934  37.7621657  21.7514281  38.6020833  37.0280507
  22.4198326  38.3229241  36.3230262  21.4804803  37.6422575  38.1018510
  20.4072032  37.5822918  38.2933431  22.0216722  36.2498836  37.6921531
  23.0965446  36.2678698  37.5109163  21.8486940  35.5280904  38.4910925
  21.2058288  35.6273270  36.1975951  21.8327404  34.4468280  36.1780039
  22.2311690  38.0797507  39.3670700  23.4571754  38.0584184  39.3833239
  21.5088255  38.4759573  40.4251448  20.5057621  38.5191251  40.3275669
  22.0781065  38.9374263  41.6989342  23.0792361  38.5129656  41.8069044
  22.2512482  40.4767631  41.7098044  21.2850960  40.9495412  41.5299243
  22.5612703  40.7993539  42.7048634  23.2835669  41.0090691  40.6922019
  24.2457599  40.5137122  40.8337085  22.9684149  40.7952613  39.6707997
  23.4757025  42.5185436  40.8078074  24.4901282  42.9224260  41.4175922
  22.6004591  43.2455225  40.2892956  21.3389710  38.3717413  42.9255067
  21.6848766  38.7176252  44.0544082  20.3517838  37.4850274  42.7168301
  20.1396823  37.2241830  41.7649561  19.5732427  36.8524848  43.7705377
  19.9048094  37.2232333  44.7404397  18.5176380  37.0872851  43.6339067
  19.7131486  35.7723437  43.7278579  62.0017464  24.5231789  21.6995634
  29.8476422  57.0458316  26.4971650  55.7975246  47.7912385  42.8262358
  28.8433855  40.3588074   2.8969686  53.2458513   5.7354118  28.5232167
   2.3993850  44.3680304  28.2010461  34.4039719  61.4536195  52.9583375
  51.6368542  28.2125749   5.7539716  20.8195417  11.8854627  14.7903845
  62.4762293  20.5479793  45.5803802   2.4722787  35.5915721  54.1400075
  49.5947050  52.9980546  17.5530734  43.7035466  43.4852161  65.5772295
  23.8617903  19.0514657  62.5125361  19.0082666  64.7104275  39.7726343
  47.2956501  12.5651786  12.9840600  13.6776010  49.5986401  18.1164752
  45.8834753   6.6142590  44.9695014   8.9202404  22.5448311  36.9186822
  18.9668554  51.1963854  61.7308159  59.1250733  39.8176557  19.8252961
  58.7543026  39.9509183  53.5560453  16.5157228  31.1372923  10.6046113
  33.3445224  54.1396531  10.1694543  38.8932200  25.1739311  69.0810929
  43.8356769  59.2502442  34.9608684  24.5469842   7.9863712  27.8462338
   6.5320258  52.0312085  43.0607480  64.5134861  15.0126558  30.8253202
  15.0396387  13.5416798  52.5372775  32.7004617  25.2083827   4.6004017
  46.5056971  53.0014833  56.6141115  18.4243920  31.5755455  65.7563353
  51.9928582  19.1261829   7.3458472  11.2205639  21.2585263  22.0608400
  63.5578028  31.9328675  35.2882210  35.1831442  12.5403549  55.1956873
  32.4825221  65.0096462  37.4667147  39.8706489   4.7581078  29.7027626
   3.0057366  35.2420543  39.0886387  42.8347353  53.3356351  17.5498503
  51.6368537  28.2125753  58.8558495   9.5972593  54.7191654  28.6966551
  30.5989910  53.2032148  63.4696212  56.3898612  50.5547691  31.7796609
  57.8449870   8.8098248  42.3599734  42.2686360  38.3882358   6.2040880
  31.4781308   8.8283522  18.1736170  18.2357038  58.5820397  39.5053643
  61.9630189  30.7777835  12.4614522   9.6486825  24.2391281  57.1251459
  17.8581979  40.6676698   9.1298821  28.2107764  36.7020169  69.6116873
  34.0170409  30.0708975  68.1196348  28.3008381   8.1555396  40.4768481
   5.3798265  35.9535999  21.5969538  58.0547317  12.9792640  17.6240467
  34.1053255   6.5485098  39.4720020   8.4910761  45.1015111  56.1269224
  49.7890928  55.7314587  44.7580415  23.8617908  19.0514654   9.4106581
  22.5051469  61.8042491  23.4449236  64.5134860  38.0064435  44.1007896
  23.2659499  60.2006810  52.7474711  14.7775235  12.5651788  39.5349987
  51.2090823  18.1381448  51.7389938  23.2692741  49.4047470   8.6237754
  52.2777424  37.8740226  10.3677436  47.8115791  38.0380792  61.1562665
   4.3660656  28.3540226  47.0162115  40.6383118  61.9052150  24.2513275
  64.9201203  33.1494820  25.2932914  32.6319707  15.8131754  64.0634823
  38.1944737  15.8081005  10.6046116   1.7362703  44.3606971  47.4473747
  42.2686356  61.3820238  46.0304963  39.7577324  58.7371402  40.5710302
  15.0396389  13.5416796  25.9863385  60.9863453  18.1982756  38.1808111
  25.4289366  28.2342448   5.7326888  21.2822470  42.7168888  67.3221369
  48.7315708   3.7695310  36.0254450  55.9239619  50.8065854  54.1935112
   4.1996139  33.0957178  30.6063731  61.2024800  20.7050400  12.8036227
  41.8790521  47.2620591   8.7372817  37.2354689  43.5243386   9.3386053
  22.2279694   9.9149718  53.4250317  27.6749881  11.1049147  48.0066344
  14.7029557  56.5474373  50.4802328  38.8796823  50.5119379  64.1627182
  44.8388618   6.7810470  21.2826376   2.4523915  51.4159848  35.8641404
  43.7979561  19.6679512  60.2883029  12.4265748  21.8777013  12.9210628
  10.3290383  32.0905834  60.5550020  59.2646325  41.4869344  33.1510423
  28.1848792  65.2112579  30.0003077  59.1467709  31.3142947  51.3561252
   7.2079825  43.4561122  18.6682653  25.3268609  54.7973999  15.8090338
  58.8189713  10.6066038  27.8445335  50.9425188  54.5693329  25.9299270
  23.5064536  24.7279166  68.0508266  43.6155965  26.5211843   5.9921520
  27.8547706  29.1611502  59.1874038  30.1384661  28.5296119  59.7255852
  28.8576098  27.9987549  59.0836890  29.6402794  29.4849552  60.8025505
  28.4639252  30.2020121  60.1432166  27.6861992  29.5758992  58.2823999
  30.7468201  27.7277560  60.1449735  30.7461916  29.0551177  58.9870445
  28.4070824  27.1909212  59.6627250  28.9508312  27.7155750  58.0350160
  29.3085804  28.9380116  61.6867442  30.4180905  30.1822726  61.1160728
  28.7850393  31.0188892  59.4973942  27.6854197  30.5368191  60.8298807
  26.9677749  28.8257454  59.5339397  31.7727966  33.0541999  57.9666008
  34.0564921  32.4226616  58.5047822  32.7756357  31.8918046  57.8628860
  33.5583053  33.3780049  59.5817475  32.3819511  34.0950619  58.9224136
  31.6042252  33.4689489  57.0615969  34.6648461  31.6208057  58.9241705
  34.6642176  32.9481674  57.7662415  32.3251083  31.0839709  58.4419221
  32.8688572  31.6086247  56.8142131  33.2266063  32.8310613  60.4659412
  34.3361165  34.0753224  59.8952698  32.7030652  34.9119390  58.2765912
  31.6034456  34.4298688  59.6090777  30.8858009  32.7187952  58.3131367
  35.6908226  36.9472497  56.7457978  37.9745181  36.3157114  57.2839793
  36.6936617  35.7848543  56.6420830  37.4763313  37.2710547  58.3609445
  36.2999771  37.9881116  57.7016107  35.5222511  37.3619986  55.8407939
  38.5828721  35.5138555  57.7033675  38.5822436  36.8412172  56.5454386
  36.2431343  34.9770206  57.2211191  36.7868831  35.5016744  55.5934101
  37.1446323  36.7241111  59.2451382  38.2541424  37.9683721  58.6744668
  36.6210912  38.8049887  57.0557883  35.5214716  38.3229185  58.3882747
  34.8038268  36.6118449  57.0923337  39.6088485  40.8402994  55.5249948
  41.8925440  40.2087611  56.0631763  40.6116877  39.6779041  55.4212800
  41.3943573  41.1641044  57.1401415  40.2180030  41.8811613  56.4808077
  39.4402771  41.2550483  54.6199909  42.5008980  39.4069052  56.4825645
  42.5002695  40.7342669  55.3246356  40.1611603  38.8700704  56.0003161
  40.7049091  39.3947242  54.3726071  41.0626583  40.6171608  58.0243352
  42.1721684  41.8614218  57.4536638  40.5391171  42.6980384  55.8349853
  39.4394976  42.2159683  57.1674717  38.7218528  40.5048946  55.8715308
  30.5827909  25.1750308  55.2312315  32.8664864  24.5434925  55.7694130
  31.5856300  24.0126355  55.1275167  32.3682996  25.4988358  56.8463782
  31.1919454  26.2158927  56.1870444  30.4142194  25.5897798  54.3262277
  33.4748404  23.7416366  56.1888013  33.4742119  25.0689983  55.0308723
  31.1351026  23.2048018  55.7065528  31.6788515  23.7294556  54.0788438
  32.0366006  24.9518922  57.7305719  33.1461107  26.1961533  57.1599006
  31.5130595  27.0327698  55.5412220  30.4134399  26.5506997  56.8737084
  29.6957951  24.8396260  55.5777675  34.5008169  29.0680806  54.0104285
  36.7845123  28.4365422  54.5486100  35.5036560  27.9056852  53.9067138
  36.2863256  29.3918856  55.6255753  35.1099714  30.1089425  54.9662414
  34.3322454  29.4828295  53.1054247  37.3928663  27.6346863  54.9679983
  37.3922378  28.9620480  53.8100693  35.0531286  27.0978515  54.4857498
  35.5968774  27.6225053  52.8580408  35.9546266  28.8449420  56.5097689
  37.0641367  30.0892030  55.9390976  35.4310855  30.9258196  54.3204190
  34.3314659  30.4437494  55.6529055  33.6138211  28.7326758  54.3569645
  38.4188428  32.9611303  52.7896256  40.7025383  32.3295920  53.3278070
  39.4216819  31.7987349  52.6859108  40.2043515  33.2849353  54.4047723
  39.0279973  34.0019922  53.7454384  38.2502714  33.3758792  51.8846217
  41.3108923  31.5277361  53.7471953  41.3102638  32.8550978  52.5892663
  38.9711545  30.9909012  53.2649468  39.5149034  31.5155550  51.6372378
  39.8726525  32.7379917  55.2889660  40.9821627  33.9822527  54.7182946
  39.3491114  34.8188693  53.0996160  38.2494918  34.3367991  54.4321025
  37.5318471  32.6257255  53.1361615  42.3368688  36.8541800  51.5688226
  44.6205643  36.2226417  52.1070040  43.3397079  35.6917847  51.4651078
  44.1223775  37.1779850  53.1839693  42.9460233  37.8950419  52.5246354
  42.1682973  37.2689290  50.6638187  45.2289183  35.4207858  52.5263923
  45.2282898  36.7481475  51.3684633  42.8891805  34.8839510  52.0441439
  43.4329293  35.4086048  50.4164349  43.7906785  36.6310414  54.0681630
  44.9001886  37.8753024  53.4974916  43.2671374  38.7119190  51.8788130
  42.1675178  38.2298489  53.2112995  41.4498730  36.5187752  51.9153585
  46.2548947  40.7472297  50.3480196  48.5385902  40.1156914  50.8862011
  47.2577339  39.5848344  50.2443048  48.0404035  41.0710347  51.9631663
  46.8640493  41.7880917  51.3038325  46.0863233  41.1619787  49.4430157
  49.1469442  39.3138355  51.3055893  49.1463157  40.6411972  50.1476604
  46.8072065  38.7770007  50.8233409  47.3509553  39.3016545  49.1956319
  47.7087045  40.5240911  52.8473600  48.8182146  41.7683522  52.2766886
  47.1851634  42.6049687  50.6580101  46.0855438  42.1228986  51.9904965
  45.3678990  40.4118250  50.6945555  33.3108111  21.1889114  51.2750593
  35.5945066  20.5573731  51.8132408  34.3136503  20.0265161  51.1713445
  35.0963199  21.5127164  52.8902060  33.9199656  22.2297734  52.2308722
  33.1422397  21.6036604  50.3700554  36.2028606  19.7555172  52.2326290
  36.2022321  21.0828789  51.0747001  33.8631229  19.2186824  51.7503806
  34.4068717  19.7433362  50.1226716  34.7646209  20.9657728  53.7743997
  35.8741310  22.2100339  53.2037284  34.2410797  23.0466504  51.5850498
  33.1414602  22.5645803  52.9175362  32.4238154  20.8535067  51.6215953
  37.2288371  25.0819612  50.0542563  39.5125326  24.4504228  50.5924378
  38.2316762  23.9195658  49.9505415  39.0143458  25.4057662  51.6694030
  37.8379916  26.1228231  51.0100692  37.0602657  25.4967101  49.1492525
  40.1208866  23.6485669  51.0118261  40.1202581  24.9759287  49.8538971
  37.7811488  23.1117321  50.5295776  38.3248977  23.6363859  48.9018686
  38.6826468  24.8588226  52.5535967  39.7921570  26.1030836  51.9829254
  38.1591057  26.9397002  50.3642468  37.0594861  26.4576300  51.6967332
  36.3418413  24.7465564  50.4007923  41.1468631  28.9750109  48.8334533
  43.4305585  28.3434726  49.3716348  42.1497022  27.8126155  48.7297385
  42.9323718  29.2988159  50.4486000  41.7560176  30.0158728  49.7892662
  40.9782916  29.3897598  47.9284495  44.0389125  27.5416167  49.7910231
  44.0382840  28.8689784  48.6330941  41.6991748  27.0047819  49.3087746
  42.2429236  27.5294356  47.6810656  42.6006728  28.7518723  51.3327937
  43.7101829  29.9961333  50.7621224  42.0771317  30.8327499  49.1434438
  40.9775121  30.3506797  50.4759303  40.2598673  28.6396061  49.1799893
  45.0648890  32.8680606  47.6126503  47.3485845  32.2365223  48.1508318
  46.0677282  31.7056653  47.5089356  46.8503978  33.1918656  49.2277971
  45.6740435  33.9089225  48.5684632  44.8963176  33.2828096  46.7076465
  47.9569385  31.4346664  48.5702201  47.9563100  32.7620281  47.4122911
  45.6172007  30.8978316  48.0879716  46.1609496  31.4224854  46.4602626
  46.5186988  32.6449220  50.1119907  47.6282089  33.8891830  49.5413194
  45.9951576  34.7257996  47.9226408  44.8955380  34.2437295  49.2551273
  44.1778933  32.5326558  47.9591863  48.9829150  36.7611103  46.3918474
  51.2666105  36.1295720  46.9300288  49.9857541  35.5987150  46.2881326
  50.7684237  37.0849153  48.0069941  49.5920695  37.8019723  47.3476602
  48.8143435  37.1758593  45.4868435  51.8749645  35.3277161  47.3494171
  51.8743360  36.6550778  46.1914881  49.5352267  34.7908813  46.8671686
  50.0789756  35.3155351  45.2394596  50.4367247  36.5379717  48.8911878
  51.5462348  37.7822328  48.3205164  49.9131836  38.6188493  46.7018378
  48.8135640  38.1367792  48.0343243  48.0959192  36.4257056  46.7383833
  43.8748833  24.9888915  44.8772811  46.1585788  24.3573532  45.4154626
  44.8777224  23.8264962  44.7735663  45.6603920  25.3126965  46.4924278
  44.4840378  26.0297534  45.8330940  43.7063119  25.4036404  43.9722772
  46.7669328  23.5554973  45.8348508  46.7663043  24.8828590  44.6769219
  44.4271950  23.0186625  45.3526024  44.9709439  23.5433162  43.7248934
  45.3286930  24.7657529  47.3766215  46.4382032  26.0100139  46.8059502
  44.8051519  26.8466305  45.1872716  43.7055323  26.3645604  46.5197580
  42.9878876  24.6534867  45.2238171  49.3309238  17.0166527  36.9649366
  51.6146193  16.3851144  37.5031181  50.3337629  15.8542574  36.8612219
  51.1164325  17.3404577  38.5800834  49.9400783  18.0575146  37.9207495
  49.1623524  17.4314017  36.0599328  52.2229733  15.5832585  37.9225064
  52.2223448  16.9106202  36.7645774  49.8832355  15.0464237  37.4402579
  50.4269844  15.5710775  35.8125489  50.7847335  16.7935141  39.4642770
  51.8942437  18.0377751  38.8936057  50.2611924  18.8743917  37.2749271
  49.1615728  18.3923216  38.6074136  48.4439280  16.6812479  37.3114726
  53.2489498  20.9097024  35.7441337  55.5326452  20.2781641  36.2823151
  54.2517889  19.7473071  35.6404189  55.0344585  21.2335074  37.3592804
  53.8581043  21.9505644  36.6999465  53.0803783  21.3244514  34.8391298
  56.1409992  19.4763082  36.7017034  56.1403707  20.8036699  35.5437744
  53.8012615  18.9394734  36.2194550  54.3450103  19.4641272  34.5917460
  54.7027595  20.6865638  38.2434741  55.8122696  21.9308249  37.6728027
  54.1792184  22.7674414  36.0541241  53.0795988  22.2853713  37.3866106
  52.3619540  20.5742977  36.0906696  29.6014470  42.9517255  56.3504771
  31.8851424  42.3201872  56.8886586  30.6042861  41.7893302  56.2467623
  31.3869557  43.2755305  57.9656238  30.2106015  43.9925875  57.3062900
  29.4328755  43.3664745  55.4454732  32.4934964  41.5183313  57.3080468
  32.4928679  42.8456930  56.1501179  30.1537587  40.9814965  56.8257984
  30.6975075  41.5061503  55.1980894  31.0552567  42.7285869  58.8498175
  32.1647668  43.9728480  58.2791462  30.5317156  44.8094645  56.6604676
  29.4320960  44.3273944  57.9929540  28.7144512  42.6163208  56.6970131
  33.5194729  46.8447753  55.1296741  35.8031684  46.2132370  55.6678556
  34.5223120  45.6823799  55.0259593  35.3049816  47.1685803  56.7448208
  34.1286274  47.8856372  56.0854870  33.3509015  47.2595242  54.2246703
  36.4115224  45.4113810  56.0872439  36.4108939  46.7387428  54.9293149
  34.0717846  44.8745462  55.6049954  34.6155335  45.3992000  53.9772864
  34.9732826  46.6216367  57.6290145  36.0827928  47.8658977  57.0583432
  34.4497415  48.7025143  55.4396646  33.3501219  48.2204441  56.7721510
  32.6324772  46.5093705  55.4762101  20.5753893  27.2864570  56.0567138
  22.8590848  26.6549186  56.5948953  21.5782284  26.1240616  55.9529991
  22.3608980  27.6102620  57.6718605  21.1845438  28.3273189  57.0125267
  20.4068179  27.7012059  55.1517100  23.4674388  25.8530627  57.0142836
  23.4668103  27.1804245  55.8563546  21.1277010  25.3162279  56.5320351
  21.6714499  25.8408817  54.9043261  22.0291990  27.0633184  58.5560542
  23.1387092  28.3075794  57.9853829  21.5056579  29.1441960  56.3667043
  20.4060383  28.6621258  57.6991908  19.6883936  26.9510522  56.4032498
  40.1655191  46.7517056  49.9526989  42.4492146  46.1201673  50.4908804
  41.1683583  45.5893103  49.8489841  41.9510279  47.0755106  51.5678456
  40.7746736  47.7925675  50.9085118  39.9969477  47.1664545  49.0476950
  43.0575686  45.3183114  50.9102686  43.0569401  46.6456731  49.7523397
  40.7178308  44.7814766  50.4280202  41.2615797  45.3061303  48.8003112
  41.6193289  46.5285670  52.4520393  42.7288390  47.7728280  51.8813680
  41.0957877  48.6094446  50.2626894  39.9961681  48.1273745  51.5951758
  39.2785234  46.4163008  50.2992349  23.3034096  23.3003376  52.1005416
  25.5871050  22.6687993  52.6387231  24.3062487  22.1379422  51.9968268
  25.0889183  23.6241426  53.7156883  23.9125641  24.3411995  53.0563545
  23.1348381  23.7150865  51.1955378  26.1954590  21.8669433  53.0581114
  26.1948305  23.1943051  51.9001824  23.8557213  21.3301085  52.5758629
  24.3994701  21.8547623  50.9481539  24.7572193  23.0771990  54.5998820
  25.8667294  24.3214600  54.0292107  24.2336782  25.1580766  52.4105321
  23.1340586  24.6760064  53.7430185  22.4164138  22.9649328  52.4470776
  46.8115653  46.6586359  44.7757237  49.0952608  46.0270976  45.3139052
  47.8144045  45.4962406  44.6720089  48.5970741  46.9824409  46.3908704
  47.4207198  47.6994979  45.7315366  46.6429939  47.0733849  43.8707198
  49.7036148  45.2252417  45.7332934  49.7029863  46.5526034  44.5753645
  47.3638770  44.6884069  45.2510450  47.9076259  45.2130607  43.6233360
  48.2653751  46.4354973  47.2750641  49.3748852  47.6797584  46.7043927
  47.7418339  48.5163749  45.0857142  46.6422144  48.0343048  46.4182006
  45.9245696  46.3232312  45.1222596  49.5395856  42.6725165  40.8195515
  51.8232811  42.0409782  41.3577329  50.5424247  41.5101212  40.7158367
  51.3250943  42.9963215  42.4346982  50.1487401  43.7133785  41.7753643
  49.3710141  43.0872655  39.9145476  52.4316351  41.2391223  41.7771212
  52.4310066  42.5664840  40.6191922  50.0918973  40.7022875  41.2948728
  50.6356461  41.2269413  39.6671638  50.9933953  42.4493779  43.3188919
  52.1029054  43.6936390  42.7482205  50.4698542  44.5302555  41.1295419
  49.3702346  44.0481854  42.4620284  48.6525898  42.3371118  41.1660874
  32.6774760  19.2211485  42.9673942  34.9611715  18.5896102  43.5055756
  33.6803151  18.0587532  42.8636794  34.4629847  19.5449535  44.5825409
  33.2866305  20.2620104  43.9232070  32.5089046  19.6358975  42.0623903
  35.5695255  17.7877543  43.9249639  35.5688970  19.1151160  42.7670349
  33.2297877  17.2509195  43.4427155  33.7735366  17.7755733  41.8150065
  34.1312857  18.9980099  45.4667346  35.2407959  20.2422709  44.8960632
  33.6077446  21.0788875  43.2773846  32.5081250  20.5968174  44.6098711
  31.7904803  18.8857437  43.3139301  36.5955020  23.1141982  41.7465912
  38.8791975  22.4826599  42.2847727  37.5983411  21.9518029  41.6428764
  38.3810107  23.4380032  43.3617379  37.2046565  24.1550602  42.7024041
  36.4269305  23.5289472  40.8415873  39.4875515  21.6808040  42.7041609
  39.4869229  23.0081657  41.5462320  37.1478137  21.1439692  42.2219125
  37.6915625  21.6686230  40.5942035  38.0493117  22.8910596  44.2459316
  39.1588218  24.1353207  43.6752602  37.5257706  24.9719372  42.0565817
  36.4261510  24.4898671  43.3890681  35.7085062  22.7787935  42.0931271
  48.3495799  34.7933474  38.0841822  50.6332753  34.1618091  38.6223637
  49.3524190  33.6309521  37.9804674  50.1350886  35.1171524  39.6993289
  48.9587344  35.8342093  39.0399951  48.1810084  35.2080964  37.1791784
  51.2416293  33.3599532  39.0417520  51.2410008  34.6873149  37.8838230
  48.9018916  32.8231184  38.5595035  49.4456404  33.3477722  36.9317945
  49.8033896  34.5702088  40.5835226  50.9128997  35.8144698  40.0128513
  49.2798485  36.6510864  38.3941727  48.1802289  36.1690163  39.7266591
  47.4625841  34.4579426  38.4307182  39.3235222  19.1280788  37.7904190
  41.6072177  18.4965405  38.3286004  40.3263613  17.9656835  37.6867042
  41.1090309  19.4518838  39.4055657  39.9326767  20.1689408  38.7462318
  39.1549508  19.5428278  36.8854151  42.2155717  17.6946846  38.7479887
  42.2149432  19.0220463  37.5900597  39.8758339  17.1578498  38.2657402
  40.4195828  17.6825036  36.6380312  40.7773319  18.9049402  40.2897594
  41.8868421  20.1492013  39.7190880  40.2537908  20.9858178  38.1004094
  39.1541712  20.5037477  39.4328959  38.4365265  18.7926741  38.1369549
  47.1595741  26.9141783  35.3488130  49.4432696  26.2826400  35.8869945
  48.1624133  25.7517830  35.2450982  48.9450829  27.2379833  36.9639597
  47.7687286  27.9550402  36.3046259  46.9910027  27.3289272  34.4438091
  50.0516236  25.4807841  36.3063827  50.0509951  26.8081458  35.1484538
  47.7118859  24.9439493  35.8241343  48.2556347  25.4686030  34.1964253
  48.6133839  26.6910397  37.8481534  49.7228940  27.9353007  37.2774820
  48.0898427  28.7719173  35.6588035  46.9902232  28.2898472  36.9912899
  46.2725784  26.5787735  35.6953489  42.0515425  15.1419594  33.8342467
  44.3352379  14.5104211  34.3724282  43.0543816  13.9795641  33.7305319
  43.8370512  15.4657644  35.4493934  42.6606970  16.1828214  34.7900596
  41.8829710  15.5567084  32.9292429  44.9435919  13.7085652  34.7918165
  44.9429634  15.0359269  33.6338875  42.6038542  13.1717304  34.3095680
  43.1476030  13.6963842  32.6818590  43.5053522  14.9188209  36.3335871
  44.6148623  16.1630819  35.7629158  42.9818111  16.9996985  34.1442372
  41.8821915  16.5176283  35.4767237  41.1645467  14.8065547  34.1807827
  53.8056203  26.8211086  30.1718378  56.0893158  26.1895703  30.7100192
  54.8084595  25.6587133  30.0681230  55.5911291  27.1449136  31.7869845
  54.4147749  27.8619706  31.1276506  53.6370489  27.2358576  29.2668339
  56.6976698  25.3877144  31.1294075  56.6970413  26.7150761  29.9714785
  54.3579321  24.8508796  30.6471591  54.9016809  25.3755334  29.0194501
  55.2594301  26.5979700  32.6711782  56.3689402  27.8422311  32.1005068
  54.7358890  28.6788476  30.4818282  53.6362694  28.1967775  31.8143147
  52.9186246  26.4857039  30.5183737  48.6975887  15.0488898  28.6572715
  50.9812842  14.4173515  29.1954530  49.7004278  13.8864944  28.5535567
  50.4830974  15.3726948  30.2724182  49.3067432  16.0897517  29.6130844
  48.5290172  15.4636387  27.7522677  51.5896382  13.6154956  29.6148413
  51.5890096  14.9428573  28.4569123  49.2499004  13.0786608  29.1325928
  49.7936492  13.6033145  27.5048838  50.1513984  14.8257512  31.1566119
  51.2609085  16.0700122  30.5859406  49.6278573  16.9066288  28.9672620
  48.5282377  16.4245586  30.2997484  47.8105929  14.7134850  29.0038075
  52.6156146  18.9419395  27.4364685  54.8993101  18.3104012  27.9746500
  53.6184538  17.7795442  27.3327537  54.4011234  19.2657445  29.0516152
  53.2247691  19.9828014  28.3922814  52.4470432  19.3566885  26.5314647
  55.5076641  17.5085453  28.3940383  55.5070356  18.8359070  27.2361093
  53.1679263  16.9717105  27.9117898  53.7116752  17.4963643  26.2840808
  54.0694244  18.7188009  29.9358089  55.1789345  19.9630619  29.3651376
  53.5458832  20.7996785  27.7464590  52.4462636  20.3176084  29.0789455
  51.7286189  18.6065347  27.7830045  22.3220656  41.0770323  53.2197872
  24.6057611  40.4454940  53.7579687  23.3249047  39.9146369  53.1160724
  24.1075743  41.4008373  54.8349339  22.9312201  42.1178942  54.1756001
  22.1534942  41.4917812  52.3147833  25.2141151  39.6436381  54.1773569
  25.2134866  40.9709998  53.0194280  22.8743773  39.1068032  53.6951085
  23.4181262  39.6314570  52.0673995  23.7758753  40.8538937  55.7191276
  24.8853855  42.0981547  55.1484562  23.2523342  42.9347713  53.5297777
  22.1527146  42.4527011  54.8622641  21.4350699  40.7416275  53.5663231
  26.2400916  44.9700820  51.9989842  28.5237871  44.3385437  52.5371657
  27.2429307  43.8076867  51.8952694  28.0256003  45.2938870  53.6141309
  26.8492461  46.0109439  52.9547971  26.0715201  45.3848309  51.0939803
  29.1321411  43.5366878  52.9565539  29.1315126  44.8640495  51.7986250
  26.7924033  42.9998530  52.4743055  27.3361521  43.5245068  50.8465965
  27.6939013  44.7469434  54.4983246  28.8034114  45.9912044  53.9276533
  27.1703602  46.8278210  52.3089747  26.0707406  46.3457509  53.6414611
  25.3530958  44.6346772  52.3455202  30.1581175  48.8631317  50.7781812
  32.4418130  48.2315934  51.3163627  31.1609567  47.7007364  50.6744664
  31.9436263  49.1869367  52.3933279  30.7672720  49.9039937  51.7339941
  29.9895461  49.2778807  49.8731774  33.0501670  47.4297375  51.7357510
  33.0495385  48.7570992  50.5778220  30.7104293  46.8929027  51.2535025
  31.2541781  47.4175565  49.6257935  31.6119273  48.6399931  53.2775216
  32.7214374  49.8842542  52.7068503  31.0883861  50.7208707  51.0881717
  29.9887666  50.2388006  52.4206581  29.2711218  48.5277270  51.1247172
  34.0761435  52.7561815  49.5573782  36.3598390  52.1246431  50.0955597
  35.0789826  51.5937861  49.4536634  35.8616522  53.0799865  51.1725249
  34.6852980  53.7970434  50.5131911  33.9075721  53.1709304  48.6523744
  36.9681930  51.3227872  50.5149480  36.9675645  52.6501490  49.3570190
  34.6284552  50.7859524  50.0326995  35.1722041  51.3106062  48.4049905
  35.5299532  52.5330429  52.0567186  36.6394634  53.7773039  51.4860473
  35.0064121  54.6139205  49.8673687  33.9067925  54.1318503  51.1998551
  33.1891477  52.4207767  49.9039142  17.2140339  29.3048134  51.7052209
  19.4977294  28.6732751  52.2434024  18.2168731  28.1424181  51.6015061
  18.9995427  29.6286184  53.3203676  17.8231884  30.3456753  52.6610338
  17.0454625  29.7195624  50.8002171  20.1060834  27.8714192  52.6627907
  20.1054549  29.1987809  51.5048617  17.7663456  27.3345844  52.1805422
  18.3100945  27.8592382  50.5528332  18.6678437  29.0816748  54.2045613
  19.7773538  30.3259359  53.6338900  18.1443025  31.1625524  52.0152114
  17.0446830  30.6804823  53.3476979  16.3270382  28.9694086  52.0517569
  36.8041637  48.7700621  45.6012060  39.0878592  48.1385238  46.1393875
  37.8070029  47.6076667  45.4974912  38.5896725  49.0938671  47.2163527
  37.4133183  49.8109240  46.5570189  36.6355923  49.1848110  44.6962021
  39.6962132  47.3366678  46.5587757  39.6955847  48.6640296  45.4008468
  37.3564755  46.7998330  46.0765273  37.9002243  47.3244868  44.4488183
  38.2579735  48.5469235  48.1005464  39.3674836  49.7911845  47.5298751
  37.7344324  50.6278011  45.9111965  36.6348128  50.1457309  47.2436829
  35.9171680  48.4346573  45.9477420  19.9420542  25.3186940  47.7490487
  22.2257497  24.6871557  48.2872302  20.9448933  24.1562987  47.6453339
  21.7275629  25.6424990  49.3641954  20.5512087  26.3595560  48.7048616
  19.7734827  25.7334430  46.8440448  22.8341037  23.8852998  48.7066184
  22.8334752  25.2126615  47.5486895  20.4943659  23.3484650  48.2243700
  21.0381147  23.8731188  46.5966610  21.3958639  25.0955554  50.2483891
  22.5053740  26.3398165  49.6777178  20.8723228  27.1764330  48.0590392
  19.7727032  26.6943629  49.3915256  19.0550584  24.9832893  48.0955847
  22.6700744  21.3325746  43.7928765  24.9537699  20.7010363  44.3310580
  23.6729136  20.1701793  43.6891617  24.4555832  21.6563796  45.4080232
  23.2792289  22.3734366  44.7486893  22.5015030  21.7473236  42.8878726
  25.5621239  19.8991804  44.7504462  25.5614954  21.2265421  43.5925173
  23.2223861  19.3623456  44.2681978  23.7661350  19.8869994  42.6404888
  24.1238842  21.1094360  46.2922169  25.2333943  22.3536971  45.7215455
  23.6003430  23.1903136  44.1028670  22.5007234  22.7082435  45.4353534
  21.7830787  20.9971699  44.1394124  46.1782302  44.6908730  36.4680586
  48.4619257  44.0593347  37.0062400  47.1810693  43.5284777  36.3643438
  47.9637389  45.0146780  38.0832053  46.7873847  45.7317349  37.4238714
  46.0096588  45.1056220  35.5630547  49.0702797  43.2574788  37.4256283
  49.0696512  44.5848405  36.2676993  46.7305419  42.7206440  36.9433799
  47.2742908  43.2452978  35.3156709  47.6320399  44.4677344  38.9673990
  48.7415501  45.7119954  38.3967276  47.1084988  46.5486120  36.7780490
  46.0088792  46.0665419  38.1105355  45.2912344  44.3554682  36.8145945
  29.3161206  21.2395050  38.6159013  31.5998161  20.6079667  39.1540827
  30.3189598  20.0771096  38.5121865  31.1016294  21.5633100  40.2310480
  29.9252751  22.2803669  39.5717141  29.1475492  21.6542539  37.7108974
  32.2081701  19.8061108  39.5734710  32.2075416  21.1334725  38.4155420
  29.8684323  19.2692759  39.0912226  30.4121812  19.7939297  37.4635136
  30.7699304  21.0163664  41.1152417  31.8794405  22.2606274  40.5445703
  30.2463892  23.0972440  38.9258917  29.1467696  22.6151738  40.2583782
  28.4291249  20.9041002  38.9624372  48.9062504  40.7047536  32.5118863
  51.1899459  40.0732153  33.0500678  49.9090896  39.5423583  32.4081716
  50.6917592  41.0285586  34.1270330  49.5154050  41.7456155  33.4676992
  48.7376790  41.1195026  31.6068825  51.7982999  39.2713594  33.4694561
  51.7976714  40.5987211  32.3115271  49.4585622  38.7345246  32.9872076
  50.0023110  39.2591784  31.3594986  50.3600602  40.4816150  35.0112267
  51.4695703  41.7258760  34.4405554  49.8365191  42.5624926  32.8218768
  48.7368995  42.0804225  34.1543633  48.0192547  40.3693488  32.8584223
  32.0441409  17.2533856  34.6597290  34.3278364  16.6218473  35.1979105
  33.0469800  16.0909902  34.5560143  33.8296496  17.5771906  36.2748757
  32.6532954  18.2942475  35.6155419  31.8755694  17.6681345  33.7547252
  34.9361904  15.8199914  35.6172988  34.9355619  17.1473531  34.4593698
  32.5964526  15.2831566  35.1350503  33.1402014  15.8078103  33.5073413
  33.4979506  17.0302470  37.1590694  34.6074607  18.2745080  36.5883981
  32.9744095  19.1111246  34.9697195  31.8747899  18.6290544  36.3022060
  31.1571451  16.9179808  35.0062650  47.7162447  32.8255845  29.7765171
  49.9999402  32.1940462  30.3146986  48.7190839  31.6631892  29.6728023
  49.5017535  33.1493895  31.3916638  48.3253992  33.8664464  30.7323300
  47.5476733  33.2403334  28.8715132  50.6082942  31.3921903  30.7340868
  50.6076657  32.7195520  29.5761579  48.2685564  30.8553555  30.2518384
  48.8123053  31.3800092  28.6241294  49.1700545  32.6024459  32.2758575
  50.2795646  33.8467069  31.7051861  48.6465133  34.6833235  30.0865076
  47.5468937  34.2012534  31.4189940  46.8292490  32.4901797  30.1230530
  38.6901871  17.1603159  29.4827538  40.9738826  16.5287776  30.0209353
  39.6930262  15.9979206  29.3790390  40.4756958  17.4841209  31.0979005
  39.2993416  18.2011778  30.4385667  38.5216156  17.5750649  28.5777500
  41.5822366  15.7269217  30.4403236  41.5816081  17.0542834  29.2823946
  39.2424988  15.1900869  29.9580751  39.7862477  15.7147407  28.3303661
  40.1439968  16.9371773  31.9820942  41.2535069  18.1814383  31.4114229
  39.6204557  19.0180549  29.7927443  38.5208361  18.5359848  31.1252307
  37.8031913  16.8249111  29.8292898  50.4442650  28.8394651  25.8203449
  52.7279605  28.2079268  26.3585263  51.4471041  27.6770698  25.7166301
  52.2297737  29.1632701  27.4354916  51.0534195  29.8803270  26.7761577
  50.2756935  29.2542140  24.9153410  53.3363145  27.4060709  26.7779146
  53.3356860  28.7334326  25.6199856  50.9965767  26.8692361  26.2956662
  51.5403255  27.3938899  24.6679572  51.8980747  28.6163265  28.3196853
  53.0075848  29.8605875  27.7490139  51.3745336  30.6972041  26.1303353
  50.2749140  30.2151340  27.4628218  49.5572692  28.5040603  26.1668808
  45.3362333  17.0672463  24.3057786  47.6199288  16.4357079  24.8439601
  46.3390724  15.9048509  24.2020638  47.1217420  17.3910513  25.9209253
  45.9453878  18.1081082  25.2615915  45.1676619  17.4819952  23.4007748
  48.2282828  15.6338520  25.2633484  48.2276543  16.9612137  24.1054194
  45.8885450  15.0970172  24.7810999  46.4322939  15.6216710  23.1533909
  46.7900430  16.8441077  26.8051190  47.8995531  18.0883687  26.2344477
  46.2665019  18.9249853  24.6157691  45.1668823  18.4429151  25.9482555
  44.4492375  16.7318415  24.6523146  49.2542593  20.9602960  23.0849756
  51.5379547  20.3287577  23.6231571  50.2570984  19.7979006  22.9812608
  51.0397680  21.2841010  24.7001223  49.8634138  22.0011579  24.0407885
  49.0856878  21.3750449  22.1799718  52.1463087  19.5269018  24.0425454
  52.1456802  20.8542635  22.8846164  49.8065710  18.9900669  23.5602969
  50.3503198  19.5147207  21.9325879  50.7080690  20.7371574  25.5843160
  51.8175791  21.9814184  25.0136447  50.1845279  22.8180350  23.3949661
  49.0849083  22.3359648  24.7274525  48.3672635  20.6248912  23.4315116
  53.1722852  24.8533457  21.8641726  55.4559807  24.2218074  22.4023541
  54.1751243  23.6909504  21.7604579  54.9577939  25.1771507  23.4793194
  53.7814397  25.8942076  22.8199855  53.0037138  25.2680947  20.9591688
  56.0643347  23.4199515  22.8217424  56.0637062  24.7473132  21.6638134
  53.7245969  22.8831167  22.3394939  54.2683458  23.4077705  20.7117849
  54.6260950  24.6302071  24.3635130  55.7356051  25.8744681  23.7928417
  54.1025538  26.7110847  22.1741631  53.0029342  26.2290146  23.5066496
  52.2852895  24.5179409  22.2107086  15.0426843  39.2023390  50.0890973
  17.3263798  38.5708007  50.6272787  16.0455234  38.0399437  49.9853825
  16.8281930  39.5261440  51.7042440  15.6518388  40.2432009  51.0449101
  14.8741128  39.6170880  49.1840934  17.9347338  37.7689448  51.0466670
  17.9341053  39.0963065  49.8887380  15.5949960  37.2321100  50.5644186
  16.1387448  37.7567638  48.9367096  16.4964940  38.9792004  52.5884377
  17.6060041  40.2234614  52.0177663  15.9729529  41.0600780  50.3990877
  14.8733333  40.5780079  51.7315742  14.1556885  38.8669342  50.4356332
  18.9607102  43.0953887  48.8682943  21.2444057  42.4638504  49.4064758
  19.9635494  41.9329934  48.7645795  20.7462190  43.4191937  50.4834410
  19.5698647  44.1362507  49.8241072  18.7921388  43.5101377  47.9632904
  21.8527597  41.6619945  49.8258640  21.8521312  42.9893562  48.6679351
  19.5130220  41.1251597  49.3436156  20.0567708  41.6498135  47.7159066
  20.4145200  42.8722501  51.3676347  21.5240301  44.1165112  50.7969633
  19.8909788  44.9531278  49.1782848  18.7913593  44.4710576  50.5107712
  18.0737145  42.7599840  49.2148302  22.8787362  46.9884385  47.6474913
  25.1624317  46.3569002  48.1856728  23.8815753  45.8260431  47.5437765
  24.6642449  47.3122435  49.2626380  23.4878907  48.0293004  48.6033042
  22.7101648  47.4031874  46.7424874  25.7707857  45.5550443  48.6050610
  25.7701572  46.8824060  47.4471321  23.4310479  45.0182094  48.1228126
  23.9747968  45.5428632  46.4951036  24.3325459  46.7652999  50.1468317
  25.4420561  48.0095609  49.5761603  23.8090048  48.8461775  47.9574818
  22.7093852  48.3641073  49.2899682  21.9917404  46.6530337  47.9940272
  26.7967622  50.8814882  46.4266883  29.0804576  50.2499499  46.9648698
  27.7996013  49.7190929  46.3229735  28.5822709  51.2052932  48.0418350
  27.4059167  51.9223501  47.3825012  26.6281907  51.2962371  45.5216845
  29.6888116  49.4480940  47.3842581  29.6881831  50.7754557  46.2263291
  27.3490739  48.9112592  46.9020096  27.8928227  49.4359129  45.2743006
  28.2505719  50.6583496  48.9260287  29.3600820  51.9026106  48.3553574
  27.7270308  52.7392272  46.7366788  26.6274112  52.2571571  48.0691652
  25.9097664  50.5460834  46.7732243  13.8526786  31.3231699  47.3537280
  16.1363740  30.6916316  47.8919095  14.8555177  30.1607746  47.2500132
  15.6381873  31.6469749  48.9688747  14.4618331  32.3640318  48.3095409
  13.6841071  31.7379188  46.4487242  16.7447280  29.8897757  48.3112978
  16.7440995  31.2171374  47.1533688  14.4049903  29.3529409  47.8290493
  14.9487391  29.8775946  46.2013403  15.3064883  31.1000313  49.8530684
  16.4159984  32.3442923  49.2823971  14.7829472  33.1809089  47.6637185
  13.6833276  32.6988388  48.9962049  12.9656828  30.9877651  47.7002640
  33.4428084  50.7884185  41.2497131  35.7265039  50.1568802  41.7878946
  34.4456475  49.6260232  41.1459983  35.2283171  51.1122235  42.8648598
  34.0519629  51.8292805  42.2055260  33.2742369  51.2031675  40.3447092
  36.3348579  49.3550243  42.2072828  36.3342294  50.6823860  41.0493539
  33.9951201  48.8181895  41.7250344  34.5388689  49.3428433  40.0973254
  34.8966181  50.5652799  43.7490535  36.0061282  51.8095410  43.1783821
  34.3730770  52.6461575  41.5597036  33.2734574  52.1640874  42.8921900
  32.5558126  50.4530138  41.5962491  16.5806988  27.3370505  43.3975558
  18.8643943  26.7055122  43.9357373  17.5835379  26.1746552  43.2938410
  18.3662075  27.6608555  45.0127025  17.1898533  28.3779124  44.3533687
  16.4121274  27.7517994  42.4925519  19.4727483  25.9036563  44.3551255
  19.4721198  27.2310180  43.1971966  17.1330105  25.3668215  43.8728771
  17.6767594  25.8914753  42.2451681  18.0345085  27.1139119  45.8968962
  19.1440187  28.3581729  45.3262249  17.5109674  29.1947895  43.7075463
  16.4113478  28.7127194  45.0400327  15.6937030  27.0016457  43.7440918
  19.3087190  23.3509311  39.4413836  21.5924145  22.7193928  39.9795651
  20.3115582  22.1885358  39.3376688  21.0942278  23.6747361  41.0565303
  19.9178736  24.3917930  40.3971964  19.1401476  23.7656801  38.5363797
  22.2007685  21.9175369  40.3989533  22.2001400  23.2448986  39.2410243
  19.8610308  21.3807021  39.9167049  20.4047796  21.9053559  38.2889959
  20.7625288  23.1277925  41.9407240  21.8720389  24.3720535  41.3700526
  20.2389877  25.2086701  39.7513740  19.1393681  24.7266000  41.0838605
  18.4217233  23.0155263  39.7879195  42.8168748  46.7092295  32.1165657
  45.1005703  46.0776912  32.6547471  43.8197140  45.5468341  32.0128509
  44.6023836  47.0330345  33.7317124  43.4260293  47.7500914  33.0723785
  42.6483034  47.1239784  31.2115618  45.7089243  45.2758353  33.0741354
  45.7082958  46.6031970  31.9162064  43.3691865  44.7390004  32.5918869
  43.9129354  45.2636542  30.9641779  44.2706846  46.4860909  34.6159061
  45.3801947  47.7303519  34.0452347  43.7471434  48.5669685  32.4265561
  42.6475238  48.0848983  33.7590426  41.9298791  46.3738247  32.4631016
  45.5448951  42.7231101  28.1603934  47.8285906  42.0915718  28.6985749
  46.5477342  41.5607147  28.0566786  47.3304038  43.0469151  29.7755401
  46.1540496  43.7639720  29.1162063  45.3763236  43.1378590  27.2553896
  48.4369446  41.2897159  29.1179632  48.4363161  42.6170776  27.9600342
  46.0972068  40.7528810  28.6357147  46.6409556  41.2775348  27.0080057
  46.9987048  42.4999715  30.6597338  48.1082149  43.7442325  30.0890625
  46.4751637  44.5808491  28.4703839  45.3755441  44.0987789  29.8028704
  44.6578993  42.3877053  28.5069294  28.6827855  19.2717421  30.3082361
  30.9664810  18.6402037  30.8464176  29.6856246  18.1093467  30.2045213
  30.4682942  19.5955471  31.9233828  29.2919400  20.3126040  31.2640490
  28.5142141  19.6864910  29.4032323  31.5748350  17.8383478  31.2658059
  31.5742065  19.1657095  30.1078769  29.2350972  17.3015130  30.7835574
  29.7788461  17.8261668  29.1558484  30.1365952  19.0486035  32.8075765
  31.2461054  20.2928645  32.2369052  29.6130541  21.1294811  30.6182266
  28.5134345  20.6474109  31.9507131  27.7957897  18.9363373  30.6547721
  44.3548894  34.8439410  25.4250242  46.6385848  34.2124027  25.9632057
  45.3577285  33.6815456  25.3213094  46.1403981  35.1677460  27.0401709
  44.9640439  35.8848029  26.3808371  44.1863179  35.2586899  24.5200203
  47.2469388  33.4105467  26.3825939  47.2463103  34.7379085  25.2246650
  44.9072011  32.8737119  25.9003455  45.4509499  33.3983657  24.2726365
  45.8086991  34.6208024  27.9243646  46.9182092  35.8650634  27.3536932
  45.2851580  36.7016800  25.7350147  44.1855384  36.2196098  27.0675011
  43.4678936  34.5085362  25.7715601  35.3288317  19.1786724  25.1312609
  37.6125272  18.5471341  25.6694424  36.3316708  18.0162770  25.0275461
  37.1143404  19.5024774  26.7464076  35.9379862  20.2195343  26.0870738
  35.1602603  19.5934213  24.2262571  38.2208812  17.7452782  26.0888307
  38.2202527  19.0726399  24.9309017  35.8811434  17.2084434  25.6065822
  36.4248923  17.7330971  23.9788732  36.7826414  18.9555338  27.6306013
  37.8921516  20.1997948  27.0599300  36.2591003  21.0364114  25.4412514
  35.1594807  20.5543412  26.7737378  34.4418360  18.8432676  25.4777969
  47.0829096  30.8578216  21.4688520  49.3666051  30.2262833  22.0070334
  48.0857487  29.6954262  21.3651372  48.8684183  31.1816266  23.0839987
  47.6920641  31.8986835  22.4246648  46.9143382  31.2725705  20.5638481
  49.9749591  29.4244274  22.4264217  49.9743306  30.7517891  21.2684927
  47.6352213  28.8875925  21.9441733  48.1789702  29.4122463  20.3164643
  48.5367193  30.6346830  23.9681924  49.6462295  31.8789440  23.3975210
  48.0131782  32.7155606  21.7788424  46.9135586  32.2334904  23.1113289
  46.1959138  30.5224168  21.8153879  41.9748779  19.0856027  19.9542857
  44.2585734  18.4540644  20.4924672  42.9777170  17.9232074  19.8505709
  43.7603866  19.4094077  21.5694324  42.5840324  20.1264646  20.9100986
  41.8063065  19.5003517  19.0492819  44.8669274  17.6522085  20.9118554
  44.8662989  18.9795702  19.7539265  42.5271896  17.1153737  20.4296070
  43.0709385  17.6400275  18.8018980  43.4286876  18.8624641  22.4536261
  44.5381978  20.1067251  21.8829548  42.9051465  20.9433417  20.2642762
  41.8055269  20.4612716  21.5967626  41.0878822  18.7501979  20.3008217
  45.8929039  22.9786524  18.7334827  48.1765994  22.3471141  19.2716642
  46.8957430  21.8162571  18.6297679  47.6784126  23.3024574  20.3486294
  46.5020584  24.0195144  19.6892956  45.7243324  23.3934014  17.8284789
  48.7849534  21.5452582  19.6910525  48.7843249  22.8726199  18.5331235
  46.4452156  21.0084234  19.2088040  46.9889645  21.5330772  17.5810950
  47.3467136  22.7555139  21.2328231  48.4562237  23.9997749  20.6621518
  46.8231725  24.8363915  19.0434732  45.7235529  24.3543213  20.3759596
  45.0059081  22.6432477  19.0800187  49.8109298  26.8717022  17.5126797
  52.0946253  26.2401639  18.0508612  50.8137690  25.7093068  17.4089650
  51.5964386  27.1955072  19.1278264  50.4200844  27.9125641  18.4684926
  49.6423584  27.2864511  16.6076759  52.7029793  25.4383080  18.4702495
  52.7023508  26.7656697  17.3123205  50.3632416  24.9014731  17.9880010
  50.9069904  25.4261269  16.3602920  51.2647396  26.6485636  20.0120201
  52.3742497  27.8928246  19.4413488  50.7411985  28.7294412  17.8226702
  49.6415789  28.2473710  19.1551567  48.9239341  26.5362974  17.8592157
  11.6813289  41.2206955  45.7376044  13.9650244  40.5891572  46.2757858
  12.6841680  40.0583001  45.6338896  13.4668376  41.5445005  47.3527511
  12.2904834  42.2615574  46.6934172  11.5127575  41.6354444  44.8326005
  14.5733784  39.7873013  46.6951741  14.5727499  41.1146630  45.5372451
  12.2336406  39.2504665  46.2129257  12.7773895  39.7751202  44.5852167
  13.1351386  40.9975569  48.2369448  14.2446488  42.2418179  47.6662734
  12.6115975  43.0784345  46.0475948  11.5119779  42.5963643  47.3800813
  10.7943331  40.8852907  46.0841403  15.5993549  45.1137452  44.5168014
  17.8830503  44.4822069  45.0549829  16.6021940  43.9513499  44.4130866
  17.3848636  45.4375502  46.1319481  16.2085094  46.1546071  45.4726142
  15.4307834  45.5284942  43.6117975  18.4914043  43.6803510  45.4743711
  18.4907758  45.0077127  44.3164422  16.1516666  43.1435162  44.9921227
  16.6954154  43.6681700  43.3644137  17.0531646  44.8906066  47.0161418
  18.1626747  46.1348676  46.4454704  16.5296235  46.9714842  44.8267919
  15.4300039  46.4894141  46.1592783  14.7123591  44.7783404  44.8633373
  19.5173808  49.0067949  43.2959984  21.8010763  48.3752566  43.8341799
  20.5202200  47.8443996  43.1922836  21.3028896  49.3305999  44.9111451
  20.1265353  50.0476569  44.2518113  19.3488094  49.4215439  42.3909945
  22.4094303  47.5734007  44.2535681  22.4088018  48.9007624  43.0956392
  20.0696925  47.0365659  43.7713197  20.6134414  47.5612197  42.1436107
  20.9711906  48.7836563  45.7953388  22.0807007  50.0279174  45.2246674
  20.4476494  50.8645339  43.6059889  19.3480298  50.3824638  44.9384753
  18.6303851  48.6713902  43.6425343  10.4913232  33.3415264  43.0022351
  12.7750187  32.7099881  43.5404166  11.4941623  32.1791310  42.8985203
  12.2768319  33.6653314  44.6173818  11.1004777  34.3823883  43.9580480
  10.3227517  33.7562753  42.0972313  13.3833727  31.9081321  43.9598049
  13.3827442  33.2354939  42.8018759  11.0436349  31.3712973  43.4775564
  11.5873838  31.8959511  41.8498474  11.9451329  33.1183878  45.5015755
  13.0546430  34.3626488  44.9309042  11.4215918  35.1992654  43.3122256
  10.3219722  34.7171952  44.6447120   9.6043274  33.0061216  43.3487711
  30.0814530  52.8067750  36.8982202  32.3651485  52.1752367  37.4364017
  31.0842921  51.6443797  36.7945054  31.8669617  53.1305800  38.5133669
  30.6906075  53.8476369  37.8540331  29.9128816  53.2215239  35.9932163
  32.9735025  51.3733808  37.8557899  32.9728740  52.7007425  36.6978610
  30.6337647  50.8365460  37.3735415  31.1775136  51.3611998  35.7458325
  31.5352627  52.5836364  39.3975606  32.6447729  53.8278974  38.8268892
  31.0117216  54.6645140  37.2082107  29.9121020  54.1824439  38.5406971
  29.1944572  52.4713702  37.2447561  13.2193434  29.3554070  39.0460629
  15.5030389  28.7238687  39.5842444  14.2221826  28.1930116  38.9423481
  15.0048522  29.6792120  40.6612096  13.8284979  30.3962689  40.0018758
  13.0507720  29.7701559  38.1410590  16.1113929  27.9220128  40.0036326
  16.1107644  29.2493745  38.8457037  13.7716551  27.3851779  39.5213842
  14.3154040  27.9098317  37.8936752  14.6731532  29.1322684  41.5454033
  15.7826633  30.3765294  40.9747319  14.1496120  31.2131460  39.3560534
  13.0499924  30.7310758  40.6885398  12.3323477  29.0200022  39.3925988
  32.8094732  48.8206556  32.9420480  35.0931687  48.1891173  33.4802294
  33.8123124  47.6582603  32.8383332  34.5949820  49.1444606  34.5571947
  33.4186278  49.8615175  33.8978608  32.6409018  49.2354046  32.0370441
  35.7015227  47.3872614  33.8996177  35.7008942  48.7146231  32.7416887
  33.3617850  46.8504266  33.4173693  33.9055338  47.3750804  31.7896603
  34.2632830  48.5975170  35.4413884  35.3727931  49.8417780  34.8707170
  33.7397419  50.6783946  33.2520384  32.6401223  50.1963245  34.5845249
  31.9224775  48.4852508  33.2885839  39.4555195  48.7275859  27.7650728
  41.7392149  48.0960476  28.3032542  40.4583586  47.5651906  27.6613580
  41.2410282  49.0513909  29.3802195  40.0646740  49.7684479  28.7208856
  39.2869480  49.1423349  26.8600689  42.3475689  47.2941917  28.7226425
  42.3469404  48.6215534  27.5647135  40.0078312  46.7573569  28.2403940
  40.5515800  47.2820107  26.6126850  40.9093292  48.5044473  30.2644132
  42.0188393  49.7487084  29.6937418  40.3857881  50.5853250  28.0750632
  39.2861685  50.1032548  29.4075497  38.5685237  48.3921812  28.1116087
  22.5934099  25.2762179  29.9129155  24.8771054  24.6446796  30.4510969
  23.5962490  24.1138226  29.8092007  24.3789186  25.6000229  31.5280622
  23.2025644  26.3170798  30.8687283  22.4248384  25.6909669  29.0079116
  25.4854594  23.8428237  30.8704852  25.4848309  25.1701854  29.7125562
  23.1457216  23.3059889  30.3882367  23.6894705  23.8306427  28.7605277
  24.0472196  25.0530793  32.4122559  25.1567297  26.2973403  31.8415845
  23.5236785  27.1339569  30.2229059  22.4240589  26.6518868  31.5553924
  21.7064141  24.9408131  30.2594514  42.1835397  44.7414665  23.8089005
  44.4672352  44.1099282  24.3470820  43.1863788  43.5790712  23.7051857
  43.9690484  45.0652716  25.4240472  42.7926942  45.7823285  24.7647134
  42.0149683  45.1562155  22.9038967  45.0755892  43.3080723  24.7664703
  45.0749607  44.6354340  23.6085413  42.7358514  42.7712375  24.2842218
  43.2796003  43.2958913  22.6565128  43.6373494  44.5183280  26.3082409
  44.7468596  45.7625890  25.7375696  43.1138083  46.5992056  24.1188910
  42.0141887  46.1171354  25.4513774  41.2965439  44.4060618  24.1554365
  40.9935340  36.8622974  21.0735313  43.2772295  36.2307591  21.6117128
  41.9963731  35.6999021  20.9698165  42.7790427  37.1861024  22.6886780
  41.6026885  37.9031594  22.0293442  40.8249625  37.2770464  20.1685274
  43.8855835  35.4289032  22.0311010  43.8849550  36.7562649  20.8731721
  41.5458457  34.8920684  21.5488526  42.0895945  35.4167222  19.9211436
  42.4473437  36.6391588  23.5728717  43.5568538  37.8834199  23.0022003
  41.9238026  38.7200364  21.3835218  40.8241830  38.2379663  22.7160082
  40.1065382  36.5268927  21.4200672  28.0494504  17.3039791  22.0005710
  30.3331459  16.6724408  22.5387525  29.0522895  16.1415838  21.8968562
  29.8349591  17.6277841  23.6157177  28.6586049  18.3448411  22.9563839
  27.8808789  17.7187281  21.0955671  30.9414999  15.8705849  22.9581407
  30.9408714  17.1979466  21.8002118  28.6017621  15.3337501  22.4758923
  29.1455109  15.8584039  20.8481833  29.5032601  17.0808405  24.4999114
  30.6127702  18.3251016  23.9292401  28.9797190  19.1617181  22.3105615
  27.8800994  18.6796480  23.6430479  27.1624546  16.9685743  22.3471070
  31.9674763  21.1970289  20.7797680  34.2511718  20.5654905  21.3179495
  32.9703155  20.0346335  20.6760532  33.7529851  21.5208339  22.3949147
  32.5766308  22.2378908  21.7355809  31.7989049  21.6117778  19.8747642
  34.8595258  19.7636346  21.7373378  34.8588973  21.0909963  20.5794088
  32.5197881  19.2267998  21.2550893  33.0635369  19.7514536  19.6273803
  33.4212861  20.9738903  23.2791084  34.5307962  22.2181513  22.7084371
  32.8977449  23.0547679  21.0897585  31.7981254  22.5726977  22.4222449
  31.0804806  20.8616241  21.1263040  35.8855023  25.0900786  19.5589650
  38.1691978  24.4585403  20.0971465  36.8883414  23.9276832  19.4552502
  37.6710110  25.4138836  21.1741117  36.4946568  26.1309405  20.5147779
  35.7169309  25.5048275  18.6539612  38.7775518  23.6566844  20.5165348
  38.7769233  24.9840461  19.3586058  36.4378140  23.1198496  20.0342863
  36.9815629  23.6445033  18.4065773  37.3393120  24.8669400  22.0583054
  38.4488222  26.1112010  21.4876341  36.8157709  26.9478176  19.8689555
  35.7161513  26.4657474  21.2014420  34.9985065  24.7546738  19.9055010
  39.8035283  28.9831283  18.3381620  42.0872237  28.3515900  18.8763435
  40.8063674  27.8207330  18.2344473  41.5890370  29.3069333  19.9533088
  40.4126828  30.0239902  19.2939749  39.6349568  29.3978773  17.4331582
  42.6955777  27.5497341  19.2957318  42.6949492  28.8770958  18.1378028
  40.3558400  27.0128993  18.8134833  40.8995888  27.5375531  17.1857743
  41.2573380  28.7599897  20.8375024  42.3668481  30.0042507  20.2668311
  40.7337969  30.8408673  18.6481525  39.6341773  30.3587972  19.9806390
  38.9165325  28.6477235  18.6846980  11.0479938  39.2529326  37.4299392
  13.3316893  38.6213943  37.9681207  12.0508329  38.0905372  37.3262244
  12.8335025  39.5767376  39.0450859  11.6571483  40.2937945  38.3857521
  10.8794223  39.6676815  36.5249354  13.9400433  37.8195383  38.3875090
  13.9394148  39.1469001  37.2295800  11.6003055  37.2827035  37.9052605
  12.1440543  37.8073573  36.2775515  12.5018035  39.0297940  39.9292796
  13.6113136  40.2740550  39.3586083  11.9782624  41.1106716  37.7399297
  10.8786428  40.6286014  39.0724162  10.1609980  38.9175278  37.7764752
  18.8840457  47.0390320  34.9883333  21.1677412  46.4074937  35.5265147
  19.8868848  45.8766367  34.8846185  20.6695544  47.3628370  36.6034800
  19.4932002  48.0798939  35.9441461  18.7154743  47.4537810  34.0833294
  21.7760952  45.6056378  35.9459030  21.7754667  46.9329995  34.7879740
  19.4363574  45.0688030  35.4636546  19.9801063  45.5934568  33.8359456
  20.3378554  46.8158934  37.4876737  21.4473656  48.0601544  36.9170023
  19.8143143  48.8967710  35.2983237  18.7146947  48.4147009  36.6308102
  17.9970499  46.7036272  35.3348692  22.8020717  50.9320817  33.7675303
  25.0857671  50.3005434  34.3057118  23.8049108  49.7696864  33.6638155
  24.5875804  51.2558867  35.3826770  23.4112262  51.9729437  34.7233431
  22.6335002  51.3468307  32.8625264  25.6941211  49.4986875  34.7251000
  25.6934926  50.8260492  33.5671710  23.3543834  48.9618527  34.2428516
  23.8981322  49.4865065  32.6151426  24.2558814  50.7089431  36.2668707
  25.3653915  51.9532042  35.6961993  23.7323403  52.7898207  34.0775207
  22.6327207  52.3077506  35.4100072  21.9150759  50.5966770  34.1140662
  26.7200976  54.8251315  32.5467273  29.0037931  54.1935932  33.0849088
  27.7229368  53.6627361  32.4430125  28.5056064  55.1489365  34.1618740
  27.3292521  55.8659934  33.5025402  26.5515262  55.2398804  31.6417234
  29.6121471  53.3917373  33.5042970  29.6115186  54.7190990  32.3463681
  27.2724093  52.8549024  33.0220486  27.8161582  53.3795562  31.3943396
  28.1739074  54.6019929  35.0460677  29.2834175  55.8462539  34.4753963
  27.6503662  56.6828705  32.8567178  26.5507466  56.2008003  34.1892042
  25.8331019  54.4897267  32.8932632  13.7760140  35.2668132  33.4737670
  16.0597095  34.6352749  34.0119485  14.7788531  34.1044178  33.3700522
  15.5615227  35.5906182  35.0889137  14.3851685  36.3076751  34.4295799
  13.6074426  35.6815621  32.5687631  16.6680635  33.8334190  34.4313367
  16.6674350  35.1607807  33.2734078  14.3283257  33.2965841  33.9490883
  14.8720746  33.8212379  32.3213793  15.2298237  35.0436746  35.9731074
  16.3393339  36.2879356  35.4024361  14.7062826  37.1245522  33.7837575
  13.6066630  36.6424820  35.1162439  12.8890183  34.9314084  33.8203030
  29.4481179  50.8390121  28.5905551  31.7318134  50.2074738  29.1287365
  30.4509570  49.6766167  28.4868403  31.2336266  51.1628171  30.2057018
  30.0572724  51.8798740  29.5463679  29.2795464  51.2537610  27.6855512
  32.3401674  49.4056179  29.5481248  32.3395388  50.7329796  28.3901958
  30.0004296  48.8687830  29.0658764  30.5441784  49.3934368  27.4381674
  30.9019276  50.6158735  31.0898955  32.0114377  51.8601345  30.5192241
  30.3783865  52.6967511  28.9005455  29.2787669  52.2146809  30.2330320
  28.5611221  50.5036073  28.9370910  16.5040343  31.2806938  29.5175948
  18.7877297  30.6491555  30.0557763  17.5068734  30.1182984  29.4138800
  18.2895430  31.6044988  31.1327415  17.1131888  32.3215557  30.4734076
  16.3354628  31.6954427  28.6125909  19.3960837  29.8472996  30.4751645
  19.3954552  31.1746613  29.3172356  17.0563460  29.3104647  29.9929161
  17.6000948  29.8351185  28.3652071  17.9578440  31.0575552  32.0169352
  19.0673541  32.3018162  31.4462638  17.4343029  33.1384328  29.8275853
  16.3346833  32.6563626  31.1600717  15.6170385  30.9452890  29.8641307
  36.0941641  50.7459424  23.4135798  38.3778596  50.1144041  23.9517613
  37.0970032  49.5835471  23.3098651  37.8796728  51.0697474  25.0287266
  36.7033186  51.7868043  24.3693927  35.9255926  51.1606914  22.5085760
  38.9862136  49.3125482  24.3711496  38.9855851  50.6399099  23.2132206
  36.6464758  48.7757134  23.8889011  37.1902246  49.3003672  22.2611921
  37.5479738  50.5228038  25.9129202  38.6574839  51.7670648  25.3422489
  37.0244327  52.6036814  23.7235703  35.9248131  52.1216113  25.0560568
  35.2071683  50.4105376  23.7601158  19.2320545  27.2945744  25.5614226
  21.5157500  26.6630361  26.0996040  20.2348936  26.1321790  25.4577078
  21.0175632  27.6183794  27.1765693  19.8412090  28.3354363  26.5172354
  19.0634831  27.7093233  24.6564187  22.1241040  25.8611802  26.5189923
  22.1234755  27.1885419  25.3610633  19.7843662  25.3243453  26.0367438
  20.3281151  25.8489991  24.4090348  20.6858642  27.0714358  28.0607629
  21.7953744  28.3156968  27.4900916  20.1623231  29.1523134  25.8714130
  19.0627035  28.6702432  27.2038995  18.3450588  26.9591696  25.9079585
  38.8221843  46.7598230  19.4574076  41.1058798  46.1282847  19.9955891
  39.8250235  45.5974277  19.3536928  40.6076931  47.0836280  21.0725543
  39.4313388  47.8006849  20.4132205  38.6536129  47.1745720  18.5524038
  41.7142338  45.3264288  20.4149774  41.7136053  46.6537905  19.2570484
  39.3744960  44.7895940  19.9327289  39.9182449  45.3142478  18.3050199
  40.2759941  46.5366844  21.9567480  41.3855042  47.7809454  21.3860767
  39.7524529  48.6175620  19.7673981  38.6528333  48.1354919  21.0998845
  37.9351886  46.4244182  19.8039436  21.9600748  23.3084550  21.6052503
  24.2437702  22.6769167  22.1434318  22.9629139  22.1460596  21.5015355
  23.7455835  23.6322600  23.2203970  22.5692293  24.3493169  22.5610632
  21.7915033  23.7232039  20.7002465  24.8521242  21.8750608  22.5628201
  24.8514957  23.2024225  21.4048911  22.5123865  21.3382260  22.0805716
  23.0561353  21.8628797  20.4528626  23.4138845  23.0853164  24.1045907
  24.5233946  24.3295774  23.5339194  22.8903434  25.1661940  21.9152408
  21.7907238  24.6841238  23.2477272  21.0730790  22.9730502  21.9517863
  33.7141526  34.9876042  17.9428414  35.9978481  34.3560659  18.4810228
  34.7169918  33.8252088  17.8391266  35.4996614  35.3114092  19.5579881
  34.3233071  36.0284661  18.8986542  33.5455812  35.4023531  17.0378375
  36.6062021  33.5542100  18.9004111  36.6055736  34.8815717  17.7424821
  34.2664644  33.0173751  18.4181627  34.8102132  33.5420289  16.7904537
  35.1679624  34.7644656  20.4421818  36.2774725  36.0087266  19.8715104
  34.6444212  36.8453432  18.2528318  33.5448017  36.3632730  19.5853183
  32.8271569  34.6521994  18.2893773  37.6321786  38.8806539  16.7220384
  39.9158741  38.2491156  17.2602199  38.6350177  37.7182586  16.6183236
  39.4176873  39.2044589  18.3371851  38.2413331  39.9215158  17.6778512
  37.4636072  39.2954028  15.8170345  40.5242281  37.4472597  17.6796081
  40.5235996  38.7746214  16.5216792  38.1844903  36.9104249  17.1973597
  38.7282392  37.4350787  15.5696507  39.0859883  38.6575153  19.2213788
  40.1954985  39.9017763  18.6507074  38.5624472  40.7383929  17.0320289
  37.4628276  40.2563228  18.3645153  36.7451828  38.5452491  17.0685743
  28.6061210  23.2153853  16.4282751  30.8898164  22.5838470  16.9664566
  29.6089601  22.0529900  16.3245603  30.3916297  23.5391903  18.0434218
  29.2152755  24.2562472  17.3840880  28.4375495  23.6301343  15.5232713
  31.4981704  21.7819911  17.3858449  31.4975419  23.1093528  16.2279159
  29.1584327  21.2451563  16.9035964  29.7021815  21.7698101  15.2758874
  30.0599307  22.9922467  18.9276155  31.1694408  24.2365078  18.3569442
  29.5363896  25.0731243  16.7382656  28.4367700  24.5910542  18.0707520
  27.7191252  22.8799805  16.7748111  11.6046644  45.1643388  31.8576433
  13.8883598  44.5328004  32.3958248  12.6075035  44.0019434  31.7539286
  13.3901731  45.4881438  33.4727901  12.2138189  46.2052007  32.8134562
  11.4360929  45.5790877  30.9526395  14.4967138  43.7309445  32.8152131
  14.4960853  45.0583063  31.6572841  12.1569761  43.1941097  32.3329646
  12.7007249  43.7187635  30.7052556  13.0584741  44.9412002  34.3569837
  14.1679842  46.1854612  33.7863124  12.5349330  47.0220778  32.1676338
  11.4353134  46.5400076  33.5001203  10.7176686  44.8289340  32.2041793
  15.5226903  49.0573885  30.6368404  17.8063858  48.4258502  31.1750218
  16.5255295  47.8949931  30.5331256  17.3081991  49.3811935  32.2519871
  16.1318448  50.0982504  31.5926532  15.3541189  49.4721374  29.7318365
  18.4147398  47.6239943  31.5944101  18.4141113  48.9513560  30.4364811
  16.0750020  47.0871595  31.1121616  16.6187509  47.6118132  29.4844526
  16.9765001  48.8342499  33.1361808  18.0860102  50.0785109  32.5655094
  16.4529589  50.9151275  30.9468308  15.3533393  50.4330573  32.2793173
  14.6356946  48.7219837  30.9833763  14.3326846  41.1782194  27.9014711
  16.6163801  40.5466811  28.4396526  15.3355237  40.0158240  27.7977563
  16.1181933  41.5020244  29.5166178  14.9418391  42.2190813  28.8572840
  14.1641132  41.5929683  26.9964673  17.2247341  39.7448251  28.8590409
  17.2241056  41.0721869  27.7011119  14.8849963  39.2079903  28.3767924
  15.4287452  39.7326441  26.7490834  15.7864943  40.9550808  30.4008115
  16.8960045  42.1993418  29.8301402  15.2629532  43.0359584  28.2114616
  14.1633336  42.5538882  29.5439480  13.4456888  40.8428146  28.2480071
  18.2507106  45.0712691  26.6806681  20.5344061  44.4397308  27.2188496
  19.2535497  43.9088738  26.5769533  20.0362193  45.3950741  28.2958148
  18.8598651  46.1121310  27.6364810  18.0821391  45.4860180  25.7756643
  21.1427601  43.6378749  27.6382379  21.1421315  44.9652366  26.4803089
  18.8030223  43.1010401  27.1559894  19.3467711  43.6256938  25.5282804
  19.7045203  44.8481305  29.1800085  20.8140304  46.0923915  28.6093372
  19.1809792  46.9290081  26.9906586  18.0813596  46.4469379  28.3231450
  17.3637148  44.7358643  27.0272041  17.0607048  37.1921000  23.9452989
  19.3444003  36.5605617  24.4834804  18.0635440  36.0297046  23.8415841
  18.8462136  37.5159050  25.5604456  17.6698594  38.2329619  24.9011118
  16.8921334  37.6068489  23.0402950  19.9527543  35.7587058  24.9028686
  19.9521258  37.0860675  23.7449397  17.6130166  35.2218709  24.4206202
  18.1567654  35.7465247  22.7929112  18.5145146  36.9689614  26.4446393
  19.6240247  38.2132224  25.8739679  17.9909735  39.0498390  24.2552894
  16.8913539  38.5677688  25.5877758  16.1737091  36.8566952  24.2918348
  20.9787308  41.0851497  22.7244959  23.2624263  40.4536114  23.2626774
  21.9815699  39.9227544  22.6207811  22.7642395  41.4089547  24.3396426
  21.5878853  42.1260116  23.6803088  20.8101594  41.4998986  21.8194920
  23.8707803  39.6517555  23.6820656  23.8701518  40.9791172  22.5241367
  21.5310425  39.1149207  23.1998172  22.0747914  39.6395744  21.5721082
  22.4325405  40.8620111  25.2238363  23.5420507  42.1062721  24.6531650
  21.9089994  42.9428887  23.0344864  20.8093798  42.4608186  24.3669728
  20.0917351  40.7497449  23.0710319  28.8147827  48.8712492  20.2828899
  31.0984782  48.2397108  20.8210714  29.8176219  47.7088538  20.1791751
  30.6002915  49.1950542  21.8980366  29.4239372  49.9121111  21.2387028
  28.6462113  49.2859981  19.3778861  31.7068322  47.4378549  21.2404597
  31.7062037  48.7652166  20.0825307  29.3670945  46.9010201  20.7582112
  29.9108433  47.4256739  19.1305022  30.2685925  48.6481106  22.7822303
  31.3781026  49.8923716  22.2115590  29.7450513  50.7289882  20.5928804
  28.6454318  50.2469180  21.9253669  27.9277870  48.5358444  20.6294259
  23.7067511  37.0990303  18.7683237  25.9904465  36.4674920  19.3065052
  24.7095902  35.9366350  18.6646089  25.4922598  37.4228353  20.3834704
  24.3159056  38.1398922  19.7241365  23.5381796  37.5137793  17.8633198
  26.5988005  35.6656361  19.7258934  26.5981720  36.9929978  18.5679644
  24.2590628  35.1288013  19.2436450  24.8028116  35.6534551  17.6159360
  25.1605608  36.8758917  21.2676641  26.2700709  38.1201527  20.6969927
  24.6370197  38.9567693  19.0783142  23.5374001  38.4746992  20.4108006
  22.8197553  36.7636255  19.1148596  27.6247770  40.9920800  17.5475207
  29.9084725  40.3605417  18.0857022  28.6276161  39.8296847  17.4438059
  29.4102857  41.3158850  19.1626674  28.2339315  42.0329420  18.5033336
  27.4562056  41.4068290  16.6425168  30.5168265  39.5586858  18.5050904
  30.5161980  40.8860475  17.3471615  28.1770887  39.0218510  18.0228420
  28.7208376  39.5465048  16.3951330  29.0785868  40.7689414  20.0468611
  30.1880969  42.0132025  19.4761897  28.5550456  42.8498190  17.8575112
  27.4554260  42.3677489  19.1899976  26.7377813  40.6566753  17.8940566
  31.5428030  44.8851298  16.3267177  33.8264985  44.2535915  16.8648992
  32.5456421  43.7227344  16.2230029  33.3283117  45.2089348  17.9418644
  32.1519575  45.9259917  17.2825306  31.3742315  45.2998787  15.4217138
  34.4348525  43.4517355  17.2842874  34.4342240  44.7790973  16.1263585
  32.0951147  42.9149007  16.8020390  32.6388636  43.4395545  15.1743300
  32.9966127  44.6619912  18.8260581  34.1061228  45.9062522  18.2553868
  32.4730716  46.7428688  16.6367082  31.3734520  46.2607986  17.9691946
  30.6558072  44.5497250  16.6732537  26.4347713  33.1129109  14.8121514
  28.7184668  32.4813726  15.3503329  27.4376104  31.9505156  14.7084367
  28.2202800  33.4367159  16.4272982  27.0439258  34.1537728  15.7679643
  26.2661999  33.5276599  13.9071476  29.3268208  31.6795167  15.7697212
  29.3261923  33.0068784  14.6117922  26.9870830  31.1426819  15.2874727
  27.5308319  31.6673357  13.6597637  27.8885810  32.8897723  17.3114918
  28.9980912  34.1340333  16.7408205  27.3650399  34.9706499  15.1221419
  26.2654203  34.4885798  16.4546284  25.5477755  32.7775061  15.1586874
  30.3527973  37.0059606  13.5913485  32.6364927  36.3744223  14.1295299
  31.3556364  35.8435653  13.4876337  32.1383060  37.3297656  15.2064952
  30.9619518  38.0468226  14.5471613  30.1842258  37.4207096  12.6863446
  33.2448467  35.5725664  14.5489182  33.2442182  36.8999281  13.3909892
  30.9051090  35.0357316  14.0666698  31.4488578  35.5603854  12.4389608
  31.8066070  36.7828220  16.0906889  32.9161171  38.0270831  15.5200175
  31.2830659  38.8636996  13.9013389  30.1834463  38.3816295  15.2338254
  29.4658015  36.6705559  13.9378844  36.7183895  21.2062757  65.8127471
  36.0445593  21.5094454  66.4212429  37.1049717  22.0091838  65.4632928
  34.9175110  21.3742430  68.0274550  35.0926865  20.9030473  68.8420173
  34.2307898  22.0008196  68.2555811  38.8091365  12.9970970  64.3474911
  38.1920535  12.2717799  64.2507964  38.3407853  13.7580331  64.0041985
  40.6840635  18.7848241  67.0867294  41.3791540  19.4054934  67.3054609
  41.0263785  17.9343592  67.3619672  42.5832058  16.2347946  68.6154625
  43.1083383  16.5735219  67.8903945  42.4954411  15.2994962  68.4317760
  34.7755504  18.8909993  65.9942388  34.2029471  19.5100180  65.5412860
  35.3488297  19.4409354  66.5282310  37.9952764  19.1747143  67.1250970
  38.9283437  19.1092704  67.3283846  37.9075976  20.0103410  66.6665503
  40.6240780  18.4913013  64.0854918  40.5454412  18.1572877  64.9790676
  41.4450447  18.9834781  64.0846390  38.1944732  15.8081008  63.7064896
  38.8980582  16.0131011  64.3222552  37.4707381  16.3757770  63.9713979
  40.1031429  16.2463538  65.7563356  40.9377033  15.8144736  65.5740831
  39.9415772  16.0745551  66.6840250  45.5405411  26.7160617  75.7880057
  45.2023922  26.6001682  74.9000592  46.4095179  26.3151782  75.7681064
  41.3992226  28.5696093  71.7776948  40.8357092  28.4786030  71.0093236
  41.2844622  27.7495998  72.2579441  38.9456658  30.0647285  74.6161169
  39.7377950  29.7238109  74.2007468  39.1853309  30.1742260  75.5363322
  46.9791785  32.2367061  67.0891413  46.3279765  32.8221141  66.7025427
  47.7736148  32.7673256  67.1486451  40.9047412  29.3256198  67.4878548
  41.6778288  28.7785185  67.3491423  41.2572811  30.1900447  67.6993009
  43.2413690  25.4848864  65.1196998  43.4939211  24.9630385  64.3580461
  42.3038249  25.3215010  65.2223681  48.2856973  24.4884643  72.9271741
  49.0720062  24.0704066  72.5762158  48.5495677  25.3930735  73.0953389
  48.4567050  29.9257493  67.6260398  47.8212883  29.9992119  68.3381302
  48.1264457  30.5151092  66.9479477  42.9609979  27.3876970  67.3221373
  42.8446237  26.7121874  67.9902457  43.0712239  26.9009344  66.5053526
  45.3041520  26.8487117  71.0268062  44.9399727  26.3217738  71.7380983
  46.1608636  26.4585586  70.8534547  44.9447007  21.8777017  66.0229410
  45.1121409  22.7457253  66.3899881  44.7544176  22.0404299  65.0990700
  41.1534821  26.7907793  73.7231945  40.2285318  26.6584007  73.9309637
  41.4019235  27.5702012  74.2201887  44.9236228  24.3334674  67.0076077
  44.8035853  24.7791725  67.8461557  44.2288816  24.6819992  66.4489615
  42.6843120  37.1038316  70.6566208  42.6067149  38.0546141  70.7354689
  42.0804763  36.7584189  71.3141135  50.6221294  24.8056148  67.8356411
  51.5339150  25.0383534  67.6604109  50.1130941  25.3893192  67.2731490
  44.7818838  29.5256374  72.4920078  45.2457184  29.8044077  71.7024700
  44.5175636  28.6239819  72.3093168  41.6742919  29.0727856  75.4299841
  42.2444276  29.5015124  74.7917325  42.2651031  28.7910440  76.1284027
  43.7187724  25.6479527  69.3009643  44.4211767  26.1000570  69.7683569
  43.3868353  25.0063345  69.9289536  39.4127803  24.2707658  71.5610253
  38.6158967  24.3826353  72.0793749  39.1853396  24.6094311  70.6951144
  44.9581489  32.4620469  69.3771748  44.8227163  33.3072005  69.8056596
  45.4991301  32.6639747  68.6137682  38.4110886  29.9795907  69.9499673
  38.9235407  30.7739157  70.1005238  39.0633599  29.2822198  69.8833275
  40.2205771  33.0961664  72.0322426  40.3972399  34.0179628  71.8443410
  41.0162604  32.7820083  72.4616806  36.3759803  28.3084562  70.7259244
  37.2135025  28.7181570  70.5092951  36.5538071  27.3684004  70.6959438
  48.2724235  25.9759642  66.4143077  47.7570858  26.7464247  66.6531464
  48.0001543  25.3024778  67.0376138  45.8571346  20.8209343  71.4728315
  45.0012942  20.4316193  71.2933954  46.2698298  20.9001304  70.6128101
  53.2458509  28.7291997  68.3496250  52.4687952  28.3903156  67.9051412
  53.9249990  28.7344620  67.6751215  48.0610538  23.8486734  68.2402858
  47.7560674  24.1632883  69.0913001  49.0140980  23.9268154  68.2830191
  46.5056970  30.0076958  69.8895812  45.9778332  29.2729717  69.5769049
  46.0044473  30.7851634  69.6435780  41.5645285  22.7001085  66.2698309
  40.7282597  23.0375771  66.5907583  41.4250054  22.5650065  65.3325446
  44.6509570  27.8257168  62.8930785  43.7436632  27.5946421  63.0921934
  45.1480602  27.0294787  63.0804766  47.5577649  36.5354675  65.8127471
  46.8839348  36.8386372  66.4212429  47.9443471  37.3383755  65.4632928
  47.5571153  25.4311222  70.4327821  48.3042972  25.9432619  70.1234943
  47.8262743  25.1095275  71.2932214  45.8297804  27.9269763  67.4154775
  44.9209023  27.6428796  67.5127245  45.8592887  28.3468841  66.5558082
  51.0617071  31.5376352  71.1845942  50.6079398  30.6967262  71.2411133
  50.4311038  32.1737751  71.5220723  44.3782698  25.5398383  73.5164570
  44.4331307  24.5872220  73.4407047  43.5673900  25.6957822  74.0005869
  45.5273891  29.4678506  64.7542854  45.0893321  28.7514365  64.2948491
  46.2684332  29.6954621  64.1927945  42.3175058  24.1575443  71.2754949
  41.5042923  24.4569614  71.6820141  42.8134052  23.7631132  71.9929431
  53.6447006  27.7435703  70.8119172  53.5064905  27.9337299  69.8840361
  53.2883225  28.5055086  71.2687223  42.5849436  31.0296229  73.0051177
  43.3790035  30.5346549  72.8033752  41.8741129  30.5014092  72.6418882
  45.7568864  36.7034347  68.0274550  45.9320620  36.2322391  68.8420173
  45.0701652  37.3300114  68.2555811  49.6485119  28.3262888  64.3474911
  49.0314290  27.6009716  64.2507964  49.1801608  29.0872248  64.0041985
  41.4383665  22.5448312  63.4696215  40.5613131  22.4237113  63.1058462
  41.9141418  21.7534391  63.2175104  44.6247591  34.8974603  70.7158736
  43.8415113  35.4396283  70.8096960  45.3240336  35.4148582  71.1152977
  49.0174022  29.4640919  70.9331365  48.0830301  29.5842382  70.7636069
  49.1950690  28.5613386  70.6691374  50.4722804  31.6502060  68.4667551
  50.7482648  31.5358655  69.3761425  49.6027303  31.2519545  68.4279724
  47.4419034  34.8256596  69.3715413  47.9706800  34.3149051  68.7585575
  47.7047253  34.5099126  70.2360946  40.7974782  35.8771713  72.1313189
  40.1285157  36.3617840  71.6477229  40.6587651  36.1240933  73.0456567
  36.1662359  24.1390168  68.9109121  36.4615800  23.2300846  68.8576175
  35.2650395  24.1177907  68.5890123  37.8950200  21.8204265  69.0348446
  37.5662907  20.9401644  68.8523552  38.2489571  21.7651934  69.9224835
  41.0092024  22.1077235  69.4023924  41.3488096  22.6363156  68.6802532
  41.4564144  22.4457641  70.1782490  42.9960171  20.6051857  67.6017217
  43.7168533  20.9833109  67.0980933  42.3725475  21.3240733  67.7052195
  47.1391294  21.3097006  68.5375549  47.3554908  22.1921643  68.2364377
  46.6585361  20.9183219  67.8081191  43.1423794  20.1399647  70.4314753
  43.2639705  19.2116293  70.6305641  42.8525836  20.1538333  69.5193069
  51.5234390  34.1140159  67.0867294  52.2185294  34.7346851  67.3054609
  51.8657540  33.2635510  67.3619672  53.4225813  31.5639864  68.6154625
  53.9477137  31.9027137  67.8903945  53.3348165  30.6286879  68.4317760
  37.5858813  33.8223388  72.9774506  38.4116833  33.5227160  72.5973150
  37.2352865  33.0531011  73.4264295  35.7867418  31.7409715  73.9363440
  34.9499326  31.3131889  73.7547441  35.7591063  31.9342158  74.8734231
  42.1153853  31.7253780  68.5230640  42.2641973  32.4089244  67.8697313
  42.9220296  31.7058870  69.0380096  39.8706486  27.7518957  69.5291709
  39.6252528  26.8481287  69.7271919  40.0402400  27.7536108  68.5871187
  39.1402133  23.4847315  67.0277871  38.4471378  23.5591670  66.3717907
  38.8953885  22.7207659  67.5499388  45.6149258  34.2201910  65.9942388
  45.0423225  34.8392097  65.5412860  46.1882052  34.7701272  66.5282310
  48.8346518  34.5039060  67.1250970  49.7677191  34.4384622  67.3283846
  48.7469731  35.3395327  66.6665503  51.4634535  33.8204931  64.0854918
  51.3848166  33.4864794  64.9790676  52.2844202  34.3126699  64.0846390
  45.9996057  25.5562723  63.3358440  46.9455161  25.4268931  63.4046858
  45.6210302  24.8177385  63.8127868  44.1838974  23.4812699  63.2713326
  43.2770429  23.1845812  63.3476039  44.4614955  23.1842517  62.4047612
  45.8001040  18.0249589  69.4257567  44.9901768  17.6796674  69.8012813
  46.4885457  17.7157133  70.0145178  42.9537759  20.3399635  63.4125305
  43.8156923  20.6654533  63.6721122  43.1388103  19.5531130  62.8998370
  36.8841917  28.3540228  73.5671508  36.8612605  28.4527915  72.6153391
  37.1942553  29.2005379  73.8888674  49.8895273  21.3728251  69.6116876
  49.0021128  21.6577902  69.3937071  50.3049262  21.2122015  68.7644153
  49.0338486  31.1372926  63.7064896  49.7374337  31.3422929  64.3222552
  48.3101135  31.7049688  63.9713979  49.8636297  26.8882787  69.8267166
  49.8071498  27.3451339  68.9874799  50.4164639  26.1273472  69.6490009
  50.9425184  31.5755455  65.7563356  51.7770788  31.1436654  65.5740831
  50.7809527  31.4037469  66.6840250  50.5971076  28.0787569  67.1219695
  50.5419880  27.9131840  66.1808139  49.9717131  28.7863602  67.2781885
  43.9067202  17.5795678  66.7005014  43.8945871  18.5237518  66.8573285
  44.7990623  17.3965823  66.4064475  54.0807445  40.8140782  65.1196998
  54.3332965  40.2922303  64.3580461  53.1432004  40.6506927  65.2223681
  52.4039039  38.0293003  66.2698309  51.5676351  38.3667689  66.5907583
  52.2643809  37.8941982  65.3325446  55.4903325  43.1549086  62.8930785
  54.5830386  42.9238339  63.0921934  55.9874357  42.3586705  63.0804766
  52.2777419  37.8740230  63.4696215  51.4006886  37.7529031  63.1058462
  52.7535173  37.0826308  63.2175104  47.0056113  39.4682085  68.9109121
  47.3009554  38.5592764  68.8576175  46.1044149  39.4469825  68.5890123
  53.8353925  35.9343774  67.6017217  54.5562288  36.3125027  67.0980933
  53.2119229  36.6532651  67.7052195  49.9795888  38.8139233  67.0277871
  49.2865133  38.8883588  66.3717907  49.7347640  38.0499576  67.5499388
  56.8389811  40.8854641  63.3358440  57.7848916  40.7560849  63.4046858
  56.4604056  40.1469303  63.8127868  55.0232728  38.8104617  63.2713326
  54.1164184  38.5137730  63.3476039  55.3008709  38.5134435  62.4047612
  53.7931513  35.6691552  63.4125305  54.6550677  35.9946451  63.6721122
  53.9781857  34.8823048  62.8998370  54.7460956  32.9087595  66.7005014
  54.7339626  33.8529435  66.8573285  55.6384378  32.7257741  66.4064475
  45.5405412   3.7222739  62.5125364  45.2023924   3.6063804  61.6245899
  46.4095180   3.3213905  62.4926370  41.3992228   5.5758216  58.5022255
  40.8357093   5.4848153  57.7338543  41.2844623   4.7558120  58.9824748
  38.9456660   7.0709407  61.3406475  39.7377952   6.7300232  60.9252775
  39.1853310   7.1804382  62.2608629  46.9791786   9.2429184  53.8136720
  46.3279766   9.8283264  53.4270734  47.7736149   9.7735378  53.8731757
  40.9047414   6.3318321  54.2123854  41.6778290   5.7847308  54.0736730
  41.2572812   7.1962570  54.4238316  43.2413691   2.4910987  51.8442304
  43.4939212   1.9692508  51.0825767  42.3038251   2.3277132  51.9468988
  48.4567052   6.9319615  54.3505704  47.8212885   7.0054242  55.0626609
  48.1264458   7.5213214  53.6724783  42.9609980   4.3939093  54.0466679
  42.8446238   3.7183996  54.7147763  43.0712240   3.9071467  53.2298832
  45.3041521   3.8549240  57.7513368  44.9399728   3.3279861  58.4626290
  46.1608637   3.4647709  57.5779854  41.1534823   3.7969915  60.4477252
  40.2285319   3.6646129  60.6554943  41.4019236   4.5764135  60.9447194
  42.6843121  14.1100439  57.3811515  42.6067151  15.0608264  57.4599996
  42.0804765  13.7646311  58.0386441  49.2290877   6.7944089  61.9515299
  48.5999740   6.9589803  61.2491367  48.8416540   7.2085698  62.7226263
  53.1080109   7.7298527  59.3059663  52.4231147   8.1097428  58.7556696
  53.1923959   8.3393853  60.0391611  44.7818839   6.5318497  59.2165384
  45.2457185   6.8106200  58.4270007  44.5175637   5.6301941  59.0338475
  41.6742920   6.0789978  62.1545148  42.2444277   6.5077247  61.5162632
  42.2651032   5.7972563  62.8529333  43.7187725   2.6541649  56.0254949
  44.4211769   3.1062693  56.4928876  43.3868354   2.0125468  56.6534843
  39.4127805   1.2769781  58.2855560  38.6158968   1.3888475  58.8039055
  39.1853397   1.6156433  57.4196450  44.9581490   9.4682592  56.1017055
  44.8227165  10.3134128  56.5301903  45.4991302   9.6701869  55.3382988
  38.4110887   6.9858030  56.6744980  38.9235408   7.7801280  56.8250544
  39.0633600   6.2884320  56.6078581  40.2205772  10.1023786  58.7567733
  40.3972400  11.0241751  58.5688717  41.0162606   9.7882205  59.1862113
  41.3437088  11.6201960  64.7578075  41.8944513  11.4919023  63.9855069
  40.5048563  11.9196849  64.4072968  36.3759804   5.3146684  57.4504550
  37.2135026   5.7243692  57.2338258  36.5538072   4.3746126  57.4204744
  53.2458510   5.7354119  55.0741557  52.4687953   5.3965279  54.6296719
  53.9249991   5.7406743  54.3996522  46.5056971   7.0139080  56.6141118
  45.9778333   6.2791840  56.3014356  46.0044474   7.7913757  56.3681087
  44.6509571   4.8319290  49.6176091  43.7436633   4.6008544  49.8167240
  45.1480603   4.0356910  49.8050073  47.5577650  13.5416798  52.5372778
  46.8839349  13.8448494  53.1457735  47.9443472  14.3445878  52.1878235
  45.8297805   4.9331885  54.1400082  44.9209024   4.6490918  54.2372551
  45.8592889   5.3530964  53.2803388  51.0617072   8.5438475  57.9091249
  50.6079399   7.7029385  57.9656440  50.4311039   9.1799873  58.2466029
  49.5050012  10.3814972  58.8441067  49.7972986  10.9420029  58.1253433
  50.0148632  10.6743533  59.5994226  44.3782699   2.5460506  60.2409877
  44.4331309   1.5934342  60.1652353  43.5673901   2.7019945  60.7251175
  45.5273893   6.4740629  51.4788160  45.0893323   5.7576488  51.0193797
  46.2684334   6.7016744  50.9173252  44.4683637  11.1595323  59.9334520
  44.4259816  11.3856169  59.0043052  45.3846336  10.9258697  60.0820322
  42.5849438   8.0358352  59.7296483  43.3790036   7.5408672  59.5279058
  41.8741130   7.5076215  59.3664189  47.4044282  10.4176447  64.0808851
  47.4581304  10.9867383  64.8486567  46.5359063  10.5878332  63.7162888
  38.8932201   2.1801433  55.8056236  37.9629789   2.1185889  56.0226198
  38.9889673   1.6577386  55.0092877  45.1620714   8.6087374  63.4094320
  45.0231799   8.2406158  64.2820258  44.3735310   9.1235013  63.2378278
  45.7568865  13.7096470  54.7519857  45.9320621  13.2384513  55.5665479
  45.0701654  14.3362236  54.9801118  46.7125929   7.9868976  60.7983158
  46.3775761   7.9469746  61.6940808  46.2129874   7.3213692  60.3253568
  49.6485120   5.3325011  51.0720218  49.0314291   4.6071839  50.9753270
  49.1801609   6.0934371  50.7287292  40.3229951  16.8585833  61.5259717
  40.5626549  17.4904357  62.2038736  39.4799147  16.5073873  61.8125076
  44.8357813  12.6664955  63.9301221  44.7627984  13.4719927  64.4420526
  44.3935206  12.8656921  63.1049242  44.6247592  11.9036725  57.4404042
  43.8415114  12.4458405  57.5342267  45.3240337  12.4210705  57.8398284
  47.2956496  12.5651789  66.0859380  48.0084468  13.1999254  66.0135281
  46.8046525  12.6615655  65.2699381  49.0174023   6.4703042  57.6576671
  48.0830302   6.5904504  57.4881376  49.1950692   5.5675509  57.3936681
  50.4722806   8.6564183  55.1912857  50.7482649   8.5420777  56.1006732
  49.6027304   8.2581667  55.1525031  47.1076870  12.9050533  58.8345671
  47.2899264  12.0872189  59.2973423  47.9309856  13.1218226  58.3970561
  47.4419035  11.8318719  56.0960720  47.9706801  11.3211173  55.4830882
  47.7047255  11.5161249  56.9606253  40.7974783  12.8833835  58.8558495
  40.1285158  13.3679963  58.3722536  40.6587653  13.1303056  59.7701874
  44.9380052  14.9177579  65.4541154  45.4898360  15.0809200  66.2190239
  45.2786245  15.5082017  64.7821179  36.1662360   1.1452290  55.6354428
  36.4615801   0.2362969  55.5821481  35.2650396   1.1240030  55.3135430
  48.0748439  12.8659554  62.4404836  47.9499578  12.0649294  61.9315782
  48.7327530  13.3605748  61.9518806  47.1429781  10.4621291  60.2688738
  46.9954743   9.5337998  60.4496308  47.9683274  10.4841381  59.7845814
  50.7463902  11.2849849  61.3553611  51.6710450  11.0792711  61.2178062
  50.5779206  11.0366250  62.2642953  50.5359219  11.8035517  56.7115703
  50.7096096  11.2381939  55.9589555  51.0288110  12.6036412  56.5295192
  51.5234391  11.1202281  53.8112601  52.2185296  11.7408974  54.0299915
  51.8657541  10.2697632  54.0864979  53.4225814   8.5701987  55.3399932
  53.9477138   8.9089259  54.6149252  53.3348167   7.6349002  55.1563066
  45.1066475  14.6373970  59.6995185  44.6671465  14.1450349  60.3928041
  45.8574592  14.0946938  59.4587260  37.5858814  10.8285511  59.7019813
  38.4116834  10.5289283  59.3218456  37.2352866  10.0593133  60.1509602
  42.5540347  10.1811979  61.7717486  41.9320356   9.5182684  61.4719714
  43.2245214  10.2073111  61.0891134  35.7867419   8.7471837  60.6608746
  34.9499327   8.3194012  60.4792748  35.7591064   8.9404281  61.5979538
  42.1153854   8.7315902  55.2475947  42.2641974   9.4151367  54.5942620
  42.9220297   8.7120992  55.7625403  39.8706487   4.7581080  56.2537016
  39.6252529   3.8543410  56.4517226  40.0402402   4.7598230  55.3116494
  39.1402135   0.4909438  53.7523177  38.4471379   0.5653793  53.0963213
  38.8953886  -0.2730219  54.2744694  45.6149260  11.2264033  52.7187694
  45.0423227  11.8454220  52.2658166  46.1882053  11.7763395  53.2527616
  48.8346519  11.5101183  53.8496277  49.7677192  11.4446745  54.0529152
  48.7469732  12.3457450  53.3910809  51.4634536  10.8267053  50.8100224
  51.3848167  10.4926917  51.7035982  52.2844203  11.3188821  50.8091697
  36.8841918   5.3602351  60.2916815  36.8612606   5.4590038  59.3398698
  37.1942555   6.2067501  60.6133981  37.8979525  12.9598125  61.4233627
  37.7633993  12.1998526  60.8571625  37.4811587  13.6839025  60.9562416
  49.0338488   8.1435049  50.4310203  49.7374338   8.3485051  51.0467858
  48.3101137   8.7111811  50.6959286  41.0548651  13.8567442  61.6352070
  40.9381035  14.8012875  61.5330760  40.2341097  13.5541004  62.0237869
  50.9425185   8.5817578  52.4808663  51.7770789   8.1498776  52.2986137
  50.7809528   8.4099592  53.4085557  50.5971077   5.0849691  53.8465002
  50.5419881   4.9193963  52.9053446  49.9717133   5.7925724  54.0027192
  42.0803165  14.5095704  64.8507998  42.9830411  14.5419314  65.1674493
  41.8540535  13.5796155  64.8654334  43.8356767  13.2626691  61.5118077
  42.8852398  13.2628552  61.3982449  44.1389253  12.5159425  60.9954112
  56.3799167  19.0514657  62.5125364  56.0417678  18.9355722  61.6245899
  57.2488935  18.6505822  62.4926370  52.2385982  20.9050134  58.5022255
  51.6750847  20.8140070  57.7338543  52.1238377  20.0850038  58.9824748
  49.7850414  22.4001325  61.3406475  50.5771706  22.0592150  60.9252775
  50.0247064  22.5096300  62.2608629  57.8185541  24.5721101  53.8136720
  57.1673521  25.1575182  53.4270734  58.6129904  25.1027296  53.8731757
  51.7441168  21.6610238  54.2123854  52.5172044  21.1139225  54.0736730
  52.0966567  22.5254488  54.4238316  53.5826211  22.9886621  67.4190754
  53.2916077  23.8932251  67.3037420  54.2183195  23.0303148  68.1334823
  54.5082418  20.3663469  64.0092113  55.1045990  20.1419492  63.2949076
  54.5657389  19.6248215  64.6117561  54.0807446  17.8202904  51.8442304
  54.3332967  17.2984426  51.0825767  53.1432005  17.6569050  51.9468988
  59.1250729  16.8238683  59.6517047  59.9113818  16.4058106  59.3007464
  59.3889433  17.7284775  59.8198696  59.2960806  22.2611533  54.3505704
  58.6606639  22.3346160  55.0626609  58.9658213  22.8505132  53.6724783
  53.8003735  19.7231010  54.0466679  53.6839993  19.0475914  54.7147763
  53.9105995  19.2363384  53.2298832  56.1435276  19.1841158  57.7513368
  55.7793483  18.6571779  58.4626290  57.0002392  18.7939627  57.5779854
  55.7840763  14.2131057  52.7474717  55.9515165  15.0811294  53.1145188
  55.5937932  14.3758339  51.8236006  51.9928577  19.1261833  60.4477252
  51.0679074  18.9938047  60.6554943  52.2412990  19.9056052  60.9447194
  55.7629983  16.6688715  53.7321384  55.6429609  17.1145766  54.5706864
  55.0682572  17.0174032  53.1734922  49.3537388  18.7695107  61.2821041
  49.4829769  19.0229585  62.1960452  48.6734840  19.3622815  60.9625696
  53.5236876  29.4392357  57.3811515  53.4460905  30.3900182  57.4599996
  52.9198519  29.0938229  58.0386441  61.4615050  17.1410188  54.5601718
  62.3732906  17.3737575  54.3849415  60.9524697  17.7247232  53.9976796
  60.0684632  22.1236006  61.9515299  59.4393494  22.2881721  61.2491367
  59.6810294  22.5377616  62.7226263  63.9473864  23.0590444  59.3059663
  63.2624902  23.4389346  58.7556696  64.0317713  23.6685771  60.0391611
  55.6212594  21.8610414  59.2165384  56.0850939  22.1398117  58.4270007
  55.3569392  20.9593859  59.0338475  52.5136675  21.4081896  62.1545148
  53.0838032  21.8369164  61.5162632  53.1044787  21.1264481  62.8529333
  54.5581480  17.9833567  56.0254949  55.2605523  18.4354611  56.4928876
  54.2262108  17.3417386  56.6534843  48.3006814  16.2417119  61.3272083
  47.5105868  16.4974648  60.8512194  48.7918061  17.0565457  61.4324124
  50.2521559  16.6061699  58.2855560  49.4552722  16.7180393  58.8039055
  50.0247151  16.9448351  57.4196450  46.5844517  16.4947610  63.7587074
  46.8352555  17.3794620  64.0244650  47.1204065  16.3152211  62.9862166
  55.7975244  24.7974509  56.1017055  55.6620919  25.6426045  56.5301903
  56.3385057  24.9993787  55.3382988  49.2504642  22.3149947  56.6744980
  49.7629162  23.1093198  56.8250544  49.9027355  21.6176238  56.6078581
  51.0599527  25.4315704  58.7567733  51.2366155  26.3533668  58.5688717
  51.8556360  25.1174123  59.1862113  52.1830842  26.9493878  64.7578075
  52.7338267  26.8210941  63.9855069  51.3442318  27.2488767  64.4072968
  47.2153559  20.6438602  57.4504550  48.0528781  21.0535610  57.2338258
  47.3931826  19.7038044  57.4204744  59.1117991  18.3113682  53.1388383
  58.5964614  19.0818287  53.3776771  58.8395299  17.6378819  53.7621445
  56.6965102  13.1563383  58.1973622  55.8406698  12.7670234  58.0179260
  57.1092054  13.2355344  57.3373407  64.0852265  21.0646037  55.0741557
  63.3081708  20.7257197  54.6296719  64.7643746  21.0698660  54.3996522
  58.9004294  16.1840775  54.9648164  58.5954429  16.4986924  55.8158308
  59.8534736  16.2622194  55.0075497  57.3450726  22.3430998  56.6141118
  56.8172087  21.6083757  56.3014356  56.8438228  23.1205674  56.3681087
  52.0769453  13.0050664  58.9747730  52.6513205  12.7825846  58.2420923
  52.6640436  13.0739359  59.7276331  52.4039040  15.0355125  52.9943615
  51.5676353  15.3729812  53.3152890  52.2643810  14.9004105  52.0570752
  54.3792121   9.8791913  57.7022799  53.7256533   9.5640930  57.0779414
  54.3372595   9.2567654  58.4282622  55.4903326  20.1611208  49.6176091
  54.5830388  19.9300462  49.8167240  55.9874358  19.3648827  49.8050073
  58.3971405  28.8708715  52.5372778  57.7233104  29.1740412  53.1457735
  58.7837227  29.6737796  52.1878235  58.3964909  17.7665262  57.1573127
  59.1436728  18.2786659  56.8480249  58.6656499  17.4449315  58.0177521
  56.6691559  20.2623803  54.1400082  55.7602779  19.9782836  54.2372551
  56.6986643  20.6822882  53.2803388  61.9010827  23.8730392  57.9091249
  61.4473154  23.0321302  57.9656440  61.2704794  24.5091791  58.2466029
  60.3443766  25.7106889  58.8441067  60.6366740  26.2711946  58.1253433
  60.8542387  26.0035450  59.5994226  47.2379730  17.9829317  58.1215284
  47.0404130  17.3898678  57.3966350  46.6826394  17.6781527  58.8391223
  55.2176453  17.8752424  60.2409877  55.2725063  16.9226260  60.1652353
  54.4067655  18.0311863  60.7251175  56.3667647  21.8032547  51.4788160
  55.9287077  21.0868406  51.0193797  57.1078088  22.0308661  50.9173252
  53.1568813  16.4929483  58.0000256  52.3436679  16.7923654  58.4065448
  53.6527808  16.0985172  58.7174738  55.3077391  26.4887240  59.9334520
  55.2653570  26.7148087  59.0043052  56.2240090  26.2550615  60.0820322
  64.4840762  20.0789744  57.5364479  64.3458661  20.2691340  56.6085668
  64.1276981  20.8409127  57.9932530  52.6482888  14.0647839  63.6161491
  53.2882267  13.9236598  62.9184454  51.8160419  13.7782352  63.2400093
  53.4243192  23.3650269  59.7296483  54.2183791  22.8700589  59.5279058
  52.7134884  22.8368132  59.3664189  58.2438036  25.7468365  64.0808851
  58.2975059  26.3159301  64.8486567  57.3752818  25.9170250  63.7162888
  49.7325955  17.5093351  55.8056236  48.8023544  17.4477807  56.0226198
  49.8283427  16.9869304  55.0092877  49.6511505  14.0348164  58.3934478
  49.9118322  14.9493497  58.2843638  50.4728677  13.5672606  58.5431090
  51.1236430  15.4485921  65.5633302  51.7959483  15.2403283  64.9145951
  50.2966216  15.2508007  65.1238534  56.0014468  23.9379291  63.4094320
  55.8625554  23.5698076  64.2820258  55.2129064  24.4526931  63.2378278
  56.5962620  29.0388388  54.7519857  56.7714376  28.5676431  55.5665479
  55.9095408  29.6654154  54.9801118  57.5519683  23.3160894  60.7983158
  57.2169516  23.2761664  61.6940808  57.0523629  22.6505610  60.3253568
  51.5263927  18.7228524  66.3235739  51.3883725  17.9908763  66.9247278
  52.4368851  18.6337424  66.0419927  60.4878875  20.6616928  51.0720218
  59.8708045  19.9363756  50.9753270  60.0195363  21.4226289  50.7287292
  51.1623705  32.1877751  61.5259717  51.4020303  32.8196275  62.2038736
  50.3192902  31.8365791  61.8125076  52.2777421  14.8802353  50.1941522
  51.4006887  14.7591153  49.8303769  52.7535174  14.0888431  49.9420411
  48.6014283  14.5569709  64.7168053  48.5172472  13.9495378  63.9818463
  47.7796989  15.0478727  64.7177549  55.6751567  27.9956873  63.9301221
  55.6021739  28.8011844  64.4420526  55.2328960  28.1948839  63.1049242
  55.4641347  27.2328643  57.4404042  54.6808869  27.7750323  57.5342267
  56.1634092  27.7502623  57.8398284  58.1350251  27.8943707  66.0859380
  58.8478223  28.5291172  66.0135281  57.6440279  27.9907573  65.2699381
  59.8567778  21.7994960  57.6576671  58.9224056  21.9196422  57.4881376
  60.0344446  20.8967426  57.3936681  55.3572966  15.1840655  59.8109932
  54.9870753  14.6311696  60.4990838  55.8532058  14.5798789  59.2584933
  53.1862164  25.6438150  66.9064950  53.8871624  26.2774633  67.0594345
  52.7157279  25.9852882  66.1460590  61.3116560  23.9856100  55.1912857
  61.5876404  23.8712695  56.1006732  60.4421059  23.5873585  55.1525031
  57.9470624  28.2342451  58.8345671  58.1293019  27.4164107  59.2973423
  58.7703610  28.4510143  58.3970561  58.2812790  27.1610636  56.0960720
  58.8100556  26.6503091  55.4830882  58.5441009  26.8453166  56.9606253
  48.7829882  25.1774505  63.8396053  49.3683319  24.4318193  63.9723957
  48.5854721  25.4878462  64.7232717  43.3747537  17.7480106  62.5600496
  43.4131636  17.2143696  63.3537614  42.8687830  17.2215311  61.9411473
  55.7773806  30.2469496  65.4541154  56.3292114  30.4101118  66.2190239
  56.1180000  30.8373934  64.7821179  47.0056115  16.4744208  55.6354428
  47.3009556  15.5654886  55.5821481  46.1044150  16.4531947  55.3135430
  58.9142193  28.1951472  62.4404836  58.7893333  27.3941212  61.9315782
  59.5721284  28.6897665  61.9518806  50.5350362  14.5500204  61.6181976
  49.8136947  15.1636172  61.4789450  51.3243617  15.0857969  61.5398622
  48.7343956  14.1558306  55.7593753  48.4056662  13.2755684  55.5768859
  49.0883327  14.1005974  56.6470142  57.9823535  25.7913208  60.2688738
  57.8348497  24.8629916  60.4496308  58.8077029  25.8133299  59.7845814
  51.8485779  14.4431275  56.1269230  52.1881852  14.9717197  55.4047839
  52.2957900  14.7811681  56.9027797  61.5857657  26.6141767  61.3553611
  62.5104204  26.4084628  61.2178062  61.4172960  26.3658168  62.2642953
  53.8353926  12.9405897  54.3262523  54.5562289  13.3187150  53.8226240
  53.2119231  13.6594774  54.4297501  57.9785049  13.6451046  55.2620856
  58.1948664  14.5275684  54.9609684  57.4979116  13.2537259  54.5326498
  52.7184271  16.6036759  61.8391600  52.5728851  16.9177062  62.7315882
  52.2409474  17.2221659  61.2862499  61.3752973  27.1327434  56.7115703
  61.5489851  26.5673857  55.9589555  61.8681864  27.9328329  56.5295192
  47.1929933  19.1442103  64.7779261  46.6483401  19.9201911  64.9099536
  48.0709283  19.4912908  64.6198383  53.9817550  12.4753687  57.1560060
  54.1033461  11.5470334  57.3550947  53.6919592  12.4892373  56.2438375
  62.3628146  26.4494199  53.8112601  63.0579050  27.0700891  54.0299915
  62.7051296  25.5989550  54.0864979  47.9795955  18.2712000  67.6709418
  47.2377691  18.4194635  68.2574049  47.6588699  18.5320265  66.8076168
  64.2619569  23.8993904  55.3399932  64.7870893  24.2381177  54.6149252
  64.1741921  22.9640920  55.1563066  55.9239617  27.8127978  67.4689808
  56.2326744  27.5677125  68.3412508  56.7215099  28.0174616  66.9808678
  55.9460229  29.9665888  59.6995185  55.5065220  29.4742266  60.3928041
  56.6968346  29.4238855  59.4587260  48.4252568  26.1577428  59.7019813
  49.2510588  25.8581200  59.3218456  48.0746620  25.3885051  60.1509602
  53.3934102  25.5103897  61.7717486  52.7714111  24.8474602  61.4719714
  54.0638968  25.5365029  61.0891134  46.6261173  24.0763755  60.6608746
  45.7893082  23.6485929  60.4792748  46.5984819  24.2696198  61.5979538
  52.9547608  24.0607820  55.2475947  53.1035729  24.7443284  54.5942620
  53.7614052  24.0412910  55.7625403  50.7100241  20.0872998  56.2537016
  50.4646283  19.1835328  56.4517226  50.8796156  20.0890148  55.3116494
  49.9795889  15.8201355  53.7523177  49.2865134  15.8945710  53.0963213
  49.7347641  15.0561699  54.2744694  56.4543014  26.5555950  52.7187694
  55.8816981  27.1746138  52.2658166  57.0275808  27.1055312  53.2527616
  59.6740274  26.8393101  53.8496277  60.6070947  26.7738662  54.0529152
  59.5863487  27.6749367  53.3910809  62.3028290  26.1558971  50.8100224
  62.2241922  25.8218835  51.7035982  63.1237957  26.6480739  50.8091697
  56.8389812  17.8916763  50.0603747  57.7848917  17.7622971  50.1292165
  56.4604057  17.1531425  50.5373175  55.0232730  15.8166740  49.9958632
  54.1164185  15.5199852  50.0721346  55.3008711  15.5196558  49.1292918
  45.9410670  17.1373103  60.4457679  45.6213454  16.2838411  60.1532053
  45.3944098  17.3521681  61.2015646  49.7190578  19.8535544  64.1627185
  49.9376587  20.7852652  64.1815219  50.1316351  19.4943518  64.9481989
  56.6394795  10.3603629  56.1502873  55.8295524  10.0150714  56.5258120
  57.3279212  10.0511173  56.7390485  53.7931514  12.6753675  50.1370611
  54.6550678  13.0008573  50.3966429  53.9781858  11.8885171  49.6243677
  45.8098930  20.7576015  62.4150800  45.1162401  20.3429967  61.9020755
  46.5571921  20.7996551  61.8184219  47.7235673  20.6894268  60.2916815
  47.7006361  20.7881956  59.3398698  48.0336309  21.5359419  60.6133981
  50.3823050  22.7470423  64.4063429  51.3366304  22.7154366  64.3393361
  50.1835574  22.2861047  65.2213655  50.9722433  21.3171539  66.9734227
  51.7915322  21.8115618  66.9969064  51.2459240  20.4003508  66.9451795
  60.7289029  13.7082292  56.3362183  59.8414884  13.9931942  56.1182377
  61.1443018  13.5476055  55.4889459  48.7373279  28.2890043  61.4233627
  48.6027747  27.5290444  60.8571625  48.3205341  29.0130943  60.9562416
  59.8732242  23.4726966  50.4310203  60.5768092  23.6776969  51.0467858
  59.1494891  24.0403728  50.6959286  60.7030053  19.2236828  56.5512473
  60.6465254  19.6805379  55.7120105  61.2558395  18.4627512  56.3735316
  51.8942405  29.1859360  61.6352070  51.7774789  30.1304792  61.5330760
  51.0734851  28.8832921  62.0237869  61.7818940  23.9109496  52.4808663
  62.6164544  23.4790694  52.2986137  61.6203283  23.7391509  53.4085557
  61.4364832  20.4141609  53.8465002  61.3813636  20.2485880  52.9053446
  60.8110887  21.1217642  54.0027192  46.2257347  15.6509673  67.6726424
  46.8716210  15.1408627  68.1613649  46.0174498  16.3878355  68.2469849
  54.7460957   9.9149718  53.4250320  54.7339627  10.8591558  53.5818591
  55.6384379   9.7319863  53.1309782  52.9196919  29.8387622  64.8507998
  53.8224166  29.8711232  65.1674493  52.6934289  28.9088073  64.8654334
  54.6750521  28.5918608  61.5118077  53.7246152  28.5920470  61.3982449
  54.9783007  27.8451343  60.9954112  67.2192921  34.3806575  62.5125364
  66.8811433  34.2647639  61.6245899  68.0882689  33.9797740  62.4926370
  63.0779737  36.2342051  58.5022255  62.5144602  36.1431988  57.7338543
  62.9632132  35.4141956  58.9824748  60.6244169  37.7293243  61.3406475
  61.4165461  37.3884067  60.9252775  60.8640819  37.8388218  62.2608629
  62.5834923  36.9902156  54.2123854  63.3565799  36.4431143  54.0736730
  62.9360321  37.8546405  54.4238316  64.9201200  33.1494822  51.8442304
  65.1726721  32.6276343  51.0825767  63.9825759  32.9860968  51.9468988
  64.6397489  35.0522928  54.0466679  64.5233747  34.3767832  54.7147763
  64.7499749  34.5655302  53.2298832  66.9829030  34.5133075  57.7513368
  66.6187237  33.9863696  58.4626290  67.8396146  34.1231544  57.5779854
  66.6234517  29.5422975  52.7474717  66.7908919  30.4103211  53.1145188
  66.4331686  29.7050257  51.8236006  62.8322332  34.4553751  60.4477252
  61.9072828  34.3229965  60.6554943  63.0806745  35.2347970  60.9447194
  66.6023738  31.9980632  53.7321384  66.4823363  32.4437683  54.5706864
  65.9076326  32.3465950  53.1734922  60.1931143  34.0987024  61.2821041
  60.3223524  34.3521503  62.1960452  59.5128594  34.6914732  60.9625696
  64.3630630  44.7684274  57.3811515  64.2854660  45.7192099  57.4599996
  63.7592274  44.4230147  58.0386441  66.4606348  37.1902332  59.2165384
  66.9244694  37.4690035  58.4270007  66.1963146  36.2885777  59.0338475
  63.3530429  36.7373814  62.1545148  63.9231786  37.1661082  61.5162632
  63.9438541  36.4556398  62.8529333  65.3975234  33.3125485  56.0254949
  66.0999278  33.7646528  56.4928876  65.0655863  32.6709303  56.6534843
  59.1400568  31.5709037  61.3272083  58.3499622  31.8266566  60.8512194
  59.6311816  32.3857375  61.4324124  61.0915314  31.9353616  58.2855560
  60.2946477  32.0472311  58.8039055  60.8640906  32.2740269  57.4196450
  57.4238271  31.8239528  63.7587074  57.6746310  32.7086538  64.0244650
  57.9597820  31.6444129  62.9862166  66.6368999  40.1266427  56.1017055
  66.5014674  40.9717963  56.5301903  67.1778811  40.3285705  55.3382988
  60.0898396  37.6441865  56.6744980  60.6022917  38.4385115  56.8250544
  60.7421109  36.9468156  56.6078581  61.8993281  40.7607621  58.7567733
  62.0759909  41.6825586  58.5688717  62.6950115  40.4466041  59.1862113
  58.0547313  35.9730519  57.4504550  58.8922535  36.3827528  57.2338258
  58.2325581  35.0329962  57.4204744  67.5358856  28.4855301  58.1973622
  66.6800453  28.0962151  58.0179260  67.9485808  28.5647262  57.3373407
  68.1844480  37.6722916  56.6141118  67.6565842  36.9375675  56.3014356
  67.6831983  38.4497592  56.3681087  62.9163208  28.3342582  58.9747730
  63.4906960  28.1117763  58.2420923  63.5034190  28.4031276  59.7276331
  63.2432795  30.3647043  52.9943615  62.4070107  30.7021729  53.3152890
  63.1037565  30.2296023  52.0570752  65.2185876  25.2083831  57.7022799
  64.5650288  24.8932848  57.0779414  65.1766350  24.5859571  58.4282622
  66.3297080  35.4903126  49.6176091  65.4224142  35.2592379  49.8167240
  66.8268112  34.6940745  49.8050073  67.5085314  35.5915721  54.1400082
  66.5996533  35.3074753  54.2372551  67.5380398  36.0114799  53.2803388
  58.0773484  33.3121235  58.1215284  57.8797884  32.7190596  57.3966350
  57.5220148  33.0073445  58.8391223  66.0570208  33.2044341  60.2409877
  66.1118818  32.2518178  60.1652353  65.2461410  33.3603780  60.7251175
  67.2061402  37.1324464  51.4788160  66.7680832  36.4160323  51.0193797
  67.9471843  37.3600579  50.9173252  63.9962568  31.8221401  58.0000256
  63.1830433  32.1215572  58.4065448  64.4921562  31.4277090  58.7174738
  63.4876643  29.3939757  63.6161491  64.1276022  29.2528516  62.9184454
  62.6554173  29.1074270  63.2400093  64.2636947  38.6942187  59.7296483
  65.0577545  38.1992507  59.5279058  63.5528639  38.1660050  59.3664189
  60.5719710  32.8385269  55.8056236  59.6417298  32.7769724  56.0226198
  60.6677182  32.3161221  55.0092877  60.4905259  29.3640082  58.3934478
  60.7512076  30.2785415  58.2843638  61.3122431  28.8964524  58.5431090
  61.9630184  30.7777839  65.5633302  62.6353238  30.5695201  64.9145951
  61.1359971  30.5799925  65.1238534  67.4356374  44.3680305  54.7519857
  67.6108130  43.8968349  55.5665479  66.7489162  44.9946072  54.9801118
  63.1171175  30.2094270  50.1941522  62.2400642  30.0883071  49.8303769
  63.5928928  29.4180349  49.9420411  54.6373315  34.9971430  60.2883029
  55.3244355  34.6833160  59.7004044  54.4821444  35.9012795  60.0150281
  59.4408037  29.8861627  64.7168053  59.3566226  29.2787296  63.9818463
  58.6190744  30.3770645  64.7177549  66.3035101  42.5620561  57.4404042
  65.5202623  43.1042241  57.5342267  67.0027846  43.0794540  57.8398284
  66.1966720  30.5132573  59.8109932  65.8264508  29.9603613  60.4990838
  66.6925813  29.9090707  59.2584933  62.4762292  43.5417671  58.8558495
  61.8072667  44.0263798  58.3722536  62.3375162  43.7886891  59.7701874
  54.2141291  33.0772023  62.5600496  54.2525391  32.5435614  63.3537614
  53.7081584  32.5507229  61.9411473  57.8449869  31.8036126  55.6354428
  58.1403310  30.8946804  55.5821481  56.9437905  31.7823865  55.3135430
  61.3744116  29.8792122  61.6181976  60.6530702  30.4928090  61.4789450
  62.1637372  30.4149887  61.5398622  59.5737711  29.4850223  55.7593753
  59.2450417  28.6047602  55.5768859  59.9277081  29.4297892  56.6470142
  62.6879534  29.7723193  56.1269230  63.0275606  30.3009114  55.4047839
  63.1351654  30.1103599  56.9027797  64.6747681  28.2697815  54.3262523
  65.3956043  28.6479067  53.8226240  64.0512985  28.9886691  54.4297501
  68.8178804  28.9742964  55.2620856  69.0342418  29.8567601  54.9609684
  68.3372871  28.5829177  54.5326498  63.5578025  31.9328677  61.8391600
  63.4122606  32.2468980  62.7315882  63.0803229  32.5513577  61.2862499
  58.0323687  34.4734021  64.7779261  57.4877155  35.2493829  64.9099536
  58.9103037  34.8204826  64.6198383  64.8211304  27.8045605  57.1560060
  64.9427215  26.8762251  57.3550947  64.5313346  27.8184291  56.2438375
  59.2646323  41.4869346  59.7019813  60.0904343  41.1873118  59.3218456
  58.9140375  40.7176969  60.1509602  57.4654928  39.4055673  60.6608746
  56.6286836  38.9777847  60.4792748  57.4378573  39.5988116  61.5979538
  63.7941363  39.3899738  55.2475947  63.9429483  40.0735202  54.5942620
  64.6007806  39.3704828  55.7625403  61.5493996  35.4164915  56.2537016
  61.3040038  34.5127245  56.4517226  61.7189910  35.4182066  55.3116494
  60.8189643  31.1493273  53.7523177  60.1258888  31.2237628  53.0963213
  60.5741395  30.3853617  54.2744694  67.2936768  41.8847868  52.7187694
  66.7210736  42.5038055  52.2658166  67.8669562  42.4347230  53.2527616
  67.6783567  33.2208681  50.0603747  68.6242672  33.0914889  50.1292165
  67.2997812  32.4823343  50.5373175  65.8626484  31.1458657  49.9958632
  64.9557940  30.8491770  50.0721346  66.1402465  30.8488475  49.1292918
  56.7804425  32.4665021  60.4457679  56.4607209  31.6130329  60.1532053
  56.2337853  32.6813599  61.2015646  60.5584332  35.1827462  64.1627185
  60.7770342  36.1144570  64.1815219  60.9710106  34.8235436  64.9481989
  67.4788550  25.6895547  56.1502873  66.6689278  25.3442632  56.5258120
  68.1672967  25.3803091  56.7390485  64.6325269  28.0045593  50.1370611
  65.4944433  28.3300491  50.3966429  64.8175613  27.2177088  49.6243677
  56.6492685  36.0867932  62.4150800  55.9556156  35.6721885  61.9020755
  57.3965676  36.1288469  61.8184219  58.5629427  36.0186186  60.2916815
  58.5400115  36.1173873  59.3398698  58.8730064  36.8651337  60.6133981
  57.0651101  30.9801591  67.6726424  57.7109965  30.4700545  68.1613649
  56.8568252  31.7170273  68.2469849  65.5854712  25.2441636  53.4250320
  65.5733382  26.1883475  53.5818591  66.4778134  25.0611781  53.1309782
  68.6843624  47.1328043  55.6354428  68.9797065  46.2238722  55.5821481
  67.7831659  47.1115783  55.3135430  53.5236877   6.4454479  44.1056822
  53.4460906   7.3962304  44.1845302  52.9198520   6.1000352  44.7631748
  51.1623707   9.1939873  48.2505024  51.4020305   9.8258397  48.9284042
  50.3192903   8.8427913  48.5370383  51.6368539   5.2187875  45.5803802
  50.9678914   5.7034003  45.0967842  51.4981408   5.4657096  46.4947181
  55.7773807   7.2531619  52.1786461  56.3292115   7.4163240  52.9435546
  56.1180001   7.8436057  51.5066485  55.9460231   6.9728010  46.4240491
  55.5065221   6.4804389  47.1173348  56.6968348   6.4300978  46.1832567
  48.7373280   5.2952165  48.1478934  48.6027748   4.5352566  47.5816932
  48.3205343   6.0193065  47.6807723  51.8942406   6.1921482  48.3597377
  51.7774791   7.1366915  48.2576067  51.0734853   5.8895044  48.7483176
  52.9196920   6.8449744  51.5753305  53.8224167   6.8773355  51.8919800
  52.6934291   5.9150195  51.5899641  67.2192922  11.3868697  49.2370671
  66.8811434  11.2709762  48.3491206  68.0882690  10.9859862  49.2171677
  63.0779738  13.2404174  45.2267562  62.5144603  13.1494111  44.4583849
  62.9632133  12.4204078  45.7070054  60.6244170  14.7355365  48.0651782
  61.4165462  14.3946190  47.6498081  60.8640820  14.8450340  48.9853935
  62.5834924  13.9964279  40.9369161  63.3565800  13.4493266  40.7982037
  62.9360323  14.8608528  41.1483622  64.4219966  15.3240661  54.1436060
  64.1309832  16.2286292  54.0282727  65.0576951  15.3657189  54.8580130
  65.3476173  12.7017509  50.7337420  65.9439746  12.4773532  50.0194383
  65.4051145  11.9602255  51.3362868  64.9201202  10.1556945  38.5687611
  65.1726722   9.6338466  37.8071074  63.9825761   9.9923090  38.6714294
  64.6397490  12.0585051  40.7711986  64.5233749  11.3829954  41.4393070
  64.7499750  11.5717425  39.9544139  66.9829031  11.5195198  44.4758675
  66.6187239  10.9925819  45.1871596  67.8396147  11.1293667  44.3025160
  62.8322333  11.4615873  47.1722558  61.9072829  11.3292087  47.3800250
  63.0806746  12.2410093  47.6692501  60.1931144  11.1049147  48.0066347
  60.3223525  11.3583626  48.9205759  59.5128595  11.6976855  47.6871002
  64.3630631  21.7746397  44.1056822  64.2854661  22.7254222  44.1845302
  63.7592275  21.4292269  44.7631748  66.4606350  14.1964455  45.9410691
  66.9244695  14.4752158  45.1515313  66.1963148  13.2947899  45.7583782
  63.3530431  13.7435936  48.8790454  63.9231788  14.1723205  48.2407939
  63.9438542  13.4618521  49.5774640  65.3975236  10.3187607  42.7500256
  66.0999279  10.7708651  43.2174182  65.0655864   9.6771426  43.3780149
  59.1400570   8.5771160  48.0517390  58.3499624   8.8328688  47.5757500
  59.6311817   9.3919498  48.1569430  61.0915315   8.9415739  45.0100866
  60.2946478   9.0534433  45.5284362  60.8640907   9.2802391  44.1441757
  57.4238273   8.8301650  50.4832380  57.6746311   9.7148660  50.7489956
  57.9597821   8.6506252  49.7107472  66.6369000  17.1328550  42.8262361
  66.5014675  17.9780085  43.2547209  67.1778813  17.3347827  42.0628295
  60.0898398  14.6503988  43.3990286  60.6022918  15.4447238  43.5495851
  60.7421110  13.9530278  43.3323888  61.8993282  17.7669744  45.4813040
  62.0759911  18.6887709  45.2934023  62.6950116  17.4528163  45.9107419
  63.0224598  19.2847918  51.4823382  63.5732023  19.1564981  50.7100376
  62.1836074  19.5842807  51.1318275  58.0547314  12.9792642  44.1749857
  58.8922536  13.3889650  43.9583565  58.2325582  12.0392084  44.1450051
  68.1844482  14.6785038  43.3386425  67.6565843  13.9437798  43.0259663
  67.6831984  15.4559714  43.0926393  66.3297082  12.4965248  36.3421398
  65.4224143  12.2654502  36.5412547  66.8268114  11.7002868  36.5295380
  67.5085315  12.5977843  40.8645388  66.5996534  12.3136876  40.9617858
  67.5380399  13.0176922  40.0048695  58.0773486  10.3183357  44.8460590
  57.8797885   9.7252718  44.1211657  57.5220150  10.0135568  45.5636529
  66.0570209  10.2106464  46.9655184  66.1118819   9.2580300  46.8897660
  65.2461411  10.3665903  47.4496482  67.2061403  14.1386587  38.2033467
  66.7680833  13.4222446  37.7439104  67.9471844  14.3662702  37.6418558
  66.1471147  18.8241281  46.6579827  66.1047326  19.0502127  45.7288359
  67.0633846  18.5904655  46.8065628  64.2636948  15.7004310  46.4541790
  65.0577546  15.2054630  46.2524365  63.5528640  15.1722173  46.0909495
  69.0831792  18.0822405  50.8054157  69.1368815  18.6513341  51.5731873
  68.2146574  18.2524290  50.4408195  60.5719711   9.8447391  42.5301543
  59.6417299   9.7831847  42.7471505  60.6677183   9.3223344  41.7338184
  66.8408224  16.2733332  50.1339627  66.7019309  15.9052116  51.0065565
  66.0522820  16.7880971  49.9623585  67.4356376  21.3742428  41.4765163
  67.6108131  20.9030471  42.2910786  66.7489164  22.0008194  41.7046424
  68.3913439  15.6514934  47.5228465  68.0563272  15.6115704  48.4186115
  67.8917385  14.9859650  47.0498875  62.3657683  11.0582564  53.0481046
  62.2277481  10.3262803  53.6492585  63.2762606  10.9691464  52.7665234
  62.0017461  24.5231791  48.2505024  62.2414059  25.1550315  48.9284042
  61.1586657  24.1719831  48.5370383  54.6373317  12.0033553  47.0128336
  55.3244356  11.6895283  46.4249351  54.4821445  12.9074917  46.7395587
  66.5145323  20.3310913  50.6546528  66.4415494  21.1365885  51.1665832
  66.0722716  20.5302879  49.8294549  66.3035102  19.5682683  44.1649349
  65.5202624  20.1104363  44.2587574  67.0027848  20.0856663  44.5643590
  64.0255920  17.9792191  53.6310257  64.7265379  18.6128674  53.7839651
  63.5551035  18.3206922  52.8705896  59.6223638  17.5128546  50.5641360
  60.2077075  16.7672234  50.6969264  59.4248476  17.8232502  51.4478024
  54.2141293  10.0834146  49.2845803  54.2525392   9.5497737  50.0782921
  53.7081586   9.5569351  48.6656780  66.6167562  22.5823537  52.1786461
  67.1685870  22.7455158  52.9435546  66.9573755  23.1727974  51.5066485
  63.5578026   8.9390799  48.5636907  63.4122607   9.2531102  49.4561188
  63.0803230   9.5575700  48.0107805  58.0323689  11.4796144  51.5024568
  57.4877157  12.2555952  51.6344842  58.9103038  11.8266948  51.3443689
  58.8189710  10.6066040  54.3954725  58.0771447  10.7548675  54.9819355
  58.4982455  10.8674306  53.5321474  66.7633373  20.1482018  54.1935115
  67.0720500  19.9031165  55.0657814  67.5608855  20.3528657  53.7053985
  66.7853985  22.3019928  46.4240491  66.3458975  21.8096307  47.1173348
  67.5362102  21.7592896  46.1832567  59.2646324  18.4931469  46.4265119
  60.0904344  18.1935241  46.0463763  58.9140376  17.7239091  46.8754908
  64.2327857  17.8457937  48.4962793  63.6107867  17.1828642  48.1965021
  64.9032724  17.8719069  47.8136441  57.4654929  16.4117795  47.3854053
  56.6286838  15.9839970  47.2038054  57.4378575  16.6050239  48.3224844
  63.7941364  16.3961860  41.9721254  63.9429485  17.0797325  41.3187926
  64.6007808  16.3766950  42.4870709  61.5493997  12.4227038  42.9782323
  61.3040039  11.5189368  43.1762533  61.7189912  12.4244188  42.0361801
  60.8189645   8.1555396  40.4768484  60.1258890   8.2299751  39.8208520
  60.5741397   7.3915739  40.9990001  67.2936770  18.8909991  39.4433001
  66.7210737  19.5100178  38.9903473  67.8669563  19.4409352  39.9772923
  56.7804426   9.4727143  47.1702985  56.4607210   8.6192452  46.8777359
  56.2337854   9.6875721  47.9260953  60.5584333  12.1889584  50.8872492
  60.7770343  13.1206692  50.9060526  60.9710107  11.8297559  51.6727296
  56.6492686  13.0930055  49.1396107  55.9556157  12.6784008  48.6266061
  57.3965677  13.1350591  48.5429526  58.5629428  13.0248309  47.0162122
  58.5400116  13.1235996  46.0644005  58.8730065  13.8713459  47.3379288
  61.2216806  15.0824464  51.1308736  62.1760060  15.0508406  51.0638668
  61.0229330  14.6215087  51.9458962  61.8116188  13.6525580  53.6979534
  62.6309077  14.1469658  53.7214371  62.0852996  12.7357548  53.6697101
  59.5767035  20.6244083  48.1478934  59.4421503  19.8644484  47.5816932
  59.1599097  21.3484983  47.6807723  62.7336161  21.5213400  48.3597377
  62.6168545  22.4658833  48.2576067  61.9128607  21.2186962  48.7483176
  57.0651103   7.9863714  54.3971731  57.7109966   7.4762668  54.8858956
  56.8568254   8.7232395  54.9715156  63.7590675  22.1741662  51.5753305
  64.6617922  22.2065272  51.8919800  63.5328045  21.2442113  51.5899641
  65.5144277  20.9272649  48.2363384  64.5639908  20.9274510  48.1227756
  65.8176763  20.1805383  47.7199418  68.2632027  24.1593568  50.4832380
  68.5140065  25.0440578  50.7489956  68.7991575  23.9798169  49.7107472
  68.9167240  25.6475275  44.8460590  68.7191640  25.0544636  44.1211657
  68.3613904  25.3427485  45.5636529  65.4767071  27.3325470  47.0128336
  66.1638111  27.0187200  46.4249351  65.3215200  28.2366835  46.7395587
  65.0535047  25.4126064  49.2845803  65.0919147  24.8789654  50.0782921
  64.5475340  24.8861269  48.6656780  68.6843625  24.1390166  42.3599734
  68.9797066  23.2300844  42.3066788  67.7831661  24.1177905  42.0380737
  68.3048684  31.7409713  47.3854053  67.4680592  31.3131887  47.2038054
  68.2772329  31.9342156  48.3224844  67.6198180  24.8019061  47.1702985
  67.3000965  23.9484369  46.8777359  67.0731608  25.0167639  47.9260953
  67.4886440  28.4221972  49.1396107  66.7949912  28.0075925  48.6266061
  68.2359431  28.4642509  48.5429526  67.9044857  23.3155631  54.3971731
  68.5503721  22.8054585  54.8858956  67.6962008  24.0524313  54.9715156
  15.0396386  36.5354675  65.8127468  14.3658084  36.8386372  66.4212426
  15.4262208  37.3383755  65.4632925  13.2387601  36.7034347  68.0274547
  13.4139356  36.2322391  68.8420170  12.5520389  37.3300114  68.2555808
  17.1303856  28.3262888  64.3474908  16.5133026  27.6009716  64.2507961
  16.6620344  29.0872248  64.0041982  19.0053126  34.1140159  67.0867291
  19.7004031  34.7346851  67.3054606  19.3476276  33.2635510  67.3619669
  20.9044549  31.5639864  68.6154622  21.4295874  31.9027137  67.8903942
  20.8166902  30.6286879  68.4317757  13.0967995  34.2201910  65.9942385
  12.5241962  34.8392097  65.5412857  13.6700788  34.7701272  66.5282307
  16.3165255  34.5039060  67.1250967  17.2495928  34.4384622  67.3283842
  16.2288467  35.3395327  66.6665500  18.9453271  33.8204931  64.0854915
  18.8666903  33.4864794  64.9790672  19.7662938  34.3126699  64.0846387
  16.5157223  31.1372926  63.7064893  17.2193073  31.3422929  64.3222548
  15.7919872  31.7049688  63.9713976  23.8617902  42.0452535  75.7880054
  23.5236413  41.9293599  74.9000589  24.7307670  41.6443700  75.7681060
  19.7204717  43.8988011  71.7776945  19.1569583  43.8077948  71.0093233
  19.6057113  43.0787915  72.2579438  25.3004276  47.5658979  67.0891410
  24.6492256  48.1513059  66.7025424  26.0948639  48.0965174  67.1486448
  19.2259903  44.6548116  67.4878545  19.9990779  44.1077103  67.3491420
  19.5785302  45.5192365  67.6993006  21.5626181  40.8140782  65.1196994
  21.8151702  40.2922303  64.3580457  20.6250740  40.6506927  65.2223678
  26.6069464  39.8176560  72.9271738  27.3932553  39.3995983  72.5762155
  26.8708168  40.7222652  73.0953386  26.7779541  45.2549411  67.6260395
  26.1425374  45.3284037  68.3381299  26.4476948  45.8443009  66.9479474
  32.0077891  39.7551793  73.8304716  32.7403063  39.1851010  74.0642546
  31.2517247  39.3673394  74.2711222  23.6254011  42.1779035  71.0268059
  23.2612218  41.6509656  71.7380980  24.4821127  41.7877504  70.8534544
  23.2659498  37.2068935  66.0229407  23.4333900  38.0749171  66.3899878
  23.0756667  37.3696216  65.0990696  29.4231975  38.1868454  75.3692675
  28.5148852  38.1183862  75.0751436  29.3719571  38.6640399  76.1974500
  23.2448719  39.6626592  67.0076074  23.1248344  40.1083643  67.8461554
  22.5501307  40.0111910  66.4489612  28.9433785  40.1348065  67.8356408
  29.8551641  40.3675452  67.6604106  28.4343432  40.7185110  67.2731487
  23.1031329  44.8548292  72.4920075  23.5669675  45.1335995  71.7024697
  22.8388127  43.9531736  72.3093165  22.0400215  40.9771444  69.3009640
  22.7424258  41.4292488  69.7683566  21.7080844  40.3355263  69.9289533
  17.7340294  39.5999576  71.5610250  16.9371458  39.7118270  72.0793746
  17.5065887  39.9386228  70.6951141  23.2793980  47.7912387  69.3771745
  23.1439655  48.6363923  69.8056593  23.8203792  47.9931665  68.6137679
  26.5936726  41.3051560  66.4143074  26.0783349  42.0756164  66.6531461
  26.3214034  40.6316696  67.0376135  24.1783837  36.1501261  71.4728312
  23.3225433  35.7608111  71.2933951  24.5910789  36.2293221  70.6128097
  31.5671000  44.0583915  68.3496247  30.7900443  43.7195074  67.9051409
  32.2462481  44.0636538  67.6751212  26.3823029  39.1778652  68.2402855
  26.0773165  39.4924801  69.0912998  27.3353471  39.2560072  68.2830188
  24.8269461  45.3368875  69.8895809  24.2990823  44.6021635  69.5769046
  24.3256964  46.1143552  69.6435777  28.6167766  41.8862268  73.0566797
  29.1299648  42.5192260  73.5588506  29.2668990  41.2863464  72.6910157
  19.8857776  38.0293003  66.2698305  19.0495088  38.3667689  66.5907580
  19.7462545  37.8941982  65.3325442  22.9722061  43.1549086  62.8930782
  22.0649123  42.9238339  63.0921931  23.4693093  42.3586705  63.0804763
  25.8790140  51.8646593  65.8127468  25.2051839  52.1678289  66.4212426
  26.2655962  52.6675673  65.4632925  25.0948597  39.3611724  75.3025137
  24.1771158  39.5826671  75.1446825  25.5108740  39.4358034  74.4436845
  25.8783644  40.7603140  70.4327818  26.6255463  41.2724537  70.1234940
  26.1475234  40.4387192  71.2932211  24.1510295  43.2561680  67.4154772
  23.2421514  42.9720713  67.5127242  24.1805378  43.6760759  66.5558079
  29.3829562  46.8668270  71.1845939  28.9291889  46.0259180  71.2411130
  28.7523529  47.5029668  71.5220720  28.3262482  37.7960256  72.4146607
  27.5885238  37.2837642  72.7456849  28.5789255  37.3560638  71.6029884
  22.6995189  40.8690301  73.5164567  22.7543798  39.9164137  73.4407044
  21.8886391  41.0249740  74.0005866  23.8486382  44.7970424  64.7542850
  23.4105812  44.0806283  64.2948488  24.5896823  45.0246539  64.1927942
  20.6387549  39.4867361  71.2754946  19.8255414  39.7861531  71.6820138
  21.1346543  39.0923050  71.9929428  31.9659497  43.0727621  70.8119169
  31.8277396  43.2629217  69.8840358  31.6095716  43.8347004  71.2687220
  17.2144691  40.5031228  69.0810926  16.2842279  40.4415684  69.2980888
  17.3102163  39.9807181  68.2847567  24.0781355  52.0326265  68.0274547
  24.2533111  51.5614308  68.8420170  23.3914143  52.6592031  68.2555808
  27.9697610  43.6554806  64.3474908  27.3526781  42.9301634  64.2507961
  27.5014099  44.4164166  64.0041982  19.7596156  37.8740230  63.4696212
  18.8825622  37.7529031  63.1058459  20.2353909  37.0826308  63.2175101
  22.9460082  50.2266520  70.7158733  22.1627604  50.7688201  70.8096957
  23.6452827  50.7440500  71.1152974  26.2556732  36.0361150  73.3592938
  26.7525432  35.2831112  73.0394008  25.4843714  36.0725466  72.7936147
  27.3386513  44.7932837  70.9331362  26.4042792  44.9134300  70.7636066
  27.5163181  43.8905304  70.6691371  30.7259064  40.6350156  71.4681396
  31.1919516  41.4678148  71.3941698  31.1766565  40.1695138  72.1726654
  28.7935295  46.9793978  68.4667548  29.0695139  46.8650572  69.3761422
  27.9239794  46.5811462  68.4279721  25.7631525  50.1548514  69.3715410
  26.2919291  49.6440968  68.7585572  26.0259744  49.8391044  70.2360943
  14.4874850  39.4682085  68.9109118  14.7828291  38.5592764  68.8576172
  13.5862886  39.4469825  68.5890120  16.2162691  37.1496183  69.0348443
  15.8875398  36.2693562  68.8523549  16.5702062  37.0943852  69.9224832
  19.3304515  37.4369153  69.4023921  19.6700587  37.9655074  68.6802529
  19.7776635  37.7749559  70.1782487  21.3172662  35.9343774  67.6017214
  22.0381024  36.3125027  67.0980930  20.6937966  36.6532651  67.7052191
  25.4603785  36.6388923  68.5375546  25.6767399  37.5213561  68.2364374
  24.9797852  36.2475137  67.8081188  21.4636285  35.4691565  70.4314750
  21.5852196  34.5408211  70.6305638  21.1738327  35.4830251  69.5193066
  34.7111100  42.8901735  71.6060693  35.1542246  42.1409060  71.2079816
  33.8337610  42.8811871  71.2234425  29.8446881  49.4432076  67.0867291
  30.5397785  50.0638769  67.3054606  30.1870031  48.5927427  67.3619669
  31.7438304  46.8931782  68.6154622  32.2689628  47.2319055  67.8903942
  31.6560657  45.9578797  68.4317757  20.4366344  47.0545697  68.5230637
  20.5854464  47.7381162  67.8697310  21.2432787  47.0350788  69.0380093
  18.1918977  43.0810875  69.5291706  17.9465019  42.1773205  69.7271916
  18.3614891  43.0828026  68.5871184  17.4614624  38.8139233  67.0277868
  16.7683869  38.8883588  66.3717904  17.2166376  38.0499576  67.5499385
  23.9361749  49.5493828  65.9942385  23.3635716  50.1684015  65.5412857
  24.5094543  50.0993190  66.5282307  27.1559009  49.8330978  67.1250967
  28.0889682  49.7676540  67.3283842  27.0682222  50.6687245  66.6665500
  29.7847026  49.1496848  64.0854915  29.7060657  48.8156712  64.9790672
  30.6056693  49.6418616  64.0846387  24.3208548  40.8854641  63.3358437
  25.2667653  40.7560849  63.4046855  23.9422793  40.1469303  63.8127865
  22.5051465  38.8104617  63.2713322  21.5982920  38.5137730  63.3476036
  22.7827446  38.5134435  62.4047609  24.1213531  33.3541507  69.4257564
  23.3114259  33.0088592  69.8012810  24.8097948  33.0449050  70.0145175
  26.0504079  32.4319554  71.0481860  26.6035118  32.8515007  71.7071883
  26.2874165  31.5055302  71.0904816  21.2750250  35.6691552  63.4125302
  22.1369414  35.9946451  63.6721119  21.4600594  34.8823048  62.8998367
  29.4282886  34.5420079  70.5560525  28.8481555  35.2004883  70.1738577
  29.1618819  33.7197423  70.1447942  27.8786452  33.9425136  72.7581845
  28.3786231  34.0541671  71.9496164  28.5222060  33.6386189  73.3982653
  31.5622300  36.7266690  73.3271212  32.3382690  37.2163143  73.5995829
  30.8370434  37.1524744  73.7843082  33.9994859  37.4394309  74.3845153
  34.5939350  37.1990045  73.6738461  34.0721443  36.7201440  75.0118689
  27.3550978  46.4664844  63.7064893  28.0586828  46.6714846  64.3222548
  26.6313626  47.0341606  63.9713976  28.1848788  42.2174705  69.8267163
  28.1283989  42.6743256  68.9874795  28.7377130  41.4565390  69.6490006
  31.9953594  38.0064437  70.6517283  31.7390528  37.6061073  71.4825490
  31.3706462  38.7208231  70.5267422  29.2637675  46.9047373  65.7563353
  30.0983279  46.4728571  65.5740828  29.1022018  46.7329387  66.6840247
  28.9183567  43.4079486  67.1219692  28.8632371  43.2423758  66.1808136
  28.2929622  44.1155519  67.2781882  22.2279693  32.9087595  66.7005011
  22.2158362  33.8529435  66.8573281  23.1203114  32.7257741  66.4064472
  32.4019936  56.1432700  65.1196994  32.6545456  55.6214221  64.3580457
  31.4644495  55.9798845  65.2223678  30.7251530  53.3584920  66.2698305
  29.8888843  53.6959607  66.5907580  30.5856300  53.2233900  65.3325442
  33.8115816  58.4841003  62.8930782  32.9042877  58.2530257  63.0921931
  34.3086848  57.6878622  63.0804763  25.3268604  54.7974003  68.9109118
  25.6222045  53.8884681  68.8576172  24.4256640  54.7761742  68.5890120
  32.1566416  51.2635692  67.6017214  32.8774779  51.6416945  67.0980930
  31.5331720  51.9824569  67.7052191  28.3008379  54.1431150  67.0277868
  27.6077624  54.2175505  66.3717904  28.0560131  53.3791494  67.5499385
  35.1602302  56.2146558  63.3358437  36.1061407  56.0852766  63.4046855
  34.7816547  55.4761220  63.8127865  33.3445219  54.1396535  63.2713322
  32.4376675  53.8429647  63.3476036  33.6221200  53.8426353  62.4047609
  32.1144004  50.9983470  63.4125302  32.9763168  51.3238368  63.6721119
  32.2994348  50.2114966  62.8998367  33.0673447  48.2379513  66.7005011
  33.0552117  49.1821353  66.8573281  33.9596869  48.0549658  66.4064472
  13.2387602  13.7096470  54.7519854  13.4139358  13.2384513  55.5665476
  12.5520390  14.3362236  54.9801114  17.1303857   5.3325011  51.0720215
  16.5133027   4.6071839  50.9753267  16.6620345   6.0934371  50.7287289
  19.0053128  11.1202281  53.8112598  19.7004032  11.7408974  54.0299912
  19.3476278  10.2697632  54.0864976  20.9044551   8.5701987  55.3399929
  21.4295875   8.9089259  54.6149249  20.8166903   7.6349002  55.1563063
  13.0967996  11.2264033  52.7187691  12.5241963  11.8454220  52.2658163
  13.6700790  11.7763395  53.2527613  16.3165256  11.5101183  53.8496274
  17.2495929  11.4446745  54.0529149  16.2288469  12.3457450  53.3910806
  18.9453272  10.8267053  50.8100221  18.8666904  10.4926917  51.7035979
  19.7662939  11.3188821  50.8091694  16.5157224   8.1435049  50.4310199
  17.2193074   8.3485051  51.0467855  15.7919873   8.7111811  50.6959283
  18.4243922   8.5817578  52.4808660  19.2589526   8.1498776  52.2986134
  18.2628265   8.4099592  53.4085554  27.0528197  19.0987229  62.5763836
  27.6906607  18.9793976  61.8727176  26.9349040  20.0468073  62.6351788
  19.7204719  20.9050134  58.5022252  19.1569584  20.8140070  57.7338540
  19.6057114  20.0850038  58.9824744  17.2669151  22.4001325  61.3406472
  18.0590443  22.0592150  60.9252772  17.5065801  22.5096300  62.2608626
  19.2259905  21.6610238  54.2123851  19.9990781  21.1139225  54.0736727
  19.5785303  22.5254488  54.4238313  21.5626182  17.8202904  51.8442301
  21.8151703  17.2984426  51.0825764  20.6250742  17.6569050  51.9468985
  26.6069465  16.8238683  59.6517044  27.3932554  16.4058106  59.3007461
  26.8708170  17.7284775  59.8198693  32.0077892  16.7613916  60.5550023
  32.7403064  16.1913133  60.7887852  31.2517248  16.3735517  60.9956528
  21.2822471  19.7231010  54.0466676  21.1658729  19.0475914  54.7147760
  21.3924731  19.2363384  53.2298829  23.6254012  19.1841158  57.7513365
  23.2612219  18.6571779  58.4626287  24.4821128  18.7939627  57.5779851
  23.2659499  14.2131057  52.7474714  23.4333901  15.0811294  53.1145185
  23.0756668  14.3758339  51.8236003  26.0234832  22.6748036  64.4140544
  25.7235555  23.5773075  64.3056351  25.6785892  22.4080219  65.2661697
  19.4747314  19.1261833  60.4477249  18.5497810  18.9938047  60.6554940
  19.7231727  19.9056052  60.9447191  29.4231976  15.1930576  62.0937982
  28.5148853  15.1245985  61.7996742  29.3719572  15.6702521  62.9219807
  23.2448720  16.6688715  53.7321381  23.1248345  17.1145766  54.5706861
  22.5501308  17.0174032  53.1734919  28.9433786  17.1410188  54.5601715
  29.8551642  17.3737575  54.3849412  28.4343433  17.7247232  53.9976793
  27.5503368  22.1236006  61.9515296  26.9212231  22.2881721  61.2491364
  27.1629031  22.5377616  62.7226260  28.6843532  20.7050403  65.9055003
  28.8960427  21.3482163  65.2289385  28.6373280  19.8712720  65.4376934
  23.1031330  21.8610414  59.2165381  23.5669676  22.1398117  58.4270004
  22.8388128  20.9593859  59.0338472  19.9955411  21.4081896  62.1545145
  20.5656768  21.8369164  61.5162629  20.5863523  21.1264481  62.8529330
  22.0400216  17.9833567  56.0254946  22.7424260  18.4354611  56.4928873
  21.7080845  17.3417386  56.6534840  29.7989360  23.5822359  64.0777361
  30.6206804  23.1802546  63.7960042  29.7951763  23.4790593  65.0293477
  17.7340296  16.6061699  58.2855557  16.9371459  16.7180393  58.8039052
  17.5065888  16.9448351  57.4196447  37.8895353  19.9261107  60.4262332
  37.1359061  19.3568505  60.2706337  38.0242894  19.8923772  61.3732967
  16.7323378  22.3149947  56.6744977  17.2447899  23.1093198  56.8250541
  17.3846091  21.6176238  56.6078578  18.5418263  25.4315704  58.7567730
  18.7184891  26.3533668  58.5688714  19.3375097  25.1174123  59.1862110
  19.6649579  26.9493878  64.7578072  20.2157004  26.8210941  63.9855066
  18.8261054  27.2488767  64.4072965  27.0043695  25.7000876  68.2598795
  26.9862171  26.5209757  67.7679064  27.9263615  25.5754951  68.4848936
  14.6972295  20.6438602  57.4504547  15.5347517  21.0535610  57.2338255
  14.8750563  19.7038044  57.4204741  26.5936727  18.3113682  53.1388380
  26.0783351  19.0818287  53.3776768  26.3214036  17.6378819  53.7621442
  24.1783838  13.1563383  58.1973619  23.3225435  12.7670234  58.0179257
  24.5910790  13.2355344  57.3373404  26.3823030  16.1840775  54.9648161
  26.0773166  16.4986924  55.8158305  27.3353473  16.2622194  55.0075494
  29.8062308  20.5380018  61.7308162  29.1485983  21.2279280  61.8188290
  30.6102708  20.9276450  62.0742148  28.6167767  18.8924391  59.7812103
  29.1299649  19.5254383  60.2833813  29.2668991  18.2925587  59.4155463
  19.8857777  15.0355125  52.9943612  19.0495089  15.3729812  53.3152887
  19.7462547  14.9004105  52.0570749  25.0948598  16.3673847  62.0270444
  24.1771159  16.5888794  61.8692132  25.5108742  16.4420157  61.1682151
  25.8783646  17.7665262  57.1573124  26.6255465  18.2786659  56.8480246
  26.1475235  17.4449315  58.0177518  28.3262483  14.8022379  59.1391913
  27.5885240  14.2899765  59.4702156  28.5789256  14.3622760  58.3275190
  22.6995190  17.8752424  60.2409874  22.7543800  16.9226260  60.1652350
  21.8886392  18.0311863  60.7251172  20.6387550  16.4929483  58.0000253
  19.8255415  16.7923654  58.4065445  21.1346544  16.0985172  58.7174735
  31.9659499  20.0789744  57.5364476  31.8277397  20.2691340  56.6085665
  31.6095717  20.8409127  57.9932527  31.9928878  22.1466271  62.5475747
  32.4265385  22.0541560  63.3958801  32.7060459  22.1223771  61.9095763
  20.9061929  23.3650269  59.7296480  21.7002527  22.8700589  59.5279055
  20.1953621  22.8368132  59.3664186  25.7256773  25.7468365  64.0808848
  25.7793795  26.3159301  64.8486564  24.8571554  25.9170250  63.7162885
  17.2144692  17.5093351  55.8056233  16.2842280  17.4477807  56.0226195
  17.3102164  16.9869304  55.0092874  32.8544428  22.1889971  65.0808633
  33.0480318  23.0935782  65.3267907  32.7545046  21.7297390  65.9147218
  23.4833205  23.9379291  63.4094317  23.3444290  23.5698076  64.2820255
  22.6947801  24.4526931  63.2378275  25.0338420  23.3160894  60.7983155
  24.6988252  23.2761664  61.6940805  24.5342365  22.6505610  60.3253565
  29.6251743  25.3715837  68.7325995  29.5664289  24.6875057  68.0656578
  30.0271261  26.1134827  68.2806621  18.6442442  32.1877751  61.5259714
  18.8839040  32.8196275  62.2038732  17.8011638  31.8365791  61.8125073
  19.7596157  14.8802353  50.1941519  18.8825624  14.7591153  49.8303766
  20.2353910  14.0888431  49.9420408  29.6269150  23.3355421  66.9639975
  28.7395929  22.9981342  67.0866374  30.1967701  22.6038452  67.2008740
  23.1570304  27.9956873  63.9301218  23.0840475  28.8011844  64.4420522
  22.7147697  28.1948839  63.1049239  26.2556733  13.0423272  60.0838245
  26.7525433  12.2893235  59.7639315  25.4843715  13.0787589  59.5181454
  34.1086491  18.7463638  61.7256536  34.0976367  19.6288353  61.3550469
  33.2403870  18.3935189  61.5311073  25.6168987  27.8943707  66.0859377
  26.3296959  28.5291172  66.0135278  25.1259016  27.9907573  65.2699378
  27.3386514  21.7994960  57.6576668  26.4042793  21.9196422  57.4881373
  27.5163183  20.8967426  57.3936678  30.7259065  17.6412279  58.1926702
  31.1919518  18.4740271  58.1187005  31.1766566  17.1757261  58.8971961
  23.2592543  30.2469496  65.4541151  23.8110851  30.4101118  66.2190236
  23.5998736  30.8373934  64.7821176  14.4874851  16.4744208  55.6354425
  14.7828292  15.5654886  55.5821478  13.5862887  16.4531947  55.3135427
  28.4595838  25.9960492  64.0684383  27.5126174  25.8765843  63.9962710
  28.8078611  25.1082990  64.1510644  16.2162693  14.1558306  55.7593750
  15.8875399  13.2755684  55.5768856  16.5702063  14.1005974  56.6470139
  25.4642272  25.7913208  60.2688735  25.3167234  24.8629916  60.4496305
  26.2895765  25.8133299  59.7845810  19.3304516  14.4431275  56.1269227
  19.6700588  14.9717197  55.4047836  19.7776636  14.7811681  56.9027794
  21.3172663  12.9405897  54.3262520  22.0381025  13.3187150  53.8226237
  20.6937967  13.6594774  54.4297498  25.4603786  13.6451046  55.2620852
  25.6767400  14.5275684  54.9609681  24.9797853  13.2537259  54.5326494
  21.4636286  12.4753687  57.1560057  21.5852197  11.5470334  57.3550944
  21.1738328  12.4892373  56.2438372  34.7111101  19.8963857  58.3305999
  35.1542247  19.1471183  57.9325122  33.8337611  19.8873994  57.9479731
  15.9071305  26.1577428  59.7019810  16.7329325  25.8581200  59.3218453
  15.5565357  25.3885051  60.1509598  20.8752838  25.5103897  61.7717483
  20.2532847  24.8474602  61.4719711  21.5457705  25.5365029  61.0891131
  14.1079910  24.0763755  60.6608743  13.2711818  23.6485929  60.4792745
  14.0803555  24.2696198  61.5979535  33.0548283  23.8016216  68.2025877
  32.7633091  24.1646196  69.0389338  32.4420414  23.0883224  68.0239209
  34.2543965  21.3669096  60.7228447  35.0890857  21.8058900  60.8866007
  34.3903094  20.8907749  59.9036693  18.1918978  20.0872998  56.2537013
  17.9465020  19.1835328  56.4517223  18.3614893  20.0890148  55.3116491
  17.4614626  15.8201355  53.7523174  16.7683870  15.8945710  53.0963210
  17.2166377  15.0561699  54.2744691  32.4825218  19.0220710  64.0176540
  32.4501538  18.0836711  64.2036224  33.0925842  19.1004747  63.2842365
  24.3208549  17.8916763  50.0603744  25.2667654  17.7622971  50.1292162
  23.9422794  17.1531425  50.5373172  38.3001768  20.0836717  63.1582577
  39.0305156  19.8222005  63.7190280  37.6908713  19.3465439  63.1984645
  36.3817065  18.2244580  63.7557028  35.6550229  18.0900545  63.1473519
  35.9664352  18.5321408  64.5613746  22.5051466  15.8166740  49.9958629
  21.5982922  15.5199852  50.0721343  22.7827447  15.5196558  49.1292915
  24.1213532  10.3603629  56.1502870  23.3114260  10.0150714  56.5258116
  24.8097949  10.0511173  56.7390482  26.0504080   9.4381676  57.7727167
  26.6035119   9.8577130  58.4317190  26.2874167   8.5117424  57.8150123
  21.2750251  12.6753675  50.1370608  22.1369415  13.0008573  50.3966426
  21.4600595  11.8885171  49.6243674  29.4282887  11.5482201  57.2805831
  28.8481556  12.2067005  56.8983884  29.1618820  10.7259546  56.8693249
  27.8786454  10.9487259  59.4827152  28.3786232  11.0603794  58.6741470
  28.5222062  10.6448312  60.1227960  15.2054409  20.6894268  60.2916812
  15.1825097  20.7881956  59.3398695  15.5155046  21.5359419  60.6133978
  28.2107765  13.7082292  56.3362180  27.3233620  13.9931942  56.1182374
  28.6261754  13.5476055  55.4889456  31.5622301  13.7328813  60.0516519
  32.3382692  14.2225265  60.3241136  30.8370436  14.1586867  60.5088388
  33.9994860  14.4456432  61.1090459  34.5939351  14.2052168  60.3983768
  34.0721444  13.7263562  61.7363996  16.2192016  28.2890043  61.4233624
  16.0846484  27.5290444  60.8571622  15.8024078  29.0130943  60.9562413
  28.1848789  19.2236828  56.5512470  28.1283990  19.6805379  55.7120102
  28.7377132  18.4627512  56.3735312  31.9953595  15.0126559  57.3762589
  31.7390529  14.6123195  58.2070797  31.3706463  15.7270353  57.2512728
  36.3065933  17.7522633  59.8833881  35.7465491  17.8215822  60.6565443
  35.7009436  17.5763617  59.1633377  19.3761142  29.1859360  61.6352067
  19.2593526  30.1304792  61.5330757  18.5553588  28.8832921  62.0237866
  20.4015656  29.8387622  64.8507995  21.3042902  29.8711232  65.1674490
  20.1753026  28.9088073  64.8654331  22.1569258  28.5918608  61.5118074
  21.2064889  28.5920470  61.3982446  22.4601744  27.8451343  60.9954109
  37.8921951  34.4279147  62.5763836  38.5300361  34.3085894  61.8727176
  37.7742794  35.3759991  62.6351788  35.1831441  35.5341427  68.4711567
  35.1720081  35.1394225  67.5992070  35.3452080  34.8007499  69.0645338
  28.1062905  37.7293243  61.3406472  28.8984197  37.3884067  60.9252772
  28.3459555  37.8388218  62.2608626  36.1398032  39.9013019  53.8136717
  35.4886012  40.4867099  53.4270731  36.9342395  40.4319214  53.8731754
  30.0653659  36.9902156  54.2123851  30.8384535  36.4431143  54.0736727
  30.4179058  37.8546405  54.4238313  31.9038702  38.3178538  67.4190750
  31.6128568  39.2224169  67.3037417  32.5395686  38.3595066  68.1334820
  32.8294909  35.6955387  64.0092110  33.4258481  35.4711409  63.2949073
  32.8869880  34.9540132  64.6117558  42.8471647  32.0905834  60.5550023
  43.5796819  31.5205051  60.7887852  42.0911003  31.7027434  60.9956528
  40.3697067  25.8027408  65.0144631  40.0380392  26.6722819  64.7905846
  39.7742681  25.4863692  65.6938662  36.8628587  38.0039954  64.4140544
  36.5629310  38.9064993  64.3056351  36.5179646  37.7372137  65.2661697
  40.2625731  30.5222494  62.0937982  39.3542608  30.4537902  61.7996742
  40.2113326  30.9994439  62.9219807  27.6749879  34.0987024  61.2821038
  27.8042260  34.3521503  62.1960449  26.9947331  34.6914732  60.9625693
  34.3366596  31.9412140  70.0372879  33.5599930  32.5006060  70.0275743
  34.9757159  32.4268923  70.5587749  42.1287377  28.7238932  63.8715855
  41.4861757  29.0171466  63.2255650  41.6242305  28.6091853  64.6769052
  32.5912969  34.7497593  69.5990846  33.3327653  35.2882637  69.3225669
  31.8849954  35.3763882  69.7562398  38.0668308  36.8926733  68.1963007
  38.4751664  36.4509144  67.4517640  37.3445570  36.3179361  68.4497200
  34.4199378  31.8299340  65.5696564  35.2660574  32.2538754  65.7131213
  34.3598016  31.1732965  66.2635127  37.5698824  29.4903709  67.2277738
  37.3259756  30.2445769  66.6912014  37.8458754  29.8689056  68.0624985
  39.5237286  36.0342321  65.9055003  39.7354182  36.6774081  65.2289385
  39.4767035  35.2004637  65.4376934  37.1263515  28.6460142  62.8091576
  36.2647994  28.9441395  63.1008313  37.1525950  28.8630540  61.8772608
  30.8349166  36.7373814  62.1545145  31.4050523  37.1661082  61.5162629
  31.4257278  36.4556398  62.8529330  31.3274332  31.9037241  70.4006156
  30.6972993  32.5853522  70.6341553  31.2210420  31.7920323  69.4559294
  40.6383114  38.9114276  64.0777361  41.4600558  38.5094464  63.7960042
  40.6345517  38.8082511  65.0293477  34.4039718  38.4598320  66.2338071
  34.4684150  38.9218727  67.0696243  33.6950642  37.8295685  66.3620381
  24.9057008  31.8239528  63.7587071  25.1565046  32.7086538  64.0244647
  25.4416556  31.6444129  62.9862163  48.7289107  35.2553025  60.4262332
  47.9752816  34.6860423  60.2706337  48.8636649  35.2215689  61.3732967
  27.5717133  37.6441865  56.6744977  28.0841653  38.4385115  56.8250541
  28.2239846  36.9468156  56.6078578  33.5223036  27.6215886  70.3551663
  34.2632749  28.2223039  70.2756126  33.7540959  26.8793524  69.7969706
  28.6664374  32.8072253  68.6329893  28.5517889  31.9057511  68.9336992
  27.8108892  33.0535950  68.2814710  35.7456212  40.7489994  70.2317394
  35.3020066  39.9626372  69.9138298  36.4073425  40.9369144  69.5661284
  30.5043333  42.2785795  64.7578072  31.0550758  42.1502859  63.9855066
  29.6654809  42.5780684  64.4072965  37.8437450  41.0292794  68.2598795
  37.8255925  41.8501675  67.7679064  38.7657370  40.9046869  68.4848936
  34.3010504  38.5436923  69.1022303  34.8338841  37.7825211  68.8721611
  33.7724585  38.2510575  69.8446458  37.4680199  23.6496989  64.6315945
  37.1244468  24.5398631  64.5555056  37.8359162  23.4598647  63.7685530
  25.5366050  35.9730519  57.4504547  26.3741272  36.3827528  57.2338255
  25.7144317  35.0329962  57.4204741  36.5476739  26.0201644  62.5965178
  36.0441535  25.9831779  61.7832984  36.8407346  26.9294387  62.6561835
  40.6456063  35.8671936  61.7308162  39.9879737  36.5571197  61.8188290
  41.4496462  36.2568368  62.0742148  39.1656237  30.1314296  59.1391913
  38.4278994  29.6191682  59.4702156  39.4183011  29.6914678  58.3275190
  39.2667865  22.9090548  59.7333683  39.5726742  22.0487912  59.4459598
  39.9920470  23.5008168  59.5332677  25.5592221  33.3121235  58.1215281
  25.3616621  32.7190596  57.3966347  25.0038885  33.0073445  58.8391219
  37.0755516  32.2863225  66.8315147  37.4304904  32.5134699  67.6909612
  37.7227647  32.6181602  66.2092402  42.8053253  35.4081661  57.5364476
  42.6671152  35.5983257  56.6085665  42.4489472  36.1701044  57.9932527
  42.8322633  37.4758188  62.5475747  43.2659139  37.3833477  63.3958801
  43.5454213  37.4515689  61.9095763  31.7455683  38.6942187  59.7296480
  32.5396282  38.1992507  59.5279055  31.0347375  38.1660050  59.3664186
  36.5650528  41.0760282  64.0808848  36.6187550  41.6451219  64.8486564
  35.6965309  41.2462168  63.7162885  28.0538446  32.8385269  55.8056233
  27.1236035  32.7769724  56.0226195  28.1495918  32.3161221  55.0092874
  29.4448921  30.7777839  65.5633299  30.1171974  30.5695201  64.9145948
  28.6178707  30.5799925  65.1238531  43.6938182  37.5181889  65.0808633
  43.8874072  38.4227700  65.3267907  43.5938800  37.0589308  65.9147218
  35.3474493  27.4039780  67.5798960  34.7002408  28.1029729  67.4863436
  36.1175508  27.8375924  67.9475208  38.7553291  37.6688632  70.6549513
  38.6038797  37.4399183  69.7379597  38.7457970  38.6259233  70.6680858
  35.5238627  35.2420545  65.6395780  36.4530687  35.3931704  65.4664747
  35.1029657  35.3304565  64.7844426  34.3226959  39.2671209  63.4094317
  34.1838045  38.8989993  64.2820255  33.5341555  39.7818848  63.2378275
  29.8476418  34.0520442  66.3235736  29.7096216  33.3200681  66.9247275
  30.7581342  33.9629342  66.0419924  32.4758719  33.7640401  65.8119416
  33.1858337  33.1233593  65.7706034  32.4328027  34.0153296  66.7345597
  40.4645497  40.7007754  68.7325995  40.4058044  40.0166974  68.0656578
  40.8665016  41.4426744  68.2806621  31.1887653  30.7505619  67.6315055
  30.6525010  30.2996357  68.2836652  30.6004361  30.8851528  66.8885520
  29.4836196  47.5169668  61.5259714  29.7232795  48.1488192  62.2038732
  28.6405393  47.1657708  61.8125073  40.4662905  38.6647338  66.9639975
  39.5789684  38.3273260  67.0866374  41.0361456  37.9330370  67.2008740
  22.1192052  34.9971430  60.2883026  22.8063092  34.6833160  59.7004041
  21.9640181  35.9012795  60.0150277  26.9226774  29.8861627  64.7168050
  26.8384963  29.2787296  63.9818460  26.1009480  30.3770645  64.7177546
  33.9964058  43.3248791  63.9301218  33.9234230  44.1303762  64.4420522
  33.5541451  43.5240756  63.1049239  37.0950488  28.3715190  60.0838245
  37.5919187  27.6185152  59.7639315  36.3237469  28.4079507  59.5181454
  44.9480245  34.0755556  61.7256536  44.9370122  34.9580271  61.3550469
  44.0797625  33.7227106  61.5311073  36.4562742  43.2235625  66.0859377
  37.1690714  43.8583089  66.0135278  35.9652770  43.3199491  65.2699378
  41.5652820  32.9704197  58.1926702  42.0313272  33.8032188  58.1187005
  42.0160320  32.5049178  58.8971961  31.5074655  40.9730068  66.9064947
  32.2084115  41.6066551  67.0594342  31.0369770  41.3144800  66.1460587
  39.5369483  25.3384784  62.2317604  38.6232562  25.5689010  62.3999811
  39.9662584  25.4223228  63.0831636  39.3075941  33.5274676  64.7317498
  38.6547391  33.7750583  64.0769950  39.6856321  32.7138814  64.3979975
  36.2683115  43.5634369  58.8345668  36.4505510  42.7456025  59.2973420
  37.0916101  43.7802061  58.3970558  35.3563514  34.2694487  71.2183535
  34.6804151  34.1688616  71.8885910  36.1791148  34.1133700  71.6819532
  27.1042373  40.5066423  63.8396050  27.6895810  39.7610111  63.9723954
  26.9067212  40.8170380  64.7232714  21.6960028  33.0772023  62.5600493
  21.7344128  32.5435614  63.3537611  21.1900321  32.5507229  61.9411470
  34.0986297  45.5761414  65.4541151  34.6504605  45.7393036  66.2190236
  34.4392491  46.1665852  64.7821176  29.0750790  27.9236564  66.0563035
  29.1392117  28.7851395  65.6440433  29.0117911  27.3110566  65.3235394
  28.5503063  29.9959696  69.7036070  29.1775102  29.6136774  70.3173594
  27.6930982  29.7773898  70.0691762  25.3268606  31.8036126  55.6354425
  25.6222047  30.8946804  55.5821478  24.4256641  31.7823865  55.3135427
  37.2354684  43.5243390  62.4404833  37.1105824  42.7233129  61.9315778
  37.8933775  44.0189583  61.9518803  39.2989593  41.3252410  64.0684383
  38.3519928  41.2057761  63.9962710  39.6472366  40.4374908  64.1510644
  31.6589166  27.2146549  67.8922625  32.1823568  27.4608845  68.6548934
  31.4401499  28.0466583  67.4725762  27.0556447  29.4850223  55.7593750
  26.7269153  28.6047602  55.5768856  27.4095818  29.4297892  56.6470139
  36.3036026  41.1205126  60.2688735  36.1560988  40.1921833  60.4496305
  37.1289520  41.1425217  59.7845810  39.9070148  41.9433685  61.3553608
  40.8316695  41.7376546  61.2178059  39.7385451  41.6950086  62.2642950
  32.8641711  28.1560244  65.5772295  32.5238532  27.3568057  65.9792975
  32.1580717  28.4561955  65.0049129  33.5158183  25.2409556  64.0299618
  34.3384252  24.7670034  63.9078509  33.7596246  26.0200040  64.5298305
  34.7519275  29.3568565  63.9325614  34.4937053  30.2785636  63.9309945
  34.2204316  28.9599000  64.6226078  25.5142424  34.4734021  64.7779258
  24.9695892  35.2493829  64.9099533  26.3921774  34.8204826  64.6198380
  35.1721231  25.4900515  60.2926777  35.1942928  25.5539849  59.3378756
  35.5889290  24.6505024  60.4867283  45.5504855  35.2255775  58.3305999
  45.9936001  34.4763100  57.9325122  44.6731366  35.2165911  57.9479731
  26.3008446  33.6003917  67.6709415  25.5590182  33.7486553  68.2574046
  25.9801190  33.8612183  66.8076165  34.2452108  43.1419896  67.4689805
  34.5539235  42.8969042  68.3412505  35.0427590  43.3466534  66.9808675
  26.7465059  41.4869346  59.7019810  27.5723079  41.1873118  59.3218453
  26.3959111  40.7176969  60.1509598  31.7146593  40.8395814  61.7717483
  31.0926602  40.1766519  61.4719711  32.3851459  40.8656946  61.0891131
  24.9473664  39.4055673  60.6608743  24.1105573  38.9777847  60.4792745
  24.9197310  39.5988116  61.5979535  31.7871120  29.3177602  71.3649989
  31.8359276  30.1939725  70.9827759  32.3293634  28.7754995  70.7921633
  42.3923841  36.7111192  67.9583855  42.4421846  36.5461199  68.8999378
  42.2837764  35.8438451  67.5681736  39.6827603  32.6942120  69.2743162
  40.5837466  32.5548585  68.9827160  39.7575578  32.8596575  70.2141339
  43.8942038  39.1308134  68.2025877  43.6026846  39.4938114  69.0389338
  43.2814169  38.4175142  68.0239209  45.0937720  36.6961013  60.7228447
  45.9284611  37.1350817  60.8866007  45.2296849  36.2199667  59.9036693
  42.1429226  34.2540748  66.6705935  42.6183347  34.4468394  65.8624786
  41.2194791  34.3099934  66.4249318  29.0312732  35.4164915  56.2537013
  28.7858774  34.5127245  56.4517223  29.2008647  35.4182066  55.3116491
  36.7209442  26.2888592  65.6361768  37.2391386  27.0249619  65.3108257
  36.3664575  26.5952585  66.4708528  36.9722037  22.7088874  61.1562665
  37.2523790  22.0412063  61.7823092  37.7572643  22.9017970  60.6437329
  34.7755505  41.8847868  52.7187691  34.2029472  42.5038055  52.2658163
  35.3488299  42.4347230  53.2527613  40.8430895  31.1306508  64.9034240
  41.7948318  31.2304606  64.9246464  40.6734345  30.3384777  65.4132325
  38.8645274  28.2162091  65.0893641  38.2695206  28.4967104  64.3940130
  38.5794971  28.7055992  65.8610382  43.3218973  34.3512628  64.0176540
  43.2895293  33.4128629  64.2036224  43.9319596  34.4296665  63.2842365
  43.4713461  31.1423671  64.0634823  42.9552510  30.3582128  63.8764752
  44.3553410  30.8142388  64.2281342  41.1324188  24.8864687  60.0230636
  40.9349009  24.5779775  60.9073968  41.7423894  25.6126326  60.1528566
  49.1395523  35.4128635  63.1582577  49.8698911  35.1513923  63.7190280
  48.5302468  34.6757357  63.1984645  47.2210820  33.5536497  63.7557028
  46.4943983  33.4192462  63.1473519  46.8058107  33.8613326  64.5613746
  35.0440996  37.2726427  71.5204401  35.9644006  37.4505026  71.7144447
  35.0090579  36.3282472  71.3684100  24.2623161  32.4665021  60.4457675
  23.9425945  31.6130329  60.1532049  23.7156589  32.6813599  61.2015643
  28.0403069  35.1827462  64.1627182  28.2589078  36.1144570  64.1815216
  28.4528842  34.8235436  64.9481986  36.8897835  24.7673594  57.7727167
  37.4428873  25.1869047  58.4317190  37.1267921  23.8409342  57.8150123
  32.9130934  30.7560667  73.5529931  32.8127661  31.7055024  73.4842022
  32.6952476  30.4278906  72.6806001  24.1311421  36.0867932  62.4150797
  23.4374892  35.6721885  61.9020751  24.8784412  36.1288469  61.8184216
  40.2676642  26.8774119  57.2805831  39.6875311  27.5358923  56.8983884
  40.0012574  26.0551464  56.8693249  38.7180208  26.2779177  59.4827152
  39.2179987  26.3895711  58.6741470  39.3615816  25.9740230  60.1227960
  32.7762204  34.1857806  72.3694993  32.2929286  34.9858166  72.5758882
  32.8623143  34.1965751  71.4162437  26.0448164  36.0186186  60.2916812
  26.0218852  36.1173873  59.3398695  26.3548800  36.8651337  60.6133978
  28.7035541  38.0762341  64.4063426  29.6578795  38.0446283  64.3393358
  28.5048065  37.6152965  65.2213652  29.2934924  36.6463457  66.9734224
  30.1127813  37.1407536  66.9969061  29.5671731  35.7295425  66.9451792
  42.4016056  29.0620730  60.0516519  43.1776446  29.5517183  60.3241136
  41.6764190  29.4878785  60.5088388  44.8388615  29.7748350  61.1090459
  45.4333105  29.5344086  60.3983768  44.9115198  29.0555480  61.7363996
  27.0585770  43.6181961  61.4233624  26.9240238  42.8582361  60.8571622
  26.6417833  44.3422860  60.9562413  42.8347349  30.3418477  57.3762589
  42.5784284  29.9415113  58.2070797  42.2100217  31.0562271  57.2512728
  47.1459687  33.0814550  59.8833881  46.5859245  33.1507740  60.6565443
  46.5403191  32.9055535  59.1633377  30.2154896  44.5151278  61.6352067
  30.0987280  45.4596710  61.5330757  29.3947342  44.2124839  62.0237866
  24.5469838  30.9801591  67.6726421  25.1928701  30.4700545  68.1613646
  24.3386989  31.7170273  68.2469846  37.0723230  38.0482438  73.1718562
  37.9414390  38.2223091  72.8105197  36.5929982  38.8676855  73.0494291
  31.2409410  45.1679539  64.8507995  32.1436657  45.2003150  65.1674490
  31.0146780  44.2379990  64.8654331  32.9963012  43.9210526  61.5118074
  32.0458643  43.9212388  61.3982446  33.2995498  43.1743261  60.9954109
  36.8825568  21.8384412  57.6796254  36.1157964  21.2842899  57.8252936
  37.2936273  21.9106281  58.5410406  45.5405412  49.7098492  62.5125361
  45.2023924  49.5939557  61.6245896  46.4095180  49.3089658  62.4926367
  41.3992228  51.5633969  58.5022252  40.8357093  51.4723906  57.7338540
  41.2844623  50.7433873  58.9824744  38.9456660  53.0585160  61.3406472
  39.7377952  52.7175985  60.9252772  39.1853310  53.1680136  62.2608626
  46.9791786  55.2304937  53.8136717  46.3279766  55.8159017  53.4270731
  47.7736149  55.7611131  53.8731754  40.9047414  52.3194074  54.2123851
  41.6778290  51.7723061  54.0736727  41.2572812  53.1838323  54.4238313
  48.2856974  47.4822518  59.6517044  49.0720063  47.0641941  59.3007461
  48.5495679  48.3868610  59.8198693  48.4567052  52.9195369  54.3505701
  47.8212885  52.9929995  55.0626606  48.1264458  53.5088967  53.6724780
  53.6865401  47.4197751  60.5550023  54.4190573  46.8496968  60.7887852
  52.9304757  47.0319352  60.9956528  42.9609980  50.3814846  54.0466676
  42.8446238  49.7059749  54.7147760  43.0712240  49.8947220  53.2298829
  45.3041521  49.8424993  57.7513365  44.9399728  49.3155614  58.4626287
  46.1608637  49.4523462  57.5779851  51.2090822  41.1319326  65.0144631
  50.8774147  42.0014736  64.7905846  50.6136435  40.8155610  65.6938662
  41.1534823  49.7845668  60.4477249  40.2285319  49.6521882  60.6554940
  41.4019236  50.5639888  60.9447191  51.1019485  45.8514412  62.0937982
  50.1936362  45.7829820  61.7996742  51.0507081  46.3286357  62.9219807
  38.5143634  49.4278942  61.2821038  38.6436015  49.6813421  62.1960449
  37.8341085  50.0206650  60.9625693  42.6843121  60.0976192  57.3811512
  42.6067151  61.0484017  57.4599992  42.0804765  59.7522064  58.0386438
  50.6221295  47.7994023  54.5601715  51.5339151  48.0321410  54.3849412
  50.1130942  48.3831067  53.9976793  47.9657270  43.9752059  62.8091576
  47.1041749  44.2733313  63.1008313  47.9919705  44.1922458  61.8772608
  44.7818839  52.5194250  59.2165381  45.2457185  52.7981953  58.4270004
  44.5175637  51.6177694  59.0338472  41.6742920  52.0665731  62.1545145
  42.2444277  52.4953000  61.5162629  42.2651032  51.7848316  62.8529330
  43.7187725  48.6417402  56.0254946  44.4211769  49.0938446  56.4928873
  43.3868354  48.0001221  56.6534840  37.4613059  46.9000955  61.3272080
  36.6712113  47.1558483  60.8512191  37.9524307  47.7149293  61.4324120
  39.4127805  47.2645534  58.2855557  38.6158968  47.3764228  58.8039052
  39.1853397  47.6032186  57.4196447  35.7450762  47.1531445  63.7587071
  35.9958801  48.0378455  64.0244647  36.2810311  46.9736047  62.9862163
  44.9581490  55.4558345  56.1017052  44.8227165  56.3009881  56.5301899
  45.4991302  55.6577622  55.3382985  38.4110887  52.9733783  56.6744977
  38.9235408  53.7677033  56.8250541  39.0633600  52.2760073  56.6078578
  40.2205772  56.0899539  58.7567730  40.3972400  57.0117504  58.5688714
  41.0162606  55.7757958  59.1862110  48.3073954  38.9788907  64.6315945
  47.9638223  39.8690548  64.5555056  48.6752916  38.7890564  63.7685530
  36.3759804  51.3022437  57.4504547  37.2135026  51.7119446  57.2338255
  36.5538072  50.3621879  57.4204741  48.2724236  48.9697518  53.1388380
  47.7570860  49.7402122  53.3776768  48.0001545  48.2962654  53.7621442
  45.8571347  43.8147219  58.1973619  45.0012944  43.4254069  58.0179257
  46.2698299  43.8939179  57.3373404  47.3870494  41.3493562  62.5965178
  46.8835290  41.3123697  61.7832984  47.6801101  42.2586305  62.6561835
  43.6313380  41.4332292  61.6031360  44.4966377  41.2375100  61.2437250
  43.6990889  41.2042643  62.5300717  53.2458510  51.7229872  55.0741554
  52.4687953  51.3841032  54.6296716  53.9249991  51.7282496  54.3996519
  48.0610539  46.8424610  54.9648161  47.7560675  47.1570759  55.8158305
  49.0140982  46.9206030  55.0075494  50.2955276  49.5508226  59.7812103
  50.8087158  50.1838218  60.2833813  50.9456500  48.9509422  59.4155463
  44.6509571  50.8195043  49.6176088  43.7436633  50.5884297  49.8167237
  45.1480603  50.0232663  49.8050070  47.5577650  59.5292551  52.5372775
  46.8839349  59.8324247  53.1457732  47.9443472  60.3321631  52.1878232
  46.7736107  47.0257682  62.0270444  45.8558668  47.2472629  61.8692132
  47.1896251  47.1003992  61.1682151  47.5571155  48.4249098  57.1573124
  48.3042974  48.9370495  56.8480246  47.8262744  48.1033150  58.0177518
  45.8297805  50.9207638  54.1400078  44.9209024  50.6366671  54.2372548
  45.8592889  51.3406717  53.2803385  51.0617072  54.5314228  57.9091246
  50.6079399  53.6905138  57.9656437  50.4311039  55.1675626  58.2466026
  50.0049992  45.4606214  59.1391913  49.2672749  44.9483600  59.4702156
  50.2576765  45.0206595  58.3275190  50.1061619  38.2382466  59.7333683
  50.4120496  37.3779829  59.4459598  50.8314224  38.8300086  59.5332677
  44.3782699  48.5336259  60.2409874  44.4331309  47.5810095  60.1652350
  43.5673901  48.6895698  60.7251172  45.5273893  52.4616382  51.4788157
  45.0893323  51.7452241  51.0193794  46.2684334  52.6892497  50.9173248
  42.3175059  47.1513319  58.0000253  41.5042924  47.4507489  58.4065445
  42.8134053  46.7569007  58.7174735  53.6447007  50.7373579  57.5364476
  53.5064906  50.9275175  56.6085665  53.2883226  51.4992962  57.9932527
  41.8089134  44.7231674  63.6161488  42.4488513  44.5820433  62.9184451
  40.9766664  44.4366188  63.2400090  42.5849438  54.0234105  59.7296480
  43.3790036  53.5284425  59.5279055  41.8741130  53.4951968  59.3664186
  38.8117750  44.6931999  58.3934474  39.0724567  45.6077332  58.2843635
  39.6334922  44.2256442  58.5431087  40.2842675  46.1069756  65.5633299
  40.9565729  45.8987119  64.9145948  39.4572462  45.9091842  65.1238531
  45.7568865  59.6972223  54.7519854  45.9320621  59.2260266  55.5665476
  45.0701654  60.3237989  54.9801114  49.6485120  51.3200764  51.0720215
  49.0314291  50.5947592  50.9753267  49.1801609  52.0810124  50.7287289
  32.9585806  50.3263348  60.2883026  33.6456846  50.0125078  59.7004041
  32.8033935  51.2304712  60.0150277  37.7620529  45.2153544  64.7168050
  37.6778717  44.6079214  63.9818460  36.9403235  45.7062563  64.7177546
  44.6247592  57.8912478  57.4404039  43.8415114  58.4334159  57.5342264
  45.3240337  58.4086458  57.8398281  47.9344242  43.7007108  60.0838245
  48.4312942  42.9477070  59.7639315  47.1631224  43.7371424  59.5181454
  49.0174023  52.4578795  57.6576668  48.0830302  52.5780257  57.4881373
  49.1950692  51.5551262  57.3936678  44.5179211  45.8424491  59.8109929
  44.1476999  45.2895531  60.4990835  45.0138304  45.2382624  59.2584929
  52.4046574  48.2996114  58.1926702  52.8707027  49.1324106  58.1187005
  52.8554075  47.8341096  58.8971961  50.4722806  54.6439936  55.1912854
  50.7482649  54.5296530  56.1006728  49.6027304  54.2457420  55.1525027
  50.3763237  40.6676701  62.2317604  49.4626317  40.8980928  62.3999811
  50.8056339  40.7515145  63.0831636  47.4419035  57.8194472  56.0960716
  47.9706801  57.3086926  55.4830879  47.7047255  57.5037002  56.9606250
  40.7974783  58.8709588  58.8558492  40.1285158  59.3555716  58.3722532
  40.6587653  59.1178809  59.7701871  32.5353782  48.4063941  62.5600493
  32.5737882  47.8727532  63.3537611  32.0294075  47.8799147  61.9411470
  39.9144545  43.2528482  66.0563035  39.9785871  44.1143312  65.6440433
  39.8511665  42.6402483  65.3235394  39.6956607  45.2084040  61.6181973
  38.9743193  45.8220007  61.4789446  40.4849863  45.7441805  61.5398619
  44.3551937  40.5701474  64.0299618  45.1778007  40.0961952  63.9078509
  44.5990001  41.3491958  64.5298305  47.1391295  44.3034881  55.2620852
  47.3554909  45.1859519  54.9609681  46.6585362  43.9121095  54.5326494
  41.8790516  47.2620594  61.8391597  41.7335097  47.5760898  62.7315879
  41.4015720  47.8805495  61.2862496  43.7386899  44.2523142  61.8872487
  43.7248468  43.3564236  61.5504785  44.4559327  44.2593806  62.5210773
  45.5913030  44.6860483  63.9325614  45.3330808  45.6077553  63.9309945
  45.0598070  44.2890917  64.6226078  36.3536178  49.8025939  64.7779258
  35.8089646  50.5785747  64.9099533  37.2315528  50.1496743  64.6198380
  46.0114985  40.8192433  60.2926777  46.0336682  40.8831766  59.3378756
  46.4283044  39.9796942  60.4867283  56.3898610  50.5547693  58.3305999
  56.8329756  49.8055018  57.9325122  55.5125120  50.5457829  57.9479731
  51.5234391  57.1078034  53.8112598  52.2185296  57.7284727  54.0299912
  51.8657541  56.2573385  54.0864976  53.4225814  54.5577740  55.3399929
  53.9477138  54.8965012  54.6149249  53.3348167  53.6224755  55.1563063
  37.5858814  56.8161264  59.7019810  38.4116834  56.5165036  59.3218453
  37.2352866  56.0468886  60.1509598  35.7867419  54.7347590  60.6608743
  34.9499327  54.3069765  60.4792745  35.7591064  54.9280034  61.5979535
  42.1153854  54.7191655  55.2475944  42.2641974  55.4027120  54.5942617
  42.9220297  54.6996745  55.7625400  39.8706487  50.7456833  56.2537013
  39.6252529  49.8419163  56.4517223  40.0402402  50.7473983  55.3116491
  47.5603197  41.6180509  65.6361768  48.0785141  42.3541536  65.3108257
  47.2058330  41.9244503  66.4708528  45.6149260  57.2139786  52.7187691
  45.0423227  57.8329973  52.2658163  46.1882053  57.7639148  53.2527613
  48.8346519  57.4976936  53.8496274  49.7677192  57.4322498  54.0529149
  48.7469732  58.3333203  53.3910806  51.4634536  56.8142806  50.8100221
  51.3848167  56.4802670  51.7035979  52.2844203  57.3064574  50.8091694
  45.9996058  48.5500599  50.0603744  46.9455163  48.4206807  50.1292162
  45.6210303  47.8115261  50.5373172  51.9717943  40.2156605  60.0230636
  51.7742764  39.9071693  60.9073968  52.5817648  40.9418244  60.1528566
  45.8001041  41.0187465  56.1502870  44.9901769  40.6734550  56.5258116
  46.4885458  40.7095008  56.7390482  47.7291589  40.0965512  57.7727167
  48.2822628  40.5160965  58.4317190  47.9661676  39.1701260  57.8150123
  34.9705176  51.4159850  62.4150797  34.2768647  51.0013803  61.9020751
  35.7178167  51.4580386  61.8184216  51.1070396  42.2066037  57.2805831
  50.5269065  42.8650841  56.8983884  50.8406329  41.3843381  56.8693249
  49.5573963  41.6071094  59.4827152  50.0573741  41.7187629  58.6741470
  50.2009571  41.3032147  60.1227960  36.8841918  51.3478104  60.2916812
  36.8612606  51.4465791  59.3398695  37.1942555  52.1943254  60.6133978
  49.8895274  44.3666127  56.3362180  49.0021129  44.6515778  56.1182374
  50.3049263  44.2059890  55.4889456  53.2409810  44.3912648  60.0516519
  54.0170201  44.8809100  60.3241136  52.5157945  44.8170702  60.5088388
  55.6782369  45.1040267  61.1090459  56.2726860  44.8636003  60.3983768
  55.7508953  44.3847398  61.7363996  49.0338488  54.1310802  50.4310199
  49.7374338  54.3360804  51.0467855  48.3101137  54.6987564  50.6959283
  49.8636298  49.8820663  56.5512470  49.8071499  50.3389214  55.7120102
  50.4164640  49.1211348  56.3735312  53.6741104  45.6710395  57.3762589
  53.4178038  45.2707031  58.2070797  53.0493972  46.3854189  57.2512728
  50.9425185  54.5693331  52.4808660  51.7770789  54.1374529  52.2986134
  50.7809528  54.3975345  53.4085554  50.5971077  51.0725444  53.8464999
  50.5419881  50.9069716  52.9053443  49.9717133  51.7801477  54.0027189
  35.3863592  46.3093509  67.6726421  36.0322456  45.7992463  68.1613646
  35.1780743  47.0462190  68.2469846  47.7219322  37.1676330  57.6796254
  46.9551718  36.6134817  57.8252936  48.1330027  37.2398199  58.5410406
  54.0807446  63.8078658  51.8442301  54.3332967  63.2860179  51.0825764
  53.1432005  63.6444803  51.9468985  52.4039040  61.0230878  52.9943612
  51.5676353  61.3605565  53.3152887  52.2643810  60.8879858  52.0570749
  55.4903326  66.1486961  49.6176088  54.5830388  65.9176215  49.8167237
  55.9874358  65.3524580  49.8050070  52.2777421  60.8678106  50.1941519
  51.4006887  60.7466906  49.8303766  52.7535174  60.0764184  49.9420408
  47.0056115  62.4619961  55.6354425  47.3009556  61.5530639  55.5821478
  46.1044150  62.4407700  55.3135427  53.8353926  58.9281650  54.3262520
  54.5562289  59.3062903  53.8226237  53.2119231  59.6470527  54.4297498
  49.9795889  61.8077108  53.7523174  49.2865134  61.8821463  53.0963210
  49.7347641  61.0437452  54.2744691  56.8389812  63.8792516  50.0603744
  57.7848917  63.7498724  50.1292162  56.4604057  63.1407178  50.5373172
  55.0232730  61.8042493  49.9958629  54.1164185  61.5075605  50.0721343
  55.3008711  61.5072311  49.1292915  53.7931514  58.6629428  50.1370608
  54.6550678  58.9884326  50.3966426  53.9781858  57.8760924  49.6243674
  54.7460957  55.9025471  53.4250317  54.7339627  56.8467311  53.5818588
  55.6384379  55.7195616  53.1309778  27.0528198  -3.8950648  49.3009143
  27.6906608  -4.0143901  48.5972483  26.9349041  -2.9469804  49.3597095
  23.8617904  -3.9423220  49.2370668  23.5236416  -4.0582156  48.3491203
  24.7307673  -4.3432055  49.2171674  19.7204720  -2.0887744  45.2267559
  19.1569585  -2.1797807  44.4583846  19.6057115  -2.9087839  45.7070051
  17.2669152  -0.5936552  48.0651779  18.0590444  -0.9345728  47.6498078
  17.5065802  -0.4841577  48.9853932  25.3004279   1.5783224  40.5382023
  24.6492258   2.1637304  40.1516037  26.0948642   2.1089419  40.5977061
  19.2259906  -1.3327639  40.9369158  19.9990782  -1.8798652  40.7982034
  19.5785305  -0.4683390  41.1483619  26.7779544  -0.7326344  41.0751008
  26.1425377  -0.6591718  41.7871912  26.4476950  -0.1432745  40.3970087
  21.2822472  -3.2706867  40.7711983  21.1658731  -3.9461964  41.4393067
  21.3924732  -3.7574493  39.9544136  23.6254013  -3.8096720  44.4758672
  23.2612221  -4.3366099  45.1871593  24.4821129  -4.1998251  44.3025157
  26.0234834  -0.3189841  51.1385851  25.7235557   0.5835198  51.0301658
  25.6785893  -0.5857658  51.9907004  21.0055613   6.4454479  44.1056819
  20.9279643   7.3962304  44.1845299  20.4017257   6.1000352  44.7631745
  27.5503370  -0.8701871  48.6760603  26.9212232  -0.7056157  47.9736671
  27.1629032  -0.4560261  49.4471567  31.4292602   0.0652567  46.0304967
  30.7443640   0.4451468  45.4802000  31.5136451   0.6747893  46.7636914
  28.6843533  -2.2887474  52.6300310  28.8960428  -1.6455714  51.9534691
  28.6373281  -3.1225158  52.1622240  23.1031332  -1.1327463  45.9410688
  23.5669677  -0.8539760  45.1515310  22.8388130  -2.0344018  45.7583779
  19.9955413  -1.5855981  48.8790451  20.5656770  -1.1568713  48.2407936
  20.5863524  -1.8673397  49.5774637  29.7989361   0.5884481  50.8022667
  30.6206805   0.1864669  50.5205349  29.7951764   0.4852715  51.7538783
  23.2793982   1.8036632  42.8262358  23.1439657   2.6488168  43.2547206
  23.8203795   2.0055910  42.0628292  16.7323380  -0.6787930  43.3990283
  17.2447900   0.1155320  43.5495848  17.3846092  -1.3761639  43.3323885
  18.5418264   2.4377826  45.4813037  18.7184893   3.3595791  45.2934020
  19.3375098   2.1236246  45.9107416  19.6649580   3.9556000  51.4823379
  20.2157005   3.8273064  50.7100373  18.8261056   4.2550889  51.1318272
  27.0043697   2.7062998  54.9844102  26.9862172   3.5271880  54.4924371
  27.9263617   2.5817074  55.2094243  31.5671003  -1.9291840  41.7986860
  30.7900445  -2.2680681  41.3542022  32.2462484  -1.9239217  41.1241825
  24.8269464  -0.6506880  43.3386422  24.2990825  -1.3854120  43.0259659
  24.3256966   0.1267797  43.0926390  29.8062310  -2.4557859  48.4553468
  29.1485984  -1.7658598  48.5433597  30.6102709  -2.0661427  48.7987455
  22.9722064  -2.8326669  36.3421395  22.0649125  -3.0637416  36.5412544
  23.4693096  -3.6289050  36.5295377  25.8790143   5.8770838  39.2618081
  25.2051841   6.1802535  39.8703039  26.2655965   6.6799918  38.9123538
  24.1510297  -2.7314074  40.8645385  23.2421516  -3.0155042  40.9617855
  24.1805381  -2.3114996  40.0048692  29.3829565   0.8792515  44.6336553
  28.9291892   0.0383425  44.6901743  28.7523531   1.5153913  44.9711333
  27.8262504   2.7169012  45.5686371  28.1185478   3.2774069  44.8498736
  28.3361124   3.0097573  46.3239530  23.8486385  -1.1905331  38.2033464
  23.4105815  -1.9069472  37.7439101  24.5896826  -0.9629216  37.6418555
  22.7896129   3.4949363  46.6579824  22.7472308   3.7210209  45.7288356
  23.7058828   3.2612737  46.8065625  31.9928879  -0.8471607  49.2721054
  32.4265386  -0.9396318  50.1204108  32.7060460  -0.8714106  48.6341070
  20.9061930   0.3712392  46.4541787  21.7002528  -0.1237288  46.2524362
  20.1953622  -0.1569745  46.0909492  25.7256774   2.7530487  50.8054154
  25.7793797   3.3221424  51.5731870  24.8571556   2.9232372  50.4408191
  32.8544429  -0.8047906  51.8053939  33.0480319   0.0997904  52.0513214
  32.7545047  -1.2640487  52.6392524  23.4833206   0.9441414  50.1339624
  23.3444291   0.5760198  51.0065562  22.6947802   1.4589053  49.9623582
  24.0781358   6.0450510  41.4765160  24.2533113   5.5738554  42.2910783
  23.3914146   6.6716277  41.7046421  25.0338421   0.3223017  47.5228462
  24.6988254   0.2823787  48.4186112  24.5342367  -0.3432268  47.0498872
  27.9697613  -2.3320949  37.7965521  27.3526783  -3.0574121  37.6998574
  27.5014101  -1.5711589  37.4532596  29.6251744   2.3777959  55.4571302
  29.5664290   1.6937179  54.7901885  30.0271263   3.1196949  55.0051928
  18.6442443   9.1939873  48.2505021  18.8839041   9.8258397  48.9284039
  17.8011640   8.8427913  48.5370380  29.6269152   0.3417543  53.6885281
  28.7395930   0.0043465  53.8111680  30.1967703  -0.3899426  53.9254047
  23.1570305   5.0018996  50.6546525  23.0840476   5.8073967  51.1665829
  22.7147698   5.2010961  49.8294546  22.9460085   4.2390766  44.1649346
  22.1627606   4.7812446  44.2587571  23.6452830   4.7564745  44.5643587
  25.6168988   4.9005830  52.8104683  26.3296961   5.5353294  52.7380585
  25.1259017   4.9969696  51.9944685  27.3386515  -1.1942918  44.3821975
  26.4042794  -1.0741455  44.2126679  27.5163184  -2.0970451  44.1181985
  28.7935298   0.9918223  41.9158161  29.0695142   0.8774817  42.8252035
  27.9239797   0.5935708  41.8770334  25.4289362   5.2404574  45.5590975
  25.6111756   4.4226230  46.0218727  26.2522348   5.4572266  45.1215865
  25.7631527   4.1672759  42.8206023  26.2919294   3.6565213  42.2076185
  26.0259747   3.8515289  43.6851556  19.1187275   5.2187875  45.5803799
  18.4497651   5.7034003  45.0967839  18.9800145   5.4657096  46.4947178
  23.2592544   7.2531619  52.1786457  23.8110852   7.4163240  52.9435543
  23.5998737   7.8436057  51.5066482  26.3960931   5.2013595  49.1650140
  26.2712071   4.4003334  48.6561085  27.0540022   5.6959788  48.6764110
  28.4595839   3.0022615  50.7929690  27.5126175   2.8827966  50.7208016
  28.8078613   2.1145113  50.8755951  25.4642273   2.7975331  46.9934042
  25.3167235   1.8692038  47.1741612  26.2895766   2.8195422  46.5091117
  29.0676395   3.6203890  48.0798915  29.9922942   3.4146751  47.9423366
  28.8991698   3.3720291  48.9888256  28.8571711   4.1389557  43.4361006
  29.0308588   3.5735979  42.6834859  29.3500602   4.9390452  43.2540496
  29.8446883   3.4556321  40.5357904  30.5397788   4.0763014  40.7545219
  30.1870033   2.6051673  40.8110282  31.7438306   0.9056027  42.0645235
  32.2689631   1.2443300  41.3394555  31.6560659  -0.0296958  41.8808370
  23.4278967   6.9728010  46.4240488  22.9883958   6.4804389  47.1173345
  24.1787084   6.4300978  46.1832564  15.9071306   3.1639551  46.4265116
  16.7329326   2.8643323  46.0463760  15.5565358   2.3947174  46.8754905
  20.8752839   2.5166019  48.4962790  20.2532849   1.8536724  48.1965018
  21.5457706   2.5427151  47.8136438  20.4366346   1.0669943  41.9721251
  20.5854467   1.7505407  41.3187923  21.2432790   1.0475033  42.4870706
  33.0548284   0.8078338  54.9271183  32.7633093   1.1708319  55.7634644
  32.4420416   0.0945347  54.7484515  23.9361752   3.5618073  39.4432998
  23.3635719   4.1808260  38.9903470  24.5094545   4.1117435  39.9772920
  27.1559012   3.8455223  40.5741580  28.0889685   3.7800785  40.7774456
  27.0682224   4.6811490  40.1156113  29.7847028   3.1621094  37.5345528
  29.7060660   2.8280957  38.4281286  30.6056695   3.6542861  37.5337000
  16.2192017   5.2952165  48.1478931  16.0846485   4.5352566  47.5816929
  15.8024079   6.0193065  47.6807720  27.3550980   0.4789089  37.1555506
  28.0586830   0.6839091  37.7713162  26.6313629   1.0465851  37.4204590
  19.3761143   6.1921482  48.3597374  19.2593527   7.1366915  48.2576064
  18.5553589   5.8895044  48.7483173  29.2637677   0.9171618  39.2053966
  30.0983281   0.4852817  39.0231441  29.1022020   0.7453632  40.1330861
  28.9183570  -2.5796269  40.5710306  28.8632373  -2.7451997  39.6298750
  28.2929625  -1.8720236  40.7272495  20.4015657   6.8449744  51.5753302
  21.3042904   6.8773355  51.8919797  20.1753027   5.9150195  51.5899638
  22.1569259   5.5980731  48.2363381  21.2064890   5.5982592  48.1227753
  22.4601745   4.8513465  47.7199415  37.8921953  11.4341269  49.3009143
  38.5300362  11.3148017  48.5972483  37.7742795  12.3822113  49.3597095
  34.7011659  11.3868697  49.2370668  34.3630170  11.2709762  48.3491203
  35.5701427  10.9859862  49.2171674  30.5598474  13.2404174  45.2267559
  29.9963340  13.1494111  44.4583846  30.4450870  12.4204078  45.7070051
  28.1062906  14.7355365  48.0651779  28.8984198  14.3946190  47.6498078
  28.3459557  14.8450340  48.9853932  30.0653660  13.9964279  40.9369158
  30.8384536  13.4493266  40.7982034  30.4179059  14.8608528  41.1483619
  31.9038703  15.3240661  54.1436057  31.6128569  16.2286292  54.0282723
  32.5395687  15.3657189  54.8580127  32.8294910  12.7017509  50.7337417
  33.4258482  12.4773532  50.0194380  32.8869881  11.9602255  51.3362865
  32.4019938  10.1556945  38.5687608  32.6545459   9.6338466  37.8071071
  31.4644497   9.9923090  38.6714291  37.4463221   9.1592723  46.3762351
  38.2326310   8.7412146  46.0252768  37.7101925  10.0638815  46.5443999
  37.6173298  14.5965573  41.0751008  36.9819131  14.6700200  41.7871912
  37.2870705  15.1859172  40.3970087  42.8471648   9.0967956  47.2795330
  43.5796820   8.5267173  47.5133159  42.0911004   8.7089557  47.7201835
  32.1216227  12.0585051  40.7711983  32.0052485  11.3829954  41.4393067
  32.2318487  11.5717425  39.9544136  34.4647768  11.5195198  44.4758672
  34.1005975  10.9925819  45.1871593  35.3214884  11.1293667  44.3025157
  40.3697068   2.8089530  51.7389938  40.0380393   3.6784941  51.5151153
  39.7742682   2.4925814  52.4183968  36.8628588  15.0102076  51.1385851
  36.5629311  15.9127115  51.0301658  36.5179648  14.7434260  51.9907004
  30.3141069  11.4615873  47.1722555  29.3891566  11.3292087  47.3800247
  30.5625483  12.2410093  47.6692498  40.2625732   7.5284617  48.8183288
  39.3542609   7.4600025  48.5242049  40.2113328   8.0056562  49.6465114
  34.0842476   9.0042755  40.4566687  33.9642101   9.4499806  41.2952168
  33.3895064   9.3528073  39.8980225  34.3366598   8.9474262  56.7618185
  33.5599932   9.5068182  56.7521050  34.9757161   9.4331045  57.2833056
  42.1287378   5.7301055  50.5961162  41.4861758   6.0233588  49.9500957
  41.6242307   5.6153975  51.4014359  39.7827542   9.4764228  41.2847021
  40.6945398   9.7091615  41.1094719  39.2737189  10.0601272  40.7222100
  32.5912970  11.7559716  56.3236152  33.3327654  12.2944760  56.0470976
  31.8849955  12.3826004  56.4807704  38.0668310  13.8988856  54.9208314
  38.4751666  13.4571267  54.1762946  37.3445571  13.3241484  55.1742507
  34.4199380   8.8361463  52.2941871  35.2660575   9.2600876  52.4376520
  34.3598017   8.1795087  52.9880434  38.3897124  14.4590047  48.6760603
  37.7605987  14.6235761  47.9736671  38.0022786  14.8731656  49.4471567
  42.2686356  15.3944485  46.0304967  41.5837394  15.7743386  45.4802000
  42.3530205  16.0039811  46.7636914  37.5698825   6.4965831  53.9523045
  37.3259757   7.2507892  53.4157320  37.8458755   6.8751179  54.7870292
  39.5237288  13.0404444  52.6300310  39.7354183  13.6836203  51.9534691
  39.4767036  12.2066760  52.1622240  37.1263517   5.6522264  49.5336882
  36.2647996   5.9503518  49.8253620  37.1525951   5.8692663  48.6017915
  33.9425086  14.1964455  45.9410688  34.4063432  14.4752158  45.1515310
  33.6781884  13.2947899  45.7583779  30.8349167  13.7435936  48.8790451
  31.4050524  14.1723205  48.2407936  31.4257279  13.4618521  49.5774637
  32.8793972  10.3187607  42.7500253  33.5818015  10.7708651  43.2174179
  32.5474601   9.6771426  43.3780146  31.3274334   8.9099364  57.1251462
  30.6972994   9.5915645  57.3586859  31.2210422   8.7982445  56.1804601
  26.6219306   8.5771160  48.0517387  25.8318360   8.8328688  47.5757497
  27.1130553   9.3919498  48.1569427  40.6383116  15.9176399  50.8022667
  41.4600559  15.5156586  50.5205349  40.6345519  15.8144633  51.7538783
  28.5734051   8.9415739  45.0100863  27.7765215   9.0534433  45.5284359
  28.3459644   9.2802391  44.1441754  34.4039719  15.4660442  52.9583378
  34.4684152  15.9280849  53.7941550  33.6950643  14.8357807  53.0865688
  24.9057009   8.8301650  50.4832377  25.1565047   9.7148660  50.7489953
  25.4416557   8.6506252  49.7107469  48.7289109  12.2615147  47.1507639
  47.9752817  11.6922546  46.9951643  48.8636650  12.2277812  48.0978274
  27.5717134  14.6503988  43.3990283  28.0841655  15.4447238  43.5495848
  28.2239847  13.9530278  43.3323885  29.3812019  17.7669744  45.4813037
  29.5578647  18.6887709  45.2934020  30.1768852  17.4528163  45.9107416
  33.5223037   4.6278009  57.0796970  34.2632751   5.2285162  57.0001433
  33.7540960   3.8855646  56.5215013  28.6664375   9.8134376  55.3575200
  28.5517891   8.9119633  55.6582299  27.8108893  10.0598073  55.0060016
  35.7456213  17.7552116  56.9562700  35.3020067  16.9688495  56.6383605
  36.4073427  17.9431267  56.2906591  30.5043334  19.2847918  51.4823379
  31.0550759  19.1564981  50.7100373  29.6654810  19.5842807  51.1318272
  37.8437451  18.0354916  54.9844102  37.8255927  18.8563797  54.4924371
  38.7657371  17.9108991  55.2094243  34.3010505  15.5499046  55.8267610
  34.8338842  14.7887334  55.5966918  33.7724586  15.2572697  56.5691764
  37.4680200   0.6559112  51.3561252  37.1244470   1.5460753  51.2800362
  37.8359163   0.4660769  50.4930837  25.5366051  12.9792642  44.1749854
  26.3741273  13.3889650  43.9583562  25.7144319  12.0392084  44.1450048
  37.4330483  10.6467723  39.8633687  36.9177106  11.4172327  40.1022074
  37.1607791   9.9732859  40.4866748  35.0177594   5.4917424  44.9218925
  34.1619190   5.1024274  44.7424564  35.4304546   5.5709384  44.0618711
  36.5476741   3.0263767  49.3210485  36.0441536   2.9893902  48.5078290
  36.8407348   3.9356509  49.3807142  32.7919627   3.1102496  48.3276667
  33.6572623   2.9145305  47.9682556  32.8597135   2.8812848  49.2546023
  42.4064757  13.4000077  41.7986860  41.6294200  13.0611237  41.3542022
  43.0856238  13.4052701  41.1241825  37.2216786   8.5194815  41.6893468
  36.9166922   8.8340964  42.5403611  38.1747228   8.5976235  41.7320801
  40.6456064  12.8734059  48.4553468  39.9879739  13.5633320  48.5433597
  41.4496463  13.2630491  48.7987455  30.3981946   5.3404704  45.6993034
  30.9725698   5.1179886  44.9666226  30.9852928   5.4093399  46.4521635
  39.4561523  11.2278431  46.5057410  39.9693405  11.8608423  47.0079120
  40.1062747  10.6279627  46.1400770  30.7251533   7.3709165  39.7188919
  29.8888845   7.7083852  40.0398194  30.5856302   7.2358145  38.7816056
  32.7004613   2.2145953  44.4268103  32.0469026   1.8994970  43.8024718
  32.6585088   1.5921694  45.1527926  33.8115818  12.4965248  36.3421395
  32.9042880  12.2654502  36.5412544  34.3086850  11.7002868  36.5295377
  35.9342354   8.7027887  48.7515751  35.0164915   8.9242834  48.5937439
  36.3502497   8.7774197  47.8927458  36.7177401  10.1019303  43.8818431
  37.4649220  10.6140700  43.5725553  36.9868991   9.7803355  44.7422824
  34.9904052  12.5977843  40.8645385  34.0815271  12.3136876  40.9617855
  35.0199135  13.0176922  40.0048692  40.2223319  16.2084433  44.6336553
  39.7685646  15.3675343  44.6901743  39.5917286  16.8445831  44.9711333
  39.1656239   7.1376419  45.8637220  38.4278995   6.6253805  46.1947463
  39.4183012   6.6976800  45.0520497  38.6656258  18.0460929  45.5686371
  38.9579233  18.6065987  44.8498736  39.1754879  18.3389490  46.3239530
  25.5592222  10.3183357  44.8460587  25.3616622   9.7252718  44.1211654
  25.0038886  10.0135568  45.5636526  33.5388946  10.2106464  46.9655180
  33.5937555   9.2580300  46.8897657  32.7280148  10.3665903  47.4496479
  31.4781306   8.8283524  44.7245559  30.6649171   9.1277694  45.1310751
  31.9740300   8.4339212  45.4420042  37.0755517   9.2925348  53.5560453
  37.4304905   9.5196821  54.4154919  37.7227649   9.6243725  52.9337709
  42.8053254  12.4143784  44.2609782  42.6671153  12.6045380  43.3330971
  42.4489473  13.1763167  44.7177833  30.9695380   6.4001879  50.3406794
  31.6094760   6.2590638  49.6429758  30.1372911   6.1136393  49.9645396
  42.8322634  14.4820311  49.2721054  43.2659141  14.3895600  50.1204108
  43.5454215  14.4577811  48.6341070  31.7455684  15.7004310  46.4541787
  32.5396283  15.2054630  46.2524362  31.0347377  15.1722173  46.0909492
  28.0538448   9.8447391  42.5301539  27.1236036   9.7831847  42.7471502
  28.1495920   9.3223344  41.7338181  27.9723997   6.3702204  45.1179781
  28.2330814   7.2847537  45.0088942  28.7941169   5.9026647  45.2676394
  29.4448922   7.7839961  52.2878606  30.1171976   7.5757323  51.6391255
  28.6178709   7.5862047  51.8483838  43.6938183  14.5244012  51.8053939
  43.8874073  15.4289822  52.0513214  43.5938802  14.0651431  52.6392524
  35.3474494   4.4101902  54.3044266  34.7002409   5.1091852  54.2108743
  36.1175510   4.8438046  54.6720515  38.7553292  14.6750754  57.3794820
  38.6038799  14.4461306  56.4624903  38.7457972  15.6321356  57.3926165
  35.5238629  12.2482667  52.3641086  36.4530689  12.3993827  52.1910054
  35.1029659  12.3366688  51.5089733  34.3226960  16.2733332  50.1339624
  34.1838046  15.9052116  51.0065562  33.5341557  16.7880971  49.9623582
  35.8732175  15.6514934  47.5228462  35.5382008  15.6115704  48.4186112
  35.3736121  14.9859650  47.0498872  29.8476419  11.0582564  53.0481043
  29.7096217  10.3262803  53.6492582  30.7581343  10.9691464  52.7665231
  38.8091367  12.9970969  37.7965521  38.1920538  12.2717797  37.6998574
  38.3407856  13.7580329  37.4532596  32.4758720  10.7702524  52.5364722
  33.1858339  10.1295716  52.4951341  32.4328028  11.0215418  53.4590903
  40.4645499  17.7069877  55.4571302  40.4058045  17.0229097  54.7901885
  40.8665017  18.4488867  55.0051928  31.1887654   7.7567741  54.3560362
  30.6525011   7.3058480  55.0081958  30.6004362   7.8913650  53.6130826
  30.5989913   7.2156393  36.9186826  29.7219379   7.0945194  36.5549072
  31.0747666   6.4242471  36.6665714  40.4662906  15.6709461  53.6885281
  39.5789685  15.3335383  53.8111680  41.0361457  14.9392492  53.9254047
  22.1192053  12.0033553  47.0128333  22.8063093  11.6895283  46.4249348
  21.9640182  12.9074917  46.7395584  26.9226775   6.8923749  51.4413356
  26.8384964   6.2849419  50.7063766  26.1009482   7.3832767  51.4422853
  37.0950489   5.3777313  46.8083551  37.5919189   4.6247275  46.4884622
  36.3237471   5.4141629  46.2426761  44.9480247  11.0817678  48.4501843
  44.9370123  11.9642394  48.0795776  44.0797626  10.7289229  48.2556380
  38.1780270  14.1349000  44.3821975  37.2436549  14.2550462  44.2126679
  38.3556938  13.2321467  44.1181985  33.6785458   7.5194696  46.5355236
  33.3083245   6.9665736  47.2236142  34.1744550   6.9152829  45.9830236
  41.5652821   9.9766319  44.9172009  42.0313273  10.8094311  44.8432312
  42.0160322   9.5111301  45.6217267  31.5074656  17.9792191  53.6310254
  32.2084116  18.6128674  53.7839648  31.0369771  18.3206922  52.8705893
  39.6329052  16.3210140  41.9158161  39.9088896  16.2066735  42.8252035
  38.7633551  15.9227625  41.8770334  39.5369484   2.3446906  48.9562910
  38.6232564   2.5751133  49.1245117  39.9662585   2.4285350  49.8076943
  39.3075942  10.5336798  51.4562804  38.6547393  10.7812706  50.8015257
  39.6856322   9.7200936  51.1225282  35.3563515  11.2756609  57.9428841
  34.6804152  11.1750739  58.6131217  36.1791149  11.1195823  58.4064839
  27.1042375  17.5128546  50.5641357  27.6895811  16.7672234  50.6969261
  26.9067213  17.8232502  51.4478021  21.6960029  10.0834146  49.2845800
  21.7344129   9.5497737  50.0782918  21.1900322   9.5569351  48.6656777
  29.0750792   4.9298686  52.7808342  29.1392118   5.7913517  52.3685740
  29.0117912   4.3172688  52.0480701  28.5503064   7.0021819  56.4281376
  29.1775103   6.6198896  57.0418901  27.6930983   6.7836021  56.7937069
  38.9497173  17.4084794  58.0335112  39.4937077  18.0214752  57.5390067
  38.3684017  17.9664373  58.5502125  25.3268607   8.8098248  42.3599731
  25.6222048   7.9008927  42.3066785  24.4256643   8.7885988  42.0380734
  28.8562854   6.8854245  48.3427280  28.1349440   7.4990212  48.2034753
  29.6456110   7.4212010  48.2643926  39.2989594  18.3314532  50.7929690
  38.3519930  18.2119883  50.7208016  39.6472367  17.4437030  50.8755951
  31.6589167   4.2208671  54.6167932  32.1823569   4.4670968  55.3794241
  31.4401501   5.0528706  54.1971069  27.0556448   6.4912346  42.4839056
  26.7269155   5.6109725  42.3014162  27.4095819   6.4360014  43.3715446
  30.1698272   6.7785316  42.8514534  30.5094344   7.3071237  42.1293142
  30.6170392   7.1165722  43.6273101  39.9070149  18.9495807  48.0798915
  40.8316697  18.7438669  47.9423366  39.7385453  18.7012208  48.9888256
  32.8641712   5.1622366  52.3017602  32.5238533   4.3630179  52.7038282
  32.1580719   5.4624077  51.7294435  33.5158184   2.2471679  50.7544925
  34.3384254   1.7732157  50.6323815  33.7596248   3.0262162  51.2543611
  32.1566419   5.2759937  41.0507827  32.8774781   5.6541190  40.5471544
  31.5331723   5.9948814  41.1542805  36.2997542   5.9805086  41.9866159
  36.5161156   6.8629724  41.6854987  35.8191609   5.5891300  41.2571801
  31.0396763   8.9390799  48.5636904  30.8941344   9.2531102  49.4561185
  30.5621967   9.5575700  48.0107802  32.8993146   5.9293347  48.6117793
  32.8854715   5.0334441  48.2750091  33.6165574   5.9364011  49.2456079
  34.7519277   6.3630688  50.6570921  34.4937054   7.2847758  50.6555251
  34.2204317   5.9661122  51.3471385  25.5142425  11.4796144  51.5024565
  24.9695893  12.2555952  51.6344839  26.3921775  11.8266948  51.3443686
  32.3030042   4.8107728  43.8805363  32.4245953   3.8824374  44.0796251
  32.0132084   4.8246414  42.9683679  35.1721232   2.4962638  47.0172083
  35.1942929   2.5601971  46.0624063  35.5889291   1.6567147  47.2112589
  45.5504857  12.2317898  45.0551306  45.9936003  11.4825223  44.6570429
  44.6731367  12.2228034  44.6725038  26.3008447  10.6066040  54.3954722
  25.5590183  10.7548675  54.9819352  25.9801191  10.8674306  53.5321471
  42.5832061  16.2347945  42.0645235  43.1083385  16.5735217  41.3394555
  42.4954414  15.2994960  41.8808370  31.7146594  17.8457937  48.4962790
  31.0926603  17.1828642  48.1965018  32.3851461  17.8719069  47.8136438
  24.9473666  16.4117795  47.3854050  24.1105574  15.9839970  47.2038051
  24.9197311  16.6050239  48.3224841  31.7871121   6.3239725  58.0895296
  31.8359277   7.2001848  57.7073066  32.3293636   5.7817118  57.5166939
  42.2725967  16.8680848  57.3696433  41.4821511  16.8504987  56.8300933
  42.0359322  17.4069142  58.1245470  42.3923842  13.7173315  54.6829162
  42.4421847  13.5523322  55.6244684  42.2837765  12.8500574  54.2927042
  39.6827604   9.7004243  55.9988468  40.5837467   9.5610708  55.7072466
  39.7575579   9.8658697  56.9386646  34.0170410   7.0771097  54.8441655
  33.1473719   7.3704663  54.5724243  34.2529890   7.6611542  55.5648918
  43.8942039  16.1370256  54.9271183  43.6026847  16.5000237  55.7634644
  43.2814170  15.4237264  54.7484515  45.0937721  13.7023136  47.4473753
  45.9284613  14.1412940  47.6111314  45.2296850  13.2261789  46.6281999
  42.1429227  11.2602871  53.3951241  42.6183349  11.4530517  52.5870093
  41.2194793  11.3162057  53.1494625  29.0312734  12.4227038  42.9782319
  28.7858776  11.5189368  43.1762530  29.2008648  12.4244188  42.0361797
  36.7209444   3.2950714  52.3607075  37.2391387   4.0311741  52.0353564
  36.3664576   3.6014708  53.1953834  36.9722038  -0.2849003  47.8807972
  37.2523792  -0.9525814  48.5068398  37.7572645  -0.0919908  47.3682636
  40.8430896   8.1368631  51.6279547  41.7948319   8.2366729  51.6491771
  40.6734347   7.3446899  52.1377631  38.8645276   5.2224214  51.8138948
  38.2695208   5.5029227  51.1185436  38.5794972   5.7118115  52.5855689
  43.3218974  11.3574751  50.7421846  43.2895294  10.4190751  50.9281530
  43.9319598  11.4358787  50.0087671  35.1602305  10.2270804  36.7849050
  36.1061410  10.0977012  36.8537469  34.7816550   9.4885465  37.2618479
  43.4713462   8.1485794  50.7880130  42.9552511   7.3644251  50.6010058
  44.3553411   7.8204511  50.9526649  41.1324189   1.8926810  46.7475942
  40.9349010   1.5841898  47.6319274  41.7423895   2.6188448  46.8773872
  49.1395524  12.4190757  49.8827883  49.8698912  12.1576046  50.4435587
  48.5302469  11.6819479  49.9229951  47.2210821  10.5598620  50.4802334
  46.4943984  10.4254585  49.8718826  46.8058108  10.8675449  51.2859052
  35.0440997  14.2788550  58.2449707  35.9644007  14.4567149  58.4389754
  35.0090580  13.3344595  58.0929407  33.3445222   8.1520780  36.7203936
  32.4376677   7.8553893  36.7966649  33.6221203   7.8550598  35.8538222
  24.2623162   9.4727143  47.1702982  23.9425947   8.6192452  46.8777356
  23.7156591   9.6875721  47.9260949  28.0403070  12.1889584  50.8872489
  28.2589080  13.1206692  50.9060522  28.4528844  11.8297559  51.6727292
  34.9607288   2.6957670  42.8748177  34.1508016   2.3504755  43.2503423
  35.6491705   2.3865213  43.4635789  36.8897836   1.7735716  44.4972474
  37.4428875   2.1931170  45.1562497  37.1267922   0.8471465  44.5395430
  32.9130935   7.7622790  60.2775238  32.8127662   8.7117147  60.2087329
  32.6952477   7.4341029  59.4051308  32.1144007   5.0107715  36.8615915
  32.9763171   5.3362613  37.1211732  32.2994351   4.2239211  36.3488981
  24.1311422  13.0930055  49.1396104  23.4374894  12.6784008  48.6266058
  24.8784413  13.1350591  48.5429523  40.2676643   3.8836242  44.0051138
  39.6875312   4.5421046  43.6229190  40.0012576   3.0613586  43.5938555
  38.7180209   3.2841299  46.2072458  39.2179988   3.3957834  45.3986777
  39.3615817   2.9802352  46.8473267  32.7762205  11.1919929  59.0940299
  32.2929287  11.9920289  59.3004188  32.8623144  11.2027874  58.1407743
  26.0448165  13.0248309  47.0162119  26.0218853  13.1235996  46.0644002
  26.3548801  13.8713459  47.3379285  28.7035543  15.0824464  51.1308733
  29.6578796  15.0508406  51.0638665  28.5048066  14.6215087  51.9458959
  29.2934925  13.6525580  53.6979531  30.1127814  14.1469658  53.7214368
  29.5671733  12.7357548  53.6697098  39.0501521   6.0436332  43.0607486
  38.1627376   6.3285983  42.8427681  39.4655510   5.8830095  42.2134763
  42.4016057   6.0682853  46.7761825  43.1776447   6.5579305  47.0486442
  41.6764191   6.4940907  47.2333695  44.8388616   6.7810472  47.8335766
  45.4333107   6.5406208  47.1229074  44.9115200   6.0617603  48.4609302
  27.0585772  20.6244083  48.1478931  26.9240239  19.8644484  47.5816929
  26.6417834  21.3484983  47.6807720  39.0242545  11.5590868  43.2757776
  38.9677746  12.0159419  42.4365409  39.5770887  10.7981553  43.0980619
  42.8347351   7.3480600  44.1007896  42.5784285   6.9477235  44.9316104
  42.2100219   8.0624394  43.9758035  47.1459689  10.0876673  46.6079187
  46.5859247  10.1569862  47.3810749  46.5403192   9.9117658  45.8878683
  30.2154897  21.5213400  48.3597374  30.0987282  22.4658833  48.2576064
  29.3947344  21.2186962  48.7483173  39.7577324  12.7495649  40.5710306
  39.7026128  12.5839921  39.6298750  39.1323379  13.4571682  40.7272495
  24.5469839   7.9863714  54.3971728  25.1928703   7.4762668  54.8858953
  24.3386990   8.7232395  54.9715153  37.0723231  15.0544561  59.8963868
  37.9414391  15.2285213  59.5350503  36.5929983  15.8738978  59.7739598
  33.0673450   2.2503758  40.1495624  33.0552119   3.1945598  40.3063895
  33.9596871   2.0673904  39.8555085  48.7315707  26.7633187  49.3009143
  49.3694117  26.6439934  48.5972483  48.6136550  27.7114031  49.3597095
  46.0225196  27.8695467  55.1956873  46.0113837  27.4748265  54.3237377
  46.1845836  27.1361539  55.7890645  48.4567053  29.9257491  41.0751008
  47.8212886  29.9992118  41.7871912  48.1264459  30.5151090  40.3970087
  53.6865403  24.4259874  47.2795330  54.4190575  23.8559091  47.5133159
  52.9304758  24.0381474  47.7201835  44.9447009  21.8777015  39.4720020
  45.1121412  22.7457252  39.8390492  44.7544178  22.0404297  38.5481310
  51.1019486  22.8576534  48.8183288  50.1936364  22.7891943  48.5242049
  51.0507082  23.3348479  49.6465114  44.9236230  24.3334673  40.4566687
  44.8035855  24.7791723  41.2952168  44.2288819  24.6819990  39.8980225
  45.1760352  24.2766180  56.7618185  44.3993686  24.8360100  56.7521050
  45.8150915  24.7622963  57.2833056  52.9681133  21.0592973  50.5961162
  52.3255513  21.3525506  49.9500957  52.4636061  20.9445893  51.4014359
  50.6221296  24.8056146  41.2847021  51.5339152  25.0383533  41.1094719
  50.1130943  25.3893190  40.7222100  43.4306724  27.0851633  56.3236152
  44.1721409  27.6236677  56.0470976  42.7243710  27.7117922  56.4807704
  48.9062064  29.2280774  54.9208314  49.3145420  28.7863184  54.1762946
  48.1839326  28.6533401  55.1742507  45.2593134  24.1653380  52.2941871
  46.1054329  24.5892794  52.4376520  45.1991772  23.5087005  52.9880434
  53.1080111  30.7236402  46.0304967  52.4231149  31.1035304  45.4802000
  53.1923960  31.3331729  46.7636914  48.4092579  21.8257749  53.9523045
  48.1653511  22.5799809  53.4157320  48.6852510  22.2043096  54.7870292
  50.3631042  28.3696361  52.6300310  50.5747937  29.0128121  51.9534691
  50.3160790  27.5358678  52.1622240  47.9657271  20.9814182  49.5336882
  47.1041750  21.2795435  49.8253620  47.9919706  21.1984581  48.6017915
  42.1668088  24.2391281  57.1251462  41.5366749  24.9207562  57.3586859
  42.0604176  24.1274363  56.1804601  51.4776870  31.2468317  50.8022667
  52.2994314  30.8448504  50.5205349  51.4739273  31.1436551  51.7538783
  59.5682863  27.5907065  47.1507639  58.8146572  27.0214463  46.9951643
  59.7030404  27.5569730  48.0978274  44.9581491  32.4620467  42.8262358
  44.8227166  33.3072003  43.2547206  45.4991304  32.6639745  42.0628292
  41.4448831  18.5412047  59.4876713  41.0515776  17.9878246  60.1624358
  42.2614971  18.8522626  59.8783231  44.3616792  19.9569926  57.0796970
  45.1026505  20.5577079  57.0001433  44.5934715  19.2147564  56.5215013
  46.5849968  33.0844034  56.9562700  46.1413822  32.2980412  56.6383605
  47.2467181  33.2723184  56.2906591  48.6831206  33.3646834  54.9844102
  48.6649681  34.1855715  54.4924371  49.6051126  33.2400909  55.2094243
  45.1404260  30.8790963  55.8267610  45.6732597  30.1179252  55.5966918
  44.6118341  30.5864615  56.5691764  48.3073955  15.9851029  51.3561252
  47.9638224  16.8752671  51.2800362  48.6752917  15.7952687  50.4930837
  47.3870495  18.3555684  49.3210485  46.8835291  18.3185820  48.5078290
  47.6801102  19.2648427  49.3807142  43.6313381  18.4394414  48.3276667
  44.4966378  18.2437223  47.9682556  43.6990890  18.2104766  49.2546023
  53.2458512  28.7291995  41.7986860  52.4687954  28.3903155  41.3542022
  53.9249993  28.7344618  41.1241825  48.0610541  23.8486732  41.6893468
  47.7560676  24.1632882  42.5403611  49.0140983  23.9268152  41.7320801
  46.5056973  30.0076956  43.3386422  45.9778334  29.2729715  43.0259659
  46.0044475  30.7851632  43.0926390  51.4849819  28.2025976  48.4553468
  50.8273493  28.8925238  48.5433597  52.2890218  28.5922408  48.7987455
  41.2375700  20.6696622  45.6993034  41.8119452  20.4471804  44.9666226
  41.8246683  20.7385317  46.4521635  50.2955277  26.5570349  46.5057410
  50.8087159  27.1900341  47.0079120  50.9456501  25.9571544  46.1400770
  43.5398368  17.5437871  44.4268103  42.8862780  17.2286888  43.8024718
  43.4978842  16.9213611  45.1527926  45.8297806  27.9269761  40.8645385
  44.9209025  27.6428794  40.9617855  45.8592890  28.3468840  40.0048692
  51.0617074  31.5376350  44.6336553  50.6079401  30.6967260  44.6901743
  50.4311040  32.1737749  44.9711333  50.0049993  22.4668336  45.8637220
  49.2672750  21.9545723  46.1947463  50.2576767  22.0268718  45.0520497
  50.1061620  15.2444588  46.4578989  50.4120497  14.3841952  46.1704904
  50.8314225  15.8362209  46.2577983  47.9149272  24.6217266  53.5560453
  48.2698660  24.8488739  54.4154919  48.5621403  24.9535643  52.9337709
  53.6447009  27.7435702  44.2609782  53.5064907  27.9337298  43.3330971
  53.2883228  28.5055084  44.7177833  53.6716388  29.8112229  49.2721054
  54.1052895  29.7187518  50.1204108  54.3847969  29.7869729  48.6341070
  54.5331938  29.8535929  51.8053939  54.7267828  30.7581740  52.0513214
  54.4332556  29.3943348  52.6392524  46.1868249  19.7393820  54.3044266
  45.5396164  20.4383770  54.2108743  46.9569264  20.1729964  54.6720515
  49.5947047  30.0042672  57.3794820  49.4432553  29.7753224  56.4624903
  49.5851726  30.9613273  57.3926165  46.3632383  27.5774585  52.3641086
  47.2924443  27.7285744  52.1910054  45.9423413  27.6658606  51.5089733
  51.3039253  33.0361795  55.4571302  51.2451799  32.3521015  54.7901885
  51.7058772  33.7780785  55.0051928  42.0281409  23.0859659  54.3560362
  41.4918766  22.6350398  55.0081958  41.4398117  23.2205568  53.6130826
  51.3056661  31.0001379  53.6885281  50.4183439  30.6627300  53.8111680
  51.8755212  30.2684410  53.9254047  47.9344244  20.7069230  46.8083551
  48.4312943  19.9539193  46.4884622  47.1631225  20.7433547  46.2426761
  55.7874001  26.4109596  48.4501843  55.7763877  27.2934311  48.0795776
  54.9191380  26.0581147  48.2556380  49.0174024  29.4640918  44.3821975
  48.0830303  29.5842380  44.2126679  49.1950693  28.5613384  44.1181985
  52.4046576  25.3058237  44.9172009  52.8707028  26.1386228  44.8432312
  52.8554076  24.8403218  45.6217267  50.4722807  31.6502058  41.9158161
  50.7482651  31.5358653  42.8252035  49.6027306  31.2519543  41.8770334
  50.3763238  17.6738824  48.9562910  49.4626318  17.9043051  49.1245117
  50.8056340  17.7577268  49.8076943  50.1469697  25.8628716  51.4562804
  49.4941147  26.1104623  50.8015257  50.5250077  25.0492854  51.1225282
  47.4419036  34.8256594  42.8206023  47.9706803  34.3149049  42.2076185
  47.7047256  34.5099124  43.6851556  46.1957270  26.6048527  57.9428841
  45.5197907  26.5042656  58.6131217  47.0184904  26.4487741  58.4064839
  39.9144546  20.2590604  52.7808342  39.9785873  21.1205435  52.3685740
  39.8511666  19.6464606  52.0480701  39.3896819  22.3313737  56.4281376
  40.0168857  21.9490814  57.0418901  38.5324737  22.1127939  56.7937069
  49.7890927  32.7376712  58.0335112  50.3330831  33.3506670  57.5390067
  49.2077772  33.2956290  58.5502125  42.4982922  19.5500589  54.6167932
  43.0217324  19.7962885  55.3794241  42.2795255  20.3820624  54.1971069
  43.7035467  20.4914284  52.3017602  43.3632287  19.6922097  52.7038282
  42.9974473  20.7915995  51.7294435  44.3551939  17.5763596  50.7544925
  45.1778008  17.1024075  50.6323815  44.5990002  18.3554080  51.2543611
  47.1391296  21.3097004  41.9866159  47.3554910  22.1921642  41.6854987
  46.6585363  20.9183217  41.2571801  43.7386900  21.2585265  48.6117793
  43.7248469  20.3626358  48.2750091  44.4559328  21.2655929  49.2456079
  45.5913031  21.6922605  50.6570921  45.3330809  22.6139676  50.6555251
  45.0598071  21.2953040  51.3471385  43.1423796  20.1399645  43.8805363
  43.2639707  19.2116291  44.0796251  42.8525839  20.1538331  42.9683679
  46.0114987  17.8254556  47.0172083  46.0336683  17.8893889  46.0624063
  46.4283046  16.9859064  47.2112589  56.3898611  27.5609815  45.0551306
  56.8329757  26.8117141  44.6570429  55.5125121  27.5519952  44.6725038
  53.4225815  31.5639862  42.0645235  53.9477140  31.9027135  41.3394555
  53.3348168  30.6286878  41.8808370  45.1066476  37.6311846  46.4240488
  44.6671466  37.1388224  47.1173345  45.8574593  37.0884813  46.1832564
  42.6264876  21.6531643  58.0895296  42.6753031  22.5293765  57.7073066
  43.1687390  21.1109036  57.5166939  53.1119722  32.1972766  57.3696433
  52.3215265  32.1796905  56.8300933  52.8753076  32.7361060  58.1245470
  53.2317597  29.0465232  54.6829162  53.2815601  28.8815240  55.6244684
  53.1231520  28.1792491  54.2927042  50.5221359  25.0296160  55.9988468
  51.4231222  24.8902625  55.7072466  50.5969333  25.1950615  56.9386646
  44.8564164  22.4063015  54.8441655  43.9867474  22.6996581  54.5724243
  45.0923645  22.9903460  55.5648918  54.7335793  31.4662174  54.9271183
  54.4420602  31.8292154  55.7634644  54.1207925  30.7529182  54.7484515
  55.9331476  29.0315054  47.4473753  56.7678367  29.4704858  47.6111314
  56.0690604  28.5553707  46.6281999  52.9822982  26.5894788  53.3951241
  53.4577103  26.7822435  52.5870093  52.0588547  26.6453974  53.1494625
  47.5603198  18.6242632  52.3607075  48.0785142  19.3603659  52.0353564
  47.2058331  18.9306625  53.1953834  47.8115792  15.0442915  47.8807972
  48.0917546  14.3766104  48.5068398  48.5966399  15.2372010  47.3682636
  51.6824651  23.4660549  51.6279547  52.6342074  23.5658646  51.6491771
  51.5128101  22.6738817  52.1377631  49.7039030  20.5516132  51.8138948
  49.1088962  20.8321144  51.1185436  49.4188727  21.0410033  52.5855689
  54.1612728  26.6866668  50.7421846  54.1289049  25.7482669  50.9281530
  54.7713352  26.7650705  50.0087671  54.3107217  23.4777712  50.7880130
  53.7946266  22.6936168  50.6010058  55.1947165  23.1496428  50.9526649
  51.9717944  17.2218727  46.7475942  51.7742765  16.9133815  47.6319274
  52.5817649  17.9480366  46.8773872  59.9789278  27.7482675  49.8827883
  60.7092667  27.4867963  50.4435587  59.3696224  27.0111397  49.9229951
  58.0604575  25.8890538  50.4802334  57.3337739  25.7546503  49.8718826
  57.6451862  26.1967366  51.2859052  45.8834752  29.6080467  58.2449707
  46.8037761  29.7859066  58.4389754  45.8484335  28.6636513  58.0929407
  45.8001042  18.0249587  42.8748177  44.9901770  17.6796672  43.2503423
  46.4885459  17.7157131  43.4635789  47.7291590  17.1027634  44.4972474
  48.2822629  17.5223088  45.1562497  47.9661677  16.1763382  44.5395430
  43.7524690  23.0914708  60.2775238  43.6521417  24.0409065  60.2087329
  43.5346232  22.7632947  59.4051308  51.1070398  19.2128159  44.0051138
  50.5269067  19.8712963  43.6229190  50.8406330  18.3905504  43.5938555
  49.5573964  18.6133217  46.2072458  50.0573742  18.7249752  45.3986777
  50.2009572  18.3094270  46.8473267  43.6155960  26.5211847  59.0940299
  43.1323041  27.3212207  59.3004188  43.7016899  26.5319791  58.1407743
  49.8895276  21.3728250  43.0607486  49.0021131  21.6577900  42.8427681
  50.3049265  21.2122013  42.2134763  53.2409812  21.3974771  46.7761825
  54.0170202  21.8871223  47.0486442  52.5157946  21.8232825  47.2333695
  55.6782370  22.1102390  47.8335766  56.2726861  21.8698126  47.1229074
  55.7508954  21.3909520  48.4609302  49.8636299  26.8882786  43.2757776
  49.8071501  27.3451337  42.4365409  50.4164642  26.1273470  43.0980619
  53.6741105  22.6772517  44.1007896  53.4178039  22.2769153  44.9316104
  53.0493973  23.3916311  43.9758035  57.9853443  25.4168591  46.6079187
  57.4253001  25.4861780  47.3810749  57.3796946  25.2409575  45.8878683
  50.5971079  28.0787567  40.5710306  50.5419882  27.9131838  39.6298750
  49.9717134  28.7863600  40.7272495  47.9116986  30.3836479  59.8963868
  48.7808145  30.5577131  59.5350503  47.4323737  31.2030896  59.7739598
  47.7219324  14.1738452  44.4041561  46.9551719  13.6196939  44.5498243
  48.1330028  14.2460321  45.2655712  39.7261085  20.4623248  58.4946742
  40.5892546  20.1060053  58.7050067  39.1526495  20.1237143  59.1822146
  59.5709462  42.0925105  49.3009143  60.2087871  41.9731852  48.5972483
  59.4530304  43.0405949  49.3597095  56.3799168  42.0452533  49.2370668
  56.0417679  41.9293597  48.3491203  57.2488936  41.6443698  49.2171674
  56.8618951  43.1987384  55.1956873  56.8507592  42.8040183  54.3237377
  57.0239590  42.4653457  55.7890645  57.8185542  47.5658977  40.5382023
  57.1673522  48.1513057  40.1516037  58.6129905  48.0965172  40.5977061
  53.5826212  45.9824496  54.1436057  53.2916078  46.8870127  54.0282723
  54.2183196  46.0241024  54.8580127  54.5082419  43.3601345  50.7337417
  55.1045991  43.1357367  50.0194380  54.5657390  42.6186090  51.3362865
  59.1250730  39.8176558  46.3762351  59.9113819  39.3995982  46.0252768
  59.3889434  40.7222651  46.5443999  59.2960807  45.2549409  41.0751008
  58.6606640  45.3284035  41.7871912  58.9658214  45.8443008  40.3970087
  64.5259157  39.7551792  47.2795330  65.2584329  39.1851008  47.5133159
  63.7698513  39.3673392  47.7201835  56.1435277  42.1779033  44.4758672
  55.7793484  41.6509654  45.1871593  57.0002393  41.7877502  44.3025157
  62.0484577  33.4673366  51.7389938  61.7167902  34.3368777  51.5151153
  61.4530191  33.1509650  52.4183968  55.7840764  37.2068933  39.4720020
  55.9515166  38.0749169  39.8390492  55.5937933  37.3696215  38.5481310
  58.5416097  45.6685912  51.1385851  58.2416820  46.5710951  51.0301658
  58.1967157  45.4018095  51.9907004  51.9928578  42.1199709  47.1722555
  51.0679075  41.9875923  47.3800247  52.2412992  42.8993928  47.6692498
  61.9413241  38.1868452  48.8183288  61.0330118  38.1183860  48.5242049
  61.8900837  38.6640397  49.6465114  55.7629985  39.6626590  40.4566687
  55.6429610  40.1083641  41.2952168  55.0682573  40.0111908  39.8980225
  53.5236877  52.4330232  44.1056819  53.4460906  53.3838057  44.1845299
  52.9198520  52.0876105  44.7631745  56.0154107  39.6058098  56.7618185
  55.2387441  40.1652018  56.7521050  56.6544670  40.0914881  57.2833056
  63.8074887  36.3884890  50.5961162  63.1649267  36.6817424  49.9500957
  63.3029816  36.2737811  51.4014359  61.4615051  40.1348064  41.2847021
  62.3732907  40.3675450  41.1094719  60.9524698  40.7185108  40.7222100
  54.2700479  42.4143551  56.3236152  55.0115163  42.9528595  56.0470976
  53.5637464  43.0409840  56.4807704  59.7455819  44.5572691  54.9208314
  60.1539175  44.1155102  54.1762946  59.0233080  43.9825319  55.1742507
  56.0986889  39.4945298  52.2941871  56.9448084  39.9184712  52.4376520
  56.0385526  38.8378922  52.9880434  60.0684633  45.1173882  48.6760603
  59.4393496  45.2819596  47.9736671  59.6810295  45.5315492  49.4471567
  63.9473865  46.0528320  46.0304967  63.2624903  46.4327221  45.4802000
  64.0317714  46.6623647  46.7636914  59.2486334  37.1549667  53.9523045
  59.0047266  37.9091727  53.4157320  59.5246264  37.5335014  54.7870292
  61.2024797  43.6988279  52.6300310  61.4141692  44.3420039  51.9534691
  61.1554545  42.8650595  52.1622240  58.8051026  36.3106100  49.5336882
  57.9435505  36.6087353  49.8253620  58.8313460  36.5276498  48.6017915
  55.6212595  44.8548290  45.9410688  56.0850941  45.1335993  45.1515310
  55.3569393  43.9531735  45.7583779  52.5136676  44.4019772  48.8790451
  53.0838033  44.8307040  48.2407936  53.1044788  44.1202356  49.5774637
  53.0061843  39.5683199  57.1251462  52.3760503  40.2499480  57.3586859
  52.8997931  39.4566281  56.1804601  62.3170625  46.5760234  50.8022667
  63.1388068  46.1740422  50.5205349  62.3133027  46.4728468  51.7538783
  56.0827228  46.1244278  52.9583378  56.1471661  46.5864685  53.7941550
  55.3738152  45.4941643  53.0865688  52.2842585  33.8703965  59.4876713
  51.8909531  33.3170163  60.1624358  53.1008726  34.1814543  59.8783231
  55.2010546  35.2861844  57.0796970  55.9420260  35.8868997  57.0001433
  55.4328469  34.5439482  56.5215013  50.3451884  40.4718211  55.3575200
  50.2305399  39.5703469  55.6582299  49.4896402  40.7181908  55.0060016
  57.4243722  48.4135952  56.9562700  56.9807576  47.6272330  56.6383605
  58.0860936  48.6015102  56.2906591  52.1830843  49.9431753  51.4823379
  52.7338268  49.8148817  50.7100373  51.3442319  50.2426642  51.1318272
  59.5224960  48.6938752  54.9844102  59.5043436  49.5147633  54.4924371
  60.4444880  48.5692827  55.2094243  55.9798014  46.2082881  55.8267610
  56.5126351  45.4471169  55.5966918  55.4512095  45.9156533  56.5691764
  59.1117992  41.3051558  39.8633687  58.5964615  42.0756163  40.1022074
  58.8395300  40.6316694  40.4866748  56.6965103  36.1501259  44.9218925
  55.8406699  35.7608109  44.7424564  57.1092055  36.2293220  44.0618711
  58.2264250  33.6847602  49.3210485  57.7229045  33.6477737  48.5078290
  58.5194857  34.5940345  49.3807142  64.0852266  44.0583913  41.7986860
  63.3081709  43.7195072  41.3542022  64.7643747  44.0636536  41.1241825
  58.9004295  39.1778650  41.6893468  58.5954431  39.4924799  42.5403611
  59.8534737  39.2560070  41.7320801  57.3450727  45.3368873  43.3386422
  56.8172089  44.6021633  43.0259659  56.8438230  46.1143550  43.0926390
  62.3243573  43.5317894  48.4553468  61.6667247  44.2217155  48.5433597
  63.1283972  43.9214326  48.7987455  61.1349032  41.8862267  46.5057410
  61.6480914  42.5192259  47.0079120  61.7850256  41.2863462  46.1400770
  54.3792122  32.8729789  44.4268103  53.7256535  32.5578806  43.8024718
  54.3372596  32.2505529  45.1527926  55.4903327  43.1549084  36.3421395
  54.5830389  42.9238337  36.5412544  55.9874359  42.3586703  36.5295377
  58.3971406  51.8646591  39.2618081  57.7233105  52.1678288  39.8703039
  58.7837228  52.6675671  38.9123538  57.6129863  39.3611722  48.7515751
  56.6952424  39.5826669  48.5937439  58.0290006  39.4358033  47.8927458
  58.3964910  40.7603138  43.8818431  59.1436729  41.2724535  43.5725553
  58.6656500  40.4387191  44.7422824  56.6691561  43.2561679  40.8645385
  55.7602780  42.9720711  40.9617855  56.6986644  43.6760757  40.0048692
  61.9010828  46.8668268  44.6336553  61.4473155  46.0259178  44.6901743
  61.2704795  47.5029666  44.9711333  60.8443748  37.7960254  45.8637220
  60.1066504  37.2837640  46.1947463  61.0970521  37.3560636  45.0520497
  60.3443767  48.7044765  45.5686371  60.6366742  49.2649822  44.8498736
  60.8542388  48.9973326  46.3239530  60.9455375  30.5736506  46.4578989
  61.2514252  29.7133870  46.1704904  61.6707980  31.1654126  46.2577983
  47.2379731  40.9767193  44.8460587  47.0404131  40.3836553  44.1211654
  46.6826395  40.6719403  45.5636526  55.2176455  40.8690299  46.9655180
  55.2725064  39.9164136  46.8897657  54.4067657  41.0249738  47.4496479
  56.3667648  44.7970422  38.2033464  55.9287078  44.0806281  37.7439101
  57.1078089  45.0246537  37.6418555  53.1568815  39.4867359  44.7245559
  52.3436680  39.7861530  45.1310751  53.6527809  39.0923048  45.4420042
  55.3077392  49.4825116  46.6579824  55.2653571  49.7085962  45.7288356
  56.2240091  49.2488490  46.8065625  64.4840763  43.0727619  44.2609782
  64.3458662  43.2629215  43.3330971  64.1276982  43.8347002  44.7177833
  64.5110143  45.1404146  49.2721054  64.9446650  45.0479435  50.1204108
  65.2241724  45.1161647  48.6341070  53.4243193  46.3588145  46.4541787
  54.2183792  45.8638465  46.2524362  52.7134886  45.8306008  46.0909492
  58.2438038  48.7406240  50.8054154  58.2975060  49.3097177  51.5731870
  57.3752819  48.9108125  50.4408191  65.3725692  45.1827847  51.8053939
  65.5661582  46.0873657  52.0513214  65.2726311  44.7235266  52.6392524
  57.0262003  35.0685738  54.3044266  56.3789918  35.7675687  54.2108743
  57.7963019  35.5021881  54.6720515  60.4340801  45.3334590  57.3794820
  60.2826307  45.1045141  56.4624903  60.4245481  46.2905191  57.3926165
  57.2026137  42.9066502  52.3641086  58.1318197  43.0577662  52.1910054
  56.7817167  42.9950523  51.5089733  56.0014469  46.9317167  50.1339624
  55.8625555  46.5635951  51.0065562  55.2129065  47.4464806  49.9623582
  56.5962621  52.0326263  41.4765160  56.7714377  51.5614307  42.2910783
  55.9095409  52.6592030  41.7046421  57.5519684  46.3098770  47.5228462
  57.2169517  46.2699540  48.4186112  57.0523630  45.6443486  47.0498872
  60.4878876  43.6554804  37.7965521  59.8708047  42.9301632  37.6998574
  60.0195365  44.4164164  37.4532596  54.1546229  41.4286359  52.5364722
  54.8645848  40.7879551  52.4951341  54.1115537  41.6799254  53.4590903
  62.1433008  48.3653712  55.4571302  62.0845554  47.6812932  54.7901885
  62.5452526  49.1072702  55.0051928  52.8675163  38.4151577  54.3560362
  52.3312520  37.9642315  55.0081958  52.2791871  38.5497486  53.6130826
  51.1623707  55.1815626  48.2505021  51.4020305  55.8134150  48.9284039
  50.3192903  54.8303666  48.5370380  52.2777422  37.8740228  36.9186826
  51.4006888  37.7529029  36.5549072  52.7535175  37.0826307  36.6665714
  62.1450415  46.3293296  53.6885281  61.2577194  45.9919218  53.8111680
  62.7148966  45.5976327  53.9254047  43.7979562  42.6617388  47.0128333
  44.4850602  42.3479118  46.4249348  43.6427691  43.5658753  46.7395584
  55.6751568  50.9894749  50.6546525  55.6021740  51.7949720  51.1665829
  55.2328961  51.1886714  49.8294546  55.4641348  50.2266519  44.1649346
  54.6808870  50.7688199  44.2587571  56.1634093  50.7440498  44.5643587
  58.7737998  36.0361148  46.8083551  59.2706698  35.2831110  46.4884622
  58.0024980  36.0725465  46.2426761  66.6267756  41.7401514  48.4501843
  66.6157632  42.6226229  48.0795776  65.7585135  41.3873064  48.2556380
  58.1350252  50.8881583  52.8104683  58.8478224  51.5229047  52.7380585
  57.6440281  50.9845449  51.9944685  59.8567779  44.7932835  44.3821975
  58.9224058  44.9134298  44.2126679  60.0344447  43.8905302  44.1181985
  55.3572967  38.1778531  46.5355236  54.9870754  37.6249571  47.2236142
  55.8532059  37.5736665  45.9830236  63.2440330  40.6350155  44.9172009
  63.7100782  41.4678146  44.8432312  63.6947831  40.1695136  45.6217267
  53.1862165  48.6376026  53.6310254  53.8871625  49.2712509  53.7839648
  52.7157280  48.9790758  52.8705893  61.3116561  46.9793976  41.9158161
  61.5876405  46.8650570  42.8252035  60.4421060  46.5811461  41.8770334
  61.2156993  33.0030742  48.9562910  60.3020073  33.2334968  49.1245117
  61.6450094  33.0869186  49.8076943  60.9863451  41.1920634  51.4562804
  60.3334902  41.4396541  50.8015257  61.3643831  40.3784772  51.1225282
  57.9470625  51.2280327  45.5590975  58.1293020  50.4101983  46.0218727
  58.7703611  51.4448019  45.1215865  58.2812791  50.1548512  42.8206023
  58.8100557  49.6440966  42.2076185  58.5441010  49.8391042  43.6851556
  57.0351024  41.9340445  57.9428841  56.3591661  41.8334574  58.6131217
  57.8578658  41.7779658  58.4064839  48.7829883  48.1712381  50.5641357
  49.3683320  47.4256069  50.6969261  48.5854722  48.4816338  51.4478021
  51.6368539  51.2063629  45.5803799  50.9678914  51.6909756  45.0967839
  51.4981408  51.4532849  46.4947178  55.7773807  53.2407372  52.1786457
  56.3292115  53.4038994  52.9435543  56.1180001  53.8311810  51.5066482
  50.7538301  35.5882522  52.7808342  50.8179627  36.4497353  52.3685740
  50.6905421  34.9756523  52.0480701  50.2290573  37.6605654  56.4281376
  50.8562612  37.2782732  57.0418901  49.3718492  37.4419856  56.7937069
  58.9142195  51.1889348  49.1650140  58.7893334  50.3879087  48.6561085
  59.5721286  51.6835541  48.6764110  60.9777103  48.9898368  50.7929690
  60.0307439  48.8703719  50.7208016  61.3259876  48.1020866  50.8755951
  53.3376676  34.8792507  54.6167932  53.8611078  35.1254803  55.3794241
  53.1189010  35.7112541  54.1971069  48.7343957  37.1496181  42.4839056
  48.4056664  36.2693560  42.3014162  49.0883328  37.0943850  43.3715446
  57.9823536  48.7851084  46.9934042  57.8348499  47.8567791  47.1741612
  58.8077030  48.8071175  46.5091117  51.8485781  37.4369151  42.8514534
  52.1881853  37.9655072  42.1293142  52.2957901  37.7749557  43.6273101
  61.5857658  49.6079643  48.0798915  62.5104206  49.4022504  47.9423366
  61.4172961  49.3596044  48.9888256  54.5429221  35.8206202  52.3017602
  54.2026042  35.0214015  52.7038282  53.8368228  36.1207913  51.7294435
  55.1945693  32.9055514  50.7544925  56.0171763  32.4315992  50.6323815
  55.4383757  33.6845998  51.2543611  57.9785051  36.6388922  41.9866159
  58.1948665  37.5213559  41.6854987  57.4979118  36.2475135  41.2571801
  54.5780655  36.5877183  48.6117793  54.5642224  35.6918276  48.2750091
  55.2953083  36.5947846  49.2456079  56.4306786  37.0214523  50.6570921
  56.1724563  37.9431594  50.6555251  55.8991826  36.6244957  51.3471385
  61.3752974  50.1265310  43.4361006  61.5489852  49.5611733  42.6834859
  61.8681866  50.9266205  43.2540496  53.9817551  35.4691563  43.8805363
  54.1033462  34.5408209  44.0796251  53.6919593  35.4830249  42.9683679
  56.8508741  33.1546473  47.0172083  56.8730438  33.2185807  46.0624063
  57.2676800  32.3150982  47.2112589  67.2292365  42.8901733  45.0551306
  67.6723512  42.1409058  44.6570429  66.3518876  42.8811869  44.6725038
  62.3628147  49.4432074  40.5357904  63.0579051  50.0638767  40.7545219
  62.7051297  48.5927426  40.8110282  64.2619570  46.8931780  42.0645235
  64.7870894  47.2319053  41.3394555  64.1741922  45.9578795  41.8808370
  55.9460231  52.9603763  46.4240488  55.5065221  52.4680142  47.1173345
  56.6968348  52.4176731  46.1832564  53.3934103  48.5041772  48.4962790
  52.7714112  47.8412477  48.1965018  54.0638970  48.5302904  47.8136438
  53.4658630  36.9823560  58.0895296  53.5146786  37.8585683  57.7073066
  54.0081145  36.4400953  57.5166939  64.0711351  44.3757150  54.6829162
  64.1209356  44.2107157  55.6244684  63.9625274  43.5084409  54.2927042
  52.9547610  47.0545696  41.9721251  53.1035730  47.7381160  41.3187923
  53.7614053  47.0350786  42.4870706  61.3615113  40.3588078  55.9988468
  62.2624976  40.2194543  55.7072466  61.4363088  40.5242533  56.9386646
  55.6957919  37.7354933  54.8441655  54.8261228  38.0288499  54.5724243
  55.9317399  38.3195378  55.5648918  65.5729548  46.7954091  54.9271183
  65.2814356  47.1584072  55.7634644  64.9601679  46.0821100  54.7484515
  66.7725230  44.3606971  47.4473753  67.6072122  44.7996775  47.6111314
  66.9084359  43.8845624  46.6281999  63.8216736  41.9186706  53.3951241
  64.2970858  42.1114352  52.5870093  62.8982301  41.9745892  53.1494625
  58.3996953  33.9534550  52.3607075  58.9178896  34.6895577  52.0353564
  58.0452085  34.2598543  53.1953834  58.6509547  30.3734832  47.8807972
  58.9311301  29.7058021  48.5068398  59.4360154  30.5663928  47.3682636
  56.4543015  49.5493826  39.4432998  55.8816982  50.1684013  38.9903470
  57.0275809  50.0993188  39.9772920  62.5218405  38.7952466  51.6279547
  63.4735828  38.8950564  51.6491771  62.3521856  38.0030735  52.1377631
  60.5432785  35.8808049  51.8138948  59.9482717  36.1613062  51.1185436
  60.2582481  36.3701950  52.5855689  59.6740275  49.8330976  40.5741580
  60.6070948  49.7676538  40.7774456  59.5863488  50.6687243  40.1156113
  62.3028292  49.1496847  37.5345528  62.2241923  48.8156710  38.4281286
  63.1237959  49.6418615  37.5337000  65.0006483  42.0158586  50.7421846
  64.9682803  41.0774587  50.9281530  65.6107107  42.0942623  50.0087671
  56.8389814  40.8854639  36.7849050  57.7848918  40.7560847  36.8537469
  56.4604059  40.1469301  37.2618479  65.1500971  38.8069629  50.7880130
  64.6340020  38.0228086  50.6010058  66.0340920  38.4788346  50.9526649
  62.8111698  32.5510645  46.7475942  62.6136519  32.2425733  47.6319274
  63.4211404  33.2772284  46.8773872  68.8998330  41.2182455  50.4802334
  68.1731493  41.0838420  49.8718826  68.4845617  41.5259284  51.2859052
  56.7228506  44.9372385  58.2449707  57.6431516  45.1150984  58.4389754
  56.6878089  43.9928430  58.0929407  55.0232731  38.8104615  36.7203936
  54.1164186  38.5137728  36.7966649  55.3008712  38.5134433  35.8538222
  56.6394797  33.3541505  42.8748177  55.8295525  33.0088590  43.2503423
  57.3279214  33.0449049  43.4635789  58.5685345  32.4319552  44.4972474
  59.1216384  32.8515005  45.1562497  58.8055431  31.5055300  44.5395430
  54.5918444  38.4206625  60.2775238  54.4915171  39.3700982  60.2087329
  54.3739986  38.0924864  59.4051308  61.9464152  34.5420077  44.0051138
  61.3662821  35.2004881  43.6229190  61.6800085  33.7197422  43.5938555
  60.3967718  33.9425135  46.2072458  60.8967497  34.0541669  45.3986777
  61.0403326  33.6386187  46.8473267  54.4549714  41.8503764  59.0940299
  53.9716796  42.6504124  59.3004188  54.5410653  41.8611709  58.1407743
  50.3823052  45.7408299  51.1308733  51.3366305  45.7092241  51.0638665
  50.1835575  45.2798923  51.9458959  50.9722434  44.3109415  53.6979531
  51.7915323  44.8053494  53.7214368  51.2459242  43.3941383  53.6697098
  60.7289030  36.7020167  43.0607486  59.8414885  36.9869818  42.8427681
  61.1443019  36.5413931  42.2134763  64.0803566  36.7266688  46.7761825
  64.8563956  37.2163141  47.0486442  63.3551700  37.1524743  47.2333695
  66.5176125  37.4394308  47.8335766  67.1120616  37.1990043  47.1229074
  66.5902708  36.7201438  48.4609302  48.7373280  51.2827918  48.1478931
  48.6027748  50.5228319  47.5816929  48.3205343  52.0068818  47.6807720
  59.8732243  46.4664842  37.1555506  60.5768094  46.6714844  37.7713162
  59.1494892  47.0341604  37.4204590  60.7030054  42.2174703  43.2757776
  60.6465255  42.6743255  42.4365409  61.2558396  41.4565388  43.0980619
  68.8247198  40.7460508  46.6079187  68.2646756  40.8153698  47.3810749
  68.2190701  40.5701493  45.8878683  51.8942406  52.1797235  48.3597374
  51.7774791  53.1242668  48.2576064  51.0734853  51.8770797  48.7483173
  61.7818941  46.9047371  39.2053966  62.6164545  46.4728570  39.0231441
  61.6203284  46.7329385  40.1330861  61.4364833  43.4079485  40.5710306
  61.3813637  43.2423756  39.6298750  60.8110888  44.1155517  40.7272495
  58.7510740  45.7128396  59.8963868  59.6201900  45.8869049  59.5350503
  58.2717492  46.5322813  59.7739598  54.7460959  32.9087594  40.1495624
  54.7339628  33.8529433  40.3063895  55.6384380  32.7257739  39.8555085
  52.9196920  52.8325497  51.5753302  53.8224167  52.8649108  51.8919797
  52.6934291  51.9025948  51.5899638  54.6750523  51.5856484  48.2363381
  53.7246154  51.5858346  48.1227753  54.9783009  50.8389218  47.7199415
  58.5613078  29.5030370  44.4041561  57.7945474  28.9488857  44.5498243
  58.9723783  29.5752239  45.2655712  50.5654839  35.7915166  58.4946742
  51.4286301  35.4351971  58.7050067  49.9920250  35.4529061  59.1822146
  67.2192922  57.3744450  49.2370668  66.8811434  57.2585515  48.3491203
  68.0882690  56.9735616  49.2171674  63.0779738  59.2279927  45.2267559
  62.5144603  59.1369864  44.4583846  62.9632133  58.4079831  45.7070051
  60.6244170  60.7231118  48.0651779  61.4165462  60.3821943  47.6498078
  60.8640820  60.8326093  48.9853932  62.5834924  59.9840032  40.9369158
  63.3565800  59.4369019  40.7982034  62.9360323  60.8484281  41.1483619
  64.9201202  56.1432698  38.5687608  65.1726722  55.6214219  37.8071071
  63.9825761  55.9798843  38.6714291  64.6397490  58.0460804  40.7711983
  64.5233749  57.3705707  41.4393067  64.7499750  57.5593178  39.9544136
  66.9829031  57.5070951  44.4758672  66.6187239  56.9801572  45.1871593
  67.8396147  57.1169420  44.3025157  66.6234518  52.5360851  39.4720020
  66.7908921  53.4041087  39.8390492  66.4331687  52.6988132  38.5481310
  62.8322333  57.4491626  47.1722555  61.9072829  57.3167840  47.3800247
  63.0806746  58.2285846  47.6692498  66.6023739  54.9918508  40.4566687
  66.4823364  55.4375559  41.2952168  65.9076328  55.3403826  39.8980225
  60.1931144  57.0924900  48.0066344  60.3223525  57.3459379  48.9205756
  59.5128595  57.6852608  47.6870999  63.3530431  59.7311689  48.8790451
  63.9231788  60.1598958  48.2407936  63.9438542  59.4494274  49.5774637
  65.3975236  56.3063360  42.7500253  66.0999279  56.7584404  43.2174179
  65.0655864  55.6647179  43.3780146  59.1400570  54.5646913  48.0517387
  58.3499624  54.8204441  47.5757497  59.6311817  55.3795251  48.1569427
  61.0915315  54.9291492  45.0100863  60.2946478  55.0410186  45.5284359
  60.8640907  55.2678144  44.1441754  57.4238273  54.8177403  50.4832377
  57.6746311  55.7024413  50.7489953  57.9597821  54.6382005  49.7107469
  60.0898398  60.6379741  43.3990283  60.6022918  61.4322991  43.5495848
  60.7421110  59.9406031  43.3323885  58.0547314  58.9668395  44.1749854
  58.8922536  59.3765403  43.9583562  58.2325582  58.0267837  44.1450048
  67.5358858  51.4793177  44.9218925  66.6800454  51.0900027  44.7424564
  67.9485809  51.5585137  44.0618711  65.3100890  49.0978250  48.3276667
  66.1753887  48.9021058  47.9682556  65.3778399  48.8688601  49.2546023
  62.9163209  51.3280457  45.6993034  63.4906961  51.1055639  44.9666226
  63.5034192  51.3969152  46.4521635  63.2432796  53.3584918  39.7188919
  62.4070108  53.6959605  40.0398194  63.1037566  53.2233898  38.7816056
  65.2185877  48.2021706  44.4268103  64.5650289  47.8870724  43.8024718
  65.1766351  47.5797447  45.1527926  66.3297082  58.4841001  36.3421395
  65.4224143  58.2530255  36.5412544  66.8268114  57.6878621  36.5295377
  68.4523617  54.6903640  48.7515751  67.5346179  54.9118587  48.5937439
  68.8683761  54.7649950  47.8927458  67.5085315  58.5853596  40.8645385
  66.5996534  58.3012629  40.9617855  67.5380399  59.0052675  40.0048692
  58.0773486  56.3059110  44.8460587  57.8797885  55.7128471  44.1211654
  57.5220150  56.0011321  45.5636526  66.0570209  56.1982217  46.9655180
  66.1118819  55.2456053  46.8897657  65.2461411  56.3541656  47.4496479
  63.9962569  54.8159277  44.7245559  63.1830435  55.1153447  45.1310751
  64.4921563  54.4214965  45.4420042  63.4876644  52.3877632  50.3406794
  64.1276023  52.2466391  49.6429758  62.6554174  52.1012146  49.9645396
  64.2636948  61.6880063  46.4541787  65.0577546  61.1930383  46.2524362
  63.5528640  61.1597926  46.0909492  60.5719711  55.8323144  42.5301539
  59.6417299  55.7707600  42.7471502  60.6677183  55.3099097  41.7338181
  60.4905260  52.3577957  45.1179781  60.7512078  53.2723290  45.0088942
  61.3122433  51.8902400  45.2676394  61.9630186  53.7715714  52.2878606
  62.6353239  53.5633076  51.6391255  61.1359972  53.5737800  51.8483838
  63.1171176  53.2032146  36.9186826  62.2400643  53.0820947  36.5549072
  63.5928930  52.4118224  36.6665714  54.6373317  57.9909306  47.0128333
  55.3244356  57.6771036  46.4249348  54.4821445  58.8950670  46.7395584
  59.4408039  52.8799502  51.4413356  59.3566227  52.2725172  50.7063766
  58.6190745  53.3708521  51.4422853  66.1966721  53.5070449  46.5355236
  65.8264509  52.9541489  47.2236142  66.6925814  52.9028582  45.9830236
  54.2141293  56.0709899  49.2845800  54.2525392  55.5373490  50.0782918
  53.7081586  55.5445105  48.6656777  61.5932055  50.9174440  52.7808342
  61.6573382  51.7789270  52.3685740  61.5299175  50.3048441  52.0480701
  57.8449870  54.7974001  42.3599731  58.1403311  53.8884680  42.3066785
  56.9437906  54.7761741  42.0380734  61.3744117  52.8729998  48.3427280
  60.6530703  53.4865965  48.2034753  62.1637373  53.4087763  48.2643926
  59.5737712  52.4788099  42.4839056  59.2450418  51.5985478  42.3014162
  59.9277083  52.4235768  43.3715446  62.6879535  52.7661069  42.8514534
  63.0275608  53.2946990  42.1293142  63.1351656  53.1041475  43.6273101
  65.3822976  51.1498119  52.3017602  65.0419796  50.3505932  52.7038282
  64.6761982  51.4499830  51.7294435  66.0339448  48.2347432  50.7544925
  66.8565517  47.7607910  50.6323815  66.2777511  49.0137916  51.2543611
  64.6747682  51.2635690  41.0507827  65.3956045  51.6416943  40.5471544
  64.0512986  51.9824567  41.1542805  68.8178805  51.9680839  41.9866159
  69.0342419  52.8505477  41.6854987  68.3372872  51.5767053  41.2571801
  63.5578026  54.9266552  48.5636904  63.4122607  55.2406855  49.4561185
  63.0803230  55.5451453  48.0107802  65.4174409  51.9169100  48.6117793
  65.4035978  51.0210194  48.2750091  66.1346837  51.9239764  49.2456079
  67.2700540  52.3506441  50.6570921  67.0118318  53.2723511  50.6555251
  66.7385580  51.9536875  51.3471385  58.0323689  57.4671897  51.5024565
  57.4877157  58.2431705  51.6344839  58.9103038  57.8142701  51.3443686
  64.8211305  50.7983481  43.8805363  64.9427216  49.8700127  44.0796251
  64.5313348  50.8122167  42.9683679  67.6902496  48.4838391  47.0172083
  67.7124192  48.5477724  46.0624063  68.1070555  47.6442900  47.2112589
  59.2646324  64.4807222  46.4265116  60.0904344  64.1810994  46.0463760
  58.9140376  63.7114844  46.8754905  57.4654929  62.3993548  47.3854050
  56.6286838  61.9715723  47.2038051  57.4378575  62.5925992  48.3224841
  61.5493997  58.4102791  42.9782319  61.3040039  57.5065121  43.1762530
  61.7189912  58.4119941  42.0361797  60.8189645  54.1431149  40.4768481
  60.1258890  54.2175504  39.8208517  60.5741397  53.3791492  40.9989998
  67.6783568  56.2146557  36.7849050  68.6242673  56.0852765  36.8537469
  67.2997813  55.4761218  37.2618479  65.8626485  54.1396533  36.7203936
  64.9557941  53.8429646  36.7966649  66.1402466  53.8426351  35.8538222
  56.7804426  55.4602896  47.1702982  56.4607210  54.6068205  46.8777356
  56.2337854  55.6751474  47.9260949  60.5584333  58.1765337  50.8872489
  60.7770343  59.1082445  50.9060522  60.9710107  57.8173312  51.6727292
  67.4788551  48.6833423  42.8748177  66.6689279  48.3380508  43.2503423
  68.1672968  48.3740966  43.4635789  64.6325270  50.9983468  36.8615915
  65.4944434  51.3238366  37.1211732  64.8175614  50.2114964  36.3488981
  56.6492686  59.0805808  49.1396104  55.9556157  58.6659761  48.6266058
  57.3965677  59.1226344  48.5429523  58.5629428  59.0124062  47.0162119
  58.5400116  59.1111749  46.0644002  58.8730065  59.8589212  47.3379285
  57.0651103  53.9739467  54.3971728  57.7109966  53.4638421  54.8858953
  56.8568254  54.7108148  54.9715153  65.5854713  48.2379511  40.1495624
  65.5733383  49.1821351  40.3063895  66.4778135  48.0549657  39.8555085
  31.8449369  -1.2191481  30.8302125  31.7673399  -0.2683656  30.9090606
  31.2411013  -1.5645608  31.4877051  29.4836199   1.5293913  34.9750327
  29.7232797   2.1612438  35.6529346  28.6405395   1.1781953  35.2615686
  29.9581031  -2.4458084  32.3049106  29.2891406  -1.9611957  31.8213146
  29.8193901  -2.1988864  33.2192484  34.0986300  -0.4114341  38.9031764
  34.6504608  -0.2482719  39.6680849  34.4392493   0.1790097  38.2311789
  34.2672723  -0.6917950  33.1485795  33.8277713  -1.1841571  33.8418652
  35.0180840  -1.2344982  32.9077870  27.0585773  -2.3693794  34.8724237
  26.9240241  -3.1293393  34.3062236  26.6417835  -1.6452894  34.4053026
  30.2154899  -1.4724477  35.0842680  30.0987283  -0.5279045  34.9821370
  29.3947345  -1.7750916  35.4728479  31.2409413  -0.8196215  38.2998609
  32.1436659  -0.7872605  38.6165104  31.0146783  -1.7495764  38.3144944
  45.5405415   3.7222738  35.9615974  45.2023926   3.6063802  35.0736509
  46.4095183   3.3213903  35.9416980  41.3992230   5.5758214  31.9512865
  40.8357095   5.4848151  31.1829153  41.2844625   4.7558119  32.4315358
  46.0225198   4.8757589  41.9202180  46.0113838   4.4810388  41.0482683
  46.1845837   4.1423662  42.5135951  38.9456662   7.0709406  34.7897086
  39.7377954   6.7300230  34.3743385  39.1853312   7.1804381  35.7099239
  46.9791789   9.2429182  27.2627330  46.3279769   9.8283262  26.8761344
  47.7736152   9.7735377  27.3222368  40.9047416   6.3318319  27.6614464
  41.6778292   5.7847306  27.5227340  41.2572815   7.1962568  27.8728926
  42.7432459   7.6594701  40.8681364  42.4522325   8.5640332  40.7528030
  43.3789443   7.7011229  41.5825433  43.6688666   5.0371550  37.4582723
  44.2652238   4.8127572  36.7439686  43.7263637   4.2956295  38.0608171
  43.2413694   2.4910985  25.2932914  43.4939215   1.9692506  24.5316377
  42.3038253   2.3277130  25.3959598  48.4567054   6.9319614  27.7996314
  47.8212887   7.0054240  28.5117219  48.1264461   7.5213213  27.1215394
  42.9609983   4.3939091  27.4957289  42.8446241   3.7183994  28.1638374
  43.0712243   3.9071465  26.6789442  45.3041524   3.8549238  31.2003979
  44.9399731   3.3279859  31.9116900  46.1608640   3.4647707  31.0270464
  47.7022344   7.3456117  37.8631157  47.4023067   8.2481156  37.7546965
  47.3573403   7.0788300  38.7152310  41.1534825   3.7969914  33.8967862
  40.2285322   3.6646128  34.1045554  41.4019238   4.5764133  34.3937804
  38.5143636   3.4403187  34.7311651  38.6436017   3.6937666  35.6451063
  37.8341088   4.0330895  34.4116306  43.4306726   4.0913756  43.0481459
  44.1721410   4.6298800  42.7716283  42.7243711   4.7180045  43.2053011
  48.9062065   6.2342896  41.6453621  49.3145421   5.7925307  40.9008253
  48.1839327   5.6595524  41.8987813  49.2290880   6.7944087  35.4005909
  48.5999742   6.9589801  34.6981977  48.8416542   7.2085696  36.1716873
  53.1080112   7.7298525  32.7550273  52.4231150   8.1097426  32.2047307
  53.1923961   8.3393851  33.4882221  50.3631043   5.3758484  39.3545617
  50.5747939   6.0190244  38.6779998  50.3160792   4.5420800  38.8867547
  44.7818842   6.5318495  32.6655995  45.2457187   6.8106198  31.8760617
  44.5175640   5.6301940  32.4829085  41.6742923   6.0789977  35.6035758
  42.2444280   6.5077245  34.9653242  42.2651035   5.7972561  36.3019943
  43.7187728   2.6541647  29.4745560  44.4211771   3.1062691  29.9419486
  43.3868356   2.0125466  30.1025453  42.1668089   1.2453404  43.8496769
  41.5366750   1.9269685  44.0832166  42.0604177   1.1336486  42.9049907
  37.4613062   0.9125200  34.7762693  36.6712116   1.1682729  34.3002804
  37.9524309   1.7273538  34.8814734  51.4776871   8.2530439  37.5267974
  52.2994315   7.8510626  37.2450656  51.4739274   8.1498673  38.4784090
  39.4127807   1.2769779  31.7346170  38.6158970   1.3888474  32.2529666
  39.1853399   1.6156432  30.8687060  45.2433475   7.8014483  39.6828685
  45.3077907   8.2634890  40.5186856  44.5344399   7.1711847  39.8110994
  35.7450765   1.1655690  37.2077684  35.9958803   2.0502700  37.4735260
  36.2810313   0.9860292  36.4352776  44.9581492   9.4682590  29.5507665
  44.8227167  10.3134126  29.9792513  45.4991305   9.6701868  28.7873599
  38.4110890   6.9858028  30.1235590  38.9235410   7.7801278  30.2741155
  39.0633603   6.2884318  30.0569191  40.2205775  10.1023784  32.2058343
  40.3972403  11.0241749  32.0179327  41.0162608   9.7882204  32.6352723
  39.5058131   2.1488416  42.0820506  39.3911646   1.2473673  42.3827605
  38.6502649   2.3952113  41.7305323  46.5849969  10.0906157  43.6808007
  46.1413823   9.3042535  43.3628911  47.2467182  10.2785307  43.0151898
  41.3437090  11.6201958  38.2068685  41.8944515  11.4919021  37.4345679
  40.5048566  11.9196847  37.8563578  48.6831207  10.3708956  41.7089408
  48.6649682  11.1917837  41.2169677  49.6051127  10.2463032  41.9339549
  45.1404261   7.8853086  42.5512917  45.6732598   7.1241374  42.3212225
  44.6118342   7.5926738  43.2937071  36.3759807   5.3146682  30.8995161
  37.2135029   5.7243691  30.6828868  36.5538074   4.3746125  30.8695354
  46.5056974   7.0139078  30.0631729  45.9778335   6.2791838  29.7504966
  46.0044477   7.7913755  29.8171697  51.4849820   5.2088099  35.1798775
  50.8273494   5.8987360  35.2678904  52.2890219   5.5984531  35.5232761
  44.6509574   4.8319289  23.0666702  43.7436636   4.6008542  23.2657851
  45.1480606   4.0356908  23.2540683  45.8297807   4.9331884  27.5890692
  44.9209027   4.6490916  27.6863161  45.8592891   5.3530962  26.7293999
  51.0617075   8.5438473  31.3581859  50.6079402   7.7029383  31.4147050
  50.4311042   9.1799871  31.6956639  49.5050014  10.3814970  32.2931677
  49.7972988  10.9420027  31.5744043  50.0148635  10.6743531  33.0484837
  36.3985978   2.6537398  31.5705894  36.2010378   2.0606758  30.8456961
  35.8432642   2.3489608  32.2881833  44.3782701   2.5460504  33.6900487
  44.4331311   1.5934341  33.6142964  43.5673903   2.7019943  34.1741786
  45.5273895   6.4740627  24.9278770  45.0893325   5.7576486  24.4684408
  46.2684336   6.7016742  24.3663862  53.6716390   6.8174351  35.9966360
  54.1052896   6.7249640  36.8449414  54.3847970   6.7931852  35.3586376
  42.5849440   8.0358350  33.1787093  43.3790039   7.5408670  32.9769668
  41.8741132   7.5076213  32.8154799  47.4044285  10.4176445  37.5299461
  47.4581307  10.9867382  38.2977177  46.5359066  10.5878330  37.1653498
  38.8932204   2.1801432  29.2546846  37.9629792   2.1185887  29.4716808
  38.9889675   1.6577384  28.4583487  54.5331939   6.8598052  38.5299246
  54.7267829   7.7643862  38.7758521  54.4332557   6.4005471  39.3637831
  49.5947048   7.0104795  44.1040126  49.4432554   6.7815346  43.1870210
  49.5851727   7.9675396  44.1171471  46.3632384   4.5836707  39.0886393
  47.2924444   4.7347867  38.9155360  45.9423414   4.6720728  38.2335039
  45.1620716   8.6087372  36.8584930  45.0231802   8.2406156  37.7310869
  44.3735312   9.1235011  36.6868888  45.7568868  13.7096468  28.2010467
  45.9320624  13.2384511  29.0156090  45.0701656  14.3362234  28.4291728
  46.7125931   7.9868975  34.2473768  46.3775764   7.9469744  35.1431418
  46.2129877   7.3213690  33.7744178  40.6870175   3.3936605  39.7726349
  40.5489973   2.6616843  40.3737888  41.5975099   3.3045505  39.4910537
  49.6485123   5.3325009  24.5210828  49.0314293   4.6071837  24.4243881
  49.1801611   6.0934369  24.1777902  43.3152476   3.1056564  39.2610029
  44.0252094   2.4649756  39.2196647  43.2721784   3.3569459  40.1836210
  51.3039254  10.0423917  42.1816608  51.2451801   9.3583137  41.5147191
  51.7058773  10.7842907  41.7297234  51.3056662   8.0063501  40.4130588
  50.4183441   7.6689423  40.5356987  51.8755213   7.2746532  40.6499353
  32.9585809   4.3387593  33.7373639  33.6456849   4.0249323  33.1494655
  32.8033938   5.2428958  33.4640891  44.6247595  11.9036724  30.8894653
  43.8415117  12.4458404  30.9832877  45.3240340  12.4210703  31.2888894
  47.2956499  12.5651788  39.5349990  48.0084471  13.1999252  39.4625891
  46.8046527  12.6615654  38.7189992  49.0174026   6.4703040  31.1067281
  48.0830304   6.5904503  30.9371986  49.1950694   5.5675507  30.8427291
  42.3468412  10.3146231  40.3555561  43.0477872  10.9482714  40.5084955
  41.8763527  10.6560963  39.5951200  50.4722808   8.6564181  28.6403468
  50.7482652   8.5420775  29.5497342  49.6027307   8.2581666  28.6015641
  47.1076872  12.9050532  32.2836281  47.2899267  12.0872188  32.7464034
  47.9309858  13.1218224  31.8461171  46.1957271   3.6110649  44.6674148
  45.5197908   3.5104779  45.3376523  47.0184905   3.4549863  45.1310145
  37.9436130   9.8482586  37.2886663  38.5289567   9.1026274  37.4214568
  37.7460969  10.1586543  38.1723327  32.5353785   2.4188186  36.0091106
  32.5737885   1.8851777  36.8028225  32.0294078   1.8923392  35.3902084
  49.7890928   9.7438834  44.7580418  50.3330832  10.3568793  44.2635373
  49.2077773  10.3018413  45.2747431  36.1662363   1.1452288  29.0845038
  36.4615804   0.2362967  29.0312092  35.2650398   1.1240028  28.7626040
  48.0748441  12.8659552  35.8895446  47.9499581  12.0649292  35.3806392
  48.7327532  13.3605746  35.4009416  50.1383350  10.6668573  37.5174996
  49.1913685  10.5473924  37.4453323  50.4866123   9.7791071  37.6001258
  47.1429783  10.4621289  33.7179349  46.9954745   9.5337996  33.8986919
  47.9683277  10.4841379  33.2336424  50.7463905  11.2849847  34.8044221
  51.6710452  11.0792709  34.6668672  50.5779208  11.0366249  35.7133563
  41.8790519   1.2744840  35.2882210  41.7335099   1.5885143  36.1806492
  41.4015722   1.8929740  34.7353109  36.3536181   3.8150184  38.2269872
  35.8089649   4.5909992  38.3590146  37.2315531   4.1620989  38.0688993
  37.1402203   2.9420080  41.1200028  36.3983939   3.0902716  41.7064659
  36.8194947   3.2028346  40.2566778  53.4225817   8.5701985  28.7890542
  53.9477141   8.9089258  28.0639862  53.3348169   7.6349000  28.6053676
  45.0845865  12.4836059  40.9180418  45.3932992  12.2385205  41.7903118
  45.8821347  12.6882697  40.4299289  37.5858816  10.8285509  33.1510423
  38.4116836  10.5289281  32.7709067  37.2352868  10.0593131  33.6000212
  42.5540350  10.1811977  35.2208097  41.9320359   9.5182682  34.9210325
  43.2245216  10.2073109  34.5381744  35.7867421   8.7471835  34.1099357
  34.9499330   8.3194010  33.9283358  35.7591067   8.9404279  35.0470148
  53.1119723   9.2034889  44.0941740  52.3215266   9.1859027  43.5546239
  52.8753077   9.7423182  44.8490776  53.2317598   6.0527355  41.4074468
  53.2815603   5.8877362  42.3489991  53.1231521   5.1854614  41.0172349
  42.1153856   8.7315901  28.6966557  42.2641977   9.4151365  28.0433230
  42.9220300   8.7120991  29.2116013  54.7335795   8.4724296  41.6516490
  54.4420603   8.8354277  42.4879951  54.1207926   7.7591305  41.4729822
  39.1402137   0.4909436  27.2013788  38.4471382   0.5653791  26.5453824
  38.8953889  -0.2730221  27.7235304  45.6149262  11.2264031  26.1678305
  45.0423229  11.8454218  25.7148776  46.1882056  11.7763393  26.7018227
  51.4634538  10.8267052  24.2590834  51.3848170  10.4926915  25.1526592
  52.2844205  11.3188819  24.2582307  35.1016918   1.8081184  33.8948289
  34.7819702   0.9546492  33.6022663  34.5550346   2.0229762  34.6506256
  38.8796826   4.5243625  37.6117795  39.0982835   5.4560732  37.6305829
  39.2922599   4.1651599  38.3972599  34.9705178   5.4284095  35.8641410
  34.2768649   5.0138048  35.3511365  35.7178169   5.4704632  35.2674829
  43.6155961   3.5273969  45.8185606  43.1323043   4.3274329  46.0249495
  43.7016900   3.5381914  44.8653050  36.8841921   5.3602349  33.7407425
  36.8612609   5.4590036  32.7889308  37.1942557   6.2067500  34.0624591
  39.5429298   7.4178504  37.8554040  40.4972552   7.3862446  37.7883971
  39.3441822   6.9569128  38.6704266  40.1328681   5.9879620  40.4224837
  40.9521570   6.4823699  40.4459675  40.4065488   5.0711588  40.3942405
  37.8979527  12.9598123  34.8724237  37.7633995  12.1998524  34.3062236
  37.4811590  13.6839023  34.4053026  49.0338490   8.1435047  23.8800813
  49.7374340   8.3485049  24.4958468  48.3101139   8.7111809  24.1449896
  50.9425188   8.5817576  25.9299273  51.7770792   8.1498775  25.7476748
  50.7809531   8.4099590  26.8576167  50.5971080   5.0849689  27.2955612
  50.5419884   4.9193961  26.3544056  49.9717135   5.7925722  27.4517802
  35.3863595   0.3217754  41.1217034  36.0322458  -0.1883292  41.6104260
  35.1780746   1.0586435  41.6960460  47.9116987   7.3898601  46.6209175
  48.7808147   7.5639254  46.2595810  47.4323739   8.2093018  46.4984904
  59.5709463  19.0987227  36.0254450  60.2087873  18.9793975  35.3217790
  59.4530306  20.0468071  36.0842402  52.2385985  20.9050132  31.9512865
  51.6750850  20.8140069  31.1829153  52.1238380  20.0850036  32.4315358
  56.8618952  20.2049507  41.9202180  56.8507593  19.8102305  41.0482683
  57.0239592  19.4715580  42.5135951  57.8185543  24.5721099  27.2627330
  57.1673523  25.1575180  26.8761344  58.6129906  25.1027294  27.3222368
  53.5826213  22.9886619  40.8681364  53.2916079  23.8932250  40.7528030
  54.2183198  23.0303146  41.5825433  59.1250731  16.8238681  33.1007658
  59.9113820  16.4058104  32.7498075  59.3889436  17.7284773  33.2689306
  59.2960809  22.2611531  27.7996314  58.6606642  22.3346158  28.5117219
  58.9658215  22.8505130  27.1215394  64.5259158  16.7613914  34.0040636
  65.2584330  16.1913131  34.2378466  63.7698514  16.3735515  34.4447142
  62.0484579  10.4735488  38.4635245  61.7167904  11.3430899  38.2396460
  61.4530192  10.1571772  39.1429275  55.7840765  14.2131055  26.1965327
  55.9515167  15.0811292  26.5635798  55.5937934  14.3758337  25.2726616
  61.9413242  15.1930575  35.5428595  61.0330119  15.1245983  35.2487356
  61.8900838  15.6702519  36.3710420  56.0154108  16.6120220  43.4863492
  55.2387442  17.1714140  43.4766357  56.6544671  17.0977003  44.0078362
  63.8074888  13.3947013  37.3206469  63.1649269  13.6879546  36.6746263
  63.3029817  13.2799933  38.1259665  61.4615052  17.1410186  28.0092328
  62.3732908  17.3737573  27.8340026  60.9524699  17.7247230  27.4467407
  54.2700480  19.4205674  43.0481459  55.0115165  19.9590717  42.7716283
  53.5637466  20.0471962  43.2053011  59.7455820  21.5634814  41.6453621
  60.1539176  21.1217224  40.9008253  59.0233081  20.9887441  41.8987813
  56.0986890  16.5007421  39.0187178  56.9448085  16.9246834  39.1621827
  56.0385527  15.8441045  39.7125741  60.0684634  22.1236005  35.4005909
  59.4393497  22.2881719  34.6981977  59.6810297  22.5377614  36.1716873
  63.9473866  23.0590442  32.7550273  63.2624904  23.4389344  32.2047307
  64.0317716  23.6685769  33.4882221  59.2486335  14.1611789  40.6768351
  59.0047267  14.9153850  40.1402627  59.5246266  14.5397137  41.5115598
  61.2024798  20.7050401  39.3545617  61.4141693  21.3482161  38.6779998
  61.1554546  19.8712718  38.8867547  58.8051027  13.3168222  36.2582189
  57.9435506  13.6149476  36.5498926  58.8313462  13.5338621  35.3263221
  53.0061844  16.5745322  43.8496769  52.3760504  17.2561603  44.0832166
  52.8997932  16.4628403  42.9049907  62.3170626  23.5822357  37.5267974
  63.1388070  23.1802544  37.2450656  62.3133029  23.4790591  38.4784090
  52.2842587  10.8766088  46.2122020  51.8909532  10.3232286  46.8869664
  53.1008727  11.1876666  46.6028538  51.0599529  25.4315702  32.2058343
  51.2366157  26.3533667  32.0179327  51.8556363  25.1174121  32.6352723
  55.2010548  12.2923967  43.8042277  55.9420261  12.8931120  43.7246739
  55.4328470  11.5501604  43.2460319  57.4243723  25.4198074  43.6808007
  56.9807578  24.6334453  43.3628911  58.0860937  25.6077225  43.0151898
  59.5224961  25.7000874  41.7089408  59.5043437  26.5209755  41.2169677
  60.4444881  25.5754949  41.9339549  55.9798016  23.2145004  42.5512917
  56.5126352  22.4533292  42.3212225  55.4512097  22.9218655  43.2937071
  59.1467711   8.3205070  38.0806558  58.8031980   9.2106711  38.0045669
  59.5146673   8.1306727  37.2176143  59.1117993  18.3113681  26.5878993
  58.5964617  19.0818285  26.8267381  58.8395302  17.6378817  27.2112055
  56.6965104  13.1563381  31.6464232  55.8406701  12.7670232  31.4669871
  57.1092056  13.2355342  30.7864017  58.2264251  10.6909725  36.0455792
  57.7229047  10.6539860  35.2323597  58.5194858  11.6002467  36.1052448
  54.4707137  10.7748454  35.0521973  55.3360134  10.5791263  34.6927863
  54.5384646  10.5458806  35.9791330  64.0852267  21.0646035  28.5232167
  63.3081710  20.7257195  28.0787329  64.7643748  21.0698658  27.8487132
  58.9004296  16.1840773  28.4138775  58.5954432  16.4986922  29.2648918
  59.8534739  16.2622193  28.4566108  62.3243574  20.5380017  35.1798775
  61.6667249  21.2279278  35.2678904  63.1283974  20.9276449  35.5232761
  61.1349033  18.8924389  33.2302717  61.6480915  19.5254381  33.7324426
  61.7850257  18.2925585  32.8646077  54.3792124   9.8791911  31.1513410
  53.7256536   9.5640928  30.5270024  54.3372598   9.2567652  31.8773233
  55.4903328  20.1611206  23.0666702  54.5830390  19.9300460  23.2657851
  55.9874360  19.3648826  23.2540683  58.3971407  28.8708714  25.9863388
  57.7233106  29.1740410  26.5948346  58.7837229  29.6737794  25.6368845
  57.6129864  16.3673845  35.4761057  56.6952425  16.5888792  35.3182745
  58.0290008  16.4420155  34.6172765  58.3964912  17.7665260  30.6063737
  59.1436731  18.2786658  30.2970860  58.6656501  17.4449313  31.4668131
  61.9010829  23.8730391  31.3581859  61.4473156  23.0321301  31.4147050
  61.2704796  24.5091789  31.6956639  60.8443749  14.8022377  32.5882527
  60.1066506  14.2899763  32.9192769  61.0970522  14.3622758  31.7765804
  60.3443769  25.7106887  32.2931677  60.6366743  26.2711945  31.5744043
  60.8542389  26.0035448  33.0484837  58.7543028  16.9571306  40.2805760
  59.1092415  17.1842779  41.1400226  59.4015159  17.2889683  39.6583015
  64.4840764  20.0789742  30.9855089  64.3458663  20.2691338  30.0576278
  64.1276983  20.8409125  31.4423140  64.5110144  22.1466269  35.9966360
  64.9446651  22.0541558  36.8449414  65.2241725  22.1223769  35.3586376
  53.4243195  23.3650267  33.1787093  54.2183793  22.8700588  32.9769668
  52.7134887  22.8368131  32.8154799  58.2438039  25.7468363  37.5299461
  58.2975061  26.3159299  38.2977177  57.3752820  25.9170248  37.1653498
  65.3725694  22.1889970  38.5299246  65.5661584  23.0935780  38.7758521
  65.2726312  21.7297389  39.3637831  57.0262004  12.0747860  41.0289573
  56.3789919  12.7737810  40.9354050  57.7963020  12.5084004  41.3965821
  60.4340802  22.3396712  44.1040126  60.2826309  22.1107264  43.1870210
  60.4245482  23.2967314  44.1171471  60.4878877  20.6616927  24.5210828
  59.8708048  19.9363755  24.4243881  60.0195366  21.4226287  24.1777902
  62.1433009  25.3715835  42.1816608  62.0845555  24.6875055  41.5147191
  62.5452527  26.1134825  41.7297234  51.1623708  32.1877749  34.9750327
  51.4020306  32.8196273  35.6529346  50.3192904  31.8365789  35.2615686
  52.2777423  14.8802351  23.6432132  51.4006890  14.7591152  23.2794379
  52.7535176  14.0888429  23.3911021  62.1450416  23.3355419  40.4130588
  61.2577195  22.9981341  40.5356987  62.7148967  22.6038450  40.6499353
  55.6751570  27.9956871  37.3791831  55.6021741  28.8011843  37.8911136
  55.2328963  28.1948837  36.5539853  58.7737999  13.0423271  33.5328858
  59.2706699  12.2893233  33.2129928  58.0024981  13.0787587  32.9672067
  66.6267757  18.7463636  35.1747150  66.6157633  19.6288352  34.8041083
  65.7585136  18.3935187  34.9801687  58.1350253  27.8943705  39.5349990
  58.8478225  28.5291170  39.4625891  57.6440282  27.9907571  38.7189992
  59.8567780  21.7994958  31.1067281  58.9224059  21.9196420  30.9371986
  60.0344449  20.8967425  30.8427291  55.3572968  15.1840654  33.2600543
  54.9870756  14.6311694  33.9481448  55.8532061  14.5798787  32.7075543
  63.2440331  17.6412277  31.6417316  63.7100784  18.4740269  31.5677618
  63.6947832  17.1757259  32.3462574  53.1862167  25.6438149  40.3555561
  53.8871626  26.2774632  40.5084955  52.7157282  25.9852880  39.5951200
  61.3116563  23.9856098  28.6403468  61.5876406  23.8712693  29.5497342
  60.4421061  23.5873583  28.6015641  61.2156994  10.0092864  35.6808217
  60.3020074  10.2397091  35.8490424  61.6450096  10.0931308  36.5322249
  57.0351026  18.9402567  44.6674148  56.3591663  18.8396696  45.3376523
  57.8578660  18.7841781  45.1310145  55.7773809  30.2469495  38.9031764
  56.3292117  30.4101116  39.6680849  56.1180002  30.8373932  38.2311789
  50.7538302  12.5944644  39.5053649  50.8179628  13.4559475  39.0931046
  50.6905422  11.9818646  38.7726007  50.2290574  14.6667777  43.1526683
  50.8562613  14.2844854  43.7664207  49.3718493  14.4481979  43.5182376
  60.6284683  25.0730752  44.7580418  61.1724587  25.6860710  44.2635373
  60.0471528  25.6310331  45.2747431  58.9142196  28.1951470  35.8895446
  58.7893335  27.3941210  35.3806392  59.5721287  28.6897664  35.4009416
  60.9777104  25.9960490  37.5174996  60.0307440  25.8765841  37.4453323
  61.3259877  25.1082988  37.6001258  53.3376678  11.8854629  41.3413238
  53.8611079  12.1316926  42.1039548  53.1189011  12.7174664  40.9216376
  61.5857659  26.6141765  34.8044221  62.5104207  26.4084627  34.6668672
  61.4172963  26.3658166  35.7133563  54.5429223  12.8268324  39.0262909
  54.2026043  12.0276137  39.4283589  53.8368229  13.1270035  38.4539742
  55.1945694   9.9117637  37.4790232  56.0171764   9.4378115  37.3569122
  55.4383758  10.6908120  37.9788918  57.9785052  13.6451044  28.7111466
  58.1948666  14.5275682  28.4100294  57.4979119  13.2537258  27.9817108
  54.5780656  13.5939305  35.3363100  54.5642225  12.6980399  34.9995398
  55.2953084  13.6009969  35.9701386  56.4306787  14.0276646  37.3816227
  56.1724565  14.9493716  37.3800558  55.8991827  13.6307080  38.0716691
  61.3752976  27.1327433  30.1606313  61.5489853  26.5673855  29.4080165
  61.8681867  27.9328328  29.9785803  56.8508742  10.1608596  33.7417390
  56.8730439  10.2247929  32.7869369  57.2676801   9.3213105  33.9357896
  67.2292367  19.8963856  31.7796612  67.6723513  19.1471181  31.3815736
  66.3518877  19.8873992  31.3970344  62.3628148  26.4494197  27.2603211
  63.0579053  27.0700890  27.4790526  62.7051298  25.5989548  27.5355589
  64.2619571  23.8993903  28.7890542  64.7870895  24.2381175  28.0639862
  64.1741924  22.9640918  28.6053676  55.9239620  27.8127976  40.9180418
  56.2326746  27.5677123  41.7903118  56.7215102  28.0174615  40.4299289
  53.4658632  13.9885683  44.8140603  53.5146787  14.8647806  44.4318372
  54.0081146  13.4463076  44.2412246  63.9513477  24.5326806  44.0941740
  63.1609021  24.5150945  43.5546239  63.7146832  25.0715100  44.8490776
  64.0711352  21.3819273  41.4074468  64.1209357  21.2169280  42.3489991
  63.9625276  20.5146532  41.0172349  61.3615115  17.3650201  42.7233775
  62.2624977  17.2256665  42.4317773  61.4363089  17.5304655  43.6631952
  55.6957920  14.7417055  41.5686961  54.8261229  15.0350621  41.2969550
  55.9317400  15.3257500  42.2894225  65.5729549  23.8016214  41.6516490
  65.2814357  24.1646195  42.4879951  64.9601680  23.0883222  41.4729822
  66.7725231  21.3669094  34.1719060  67.6072123  21.8058898  34.3356620
  66.9084360  20.8907747  33.3527306  63.8216737  18.9248829  40.1196548
  64.2970859  19.1176475  39.3115399  62.8982303  18.9808015  39.8739931
  58.3996954  10.9596672  39.0852382  58.9178898  11.6957699  38.7598870
  58.0452087  11.2660666  39.9199141  58.6509548   7.3796955  34.6053278
  58.9311302   6.7120144  35.2313705  59.4360155   7.5726050  34.0927942
  62.5218406  15.8014589  38.3524853  63.4735829  15.9012686  38.3737077
  62.3521857  15.0092857  38.8622938  60.5432786  12.8870172  38.5384254
  59.9482718  13.1675185  37.8430743  60.2582483  13.3764073  39.3100995
  59.6740276  26.8393099  27.2986887  60.6070949  26.7738661  27.5019762
  59.5863489  27.6749366  26.8401420  62.3028293  26.1558969  24.2590834
  62.2241925  25.8218833  25.1526592  63.1237960  26.6480737  24.2582307
  65.0006484  19.0220709  37.4667153  64.9682804  18.0836709  37.6526837
  65.6107108  19.1004745  36.7332978  56.8389815  17.8916761  23.5094357
  57.7848920  17.7622970  23.5782775  56.4604060  17.1531423  23.9863785
  65.1500973  15.8131752  37.5125436  64.6340021  15.0290209  37.3255365
  66.0340921  15.4850469  37.6771956  62.8111700   9.5572768  33.4721249
  62.6136521   9.2487856  34.3564581  63.4211405  10.2834406  33.6019179
  68.8998331  18.2244578  37.2047641  68.1731495  18.0900543  36.5964133
  68.4845618  18.5321407  38.0104359  56.7228508  21.9434508  44.9695014
  57.6431517  22.1213107  45.1635061  56.6878091  20.9990553  44.8174713
  55.0232732  15.8166738  23.4449242  54.1164188  15.5199851  23.5211956
  55.3008713  15.5196556  22.5783529  56.6394798  10.3603628  29.5993484
  55.8295526  10.0150713  29.9748730  57.3279215  10.0511171  30.1881095
  58.5685346   9.4381674  31.2217780  59.1216385   9.8577128  31.8807803
  58.8055433   8.5117422  31.2640736  54.5918445  15.4268748  47.0020544
  54.4915172  16.3763105  46.9332635  54.3739987  15.0986987  46.1296614
  53.7931517  12.6753673  23.5861222  54.6550681  13.0008571  23.8457039
  53.9781861  11.8885169  23.0734287  61.9464153  11.5482200  30.7296445
  61.3662822  12.2067004  30.3474497  61.6800086  10.7259544  30.3183862
  60.3967720  10.9487257  32.9317765  60.8967498  11.0603792  32.1232084
  61.0403328  10.6448310  33.5718573  54.4549715  18.8565887  45.8185606
  53.9716797  19.6566247  46.0249495  54.5410655  18.8673832  44.8653050
  50.9722435  21.3171538  40.4224837  51.7915324  21.8115616  40.4459675
  51.2459243  20.4003506  40.3942405  60.7289031  13.7082290  29.7852793
  59.8414886  13.9931941  29.5672988  61.1443020  13.5476053  28.9380070
  64.0803567  13.7328811  33.5007132  64.8563958  14.2225263  33.7731749
  63.3551702  14.1586865  33.9579002  66.5176126  14.4456430  34.5581073
  67.1120617  14.2052166  33.8474381  66.5902710  13.7263561  35.1854609
  59.8732245  23.4726965  23.8800813  60.5768095  23.6776967  24.4958468
  59.1494894  24.0403726  24.1449896  60.7030055  19.2236826  30.0003083
  60.6465256  19.6805377  29.1610715  61.2558398  18.4627510  29.8225926
  68.8247199  17.7522631  33.3324494  68.2646757  17.8215820  34.1056056
  68.2190702  17.5763616  32.6123990  61.7818942  23.9109494  25.9299273
  62.6164546  23.4790692  25.7476748  61.6203285  23.7391507  26.8576167
  61.4364834  20.4141607  27.2955612  61.3813638  20.2485879  26.3544056
  60.8110890  21.1217640  27.4517802  46.2257349  15.6509671  41.1217034
  46.8716213  15.1408625  41.6104260  46.0174500  16.3878353  41.6960460
  58.7510742  22.7190519  46.6209175  59.6201901  22.8931171  46.2595810
  58.2717493  23.5384936  46.4984904  54.7460960   9.9149716  26.8740931
  54.7339630  10.8591556  27.0309201  55.6384382   9.7319862  26.5800392
  52.9196922  29.8387620  38.2998609  53.8224168  29.8711230  38.6165104
  52.6934292  28.9088071  38.3144944  50.5654840  12.7977289  45.2192049
  51.4286302  12.4414093  45.4295373  49.9920251  12.4591183  45.9067453
  67.2192924  34.3806573  35.9615974  66.8811435  34.2647638  35.0736509
  68.0882692  33.9797738  35.9416980  63.0779739  36.2342049  31.9512865
  62.5144604  36.1431986  31.1829153  62.9632134  35.4141954  32.4315358
  67.7012707  35.5341425  41.9202180  67.6901347  35.1394223  41.0482683
  67.8633346  34.8007497  42.5135951  60.6244171  37.7293241  34.7897086
  61.4165463  37.3884066  34.3743385  60.8640821  37.8388216  35.7099239
  62.5834925  36.9902154  27.6614464  63.3565801  36.4431141  27.5227340
  62.9360324  37.8546404  27.8728926  64.4219968  38.3178537  40.8681364
  64.1309834  39.2224167  40.7528030  65.0576952  38.3595064  41.5825433
  65.3476175  35.6955385  37.4582723  65.9439747  35.4711407  36.7439686
  65.4051146  34.9540131  38.0608171  64.6397492  35.0522926  27.4957289
  64.5233750  34.3767830  28.1638374  64.7499752  34.5655300  26.6789442
  66.9829033  34.5133073  31.2003979  66.6187240  33.9863694  31.9116900
  67.8396149  34.1231543  31.0270464  66.6234520  29.5422973  26.1965327
  66.7908922  30.4103210  26.5635798  66.4331689  29.7050255  25.2726616
  62.8322334  34.4553749  33.8967862  61.9072831  34.3229963  34.1045554
  63.0806747  35.2347968  34.3937804  66.6023740  31.9980631  27.1811994
  66.4823366  32.4437681  28.0197474  65.9076329  32.3465948  26.6225532
  60.1931145  34.0987022  34.7311651  60.3223526  34.3521501  35.6451063
  59.5128597  34.6914730  34.4116306  64.3630633  44.7684272  30.8302125
  64.2854662  45.7192097  30.9090606  63.7592276  44.4230145  31.4877051
  66.8547862  31.9412138  43.4863492  66.0781196  32.5006058  43.4766357
  67.4938425  32.4268921  44.0078362  65.1094235  34.7497591  43.0481459
  65.8508919  35.2882635  42.7716283  64.4031220  35.3763880  43.2053011
  66.9380644  31.8299338  39.0187178  67.7841840  32.2538752  39.1621827
  66.8779282  31.1732963  39.7125741  66.4606351  37.1902330  32.6655995
  66.9244696  37.4690033  31.8760617  66.1963149  36.2885775  32.4829085
  63.3530432  36.7373812  35.6035758  63.9231789  37.1661080  34.9653242
  63.9438544  36.4556397  36.3019943  65.3975237  33.3125483  29.4745560
  66.0999280  33.7646526  29.9419486  65.0655865  32.6709302  30.1025453
  63.8455598  31.9037239  43.8496769  63.2154259  32.5853520  44.0832166
  63.7391686  31.7920321  42.9049907  59.1400571  31.5709035  34.7762693
  58.3499625  31.8266564  34.3002804  59.6311818  32.3857373  34.8814734
  61.0915316  31.9353615  31.7346170  60.2946479  32.0472309  32.2529666
  60.8640908  32.2740267  30.8687060  66.9220984  38.4598318  39.6828685
  66.9865416  38.9218725  40.5186856  66.2131908  37.8295683  39.8110994
  57.4238274  31.8239526  37.2077684  57.6746312  32.7086536  37.4735260
  57.9597822  31.6444127  36.4352776  66.6369001  40.1266425  29.5507665
  66.5014676  40.9717961  29.9792513  67.1778814  40.3285703  28.7873599
  63.1236341  26.2058005  46.2122020  62.7303287  25.6524204  46.8869664
  63.9402481  26.5168584  46.6028538  60.0898399  37.6441863  30.1235590
  60.6022919  38.4385114  30.2741155  60.7421112  36.9468154  30.0569191
  61.8993284  40.7607620  32.2058343  62.0759912  41.6825584  32.0179327
  62.6950117  40.4466039  32.6352723  66.0404302  27.6215884  43.8042277
  66.7814015  28.2223037  43.7246739  66.2722225  26.8793522  43.2460319
  61.1845640  32.8072252  42.0820506  61.0699155  31.9057509  42.3827605
  60.3290158  33.0535948  41.7305323  68.2637478  40.7489992  43.6808007
  67.8201332  39.9626370  43.3628911  68.9254691  40.9369142  43.0151898
  63.0224599  42.2785793  38.2068685  63.5732024  42.1502857  37.4345679
  62.1836075  42.5780682  37.8563578  66.8191770  38.5436921  42.5512917
  67.3520107  37.7825209  42.3212225  66.2905851  38.2510573  43.2937071
  58.0547316  35.9730518  30.8995161  58.8922538  36.3827526  30.6828868
  58.2325583  35.0329960  30.8695354  67.5358859  28.4855299  31.6464232
  66.6800455  28.0962150  31.4669871  67.9485811  28.5647260  30.7864017
  65.3100891  26.1040372  35.0521973  66.1753888  25.9083181  34.6927863
  65.3778400  25.8750724  35.9791330  68.1844483  37.6722914  30.0631729
  67.6565844  36.9375673  29.7504966  67.6831986  38.4497590  29.8171697
  62.9163210  28.3342580  32.4238340  63.4906962  28.1117762  31.6911533
  63.5034193  28.4031275  33.1766941  63.2432797  30.3647041  26.4434225
  62.4070110  30.7021728  26.7643500  63.1037567  30.2296021  25.5061362
  65.2185878  25.2083829  31.1513410  64.5650290  24.8932846  30.5270024
  65.1766352  24.5859569  31.8773233  66.3297083  35.4903124  23.0666702
  65.4224145  35.2592377  23.2657851  66.8268115  34.6940743  23.2540683
  68.4523618  31.6965762  35.4761057  67.5346180  31.9180709  35.3182745
  68.8683762  31.7712073  34.6172765  67.5085316  35.5915719  27.5890692
  66.5996536  35.3074752  27.6863161  67.5380400  36.0114797  26.7293999
  58.0773487  33.3121233  31.5705894  57.8797887  32.7190594  30.8456961
  57.5220151  33.0073443  32.2881833  66.0570210  33.2044339  33.6900487
  66.1118820  32.2518176  33.6142964  65.2461412  33.3603779  34.1741786
  67.2061404  37.1324463  24.9278770  66.7680834  36.4160321  24.4684408
  67.9471845  37.3600577  24.3663862  63.9962570  31.8221399  31.4490866
  63.1830436  32.1215570  31.8556058  64.4921565  31.4277088  32.1665348
  66.1471148  41.8179156  33.3825131  66.1047327  42.0440002  32.4533663
  67.0633847  41.5842531  33.5310932  63.4876645  29.3939755  37.0652101
  64.1276024  29.2528514  36.3675064  62.6554176  29.1074268  36.6890703
  64.2636949  38.6942185  33.1787093  65.0577548  38.1992505  32.9769668
  63.5528641  38.1660048  32.8154799  69.0831793  41.0760281  37.5299461
  69.1368816  41.6451217  38.2977177  68.2146575  41.2462166  37.1653498
  60.5719712  32.8385267  29.2546846  59.6417301  32.7769722  29.4716808
  60.6677184  32.3161220  28.4583487  60.4905262  29.3640080  31.8425088
  60.7512079  30.2785413  31.7334248  61.3122434  28.8964522  31.9921701
  61.9630187  30.7777837  39.0123912  62.6353240  30.5695199  38.3636561
  61.1359973  30.5799923  38.5729145  67.8655759  27.4039778  41.0289573
  67.2183674  28.1029727  40.9354050  68.6356774  27.8375922  41.3965821
  68.0419893  35.2420543  39.0886393  68.9711953  35.3931702  38.9155360
  67.6210923  35.3304564  38.2335039  66.8408225  39.2671207  36.8584930
  66.7019311  38.8989992  37.7310869  66.0522821  39.7818847  36.6868888
  67.4356377  44.3680304  28.2010467  67.6108133  43.8968347  29.0156090
  66.7489165  44.9946070  28.4291728  68.3913440  38.6452810  34.2473768
  68.0563273  38.6053580  35.1431418  67.8917386  37.9797526  33.7744178
  62.3657684  34.0520440  39.7726349  62.2277482  33.3200679  40.3737888
  63.2762608  33.9629340  39.4910537  64.9939985  33.7640399  39.2610029
  65.7039603  33.1233591  39.2196647  64.9509293  34.0153294  40.1836210
  63.7068919  30.7505617  41.0805669  63.1706276  30.2996356  41.7327265
  63.1185627  30.8851526  40.3376133  62.0017462  47.5169666  34.9750327
  62.2414060  48.1488191  35.6529346  61.1586659  47.1657706  35.2615686
  63.1171178  30.2094269  23.6432132  62.2400644  30.0883069  23.2794379
  63.5928931  29.4180347  23.3911021  54.6373318  34.9971428  33.7373639
  55.3244358  34.6833158  33.1494655  54.4821447  35.9012793  33.4640891
  59.4408040  29.8861625  38.1658663  59.3566229  29.2787294  37.4309073
  58.6190746  30.3770643  38.1668159  66.5145324  43.3248789  37.3791831
  66.4415496  44.1303760  37.8911136  66.0722717  43.5240755  36.5539853
  66.3035104  42.5620559  30.8894653  65.5202626  43.1042239  30.9832877
  67.0027849  43.0794539  31.2888894  66.1966723  30.5132571  33.2600543
  65.8264510  29.9603612  33.9481448  66.6925815  29.9090705  32.7075543
  64.0255921  40.9730066  40.3555561  64.7265381  41.6066549  40.5084955
  63.5551036  41.3144798  39.5951200  67.8744780  34.2694485  44.6674148
  67.1985417  34.1688614  45.3376523  68.6972414  34.1133699  45.1310145
  59.6223639  40.5066421  37.2886663  60.2077076  39.7610109  37.4214568
  59.4248478  40.8170378  38.1723327  62.4762294  43.5417669  32.3049106
  61.8072670  44.0263796  31.8213146  62.3375164  43.7886889  33.2192484
  54.2141294  33.0772022  36.0091106  54.2525393  32.5435612  36.8028225
  53.7081587  32.5507227  35.3902084  66.6167563  45.5761412  38.9031764
  67.1685871  45.7393034  39.6680849  66.9573757  46.1665850  38.2311789
  61.5932056  27.9236562  39.5053649  61.6573383  28.7851393  39.0931046
  61.5299177  27.3110564  38.7726007  61.0684329  29.9959695  43.1526683
  61.6956368  29.6136772  43.7664207  60.2112248  29.7773897  43.5182376
  57.8449872  31.8036124  29.0845038  58.1403313  30.8946802  29.0312092
  56.9437907  31.7823863  28.7626040  61.3744119  29.8792120  35.0672586
  60.6530704  30.4928088  34.9280060  62.1637374  30.4149885  34.9889232
  64.1770432  27.2146547  41.3413238  64.7004834  27.4608843  42.1039548
  63.9582765  28.0466582  40.9216376  59.5737713  29.4850221  29.2084363
  59.2450419  28.6047600  29.0259469  59.9277084  29.4297890  30.0960752
  62.6879536  29.7723191  29.5759841  63.0275609  30.3009112  28.8538449
  63.1351657  30.1103597  30.3518407  65.3822977  28.1560242  39.0262909
  65.0419797  27.3568055  39.4283589  64.6761983  28.4561953  38.4539742
  66.0339449  25.2409554  37.4790232  66.8565518  24.7670033  37.3569122
  66.2777512  26.0200038  37.9788918  64.6747683  28.2697813  27.7753133
  65.3956046  28.6479066  27.2716850  64.0512988  28.9886690  27.8788111
  68.8178806  28.9742962  28.7111466  69.0342421  29.8567600  28.4100294
  68.3372873  28.5829175  27.9817108  65.4174411  28.9231223  35.3363100
  65.4035979  28.0272316  34.9995398  66.1346839  28.9301887  35.9701386
  67.2700541  29.3568563  37.3816227  67.0118319  30.2785634  37.3800558
  66.7385582  28.9598998  38.0716691  58.0323690  34.4734019  38.2269872
  57.4877158  35.2493827  38.3590146  58.9103040  34.8204824  38.0688993
  64.8211307  27.8045603  30.6050670  64.9427218  26.8762249  30.8041558
  64.5313349  27.8184289  29.6928985  67.6902497  25.4900514  33.7417390
  67.7124194  25.5539847  32.7869369  68.1070556  24.6505022  33.9357896
  58.8189712  33.6003916  41.1200028  58.0771448  33.7486551  41.7064659
  58.4982456  33.8612181  40.2566778  66.7633374  43.1419894  40.9180418
  67.0720501  42.8969041  41.7903118  67.5608856  43.3466532  40.4299289
  66.7853986  45.2957804  33.1485795  66.3458977  44.8034182  33.8418652
  67.5362103  44.7530771  32.9077870  64.2327859  40.8395813  35.2208097
  63.6107868  40.1766518  34.9210325  64.9032725  40.8656944  34.5381744
  57.4654930  39.4055671  34.1099357  56.6286839  38.9777845  33.9283358
  57.4378576  39.5988114  35.0470148  64.3052386  29.3177601  44.8140603
  64.3540542  30.1939723  44.4318372  64.8474900  28.7754994  44.2412246
  63.7941365  39.3899736  28.6966557  63.9429486  40.0735200  28.0433230
  64.6007809  39.3704826  29.2116013  66.5351675  30.0708973  41.5686961
  65.6654984  30.3642539  41.2969550  66.7711155  30.6549418  42.2894225
  61.5493998  35.4164914  29.7027626  61.3040040  34.5127244  29.9007836
  61.7189913  35.4182064  28.7607104  60.8189646  31.1493271  27.2013788
  60.1258891  31.2237626  26.5453824  60.5741398  30.3853615  27.7235304
  67.2936771  41.8847866  26.1678305  66.7210738  42.5038054  25.7148776
  67.8669565  42.4347228  26.7018227  67.6783570  33.2208679  23.5094357
  68.6242674  33.0914887  23.5782775  67.2997814  32.4823341  23.9863785
  67.5622262  37.2726425  44.9695014  68.4825272  37.4505024  45.1635061
  67.5271845  36.3282471  44.8174713  65.8626487  31.1458656  23.4449242
  64.9557942  30.8491768  23.5211956  66.1402468  30.8488474  22.5783529
  56.7804427  32.4665019  33.8948289  56.4607211  31.6130327  33.6022663
  56.2337855  32.6813597  34.6506256  60.5584335  35.1827460  37.6117795
  60.7770344  36.1144568  37.6305829  60.9710108  34.8235434  38.3972599
  67.4788552  25.6895545  29.5993484  66.6689281  25.3442630  29.9748730
  68.1672969  25.3803089  30.1881095  65.4312200  30.7560666  47.0020544
  65.3308927  31.7055023  46.9332635  65.2133742  30.4278905  46.1296614
  64.6325271  28.0045591  23.5861222  65.4944435  28.3300489  23.8457039
  64.8175615  27.2177087  23.0734287  56.6492687  36.0867930  35.8641410
  55.9556158  35.6721883  35.3511365  57.3965678  36.1288467  35.2674829
  65.2943470  34.1857805  45.8185606  64.8110552  34.9858165  46.0249495
  65.3804409  34.1965749  44.8653050  58.5629430  36.0186184  33.7407425
  58.5400118  36.1173871  32.7889308  58.8730066  36.8651335  34.0624591
  61.2216807  38.0762339  37.8554040  62.1760061  38.0446282  37.7883971
  61.0229331  37.6152963  38.6704266  61.8116190  36.6463455  40.4224837
  62.6309079  37.1407534  40.4459675  62.0852997  35.7295423  40.3942405
  59.5767036  43.6181959  34.8724237  59.4421504  42.8582360  34.3062236
  59.1599099  44.3422859  34.4053026  62.7336162  44.5151276  35.0842680
  62.6168546  45.4596708  34.9821370  61.9128608  44.2124837  35.4728479
  57.0651104  30.9801589  41.1217034  57.7109967  30.4700543  41.6104260
  56.8568255  31.7170271  41.6960460  65.5854714  25.2441634  26.8740931
  65.5733384  26.1883474  27.0309201  66.4778136  25.0611779  26.5800392
  63.7590676  45.1679538  38.2998609  64.6617923  45.2003148  38.6165104
  63.5328046  44.2379989  38.3144944  65.5144278  43.9210524  34.9608687
  64.5639909  43.9212386  34.8473059  65.8176764  43.1743259  34.4444722
  61.4048595  28.1269206  45.2192049  62.2680056  27.7706011  45.4295373
  60.8314005  27.7883101  45.9067453  68.2632028  47.1531444  37.2077684
  68.5140067  48.0378453  37.4735260  68.7991577  46.9736045  36.4352776
  68.9167241  48.6413151  31.5705894  68.7191641  48.0482511  30.8456961
  68.3613905  48.3365361  32.2881833  65.4767072  50.3263346  33.7373639
  66.1638112  50.0125076  33.1494655  65.3215201  51.2304711  33.4640891
  65.0535048  48.4063939  36.0091106  65.0919148  47.8727530  36.8028225
  64.5475341  47.8799145  35.3902084  68.6843626  47.1328041  29.0845038
  68.9797067  46.2238720  29.0312092  67.7831662  47.1115781  28.7626040
  68.3048685  54.7347589  34.1099357  67.4680593  54.3069763  33.9283358
  68.2772330  54.9280032  35.0470148  67.6198182  47.7956937  33.8948289
  67.3000966  46.9422245  33.6022663  67.0731610  48.0105515  34.6506256
  67.4886442  51.4159848  35.8641410  66.7949913  51.0013801  35.3511365
  68.2359433  51.4580385  35.2674829  67.9044858  46.3093507  41.1217034
  68.5503722  45.7992461  41.6104260  67.6962009  47.0462188  41.6960460
  53.5236879   6.4454477  17.5547432  53.4460909   7.3962302  17.6335912
  52.9198523   6.1000350  18.2122358  51.1623709   9.1939871  21.6995634
  51.4020307   9.8258395  22.3774652  50.3192906   8.8427911  21.9860993
  51.6368541   5.2187874  19.0294412  50.9678916   5.7034001  18.5458452
  51.4981411   5.4657094  19.9437791  55.7773810   7.2531617  25.6277071
  56.3292118   7.4163239  26.3926156  56.1180003   7.8436055  24.9557096
  55.9460233   6.9728008  19.8731102  55.5065223   6.4804387  20.5663958
  56.6968350   6.4300976  19.6323177  48.7373283   5.2952164  21.5969544
  48.6027751   4.5352565  21.0307542  48.3205345   6.0193064  21.1298333
  51.8942409   6.1921481  21.8087987  51.7774793   7.1366913  21.7066677
  51.0734855   5.8895042  22.1973786  52.9196923   6.8449743  25.0243915
  53.8224170   6.8773353  25.3410410  52.6934293   5.9150194  25.0390251
  67.2192925  11.3868696  22.6861281  66.8811436  11.2709760  21.7981816
  68.0882693  10.9859861  22.6662287  63.0779740  13.2404172  18.6758172
  62.5144606  13.1494109  17.9074460  62.9632136  12.4204076  19.1560664
  67.7012708  12.5403547  28.6447486  67.6901349  12.1456346  27.7727990
  67.8633347  11.8069620  29.2381258  60.6244172  14.7355364  21.5142392
  61.4165464  14.3946188  21.0988692  60.8640823  14.8450339  22.4344546
  62.5834926  13.9964277  14.3859771  63.3565802  13.4493264  14.2472647
  62.9360325  14.8608526  14.5974232  64.4219969  15.3240659  27.5926670
  64.1309835  16.2286290  27.4773337  65.0576953  15.3657187  28.3070740
  65.3476176  12.7017508  24.1828030  65.9439748  12.4773530  23.4684993
  65.4051147  11.9602253  24.7853478  62.8322335  11.4615871  20.6213169
  61.9072832  11.3292086  20.8290860  63.0806749  12.2410091  21.1183111
  60.1931147  11.1049145  21.4556958  60.3223528  11.3583624  22.3696369
  59.5128598  11.6976853  21.1361613  64.3630634  21.7746395  17.5547432
  64.2854664  22.7254220  17.6335912  63.7592277  21.4292267  18.2122358
  65.1094236  11.7559714  29.7726766  65.8508920  12.2944758  29.4961589
  64.4031221  12.3826003  29.9298317  66.4606352  14.1964453  19.3901301
  66.9244698  14.4752156  18.6005924  66.1963150  13.2947898  19.2074392
  63.3530433  13.7435935  22.3281064  63.9231790  14.1723203  21.6898549
  63.9438545  13.4618519  23.0265250  63.8455600   8.9099362  30.5742076
  63.2154260   9.5915643  30.8077473  63.7391688   8.7982444  29.6295214
  59.1400572   8.5771158  21.5008000  58.3499626   8.8328687  21.0248110
  59.6311819   9.3919496  21.6060040  61.0915317   8.9415737  18.4591477
  60.2946481   9.0534431  18.9774972  60.8640910   9.2802389  17.5932367
  66.9220985  15.4660440  26.4073991  66.9865418  15.9280848  27.2432163
  66.2131909  14.8357805  26.5356301  57.4238275   8.8301648  23.9322991
  57.6746313   9.7148658  24.1980567  57.9597823   8.6506250  23.1598082
  66.6369003  17.1328548  16.2752972  66.5014678  17.9780084  16.7037819
  67.1778815  17.3347826  15.5118905  60.0898400  14.6503986  16.8480897
  60.6022921  15.4447236  16.9986461  60.7421113  13.9530276  16.7814498
  61.8993285  17.7669742  18.9303650  62.0759913  18.6887707  18.7424634
  62.6950118  17.4528161  19.3598030  61.1845641   9.8134374  28.8065813
  61.0699156   8.9119631  29.1072912  60.3290159  10.0598071  28.4550630
  68.2637479  17.7552114  30.4053314  67.8201333  16.9688493  30.0874218
  68.9254693  17.9431265  29.7397204  63.0224600  19.2847916  24.9313992
  63.5732025  19.1564979  24.1590986  62.1836076  19.5842805  24.5808885
  66.8191771  15.5499044  29.2758223  67.3520108  14.7887332  29.0457531
  66.2905852  15.2572696  30.0182378  58.0773488  10.3183356  18.2951201
  57.8797888   9.7252716  17.5702267  57.5220152  10.0135566  19.0127139
  66.0570212  10.2106462  20.4145794  66.1118821   9.2580298  20.3388270
  65.2461414  10.3665901  20.8987092  66.1471149  18.8241279  20.1070437
  66.1047328  19.0502125  19.1778969  67.0633848  18.5904653  20.2556238
  64.2636950  15.7004308  19.9032400  65.0577549  15.2054628  19.7014975
  63.5528643  15.1722171  19.5400106  69.0831795  18.0822403  24.2544768
  69.1368817  18.6513340  25.0222484  68.2146576  18.2524288  23.8898805
  60.5719714   9.8447390  15.9792153  59.6417302   9.7831845  16.1962115
  60.6677186   9.3223342  15.1828794  68.0419894  12.2482665  25.8131699
  68.9711954  12.3993825  25.6400667  67.6210925  12.3366686  24.9580346
  66.8408226  16.2733330  23.5830237  66.7019312  15.9052114  24.4556175
  66.0522822  16.7880969  23.4114195  67.4356378  21.3742426  14.9255774
  67.6108134  20.9030469  15.7401396  66.7489166  22.0008192  15.1537034
  68.3913441  15.6514932  20.9719075  68.0563274  15.6115702  21.8676725
  67.8917387  14.9859648  20.4989485  62.3657685  11.0582562  26.4971656
  62.2277483  10.3262801  27.0983195  63.2762609  10.9691463  26.2155844
  64.9939986  10.7702522  25.9855336  65.7039605  10.1295714  25.9441954
  64.9509294  11.0215417  26.9081516  54.6373319  12.0033551  20.4618946
  55.3244359  11.6895281  19.8739961  54.4821448  12.9074915  20.1886197
  66.5145325  20.3310911  24.1037138  66.4415497  21.1365883  24.6156442
  66.0722718  20.5302877  23.2785159  66.3035105  19.5682681  17.6139959
  65.5202627  20.1104362  17.7078184  67.0027850  20.0856661  18.0134201
  64.0255922  17.9792189  27.0800867  64.7265382  18.6128672  27.2330261
  63.5551037  18.3206920  26.3196507  67.8744781  11.2756607  31.3919455
  67.1985418  11.1750737  32.0621830  68.6972415  11.1195821  31.8555452
  59.6223641  17.5128544  24.0131970  60.2077077  16.7672232  24.1459874
  59.4248479  17.8232501  24.8968634  62.4762296  20.5479791  19.0294412
  61.8072671  21.0325919  18.5458452  62.3375165  20.7949012  19.9437791
  54.2141295  10.0834144  22.7336413  54.2525395   9.5497735  23.5273531
  53.7081588   9.5569350  22.1147390  66.6167564  22.5823535  25.6277071
  67.1685872  22.7455156  26.3926156  66.9573758  23.1727973  24.9557096
  57.8449873   8.8098246  15.8090344  58.1403314   7.9008925  15.7557398
  56.9437909   8.7885986  15.4871347  63.5578029   8.9390798  22.0127517
  63.4122610   9.2531101  22.9051799  63.0803233   9.5575698  21.4598416
  58.0323691  11.4796142  24.9515178  57.4877159  12.2555950  25.0835453
  58.9103041  11.8266946  24.7934300  66.7633376  20.1482016  27.6425725
  67.0720502  19.9031163  28.5148425  67.5608858  20.3528655  27.1544595
  66.7853988  22.3019926  19.8731102  66.3458978  21.8096305  20.5663958
  67.5362105  21.7592894  19.6323177  59.2646327  18.4931467  19.8755730
  60.0904347  18.1935239  19.4954373  58.9140379  17.7239089  20.3245518
  64.2327860  17.8457935  21.9453403  63.6107869  17.1828640  21.6455631
  64.9032727  17.8719067  21.2627051  57.4654932  16.4117793  20.8344663
  56.6286840  15.9839968  20.6528665  57.4378577  16.6050237  21.7715454
  63.7941367  16.3961859  15.4211864  63.9429487  17.0797323  14.7678537
  64.6007810  16.3766949  15.9361320  61.5494000  12.4227036  16.4272933
  61.3040042  11.5189366  16.6253143  61.7189914  12.4244187  15.4852411
  67.5622263  14.2788548  31.6940321  68.4825273  14.4567147  31.8880367
  67.5271846  13.3344593  31.5420020  56.7804428   9.4727142  20.6193595
  56.4607213   8.6192450  20.3267969  56.2337856   9.6875720  21.3751563
  60.5584336  12.1889583  24.3363102  60.7770346  13.1206690  24.3551136
  60.9710110  11.8297557  25.1217906  56.6492688  13.0930053  22.5886717
  55.9556160  12.6784006  22.0756671  57.3965679  13.1350590  21.9920136
  65.2943471  11.1919927  32.5430912  64.8110553  11.9920287  32.7494801
  65.3804410  11.2027872  31.5898356  58.5629431  13.0248307  20.4652732
  58.5400119  13.1235994  19.5134615  58.8730067  13.8713458  20.7869898
  61.2216809  15.0824462  24.5799346  62.1760062  15.0508404  24.5129278
  61.0229332  14.6215086  25.3949572  61.8116191  13.6525578  27.1470144
  62.6309080  14.1469657  27.1704981  62.0852999  12.7357546  27.1187711
  59.5767037  20.6244081  21.5969544  59.4421505  19.8644482  21.0307542
  59.1599100  21.3484981  21.1298333  62.7336163  21.5213398  21.8087987
  62.6168548  22.4658831  21.7066677  61.9128610  21.2186960  22.1973786
  57.0651105   7.9863712  27.8462341  57.7109969   7.4762666  28.3349566
  56.8568256   8.7232393  28.4205766  63.7590677  22.1741660  25.0243915
  64.6617924  22.2065271  25.3410410  63.5328048  21.2442111  25.0390251
  65.5144280  20.9272647  21.6853994  64.5639911  20.9274508  21.5718366
  65.8176766  20.1805381  21.1690028  68.2632030  24.1593566  23.9322991
  68.5140068  25.0440576  24.1980567  68.7991578  23.9798168  23.1598082
  68.9167243  25.6475273  18.2951201  68.7191642  25.0544634  17.5702267
  68.3613907  25.3427483  19.0127139  65.4767074  27.3325469  20.4618946
  66.1638113  27.0187199  19.8739961  65.3215202  28.2366833  20.1886197
  65.0535050  25.4126062  22.7336413  65.0919149  24.8789653  23.5273531
  64.5475343  24.8861267  22.1147390  68.6843627  24.1390164  15.8090344
  68.9797068  23.2300842  15.7557398  67.7831663  24.1177903  15.4871347
  68.3048686  31.7409711  20.8344663  67.4680595  31.3131885  20.6528665
  68.2772332  31.9342154  21.7715454  67.6198183  24.8019059  20.6193595
  67.3000967  23.9484367  20.3267969  67.0731611  25.0167637  21.3751563
  67.4886443  28.4221971  22.5886717  66.7949914  28.0075924  22.0756671
  68.2359434  28.4642507  21.9920136  67.9044860  23.3155629  27.8462341
  68.5503723  22.8054583  28.3349566  67.6962011  24.0524311  28.4205766
   5.3740688  34.4279147  62.5763833   6.0119098  34.3085894  61.8727173
   5.2561531  35.3759991  62.6351785   2.1830394  34.3806575  62.5125358
   1.8448906  34.2647639  61.6245893   3.0520162  33.9797740  62.4926364
   3.6216769  39.9013019  53.8136714   2.9704748  40.4867099  53.4270728
   4.4161131  40.4319214  53.8731751   4.9281956  32.1530601  59.6517041
   5.7145046  31.7350024  59.3007458   5.1920661  33.0576693  59.8198690
   5.0992034  37.5903451  54.3505698   4.4637867  37.6638077  55.0626603
   4.7689440  38.1797050  53.6724777   1.9466503  34.5133075  57.7513362
   1.5824710  33.9863696  58.4626284   2.8033619  34.1231544  57.5779848
   1.5871990  29.5422975  52.7474711   1.7546392  30.4103211  53.1145182
   1.3969159  29.7050257  51.8236000   7.7444467  30.5222494  62.0937978
   6.8361344  30.4537902  61.7996739   7.6932063  30.9994439  62.9219804
   1.5661211  31.9980632  53.7321378   1.4460836  32.4437683  54.5706858
   0.8713799  32.3465950  53.1734916   7.2646277  32.4702106  54.5601712
   8.1764133  32.7029492  54.3849409   6.7555924  33.0539150  53.9976790
   5.8715859  37.4527924  61.9515293   5.2424722  37.6173638  61.2491361
   5.4841522  37.8669534  62.7226257   9.7505091  38.3882362  59.3059657
   9.0656130  38.7681263  58.7556690   9.8348941  38.9977689  60.0391605
   7.0056023  36.0342321  65.9055000   7.2172918  36.6774081  65.2289381
   6.9585771  35.2004637  65.4376930   1.4243821  37.1902332  59.2165378
   1.8882167  37.4690035  58.4270001   1.1600619  36.2885777  59.0338469
   8.1201851  38.9114276  64.0777358   8.9419295  38.5094464  63.7960039
   8.1164254  38.8082511  65.0293473  16.2107844  35.2553025  60.4262329
  15.4571552  34.6860423  60.2706334  16.3455385  35.2215689  61.3732964
   1.6006472  40.1266427  56.1017049   1.4652147  40.9717963  56.5301896
   2.1416285  40.3285705  55.3382982   4.9149218  33.6405600  53.1388377
   4.3995842  34.4110205  53.3776765   4.6426527  32.9670736  53.7621439
   2.4996329  28.4855301  58.1973615   1.6437926  28.0962151  58.0179254
   2.9123281  28.5647262  57.3373401   9.8883492  36.3937955  55.0741551
   9.1112935  36.0549114  54.6296713  10.5674973  36.3990578  54.3996516
   4.7035521  31.5132692  54.9648158   4.3985657  31.8278841  55.8158301
   5.6565964  31.5914112  55.0075491   3.1481953  37.6722916  56.6141112
   2.6203315  36.9375675  56.3014350   2.6469456  38.4497592  56.3681081
   8.1274799  35.8671936  61.7308159   7.4698474  36.5571197  61.8188287
   8.9315199  36.2568368  62.0742145   6.9380258  34.2216309  59.7812100
   7.4512140  34.8546301  60.2833810   7.5881482  33.6217504  59.4155460
   4.2002632  44.2000633  52.5372771   3.5264331  44.5032330  53.1457729
   4.5868454  45.0029713  52.1878229   3.4161089  31.6965764  62.0270441
   2.4983650  31.9180711  61.8692129   3.8321233  31.7712075  61.1682148
   4.1996137  33.0957180  57.1573121   4.9467956  33.6078577  56.8480243
   4.4687726  32.7741233  58.0177515   7.7042054  39.2022310  57.9091243
   7.2504381  38.3613220  57.9656433   7.0736021  39.8383709  58.2466023
   6.6474974  30.1314296  59.1391910   5.9097731  29.6191682  59.4702153
   6.9001747  29.6914678  58.3275187   6.1474994  41.0398807  58.8441061
   6.4397968  41.6003864  58.1253427   6.6573614  41.3327368  59.5994220
   2.1698875  37.1324464  51.4788154   1.7318305  36.4160323  51.0193791
   2.9109316  37.3600579  50.9173245  10.2871990  35.4081661  57.5364473
  10.1489888  35.5983257  56.6085662   9.9308208  36.1701044  57.9932524
  10.3141369  37.4758188  62.5475744  10.7477876  37.3833477  63.3958798
  11.0272950  37.4515689  61.9095760  11.1756919  37.5181889  65.0808629
  11.3692809  38.4227700  65.3267904  11.0757537  37.0589308  65.9147214
   2.3993848  44.3680305  54.7519851   2.5745603  43.8968349  55.5665473
   1.7126636  44.9946072  54.9801111   3.3550911  38.6452812  60.7983152
   3.0200743  38.6053582  61.6940802   2.8554856  37.9797528  60.3253562
   6.2910102  35.9908846  51.0720212   5.6739273  35.2655674  50.9753264
   5.8226591  36.7518206  50.7287286   4.5769224  28.3715190  60.0838242
   5.0737924  27.6185152  59.7639312   3.8056206  28.4079507  59.5181451
  12.4298982  34.0755556  61.7256533  12.4188858  34.9580271  61.3550466
  11.5616361  33.7227106  61.5311070   5.6599005  37.1286877  57.6576665
   4.7255284  37.2488340  57.4881369   5.8375674  36.2259344  57.3936675
   9.0471556  32.9704197  58.1926699   9.5132009  33.8032188  58.1187002
   9.4979057  32.5049178  58.8971958   7.1147788  39.3148018  55.1912851
   7.3907631  39.2004612  56.1006725   6.2452286  38.9165503  55.1525024
   3.7501852  43.5634369  58.8345665   3.9324246  42.7456025  59.2973417
   4.5734838  43.7802061  58.3970555   4.0844017  42.4902554  56.0960713
   4.6131783  41.9795008  55.4830876   4.3472237  42.1745084  56.9606246
   3.7854763  41.1205126  60.2688732   3.6379725  40.1921833  60.4496302
   4.6108256  41.1425217  59.7845807   7.3888884  41.9433685  61.3553605
   8.3135432  41.7376546  61.2178056   7.2204188  41.6950086  62.2642946
   3.7816277  28.9742964  55.2620849   3.9979891  29.8567601  54.9609678
   3.3010344  28.5829177  54.5326491   7.1784201  42.4619352  56.7115696
   7.3521078  41.8965775  55.9589549   7.6713092  43.2620247  56.5295186
  13.0323592  35.2255775  58.3305996  13.4754738  34.4763100  57.9325119
  12.1550102  35.2165911  57.9479728   8.1659373  41.7786116  53.8112595
   8.8610278  42.3992809  54.0299909   8.5082523  40.9281468  54.0864973
  10.0650796  39.2285822  55.3399925  10.5902120  39.5673095  54.6149245
   9.9773149  38.2932837  55.1563060  12.5756456  36.6961013  60.7228444
  13.4103348  37.1350817  60.8866004  12.7115585  36.2199667  59.9036689
   2.2574242  41.8847868  52.7187688   1.6848209  42.5038055  52.2658160
   2.8307035  42.4347230  53.2527610   5.4771501  42.1685018  53.8496271
   6.4102174  42.1030580  54.0529146   5.3894714  43.0041285  53.3910803
   8.1059518  41.4850889  50.8100218   8.0273150  41.1510752  51.7035976
   8.9269185  41.9772657  50.8091690  10.8037709  34.3512628  64.0176537
  10.7714029  33.4128629  64.2036221  11.4138333  34.4296665  63.2842362
   2.6421040  33.2208681  50.0603741   3.5880145  33.0914889  50.1292159
   2.2635285  32.4823343  50.5373169  10.9532198  31.1423671  64.0634820
  10.4371246  30.3582128  63.8764749  11.8372146  30.8142388  64.2281339
  16.6214259  35.4128635  63.1582574  17.3517648  35.1513923  63.7190277
  16.0121205  34.6757357  63.1984641  14.7029556  33.5536497  63.7557025
  13.9762720  33.4192462  63.1473516  14.2876843  33.8613326  64.5613743
   2.4426023  25.6895547  56.1502867   1.6326751  25.3442632  56.5258113
   3.1310440  25.3803091  56.7390479   4.3716571  24.7673594  57.7727164
   4.9247610  25.1869047  58.4317187   4.6086658  23.8409342  57.8150120
   7.7495378  26.8774119  57.2805828   7.1694047  27.5358923  56.8983881
   7.4831311  26.0551464  56.8693246   6.1998945  26.2779177  59.4827148
   6.6998723  26.3895711  58.6741467   6.8434553  25.9740230  60.1227957
   6.5320256  29.0374209  56.3362176   5.6446111  29.3223860  56.1182371
   6.9474245  28.8767973  55.4889453   9.8834792  29.0620730  60.0516516
  10.6595183  29.5517183  60.3241132   9.1582927  29.4878785  60.5088385
  12.3207351  29.7748350  61.1090456  12.9151842  29.5344086  60.3983765
  12.3933935  29.0555480  61.7363993   5.6763470  38.8018884  50.4310196
   6.3799320  39.0068887  51.0467852   4.9526119  39.3695646  50.6959280
   6.5061280  34.5528745  56.5512467   6.4496481  35.0097297  55.7120099
   7.0589623  33.7919430  56.3735309  10.3166086  30.3418477  57.3762586
  10.0603020  29.9415113  58.2070794   9.6918954  31.0562271  57.2512725
  14.6278424  33.0814550  59.8833877  14.0677982  33.1507740  60.6565440
  14.0221927  32.9055535  59.1633374   7.5850167  39.2401413  52.4808656
   8.4195771  38.8082612  52.2986131   7.4234510  39.0683427  53.4085551
   7.2396059  35.7433527  53.8464996   7.1844863  35.5777798  52.9053440
   6.6142115  36.4509559  54.0027185  16.2134442  49.7571064  62.5763833
  16.8512852  49.6377812  61.8727173  16.0955285  50.7051908  62.6351785
  13.0224149  49.7098492  62.5125358  12.6842660  49.5939557  61.6245893
  13.8913917  49.3089658  62.4926364   8.8810964  51.5633969  58.5022249
   8.3175829  51.4723906  57.7338537   8.7663359  50.7433873  58.9824741
  14.4610523  55.2304937  53.8136714  13.8098503  55.8159017  53.4270728
  15.2554886  55.7611131  53.8731751   8.3866150  52.3194074  54.2123848
   9.1597026  51.7723061  54.0736724   8.7391549  53.1838323  54.4238310
  10.7232428  48.4786740  51.8442298  10.9757949  47.9568261  51.0825761
   9.7856987  48.3152885  51.9468982  15.7675711  47.4822518  59.6517041
  16.5538800  47.0641941  59.3007458  16.0314415  48.3868610  59.8198690
  15.9385788  52.9195369  54.3505698  15.3031621  52.9929995  55.0626603
  15.6083195  53.5088967  53.6724777  21.1684138  47.4197751  60.5550020
  21.9009310  46.8496968  60.7887849  20.4123494  47.0319352  60.9956525
  10.4428717  50.3814846  54.0466673  10.3264975  49.7059749  54.7147757
  10.5530977  49.8947220  53.2298826  12.7860258  49.8424993  57.7513362
  12.4218465  49.3155614  58.4626284  13.6427374  49.4523462  57.5779848
  18.6909558  41.1319326  65.0144628  18.3592883  42.0014736  64.7905843
  18.0955172  40.8155610  65.6938659  12.4265745  44.8714893  52.7474711
  12.5940147  45.7395129  53.1145182  12.2362914  45.0342174  51.8236000
  18.5838222  45.8514412  62.0937978  17.6755099  45.7829820  61.7996739
  18.5325817  46.3286357  62.9219804  12.4054965  47.3272550  53.7321378
  12.2854591  47.7729601  54.5706858  11.7107554  47.6757868  53.1734916
  20.4499868  44.0530850  63.8715852  19.8074248  44.3463383  63.2255647
  19.9454797  43.9383770  64.6769049  18.1040032  47.7994023  54.5601712
  19.0157888  48.0321410  54.3849409  17.5949679  48.3831067  53.9976790
  16.7109614  52.7819842  61.9515293  16.0818476  52.9465556  61.2491361
  16.3235276  53.1961451  62.7226257  20.5898846  53.7174280  59.3059657
  19.9049884  54.0973181  58.7556690  20.6742695  54.3269606  60.0391605
  15.8911315  44.8195626  67.2277735  15.6472247  45.5737687  66.6912010
  16.1671245  45.1980974  68.0624982  17.8449777  51.3634239  65.9055000
  18.0566673  52.0065999  65.2289381  17.7979526  50.5296555  65.4376930
  15.4476006  43.9752059  62.8091572  14.5860485  44.2733313  63.1008310
  15.4738441  44.1922458  61.8772605  12.2637576  52.5194250  59.2165378
  12.7275921  52.7981953  58.4270001  11.9994374  51.6177694  59.0338469
  11.2006462  48.6417402  56.0254943  11.9030505  49.0938446  56.4928870
  10.8687090  48.0001221  56.6534836  18.9595605  54.2406194  64.0777358
  19.7813049  53.8386381  63.7960039  18.9558008  54.1374428  65.0293473
   6.8946541  47.2645534  58.2855554   6.0977704  47.3764228  58.8039049
   6.6672133  47.6032186  57.4196444  27.0501598  50.5844943  60.4262329
  26.2965307  50.0152341  60.2706334  27.1849140  50.5507607  61.3732964
  12.4400226  55.4558345  56.1017049  12.3045901  56.3009881  56.5301896
  12.9810039  55.6577622  55.3382982  15.7892690  38.9788907  64.6315942
  15.4456959  39.8690548  64.5555053  16.1571653  38.7890564  63.7685527
  15.7542973  48.9697518  53.1388377  15.2389596  49.7402122  53.3776765
  15.4820281  48.2962654  53.7621439  13.3390084  43.8147219  58.1973615
  12.4831680  43.4254069  58.0179254  13.7517036  43.8939179  57.3373401
  14.8689230  41.3493562  62.5965175  14.3654026  41.3123697  61.7832981
  15.1619837  42.2586305  62.6561832  11.1132116  41.4332292  61.6031357
  11.9785113  41.2375100  61.2437246  11.1809625  41.2042643  62.5300714
  20.7277247  51.7229872  55.0741551  19.9506690  51.3841032  54.6296713
  21.4068728  51.7282496  54.3996516  15.5429276  46.8424610  54.9648158
  15.2379412  47.1570759  55.8158301  16.4959718  46.9206030  55.0075491
  13.9875708  53.0014833  56.6141112  13.4597069  52.2667593  56.3014350
  13.4863211  53.7789510  56.3681081   8.7194435  43.6634500  58.9747724
   9.2938187  43.4409681  58.2420917   9.3065418  43.7323194  59.7276325
  17.7774013  49.5508226  59.7812100  18.2905894  50.1838218  60.2833810
  18.4275237  48.9509422  59.4155460   9.0464023  45.6938961  52.9943609
   8.2101335  46.0313647  53.3152884   8.9068792  45.5587940  52.0570746
  11.0217103  40.5375748  57.7022793  10.3681515  40.2224766  57.0779408
  10.9797577  39.9151489  58.4282616  12.1328308  50.8195043  49.6176085
  11.2255370  50.5884297  49.8167234  12.6299340  50.0232663  49.8050067
  15.0396387  59.5292551  52.5372771  14.3658086  59.8324247  53.1457729
  15.4262209  60.3321631  52.1878229  14.2554843  47.0257682  62.0270441
  13.3377405  47.2472629  61.8692129  14.6714987  47.1003992  61.1682148
  15.0389891  48.4249098  57.1573121  15.7861710  48.9370495  56.8480243
  15.3081481  48.1033150  58.0177515  13.3116541  50.9207638  54.1400075
  12.4027761  50.6366671  54.2372545  13.3411625  51.3406717  53.2803382
  18.5435809  54.5314228  57.9091243  18.0898136  53.6905138  57.9656433
  17.9129776  55.1675626  58.2466023  17.4868728  45.4606214  59.1391910
  16.7491485  44.9483600  59.4702153  17.7395502  45.0206595  58.3275187
  16.9868748  56.3690725  58.8441061  17.2791722  56.9295782  58.1253427
  17.4967369  56.6619286  59.5994220  17.5880356  38.2382466  59.7333680
  17.8939233  37.3779829  59.4459595  18.3132961  38.8300086  59.5332674
  11.8601435  48.5336259  60.2409871  11.9150045  47.5810095  60.1652347
  11.0492637  48.6895698  60.7251169  13.0092629  52.4616382  51.4788154
  12.5712059  51.7452241  51.0193791  13.7503070  52.6892497  50.9173245
   9.7993795  47.1513319  58.0000250   8.9861661  47.4507489  58.4065442
  10.2952790  46.7569007  58.7174732  21.1265744  50.7373579  57.5364473
  20.9883643  50.9275175  56.6085662  20.7701963  51.4992962  57.9932524
   9.2907870  44.7231674  63.6161485   9.9307249  44.5820433  62.9184448
   8.4585401  44.4366188  63.2400087  21.1535124  52.8050106  62.5475744
  21.5871630  52.7125395  63.3958798  21.8666704  52.7807607  61.9095760
   6.3750938  48.1677186  55.8056230   5.4448526  48.1061642  56.0226192
   6.4708410  47.6453139  55.0092871   6.2936487  44.6931999  58.3934471
   6.5543304  45.6077332  58.2843632   7.1153659  44.2256442  58.5431084
  22.0150673  52.8473807  65.0808629  22.2086563  53.7519617  65.3267904
  21.9151291  52.3881226  65.9147214  13.6686984  42.7331697  67.5798957
  13.0214899  43.4321647  67.4863433  14.4387999  43.1667841  67.9475205
  13.2387602  59.6972223  54.7519851  13.4139358  59.2260266  55.5665473
  12.5520390  60.3237989  54.9801111  14.1944665  53.9744729  60.7983152
  13.8594498  53.9345499  61.6940802  13.6948611  53.3089445  60.3253562
  17.1303857  51.3200764  51.0720212  16.5133027  50.5947592  50.9753264
  16.6620345  52.0810124  50.7287286   8.9202403  45.5386188  50.1941516
   8.0431869  45.4174989  49.8303762   9.3960156  44.7472266  49.9420404
  12.1066329  57.8912478  57.4404036  11.3233851  58.4334159  57.5342261
  12.8059074  58.4086458  57.8398278  15.4162979  43.7007108  60.0838242
  15.9131678  42.9477070  59.7639312  14.6449960  43.7371424  59.5181451
  23.2692736  49.4047473  61.7256533  23.2582613  50.2872189  61.3550466
  22.4010116  49.0519024  61.5311070  16.4992760  52.4578795  57.6576665
  15.5649038  52.5780257  57.4881369  16.6769428  51.5551262  57.3936675
  11.9997948  45.8424491  59.8109926  11.6295735  45.2895531  60.4990832
  12.4957040  45.2382624  59.2584926  19.8865311  48.2996114  58.1926699
  20.3525763  49.1324106  58.1187002  20.3372811  47.8341096  58.8971958
  17.9541542  54.6439936  55.1912851  18.2301386  54.5296530  56.1006725
  17.0846041  54.2457420  55.1525024  17.8581974  40.6676701  62.2317601
  16.9445053  40.8980928  62.3999808  18.2875075  40.7515145  63.0831633
  17.6288432  48.8566593  64.7317495  16.9759882  49.1042501  64.0769947
  18.0068812  48.0430731  64.3979972  14.5895606  58.8926286  58.8345665
  14.7718001  58.0747942  59.2973417  15.4128592  59.1093979  58.3970555
  14.9237772  57.8194472  56.0960713  15.4525538  57.3086926  55.4830876
  15.1865991  57.5037002  56.9606246   3.6481097  47.1328043  55.6354421
   3.9434538  46.2238722  55.5821475   2.7469132  47.1115783  55.3135424
   5.3768938  44.8142141  55.7593747   5.0481644  43.9339520  55.5768853
   5.7308309  44.7589810  56.6470136  14.6248517  56.4497044  60.2688732
  14.4773479  55.5213751  60.4496302  15.4502011  56.4717134  59.7845807
  18.2282639  57.2725602  61.3553605  19.1529186  57.0668464  61.2178056
  18.0597942  57.0242003  62.2642946  11.1854202  43.4852161  65.5772292
  10.8451023  42.6859974  65.9792972  10.4793208  43.7853872  65.0049126
  11.8370674  40.5701474  64.0299615  12.6596743  40.0961952  63.9078506
  12.0808738  41.3491958  64.5298302  10.4778908  43.5989732  54.3262517
  11.1987271  43.9770985  53.8226234   9.8544213  44.3178609  54.4297495
  14.6210031  44.3034881  55.2620849  14.8373646  45.1859519  54.9609678
  14.1404099  43.9121095  54.5326491  11.2205636  44.2523142  61.8872484
  11.2067204  43.3564236  61.5504782  11.9378064  44.2593806  62.5210770
  13.0731766  44.6860483  63.9325611  12.8149544  45.6077553  63.9309941
  12.5416807  44.2890917  64.6226075  18.0177955  57.7911270  56.7115696
  18.1914833  57.2257692  55.9589549  18.5106846  58.5912165  56.5295186
  10.6242532  43.1337523  57.1560054  10.7458443  42.2054169  57.3550941
  10.3344574  43.1476209  56.2438369  13.4933722  40.8192433  60.2926774
  13.5155419  40.8831766  59.3378753  13.9101781  39.9796942  60.4867280
  23.8717346  50.5547693  58.3305996  24.3148492  49.8055018  57.9325119
  22.9943857  50.5457829  57.9479728  19.0053128  57.1078034  53.8112595
  19.7004032  57.7284727  54.0299909  19.3476278  56.2573385  54.0864973
  20.9044551  54.5577740  55.3399925  21.4295875  54.8965012  54.6149245
  20.8166903  53.6224755  55.1563060  20.7136332  52.0403110  67.9583852
  20.7634337  51.8753117  68.8999375  20.6050255  51.1730369  67.5681733
   9.5972591  54.7191655  55.2475941   9.7460711  55.4027120  54.5942614
  10.4039034  54.6996745  55.7625397  23.4150211  52.0252931  60.7228444
  24.2497102  52.4642735  60.8866004  23.5509340  51.5491584  59.9036689
  20.4641717  49.5832666  66.6705931  20.9395838  49.7760312  65.8624783
  19.5407282  49.6391852  66.4249315   7.3525223  50.7456833  56.2537010
   7.1071265  49.8419163  56.4517220   7.5221138  50.7473983  55.3116488
  15.0421933  41.6180509  65.6361765  15.5603877  42.3541536  65.3108254
  14.6877066  41.9244503  66.4708524   6.6220871  46.4785191  53.7523171
   5.9290116  46.5529546  53.0963207   6.3772623  45.7145534  54.2744688
  15.2934528  38.0380792  61.1562662  15.5736281  37.3703981  61.7823088
  16.0785134  38.2309888  60.6437326  13.0967996  57.2139786  52.7187688
  12.5241963  57.8329973  52.2658160  13.6700790  57.7639148  53.2527610
  19.1643386  46.4598426  64.9034237  20.1160809  46.5596524  64.9246461
  18.9946836  45.6676694  65.4132321  17.1857765  43.5454009  65.0893638
  16.5907697  43.8259022  64.3940127  16.9007462  44.0347910  65.8610379
  16.3165256  57.4976936  53.8496271  17.2495929  57.4322498  54.0529146
  16.2288469  58.3333203  53.3910803  18.9453272  56.8142806  50.8100218
  18.8666904  56.4802670  51.7035976  19.7662939  57.3064574  50.8091690
  21.6431464  49.6804546  64.0176537  21.6107784  48.7420546  64.2036221
  22.2532087  49.7588582  63.2842362  13.4814795  48.5500599  50.0603741
  14.4273899  48.4206807  50.1292159  13.1029039  47.8115261  50.5373169
  21.7925952  46.4715589  64.0634820  21.2765001  45.6874046  63.8764749
  22.6765901  46.1434306  64.2281339  19.4536679  40.2156605  60.0230633
  19.2561500  39.9071693  60.9073965  20.0636385  40.9418244  60.1528562
  27.4608014  50.7420552  63.1582574  28.1911402  50.4805841  63.7190277
  26.8514959  50.0049274  63.1984641  25.5423311  48.8828415  63.7557025
  24.8156474  48.7484380  63.1473516  25.1270598  49.1905244  64.5613743
  11.6657712  46.4750575  49.9958626  10.7589167  46.1783688  50.0721340
  11.9433693  46.1780393  49.1292912  13.2819777  41.0187465  56.1502867
  12.4720506  40.6734550  56.5258113  13.9704194  40.7095008  56.7390479
  15.2110326  40.0965512  57.7727164  15.7641364  40.5160965  58.4317187
  15.4480412  39.1701260  57.8150120  10.4356496  43.3337510  50.1370605
  11.2975660  43.6592409  50.3966423  10.6206840  42.5469006  49.6243671
  18.5889133  42.2066037  57.2805828  18.0087802  42.8650841  56.8983881
  18.3225065  41.3843381  56.8693246  17.0392699  41.6071094  59.4827148
  17.5392478  41.7187629  58.6741467  17.6828307  41.3032147  60.1227957
  17.3714011  44.3666127  56.3362176  16.4839866  44.6515778  56.1182371
  17.7868000  44.2059890  55.4889453  20.7228547  44.3912648  60.0516516
  21.4988937  44.8809100  60.3241132  19.9976681  44.8170702  60.5088385
  23.1601106  45.1040267  61.1090456  23.7545596  44.8636003  60.3983765
  23.2327689  44.3847398  61.7363993  16.5157224  54.1310802  50.4310196
  17.2193074  54.3360804  51.0467852  15.7919873  54.6987564  50.6959280
  17.3455035  49.8820663  56.5512467  17.2890236  50.3389214  55.7120099
  17.8983377  49.1211348  56.3735309  21.1559840  45.6710395  57.3762586
  20.8996775  45.2707031  58.2070794  20.5312709  46.3854189  57.2512725
  25.4672178  48.4106468  59.8833877  24.9071736  48.4799657  60.6565440
  24.8615682  48.2347453  59.1633374  18.4243922  54.5693331  52.4808656
  19.2589526  54.1374529  52.2986131  18.2628265  54.3975345  53.4085551
  18.0789814  51.0725444  53.8464996  18.0238618  50.9069716  52.9053440
  17.4535869  51.7801477  54.0027185  11.3885939  40.5733553  53.4250314
  11.3764609  41.5175393  53.5818585  12.2809361  40.3903699  53.1309775
  15.2038059  37.1676330  57.6796251  14.4370455  36.6134817  57.8252933
  15.6148764  37.2398199  58.5410403  23.8617903  65.0390410  62.5125358
  23.5236415  64.9231475  61.6245893  24.7307671  64.6381575  62.4926364
  21.5626182  63.8078658  51.8442298  21.8151703  63.2860179  51.0825761
  20.6250742  63.6444803  51.9468982  26.6069465  62.8114436  59.6517041
  27.3932554  62.3933859  59.3007458  26.8708170  63.7160528  59.8198690
  32.0077892  62.7489669  60.5550020  32.7403064  62.1788886  60.7887849
  31.2517248  62.3611270  60.9956525  21.2822471  65.7106763  54.0466673
  21.1658729  65.0351667  54.7147757  21.3924731  65.2239137  53.2298826
  23.6254012  65.1716911  57.7513362  23.2612219  64.6447532  58.4626284
  24.4821128  64.7815380  57.5779848  29.5303313  56.4611243  65.0144628
  29.1986638  57.3306654  64.7905843  28.9348926  56.1447527  65.6938659
  29.4231976  61.1806329  62.0937978  28.5148853  61.1121738  61.7996739
  29.3719572  61.6578274  62.9219804  23.2448720  62.6564468  53.7321378
  23.1248345  63.1021519  54.5706858  22.5501308  63.0049785  53.1734916
  28.9433786  63.1285941  54.5601712  29.8551642  63.3613328  54.3849409
  28.4343433  63.7122985  53.9976790  26.2869761  59.3043977  62.8091572
  25.4254240  59.6025230  63.1008310  26.3132196  59.5214376  61.8772605
  22.0400216  63.9709320  56.0254943  22.7424260  64.4230364  56.4928870
  21.7080845  63.3293139  56.6534836  17.7340296  62.5937452  58.2855554
  16.9371459  62.7056146  58.8039049  17.5065888  62.9324104  57.4196444
  26.6286445  54.3080824  64.6315942  26.2850714  55.1982466  64.5555053
  26.9965407  54.1182482  63.7685527  26.5936727  64.2989435  53.1388377
  26.0783351  65.0694040  53.3776765  26.3214036  63.6254572  53.7621439
  24.1783838  59.1439136  58.1973615  23.3225435  58.7545987  58.0179254
  24.5910790  59.2231097  57.3373401  25.7082985  56.6785480  62.5965175
  25.2047781  56.6415615  61.7832981  26.0013592  57.5878222  62.6561832
  21.9525871  56.7624209  61.6031357  22.8178868  56.5667018  61.2437246
  22.0203380  56.5334561  62.5300714  31.5671001  67.0521790  55.0741551
  30.7900444  66.7132950  54.6296713  32.2462482  67.0574413  54.3996516
  26.3823030  62.1716528  54.9648158  26.0773166  62.4862677  55.8158301
  27.3353473  62.2497947  55.0075491  19.5588190  58.9926417  58.9747724
  20.1331942  58.7701599  58.2420917  20.1459172  59.0615112  59.7276325
  28.6167767  64.8800144  59.7812100  29.1299649  65.5130136  60.2833810
  29.2668991  64.2801340  59.4155460  19.8857777  61.0230878  52.9943609
  19.0495089  61.3605565  53.3152884  19.7462547  60.8879858  52.0570746
  21.8610858  55.8667666  57.7022793  21.2075270  55.5516683  57.0779408
  21.8191332  55.2443407  58.4282616  22.9722062  66.1486961  49.6176085
  22.0649124  65.9176215  49.8167234  23.4693094  65.3524580  49.8050067
  25.0948598  62.3549600  62.0270441  24.1771159  62.5764547  61.8692129
  25.5108742  62.4295910  61.1682148  25.8783646  63.7541015  57.1573121
  26.6255465  64.2662413  56.8480243  26.1475235  63.4325068  58.0177515
  24.1510296  66.2499556  54.1400075  23.2421515  65.9658589  54.2372545
  24.1805380  66.6698635  53.2803382  28.3262483  60.7898132  59.1391910
  27.5885240  60.2775518  59.4702153  28.5789256  60.3498513  58.3275187
  28.4274110  53.5674384  59.7333680  28.7332987  52.7071747  59.4459595
  29.1526715  54.1592004  59.5332674  22.6995190  63.8628177  60.2409871
  22.7543800  62.9102013  60.1652347  21.8886392  64.0187616  60.7251169
  20.6387550  62.4805236  58.0000250  19.8255415  62.7799407  58.4065442
  21.1346544  62.0860925  58.7174732  31.9659499  66.0665497  57.5364473
  31.8277397  66.2567093  56.6085662  31.6095717  66.8284880  57.9932524
  20.1301625  60.0523592  63.6161485  20.7701004  59.9112351  62.9184448
  19.2979155  59.7658105  63.2400087  17.2144692  63.4969104  55.8056230
  16.2842280  63.4353560  56.0226192  17.3102164  62.9745057  55.0092871
  17.1330241  60.0223917  58.3934471  17.3937058  60.9369250  58.2843632
  17.9547413  59.5548359  58.5431084  27.9697611  66.6492681  51.0720212
  27.3526782  65.9239510  50.9753264  27.5014100  67.4102042  50.7287286
  19.7596157  60.8678106  50.1941516  18.8825624  60.7466906  49.8303762
  20.2353910  60.0764184  49.9420404  26.2556733  59.0299025  60.0838242
  26.7525433  58.2768988  59.7639312  25.4843715  59.0663342  59.5181451
  27.3386514  67.7870713  57.6576665  26.4042793  67.9072175  57.4881369
  27.5163183  66.8843179  57.3936675  22.8391702  61.1716408  59.8109926
  22.4689490  60.6187449  60.4990832  23.3350795  60.5674542  59.2584926
  30.7259065  63.6288032  58.1926699  31.1919518  64.4616024  58.1187002
  31.1766566  63.1633014  58.8971958  28.6975728  55.9968619  62.2317601
  27.7838808  56.2272846  62.3999808  29.1268830  56.0807063  63.0831633
  14.4874851  62.4619961  55.6354421  14.7828292  61.5530639  55.5821475
  13.5862887  62.4407700  55.3135424  16.2162693  60.1434059  55.7593747
  15.8875399  59.2631437  55.5768853  16.5702063  60.0881727  56.6470136
  19.3304516  60.4307028  56.1269224  19.6700588  60.9592950  55.4047833
  19.7776636  60.7687434  56.9027791  22.0247957  58.8144079  65.5772292
  21.6844777  58.0151892  65.9792972  21.3186963  59.1145790  65.0049126
  22.6764428  55.8993391  64.0299615  23.4990498  55.4253870  63.9078506
  22.9202492  56.6783875  64.5298302  21.3172663  58.9281650  54.3262517
  22.0381025  59.3062903  53.8226234  20.6937967  59.6470527  54.4297495
  25.4603786  59.6326799  55.2620849  25.6767400  60.5151437  54.9609678
  24.9797853  59.2413012  54.5326491  22.0599390  59.5815060  61.8872484
  22.0460959  58.6856153  61.5504782  22.7771818  59.5885724  62.5210770
  23.9125521  60.0152400  63.9325611  23.6543299  60.9369471  63.9309941
  23.3810561  59.6182835  64.6226075  21.4636286  58.4629440  57.1560054
  21.5852197  57.5346087  57.3550941  21.1738328  58.4768126  56.2438369
  24.3327476  56.1484351  60.2926774  24.3549173  56.2123684  59.3378753
  24.7495535  55.3088859  60.4867280  34.7111101  65.8839610  58.3305996
  35.1542247  65.1346936  57.9325119  33.8337611  65.8749747  57.9479728
  25.8815688  56.9472427  65.6361765  26.3997632  57.6833454  65.3108254
  25.5270821  57.2536420  66.4708524  17.4614626  61.8077108  53.7523171
  16.7683870  61.8821463  53.0963207  17.2166377  61.0437452  54.2744688
  26.1328282  53.3672710  61.1562662  26.4130036  52.6995899  61.7823088
  26.9178889  53.5601805  60.6437326  24.3208549  63.8792516  50.0603741
  25.2667654  63.7498724  50.1292159  23.9422794  63.1407178  50.5373169
  30.2930434  55.5448522  60.0230633  30.0955255  55.2363610  60.9073965
  30.9030139  56.2710161  60.1528562  22.5051466  61.8042493  49.9958626
  21.5982922  61.5075605  50.0721340  22.7827447  61.5072311  49.1292912
  24.1213532  56.3479382  56.1502867  23.3114260  56.0026467  56.5258113
  24.8097949  56.0386926  56.7390479  26.0504080  55.4257429  57.7727164
  26.6035119  55.8452883  58.4317187  26.2874167  54.4993177  57.8150120
  21.2750251  58.6629428  50.1370605  22.1369415  58.9884326  50.3966423
  21.4600595  57.8760924  49.6243671  29.4282887  57.5357954  57.2805828
  28.8481556  58.1942758  56.8983881  29.1618820  56.7135299  56.8693246
  27.8786454  56.9363012  59.4827148  28.3786232  57.0479547  58.6741467
  28.5222062  56.6324065  60.1227957  28.2107765  59.6958045  56.3362176
  27.3233620  59.9807695  56.1182371  28.6261754  59.5351808  55.4889453
  31.5622301  59.7204566  60.0516516  32.3382692  60.2101018  60.3241132
  30.8370436  60.1462620  60.5088385  33.9994860  60.4332185  61.1090456
  34.5939351  60.1927921  60.3983765  34.0721444  59.7139315  61.7363993
  28.1848789  65.2112581  56.5512467  28.1283990  65.6681132  55.7120099
  28.7377132  64.4503265  56.3735309  31.9953595  61.0002313  57.3762586
  31.7390529  60.5998948  58.2070794  31.3706463  61.7146106  57.2512725
  28.9183568  66.4017362  53.8464996  28.8632372  66.2361633  52.9053440
  28.2929624  67.1093395  54.0027185  22.2279694  55.9025471  53.4250314
  22.2158364  56.8467311  53.5818585  23.1203116  55.7195616  53.1309775
  26.0431813  52.4968248  57.6796251  25.2764209  51.9426734  57.8252933
  26.4542518  52.5690116  58.5410403   5.3740689  11.4341269  49.3009140
   6.0119099  11.3148017  48.5972480   5.2561532  12.3822113  49.3597092
   2.1830395  11.3868697  49.2370665   1.8448907  11.2709762  48.3491199
   3.0520164  10.9859862  49.2171671   3.6216770  16.9075141  40.5382020
   2.9704750  17.4929222  40.1516034   4.4161133  17.4381336  40.5977058
   4.9281958   9.1592723  46.3762348   5.7145047   8.7412146  46.0252765
   5.1920662  10.0638815  46.5443996   5.0992035  14.5965573  41.0751005
   4.4637868  14.6700200  41.7871909   4.7689441  15.1859172  40.3970084
  10.3290385   9.0967956  47.2795326  11.0615557   8.5267173  47.5133156
   9.5729740   8.7089557  47.7201832   1.9466504  11.5195198  44.4758669
   1.5824712  10.9925819  45.1871590   2.8033620  11.1293667  44.3025154
   4.3447325  15.0102076  51.1385848   4.0448048  15.9127115  51.0301655
   3.9998384  14.7434260  51.9907001   7.7444468   7.5284617  48.8183285
   6.8361346   7.4600025  48.5242046   7.6932064   8.0056562  49.6465111
   7.2646278   9.4764228  41.2847018   8.1764135   9.7091615  41.1094716
   6.7555925  10.0601272  40.7222097   5.8715861  14.4590047  48.6760600
   5.2424723  14.6235761  47.9736668   5.4841523  14.8731656  49.4471564
   9.7505093  15.3944485  46.0304963   9.0656131  15.7743386  45.4801997
   9.8348942  16.0039811  46.7636911   7.0056024  13.0404444  52.6300307
   7.2172919  13.6836203  51.9534688   6.9585772  12.2066760  52.1622237
   1.4243823  14.1964455  45.9410685   1.8882168  14.4752158  45.1515307
   1.1600621  13.2947899  45.7583775   8.1201852  15.9176399  50.8022664
   8.9419296  15.5156586  50.5205346   8.1164255  15.8144633  51.7538780
  16.2107845  12.2615147  47.1507636  15.4571554  11.6922546  46.9951640
  16.3455386  12.2277812  48.0978271   1.6006473  17.1328550  42.8262355
   1.4652148  17.9780085  43.2547203   2.1416286  17.3347827  42.0628289
   5.3256188  18.0354916  54.9844099   5.3074663  18.8563797  54.4924368
   6.2476108  17.9108991  55.2094240   4.9149220  10.6467723  39.8633684
   4.3995843  11.4172327  40.1022071   4.6426528   9.9732859  40.4866745
   9.8883494  13.4000077  41.7986857   9.1112936  13.0611237  41.3542019
  10.5674975  13.4052701  41.1241822   4.7035523   8.5194815  41.6893465
   4.3985658   8.8340964  42.5403608   5.6565965   8.5976235  41.7320798
   3.1481955  14.6785038  43.3386419   2.6203316  13.9437798  43.0259656
   2.6469457  15.4559714  43.0926387   8.1274801  12.8734059  48.4553465
   7.4698475  13.5633320  48.5433594   8.9315200  13.2630491  48.7987452
   6.9380259  11.2278431  46.5057407   7.4512141  11.8608423  47.0079117
   7.5881483  10.6279627  46.1400767   4.2002634  21.2062756  39.2618078
   3.5264332  21.5094452  39.8703036   4.5868456  22.0091836  38.9123535
   4.1996138  10.1019303  43.8818428   4.9467957  10.6140700  43.5725550
   4.4687728   9.7803355  44.7422821   2.4722788  12.5977843  40.8645382
   1.5634007  12.3136876  40.9617852   2.5017872  13.0176922  40.0048689
   7.7042056  16.2084433  44.6336550   7.2504383  15.3675343  44.6901740
   7.0736022  16.8445831  44.9711330   6.6474975   7.1376419  45.8637217
   5.9097732   6.6253805  46.1947460   6.9001749   6.6976800  45.0520494
   6.1474995  18.0460929  45.5686368   6.4397969  18.6065987  44.8498733
   6.6573615  18.3389490  46.3239527   2.1698876  14.1386587  38.2033461
   1.7318306  13.4222446  37.7439098   2.9109317  14.3662702  37.6418552
   1.1108620  18.8241281  46.6579821   1.0684799  19.0502127  45.7288353
   2.0271319  18.5904655  46.8065622  10.2871991  12.4143784  44.2609779
  10.1489889  12.6045380  43.3330968   9.9308210  13.1763167  44.7177830
  10.3141370  14.4820311  49.2721051  10.7477877  14.3895600  50.1204105
  11.0272951  14.4577811  48.6341067   4.0469265  18.0822405  50.8054151
   4.1006288  18.6513341  51.5731867   3.1784047  18.2524290  50.4408188
  11.1756920  14.5244012  51.8053936  11.3692810  15.4289822  52.0513211
  11.0757538  14.0651431  52.6392521   1.8045697  16.2733332  50.1339621
   1.6656783  15.9052116  51.0065559   1.0160293  16.7880971  49.9623579
   2.3993849  21.3742428  41.4765157   2.5745604  20.9030471  42.2910780
   1.7126637  22.0008194  41.7046418   3.3550912  15.6514934  47.5228459
   3.0200745  15.6115704  48.4186108   2.8554858  14.9859650  47.0498869
   6.2910104  12.9970969  37.7965518   5.6739274  12.2717797  37.6998571
   5.8226592  13.7580329  37.4532592   7.9464235  17.7069877  55.4571299
   7.8876781  17.0229097  54.7901882   8.3483754  18.4488867  55.0051925
   7.9481643  15.6709461  53.6885278   7.0608421  15.3335383  53.8111677
   8.5180194  14.9392492  53.9254044   1.4782796  20.3310913  50.6546521
   1.4052967  21.1365885  51.1665826   1.0360189  20.5302879  49.8294543
  12.4298983  11.0817678  48.4501840  12.4188859  11.9642394  48.0795773
  11.5616363  10.7289229  48.2556377   3.9381479  20.2297747  52.8104680
   4.6509452  20.8645212  52.7380582   3.4471508  20.3261613  51.9944682
   5.6599006  14.1349000  44.3821972   4.7255285  14.2550462  44.2126676
   5.8375675  13.2321467  44.1181982   9.0471558   9.9766319  44.9172006
   9.5132010  10.8094311  44.8432309   9.4979058   9.5111301  45.6217264
   7.1147789  16.3210140  41.9158158   7.3907633  16.2066735  42.8252032
   6.2452288  15.9227625  41.8770331   3.7501853  20.5696491  45.5590972
   3.9324247  19.7518147  46.0218724   4.5734839  20.7864184  45.1215862
   4.0844018  19.4964676  42.8206020   4.6131785  18.9857131  42.2076182
   4.3472238  19.1807207  43.6851553   1.5805035  22.5823537  52.1786454
   2.1323343  22.7455158  52.9435540   1.9211228  23.1727974  51.5066479
   4.7173422  20.5305512  49.1650137   4.5924562  19.7295252  48.6561082
   5.3752513  21.0251706  48.6764106   6.7808331  18.3314532  50.7929687
   5.8338666  18.2119883  50.7208013   7.1291104  17.4437030  50.8755948
   3.7854764  18.1267249  46.9934039   3.6379726  17.1983956  47.1741609
   4.6108257  18.1487339  46.5091114   7.3888886  18.9495807  48.0798912
   8.3135433  18.7438669  47.9423363   7.2204189  18.7012208  48.9888253
   7.1784202  19.4681475  43.4361003   7.3521079  18.9027897  42.6834855
   7.6713093  20.2682370  43.2540493  13.0323593  12.2317898  45.0551303
  13.4754739  11.4825223  44.6570426  12.1550103  12.2228034  44.6725035
   8.1659374  18.7848239  40.5357901   8.8610279  19.4054932  40.7545216
   8.5082525  17.9343590  40.8110279  10.0650797  16.2347945  42.0645232
  10.5902122  16.5735217  41.3394552   9.9773150  15.2994960  41.8808367
   1.7491458  22.3019928  46.4240485   1.3096449  21.8096307  47.1173342
   2.4999575  21.7592896  46.1832561  11.3760775  16.1370256  54.9271180
  11.0845584  16.5000237  55.7634641  10.7632907  15.4237264  54.7484512
  12.5756458  13.7023136  47.4473750  13.4103349  14.1412940  47.6111311
  12.7115587  13.2261789  46.6281996   2.2574243  18.8909991  39.4432995
   1.6848210  19.5100178  38.9903467   2.8307036  19.4409352  39.9772917
   5.4771503  19.1747141  40.5741577   6.4102176  19.1092703  40.7774453
   5.3894715  20.0103408  40.1156110   8.1059519  18.4913011  37.5345525
   8.0273151  18.1572875  38.4281283   8.9269186  18.9834779  37.5336997
  10.8037710  11.3574751  50.7421843  10.7714031  10.4190751  50.9281527
  11.4138334  11.4358787  50.0087668   2.6421041  10.2270804  36.7849047
   3.5880146  10.0977012  36.8537465   2.2635286   9.4885465  37.2618476
  10.9532199   8.1485794  50.7880127  10.4371248   7.3644251  50.6010055
  11.8372147   7.8204511  50.9526646  16.6214260  12.4190757  49.8827880
  17.3517649  12.1576046  50.4435583  16.0121206  11.6819479  49.9229948
  14.7029557  10.5598620  50.4802331  13.9762721  10.4254585  49.8718823
  14.2876844  10.8675449  51.2859049   9.8834794   6.0682853  46.7761822
  10.6595184   6.5579305  47.0486439   9.1582928   6.4940907  47.2333692
  12.3207352   6.7810472  47.8335763  12.9151843   6.5406208  47.1229071
  12.3933936   6.0617603  48.4609299   5.6763471  15.8081007  37.1555503
   6.3799321  16.0131009  37.7713159   4.9526120  16.3757769  37.4204587
   6.5061281  11.5590868  43.2757773   6.4496483  12.0159419  42.4365406
   7.0589624  10.7981553  43.0980616  10.3166087   7.3480600  44.1007893
  10.0603021   6.9477235  44.9316100   9.6918955   8.0624394  43.9758032
  14.6278425  10.0876673  46.6079184  14.0677983  10.1569862  47.3810746
  14.0221928   9.9117658  45.8878680   7.5850168  16.2463536  39.2053963
   8.4195772  15.8144734  39.0231438   7.4234511  16.0745550  40.1330858
   7.2396061  12.7495649  40.5710302   7.1844864  12.5839921  39.6298747
   6.6142116  13.4571682  40.7272492  13.0224150  26.7160615  49.2370665
  12.6842661  26.6001680  48.3491199  13.8913918  26.3151780  49.2171671
   8.8810966  28.5696091  45.2267556   8.3175831  28.4786028  44.4583843
   8.7663361  27.7495996  45.7070048  13.5043933  27.8695467  55.1956870
  13.4932574  27.4748265  54.3237374  13.6664572  27.1361539  55.7890642
   6.4275397  30.0647283  48.0651776   7.2196689  29.7238108  47.6498075
   6.6672048  30.1742258  48.9853929   8.3866151  29.3256196  40.9369155
   9.1597027  28.7785183  40.7982031   8.7391550  30.1900446  41.1483616
  10.2251194  30.6532579  54.1436054   9.9341060  31.5578209  54.0282720
  10.8608178  30.6949106  54.8580124  11.1507401  28.0309427  50.7337414
  11.7470973  27.8065450  50.0194377  11.2082372  27.2894173  51.3362862
  10.7232429  25.4848862  38.5687605  10.9757950  24.9630384  37.8071068
   9.7856988  25.3215008  38.6714288  15.7675712  24.4884641  46.3762348
  16.5538801  24.0704064  46.0252765  16.0314416  25.3930733  46.5443996
  10.4428718  27.3876968  40.7711980  10.3264976  26.7121872  41.4393064
  10.5530978  26.9009342  39.9544133  12.7860259  26.8487116  44.4758669
  12.4218466  26.3217736  45.1871590  13.6427375  26.4585585  44.3025154
  18.6909560  18.1381448  51.7389935  18.3592884  19.0076859  51.5151150
  18.0955173  17.8217732  52.4183965  12.4265746  21.8777015  39.4720017
  12.5940148  22.7457252  39.8390488  12.2362915  22.0404297  38.5481307
   8.6353561  26.7907791  47.1722552   7.7104057  26.6584005  47.3800244
   8.8837974  27.5702010  47.6692495  12.4054967  24.3334673  40.4566684
  12.2854592  24.7791723  41.2952164  11.7107555  24.6819990  39.8980222
   5.9962372  26.4341064  48.0066341   6.1254753  26.6875543  48.9205753
   5.3159823  27.0268772  47.6870996  12.6579089  24.2766180  56.7618182
  11.8812423  24.8360100  56.7521047  13.2969652  24.7622963  57.2833052
  20.4499869  21.0592973  50.5961159  19.8074249  21.3525506  49.9500954
  19.9454798  20.9445893  51.4014356  10.9125461  27.0851633  56.3236149
  11.6540145  27.6236677  56.0470973  10.2062446  27.7117922  56.4807701
  12.7411871  24.1653380  52.2941868  13.5873066  24.5892794  52.4376517
  12.6810508  23.5087005  52.9880431  15.8911316  21.8257749  53.9523041
  15.6472248  22.5799809  53.4157317  16.1671246  22.2043096  54.7870288
  15.4476008  20.9814182  49.5336879  14.5860487  21.2795435  49.8253617
  15.4738442  21.1984581  48.6017912   9.1561658  29.0727854  48.8790448
   9.7263015  29.5015122  48.2407933   9.7469770  28.7910439  49.5774634
  11.2006463  25.6479525  42.7500250  11.9030506  26.1000568  43.2174176
  10.8687092  25.0063344  43.3780143   4.9431797  23.9063077  48.0517384
   4.1530851  24.1620606  47.5757494   5.4343044  24.7211415  48.1569424
   6.8946542  24.2707657  45.0100860   6.0977706  24.3826351  45.5284356
   6.6672135  24.6094309  44.1441751  12.7252210  30.7952360  52.9583375
  12.7896643  31.2572767  53.7941547  12.0163134  30.1649725  53.0865685
   3.2269500  24.1593568  50.4832374   3.4777538  25.0440578  50.7489950
   3.7629048  23.9798169  49.7107466   5.8929625  29.9795905  43.3990280
   6.4054146  30.7739156  43.5495845   6.5452338  29.2822196  43.3323882
   7.7024510  33.0961662  45.4813033   7.8791138  34.0179626  45.2934017
   8.4981343  32.7820081  45.9107413  11.8435528  19.9569926  57.0796967
  12.5845242  20.5577079  57.0001429  12.0753451  19.2147564  56.5215010
   6.9876866  25.1426294  55.3575197   6.8730382  24.2411551  55.6582296
   6.1321384  25.3889990  55.0060013  14.0668704  33.0844034  56.9562697
  13.6232558  32.2980412  56.6383602  14.7285918  33.2723184  56.2906588
   8.8255825  34.6139836  51.4823376   9.3763250  34.4856899  50.7100370
   7.9867301  34.9134725  51.1318269  16.1649942  33.3646834  54.9844099
  16.1468418  34.1855715  54.4924368  17.0869862  33.2400909  55.2094240
  12.6222996  30.8790963  55.8267607  13.1551333  30.1179252  55.5966915
  12.0937077  30.5864615  56.5691761  15.7892691  15.9851029  51.3561249
  15.4456961  16.8752671  51.2800359  16.1571654  15.7952687  50.4930834
   3.8578542  28.3084560  44.1749851   4.6953764  28.7181568  43.9583559
   4.0356810  27.3684002  44.1450045  13.3390085  20.8209341  44.9218922
  12.4831681  20.4316192  44.7424561  13.7517037  20.9001302  44.0618708
  14.8689232  18.3555684  49.3210482  14.3654027  18.3185820  48.5078287
  15.1619839  19.2648427  49.3807139  11.1132118  18.4394414  48.3276664
  11.9785114  18.2437223  47.9682553  11.1809627  18.2104766  49.2546020
   8.7194437  20.6696622  45.6993030   9.2938189  20.4471804  44.9666223
   9.3065419  20.7385317  46.4521632   9.0464024  22.7001083  39.7188916
   8.2101336  23.0375770  40.0398190   8.9068793  22.5650063  38.7816053
  11.0217104  17.5437871  44.4268100  10.3681517  17.2286888  43.8024715
  10.9797579  16.9213611  45.1527923  14.2554845  24.0319805  48.7515747
  13.3377406  24.2534752  48.5937436  14.6714988  24.1066115  47.8927455
  17.4868730  22.4668336  45.8637217  16.7491486  21.9545723  46.1947460
  17.7395503  22.0268718  45.0520494  17.5880357  15.2444588  46.4578986
  17.8939234  14.3841952  46.1704901  18.3132962  15.8362209  46.2577980
   3.8804713  25.6475275  44.8460584   3.6829113  25.0544636  44.1211651
   3.3251377  25.3427485  45.5636523  11.8601437  25.5398382  46.9655177
  11.9150047  24.5872218  46.8897654  11.0492639  25.6957821  47.4496476
   9.7993797  24.1575441  44.7245556   8.9861662  24.4569612  45.1310748
  10.2952791  23.7631130  45.4420039  15.3968008  24.6217266  53.5560450
  15.7517396  24.8488739  54.4154916  16.0440140  24.9535643  52.9337705
   9.2907871  21.7293797  50.3406791   9.9307251  21.5882556  49.6429755
   8.4585402  21.4428310  49.9645393   6.3750939  25.1739309  42.5301536
   5.4448527  25.1123764  42.7471498   6.4708411  24.6515262  41.7338178
   6.2936488  21.6994122  45.1179778   6.5543305  22.6139455  45.0088938
   7.1153660  21.2318564  45.2676391   7.7661413  23.1131879  52.2878603
   8.4384467  22.9049241  51.6391251   6.9391200  22.9153965  51.8483835
  13.6686985  19.7393820  54.3044263  13.0214900  20.4383770  54.2108740
  14.4388001  20.1729964  54.6720512  17.0765783  30.0042672  57.3794817
  16.9251290  29.7753224  56.4624900  17.0670463  30.9613273  57.3926162
  13.8451120  27.5774585  52.3641083  14.7743180  27.7285744  52.1910050
  13.4242150  27.6658606  51.5089730   8.1688910  26.3874482  53.0481040
   8.0308708  25.6554721  53.6492579   9.0793834  26.2983382  52.7665227
  10.7971211  26.0994441  52.5364719  11.5070830  25.4587633  52.4951338
  10.7540519  26.3507336  53.4590900  18.7857990  33.0361795  55.4571299
  18.7270536  32.3521015  54.7901882  19.1877508  33.7780785  55.0051925
   9.5100145  23.0859659  54.3560359   8.9737502  22.6350398  55.0081955
   8.9216854  23.2205568  53.6130823   7.8048689  39.8523708  48.2505017
   8.0445287  40.4842233  48.9284036   6.9617885  39.5011748  48.5370377
   5.2439266  22.2215667  51.4413353   5.1597455  21.6141336  50.7063763
   4.4221973  22.7124685  51.4422850  12.3176550  35.6602831  50.6546521
  12.2446722  36.4657802  51.1665826  11.8753944  35.8594797  49.8294543
  15.4162980  20.7069230  46.8083548  15.9131680  19.9539193  46.4884619
  14.6449962  20.7433547  46.2426758  14.7775234  35.5589665  52.8104680
  15.4903206  36.1937130  52.7380582  14.2865263  35.6553531  51.9944682
  11.9997949  22.8486613  46.5355233  11.6295736  22.2957654  47.2236139
  12.4957041  22.2444747  45.9830233   9.8287147  33.3084108  53.6310251
  10.5296607  33.9420591  53.7839645   9.3582262  33.6498840  52.8705890
  17.8581975  17.6738824  48.9562907  16.9445055  17.9043051  49.1245114
  18.2875076  17.7577268  49.8076940  13.6776006  26.6048527  57.9428838
  13.0016643  26.5042656  58.6131214  14.5003640  26.4487741  58.4064836
   5.4254866  32.8420463  50.5641354   6.0108302  32.0964151  50.6969258
   5.2279704  33.1524420  51.4478018  12.4198789  37.9115454  52.1786454
  12.9717097  38.0747076  52.9435540  12.7604983  38.5019892  51.5066479
   7.3963283  20.2590604  52.7808339   7.4604609  21.1205435  52.3685737
   7.3330403  19.6464606  52.0480698   6.8715555  22.3313737  56.4281373
   7.4987594  21.9490814  57.0418898   6.0143474  22.1127939  56.7937066
  17.2709664  32.7376712  58.0335109  17.8149568  33.3506670  57.5390064
  16.6896509  33.2956290  58.5502122   3.6481098  24.1390166  42.3599728
   3.9434539  23.2300844  42.3066782   2.7469134  24.1177905  42.0380730
   7.1775345  22.2146162  48.3427277   6.4561931  22.8282130  48.2034750
   7.9668601  22.7503927  48.2643923   9.9801658  19.5500589  54.6167928
  10.5036060  19.7962885  55.3794238   9.7613992  20.3820624  54.1971066
   5.3768939  21.8204263  42.4839053   5.0481646  20.9401642  42.3014159
   5.7308310  21.7651932  43.3715443   8.4910763  22.1077233  42.8514531
   8.8306835  22.6363155  42.1293139   8.9382883  22.4457639  43.6273098
  11.1854203  20.4914284  52.3017599  10.8451024  19.6922097  52.7038279
  10.4793210  20.7915995  51.7294432  11.8370675  17.5763596  50.7544922
  12.6596745  17.1024075  50.6323812  12.0808739  18.3554080  51.2543608
  10.4778910  20.6051855  41.0507824  11.1987272  20.9833108  40.5471541
   9.8544214  21.3240732  41.1542802  14.6210033  21.3097004  41.9866156
  14.8373647  22.1921642  41.6854984  14.1404100  20.9183217  41.2571798
   9.3609254  24.2682717  48.5636901   9.2153835  24.5823020  49.4561182
   8.8834458  24.8867617  48.0107799  11.2205637  21.2585265  48.6117790
  11.2067206  20.3626358  48.2750088  11.9378065  21.2655929  49.2456076
  13.0731768  21.6922605  50.6570918  12.8149545  22.6139676  50.6555248
  12.5416808  21.2953040  51.3471382   3.8354916  26.8088061  51.5024562
   3.2908384  27.5847869  51.6344836   4.7134266  27.1558866  51.3443683
  10.6242533  20.1399645  43.8805360  10.7458444  19.2116291  44.0796248
  10.3344575  20.1538331  42.9683676  13.4933723  17.8254556  47.0172080
  13.5155420  17.8893889  46.0624060  13.9101782  16.9859064  47.2112586
   4.6220938  25.9357958  54.3954719   3.8802674  26.0840593  54.9819349
   4.3013682  26.1966223  53.5321468  12.5664601  35.4773936  54.1935109
  12.8751727  35.2323083  55.0657808  13.3640083  35.6820574  53.7053979
   5.0677552  33.8223386  46.4265113   5.8935572  33.5227158  46.0463757
   4.7171604  33.0531009  46.8754902  10.0359085  33.1749855  48.4962787
   9.4139094  32.5120560  48.1965015  10.7063952  33.2010987  47.8136435
   3.2686157  31.7409713  47.3854047   2.4318065  31.3131887  47.2038048
   3.2409802  31.9342156  48.3224838  10.1083612  21.6531643  58.0895293
  10.1571768  22.5293765  57.7073063  10.6506127  21.1109036  57.5166936
  20.5938458  32.1972766  57.3696430  19.8034002  32.1796905  56.8300929
  20.3571813  32.7361060  58.1245467  18.0040095  25.0296160  55.9988465
  18.9049958  24.8902625  55.7072463  18.0788070  25.1950615  56.9386643
  12.3382901  22.4063015  54.8441652  11.4686210  22.6996581  54.5724240
  12.5742381  22.9903460  55.5648915   7.3525225  27.7518956  42.9782316
   7.1071267  26.8481286  43.1762527   7.5221139  27.7536106  42.0361794
  15.0421935  18.6242632  52.3607072  15.5603879  19.3603659  52.0353561
  14.6877067  18.9306625  53.1953831   6.6220872  23.4847313  40.4768478
   5.9290117  23.5591668  39.8208514   6.3772624  22.7207657  40.9989995
  15.2934529  15.0442915  47.8807969  15.5736283  14.3766104  48.5068395
  16.0785136  15.2372010  47.3682632  13.0967997  34.2201908  39.4432995
  12.5241964  34.8392096  38.9903467  13.6700791  34.7701270  39.9772917
  17.1857767  20.5516132  51.8138945  16.5907699  20.8321144  51.1185433
  16.9007463  21.0410033  52.5855686  16.3165257  34.5039059  40.5741577
  17.2495930  34.4384620  40.7774453  16.2288470  35.3395325  40.1156110
  19.4536680  17.2218727  46.7475939  19.2561501  16.9133815  47.6319271
  20.0636386  17.9480366  46.8773869  13.3653488  29.6080467  58.2449704
  14.2856498  29.7859066  58.4389751  13.3303071  28.6636513  58.0929404
  11.6657713  23.4812698  36.7203933  10.7589168  23.1845810  36.7966646
  11.9433694  23.1842516  35.8538219   2.5835653  24.8019061  47.1702979
   2.2638438  23.9484369  46.8777353   2.0369082  25.0167639  47.9260946
   6.3615561  27.5181502  50.8872486   6.5801571  28.4498610  50.9060519
   6.7741335  27.1589476  51.6727289  13.2819779  18.0249587  42.8748174
  12.4720507  17.6796672  43.2503420  13.9704196  17.7157131  43.4635785
  15.2110327  17.1027634  44.4972471  15.7641366  17.5223088  45.1562494
  15.4480413  16.1763382  44.5395427  11.2343426  23.0914708  60.2775234
  11.1340153  24.0409065  60.2087326  11.0164968  22.7632947  59.4051305
  10.4356498  20.3399633  36.8615912  11.2975662  20.6654531  37.1211729
  10.6206842  19.5531129  36.3488978   2.4523913  28.4221972  49.1396101
   1.7587385  28.0075925  48.6266055   3.1996904  28.4642509  48.5429520
  18.5889134  19.2128159  44.0051135  18.0087803  19.8712963  43.6229187
  18.3225067  18.3905504  43.5938552  17.0392700  18.6133217  46.2072455
  17.5392479  18.7249752  45.3986774  17.6828308  18.3094270  46.8473264
  11.0974696  26.5211847  59.0940296  10.6141778  27.3212207  59.3004185
  11.1835635  26.5319791  58.1407740   7.0248034  30.4116381  51.1308730
   7.9791287  30.3800324  51.0638661   6.8260557  29.9507005  51.9458956
   7.6147416  28.9817497  53.6979528   8.4340305  29.4761576  53.7214365
   7.8884224  28.0649465  53.6697095  17.3714012  21.3728250  43.0607483
  16.4839867  21.6577900  42.8427678  17.7868001  21.2122013  42.2134760
   5.3798263  35.9536001  48.1478928   5.2452730  35.1936402  47.5816926
   4.9630325  36.6776901  47.6807717   8.5367388  36.8505318  48.3597370
   8.4199773  37.7950750  48.2576061   7.7159835  36.5478879  48.7483170
  18.4243923  31.5755454  39.2053963  19.2589527  31.1436652  39.0231438
  18.2628266  31.4037467  40.1330858   2.8682330  23.3155631  54.3971725
   3.5141194  22.8054585  54.8858950   2.6599481  24.0524313  54.9715150
  15.3935722  30.3836479  59.8963865  16.2626882  30.5577131  59.5350500
  14.9142474  31.2030896  59.7739595  11.3885941  17.5795676  40.1495621
  11.3764610  18.5237516  40.3063892  12.2809362  17.3965821  39.8555082
   9.5621903  37.5033580  51.5753299  10.4649149  37.5357190  51.8919794
   9.3359273  36.5734031  51.5899635  11.3175505  36.2564566  48.2363377
  10.3671136  36.2566428  48.1227750  11.6207991  35.5097301  47.7199412
  15.2038060  14.1738452  44.4041558  14.4370456  13.6196939  44.5498240
  15.6148765  14.2460321  45.2655709  25.3004279  47.5658977  40.5382020
  24.6492258  48.1513057  40.1516034  26.0948642  48.0965172  40.5977058
  19.2259906  44.6548114  40.9369155  19.9990782  44.1077101  40.7982031
  19.5785305  45.5192363  41.1483616  21.0644948  45.9824496  54.1436054
  20.7734814  46.8870127  54.0282720  21.7001933  46.0241024  54.8580124
  20.4880579  39.5683199  57.1251459  19.8579240  40.2499480  57.3586856
  20.3816667  39.4566281  56.1804598  19.7661322  33.8703965  59.4876710
  19.3728267  33.3170163  60.1624355  20.5827462  34.1814543  59.8783228
  22.6829283  35.2861844  57.0796967  23.4238996  35.8868997  57.0001429
  22.9147206  34.5439482  56.5215010  17.8270621  40.4718211  55.3575197
  17.7124136  39.5703469  55.6582296  16.9715139  40.7181908  55.0060013
  24.9062459  48.4135952  56.9562697  24.4626313  47.6272330  56.6383602
  25.5679672  48.6015102  56.2906588  19.6649580  49.9431753  51.4823376
  20.2157005  49.8148817  50.7100370  18.8261056  50.2426642  51.1318269
  23.4616751  46.2082881  55.8267607  23.9945088  45.4471169  55.5966915
  22.9330832  45.9156533  56.5691761  25.8790143  51.8646591  39.2618078
  25.2051841  52.1678288  39.8703036  26.2655965  52.6675671  38.9123535
  17.2144693  40.5031227  42.5301536  16.2842281  40.4415682  42.7471498
  17.3102165  39.9807179  41.7338178  24.5080740  35.0685738  54.3044263
  23.8608655  35.7675687  54.2108740  25.2781755  35.5021881  54.6720512
  24.0781358  52.0326263  41.4765157  24.2533113  51.5614307  42.2910780
  23.3914146  52.6592030  41.7046418  18.6442443  55.1815626  48.2505017
  18.8839041  55.8134150  48.9284036  17.8011640  54.8303666  48.5370377
  25.6168988  50.8881583  52.8104680  26.3296961  51.5229047  52.7380582
  25.1259017  50.9845449  51.9944682  20.6680902  48.6376026  53.6310251
  21.3690361  49.2712509  53.7839645  20.1976017  48.9790758  52.8705890
  25.7631527  50.1548512  42.8206020  26.2919294  49.6440966  42.2076182
  26.0259747  49.8391042  43.6851553  16.2648620  48.1712381  50.5641354
  16.8502057  47.4256069  50.6969258  16.0673458  48.4816338  51.4478018
  23.2592544  53.2407372  52.1786454  23.8110852  53.4038994  52.9435540
  23.5998737  53.8311810  51.5066479  17.7109310  37.6605654  56.4281373
  18.3381348  37.2782732  57.0418898  16.8537228  37.4419856  56.7937066
  28.1103418  48.0668630  58.0335109  28.6543322  48.6798588  57.5390064
  27.5290263  48.6248208  58.5502122  20.8195413  34.8792507  54.6167928
  21.3429815  35.1254803  55.3794238  20.6007746  35.7112541  54.1971066
  22.0247958  35.8206202  52.3017599  21.6844778  35.0214015  52.7038279
  21.3186964  36.1207913  51.7294432  22.0599391  36.5877183  48.6117790
  22.0460960  35.6918276  48.2750088  22.7771819  36.5947846  49.2456076
  23.9125522  37.0214523  50.6570918  23.6543300  37.9431594  50.6555248
  23.3810562  36.6244957  51.3471382  29.8446883  49.4432074  40.5357901
  30.5397788  50.0638767  40.7545216  30.1870033  48.5927426  40.8110279
  23.4058355  50.8065854  54.1935109  23.7145482  50.5615000  55.0657808
  24.2033837  51.0112492  53.7053979  23.4278967  52.9603763  46.4240485
  22.9883958  52.4680142  47.1173342  24.1787084  52.4176731  46.1832561
  20.9477367  36.9823560  58.0895293  20.9965522  37.8585683  57.7073063
  21.4899881  36.4400953  57.5166936  17.4614627  38.8139231  40.4768478
  16.7683872  38.8883586  39.8208514  17.2166379  38.0499575  40.9989995
  23.9361752  49.5493826  39.4432995  23.3635719  50.1684013  38.9903467
  24.5094545  50.0993188  39.9772917  27.1559012  49.8330976  40.5741577
  28.0889685  49.7676538  40.7774453  27.0682224  50.6687243  40.1156110
  24.2047243  44.9372385  58.2449704  25.1250252  45.1150984  58.4389751
  24.1696826  43.9928430  58.0929404  22.0737181  38.4206625  60.2775234
  21.9733908  39.3700982  60.2087326  21.8558723  38.0924864  59.4051305
  21.9368451  41.8503764  59.0940296  21.4535532  42.6504124  59.3004185
  22.0229390  41.8611709  58.1407740  18.4541170  44.3109415  53.6979528
  19.2734059  44.8053494  53.7214365  18.7277978  43.3941383  53.6697095
  16.2192017  51.2827918  48.1478928  16.0846485  50.5228319  47.5816926
  15.8024079  52.0068818  47.6807717  19.3761143  52.1797235  48.3597370
  19.2593527  53.1242668  48.2576061  18.5553589  51.8770797  48.7483170
  13.7076085  38.6447549  54.3971725  14.3534948  38.1346503  54.8858950
  13.4993236  39.3816231  54.9715150  26.2329477  45.7128396  59.8963865
  27.1020636  45.8869049  59.5350500  25.7536228  46.5322813  59.7739595
  20.4015657  52.8325497  51.5753299  21.3042904  52.8649108  51.8919794
  20.1753027  51.9025948  51.5899635  22.1569259  51.5856484  48.2363377
  21.2064890  51.5858346  48.1227750  22.4601745  50.8389218  47.7199412
  18.0473576  35.7915166  58.4946739  18.9105037  35.4351971  58.7050063
  17.4738986  35.4529061  59.1822143  37.8921953  57.4217022  49.3009140
  38.5300362  57.3023770  48.5972480  37.7742795  58.3697866  49.3597092
  34.7011659  57.3744450  49.2370665  34.3630170  57.2585515  48.3491199
  35.5701427  56.9735616  49.2171671  30.5598474  59.2279927  45.2267556
  29.9963340  59.1369864  44.4583843  30.4450870  58.4079831  45.7070048
  35.1831442  58.5279302  55.1956870  35.1720083  58.1332100  54.3237374
  35.3452081  57.7945375  55.7890642  28.1062906  60.7231118  48.0651776
  28.8984198  60.3821943  47.6498075  28.3459557  60.8326093  48.9853929
  36.1398033  62.8950895  40.5382020  35.4886013  63.4804975  40.1516034
  36.9342396  63.4257089  40.5977058  30.0653660  59.9840032  40.9369155
  30.8384536  59.4369019  40.7982031  30.4179059  60.8484281  41.1483616
  31.9038703  61.3116414  54.1436054  31.6128569  62.2162045  54.0282720
  32.5395687  61.3532942  54.8580124  32.8294910  58.6893262  50.7337414
  33.4258482  58.4649285  50.0194377  32.8869881  57.9478008  51.3362862
  37.4463221  55.1468476  46.3762348  38.2326310  54.7287899  46.0252765
  37.7101925  56.0514568  46.5443996  37.6173298  60.5841326  41.0751005
  36.9819131  60.6575953  41.7871909  37.2870705  61.1734925  40.3970084
  42.8471648  55.0843709  47.2795326  43.5796820  54.5142926  47.5133156
  42.0911004  54.6965310  47.7201832  32.1216227  58.0460804  40.7711980
  32.0052485  57.3705707  41.4393064  32.2318487  57.5593178  39.9544133
  34.4647768  57.5070951  44.4758669  34.1005975  56.9801572  45.1871590
  35.3214884  57.1169420  44.3025154  36.8628588  60.9977829  51.1385848
  36.5629311  61.9002868  51.0301655  36.5179648  60.7310013  51.9907001
  30.3141069  57.4491626  47.1722552  29.3891566  57.3167840  47.3800244
  30.5625483  58.2285846  47.6692495  40.2625732  53.5160370  48.8183285
  39.3542609  53.4475778  48.5242046  40.2113328  53.9932315  49.6465111
  27.6749881  57.0924900  48.0066341  27.8042262  57.3459379  48.9205753
  26.9947332  57.6852608  47.6870996  31.8449368  67.7622150  44.1056815
  31.7673398  68.7129975  44.1845296  31.2411011  67.4168022  44.7631742
  34.3366598  54.9350015  56.7618182  33.5599932  55.4943935  56.7521047
  34.9757161  55.4206798  57.2833052  42.1287378  51.7176808  50.5961159
  41.4861758  52.0109341  49.9500954  41.6242307  51.6029728  51.4014356
  39.7827542  55.4639981  41.2847018  40.6945398  55.6967368  41.1094716
  39.2737189  56.0477025  40.7222097  32.5912970  57.7435469  56.3236149
  33.3327654  58.2820513  56.0470973  31.8849955  58.3701757  56.4807701
  38.0668310  59.8864609  54.9208311  38.4751666  59.4447020  54.1762943
  37.3445571  59.3117237  55.1742504  38.3897124  60.4465800  48.6760600
  37.7605987  60.6111514  47.9736668  38.0022786  60.8607409  49.4471564
  39.5237288  59.0280197  52.6300307  39.7354183  59.6711956  51.9534688
  39.4767036  58.1942513  52.1622237  33.9425086  60.1840208  45.9410685
  34.4063432  60.4627911  45.1515307  33.6781884  59.2823652  45.7583775
  30.8349167  59.7311689  48.8790448  31.4050524  60.1598958  48.2407933
  31.4257279  59.4494274  49.5774634  32.8793972  56.3063360  42.7500250
  33.5818015  56.7584404  43.2174176  32.5474601  55.6647179  43.3780143
  31.3274334  54.8975117  57.1251459  30.6972994  55.5791398  57.3586856
  31.2210422  54.7858198  56.1804598  40.6383116  61.9052152  50.8022664
  41.4600559  61.5032339  50.5205346  40.6345519  61.8020386  51.7538780
  28.5734051  54.9291492  45.0100860  27.7765215  55.0410186  45.5284356
  28.3459644  55.2678144  44.1441751  24.9057009  54.8177403  50.4832374
  25.1565047  55.7024413  50.7489950  25.4416557  54.6382005  49.7107466
  48.7289109  58.2490900  47.1507636  47.9752817  57.6798299  46.9951640
  48.8636650  58.2153565  48.0978271  34.1187737  63.1204303  42.8262355
  33.9833412  63.9655838  43.2547203  34.6597549  63.3223580  42.0628289
  30.6055076  49.1995883  59.4876710  30.2122022  48.6462081  60.1624355
  31.4221217  49.5106461  59.8783228  27.5717134  60.6379741  43.3990280
  28.0841655  61.4322991  43.5495845  28.2239847  59.9406031  43.3323882
  29.3812019  63.7545497  45.4813033  29.5578647  64.6763462  45.2934017
  30.1768852  63.4403916  45.9107413  28.6664375  55.8010129  55.3575197
  28.5517891  54.8995386  55.6582296  27.8108893  56.0473826  55.0060013
  35.7456213  63.7427869  56.9562697  35.3020067  62.9564248  56.6383602
  36.4073427  63.9307020  56.2906588  30.5043334  65.2723671  51.4823376
  31.0550759  65.1440734  50.7100370  29.6654810  65.5718560  51.1318269
  37.8437451  64.0230669  54.9844099  37.8255927  64.8439550  54.4924368
  38.7657371  63.8984744  55.2094240  34.3010505  61.5374799  55.8267607
  34.8338842  60.7763087  55.5966915  33.7724586  61.2448450  56.5691761
  25.5366051  58.9668395  44.1749851  26.3741273  59.3765403  43.9583559
  25.7144319  58.0267837  44.1450045  37.4330483  56.6343476  39.8633684
  36.9177106  57.4048080  40.1022071  37.1607791  55.9608612  40.4866745
  42.4064757  59.3875830  41.7986857  41.6294200  59.0486990  41.3542019
  43.0856238  59.3928454  41.1241822  37.2216786  54.5070568  41.6893465
  36.9166922  54.8216717  42.5403608  38.1747228  54.5851988  41.7320798
  35.6663218  60.6660791  43.3386419  35.1384580  59.9313551  43.0259656
  35.1650721  61.4435468  43.0926387  40.6456064  58.8609812  48.4553465
  39.9879739  59.5509073  48.5433594  41.4496463  59.2506244  48.7987452
  39.4561523  57.2154184  46.5057407  39.9693405  57.8484176  47.0079117
  40.1062747  56.6155380  46.1400767  33.8115818  58.4841001  36.3421392
  32.9042880  58.2530255  36.5412541  34.3086850  57.6878621  36.5295373
  36.7183897  67.1938509  39.2618078  36.0445596  67.4970205  39.8703036
  37.1049719  67.9967589  38.9123535  36.7177401  56.0895056  43.8818428
  37.4649220  56.6016453  43.5725550  36.9868991  55.7679108  44.7422821
  34.9904052  58.5853596  40.8645382  34.0815271  58.3012629  40.9617852
  35.0199135  59.0052675  40.0048689  40.2223319  62.1960186  44.6336550
  39.7685646  61.3551096  44.6901740  39.5917286  62.8321584  44.9711330
  39.1656239  53.1252172  45.8637217  38.4278995  52.6129558  46.1947460
  39.4183012  52.6852553  45.0520494  38.6656258  64.0336682  45.5686368
  38.9579233  64.5941740  44.8498733  39.1754879  64.3265243  46.3239527
  25.5592222  56.3059110  44.8460584  25.3616622  55.7128471  44.1211651
  25.0038886  56.0011321  45.5636523  33.5388946  56.1982217  46.9655177
  33.5937555  55.2456053  46.8897654  32.7280148  56.3541656  47.4496476
  34.6880139  60.1262340  38.2033461  34.2499569  59.4098199  37.7439098
  35.4290580  60.3538455  37.6418552  31.4781306  54.8159277  44.7245556
  30.6649171  55.1153447  45.1310748  31.9740300  54.4214965  45.4420039
  33.6289884  64.8117034  46.6579821  33.5866062  65.0377880  45.7288353
  34.5452582  64.5780408  46.8065622  42.8053254  58.4019537  44.2609779
  42.6671153  58.5921133  43.3330968  42.4489473  59.1638920  44.7177830
  42.8322634  60.4696064  49.2721051  43.2659141  60.3771353  50.1204105
  43.5454215  60.4453564  48.6341067  31.7455684  61.6880063  46.4541784
  32.5396283  61.1930383  46.2524359  31.0347377  61.1597926  46.0909489
  36.5650529  64.0698158  50.8054151  36.6187551  64.6389094  51.5731867
  35.6965310  64.2400043  50.4408188  28.0538448  55.8323144  42.5301536
  27.1236036  55.7707600  42.7471498  28.1495920  55.3099097  41.7338178
  29.4448922  53.7715714  52.2878603  30.1171976  53.5633076  51.6391251
  28.6178709  53.5737800  51.8483835  43.6938183  60.5119765  51.8053936
  43.8874073  61.4165575  52.0513211  43.5938802  60.0527184  52.6392521
  38.7553292  60.6626507  57.3794817  38.6038799  60.4337059  56.4624900
  38.7457972  61.6197109  57.3926162  35.5238629  58.2358420  52.3641083
  36.4530689  58.3869580  52.1910050  35.1029659  58.3242441  51.5089730
  34.3226960  62.2609085  50.1339621  34.1838046  61.8927869  51.0065559
  33.5341557  62.7756724  49.9623579  34.9175112  67.3618181  41.4765157
  35.0926868  66.8906224  42.2910780  34.2307900  67.9883947  41.7046418
  35.8732175  61.6390687  47.5228459  35.5382008  61.5991457  48.4186108
  35.3736121  60.9735403  47.0498869  29.8476419  57.0458317  53.0481040
  29.7096217  56.3138556  53.6492579  30.7581343  56.9567217  52.7665227
  38.8091367  58.9846722  37.7965518  38.1920538  58.2593550  37.6998571
  38.3407856  59.7456082  37.4532592  32.4758720  56.7578277  52.5364719
  33.1858339  56.1171469  52.4951338  32.4328028  57.0091171  53.4590900
  40.4645499  63.6945630  55.4571299  40.4058045  63.0104850  54.7901882
  40.8665017  64.4364620  55.0051925  31.1887654  53.7443495  54.3560359
  30.6525011  53.2934233  55.0081955  30.6004362  53.8789403  53.6130823
  40.4662906  61.6585214  53.6885278  39.5789685  61.3211136  53.8111677
  41.0361457  60.9268245  53.9254044  22.1192053  57.9909306  47.0128330
  22.8063093  57.6771036  46.4249345  21.9640182  58.8950670  46.7395581
  26.9226775  52.8799502  51.4413353  26.8384964  52.2725172  50.7063763
  26.1009482  53.3708521  51.4422850  33.9964059  66.3186666  50.6546521
  33.9234231  67.1241638  51.1665826  33.5541453  66.5178632  49.8294543
  33.7853839  65.5558436  44.1649343  33.0021361  66.0980116  44.2587567
  34.4846584  66.0732416  44.5643584  44.9480247  57.0693431  48.4501840
  44.9370123  57.9518147  48.0795773  44.0797626  56.7164982  48.2556377
  36.4562743  66.2173500  52.8104680  37.1690715  66.8520965  52.7380582
  35.9652772  66.3137366  51.9944682  38.1780270  60.1224753  44.3821972
  37.2436549  60.2426215  44.2126676  38.3556938  59.2197220  44.1181982
  41.5652821  55.9642072  44.9172006  42.0313273  56.7970064  44.8432309
  42.0160322  55.4987054  45.6217264  31.5074656  63.9667944  53.6310251
  32.2084116  64.6004427  53.7839645  31.0369771  64.3082675  52.8705890
  39.6329052  62.3085894  41.9158158  39.9088896  62.1942488  42.8252032
  38.7633551  61.9103378  41.8770331  39.3075942  56.5212551  51.4562801
  38.6547393  56.7688459  50.8015254  39.6856322  55.7076689  51.1225279
  36.2683116  66.5572244  45.5590972  36.4505511  65.7393900  46.0218724
  37.0916102  66.7739937  45.1215862  36.6025282  65.4840430  42.8206020
  37.1313048  64.9732884  42.2076182  36.8653501  65.1682960  43.6851553
  35.3563515  57.2632362  57.9428838  34.6804152  57.1626492  58.6131214
  36.1791149  57.1071576  58.4064836  27.1042375  63.5004299  50.5641354
  27.6895811  62.7547987  50.6969258  26.9067213  63.8108256  51.4478018
  29.9581030  66.5355546  45.5803796  29.2891405  67.0201674  45.0967836
  29.8193899  66.7824767  46.4947175  21.6960029  56.0709899  49.2845797
  21.7344129  55.5373490  50.0782915  21.1900322  55.5445105  48.6656774
  34.0986298  68.5699290  52.1786454  34.6504606  68.7330911  52.9435540
  34.4392492  69.1603728  51.5066479  28.5503064  52.9897572  56.4281373
  29.1775103  52.6074649  57.0418898  27.6930983  52.7711774  56.7937066
  25.3268607  54.7974001  42.3599728  25.6222048  53.8884680  42.3066782
  24.4256643  54.7761741  42.0380730  37.2354686  66.5181265  49.1650137
  37.1105825  65.7171005  48.6561082  37.8933777  67.0127459  48.6764106
  39.2989594  64.3190285  50.7929687  38.3519930  64.1995636  50.7208013
  39.6472367  63.4312783  50.8755948  27.0556448  52.4788099  42.4839053
  26.7269155  51.5985478  42.3014159  27.4095819  52.4235768  43.3715443
  36.3036027  64.1143002  46.9934039  36.1560990  63.1859709  47.1741609
  37.1289521  64.1363092  46.5091114  30.1698272  52.7661069  42.8514531
  30.5094344  53.2946990  42.1293139  30.6170392  53.1041475  43.6273098
  39.9070149  64.9371560  48.0798912  40.8316697  64.7314422  47.9423363
  39.7385453  64.6887961  48.9888253  31.0396763  54.9266552  48.5636901
  30.8941344  55.2406855  49.4561182  30.5621967  55.5451453  48.0107799
  39.6965465  65.4557228  43.4361003  39.8702343  64.8903650  42.6834855
  40.1894357  66.2558123  43.2540493  25.5142425  57.4671897  51.5024562
  24.9695893  58.2431705  51.6344836  26.3921775  57.8142701  51.3443683
  45.5504857  58.2193651  45.0551303  45.9936003  57.4700976  44.6570426
  44.6731367  58.2103787  44.6725035  40.6840638  64.7723992  40.5357901
  41.3791542  65.3930685  40.7545216  41.0263788  63.9219343  40.8110279
  26.3008447  56.5941793  54.3954719  25.5590183  56.7424428  54.9819349
  25.9801191  56.8550059  53.5321468  42.5832061  62.2223698  42.0645232
  43.1083385  62.5610970  41.3394552  42.4954414  61.2870713  41.8808367
  34.2452110  66.1357771  54.1935109  34.5539236  65.8906918  55.0657808
  35.0427592  66.3404410  53.7053979  34.2672722  68.2895681  46.4240485
  33.8277712  67.7972060  47.1173342  35.0180839  67.7468649  46.1832561
  26.7465061  64.4807222  46.4265113  27.5723081  64.1810994  46.0463757
  26.3959113  63.7114844  46.8754902  31.7146594  63.8333690  48.4962787
  31.0926603  63.1704395  48.1965015  32.3851461  63.8594822  47.8136435
  24.9473666  62.3993548  47.3854047  24.1105574  61.9715723  47.2038048
  24.9197311  62.5925992  48.3224838  31.7871121  52.3115478  58.0895293
  31.8359277  53.1877601  57.7073063  32.3293636  51.7692871  57.5166936
  42.3923842  59.7049068  54.6829159  42.4421847  59.5399075  55.6244681
  42.2837765  58.8376327  54.2927039  31.2760101  62.3837613  41.9721247
  31.4248221  63.0673078  41.3187920  32.0826544  62.3642703  42.4870703
  39.6827604  55.6879996  55.9988465  40.5837467  55.5486461  55.7072463
  39.7575579  55.8534451  56.9386643  43.8942039  62.1246009  54.9271180
  43.6026847  62.4875990  55.7634641  43.2814170  61.4113017  54.7484512
  45.0937721  59.6898889  47.4473750  45.9284613  60.1288693  47.6111311
  45.2296850  59.2137542  46.6281996  42.1429227  57.2478624  53.3951238
  42.6183349  57.4406270  52.5870089  41.2194793  57.3037810  53.1494622
  29.0312734  58.4102791  42.9782316  28.7858776  57.5065121  43.1762527
  29.2008648  58.4119941  42.0361794  34.7755506  64.8785744  39.4432995
  34.2029473  65.4975931  38.9903467  35.3488300  65.4285105  39.9772917
  40.8430896  54.1244384  51.6279544  41.7948319  54.2242482  51.6491768
  40.6734347  53.3322652  52.1377628  37.9952766  65.1622894  40.5741577
  38.9283439  65.0968456  40.7774453  37.9075979  65.9979161  40.1156110
  40.6240783  64.4788764  37.5345525  40.5454414  64.1448628  38.4281283
  41.4450450  64.9710532  37.5336997  43.3218974  57.3450504  50.7421843
  43.2895294  56.4066504  50.9281527  43.9319598  57.4234540  50.0087668
  35.1602305  56.2146557  36.7849047  36.1061410  56.0852765  36.8537465
  34.7816550  55.4761218  37.2618476  43.4713462  54.1361547  50.7880127
  42.9552511  53.3520004  50.6010055  44.3553411  53.8080264  50.9526646
  49.1395524  58.4066510  49.8827880  49.8698912  58.1451799  50.4435583
  48.5302469  57.6695232  49.9229948  47.2210821  56.5474373  50.4802331
  46.4943984  56.4130338  49.8718823  46.8058108  56.8551202  51.2859049
  35.0440997  60.2664303  58.2449704  35.9644007  60.4442902  58.4389751
  35.0090580  59.3220348  58.0929404  24.2623162  55.4602896  47.1702979
  23.9425947  54.6068205  46.8777353  23.7156591  55.6751474  47.9260946
  28.0403070  58.1765337  50.8872486  28.2589080  59.1082445  50.9060519
  28.4528844  57.8173312  51.6727289  32.9130935  53.7498543  60.2775234
  32.8127662  54.6992900  60.2087326  32.6952477  53.4216782  59.4051305
  24.1311422  59.0805808  49.1396101  23.4374894  58.6659761  48.6266055
  24.8784413  59.1226344  48.5429520  32.7762205  57.1795682  59.0940296
  32.2929287  57.9796042  59.3004185  32.8623144  57.1903627  58.1407740
  26.0448165  59.0124062  47.0162115  26.0218853  59.1111749  46.0643999
  26.3548801  59.8589212  47.3379282  28.7035543  61.0700217  51.1308730
  29.6578796  61.0384159  51.0638661  28.5048066  60.6090840  51.9458956
  29.2934925  59.6401333  53.6979528  30.1127814  60.1345411  53.7214365
  29.5671733  58.7233301  53.6697095  42.4016057  52.0558606  46.7761822
  43.1776447  52.5455058  47.0486439  41.6764191  52.4816660  47.2333692
  44.8388616  52.7686225  47.8335763  45.4333107  52.5281961  47.1229071
  44.9115200  52.0493356  48.4609299  27.0585772  66.6119836  48.1478928
  26.9240239  65.8520237  47.5816926  26.6417834  67.3360736  47.6807717
  38.1944735  61.7956760  37.1555503  38.8980585  62.0006762  37.7713159
  37.4707383  62.3633522  37.4204587  39.0242545  57.5466621  43.2757773
  38.9677746  58.0035172  42.4365406  39.5770887  56.7857306  43.0980616
  42.8347351  53.3356353  44.1007893  42.5784285  52.9352988  44.9316100
  42.2100219  54.0500147  43.9758032  47.1459689  56.0752426  46.6079184
  46.5859247  56.1445615  47.3810746  46.5403192  55.8993411  45.8878680
  30.2154897  67.5089153  48.3597370  30.0987282  68.4534586  48.2576061
  29.3947344  67.2062715  48.7483170  40.1031432  62.2339289  39.2053963
  40.9377036  61.8020487  39.0231438  39.9415775  62.0621303  40.1330858
  24.5469839  53.9739467  54.3971725  25.1928703  53.4638421  54.8858950
  24.3386990  54.7108148  54.9715150  37.0723231  61.0420314  59.8963865
  37.9414391  61.2160966  59.5350500  36.5929983  61.8614731  59.7739595
  31.2409412  68.1617415  51.5753299  32.1436658  68.1941025  51.8919794
  31.0146782  67.2317866  51.5899635  32.9963014  66.9148402  48.2363377
  32.0458645  66.9150263  48.1227750  33.2995500  66.1681136  47.7199412
  28.8867330  51.1207084  58.4946739  29.7498792  50.7643888  58.7050063
  28.3132741  50.7820978  59.1822143  45.5405413  72.7036368  49.2370665
  45.2023925  72.5877433  48.3491199  46.4095181  72.3027533  49.2171671
  43.2413693  71.4724615  38.5687605  43.4939213  70.9506137  37.8071068
  42.3038252  71.3090761  38.6714288  48.2856976  70.4760394  46.3762348
  49.0720065  70.0579817  46.0252765  48.5495680  71.3806486  46.5443996
  42.9609981  73.3752721  40.7711980  42.8446240  72.6997625  41.4393064
  43.0712241  72.8885095  39.9544133  45.3041522  72.8362869  44.4758669
  44.9399730  72.3093490  45.1871590  46.1608638  72.4461338  44.3025154
  51.2090823  64.1257201  51.7389935  50.8774148  64.9952612  51.5151150
  50.6136436  63.8093485  52.4183965  44.9447009  67.8652768  39.4720017
  45.1121412  68.7333005  39.8390488  44.7544178  68.0280050  38.5481307
  51.1019486  68.8452287  48.8183285  50.1936364  68.7767696  48.5242046
  51.0507082  69.3224232  49.6465111  44.9236230  70.3210426  40.4566684
  44.8035855  70.7667476  41.2952164  44.2288819  70.6695743  39.8980222
  50.6221296  70.7931899  41.2847018  51.5339152  71.0259286  41.1094716
  50.1130943  71.3768943  40.7222097  47.9657271  66.9689935  49.5336879
  47.1041750  67.2671188  49.8253617  47.9919706  67.1860334  48.6017912
  43.7187727  71.6355278  42.7500250  44.4211770  72.0876321  43.2174176
  43.3868355  70.9939097  43.3780143  37.4613061  69.8938830  48.0517384
  36.6712115  70.1496359  47.5757494  37.9524308  70.7087168  48.1569424
  39.4127806  70.2583410  45.0100860  38.6158969  70.3702104  45.5284356
  39.1853398  70.5970062  44.1441751  35.7450764  70.1469321  50.4832374
  35.9958802  71.0316331  50.7489950  36.2810312  69.9673922  49.7107466
  48.3073955  61.9726782  51.3561249  47.9638224  62.8628424  51.2800359
  48.6752917  61.7828440  50.4930834  48.2724238  71.9635393  39.8633684
  47.7570861  72.7339998  40.1022071  48.0001546  71.2900530  40.4866745
  45.8571349  66.8085094  44.9218922  45.0012945  66.4191945  44.7424561
  46.2698300  66.8877055  44.0618708  47.3870495  64.3431437  49.3210482
  46.8835291  64.3061573  48.5078287  47.6801102  65.2524180  49.3807139
  43.6313381  64.4270167  48.3276664  44.4966378  64.2312976  47.9682553
  43.6990890  64.1980519  49.2546020  48.0610541  69.8362486  41.6893465
  47.7560676  70.1508635  42.5403608  49.0140983  69.9143905  41.7320798
  41.2375700  66.6572375  45.6993030  41.8119452  66.4347557  44.9666223
  41.8246683  66.7261070  46.4521632  41.5645287  68.6876836  39.7188916
  40.7282600  69.0251523  40.0398190  41.4250057  68.5525816  38.7816053
  43.5398368  63.5313624  44.4268100  42.8862780  63.2162641  43.8024715
  43.4978842  62.9089364  45.1527923  44.6509573  73.8132919  36.3421392
  43.7436634  73.5822173  36.5412541  45.1480605  73.0170538  36.5295373
  46.7736108  70.0195558  48.7515747  45.8558670  70.2410505  48.5937436
  47.1896252  70.0941868  47.8927455  47.5571156  71.4186973  43.8818428
  48.3042975  71.9308370  43.5725550  47.8262746  71.0971026  44.7422821
  45.8297806  73.9145514  40.8645382  44.9209025  73.6304547  40.9617852
  45.8592890  74.3344593  40.0048689  50.0049993  68.4544090  45.8637217
  49.2672750  67.9421476  46.1947460  50.2576767  68.0144471  45.0520494
  50.1061620  61.2320342  46.4578986  50.4120497  60.3717705  46.1704901
  50.8314225  61.8237962  46.2577980  44.3782700  71.5274135  46.9655177
  44.4331310  70.5747971  46.8897654  43.5673902  71.6833574  47.4496476
  42.3175060  70.1451194  44.7245556  41.5042926  70.4445365  45.1310748
  42.8134054  69.7506883  45.4420039  41.8089135  67.7169550  50.3406791
  42.4488514  67.5758309  49.6429755  40.9766665  67.4304063  49.9645393
  38.8932202  71.1615062  42.5301536  37.9629790  71.0999517  42.7471498
  38.9889674  70.6391015  41.7338178  38.8117751  67.6869875  45.1179778
  39.0724569  68.6015208  45.0088938  39.6334924  67.2194317  45.2676391
  40.2842677  69.1007632  52.2878603  40.9565730  68.8924994  51.6391251
  39.4572463  68.9029718  51.8483835  41.4383667  68.5324064  36.9186822
  40.5613134  68.4112864  36.5549069  41.9141421  67.7410142  36.6665711
  37.7620530  68.2091420  51.4413353  37.6778718  67.6017089  50.7063763
  36.9403236  68.7000438  51.4422850  47.9344244  66.6944983  46.8083548
  48.4312943  65.9414946  46.4884619  47.1631225  66.7309300  46.2426758
  44.5179212  68.8362366  46.5355233  44.1477000  68.2833407  47.2236139
  45.0138305  68.2320500  45.9830233  50.3763238  63.6614577  48.9562907
  49.4626318  63.8918804  49.1245114  50.8056340  63.7453021  49.8076940
  39.9144546  66.2466357  52.7808339  39.9785873  67.1081188  52.3685737
  39.8511666  65.6340359  52.0480698  36.1662361  70.1265919  42.3599728
  36.4615802  69.2176597  42.3066782  35.2650397  70.1053658  42.0380730
  39.6956608  68.2021915  48.3427277  38.9743194  68.8157883  48.2034750
  40.4849864  68.7379680  48.2643923  37.8950203  67.8080016  42.4839053
  37.5662909  66.9277395  42.3014159  38.2489574  67.7527685  43.3715443
  41.0092026  68.0952986  42.8514531  41.3488099  68.6238908  42.1293139
  41.4564147  68.4333392  43.6273098  43.7035467  66.4790037  52.3017599
  43.3632287  65.6797850  52.7038279  42.9974473  66.7791748  51.7294432
  44.3551939  63.5639349  50.7544922  45.1778008  63.0899828  50.6323812
  44.5990002  64.3429833  51.2543608  42.9960173  66.5927608  41.0507824
  43.7168536  66.9708861  40.5471541  42.3725477  67.3116485  41.1542802
  47.1391296  67.2972757  41.9866156  47.3554910  68.1797395  41.6854984
  46.6585363  66.9058970  41.2571798  41.8790517  70.2558470  48.5636901
  41.7335098  70.5698773  49.4561182  41.4015721  70.8743370  48.0107799
  43.7386900  67.2461018  48.6117790  43.7248469  66.3502111  48.2750088
  44.4559328  67.2531682  49.2456076  45.5913031  67.6798358  50.6570918
  45.3330809  68.6015429  50.6555248  45.0598071  67.2828793  51.3471382
  43.1423796  66.1275398  43.8805360  43.2639707  65.1992045  44.0796248
  42.8525839  66.1414084  42.9683676  46.0114987  63.8130309  47.0172080
  46.0336683  63.8769642  46.0624060  46.4283046  62.9734817  47.2112586
  47.5603198  64.6118385  52.3607072  48.0785142  65.3479412  52.0353561
  47.2058331  64.9182378  53.1953831  39.1402136  69.4723066  40.4768478
  38.4471381  69.5467421  39.8208514  38.8953888  68.7083410  40.9989995
  47.8115792  61.0318668  47.8807969  48.0917546  60.3641857  48.5068395
  48.5966399  61.2247763  47.3682632  45.9996059  71.5438474  36.7849047
  46.9455164  71.4144682  36.8537465  45.6210304  70.8053136  37.2618476
  51.9717944  63.2094480  46.7475939  51.7742765  62.9009568  47.6319271
  52.5817649  63.9356119  46.8773869  44.1838976  69.4688451  36.7203933
  43.2770432  69.1721563  36.7966646  44.4614957  69.1718269  35.8538219
  45.8001042  64.0125340  42.8748174  44.9901770  63.6672425  43.2503420
  46.4885459  63.7032884  43.4635785  47.7291590  63.0903387  44.4972471
  48.2822629  63.5098841  45.1562494  47.9661677  62.1639135  44.5395427
  42.9537761  66.3275386  36.8615912  43.8156925  66.6530284  37.1211729
  43.1388105  65.5406882  36.3488978  51.1070398  65.2003912  44.0051135
  50.5269067  65.8588716  43.6229187  50.8406330  64.3781257  43.5938552
  49.5573964  64.6008970  46.2072455  50.0573742  64.7125505  45.3986774
  50.2009572  64.2970023  46.8473264  49.8895276  67.3604003  43.0607483
  49.0021131  67.6453653  42.8427678  50.3049265  67.1997766  42.2134760
  53.2409812  67.3850524  46.7761822  54.0170202  67.8746976  47.0486439
  52.5157946  67.8108578  47.2333692  55.6782370  68.0978143  47.8335763
  56.2726861  67.8573879  47.1229071  55.7508954  67.3785273  48.4609299
  53.6741105  68.6648270  44.1007893  53.4178039  68.2644906  44.9316100
  53.0493973  69.3792064  43.9758032  35.3863594  69.3031384  54.3971725
  36.0322457  68.7930338  54.8858950  35.1780745  70.0400066  54.9715150
  43.9067204  63.5671429  40.1495621  43.8945874  64.5113269  40.3063892
  44.7990626  63.3841574  39.8555082  47.7219324  60.1614205  44.4041558
  46.9551719  59.6072692  44.5498240  48.1330028  60.2336074  45.2655709
  16.2134445   3.7695310  36.0254447  16.8512855   3.6502057  35.3217787
  16.0955288   4.7176154  36.0842399  13.0224151   3.7222738  35.9615971
  12.6842663   3.6063802  35.0736506  13.8913919   3.3213903  35.9416977
   8.8810967   5.5758214  31.9512862   8.3175832   5.4848151  31.1829150
   8.7663362   4.7558119  32.4315355  13.5043934   4.8757589  41.9202177
  13.4932575   4.4810388  41.0482680  13.6664574   4.1423662  42.5135948
   6.4275399   7.0709406  34.7897083   7.2196691   6.7300230  34.3743382
   6.6672049   7.1804381  35.7099236  14.4610526   9.2429182  27.2627327
  13.8098505   9.8283262  26.8761341  15.2554888   9.7735377  27.3222365
   8.3866153   6.3318319  27.6614461   9.1597029   5.7847306  27.5227337
   8.7391552   7.1962568  27.8728923  10.2251195   7.6594701  40.8681361
   9.9341061   8.5640332  40.7528027  10.8608180   7.7011229  41.5825430
  11.1507402   5.0371550  37.4582720  11.7470974   4.8127572  36.7439683
  11.2082374   4.2956295  38.0608168  15.7675713   1.4946763  33.1007655
  16.5538803   1.0766187  32.7498072  16.0314418   2.3992856  33.2689303
  15.9385791   6.9319614  27.7996311  15.3031624   7.0054240  28.5117216
  15.6083197   7.5213213  27.1215391  21.1684140   1.4321997  34.0040633
  21.9009312   0.8621213  34.2378463  20.4123496   1.0443597  34.4447139
  10.4428719   4.3939091  27.4957286  10.3264977   3.7183994  28.1638371
  10.5530979   3.9071465  26.6789439  12.7860260   3.8549238  31.2003976
  12.4218467   3.3279859  31.9116897  13.6427376   3.4647707  31.0270461
  15.1841080   7.3456117  37.8631154  14.8841803   8.2481156  37.7546962
  14.8392140   7.0788300  38.7152307  18.5838224  -0.1361343  35.5428592
  17.6755101  -0.2045935  35.2487353  18.5325820   0.3410602  36.3710417
  10.1661860  14.1100437  30.8302122  10.0885890  15.0608262  30.9090603
   9.5623504  13.7646310  31.4877048  20.4499870  -1.9344905  37.3206466
  19.8074251  -1.6412372  36.6746260  19.9454799  -2.0491984  38.1259662
  18.1040034   1.8118268  28.0092325  19.0157890   2.0445655  27.8340022
  17.5949681   2.3955313  27.4467404  10.9125462   4.0913756  43.0481456
  11.6540147   4.6298800  42.7716280  10.2062448   4.7180045  43.2053008
  16.3880802   6.2342896  41.6453617  16.7964158   5.7925307  40.9008250
  15.6658063   5.6595524  41.8987810  16.7109616   6.7944087  35.4005906
  16.0818479   6.9589801  34.6981974  16.3235279   7.2085696  36.1716870
  20.5898848   7.7298525  32.7550270  19.9049887   8.1097426  32.2047303
  20.6742698   8.3393851  33.4882218  17.8449780   5.3758484  39.3545614
  18.0566675   6.0190244  38.6779995  17.7979528   4.5420800  38.8867544
  12.2637578   6.5318495  32.6655991  12.7275924   6.8106198  31.8760614
  11.9994376   5.6301940  32.4829082   9.1561659   6.0789977  35.6035755
   9.7263016   6.5077245  34.9653239   9.7469771   5.7972561  36.3019940
  18.9595608   8.2530439  37.5267971  19.7813052   7.8510626  37.2450653
  18.9558011   8.1498673  38.4784087  12.7252211   7.8014483  39.6828681
  12.7896644   8.2634890  40.5186853  12.0163135   7.1711847  39.8110991
  27.0501601   4.5969188  33.8752942  26.2965309   4.0276586  33.7196947
  27.1849142   4.5631852  34.8223577  12.4400229   9.4682590  29.5507662
  12.3045904  10.3134126  29.9792510  12.9810042   9.6701868  28.7873596
   5.8929626   6.9858028  30.1235587   6.4054147   7.7801278  30.2741152
   6.5452339   6.2884318  30.0569188   7.7024511  10.1023784  32.2058340
   7.8791139  11.0241749  32.0179324   8.4981345   9.7882204  32.6352720
  14.0668705  10.0906157  43.6808004  13.6232560   9.3042535  43.3628908
  14.7285919  10.2785307  43.0151895   8.8255827  11.6201958  38.2068682
   9.3763252  11.4919021  37.4345676   7.9867302  11.9196847  37.8563575
  16.1649943  10.3708956  41.7089405  16.1468419  11.1917837  41.2169674
  17.0869864  10.2463032  41.9339546  12.6222998   7.8853086  42.5512914
  13.1551334   7.1241374  42.3212222  12.0937079   7.5926738  43.2937068
  15.7542975   2.9821763  26.5878990  15.2389599   3.7526368  26.8267378
  15.4820284   2.3086899  27.2112052  20.7277249   5.7354118  28.5232164
  19.9506692   5.3965277  28.0787326  21.4068730   5.7406741  27.8487129
  15.5429278   0.8548855  28.4138772  15.2379414   1.1695004  29.2648915
  16.4959721   0.9330275  28.4566105  13.9875710   7.0139078  30.0631726
  13.4597072   6.2791838  29.7504963  13.4863213   7.7913755  29.8171694
  18.9668556   5.2088099  35.1798772  18.3092231   5.8987360  35.2678900
  19.7708956   5.5984531  35.5232758  17.7774015   3.5632472  33.2302714
  18.2905897   4.1962463  33.7324423  18.4275239   2.9633667  32.8646074
  12.1328310   4.8319289  23.0666699  11.2255372   4.6008542  23.2657848
  12.6299342   4.0356908  23.2540680  15.0389894   2.4373343  30.6063734
  15.7861713   2.9494740  30.2970856  15.3081483   2.1157396  31.4668128
  13.3116544   4.9331884  27.5890689  12.4027763   4.6490916  27.6863158
  13.3411628   5.3530962  26.7293996  18.5435811   8.5438473  31.3581856
  18.0898138   7.7029383  31.4147047  17.9129778   9.1799871  31.6956636
  17.4868731  -0.5269541  32.5882524  16.7491488  -1.0392155  32.9192766
  17.7395504  -0.9669159  31.7765801  16.9868751  10.3814970  32.2931674
  17.2791725  10.9420027  31.5744040  17.4967371  10.6743531  33.0484833
  13.0092632   6.4740627  24.9278767  12.5712062   5.7576486  24.4684405
  13.7503073   6.7016742  24.3663859  11.9502376  11.1595321  33.3825128
  11.9078555  11.3856167  32.4533660  12.8665075  10.9258695  33.5310929
  15.3968010   1.6279388  40.2805757  15.7517397   1.8550861  41.1400223
  16.0440141   1.9597765  39.6583012  21.1265747   4.7497824  30.9855086
  20.9883645   4.9399420  30.0576275  20.7701965   5.5117207  31.4423137
  21.1535126   6.8174351  35.9966357  21.5871633   6.7249640  36.8449411
  21.8666707   6.7931852  35.3586373  10.0668177   8.0358350  33.1787090
  10.8608775   7.5408670  32.9769665   9.3559869   7.5076213  32.8154796
  14.8863021  10.4176445  37.5299458  14.9400043  10.9867382  38.2977174
[truncated: 362,994 more chars]
