# Supplementary material for: Exploring Aromatic Cage Flexibility Using Cosolvent Molecular Dynamics Simulations—An In-Silico Case Study of Tudor Domains
Source: J Chem Inf Model. 2024 May 21;64(11):4553–69. doi: 10.1021/acs.jcim.4c00298 (PMC11167732; doi:10.1021/acs.jcim.4c00298)
Supplement: Supplementary file 2 — ci4c00298_si_002.zip [file ci4c00298_si_002.zip › SMN/topologies_input-coordinates/04_ISOIND/z_solv.rst]

21512  0.0000000e+00
  26.5091287  25.6565440  28.7241105  26.9684151  26.2207650  29.5357820
  27.6967271  25.5927339  30.0488483  26.1992199  26.5348359  30.2413295
  27.6800683  27.4597617  29.0081695  27.6751212  27.6984752  27.8012907
  28.2593304  28.2458973  29.9330209  28.0806834  27.9476347  30.8812951
  28.9668614  29.5166054  29.7240545  29.4218695  29.7499045  30.6863456
  30.1048722  29.4351526  28.6692736  29.6800980  29.1890192  27.6976450
  30.5407786  30.4260644  28.5283891  31.2433133  28.4431491  28.9947589
  30.8138783  27.5362314  29.4204769  31.9923772  28.0262680  27.7202847
  32.7796334  27.3052433  27.9450447  31.3213679  27.5597237  26.9999175
  32.4606810  28.8842870  27.2345657  32.2299873  29.0339770  30.0099234
  33.0054219  28.3163951  30.2778851  32.7203055  29.9158842  29.5990623
  31.7201695  29.3307866  30.9250298  27.9925562  30.6639134  29.4159448
  26.9787949  30.4724450  28.7435402  28.3390911  31.8762931  29.8622117
  29.1724224  31.9646206  30.4253415  27.7103308  33.1160021  29.4180145
  26.8243381  32.9225206  28.8097360  27.2847583  33.9485979  30.6408691
  28.1372606  34.1383086  31.2907911  26.9377665  34.9277275  30.3058364
  26.1523400  33.2574359  31.4274929  25.3721069  32.9296022  30.7393058
  26.5257205  32.3572410  31.9170376  25.5103293  34.1504506  32.4861491
  24.2966368  34.3415786  32.4762228  26.3102534  34.7052600  33.3989410
  27.3021189  34.5105303  33.3849343  25.9174153  35.3000615  34.1135916
  28.7144475  33.8713752  28.5421630  29.9249299  33.6557918  28.6303557
  28.1952229  34.7495598  27.6721172  27.1931156  34.8734974  27.6557005
  28.9854256  35.5790068  26.7699047  29.7660680  34.9777218  26.2975078
  28.0581401  36.1547350  25.6842286  27.1589496  36.5571170  26.1525138
  28.5487853  36.9938368  25.1858999  27.7023143  35.0979947  24.6159118
  28.6058104  34.7973928  24.0825016  27.3213915  34.1979527  25.0988686
  26.6543006  35.5304768  23.5850013  26.4231549  34.8102940  22.6171478
  26.0147311  36.6904162  23.7604507  26.2243654  37.2691155  24.5606448
  25.3256510  36.9832326  23.0836464  29.6247953  36.7147172  27.5753173
  28.9306449  37.5756034  28.1177738  30.9596370  36.6696927  27.6512864
  31.4320391  35.9159306  27.1731735  31.8139903  37.6089578  28.3595685
  31.2211061  38.4385239  28.7477713  32.5010083  36.8986621  29.5408645
  33.0748094  36.0485950  29.1689571  33.2301339  37.5708274  29.9887917
  31.6018603  36.4229634  30.6438829  31.3777411  35.1306247  30.9690523
  31.8223780  34.2844599  30.4641096  30.5006096  35.0637176  32.0297774
  30.1848171  34.1842781  32.4191041  30.1207998  36.3175302  32.4594428
  29.2777880  36.7708660  33.4905677  28.7851489  36.0667049  34.1453447
  29.0894342  38.1533962  33.6641133  28.4451456  38.5198724  34.4504169
  29.7443280  39.0623973  32.8120269  29.5997744  40.1237366  32.9431114
  30.5961905  38.5970275  31.7892594  31.0971727  39.3093284  31.1514866
  30.8077112  37.2135112  31.5830594  32.8490169  38.1792868  27.3906997
  33.3176253  37.4929341  26.4813334  33.2249125  39.4384580  27.6317899
  32.7550347  39.9352176  28.3801847  34.2669257  40.1754045  26.9328855
  34.9480001  39.4564805  26.4746769  33.6743934  41.0240912  25.7825954
  34.4808752  41.5498092  25.2706710  33.2377817  40.3544350  25.0391562
  32.6107024  42.0409486  26.2290477  31.7889669  41.5054069  26.6982309
  33.0411826  42.7006344  26.9819736  32.0257330  42.8787304  25.0856775
  32.8176359  43.4571889  24.6080589  31.6359650  42.2075225  24.3192325
  30.8942582  43.8142334  25.5421705  30.4578292  44.3095967  24.6743187
  30.0949686  43.2485075  26.0224936  31.3785412  44.8510690  26.4693613
  31.6195556  44.4024878  27.3493613  32.1897939  45.3133927  26.0870069
  30.6457615  45.5231653  26.6414934  35.1147878  40.9437586  27.9488790
  34.6760156  41.2044905  29.0711084  36.3430564  41.3039651  27.5475295
  36.6338851  41.0515436  26.6151175  37.2788335  42.1009837  28.3403520
  37.4129601  41.6027215  29.3028129  38.6518928  42.1611224  27.6188713
  38.5028632  42.5866864  26.6251876  39.6720297  43.0563256  28.3499425
  40.6560008  43.0000921  27.8841920  39.3784685  44.1058982  28.3409404
  39.7815579  42.7535446  29.3912702  39.2499819  40.7529878  27.4352078
  40.2245374  40.7971284  26.9489052  39.3820314  40.2581365  28.3966433
  38.6148472  40.1145664  26.8203882  36.6813082  43.4989664  28.5837032
  36.1812444  44.1423239  27.6602335  36.7153928  43.9342800  29.8486551
  37.1680611  43.3496449  30.5407348  36.1524559  45.1854598  30.3303833
  36.7779481  45.5332621  31.1526843  36.2029535  45.9554790  29.5585611
  34.7089285  45.0792728  30.8395463  34.2052333  46.0764138  31.3538878
  34.0479444  43.9052860  30.7454295  34.5048018  43.1195840  30.3027597
  32.7163991  43.6809715  31.3223561  32.0557620  44.4898522  31.0017058
  32.1131676  42.3113407  30.9227035  32.8625154  41.5276912  31.0237296
  31.3044197  42.0345800  31.6022618  31.5002694  42.2355563  29.5285829
  31.2972628  43.3018716  28.9042096  31.2065738  41.0911691  29.1224661
  32.7684229  43.6908904  32.8464788  33.6676488  43.1042433  33.4513853
  31.7215866  44.2842997  33.4349651  31.0336824  44.7261773  32.8449558
  31.3946766  44.1559237  34.8414197  32.2929974  44.2899405  35.4482971
  30.3358798  45.2002199  35.2326981  29.4458378  45.0959449  34.6104619
  30.0140307  44.9947881  36.2555373  30.8352095  46.6492913  35.1757079
  31.7852930  46.7279719  35.7052838  31.0305979  46.9390676  34.1424905
  29.8173031  47.6074500  35.8091046  28.8620497  47.5282230  35.2872081
  29.6336646  47.2926192  36.8385528  30.2865649  49.0651790  35.8067126
  31.2831538  49.1432958  36.2441097  30.3506687  49.4435601  34.7860861
  29.3711399  49.9130086  36.5871946  29.3379594  49.5856501  37.5422890
  29.6994104  50.8686364  36.5713523  28.4447621  49.8703454  36.1850031
  30.7861045  42.7690136  35.0631615  29.8775287  42.3451719  34.3477608
  31.2923036  42.0916805  36.0893932  32.0405376  42.5261176  36.6186911
  30.8303467  40.8097370  36.5856801  29.7737543  40.6958534  36.3332243
  31.6052242  39.6570192  35.8968423  31.1623419  38.6927270  36.1462612
  31.5439333  39.7536279  34.8131568  33.3659038  39.6144254  36.3598026
  33.1613093  39.4501700  37.6702541  30.8895492  40.8312374  38.1103813
  31.2511711  41.8362464  38.7266712  30.5711367  39.6862924  38.7101883
  30.2457561  38.9160470  38.1421642  30.9002081  39.3791645  40.0891251
  31.7098395  40.0345726  40.4128306  29.6955834  39.6061284  41.0090167
  28.8103687  39.0893379  40.6441610  29.9044607  39.2179602  42.0048936
  29.4385426  40.9881154  41.1365429  28.7240451  41.0946609  41.7523889
  31.4808981  37.9705109  40.1369589  31.2248680  37.1534901  39.2523710
  32.2987809  37.6999449  41.1554630  32.4765905  38.4175477  41.8463227
  32.9923118  36.4340046  41.3158528  32.3318444  35.6372791  40.9659653
  34.2588351  36.4004372  40.4457947  34.8096473  35.4767055  40.6049033
  34.0151453  36.4561393  39.3848533  34.9279608  37.2295498  40.6742485
  33.2476322  36.1469822  42.7891588  33.4593495  37.0632280  43.5854756
  33.2506372  34.8512262  43.1266133  33.1015329  34.1705941  42.3903865
  33.5929770  34.3151654  44.4349058  33.1559357  34.9353744  45.2153631
  33.0484437  32.8616551  44.5608955  33.4890057  32.2607927  43.7625688
  33.4501442  32.2181670  45.9055429  33.0991996  31.1909922  45.9877547
  34.5295070  32.1822339  46.0484657  33.0250153  32.7816039  46.7343844
  31.5099232  32.8109764  44.3821456  31.0221474  33.3009333  45.2260882
  31.2140365  33.3775700  43.5006879  30.9443654  31.3948737  44.2050848
  29.8780178  31.4349895  43.9863192  31.4314051  30.8778121  43.3787714
  31.0674981  30.7905108  45.1031114  35.1256703  34.3264006  44.5127782
  35.7927924  33.6215874  43.7533202  35.6704060  35.1319731  45.4337391
  35.0575874  35.6689231  46.0329003  37.1035241  35.2325933  45.6751723
  37.6222003  35.2342348  44.7235903  37.3784294  36.5642577  46.4010002
  36.7950357  37.3375768  45.9011578  37.0143757  36.5373681  47.4293571
  38.7832231  37.0988103  46.4034431  39.9139462  36.4378198  46.0560890
  39.9611289  35.4123747  45.7267105  41.0046299  37.2652162  46.2060834
  41.9502937  36.9598285  46.0248336  40.6351434  38.5152687  46.6520671
  41.3540687  39.6752028  46.9809505  42.4318321  39.6692783  46.9353344
  40.6597706  40.8278537  47.3902816  41.2021172  41.7235907  47.6524583
  39.2547171  40.8067074  47.4636536  38.7109043  41.6836800  47.7804448
  38.5485058  39.6313521  47.1474408  37.4774453  39.6343730  47.2146819
  39.2137801  38.4495614  46.7516558  37.5228045  34.0284617  46.5303968
  36.9652046  33.8138538  47.6062577  38.4874788  33.2333914  46.0324160
  38.8751453  33.4771022  45.1274488  38.9892584  32.0034660  46.6620268
  38.1168366  31.3708711  46.8388598  39.9145396  31.2590376  45.6701305
  39.9811763  30.2116395  45.9675673  39.4939517  31.2642458  44.6639929
  41.2372933  31.7609507  45.6258283  41.2421601  32.5758564  45.1318424
  39.6822056  32.2181736  48.0274684  39.8691970  31.2590876  48.7747416
  40.0205723  33.4769137  48.3470467  39.8220633  34.1767307  47.6471437
  40.5723855  33.9855651  49.5981542  41.5297337  33.4927373  49.7781269
  40.8237292  35.4948104  49.3688618  41.6499361  35.6156127  48.6666502
  39.9463664  35.8997414  48.8583282  41.0700033  36.3925285  50.5982231
  40.3168089  36.2498222  51.3722497  42.0353778  36.1643030  51.0511449
  41.0161462  37.8626443  50.1928443  42.0933520  38.3985183  49.8519180
  39.8948471  38.4172231  50.2061329  39.6719804  33.7281447  50.8222471
  40.1797740  33.3676588  51.8830372  38.3531110  33.9430515  50.6734092
  38.0270806  34.2648484  49.7720786  37.3757555  33.9716262  51.7681250
  37.7668582  33.3691583  52.5889862  37.2256096  35.4208864  52.3027651
  36.6446071  35.4011132  53.2256823  38.2025886  35.8187234  52.5775631
  36.5516127  36.4218343  51.3519746  36.3884484  36.0948312  50.1548479
  36.1828908  37.5057217  51.8531904  36.0321930  33.3064645  51.4148987
  35.2062201  33.1159376  52.3069824  35.7980874  32.9702043  50.1356280
  36.5041649  33.1926310  49.4462399  34.5669340  32.3656623  49.6354206
  34.7795575  31.9402429  48.6545870  34.2801371  31.5315913  50.2778520
  33.3763756  33.3291334  49.4941897  32.2534827  32.8571316  49.3238411
  33.6001473  34.6522333  49.5704847  34.5530725  34.9716177  49.7022735
  32.5652165  35.6836915  49.4454961  31.5791437  35.2833147  49.6887839
  32.8967142  36.8438870  50.4040078  33.9145727  37.1989741  50.2684860
  32.2373634  37.6957589  50.2335177  32.6829454  36.3091821  52.1245337
  33.6084506  35.3459809  52.0818768  32.5412198  36.2470174  48.0160619
  33.5641182  36.2661882  47.3312134  31.3609974  36.7261506  47.5846742
  30.5753897  36.6911697  48.2170617  31.1324852  37.3671933  46.2867791
  31.6903974  36.8346359  45.5169722  29.6134492  37.3330655  45.9324661
  29.0670929  37.8439750  46.7277845  29.3105538  38.0732641  44.6079585
  28.2623559  38.0026739  44.3284248  29.5299746  39.1391116  44.6662739
  29.9006244  37.6591859  43.7897104  29.0799477  35.8817803  45.8562595
  29.5250721  35.3677769  45.0031178  29.3944960  35.3191472  46.7345455
  27.5490796  35.7769551  45.7832432  27.2336835  34.7365603  45.8635744
  27.0762010  36.3288938  46.5964397  27.1547213  36.1569456  44.8413564
  31.6056853  38.8281026  46.3689115  31.3293005  39.5248980  47.3459241
  32.2932918  39.2777971  45.3104460  32.4885479  38.6265459  44.5615055
  32.7937222  40.6361586  45.1318478  32.2895657  41.2898308  45.8435899
  34.3072477  40.6705183  45.4064201  34.8044728  39.8924677  44.8264845
  34.7369814  41.6138289  45.0660512  34.6642068  40.4988753  46.8626041
  34.9683406  39.2222343  47.3675521  34.9474437  38.3635922  46.7147358
  35.3170865  39.0691637  48.7197812  35.5760695  38.0923243  49.0846671
  35.3427814  40.1850901  49.5780038  35.6789318  40.0408171  50.8913877
  35.8838468  39.1435822  51.1390738  35.0132539  41.4581241  49.0783617
  35.0178054  42.3167421  49.7339754  34.6717323  41.6131455  47.7218894
  34.4039896  42.5827576  47.3390026  32.4869885  41.1334181  43.7159790
  32.4836451  40.3177862  42.7932535  32.3215375  42.4611892  43.5088293
  32.2571066  43.4924783  44.5489415  33.0927753  43.4333932  45.2460044
  31.3309334  43.3689175  45.1138609  32.2469759  44.8358219  43.8156453
  33.2617305  45.2302335  43.7645625  31.6262602  45.5824746  44.3111225
  31.7623647  44.4953979  42.4145730  32.1107577  45.2086942  41.6659419
  30.6724617  44.5092453  42.3882526  32.2484305  43.0622053  42.1745456
  31.5344487  42.5281339  41.5467552  33.6332627  43.0380215  41.5154115
  34.6460194  43.2384233  42.1873849  33.6653159  42.7678218  40.2054242
  32.7909533  42.6170635  39.7176590  34.8876843  42.5987860  39.4354642
  35.6385231  43.2497199  39.8799606  35.3950282  41.1538247  39.5559555
  36.3946739  41.0677227  39.1375671  35.4584633  40.8384081  40.5959547
  34.7413517  40.4521470  39.0374418  34.7329213  43.0850926  37.9952041
  33.6212587  43.2250945  37.4885665  35.8752850  43.3325180  37.3429566
  36.7423437  43.2036813  37.8507040  35.9998476  43.6725596  35.9299326
  35.0281147  43.6224101  35.4435456  36.5672750  45.1062500  35.7852603
  37.5235418  45.1841188  36.3044869  36.7473846  45.5474647  34.3212508
  37.0775853  46.5855386  34.2627011  37.4942777  44.9452528  33.8039303
  35.8128335  45.4656082  33.7662257  35.6724806  46.0268760  36.3769830
  35.5834323  45.8136535  37.2943845  36.9301190  42.6286166  35.3027938
  37.9914150  42.3480569  35.8603206  36.5573643  42.0790223  34.1359819
  35.6691517  42.3547203  33.7353899  37.3608334  41.1099050  33.3855700
  37.7571021  40.3612756  34.0744989  36.4707862  40.3907348  32.3319153
  36.0800663  41.1373898  31.6378568  37.2864780  39.3716396  31.5055704
  36.6706621  38.8901472  30.7504579  38.1141928  39.8323203  30.9673721
  37.7023795  38.5946831  32.1463211  35.2525514  39.7068729  33.0035989
  35.5894166  39.0125412  33.7730756  34.6495971  40.4551524  33.5192226
  34.3182234  38.9637481  32.0438292  33.3892377  38.6991065  32.5449891
  34.0653075  39.5738885  31.1782517  34.7705958  38.0383805  31.6888601
  38.5260482  41.8597288  32.7081487  38.2999671  42.7666464  31.9104032
  39.7656196  41.4798083  33.0460455  39.8640367  40.7117409  33.6992313
  41.0004454  42.0813695  32.5438799  40.8452975  43.1312661  32.2887342
  42.0544943  41.9772238  33.6561279  43.0176536  42.3787098  33.3361606
  41.7394717  42.5542364  34.5235996  42.2130868  40.9468078  33.9798275
  41.5568181  41.3372794  31.3192790  42.1909640  41.9623674  30.4707852
  41.3232152  40.0202440  31.2245566  40.7970067  39.5777279  31.9653333
  41.7564560  39.1502224  30.1337683  41.5918381  39.6966248  29.2030378
  43.2708879  38.8470415  30.2384363  43.6218781  38.3956933  29.3094521
  43.8484182  39.7622738  30.3703362  43.5762916  37.9557433  31.2931837
  43.1758012  37.1187649  31.1107645  40.8701472  37.9025363  30.0743963
  40.2997906  37.5106681  31.0906412  40.7895106  37.2679490  28.8942731
  41.2917665  37.6527885  28.1067024  40.1242676  35.9843669  28.6685177
  39.9789191  35.4932953  29.6309877  38.7131308  36.1431057  28.0233263
  38.8452680  36.5617404  27.0241498  38.0435659  34.7614073  27.8690659
  37.0304998  34.8266138  27.4824715  38.5890874  34.1143061  27.1831647
  37.9956218  34.2578308  28.8325435  37.7862079  37.1061690  28.8037467
  37.6011808  36.7172386  29.8040687  38.2838558  38.0656043  28.9382733
  36.4473659  37.4064846  28.1124741  35.9056830  38.1825238  28.6499662
  36.5996701  37.7534083  27.0903888  35.7928970  36.5365396  28.0822724
  41.0676750  35.0862968  27.8534254  41.5697129  35.5065150  26.8114352
  41.2513270  33.8395240  28.3116827  40.7794250  33.5817252  29.1697469
  41.8648142  32.7399107  27.5753995  42.3149761  33.0880868  26.6436309
  42.9774779  32.1020881  28.4525254  43.7332561  32.8593509  28.6672702
  42.5634763  31.8147706  29.4198699  43.7040684  30.8737118  27.8741147
  43.2973931  30.3643316  26.8054365  44.6858109  30.4585228  28.5272408
  40.7208031  31.7694052  27.2494933  40.3166133  30.9704856  28.0935414
  40.1949840  31.8634174  26.0185331  40.5783472  32.5553190  25.3921900
  39.0473335  31.0912626  25.5386538  38.2506632  31.1330806  26.2850831
  38.5510497  31.7137747  24.2163455  39.3838145  31.8615071  23.5280178
  37.8707055  31.0261303  23.7097857  37.7904190  33.0161807  24.3902295
  38.3730652  34.2472925  24.0206676  39.3746794  34.2759270  23.6161964
  37.6497011  35.4454290  24.1808377  38.0995526  36.3876038  23.9022425
  36.3445330  35.4182038  24.7094623  35.7923308  36.3374720  24.8367523
  35.7611793  34.1914391  25.0802896  34.7625495  34.1708731  25.4919018
  36.4841330  32.9930637  24.9230817  36.0328413  32.0556720  25.2136788
  39.3673386  29.6080417  25.2891391  38.4546836  28.7872742  25.3486676
  40.6387440  29.2501337  25.0350131  41.3529724  29.9659068  25.0505916
  41.0698314  27.8711735  24.7873552  40.3420402  27.3892348  24.1307989
  42.4552624  27.8926892  24.0995820  42.9559450  28.8424645  24.2982294
  43.1212409  27.1283132  24.5018705  42.3189386  27.6655623  22.5854185
  42.1850562  26.6020989  22.3841922  41.4088692  28.1558577  22.2359073
  43.4867435  28.2237668  21.7656267  43.5935806  29.2851799  21.9943366
  44.4221538  27.7460804  22.0599124  43.2491062  28.0510644  20.2583595
  43.3433942  27.0010487  19.9780867  42.2395358  28.3649098  19.9915586
  44.1937500  28.8563672  19.4701208  44.0627517  29.8347688  19.6811277
  45.1406875  28.5877215  19.6991446  44.0309462  28.7005316  18.4856925
  41.1186571  27.0236532  26.0666559  40.8707276  25.8206356  25.9950133
  41.3898729  27.6453528  27.2245422  41.6131848  28.6319655  27.1976713
  41.3363736  26.9967627  28.5360976  41.4067289  25.9129120  28.4384923
  42.5296657  27.4899894  29.3785746  42.4829164  28.5704770  29.5254288
  42.4792145  27.0423257  30.3722097  43.8709367  27.1083460  28.7274430
  43.8089583  26.0824129  28.3639968  44.0419676  27.7270645  27.8449959
  45.0719822  27.2124453  29.6719382  45.1441518  28.2247303  30.0697918
  44.9601469  26.5467091  30.5277350  46.3148817  26.9083011  28.9492880
  46.8069011  27.7146904  28.5909736  46.8006379  25.6811684  28.6863426
  46.1676433  24.5715357  29.0948511  45.3078844  24.6509464  29.6191778
  46.5402323  23.6564848  28.8890034  47.9392917  25.5658333  27.9925015
  48.4289843  26.3911834  27.6775930  48.3224784  24.6557684  27.7817724
  40.0189774  27.3015862  29.2724506  39.7530251  26.6798784  30.3001733
  39.2065190  28.2434954  28.7568369  39.5153180  28.6935833  27.9072176
  37.9076290  28.6901801  29.2722354  37.5993043  29.4699890  28.5791005
  36.8399212  27.5658547  29.2621635  37.1496890  26.7610875  29.9288408
  35.9051476  27.9392884  29.6867240  36.5316437  26.9677032  27.8714813
  37.4519378  26.7068106  27.3493407  35.9897939  26.0320696  28.0129506
  35.6734765  27.8490098  26.9513543  35.5339466  29.0614672  27.2306991
  35.1539179  27.2799882  25.9675539  38.0366605  29.4081474  30.6268198
  37.1716718  29.2842756  31.4949064  39.1361076  30.1562755  30.7908762
  39.7639660  30.2351286  30.0017615  39.4805605  30.9357808  31.9723141
  38.6794710  30.8488286  32.7050426  40.7880300  30.4071951  32.6202328
  40.9898377  31.0077057  33.5078626  40.7157982  28.9467876  33.0821833
  41.6241837  28.6611614  33.6127157  39.8773690  28.7959948  33.7620524
  40.5926572  28.2618451  32.2448906  41.9035041  30.5828404  31.7680689
  41.7946609  30.0315674  31.0090326  39.5644126  32.4210392  31.6085033
  39.5632310  32.8111993  30.4413706  39.6201600  33.2460607  32.6523389
  39.5926868  32.8353047  33.5778650  39.7167133  34.6926147  32.6119266
  40.3693528  34.9579705  31.7815370  38.3227939  35.3141820  32.3801688
  38.3847789  36.3986177  32.3276986  37.9096092  34.9727525  31.4318285
  37.1676316  34.8891433  33.7168136  37.2933065  33.5647941  33.5936299
  40.4087941  35.1786155  33.8809772  40.2847118  34.5436923  34.9235749
  41.0892354  36.3276138  33.8086668  41.1315802  36.8083082  32.9198756
  41.5499234  37.0538380  34.9860431  41.6123364  36.4019986  35.8559609
  42.9537346  37.6588643  34.7324030  42.9002276  38.3154283  33.8630874
  43.4567821  38.5077919  35.9181193  44.4614046  38.8801824  35.7197056
  42.8275747  39.3797034  36.0994514  43.4922293  37.9238584  36.8383922
  43.9850799  36.5564650  34.4258090  44.9734292  36.9811252  34.2489376
  44.0691702  35.8513137  35.2539186  43.7194749  35.9875619  33.5345912
  40.5181795  38.1604322  35.2274279  40.2210013  38.9372036  34.3202100
  39.9998092  38.2298450  36.4605950  40.2932275  37.5404511  37.1414039
  39.1416595  39.3048765  36.9446046  38.8749438  39.9679880  36.1232496
  37.8295152  38.7323093  37.5457510  37.1976316  39.5908340  37.7620920
  37.0490649  37.9037409  36.5166845  36.0482689  37.6847210  36.8849800
  36.9413018  38.4429939  35.5767119  37.5413241  36.9540512  36.3023407
  37.9839439  37.9494565  38.8681924  37.0229255  37.5603763  39.2036358
  38.6595623  37.1027345  38.7527124  38.3644715  38.5729818  39.6771107
  39.9357428  40.1169031  37.9749005  40.7121131  39.5477014  38.7404157
  39.7235705  41.4382061  37.9930179  39.0819005  41.8216970  37.3101788
  40.2456031  42.3688522  38.9908043  41.0002891  41.8949186  39.6168499
  40.8774663  43.5971874  38.2821452  40.1352570  44.0263971  37.6049321
  41.3074764  44.7058635  39.2656778  41.8098250  45.5192442  38.7429267
  40.4584832  45.1454358  39.7891545  41.9979306  44.3207509  40.0169237
  42.0897690  43.1855672  37.4287673  42.4513821  44.0214252  36.8299289
  42.9133559  42.8466832  38.0553351  41.8489113  42.3729188  36.7454744
  39.0482371  42.7880394  39.8478748  38.0845167  43.3451590  39.3241508
  39.1257999  42.5351771  41.1629237  39.9688844  42.1016711  41.5161758
  38.0973605  42.8794973  42.1416730  37.1283354  42.5748370  41.7472095
  38.3767219  42.1098209  43.4460259  39.3812387  42.3264896  43.8133265
  37.6826612  42.4287355  44.2256483  38.2158649  40.6113443  43.2772013
  39.3325008  39.7550906  43.3699152  40.3085661  40.1511166  43.6093312
  39.1810887  38.3749949  43.1339657  40.0406260  37.7279690  43.2136788
  37.9181225  37.8507854  42.7928107  37.7688234  36.5249104  42.5203420
  38.4968018  35.9832590  42.8006477  36.7987310  38.7003135  42.7271923
  35.8246988  38.3004196  42.4863956  36.9464095  40.0764406  42.9731073
  36.0853125  40.7245759  42.9060961  38.1017249  44.3975373  42.3707416
  39.1224794  44.9792641  42.7423964  36.9516028  45.0206220  42.0685667
  36.1569257  44.4304808  41.8585387  36.7464858  46.4567484  41.8818798
  37.5113583  46.8404446  41.2031816  35.3421170  46.6557314  41.2476243
  34.5813929  46.1489777  41.8440508  34.9272618  48.1269633  41.0593563
  33.9743932  48.1989789  40.5344618  34.8005664  48.6399991  42.0132502
  35.6685041  48.6769946  40.4795887  35.3409895  46.0786989  39.9545376
  35.5236980  45.1560611  40.0407940  36.8447510  47.1834277  43.2312167
  35.9692807  47.0392200  44.0850702  37.9208231  47.9653731  43.4059032
  38.5895658  48.0273760  42.6524892  38.2229391  48.7143620  44.6242511
  38.8735040  49.5467126  44.3578514  37.3107438  49.1526339  45.0315133
  38.9177560  47.8929997  45.7196845  39.0941963  48.4070741  46.8236874
  39.3074831  46.6389578  45.4291112  39.1035628  46.2855659  44.5037336
  39.9651677  45.7157928  46.3596101  39.9869618  46.1355971  47.3667279
  39.1640480  44.4006891  46.4095664  39.1121878  43.9590700  45.4171164
  39.6809357  43.6750832  47.0370544  37.7602067  44.5742974  46.9596271
  36.6658924  44.7103818  46.0810276  36.8134347  44.6465789  45.0140087
  35.3803164  44.9780865  46.5865329  34.5542235  45.1125582  45.9053179
  35.1749479  45.0727740  47.9758317  33.9219311  45.3102542  48.4611286
  33.8867927  45.3320891  49.4056362  36.2587970  44.9041727  48.8591355
  36.1085369  44.9713754  49.9263898  37.5497138  44.6588078  48.3517836
  38.3818472  44.5535677  49.0331554  41.4315889  45.4463679  45.9745582
  42.1280149  44.7525268  46.7165801  41.9122939  46.0147962  44.8524450
  41.2643651  46.5524681  44.2962947  43.3199507  46.0719084  44.4467710
  43.3947726  46.7313516  43.5816252  43.8953806  46.5458529  45.2439548
  43.9888105  44.7364074  44.0863454  45.2122563  44.6924098  43.9700674
  43.2039413  43.6615408  43.9341111  42.2072474  43.7971422  44.0284268
  43.6529852  42.2910979  43.7027939  44.7252448  42.2809031  43.4980789
  43.3737267  41.4268864  44.9484614  42.3882507  41.6694769  45.3476778
  43.3401780  40.3677789  44.6872170  44.4399653  41.5762637  46.0318739
  45.5342991  41.0351734  45.8947430  44.1314163  42.3004496  47.1085921
  43.2366531  42.7659806  47.1703879  44.8095258  42.4057091  47.8483981
  42.9917095  41.6942541  42.4658667  41.9229763  42.1363100  42.0432201
  43.6399211  40.6555355  41.9222802  44.4878110  40.3403905  42.3718316
  43.1997165  39.8887586  40.7684392  42.1577275  40.1396060  40.5869276
  44.0252396  40.2730839  39.5232791  43.5120928  39.9071150  38.6333802
  44.0395946  41.3582120  39.4291567  45.4708907  39.7296570  39.5210542
  45.9921937  40.0567346  40.4210989  45.4665750  38.6397013  39.5543991
  46.2623995  40.1510833  38.2819393  47.1828032  39.5712314  38.2131230
  45.6862392  39.9484417  37.3812946  46.6216893  41.5712660  38.3423043
  46.5496205  42.0060291  39.2518774  47.0571355  42.3091507  37.3089502
  47.2143218  41.7769117  36.0879972  47.0058494  40.8012800  35.9321356
  47.5418108  42.3423804  35.3171177  47.3413290  43.6025294  37.5053238
  47.2291074  44.0178587  38.4189067  47.6713480  44.1753706  36.7421413
  43.2294584  38.3926837  41.0748706  43.9060103  37.9442993  42.0017223
  42.4974068  37.6291004  40.2565920  41.9635393  38.0828973  39.5268415
  42.3528489  36.1895296  40.3726137  43.3220963  35.7681366  40.6481085
  41.3568559  35.8775168  41.5024270  41.7817862  36.2326715  42.4433740
  40.4491671  36.4607970  41.3413572  40.9496018  34.4031657  41.6281995
  40.1716377  34.1449223  40.9084681  41.7999981  33.7512590  41.4263905
  40.4780949  34.1135606  43.0438139  39.2528721  34.1787575  43.2624951
  41.3564593  33.8849392  43.8998846  41.9716367  35.5826406  39.0264870
  41.1359178  36.1462811  38.3188062  42.5305097  34.4023405  38.7146575
  43.1956907  33.9935590  39.3544895  42.0747632  33.5749316  37.6071113
  41.8784158  34.2191951  36.7531364  43.1715299  32.5748347  37.1942758
  44.0602167  33.1442340  36.9156843  43.4650471  31.9570738  38.0439328
  42.7469966  31.6621633  36.0217215  42.1474439  30.8226966  36.3766487
  42.1153030  32.2174438  35.3264405  43.9464316  31.1486357  35.2299090
  44.3486493  29.9939950  35.4875404  44.4447191  31.9276568  34.3875020
  40.7986964  32.8346909  38.0386993  40.7963046  32.0954632  39.0232366
  39.7232520  33.0695888  37.2847907  39.8457231  33.6874667  36.4910862
  38.4268123  32.4204873  37.3839940  38.3602136  31.7944119  38.2742390
  37.3410208  33.5216927  37.3892456  37.5193226  34.2111292  36.5634740
  36.3578159  33.0885720  37.1910851  37.2709353  34.3396859  38.6919049
  38.2551235  34.7415670  38.9362944  36.6154967  35.1975637  38.5393208
  36.7226682  33.5510301  39.8824300  35.9041456  32.6470484  39.7241272
  37.1599006  33.9005770  41.0889617  37.8293905  34.6492936  41.1955248
  36.8138380  33.4290641  41.9154859  38.2226999  31.5617550  36.1335732
  38.7129252  31.9045059  35.0587156  37.4123209  30.4985963  36.2484834
  37.0612197  30.2593311  37.1673148  36.7774472  29.8609973  35.0936229
  37.5024785  29.7181052  34.2916425  36.1614748  28.4958243  35.4767857
  35.3529784  28.6343176  36.1942661  35.7034680  28.0421254  34.5958884
  37.1764737  27.4936484  36.0321395  38.1743762  27.1900299  35.3832810
  36.9365092  26.9974104  37.2471053  36.1109289  27.2907374  37.7613528
  37.5889315  26.3482247  37.6601841  35.6383090  30.7833842  34.6354913
  34.9442699  31.3663255  35.4722004  35.4315768  30.9034932  33.3131061
  36.0374505  30.3907916  32.6828679  34.3535605  31.6975666  32.7119787
  34.4749718  32.7313357  33.0366907  34.4391150  31.6232314  31.1747124
  34.5800842  30.5778306  30.8952024  33.4877865  31.9204982  30.7279558
  35.5470282  32.4737890  30.5261739  36.4801248  32.3055476  31.0655481
  35.7543967  32.0182875  29.0736111  36.6212644  32.4907206  28.6180804
  35.9184877  30.9440773  29.0269044  34.8851698  32.2412830  28.4553404
  35.2149887  33.9758660  30.5682624  35.9927224  34.5681051  30.0891173
  34.2810632  34.1837702  30.0454765  35.1088785  34.3432209  31.5868506
  32.9565389  31.2401901  33.1631320  32.0733753  32.0777057  33.3348637
  32.7841946  29.9276310  33.4010059  33.5794309  29.3225436  33.2540726
  31.5662435  29.2822905  33.8891493  30.7486733  29.5683067  33.2247160
  31.7678160  27.7532703  33.7876519  30.8331225  27.2366894  34.0084282
  32.0426941  27.4724751  32.7707325  32.7608747  27.2698520  34.6775431
  32.4789496  27.4212693  35.5699567  31.1741629  29.6812908  35.3250676
  29.9948860  29.5947076  35.6664917  32.1421241  30.1190036  36.1477156
  33.0836441  30.1822344  35.7859852  31.9482940  30.4901002  37.5524711
  31.0739687  29.9765355  37.9594263  33.1946983  30.0794651  38.3790171
  34.0801034  30.5943155  38.0007078  33.0818555  30.3909406  39.4174840
  33.4807173  28.5711103  38.3975644  32.5529420  27.7862902  38.1030913
  34.6358006  28.2213436  38.7221377  31.7050792  31.9984274  37.7397048
  31.4111319  32.4114340  38.8615361  31.7671436  32.8175883  36.6719817
  31.9966202  32.4230858  35.7705844  31.4312681  34.2420387  36.7288824
  31.9265115  34.6926571  37.5913962  31.8708196  34.9637437  35.4412620
  31.3802578  34.5014896  34.5841970  31.4952896  35.9886054  35.4800141
  33.3858533  35.0248805  35.1679322  33.7408771  34.0198711  34.9412535
  33.6270216  35.9075393  33.9340050  34.6831576  36.0801716  33.7488943
  33.2109857  35.4471561  33.0394781  33.1621702  36.8859734  34.0538631
  34.2024730  35.5371888  36.3648718  35.2567412  35.6192466  36.1026522
  33.8578818  36.5190733  36.6934200  34.1476701  34.8560435  37.2138233
  29.9150462  34.4324854  36.8808928  29.1178623  33.7928081  36.1932207
  29.5493554  35.3310326  37.8000294  30.2853611  35.8217652  38.2926766
  28.1900225  35.6966469  38.1681789  27.4790655  34.9273201  37.8634702
  28.1394885  35.9055142  39.7046078  28.6901757  36.8091813  39.9655415
  27.1102213  36.1007292  40.0105511  28.6979067  34.7413760  40.5563404
  29.7300073  34.5477960  40.2637500  28.7410049  35.1295521  42.0412100
  29.1371956  34.3179127  42.6494250  29.3815887  35.9973112  42.1975959
  27.7476867  35.3738822  42.4182122  27.9050485  33.4408990  40.3544162
  28.3014579  32.6416319  40.9818893  26.8540040  33.5734279  40.6090739
  27.9615116  33.0948252  39.3218892  27.8222996  37.0316830  37.5045160
  28.6878083  37.7764559  37.0380206  26.5180275  37.3503318  37.5298004
  25.8864575  36.6771204  37.9389407  25.9398808  38.6467032  37.1744942
  26.1656190  38.8231606  36.1231741  24.4087469  38.5406718  37.3623006
  23.9956678  37.7795107  36.6998125  24.1738063  38.2296549  38.3815732
  23.7339718  39.7592683  37.1166303  23.8039205  39.9641706  36.1965867
  26.5283761  39.7675489  38.0617960  26.7168340  39.5293665  39.2556560
  26.7786688  40.9889231  37.5343373  26.5879456  41.3757449  36.1344089
  25.5880223  41.1465265  35.7677451  27.3106469  40.8395792  35.5181256
  26.8595865  42.8791549  36.0708511  25.9156551  43.4198606  36.1487790
  27.3392627  43.1837281  35.1410044  27.7050099  43.1732118  37.2987366
  27.5921986  44.2024525  37.6439732  28.7577022  43.0319704  37.0614965
  27.2858313  42.1187177  38.3304092  28.1718558  41.7992302  38.8794185
  26.2943508  42.6824249  39.3711371  26.6936722  43.5019353  40.1961062
  25.0345844  42.2106638  39.3715709  24.7861937  41.5443210  38.6548127
  24.0039251  42.5033037  40.3701499  24.0157132  43.5726788  40.5886971
  22.6115382  42.1171202  39.7740711  22.6569738  41.0661382  39.4832387
  21.4541880  42.2577427  40.7917856  20.4909278  42.0092064  40.3499843
  21.5651480  41.5834960  41.6409647  21.3892448  43.2748242  41.1771071
  22.3025213  42.9418383  38.4963820  22.1731066  43.9927128  38.7580165
  23.1500702  42.9101380  37.8131823  21.0812634  42.4577694  37.7000575
  20.9993547  43.0001738  36.7581820  21.1621063  41.3964893  37.4612375
  20.1481510  42.6142800  38.2393465  24.2780774  41.7415600  41.6909630
  23.8884953  42.2252118  42.7529176  24.9592519  40.5802853  41.6413517
  25.2839932  40.2563037  40.7406114  25.2813913  39.7453416  42.8018775
  24.4085940  39.6465988  43.4504634  25.7378461  38.3472982  42.3154931
  26.6209584  38.4058039  41.6789315  26.0039822  37.7201675  43.1670151
  24.4288480  37.4992756  41.3912299  25.1077181  36.3640493  41.1978995
  26.4528433  40.3780504  43.5654826  27.5606837  40.4306976  43.0422917
  26.2194904  40.8581761  44.7956484  25.2740438  40.8302315  45.1461778
  27.2295354  41.5050683  45.6447147  28.2182864  41.1564260  45.3366480
  27.2256266  43.0415721  45.4477509  26.2320834  43.4313026  45.6720452
  27.8979968  43.5014776  46.1735100  27.6554125  43.5044485  44.0386463
  28.6312702  43.0874063  43.7837042  26.9555202  43.1487807  43.2823738
  27.7168424  45.0253377  43.9294837  28.8456880  45.5597252  43.9939475
  26.6317628  45.6306570  43.7895027  27.1560772  41.0519441  47.1144369
  27.9158116  41.5534588  47.9420791  26.2758818  40.0900498  47.4374869
  25.7032992  39.7023521  46.7020071  26.0997179  39.5471601  48.7756846
  26.7754275  40.0529488  49.4653911  25.0699751  39.7011963  49.0981800
  26.3215789  38.4800092  48.7675239  56.3237230  23.7688844  16.5987047
  25.8581639  58.0215737  25.5498692  43.1492469  35.9625500   5.0329216
  60.7406931  57.4906853  33.5301282   2.9274866  48.3500779  34.4931803
  53.5897724   6.2897960  29.1215687  15.6373744  38.5924631   8.6527403
  40.2509361  65.4915403  48.6782432  16.9653474  12.9734598  23.9302011
  12.9195668  37.2504856  61.3211964  39.0992509  15.2294593   4.8759560
  60.7780012  45.8878432  57.9778340  45.4843475  54.4272680  16.5987044
  64.2913078  23.6134285  33.3533793  39.4841345  24.0391157  67.6261391
  21.9804178  64.9768077  39.8593543   4.9013466  32.8407066  40.8789274
  34.4492464  53.0904695  66.6212927  58.9124559  32.9863392  18.5446604
  26.4767498  53.9216549   8.6527403  37.0616613  10.6563145  44.4801951
  63.3663810  42.8329636  38.8052206  11.2971410  54.6905389  51.3863644
  20.3394628  21.9625735   9.6509885  19.0348771  18.6925291  52.3373455
  55.6516603  27.0431083  60.5318041  50.8660575  25.5839999   3.4953209
  39.2936387  63.9504388  32.0809239   8.0463724  33.6505502  19.5287164
  54.1370726  59.2173270  50.7354128  37.7902435   9.7136564  20.4236481
  28.5546975  37.2564012  70.2100393  13.7668620  17.6916944  34.4931806
  13.3531843  53.0160223  25.5262284  53.6815889  12.4398472  41.9396758
  58.3262750  49.3394925  21.0408172  47.9042408  42.1724352  66.2345289
  60.9683384  15.2899206  22.1125913  24.5223050  59.6982979  58.7957136
  27.9156349  38.1985704   4.1709717  31.0698277  18.1956121  58.7910223
   6.1259717  43.6318435  50.4811397  26.3871027   7.0636335  31.7270384
  36.0102432  61.2204632  17.3860549  51.0977516  13.1488485  13.5527779
  44.9686804  58.4456321  58.0387560  61.5596204  33.5574584  49.5546431
  50.7202454  41.2220540   9.7282344  18.9277433  46.4058254  62.6921499
  12.6822116  45.9544731  15.6161086  47.3495326  17.0288050  56.2337948
   9.1695038  58.1621554  38.8052200  37.4841418  26.4901797   1.8919462
  50.8789575  61.0919798  35.6656104  11.5644851  21.8129106  22.6591921
  23.5009515  28.5500715  64.5284738  30.1501522  67.0799612  35.7782289
  41.7431442   6.1302057  32.5496385  64.1380577  39.9443578  29.2950077
  11.4946612  28.5853270  51.3320934  38.8582850  49.9822781   8.7785778
  41.1413993  36.4315555  72.7296709  24.8519955  12.6291701  15.0763700
  61.7192186  50.6809152  44.0344526   6.0038219  37.6830718  31.7050796
  61.1882960  15.3566219  33.1866047  57.1243641  33.0208860   7.9422419
  32.0585805  64.3877532  49.0946307  24.8519952  12.6291703  41.6273090
  19.1297205  56.5843511  16.2290732  53.9886219  51.2917422  58.1347996
  56.0221582  22.6646232  48.4319286  13.3531844  30.0222345  12.2507591
  17.5583906  64.0512945  29.8530360  49.9924330  28.8806731  64.9458431
  65.3974261  25.9669904  23.3319933  51.8073750  57.3686647  24.8574352
  41.6876304  12.1745799  12.2542816  20.1035369  61.4221948  50.7925036
   8.9582139  25.4408528  34.0704763  25.7728577  28.7886290   6.3310409
   2.7865236  49.2377265  43.4731691  48.0730802  63.6447230  45.0955991
  39.6428809  41.8796249  11.5649124  32.0028378  27.7690391  68.4906145
  48.2556201   7.9442442  20.6683305  37.4162443  61.5964157  60.4947385
  38.4107521  14.4532699  55.5191834  57.8958900  23.8704733   8.2947899
  58.9068638  36.5730028  60.8900335  10.9681743  43.6881365  57.7543574
  64.2952690  48.0808524  31.4170563  21.0667763  44.9456487   7.5481256
  30.8482548  65.8267512  25.5297506  25.2496223   9.3845491  24.5306508
  62.3069398  31.3321679  39.6107432  27.1218753  45.8093253  68.2243915
  13.6829296  21.3753184  45.5202442   6.1259720  43.6318433  23.9302007
  50.5960776  17.1605538   5.7820300  43.2177855  49.7261194  65.5553270
  48.0461555   7.8999959  38.4614678  41.6876301  12.1745801  38.8052206
  16.2510516  26.7121271  60.3003330  30.1501525  21.0923857   9.2272902
  43.1761848  61.0239905  23.3195181  41.0881508  37.9812139  62.4404958
  39.9750814  38.8097648  62.3430028  39.8209764  39.6037382  63.0308370
  39.0528104  38.5842836  61.3233595  38.1980103  39.2075305  61.2339448
  39.2461287  37.5401364  60.4192353  38.5384108  37.3731982  59.6463828
  40.3644962  36.7148638  60.5305551  40.5061065  35.9197821  59.8419132
  41.2796045  36.9540013  61.5506453  42.1997771  38.0200994  63.4389110
  41.8871194  37.4886833  64.3310607  42.5095313  39.0440663  63.6157418
  42.5367180  36.2109293  61.8728173  43.0801434  35.9809381  60.9626933
  42.2858741  35.3446440  62.4737443  43.2390461  37.2516882  62.6863818
  43.6752139  37.8927965  62.0396254  43.9292017  36.8472167  63.3016639
  40.1697888  37.7623143  61.4367790  43.0666464  41.0110771  60.0193536
  41.9535770  41.8396280  59.9218607  41.7994720  42.6336014  60.6096949
  41.0313060  41.6141468  58.9022174  40.1765059  42.2373938  58.8128027
  41.2246243  40.5699996  57.9980931  40.5169064  40.4030614  57.2252406
  42.3429918  39.7447270  58.1094130  42.4846021  38.9496453  57.4207711
  43.2581001  39.9838646  59.1295032  44.1782727  41.0499626  61.0177689
  43.8656150  40.5185465  61.9099186  44.4880269  42.0739295  61.1945997
  44.5152135  39.2407925  59.4516752  45.0586390  39.0108013  58.5415511
  44.2643697  38.3745073  60.0526021  45.2175417  40.2815514  60.2652397
  45.6537095  40.9226597  59.6184833  45.9076973  39.8770799  60.8805218
  42.1482844  40.7921775  59.0156368  45.0451420  44.0409403  57.5982115
  43.9320726  44.8694913  57.5007185  43.7779676  45.6634646  58.1885528
  43.0098016  44.6440100  56.4810753  42.1550015  45.2672570  56.3916605
  43.2031199  43.5998629  55.5769510  42.4954020  43.4329246  54.8040985
  44.3214874  42.7745902  55.6882708  44.4630977  41.9795085  54.9996289
  45.2365957  43.0137278  56.7083610  46.1567683  44.0798259  58.5966267
  45.8441106  43.5484097  59.4887764  46.4665225  45.1037927  58.7734575
  46.4937091  42.2706558  57.0305331  47.0371346  42.0406646  56.1204090
  46.2428653  41.4043705  57.6314600  47.1960373  43.3114146  57.8440975
  47.6322051  43.9525229  57.1973411  47.8861928  42.9069431  58.4593796
  44.1267800  43.8220407  56.5944947  47.0236376  47.0708036  55.1770694
  45.9105682  47.8993545  55.0795764  45.7564631  48.6933278  55.7674106
  44.9882972  47.6738733  54.0599331  44.1334971  48.2971202  53.9705184
  45.1816155  46.6297261  53.1558088  44.4738975  46.4627878  52.3829564
  46.2999830  45.8044534  53.2671287  46.4415933  45.0093718  52.5784868
  47.2150913  46.0435910  54.2872189  48.1352639  47.1096891  56.1754846
  47.8226062  46.5782730  57.0676343  48.4450181  48.1336560  56.3523154
  48.4722047  45.3005190  54.6093909  49.0156302  45.0705278  53.6992669
  48.2213609  44.4342337  55.2103178  49.1745328  46.3412779  55.4229554
  49.6107007  46.9823861  54.7761990  49.8646884  45.9368063  56.0382375
  46.1052756  46.8519039  54.1733526  49.0021332  50.1006668  52.7559272
  47.8890638  50.9292177  52.6584343  47.7349587  51.7231911  53.3462685
  46.9667928  50.7037365  51.6387910  46.1119927  51.3269834  51.5493763
  47.1601111  49.6595893  50.7346667  46.4523931  49.4926510  49.9618142
  48.2784786  48.8343167  50.8459866  48.4200889  48.0392350  50.1573446
  49.1935869  49.0734542  51.8660768  50.1137595  50.1395523  53.7543425
  49.8011018  49.6081362  54.6464922  50.4235137  51.1635192  53.9311733
  50.4507003  48.3303822  52.1882488  50.9941258  48.1003910  51.2781247
  50.1998564  47.4640969  52.7891757  51.1530284  49.3711411  53.0018133
  51.5891963  50.0122493  52.3550569  51.8431840  48.9666696  53.6170953
  48.0837712  49.8817672  51.7522104  40.5711010  29.5805187  59.3347331
  39.4580316  30.4090697  59.2372402  39.3039266  31.2030430  59.9250744
  38.5357606  30.1835884  58.2175969  37.6809605  30.8068354  58.1281822
  38.7290789  29.1394413  57.3134726  38.0213610  28.9725030  56.5406201
  39.8474464  28.3141686  57.4247924  39.9890567  27.5190869  56.7361505
  40.7625547  28.5533062  58.4448827  41.6827273  29.6194043  60.3331484
  41.3700696  29.0879881  61.2252981  41.9924815  30.6433711  60.5099792
  42.0196682  27.8102342  58.7670547  42.5630936  27.5802430  57.8569306
  41.7688243  26.9439489  59.3679816  42.7219963  28.8509930  59.5806192
  43.1581641  29.4921013  58.9338628  43.4121519  28.4465215  60.1959012
  39.6527390  29.3616192  58.3310163  52.4420746  47.7596981  44.8078803
  51.3290052  48.5882490  44.7103873  51.1749001  49.3822224  45.3982216
  50.4067342  48.3627678  43.6907441  49.5519341  48.9860147  43.6013293
  50.6000524  47.3186206  42.7866198  49.8923345  47.1516823  42.0137673
  51.7184200  46.4933480  42.8979396  51.8600303  45.6982663  42.2092977
  52.6335283  46.7324855  43.9180298  53.5537008  47.7985836  45.8062955
  53.2410432  47.2671675  46.6984452  53.8634551  48.8225505  45.9831263
  53.8906417  45.9894135  44.2402018  54.4340672  45.7594223  43.3300778
  53.6397978  45.1231282  44.8411288  54.5929698  47.0301724  45.0537663
  55.0291376  47.6712806  44.4070099  55.2831254  46.6257009  45.6690484
  51.5237126  47.5407985  43.8041635  42.0325468  24.2096868  53.8078283
  40.9194774  25.0382377  53.7103354  40.7653724  25.8322111  54.3981696
  39.9972064  24.8127565  52.6906921  39.1424063  25.4360035  52.6012774
  40.1905247  23.7686093  51.7865678  39.4828068  23.6016711  51.0137153
  41.3088922  22.9433367  51.8978877  41.4505025  22.1482550  51.2092458
  42.2240005  23.1824743  52.9179779  43.1441731  24.2485723  54.8062436
  42.8315154  23.7171562  55.6983933  43.4539273  25.2725392  54.9830744
  43.4811140  22.4394022  53.2401499  44.0245394  22.2094110  52.3300258
  43.2302701  21.5731170  53.8410768  44.1834421  23.4801611  54.0537144
  44.6196099  24.1212694  53.4069580  44.8735977  23.0756896  54.6689965
  41.1141848  23.9907872  52.8041116  44.0110424  27.2395500  51.3866862
  42.8979730  28.0681010  51.2891932  42.7438680  28.8620743  51.9770275
  41.9757020  27.8426197  50.2695499  41.1209019  28.4658667  50.1801352
  42.1690203  26.7984726  49.3654257  41.4613024  26.6315343  48.5925732
  43.2873878  25.9731999  49.4767455  43.4289981  25.1781182  48.7881036
  44.2024961  26.2123375  50.4968357  45.1226687  27.2784355  52.3851014
  44.8100110  26.7470194  53.2772511  45.4324229  28.3024024  52.5619322
  45.4596095  25.4692655  50.8190077  46.0030350  25.2392742  49.9088837
  45.2087657  24.6029802  51.4199347  46.1619377  26.5100243  51.6325722
  46.5981055  27.1511326  50.9858158  46.8520932  26.1055528  52.2478543
  43.0926804  27.0206504  50.3829694  47.9680336  33.2992765  46.5444019
  46.8549642  34.1278274  46.4469089  46.7008591  34.9218008  47.1347432
  45.9326932  33.9023462  45.4272657  45.0778931  34.5255931  45.3378509
  46.1260115  32.8581990  44.5231414  45.4182935  32.6912607  43.7502889
  47.2443790  32.0329264  44.6344612  47.3859893  31.2378447  43.9458193
  48.1594873  32.2720639  45.6545514  49.0796599  33.3381620  47.5428172
  48.7670022  32.8067459  48.4349669  49.3894141  34.3621289  47.7196480
  49.4166007  31.5289919  45.9767235  49.9600262  31.2990007  45.0665994
  49.1657569  30.6627066  46.5776504  50.1189288  32.5697508  46.7902879
  50.5550967  33.2108590  46.1435315  50.8090844  32.1652793  47.4055700
  47.0496716  33.0803769  45.5406851  49.9465292  36.3291397  44.1232598
  48.8334598  37.1576906  44.0257668  48.6793547  37.9516640  44.7136010
  47.9111888  36.9322094  43.0061235  47.0563887  37.5554564  42.9167088
  48.1045071  35.8880622  42.1019993  47.3967891  35.7211240  41.3291468
  49.2228746  35.0627896  42.2133191  49.3644849  34.2677079  41.5246772
  50.1379829  35.3019272  43.2334093  51.0581555  36.3680252  45.1216750
  50.7454978  35.8366091  46.0138247  51.3679097  37.3919921  45.2985058
  51.3950963  34.5588551  43.5555813  51.9385218  34.3288639  42.6454573
  51.1442524  33.6925699  44.1565083  52.0974244  35.5996140  44.3691458
  52.5335923  36.2407223  43.7223894  52.7875800  35.1951425  44.9844279
  49.0281672  36.1102401  43.1195430  53.9035204  42.3888661  39.2809755
  52.7904510  43.2174171  39.1834825  52.6363459  44.0113904  39.8713168
  51.8681800  42.9919359  38.1638393  51.0133799  43.6151828  38.0744245
  52.0614982  41.9477887  37.2597150  51.3537803  41.7808504  36.4868625
  53.1798658  41.1225160  37.3710348  53.3214761  40.3274344  36.6823929
  54.0949741  41.3616536  38.3911250  55.0151466  42.4277517  40.2793907
  54.7024890  41.8963355  41.1715404  55.3249009  43.4517186  40.4562215
  55.3520875  40.6185816  38.7132971  55.8955130  40.3885904  37.8031730
  55.1012436  39.7522963  39.3142240  56.0544156  41.6593405  39.5268615
  56.4905834  42.3004487  38.8801051  56.7445712  41.2548689  40.1421436
  52.9851584  42.1699666  38.2772586  55.8820160  45.4187294  36.8598334
  54.7689466  46.2472803  36.7623404  54.6148415  47.0412537  37.4501746
  53.8466756  46.0217991  35.7426971  52.9918754  46.6450460  35.6532824
  54.0399938  44.9776519  34.8385728  53.3322759  44.8107136  34.0657204
  55.1583614  44.1523792  34.9498927  55.2999717  43.3572976  34.2612508
  56.0734697  44.3915168  35.9699829  56.9936422  45.4576149  37.8582486
  56.6809846  44.9261988  38.7503983  57.3033965  46.4815818  38.0350794
  57.3305831  43.6484448  36.2921549  57.8740086  43.4184536  35.3820309
  57.0797392  42.7821595  36.8930818  58.0329112  44.6892037  37.1057194
  58.4690790  45.3303119  36.4589630  58.7230668  44.2847322  37.7210015
  54.9636540  45.1998298  35.8561166  47.4509838  24.8985813  43.4386393
  46.3379144  25.7271323  43.3411463  46.1838093  26.5211056  44.0289805
  45.4156434  25.5016510  42.3215030  44.5608433  26.1248980  42.2320883
  45.6089617  24.4575039  41.4173787  44.9012437  24.2905656  40.6445263
  46.7273292  23.6322312  41.5286986  46.8689395  22.8371495  40.8400567
  47.6424375  23.8713688  42.5487888  48.5626101  24.9374668  44.4370545
  48.2499524  24.4060507  45.3292042  48.8723643  25.9614337  44.6138853
  48.8995509  23.1282968  42.8709608  49.4429764  22.8983055  41.9608368
  48.6487071  22.2620115  43.4718877  49.6018790  24.1690556  43.6845253
  50.0380469  24.8101639  43.0377689  50.2920346  23.7645841  44.2998074
  46.5326218  24.6796818  42.4349225  49.4294794  27.9284445  41.0174971
  48.3164100  28.7569955  40.9200042  48.1623049  29.5509688  41.6078384
  47.3941390  28.5315143  39.9003609  46.5393389  29.1547612  39.8109462
  47.5874573  27.4873671  38.9962366  46.8797393  27.3204288  38.2233841
  48.7058248  26.6620944  39.1075565  48.8474351  25.8670128  38.4189145
  49.6209331  26.9012320  40.1276467  50.5411057  27.9673301  42.0159124
  50.2284480  27.4359139  42.9080621  50.8508599  28.9912970  42.1927432
  50.8780465  26.1581600  40.4498187  51.4214720  25.9281688  39.5396946
  50.6272026  25.2918747  41.0507456  51.5803746  27.1989189  41.2633832
  52.0165425  27.8400271  40.6166268  52.2705302  26.7944473  41.8786652
  48.5111174  27.7095450  40.0137804  51.4079750  30.9583078  38.5963550
  50.2949056  31.7868587  38.4988620  50.1408005  32.5808321  39.1866963
  49.3726346  31.5613775  37.4792187  48.5178345  32.1846244  37.3898040
  49.5659529  30.5172303  36.5750945  48.8582349  30.3502920  35.8022420
  50.6843204  29.6919576  36.6864143  50.8259307  28.8968760  35.9977724
  51.5994287  29.9310952  37.7065045  52.5196012  30.9971933  39.5947702
  52.2069436  30.4657772  40.4869199  52.8293555  32.0211602  39.7716010
  52.8565421  29.1880232  38.0286765  53.3999676  28.9580320  37.1185525
  52.6056982  28.3217379  38.6296035  53.5588702  30.2287821  38.8422410
  53.9950380  30.8698903  38.1954846  54.2490258  29.8243106  39.4575231
  50.4896130  30.7394082  37.5926381  53.3864706  33.9881710  36.1752129
  52.2734012  34.8167219  36.0777199  52.1192961  35.6106953  36.7655541
  51.3511302  34.5912407  35.0580766  50.4963301  35.2144877  34.9686619
  51.5444484  33.5470935  34.1539523  50.8367305  33.3801553  33.3810998
  52.6628160  32.7218209  34.2652722  52.8044263  31.9267392  33.5766303
  53.5779243  32.9609584  35.2853624  54.4980968  34.0270565  37.1736281
  54.1854392  33.4956404  38.0657778  54.8078511  35.0510234  37.3504589
  54.8350377  32.2178864  35.6075344  55.3784632  31.9878952  34.6974103
  54.5841938  31.3516011  36.2084613  55.5373658  33.2586453  36.4210989
  55.9735336  33.8997536  35.7743425  56.2275214  32.8541738  37.0363810
  52.4681086  33.7692714  35.1714961  55.3649662  37.0180342  33.7540707
  54.2518968  37.8465852  33.6565777  54.0977917  38.6405585  34.3444120
  53.3296258  37.6211039  32.6369345  52.4748256  38.2443509  32.5475197
  53.5229440  36.5769567  31.7328102  52.8152261  36.4100185  30.9599577
  54.6413116  35.7516841  31.8441300  54.7829219  34.9566024  31.1554881
  55.5564199  35.9908217  32.8642202  56.4765924  37.0569197  34.7524859
  56.1639348  36.5255036  35.6446357  56.7863467  38.0808866  34.9293167
  56.8135333  35.2477496  33.1863923  57.3569588  35.0177584  32.2762682
  56.5626894  34.3814644  33.7873192  57.5158614  36.2885085  33.9999567
  57.9520292  36.9296168  33.3532003  58.2060170  35.8840370  34.6152388
  54.4466042  36.7991346  32.7503538  48.9124296  19.5277494  37.9117345
  47.7993602  20.3563003  37.8142415  47.6452551  21.1502737  38.5020757
  46.8770892  20.1308191  36.7945982  46.0222891  20.7540661  36.7051835
  47.0704075  19.0866719  35.8904739  46.3626895  18.9197337  35.1176215
  48.1887750  18.2613993  36.0017938  48.3303853  17.4663176  35.3131519
  49.1038833  18.5005368  37.0218840  50.0240559  19.5666349  38.9101497
  49.7113982  19.0352188  39.8022994  50.3338101  20.5906018  39.0869805
  50.3609967  17.7574648  37.3440560  50.9044222  17.5274736  36.4339320
  50.1101528  16.8911795  37.9449829  51.0633248  18.7982237  38.1576205
  51.4994927  19.4393320  37.5108641  51.7534804  18.3937522  38.7729026
  47.9940676  19.3088498  36.9080176  50.8909252  22.5576126  35.4905923
  49.7778558  23.3861636  35.3930994  49.6237507  24.1801369  36.0809336
  48.8555848  23.1606823  34.3734561  48.0007847  23.7839293  34.2840414
  49.0489031  22.1165351  33.4693318  48.3411851  21.9495969  32.6964793
  50.1672706  21.2912625  33.5806517  50.3088809  20.4961808  32.8920098
  51.0823789  21.5304001  34.6007419  52.0025514  22.5964981  36.4890076
  51.6898938  22.0650820  37.3811573  52.3123057  23.6204650  36.6658384
  52.3394923  20.7873280  34.9229139  52.8829178  20.5573368  34.0127898
  52.0886484  19.9210428  35.5238408  53.0418204  21.8280869  35.7364784
  53.4779882  22.4691952  35.0897220  53.7319760  21.4236154  36.3517605
  49.9725632  22.3387130  34.4868755  52.8694208  25.5874758  33.0694502
  51.7563514  26.4160268  32.9719572  51.6022463  27.2100001  33.6597915
  50.8340804  26.1905455  31.9523140  49.9792803  26.8137925  31.8628992
  51.0273986  25.1463984  31.0481897  50.3196807  24.9794601  30.2753372
  52.1457662  24.3211257  31.1595095  52.2873765  23.5260441  30.4708676
  53.0608745  24.5602633  32.1795997  53.9810470  25.6263614  34.0678654
  53.6683894  25.0949452  34.9600151  54.2908013  26.6503282  34.2446962
  54.3179879  23.8171913  32.5017717  54.8614134  23.5872001  31.5916477
  54.0671440  22.9509060  33.1026987  55.0203160  24.8579502  33.3153362
  55.4564838  25.4990584  32.6685798  55.7104716  24.4534786  33.9306183
  51.9510588  25.3685763  32.0657334  54.8479164  28.6173391  30.6483081
  53.7348470  29.4458900  30.5508151  53.5807419  30.2398634  31.2386493
  52.8125760  29.2204088  29.5311718  51.9577759  29.8436557  29.4417571
  53.0058942  28.1762616  28.6270475  52.2981763  28.0093233  27.8541951
  54.1242618  27.3509889  28.7383674  54.2658721  26.5559073  28.0497255
  55.0393701  27.5901265  29.7584576  55.9595426  28.6562246  31.6467233
  55.6468850  28.1248085  32.5388730  56.2692969  29.6801915  31.8235541
  56.2964835  26.8470545  30.0806296  56.8399090  26.6170633  29.1705056
  56.0456396  25.9807692  30.6815565  56.9988116  27.8878134  30.8941941
  57.4349794  28.5289216  30.2474377  57.6889672  27.4833419  31.5094762
  53.9295544  28.3984395  29.6445913  56.8264120  31.6472023  28.2271659
  55.7133426  32.4757532  28.1296729  55.5592375  33.2697266  28.8175072
  54.7910716  32.2502720  27.1100297  53.9362714  32.8735189  27.0206150
  54.9843898  31.2061248  26.2059054  54.2766719  31.0391866  25.4330529
  56.1027574  30.3808522  26.3172252  56.2443677  29.5857705  25.6285833
  57.0178657  30.6199897  27.3373154  57.9380382  31.6860878  29.2255812
  57.6253806  31.1546717  30.1177309  58.2477925  32.7100547  29.4024120
  58.2749791  29.8769177  27.6594875  58.8184046  29.6469265  26.7493634
  58.0241352  29.0106324  28.2604144  58.9773072  30.9176766  28.4730519
  59.4134750  31.5587849  27.8262956  59.6674628  30.5132051  29.0883340
  55.9080500  31.4283027  27.2234490  52.3523710  17.1867807  29.9636875
  51.2393016  18.0153316  29.8661946  51.0851965  18.8093050  30.5540288
  50.3170306  17.7898504  28.8465513  49.4622305  18.4130973  28.7571366
  50.5103488  16.7457032  27.9424270  49.8026309  16.5787650  27.1695745
  51.6287164  15.9204306  28.0537469  51.7703267  15.1253489  27.3651050
  52.5438247  16.1595681  29.0738371  53.4639972  17.2256662  30.9621028
  53.1513396  16.6942501  31.8542525  53.7737515  18.2496331  31.1389336
  53.8009381  15.4164961  29.3960091  54.3443636  15.1865049  28.4858850
  53.5500942  14.5502108  29.9969360  54.5032662  16.4572550  30.2095736
  54.9394340  17.0983633  29.5628172  55.1934218  16.0527835  30.8248557
  51.4340090  16.9678811  28.9599707  54.3308666  20.2166439  27.5425454
  53.2177972  21.0451948  27.4450524  53.0636921  21.8391682  28.1328867
  52.2955262  20.8197136  26.4254092  51.4407261  21.4429606  26.3359944
  52.4888444  19.7755664  25.5212849  51.7811265  19.6086282  24.7484324
  53.6072120  18.9502938  25.6326047  53.7488223  18.1552121  24.9439628
  54.5223203  19.1894314  26.6526949  55.4424928  20.2555294  28.5409606
  55.1298352  19.7241133  29.4331103  55.7522471  21.2794963  28.7177914
  55.7794337  18.4463593  26.9748670  56.3228592  18.2163681  26.0647429
  55.5285898  17.5800741  27.5757939  56.4817618  19.4871182  27.7884314
  56.9179296  20.1282265  27.1416750  57.1719174  19.0826467  28.4037135
  53.4125046  19.9977443  26.5388285  56.3093622  23.2465071  25.1214033
  55.1962928  24.0750581  25.0239103  55.0421877  24.8690314  25.7117445
  54.2740218  23.8495768  24.0042670  53.4192216  24.4728238  23.9148523
  54.4673400  22.8054297  23.1001427  53.7596221  22.6384914  22.3272903
  55.5857076  21.9801570  23.2114626  55.7273179  21.1850754  22.5228207
  56.5008159  22.2192946  24.2315528  57.4209884  23.2853927  26.1198185
  57.1083308  22.7539765  27.0119682  57.7307427  24.3093595  26.2966493
  57.7579293  21.4762226  24.5537248  58.3013548  21.2462314  23.6436008
  57.5070854  20.6099373  25.1546517  58.4602574  22.5169814  25.3672893
  58.8964252  23.1580897  24.7205329  59.1504130  22.1125099  25.9825714
  55.3910002  23.0276075  24.1176865  31.6919246  36.7956253  61.1080179
  30.5788552  37.6241762  61.0105250  30.4247501  38.4181496  61.6983592
  29.6565842  37.3986950  59.9908817  28.8017841  38.0219420  59.9014670
  29.8499024  36.3545478  59.0867574  29.1421845  36.1876096  58.3139049
  30.9682700  35.5292752  59.1980772  31.1098803  34.7341935  58.5094353
  31.8833783  35.7684127  60.2181675  32.8035508  36.8345108  62.1064332
  32.4908932  36.3030947  62.9985829  33.1133051  37.8584777  62.2832640
  33.1404917  35.0253407  60.5403395  33.6839172  34.7953495  59.6302154
  32.8896478  34.1590554  61.1412664  33.8428198  36.0660996  61.3539040
  34.2789876  36.7072079  60.7071476  34.5329754  35.6616281  61.9691860
  30.7735626  36.5767257  60.1043011  33.6704202  39.8254885  58.6868758
  32.5573508  40.6540395  58.5893828  32.4032457  41.4480128  59.2772171
  31.6350798  40.4285582  57.5697395  30.7802796  41.0518052  57.4803248
  31.8283980  39.3844110  56.6656153  31.1206801  39.2174728  55.8927628
  32.9467656  38.5591384  56.7769351  33.0883759  37.7640567  56.0882932
  33.8618739  38.7982760  57.7970253  34.7820464  39.8643740  59.6852910
  34.4693888  39.3329579  60.5774407  35.0918007  40.8883409  59.8621218
  35.1189873  38.0552039  58.1191973  35.6624128  37.8252127  57.2090733
  34.8681434  37.1889187  58.7201243  35.8213154  39.0959628  58.9327618
  36.2574832  39.7370711  58.2860054  36.5114710  38.6914913  59.5480439
  32.7520582  39.6065890  57.6831590  43.5628981  54.9748046  46.5811651
  42.4498287  55.8033556  46.4836721  42.2957237  56.5973289  47.1715064
  41.5275577  55.5778743  45.4640288  40.6727576  56.2011213  45.3746141
  41.7208760  54.5337272  44.5599046  41.0131581  54.3667889  43.7870521
  42.8392435  53.7084545  44.6712244  42.9808538  52.9133729  43.9825825
  43.7543518  53.9475921  45.6913146  44.6745244  55.0136902  47.5795803
  44.3618667  54.4822740  48.4717300  44.9842786  56.0376570  47.7564111
  45.0114652  53.2045201  46.0134866  45.5548907  52.9745289  45.1033626
  44.7606214  52.3382348  46.6144136  45.7137934  54.2452789  46.8270511
  46.1499612  54.8863872  46.1802947  46.4039489  53.8408074  47.4423332
  42.6445361  54.7559051  45.5774482  31.1748748  28.3949301  58.0022553
  30.0618054  29.2234811  57.9047623  29.9077003  30.0174544  58.5925965
  29.1395344  28.9979998  56.8851190  28.2847343  29.6212468  56.7957043
  29.3328526  27.9538527  55.9809947  28.6251347  27.7869144  55.2081423
  30.4512202  27.1285800  56.0923146  30.5928305  26.3334984  55.4036727
  31.3663285  27.3677176  57.1124048  32.2865010  28.4338157  59.0006705
  31.9738434  27.9023995  59.8928202  32.5962553  29.4577825  59.1775013
  32.6234419  26.6246456  57.4345768  33.1668674  26.3946544  56.5244528
  32.3725980  25.7583603  58.0355037  33.3257700  27.6654045  58.2481413
  33.7619378  28.3065127  57.6013849  34.0159256  27.2609329  58.8634234
  30.2565128  28.1760306  56.9985385  33.1533704  31.4247934  55.5811131
  32.0403010  32.2533443  55.4836202  31.8861959  33.0473177  56.1714544
  31.1180300  32.0278631  54.4639769  30.2632299  32.6511100  54.3745622
  31.3113482  30.9837159  53.5598526  30.6036303  30.8167776  52.7870001
  32.4297158  30.1584432  53.6711725  32.5713261  29.3633616  52.9825305
  33.3448241  30.3975808  54.6912627  34.2649966  31.4636789  56.5795284
  33.9523390  30.9322628  57.4716781  34.5747509  32.4876458  56.7563592
  34.6019375  29.6545088  55.0134347  35.1453630  29.4245176  54.1033106
  34.3510936  28.7882235  55.6143616  35.3042656  30.6952677  55.8269992
  35.7404334  31.3363759  55.1802428  35.9944212  30.2907962  56.4422813
  32.2350084  31.2058938  54.5773964  45.0243439  49.6039727  41.0542603
  43.9112745  50.4325236  40.9567673  43.7571694  51.2264970  41.6446016
  42.9890035  50.2070424  39.9371241  42.1342034  50.8302894  39.8477093
  43.1823218  49.1628952  39.0329998  42.4746039  48.9959570  38.2601473
  44.3006893  48.3376226  39.1443196  44.4422996  47.5425409  38.4556777
  45.2157976  48.5767602  40.1644098  46.1359702  49.6428582  42.0526755
  45.8233125  49.1114421  42.9448252  46.4457244  50.6668251  42.2295063
  46.4729110  47.8336881  40.4865818  47.0163365  47.6036969  39.5764578
  46.2220672  46.9674029  41.0875088  47.1752392  48.8744470  41.3001463
  47.6114070  49.5155553  40.6533899  47.8653947  48.4699755  41.9154284
  44.1059819  49.3850731  40.0505434  47.0028395  52.6338359  38.6331182
  45.8897701  53.4623869  38.5356252  45.7356650  54.2563602  39.2234594
  44.9674991  53.2369056  37.5159819  44.1126990  53.8601526  37.4265672
  45.1608174  52.1927585  36.6118576  44.4530994  52.0258202  35.8390052
  46.2791849  51.3674858  36.7231775  46.4207952  50.5724041  36.0345356
  47.1942932  51.6066234  37.7432677  48.1144658  52.6727215  39.6315334
  47.8018081  52.1413053  40.5236831  48.4242200  53.6966883  39.8083642
  48.4514066  50.8635514  38.0654397  48.9948321  50.6335601  37.1553157
  48.2005628  49.9972661  38.6663666  49.1537347  51.9043102  38.8790042
  49.5899026  52.5454185  38.2322478  49.8438903  51.4998387  39.4942863
  46.0844775  52.4149364  37.6294014  32.6363206  23.0240982  52.4753505
  31.5232512  23.8526491  52.3778575  31.3691461  24.6466225  53.0656917
  30.6009802  23.6271679  51.3582142  29.7461801  24.2504149  51.2687995
  30.7942984  22.5830207  50.4540899  30.0865805  22.4160825  49.6812375
  31.9126660  21.7577481  50.5654098  32.0542763  20.9626664  49.8767679
  32.8277743  21.9968857  51.5855000  33.7479468  23.0629837  53.4737657
  33.4352892  22.5315676  54.3659154  34.0577011  24.0869506  53.6505965
  34.0848877  21.2538136  51.9076720  34.6283132  21.0238224  50.9975480
  33.8340438  20.3875284  52.5085990  34.7872158  22.2945725  52.7212365
  35.2233836  22.9356808  52.0744801  35.4773714  21.8901010  53.3365186
  31.7179586  22.8051986  51.4716337  34.6148162  26.0539614  50.0542083
  33.5017468  26.8825124  49.9567154  33.3476417  27.6764857  50.6445496
  32.5794758  26.6570311  48.9370721  31.7246756  27.2802781  48.8476574
  32.7727940  25.6128840  48.0329478  32.0650761  25.4459457  47.2600953
  33.8911616  24.7876113  48.1442677  34.0327719  23.9925297  47.4556258
  34.8062699  25.0267489  49.1643579  35.7264424  26.0928470  51.0526236
  35.4137848  25.5614308  51.9447733  36.0361967  27.1168138  51.2294544
  36.0633833  24.2836769  49.4865299  36.6068088  24.0536857  48.5764058
  35.8125394  23.4173916  50.0874568  36.7657114  25.3244357  50.3000944
  37.2018792  25.9655440  49.6533380  37.4558670  24.9199642  50.9153765
  33.6964542  25.8350618  49.0504915  48.4642853  47.2630040  33.1062134
  47.3512159  48.0915549  33.0087204  47.1971108  48.8855283  33.6965546
  46.4289449  47.8660737  31.9890771  45.5741448  48.4893207  31.8996624
  46.6222632  46.8219265  31.0849528  45.9145452  46.6549883  30.3121004
  47.7406307  45.9966539  31.1962727  47.8822410  45.2015722  30.5076308
  48.6557390  46.2357915  32.2163629  49.5759116  47.3018895  34.1046286
  49.2632539  46.7704734  34.9967783  49.8856658  48.3258564  34.2814594
  49.9128524  45.4927194  32.5385349  50.4562779  45.2627282  31.6284109
  49.6620085  44.6264342  33.1394618  50.6151805  46.5334783  33.3520994
  51.0513484  47.1745866  32.7053430  51.3053361  46.1290068  33.9673815
  47.5459233  47.0441044  32.1024965  50.4427809  50.2928672  30.6850712
  49.3297115  51.1214182  30.5875783  49.1756064  51.9153915  31.2754125
  48.4074405  50.8959369  29.5679350  47.5526404  51.5191839  29.4785203
  48.6007588  49.8517898  28.6638107  47.8930408  49.6848515  27.8909582
  49.7191263  49.0265171  28.7751306  49.8607366  48.2314354  28.0864887
  50.6342346  49.2656547  29.7952208  51.5544071  50.3317527  31.6834865
  51.2417495  49.8003366  32.5756362  51.8641614  51.3557196  31.8603173
  51.8913480  48.5225827  30.1173928  52.4347735  48.2925914  29.2072687
  51.6405041  47.6562974  30.7183197  52.5936761  49.5633415  30.9309573
  53.0298439  50.2044498  30.2842009  53.2838317  49.1588700  31.5462394
  49.5244189  50.0739677  29.6813545  36.0762619  20.6831295  44.5273036
  34.9631926  21.5116804  44.4298106  34.8090875  22.3056538  45.1176448
  34.0409216  21.2861992  43.4101673  33.1861214  21.9094462  43.3207526
  34.2342398  20.2420520  42.5060430  33.5265219  20.0751138  41.7331905
  35.3526074  19.4167794  42.6173629  35.4942177  18.6216977  41.9287210
  36.2677157  19.6559170  43.6374531  37.1878882  20.7220150  45.5257188
  36.8752306  20.1905989  46.4178685  37.4976425  21.7459819  45.7025496
  37.5248291  18.9128449  43.9596251  38.0682546  18.6828537  43.0495010
  37.2739852  18.0465597  44.5605520  38.2271572  19.9536038  44.7731896
  38.6633250  20.5947121  44.1264332  38.9173128  19.5491323  45.3884717
  35.1579000  20.4642299  43.5235868  38.0547575  23.7129927  42.1061614
  36.9416882  24.5415437  42.0086684  36.7875831  25.3355170  42.6965027
  36.0194171  24.3160624  40.9890252  35.1646170  24.9393094  40.8996104
  36.2127354  23.2719153  40.0849009  35.5050175  23.1049770  39.3120484
  37.3311029  22.4466426  40.1962207  37.4727133  21.6515609  39.5075788
  38.2462112  22.6857802  41.2163109  39.1663838  23.7518782  43.1045766
  38.8537262  23.2204621  43.9967263  39.4761380  24.7758451  43.2814074
  39.5033247  21.9427082  41.5384830  40.0467502  21.7127169  40.6283589
  39.2524808  21.0764229  42.1394099  40.2056528  22.9834670  42.3520474
  40.6418206  23.6245753  41.7052910  40.8958084  22.5789955  42.9673295
  37.1363956  23.4940931  41.1024446  49.9257311  41.8921721  27.5793086
  48.8126617  42.7207230  27.4818156  48.6585566  43.5146964  28.1696498
  47.8903907  42.4952418  26.4621723  47.0355906  43.1184887  26.3727576
  48.0837090  41.4510946  25.5580480  47.3759910  41.2841563  24.7851956
  49.2020765  40.6258219  25.6693679  49.3436868  39.8307403  24.9807260
  50.1171848  40.8649595  26.6894581  51.0373573  41.9310576  28.5777238
  50.7246997  41.3996415  29.4698735  51.3471116  42.9550245  28.7545546
  51.3742982  40.1218875  27.0116301  51.9177237  39.8918963  26.1015061
  51.1234543  39.2556022  27.6125571  52.0766263  41.1626464  27.8251946
  52.5127941  41.8037546  27.1784382  52.7667819  40.7581749  28.4404767
  49.0073691  41.6732725  26.5755918  39.5162033  18.3421608  36.5792566
  38.4031339  19.1707117  36.4817636  38.2490289  19.9646851  37.1695979
  37.4808629  18.9452305  35.4621204  36.6260628  19.5684775  35.3727056
  37.6741812  17.9010833  34.5579961  36.9664633  17.7341451  33.7851436
  38.7925487  17.0758107  34.6693159  38.9341590  16.2807290  33.9806740
  39.7076570  17.3149483  35.6894061  40.6278296  18.3810463  37.5776718
  40.3151719  17.8496302  38.4698216  40.9375838  19.4050132  37.7545026
  40.9647705  16.5718762  36.0115782  41.5081959  16.3418850  35.1014541
  40.7139266  15.7055910  36.6125051  41.6670986  17.6126351  36.8251426
  42.1032664  18.2537434  36.1783862  42.3572542  17.2081636  37.4404247
  38.5978413  18.1232612  35.5755398  41.4946989  21.3720240  34.1581145
  40.3816295  22.2005750  34.0606215  40.2275245  22.9945483  34.7484557
  39.4593585  21.9750937  33.0409782  38.6045584  22.5983407  32.9515635
  39.6526768  20.9309466  32.1368539  38.9449589  20.7640083  31.3640015
  40.7710443  20.1056739  32.2481738  40.9126546  19.3105922  31.5595319
  41.6861526  20.3448115  33.2682640  42.6063252  21.4109095  35.1565297
  42.2936675  20.8794934  36.0486794  42.9160794  22.4348764  35.3333605
  42.9432660  19.6017395  33.5904360  43.4866915  19.3717482  32.6803120
  42.6924222  18.7354542  34.1913630  43.6455942  20.6424983  34.4040005
  44.0817620  21.2836066  33.7572441  44.3357498  20.2380268  35.0192826
  40.5763369  21.1531244  33.1543977  49.4086813  33.4914769  24.4735459
  48.2956119  34.3200279  24.3760530  48.1415068  35.1140012  25.0638872
  47.3733409  34.0945466  23.3564097  46.5185408  34.7177936  23.2669950
  47.5666592  33.0503994  22.4522854  46.8589412  32.8834612  21.6794329
  48.6850267  32.2251268  22.5636052  48.8266370  31.4300451  21.8749633
  49.6001350  32.4642644  23.5836955  50.5203075  33.5303624  25.4719612
  50.2076499  32.9989463  26.3641109  50.8300618  34.5543293  25.6487920
  50.8572484  31.7211923  23.9058675  51.4006739  31.4912011  22.9957434
  50.6064045  30.8549071  24.5067944  51.5595765  32.7619512  24.7194320
  51.9957444  33.4030595  24.0726756  52.2497321  32.3574797  25.3347140
  48.4903193  33.2725774  23.4698291  51.3871769  36.5213401  22.0524038
  50.2741075  37.3498911  21.9549108  50.1200024  38.1438644  22.6427451
  49.3518365  37.1244098  20.9352675  48.4970364  37.7476568  20.8458528
  49.5451548  36.0802627  20.0311433  48.8374368  35.9133244  19.2582908
  50.6635223  35.2549900  20.1424631  50.8051326  34.4599084  19.4538212
  51.5786306  35.4941276  21.1625533  52.4988031  36.5602257  23.0508190
  52.1861455  36.0288095  23.9429687  52.8085574  37.5841925  23.2276498
  52.8357440  34.7510556  21.4847253  53.3791695  34.5210644  20.5746013
  52.5849001  33.8847703  22.0856523  53.5380721  35.7918145  22.2982898
  53.9742399  36.4329227  21.6515334  54.2282277  35.3873429  22.9135719
  50.4688149  36.3024406  21.0486870  42.9561447  16.0011921  28.6312097
  41.8430753  16.8297430  28.5337167  41.6889703  17.6237164  29.2215510
  40.9208043  16.6042618  27.5140734  40.0660042  17.2275088  27.4246587
  41.1141226  15.5601146  26.6099492  40.4064047  15.3931764  25.8370967
  42.2324901  14.7348420  26.7212690  42.3741004  13.9397603  26.0326271
  43.1475984  14.9739795  27.7413592  44.0677710  16.0400776  29.6296249
  43.7551133  15.5086615  30.5217746  44.3775252  17.0640445  29.8064557
  44.4047118  14.2309075  28.0635312  44.9481373  14.0009163  27.1534072
  44.1538680  13.3646222  28.6644582  45.1070400  15.2716664  28.8770957
  45.5432078  15.9127747  28.2303393  45.7971955  14.8671949  29.4923778
  42.0377827  15.7822925  27.6274928  44.9346403  19.0310553  26.2100676
  43.8215709  19.8596063  26.1125746  43.6674658  20.6535796  26.8004088
  42.8992999  19.6341250  25.0929313  42.0444998  20.2573720  25.0035166
  43.0926182  18.5899778  24.1888070  42.3849003  18.4230396  23.4159545
  44.2109857  17.7647052  24.3001269  44.3525960  16.9696235  23.6114850
  45.1260940  18.0038428  25.3202171  46.0462666  19.0699408  27.2084828
  45.7336089  18.5385247  28.1006325  46.3560208  20.0939077  27.3853136
  46.3832074  17.2607707  25.6423891  46.9266329  17.0307795  24.7322650
  46.1323636  16.3944855  26.2433160  47.0855355  18.3015296  26.4559536
  47.5217034  18.9426379  25.8091972  47.7756911  17.8970581  27.0712357
  44.0162783  18.8121557  25.2063507  46.9131359  22.0609185  23.7889254
  45.8000665  22.8894695  23.6914324  45.6459614  23.6834428  24.3792667
  44.8777955  22.6639882  22.6717892  44.0229954  23.2872352  22.5823744
  45.0711138  21.6198411  21.7676649  44.3633958  21.4529028  20.9948124
  46.1894813  20.7945684  21.8789847  46.3310916  19.9994868  21.1903428
  47.1045896  21.0337060  22.8990749  48.0247622  22.0998041  24.7873406
  47.7121045  21.5683879  25.6794903  48.3345164  23.1237709  24.9641714
  48.3617030  20.2906340  23.2212470  48.9051285  20.0606428  22.3111229
  48.1108592  19.4243487  23.8221739  49.0640311  21.3313929  24.0348114
  49.5001990  21.9725011  23.3880550  49.7541867  20.9269213  24.6500935
  45.9947739  21.8420189  22.7852086  50.8701271  28.1206450  18.9466411
  49.7570577  28.9491959  18.8491482  49.6029526  29.7431693  19.5369824
  48.8347867  28.7237147  17.8295049  47.9799866  29.3469616  17.7400902
  49.0281050  27.6795675  16.9253806  48.3203870  27.5126293  16.1525281
  50.1464725  26.8542949  17.0367005  50.2880828  26.0592132  16.3480586
  51.0615808  27.0934324  18.0567907  51.9817533  28.1595305  19.9450564
  51.6690957  27.6281144  20.8372061  52.2915076  29.1834974  20.1218872
  52.3186942  26.3503604  18.3789627  52.8621197  26.1203692  17.4688386
  52.0678503  25.4840751  18.9798896  53.0210223  27.3911193  19.1925272
  53.4571901  28.0322276  18.5457708  53.7111779  26.9866478  19.8078093
  49.9517651  27.9017454  17.9429243  52.8486227  31.1505082  16.5254990
  51.7355533  31.9790591  16.4280060  51.5814482  32.7730325  17.1158403
  50.8132823  31.7535779  15.4083627  49.9584822  32.3768249  15.3189480
  51.0066005  30.7094307  14.5042385  50.2988826  30.5424925  13.7313860
  52.1249681  29.8841581  14.6155583  52.2665784  29.0890764  13.9269164
  53.0400764  30.1232957  15.6356485  53.9602489  31.1893937  17.5239142
  53.6475913  30.6579776  18.4160639  54.2700032  32.2133606  17.7007450
  54.2971898  29.3802236  15.9578205  54.8406153  29.1502324  15.0476965
  54.0463459  28.5139384  16.5587475  54.9995179  30.4209825  16.7713850
  55.4356857  31.0620908  16.1246286  55.6896735  30.0165110  17.3866671
  51.9302607  30.9316086  15.5217821  24.2741939  38.6398999  57.3543979
  23.1611245  39.4684509  57.2569050  23.0070194  40.2624242  57.9447392
  22.2388535  39.2429696  56.2372617  21.3840534  39.8662166  56.1478470
  22.4321718  38.1988225  55.3331374  21.7244538  38.0318842  54.5602849
  23.5505393  37.3735498  55.4444572  23.6921496  36.5784681  54.7558153
  24.4656476  37.6126874  56.4645475  25.3858202  38.6787854  58.3528132
  25.0731625  38.1473693  59.2449629  25.6955744  39.7027523  58.5296440
  25.7227610  36.8696154  56.7867195  26.2661865  36.6396241  55.8765954
  25.4719172  36.0033301  57.3876464  26.4250891  37.9103742  57.6002840
  26.8612570  38.5514825  56.9535276  27.1152447  37.5059027  58.2155660
  23.3558319  38.4210003  56.3506811  26.2526895  41.6697631  54.9332558
  25.1396201  42.4983141  54.8357628  24.9855150  43.2922874  55.5235971
  24.2173491  42.2728329  53.8161195  23.3625490  42.8960798  53.7267048
  24.4106674  41.2286857  52.9119953  23.7029494  41.0617474  52.1391428
  25.5290349  40.4034130  53.0233151  25.6706452  39.6083314  52.3346732
  26.4441432  40.6425506  54.0434053  27.3643158  41.7086487  55.9316710
  27.0516581  41.1772325  56.8238207  27.6740700  42.7326156  56.1085018
  27.7012566  39.8994786  54.3655773  28.2446821  39.6694874  53.4554533
  27.4504127  39.0331933  54.9665043  28.4035847  40.9402375  55.1791418
  28.8397526  41.5813457  54.5323854  29.0937403  40.5357659  55.7944239
  25.3343275  41.4508636  53.9295390  32.1881763  50.7593528  47.6698294
  31.0751069  51.5879038  47.5723364  30.9210018  52.3818771  48.2601706
  30.1528359  51.3624225  46.5526931  29.2980358  51.9856695  46.4632784
  30.3461541  50.3182753  45.6485688  29.6384362  50.1513371  44.8757164
  31.4645217  49.4930027  45.7598887  31.6061320  48.6979210  45.0712468
  32.3796300  49.7321403  46.7799789  33.2998025  50.7982383  48.6682446
  32.9871449  50.2668222  49.5603943  33.6095568  51.8222052  48.8450754
  33.6367434  48.9890682  47.1021509  34.1801689  48.7590770  46.1920269
  33.3858995  48.1227830  47.7030778  34.3390715  50.0298271  47.9157154
  34.7752393  50.6709354  47.2689590  35.0292271  49.6253556  48.5309975
  31.2698143  50.5404532  46.6661126  34.1666719  53.7892160  45.2486872
  33.0536025  54.6177670  45.1511943  32.8994974  55.4117403  45.8390285
  32.1313315  54.3922857  44.1315510  31.2765313  55.0155327  44.0421363
  32.3246497  53.3481386  43.2274267  31.6169318  53.1812003  42.4545742
  33.4430173  52.5228659  43.3387466  33.5846276  51.7277843  42.6501047
  34.3581256  52.7620035  44.3588368  35.2782981  53.8281016  46.2471025
  34.9656405  53.2966854  47.1392522  35.5880524  54.8520684  46.4239333
  35.6152390  52.0189315  44.6810088  36.1586645  51.7889403  43.7708847
  35.3643951  51.1526462  45.2819357  36.3175671  53.0596904  45.4945733
  36.7537349  53.7007986  44.8478169  37.0077227  52.6552188  46.1098554
  33.2483099  53.5703164  44.2449704  36.1451674  56.8190793  42.8275451
  35.0320981  57.6476302  42.7300521  34.8779930  58.4416036  43.4178864
  34.1098271  57.4221490  41.7104089  33.2550269  58.0453959  41.6209941
  34.3031453  56.3780018  40.8062846  33.5954274  56.2110635  40.0334321
  35.4215129  55.5527291  40.9176044  35.5631232  54.7576475  40.2289625
  36.3366212  55.7918667  41.9376946  37.2567937  56.8579648  43.8259603
  36.9441361  56.3265487  44.7181100  37.5665480  57.8819317  44.0027911
  37.5937346  55.0487947  42.2598666  38.1371601  54.8188035  41.3497426
  37.3428907  54.1825094  42.8607936  38.2960627  56.0895536  43.0734311
  38.7322305  56.7306618  42.4266747  38.9862183  55.6850821  43.6887132
  35.2268055  56.6001797  41.8238282  23.7571441  30.2392048  54.2486353
  22.6440747  31.0677557  54.1511423  22.4899696  31.8617291  54.8389765
  21.7218037  30.8422745  53.1314990  20.8670036  31.4655214  53.0420843
  21.9151220  29.7981273  52.2273747  21.2074040  29.6311890  51.4545223
  23.0334895  28.9728546  52.3386946  23.1750998  28.1777730  51.6500527
  23.9485978  29.2119922  53.3587848  24.8687704  30.2780903  55.2470505
  24.5561127  29.7466742  56.1392002  25.1785246  31.3020572  55.4238813
  25.2057112  28.4689202  53.6809568  25.7491367  28.2389290  52.7708328
  24.9548674  27.6026349  54.2818837  25.9080393  29.5096791  54.4945213
  26.3442072  30.1507873  53.8477649  26.5981949  29.1052076  55.1098034
  22.8387821  30.0203052  53.2449185  25.7356397  33.2690680  51.8274931
  24.6225703  34.0976189  51.7300002  24.4684652  34.8915923  52.4178344
  23.7002993  33.8721377  50.7103569  22.8454992  34.4953847  50.6209422
  23.8936176  32.8279905  49.8062326  23.1858996  32.6610523  49.0333801
  25.0119851  32.0027179  49.9175525  25.1535954  31.2076362  49.2289106
  25.9270934  32.2418554  50.9376427  26.8472660  33.3079535  52.8259084
  26.5346083  32.7765374  53.7180581  27.1570202  34.3319204  53.0027392
  27.1842068  31.4987834  51.2598147  27.7276323  31.2687922  50.3496906
  26.9333630  30.6324981  51.8607416  27.8865349  32.5395423  52.0733792
  28.3227028  33.1806506  51.4266228  28.5766905  32.1350708  52.6886613
  24.8172777  33.0501684  50.8237764  39.5851088  54.4781106  34.8794982
  38.4720394  55.3066615  34.7820052  38.3179344  56.1006348  35.4698394
  37.5497684  55.0811803  33.7623619  36.6949683  55.7044272  33.6729472
  37.7430867  54.0370331  32.8582376  37.0353688  53.8700948  32.0853852
  38.8614542  53.2117604  32.9695575  39.0030645  52.4166788  32.2809156
  39.7765625  53.4508980  33.9896477  40.6967351  54.5169961  35.8779134
  40.3840774  53.9855800  36.7700631  41.0064893  55.5409630  36.0547442
  41.0336760  52.7078260  34.3118197  41.5771014  52.4778348  33.4016957
  40.7828321  51.8415407  34.9127466  41.7360041  53.7485849  35.1253842
  42.1721719  54.3896931  34.4786278  42.4261597  53.3441134  35.7406663
  38.6667468  54.2592109  33.8757814  25.2185899  24.8683728  48.7217305
  24.1055205  25.6969238  48.6242375  23.9514154  26.4908971  49.3120717
  23.1832495  25.4714425  47.6045942  22.3284494  26.0946895  47.5151795
  23.3765678  24.4272954  46.7004700  22.6688498  24.2603571  45.9276175
  24.4949353  23.6020227  46.8117898  24.6365456  22.8069411  46.1231479
  25.4100436  23.8411603  47.8318800  26.3302162  24.9072584  49.7201457
  26.0175585  24.3758422  50.6122954  26.6399704  25.9312252  49.8969765
  26.6671570  23.0980883  48.1540520  27.2105825  22.8680971  47.2439280
  26.4163132  22.2318030  48.7549790  27.3694851  24.1388472  48.9676165
  27.8056530  24.7799554  48.3208601  28.0596407  23.7343756  49.5828986
  24.3002279  24.6494732  47.7180136  27.1970855  27.8982361  46.3005883
  26.0840161  28.7267870  46.2030954  25.9299110  29.5207604  46.8909296
  25.1617451  28.5013058  45.1834521  24.3069450  29.1245527  45.0940374
  25.3550634  27.4571586  44.2793278  24.6473454  27.2902203  43.5064753
  26.4734309  26.6318859  44.3906477  26.6150412  25.8368043  43.7020058
  27.3885392  26.8710235  45.4107379  28.3087118  27.9371216  47.2990036
  27.9960541  27.4057055  48.1911533  28.6184660  28.9610885  47.4758344
  28.6456526  26.1279515  45.7329099  29.1890781  25.8979603  44.8227858
  28.3948087  25.2616662  46.3338368  29.3479807  27.1687104  46.5464744
  29.7841486  27.8098186  45.8997180  30.0381363  26.7642389  47.1617565
  26.2787235  27.6793365  45.2968715  41.0465546  49.1072786  29.3525934
  39.9334852  49.9358296  29.2551004  39.7793802  50.7298029  29.9429346
  39.0112142  49.7103483  28.2354571  38.1564141  50.3335953  28.1460424
  39.2045325  48.6662012  27.3313328  38.4968146  48.4992629  26.5584804
  40.3229000  47.8409285  27.4426527  40.4645103  47.0458468  26.7540108
  41.2380083  48.0800661  28.4627429  42.1581809  49.1461642  30.3510086
  41.8455232  48.6147480  31.2431583  42.4679351  50.1701310  30.5278394
  42.4951218  47.3369941  28.7849149  43.0385472  47.1070028  27.8747909
  42.2442779  46.4707088  29.3858418  43.1974499  48.3777529  29.5984794
  43.6336177  49.0188612  28.9517230  43.8876055  47.9732814  30.2137615
  40.1281926  48.8883790  28.3488765  43.0250502  52.1371419  26.9314512
  41.9119808  52.9656928  26.8339583  41.7578758  53.7596661  27.5217925
  40.9897098  52.7402116  25.8143150  40.1349097  53.3634585  25.7249003
  41.1830281  51.6960644  24.9101907  40.4753102  51.5291261  24.1373382
  42.3013956  50.8707917  25.0215106  42.4430059  50.0757101  24.3328687
  43.2165039  51.1099293  26.0416008  44.1366765  52.1760274  27.9298665
  43.8240188  51.6446113  28.8220162  44.4464307  53.1999943  28.1066973
  44.4736173  50.3668573  26.3637728  45.0170428  50.1368661  25.4536487
  44.2227735  49.5005720  26.9646997  45.1759455  51.4076162  27.1773373
  45.6121133  52.0487244  26.5305809  45.8661010  51.0031446  27.7926194
  42.1066882  51.9182423  25.9277345  28.6585313  22.5274041  40.7736836
  27.5454619  23.3559551  40.6761906  27.3913568  24.1499284  41.3640248
  26.6231909  23.1304738  39.6565473  25.7683908  23.7537208  39.5671326
  26.8165092  22.0863267  38.7524230  26.1087912  21.9193884  37.9795705
  27.9348767  21.2610540  38.8637429  28.0764870  20.4659724  38.1751010
  28.8499850  21.5001916  39.8838331  29.7701575  22.5662897  41.7720988
  29.4574999  22.0348735  42.6642485  30.0799118  23.5902565  41.9489296
  30.1070984  20.7571196  40.2060051  30.6505239  20.5271284  39.2958810
  29.8562545  19.8908343  40.8069320  30.8094265  21.7978784  41.0195696
  31.2455943  22.4389867  40.3728132  31.4995821  21.3934069  41.6348517
  27.7401693  22.3085046  39.7699668  42.5080004  43.7364467  23.8256886
  41.3949310  44.5649976  23.7281956  41.2408260  45.3589710  24.4160298
  40.4726600  44.3395164  22.7085523  39.6178599  44.9627634  22.6191376
  40.6659783  43.2953692  21.8044281  39.9582604  43.1284310  21.0315756
  41.7843458  42.4700966  21.9157479  41.9259561  41.6750149  21.2271060
  42.6994541  42.7092342  22.9358381  43.6196267  43.7753322  24.8241038
  43.3069690  43.2439161  25.7162535  43.9293809  44.7992991  25.0009346
  43.9565675  41.9661621  23.2580101  44.4999930  41.7361709  22.3478861
  43.7057237  41.0998769  23.8589371  44.6588957  43.0069210  24.0715746
  45.0950635  43.6480293  23.4248182  45.3490512  42.6024495  24.6868567
  41.5896384  43.5175471  22.8219717  44.4864960  46.7663099  21.4045465
  43.3734266  47.5948609  21.3070535  43.2193215  48.3888342  21.9948877
  42.4511556  47.3693796  20.2874102  41.5963555  47.9926266  20.1979955
  42.6444739  46.3252325  19.3832859  41.9367560  46.1582942  18.6104334
  43.7628414  45.4999598  19.4946058  43.9044517  44.7048781  18.8059639
  44.6779497  45.7390974  20.5146960  45.5981223  46.8051954  22.4029617
  45.2854646  46.2737793  23.2951114  45.9078765  47.8291623  22.5797925
  45.9350631  44.9960254  20.8368680  46.4784886  44.7660341  19.9267439
  45.6842193  44.1297401  21.4377949  46.6373912  46.0367842  21.6504325
  47.0735591  46.6778925  21.0036761  47.3275468  45.6323127  22.2657146
  43.5681340  46.5474104  20.4008296  32.0984727  20.1864354  32.8256366
  30.9854033  21.0149864  32.7281436  30.8312982  21.8089597  33.4159779
  30.0631323  20.7895051  31.7085004  29.2083322  21.4127521  31.6190856
  30.2564505  19.7453580  30.8043761  29.5487326  19.5784197  30.0315236
  31.3748181  18.9200853  30.9156959  31.5164284  18.1250036  30.2270540
  32.2899264  19.1592229  31.9357861  33.2100989  20.2253210  33.8240519
  32.8974413  19.6939048  34.7162016  33.5198532  21.2492878  34.0008827
  33.5470398  18.4161509  32.2579582  34.0904653  18.1861596  31.3478341
  33.2961959  17.5498656  32.8588851  34.2493679  19.4569097  33.0715226
  34.6855357  20.0980180  32.4247662  34.9395235  19.0524382  33.6868047
  31.1801107  19.9675359  31.8219198  34.0769683  23.2162986  30.4044945
  32.9638989  24.0448496  30.3070015  32.8097938  24.8388229  30.9948357
  32.0416279  23.8193684  29.2873582  31.1868277  24.4426153  29.1979435
  32.2349461  22.7752212  28.3832340  31.5272282  22.6082829  27.6103815
  33.3533137  21.9499485  28.4945538  33.4949240  21.1548669  27.8059119
  34.2684220  22.1890861  29.5146440  35.1885945  23.2551842  31.4029097
  34.8759369  22.7237680  32.2950594  35.4983488  24.2791511  31.5797405
  35.5255354  21.4460141  29.8368160  36.0689609  21.2160229  28.9266920
  35.2746915  20.5797288  30.4377430  36.2278635  22.4867730  30.6503805
  36.6640313  23.1278812  30.0036241  36.9180191  22.0823014  31.2656626
  33.1586063  22.9973990  29.4007777  41.9909506  35.3357515  20.7199259
  40.8778812  36.1643025  20.6224330  40.7237762  36.9582758  21.3102672
  39.9556102  35.9388213  19.6027897  39.1008101  36.5620682  19.5133750
  40.1489285  34.8946741  18.6986654  39.4412106  34.7277358  17.9258129
  41.2672960  34.0694014  18.8099853  41.4089063  33.2743198  18.1213433
  42.1824043  34.3085390  19.8300755  43.1025769  35.3746371  21.7183412
  42.7899192  34.8432209  22.6104909  43.4123311  36.3986040  21.8951720
  43.4395177  33.5654670  20.1522475  43.9829432  33.3354758  19.2421234
  43.1886739  32.6991817  20.7531744  44.1418459  34.6062259  20.9658120
  44.5780137  35.2473341  20.3190556  44.8320014  34.2017543  21.5810940
  41.0725886  35.1168519  19.7162092  43.9694462  38.3656148  18.2987838
  42.8563768  39.1941657  18.2012908  42.7022717  39.9881391  18.8891251
  41.9341058  38.9686845  17.1816475  41.0793057  39.5919314  17.0922328
  42.1274241  37.9245373  16.2775233  41.4197062  37.7575990  15.5046708
  43.2457916  37.0992647  16.3888431  43.3874019  36.3041830  15.7002012
  44.1608999  37.3384022  17.4089333  45.0810725  38.4045003  19.2971990
  44.7684148  37.8730842  20.1893487  45.3908267  39.4284672  19.4740298
  45.4180133  36.5953302  17.7311053  45.9614388  36.3653390  16.8209813
  45.1671695  35.7290449  18.3320323  46.1203415  37.6360891  18.5446698
  46.5565093  38.2771973  17.8979134  46.8104970  37.2316176  19.1599519
  43.0510842  38.1467152  17.2950669  35.5384140  17.8454667  24.8775897
  34.4253447  18.6740177  24.7800967  34.2712396  19.4679910  25.4679310
  33.5030737  18.4485364  23.7604534  32.6482735  19.0717834  23.6710387
  33.6963919  17.4043893  22.8563292  32.9886740  17.2374510  22.0834767
  34.8147595  16.5791166  22.9676490  34.9563698  15.7840349  22.2790071
  35.7298678  16.8182542  23.9877392  36.6500403  17.8843522  25.8760049
  36.3373827  17.3529361  26.7681546  36.9597946  18.9083191  26.0528357
  36.9869812  16.0751822  24.3099112  37.5304067  15.8451909  23.3997872
  36.7361373  15.2088969  24.9108382  37.6893093  17.1159410  25.1234757
  38.1254771  17.7570493  24.4767193  38.3794649  16.7114695  25.7387578
  34.6200521  17.6265671  23.8738728  37.5169096  20.8753299  22.4564476
  36.4038403  21.7038809  22.3589546  36.2497352  22.4978542  23.0467888
  35.4815692  21.4783997  21.3393113  34.6267691  22.1016466  21.2498966
  35.6748875  20.4342525  20.4351870  34.9671696  20.2673142  19.6623345
  36.7932550  19.6089798  20.5465069  36.9348653  18.8138982  19.8578650
  37.7083633  19.8481174  21.5665971  38.6285359  20.9142155  23.4548628
  38.3158783  20.3827993  24.3470125  38.9382901  21.9381824  23.6316936
  38.9654768  19.1050454  21.8887691  39.5089022  18.8750542  20.9786450
  38.7146329  18.2387601  22.4896960  39.6678049  20.1458043  22.7023336
  40.1039727  20.7869125  22.0555772  40.3579605  19.7413327  23.3176157
  36.5985477  20.6564304  21.4527308  45.4308920  32.9947828  12.7718790
  44.3178226  33.8233338  12.6743860  44.1637175  34.6173071  13.3622203
  43.3955516  33.5978525  11.6547428  42.5407515  34.2210995  11.5653280
  43.5888699  32.5537054  10.7506185  42.8811519  32.3867671   9.9777660
  44.7072374  31.7284327  10.8619383  44.8488477  30.9333511  10.1732964
  45.6223457  31.9675703  11.8820285  46.5425183  33.0336684  13.7702942
  46.2298606  32.5022522  14.6624439  46.8522725  34.0576352  13.9471250
  46.8794591  31.2244983  12.2042005  47.4228846  30.9945071  11.2940765
  46.6286153  30.3582130  12.8051275  47.5817872  32.2652572  13.0177650
  48.0179551  32.9063654  12.3710086  48.2719428  31.8607856  13.6330471
  44.5125300  32.7758832  11.7681622  16.8564632  40.4841745  53.6007779
  15.7433938  41.3127255  53.5032850  15.5892888  42.1066988  54.1911192
  14.8211228  41.0872443  52.4836417  13.9663227  41.7104912  52.3942270
  15.0144411  40.0430971  51.5795174  14.3067232  39.8761588  50.8066649
  16.1328086  39.2178244  51.6908373  16.2744189  38.4227428  51.0021953
  17.0479169  39.4569620  52.7109275  17.9680895  40.5230601  54.5991932
  17.6554318  39.9916439  55.4913429  18.2778437  41.5470270  54.7760240
  18.3050304  38.7138900  53.0330995  18.8484558  38.4838988  52.1229754
  18.0541865  37.8476047  53.6340264  19.0073585  39.7546489  53.8466640
  19.4435263  40.3957571  53.1999076  19.6975141  39.3501773  54.4619461
  15.9381012  40.2652749  52.5970612  18.8349588  43.5140378  51.1796358
  17.7218894  44.3425887  51.0821428  17.5677844  45.1365621  51.7699771
  16.7996184  44.1171075  50.0624995  15.9448183  44.7403544  49.9730848
  16.9929367  43.0729603  49.1583753  16.2852188  42.9060220  48.3855228
  18.1113042  42.2476877  49.2696951  18.2529145  41.4526060  48.5810532
  19.0264125  42.4868252  50.2897853  19.9465851  43.5529233  52.1780510
  19.6339274  43.0215072  53.0702007  20.2563393  44.5768902  52.3548818
  20.2835260  41.7437532  50.6119573  20.8269514  41.5137620  49.7018333
  20.0326821  40.8774679  51.2128843  20.9858541  42.7845121  51.4255218
  21.4220219  43.4256203  50.7787654  21.6760097  42.3800406  52.0408039
  17.9165968  43.2951382  50.1759190  20.8134544  46.5439010  48.7584937
  19.7003850  47.3724519  48.6610007  19.5462800  48.1664253  49.3488349
  18.7781140  47.1469707  47.6413574  17.9233139  47.7702177  47.5519427
  18.9714323  46.1028235  46.7372331  18.2637144  45.9358853  45.9643806
  20.0897998  45.2775509  46.8485530  20.2314101  44.4824692  46.1599111
  21.0049081  45.5166885  47.8686432  21.9250807  46.5827865  49.7569089
  21.6124230  46.0513704  50.6490586  22.2348349  47.6067534  49.9337397
  22.2620215  44.7736164  48.1908152  22.8054470  44.5436252  47.2806912
  22.0111777  43.9073312  48.7917421  22.9643497  45.8143753  49.0043797
  23.4005175  46.4554836  48.3576233  23.6545052  45.4099038  49.6196618
  19.8950924  46.3250014  47.7547768  22.7919500  49.5737642  46.3373515
  21.6788806  50.4023152  46.2398585  21.5247755  51.1962885  46.9276928
  20.7566096  50.1768339  45.2202153  19.9018095  50.8000809  45.1308005
  20.9499279  49.1326868  44.3160910  20.2422100  48.9657485  43.5432385
  22.0682954  48.3074141  44.4274108  22.2099057  47.5123324  43.7387689
  22.9834037  48.5465517  45.4475010  23.9035763  49.6126497  47.3357667
  23.5909186  49.0812336  48.2279165  24.2133305  50.6366166  47.5125975
  24.2405171  47.8034797  45.7696731  24.7839426  47.5734884  44.8595490
  23.9896733  46.9371944  46.3706000  24.9428452  48.8442385  46.5832375
  25.3790131  49.4853468  45.9364811  25.6330008  48.4397670  47.1985196
  21.8735880  49.3548647  45.3336347  24.7704456  52.6036274  43.9162094
  23.6573762  53.4321784  43.8187164  23.5032711  54.2261517  44.5065506
  22.7351052  53.2066972  42.7990731  21.8803051  53.8299441  42.7096584
  22.9284235  52.1625500  41.8949488  22.2207055  51.9956117  41.1220964
  24.0467910  51.3372773  42.0062687  24.1884013  50.5421957  41.3176268
  24.9618993  51.5764149  43.0263589  25.8820719  52.6425130  44.9146246
  25.5694142  52.1110968  45.8067743  26.1918261  53.6664799  45.0914554
  26.2190127  50.8333429  43.3485309  26.7624382  50.6033517  42.4384069
  25.9681689  49.9670576  43.9494579  26.9213408  51.8741018  44.1620954
  27.3575087  52.5152100  43.5153390  27.6114964  51.4696302  44.7773775
  23.8520836  52.3847279  42.9124925  26.7489412  55.6334907  41.4950672
  25.6358718  56.4620416  41.3975743  25.4817667  57.2560150  42.0854085
  24.7136008  56.2365604  40.3779310  23.8588007  56.8598073  40.2885163
  24.9069191  55.1924132  39.4738067  24.1992011  55.0254749  38.7009542
  26.0252866  54.3671406  39.5851266  26.1668969  53.5720589  38.8964847
  26.9403949  54.6062781  40.6052168  27.8605675  55.6723762  42.4934825
  27.5479098  55.1409601  43.3856322  28.1703217  56.6963431  42.6703133
  28.1975083  53.8632061  40.9273888  28.7409338  53.6332149  40.0172647
  27.9466644  52.9969208  41.5283157  28.8998364  54.9039650  41.7409533
  29.3360043  55.5450732  41.0941969  29.5899920  54.4994935  42.3562354
  25.8305792  55.4145911  40.4913504  28.7274368  58.6633539  39.0739251
  27.6143674  59.4919048  38.9764321  27.4602623  60.2858782  39.6642664
  26.6920964  59.2664236  37.9567889  25.8372963  59.8896706  37.8673741
  26.8854147  58.2222764  37.0526646  26.1776967  58.0553382  36.2798121
  28.0037822  57.3970038  37.1639844  28.1453925  56.6019221  36.4753425
  28.9188905  57.6361414  38.1840746  29.8390630  58.7022394  40.0723403
  29.5264054  58.1708233  40.9644900  30.1488173  59.7262063  40.2491711
  30.1760039  56.8930693  38.5062466  30.7194294  56.6630781  37.5961226
  29.9251600  56.0267840  39.1071736  30.8783320  57.9338282  39.3198111
  31.3144998  58.5749365  38.6730547  31.5684876  57.5293567  39.9350932
  27.8090748  58.4444543  38.0702083  30.7059324  61.6932171  36.6527830
  29.5928630  62.5217681  36.5552900  29.4387579  63.3157414  37.2431242
  28.6705920  62.2962868  35.5356467  27.8157919  62.9195338  35.4462320
  28.8639102  61.2521396  34.6315224  28.1561923  61.0852014  33.8586700
  29.9822778  60.4268670  34.7428423  30.1238881  59.6317853  34.0542004
  30.8973861  60.6660046  35.7629325  31.8175586  61.7321026  37.6511982
  31.5049010  61.2006865  38.5433479  32.1273129  62.7560695  37.8280290
  32.1544995  59.9229325  36.0851045  32.6979250  59.6929413  35.1749805
  31.9036556  59.0566473  36.6860314  32.8568276  60.9636914  36.8986690
  33.2929954  61.6047997  36.2519126  33.5469832  60.5592199  37.5139511
  29.7875704  61.4743175  35.6490662  18.3179090  35.1133426  48.0738731
  17.2048396  35.9418936  47.9763802  17.0507346  36.7358669  48.6642144
  16.2825686  35.7164123  46.9567369  15.4277685  36.3396593  46.8673222
  16.4758869  34.6722652  46.0526126  15.7681690  34.5053269  45.2797601
  17.5942544  33.8469925  46.1639325  17.7358647  33.0519108  45.4752906
  18.5093627  34.0861301  47.1840227  19.4295353  35.1522281  49.0722884
  19.1168776  34.6208120  49.9644381  19.7392895  36.1761950  49.2491192
  19.7664762  33.3430581  47.5061947  20.3099016  33.1130668  46.5960706
  19.5156323  32.4767728  48.1071216  20.4688043  34.3838169  48.3197592
  20.9049721  35.0249252  47.6730028  21.1589599  33.9793454  48.9350413
  17.3995470  34.8944430  47.0701564  20.2964046  38.1432058  45.6527310
  19.1833352  38.9717568  45.5552380  19.0292302  39.7657301  46.2430723
  18.2610642  38.7462756  44.5355948  17.4062641  39.3695225  44.4461800
  18.4543825  37.7021284  43.6314705  17.7466646  37.5351901  42.8586180
  19.5727500  36.8768557  43.7427903  19.7143603  36.0817741  43.0541484
  20.4878583  37.1159933  44.7628805  21.4080309  38.1820914  46.6511462
  21.0953732  37.6506752  47.5432959  21.7177851  39.2060583  46.8279770
  21.7449717  36.3729213  45.0850525  22.2883972  36.1429301  44.1749285
  21.4941279  35.5066360  45.6859795  22.4472999  37.4136802  45.8986170
  22.8834677  38.0547884  45.2518606  23.1374554  37.0092086  46.5138991
  19.3780426  37.9243063  44.6490142  32.1673782  56.3223852  31.1258782
  31.0543088  57.1509361  31.0283852  30.9002037  57.9449095  31.7162194
  30.1320378  56.9254549  30.0087419  29.2772377  57.5487018  29.9193272
  30.3253560  55.8813077  29.1046176  29.6176381  55.7143695  28.3317652
  31.4437236  55.0560351  29.2159375  31.5853339  54.2609534  28.5272956
  32.3588319  55.2951726  30.2360277  33.2790044  56.3612707  32.1242934
  32.9663468  55.8298546  33.0164431  33.5887587  57.3852376  32.3011242
  33.6159453  54.5521006  30.5581997  34.1593708  54.3221094  29.6480757
  33.3651014  53.6858153  31.1591266  34.3182734  55.5928595  31.3717642
  34.7544412  56.2339678  30.7250078  35.0084290  55.1883880  31.9870463
  31.2490162  56.1034856  30.1221613  19.7793548  29.7425107  42.5469684
  18.6662854  30.5710616  42.4494754  18.5121804  31.3650350  43.1373096
  17.7440144  30.3455804  41.4298321  16.8892143  30.9688274  41.3404174
  17.9373327  29.3014332  40.5257078  17.2296148  29.1344950  39.7528553
  19.0557002  28.4761606  40.6370277  19.1973105  27.6810789  39.9483858
  19.9708085  28.7152982  41.6571179  20.8909811  29.7813962  43.5453836
  20.5783234  29.2499801  44.4375333  21.2007353  30.8053631  43.7222144
  21.2279219  27.9722261  41.9792899  21.7713474  27.7422349  41.0691658
  20.9770781  27.1059408  42.5802168  21.9302501  29.0129850  42.7928544
  22.3664179  29.6540933  42.1460980  22.6204057  28.6085135  43.4081365
  18.8609928  29.5236111  41.5432515  21.7578504  32.7723739  40.1258262
  20.6447810  33.6009249  40.0283332  20.4906760  34.3948982  40.7161675
  19.7225100  33.3754436  39.0086900  18.8677099  33.9986906  38.9192752
  19.9158283  32.3312964  38.1045657  19.2081104  32.1643582  37.3317132
  21.0341958  31.5060238  38.2158855  21.1758061  30.7109421  37.5272436
  21.9493041  31.7451614  39.2359757  22.8694767  32.8112594  41.1242414
  22.5568190  32.2798433  42.0163911  23.1792309  33.8352263  41.3010722
  23.2064175  31.0020893  39.5581478  23.7498430  30.7720981  38.6480237
  22.9555737  30.1358041  40.1590747  23.9087457  32.0428482  40.3717122
  24.3449135  32.6839565  39.7249558  24.5989012  31.6383767  40.9869943
  20.8394884  32.5534744  39.1221094  33.6288240  50.9515533  25.5989734
  32.5157546  51.7801042  25.5014804  32.3616495  52.5740775  26.1893146
  31.5934836  51.5546230  24.4818371  30.7386834  52.1778699  24.3924224
  31.7868018  50.5104758  23.5777128  31.0790839  50.3435375  22.8048604
  32.9051694  49.6852031  23.6890327  33.0467797  48.8901215  23.0003908
  33.8202777  49.9243407  24.7091229  34.7404502  50.9904388  26.5973886
  34.4277926  50.4590227  27.4895383  35.0502045  52.0144057  26.7742194
  35.0773911  49.1812687  25.0312949  35.6208166  48.9512775  24.1211709
  34.8265472  48.3149834  25.6322219  35.7797192  50.2220276  25.8448594
  36.2158870  50.8631358  25.1981030  36.4698748  49.8175561  26.4601415
  32.7104620  50.7326537  24.5952566  35.6073195  53.9814165  23.1778312
  34.4942502  54.8099674  23.0803383  34.3401451  55.6039408  23.7681725
  33.5719792  54.5844862  22.0606950  32.7171790  55.2077331  21.9712803
  33.7652974  53.5403390  21.1565707  33.0575795  53.3734008  20.3837182
  34.8836650  52.7150664  21.2678906  35.0252753  51.9199847  20.5792487
  35.7987733  52.9542039  22.2879808  36.7189458  54.0203020  24.1762465
  36.4062882  53.4888859  25.0683962  37.0287000  55.0442689  24.3530773
  37.0558867  52.2111319  22.6101528  37.5993122  51.9811407  21.7000287
  36.8050428  51.3448466  23.2110797  37.7582148  53.2518908  23.4237173
  38.1943826  53.8929990  22.7769609  38.4483704  52.8474193  24.0389994
  34.6889576  53.7625169  22.1741144  21.2408006  24.3716788  37.0200636
  20.1277312  25.2002297  36.9225706  19.9736262  25.9942031  37.6104048
  19.2054602  24.9747485  35.9029273  18.3506601  25.5979954  35.8135126
  19.3987785  23.9306013  34.9988030  18.6910606  23.7636630  34.2259505
  20.5171460  23.1053286  35.1101229  20.6587563  22.3102470  34.4214810
  21.4322543  23.3444662  36.1302131  22.3524269  24.4105643  38.0184788
  22.0397692  23.8791482  38.9106285  22.6621811  25.4345312  38.1953096
  22.6893677  22.6013942  36.4523851  23.2327932  22.3714030  35.5422611
  22.4385239  21.7351089  37.0533120  23.3916959  23.6421531  37.2659496
  23.8278637  24.2832613  36.6191932  24.0818514  23.2376816  37.8812317
  20.3224386  24.1527792  36.0163468  23.2192962  27.4015420  34.5989214
  22.1062268  28.2300929  34.5014284  21.9521217  29.0240663  35.1892627
  21.1839558  28.0046117  33.4817852  20.3291557  28.6278586  33.3923704
  21.3772741  26.9604645  32.5776609  20.6695561  26.7935263  31.8048084
  22.4956416  26.1351919  32.6889807  22.6372519  25.3401102  32.0003388
  23.4107499  26.3743294  33.7090709  24.3309225  27.4404275  35.5973366
  24.0182648  26.9090114  36.4894864  24.6406767  28.4643944  35.7741674
  24.6678633  25.6312574  34.0312430  25.2112888  25.4012662  33.1211189
  24.4170195  24.7649721  34.6321699  25.3701914  26.6720163  34.8448074
  25.8063593  27.3131246  34.1980510  26.0603470  26.2675448  35.4600895
  22.3009342  27.1826424  33.5952045  35.0902697  45.5807213  20.0720686
  33.9772004  46.4092723  19.9745756  33.8230953  47.2032456  20.6624099
  33.0549294  46.1837910  18.9549323  32.2001292  46.8070380  18.8655176
  33.2482476  45.1396439  18.0508081  32.5405297  44.9727056  17.2779556
  34.3666152  44.3143712  18.1621279  34.5082255  43.5192895  17.4734860
  35.2817235  44.5535088  19.1822181  36.2018960  45.6196069  21.0704838
  35.8892384  45.0881907  21.9626335  36.5116503  46.6435737  21.2473146
  36.5388369  43.8104368  19.5043901  37.0822624  43.5804455  18.5942661
  36.2879930  42.9441515  20.1053171  37.2411650  44.8511956  20.3179546
  37.6773328  45.4923039  19.6711982  37.9313206  44.4467241  20.9332367
  34.1719078  45.3618218  19.0683517  37.0687653  48.6105846  17.6509265
  35.9556960  49.4391355  17.5534335  35.8015909  50.2331088  18.2412677
  35.0334249  49.2136543  16.5337902  34.1786248  49.8369012  16.4443755
  35.2267432  48.1695071  15.6296659  34.5190253  48.0025688  14.8568134
  36.3451107  47.3442344  15.7409858  36.4867211  46.5491528  15.0523439
  37.2602190  47.5833720  16.7610760  38.1803916  48.6494701  18.6493417
  37.8677340  48.1180540  19.5414914  38.4901458  49.6734370  18.8261725
  38.5173325  46.8403000  17.0832480  39.0607579  46.6103088  16.1731239
  38.2664886  45.9740147  17.6841749  39.2196606  47.8810589  17.8968125
  39.6558284  48.5221671  17.2500561  39.9098162  47.4765873  18.5120946
  36.1504034  48.3916849  16.6472096  22.7022464  19.0008468  31.4931588
  21.5891770  19.8293978  31.3956658  21.4350719  20.6233711  32.0835000
  20.6669060  19.6039165  30.3760225  19.8121059  20.2271635  30.2866078
  20.8602243  18.5597694  29.4718982  20.1525064  18.3928311  28.6990458
  21.9785918  17.7344967  29.5832181  22.1202021  16.9394151  28.8945762
  22.8937001  17.9736343  30.6033083  23.8138727  19.0397324  32.4915740
  23.5012150  18.5083162  33.3837237  24.1236269  20.0636992  32.6684048
  24.1508135  17.2305623  30.9254803  24.6942390  17.0005711  30.0153563
  23.8999697  16.3642770  31.5264072  24.8531416  18.2713211  31.7390448
  25.2893095  18.9124294  31.0922884  25.5432972  17.8668496  32.3543269
  21.7838844  18.7819473  30.4894419  24.6807420  22.0307101  29.0720166
  23.5676726  22.8592610  28.9745237  23.4135675  23.6532343  29.6623579
  22.6454016  22.6337798  27.9548804  21.7906015  23.2570267  27.8654657
  22.8387199  21.5896326  27.0507561  22.1310019  21.4226943  26.2779036
  23.9570874  20.7643599  27.1620759  24.0986977  19.9692783  26.4734340
  24.8721957  21.0034975  28.1821662  25.7923683  22.0695956  30.0704319
  25.4797106  21.5381795  30.9625816  26.1021225  23.0935625  30.2472627
  26.1293091  20.2604255  28.5043382  26.6727346  20.0304343  27.5942141
  25.8784653  19.3941402  29.1052651  26.8316372  21.3011844  29.3179027
  27.2678051  21.9422926  28.6711463  27.5217928  20.8967129  29.9331847
  23.7623800  21.8118105  28.0682998  32.5947244  34.1501630  19.3874481
  31.4816550  34.9787139  19.2899551  31.3275499  35.7726872  19.9777893
  30.5593840  34.7532327  18.2703118  29.7045838  35.3764796  18.1808971
  30.7527022  33.7090855  17.3661875  30.0449843  33.5421472  16.5933351
  31.8710698  32.8838128  17.4775074  32.0126801  32.0887312  16.7888655
  32.7861781  33.1229504  18.4975976  33.7063506  34.1890485  20.3858633
  33.3936930  33.6576324  21.2780130  34.0161049  35.2130154  20.5626941
  34.0432915  32.3798784  18.8197696  34.5867170  32.1498872  17.9096456
  33.7924476  31.5135931  19.4206965  34.7456196  33.4206373  19.6333341
  35.1817874  34.0617455  18.9865777  35.4357752  33.0161657  20.2486162
  31.6763624  33.9312634  18.3837313  34.5732200  37.1800262  16.9663059
  33.4601506  38.0085771  16.8688130  33.3060455  38.8025505  17.5566472
  32.5378796  37.7830959  15.8491697  31.6830794  38.4063428  15.7597550
  32.7311978  36.7389487  14.9450454  32.0234799  36.5720104  14.1721929
  33.8495654  35.9136761  15.0563653  33.9911757  35.1185944  14.3677234
  34.7646737  36.1528136  16.0764555  35.6848462  37.2189117  17.9647212
  35.3721886  36.6874956  18.8568709  35.9946005  38.2428786  18.1415520
  36.0217871  35.4097416  16.3986275  36.5652126  35.1797504  15.4885034
  35.7709432  34.5434563  16.9995544  36.7241152  36.4505005  17.2121920
  37.1602830  37.0916087  16.5654356  37.4142708  36.0460290  17.8274741
  33.6548580  36.9611266  15.9625891  12.8786740  39.9874805  41.8991110
  11.7656046  40.8160314  41.8016180  11.6114995  41.6100048  42.4894523
  10.8433336  40.5905502  40.7819748   9.9885334  41.2137971  40.6925600
  11.0366518  39.5464030  39.8778505  10.3289339  39.3794647  39.1049980
  12.1550194  38.7211304  39.9891703  12.2966297  37.9260487  39.3005284
  13.0701277  38.9602679  41.0092605  13.9903002  40.0263660  42.8975262
  13.6776426  39.4949499  43.7896759  14.3000545  41.0503329  43.0743570
  14.3272411  38.2171959  41.3314326  14.8706666  37.9872047  40.4213085
  14.0763972  37.3509106  41.9323595  15.0295692  39.2579548  42.1449970
  15.4657370  39.8990630  41.4982406  15.7197248  38.8534833  42.7602791
  11.9603120  39.7685809  40.8953942  14.8571695  43.0173437  39.4779689
  13.7441002  43.8458946  39.3804759  13.5899951  44.6398680  40.0683101
  12.8218291  43.6204134  38.3608326  11.9670290  44.2436604  38.2714179
  13.0151474  42.5762662  37.4567083  12.3074295  42.4093280  36.6838559
  14.1335150  41.7509936  37.5680282  14.2751253  40.9559119  36.8793863
  15.0486232  41.9901312  38.5881184  15.9687958  43.0562292  40.4763841
  15.6561382  42.5248131  41.3685338  16.2785500  44.0801961  40.6532149
  16.3057367  41.2470591  38.9102904  16.8491622  41.0170679  38.0001664
  16.0548928  40.3807739  39.5112173  17.0080648  42.2878180  39.7238549
  17.4442326  42.9289263  39.0770985  17.6982204  41.8833465  40.3391370
  13.9388076  42.7984441  38.4742521  18.8141607  49.0770701  34.6356846
  17.7010913  49.9056211  34.5381916  17.5469863  50.6995944  35.2260259
  16.7788203  49.6801399  33.5185483  15.9240202  50.3033868  33.4291336
  16.9721386  48.6359927  32.6144241  16.2644207  48.4690544  31.8415716
  18.0905061  47.8107200  32.7257439  18.2321164  47.0156384  32.0371020
  19.0056144  48.0498576  33.7458341  19.9257870  49.1159557  35.6340998
  19.6131293  48.5845395  36.5262495  20.2355412  50.1399226  35.8109306
  20.2627278  47.3067856  34.0680061  20.8061533  47.0767944  33.1578821
  20.0118840  46.4405003  34.6689331  20.9650560  48.3475445  34.8815706
  21.4012238  48.9886527  34.2348142  21.6552116  47.9430729  35.4968527
  17.8957987  48.8581705  33.6319678  20.7926563  52.1069334  32.2145425
  19.6795869  52.9354843  32.1170495  19.5254819  53.7294577  32.8048837
  18.7573159  52.7100031  31.0974062  17.9025158  53.3332500  31.0079915
  18.9506342  51.6658559  30.1932819  18.2429163  51.4989176  29.4204294
  20.0690017  50.8405833  30.3046018  20.2106120  50.0455016  29.6159599
  20.9841100  51.0797208  31.3246920  21.9042826  52.1458189  33.2129577
  21.5916249  51.6144028  34.1051074  22.2140368  53.1697858  33.3897885
  22.2412234  50.3366488  31.6468640  22.7846489  50.1066576  30.7367399
  21.9903796  49.4703635  32.2477909  22.9435516  51.3774077  32.4604285
  23.3797194  52.0185159  31.8136721  23.6337071  50.9729362  33.0757106
  19.8742943  51.8880338  31.2108256  16.3186153  37.6465118  33.9510641
  15.2055459  38.4750627  33.8535711  15.0514409  39.2690361  34.5414053
  14.2832749  38.2495815  32.8339278  13.4284748  38.8728284  32.7445131
  14.4765932  37.2054343  31.9298035  13.7688753  37.0384960  31.1569511
  15.5949607  36.3801617  32.0411234  15.7365710  35.5850800  31.3524815
  16.5100690  36.6192992  33.0612136  17.4302416  37.6853973  34.9494793
  17.1175839  37.1539812  35.8416290  17.7399958  38.7093642  35.1263101
  17.7671825  35.8762272  33.3833856  18.3106079  35.6462360  32.4732616
  17.5163386  35.0099419  33.9843125  18.4695106  36.9169861  34.1969501
  18.9056784  37.5580943  33.5501937  19.1596662  36.5125146  34.8122322
  15.4002533  37.4276122  32.9473472  18.2971109  40.6763750  31.5299219
  17.1840415  41.5049259  31.4324290  17.0299365  42.2988993  32.1202632
  16.2617705  41.2794447  30.4127857  15.4069704  41.9026917  30.3233710
  16.4550888  40.2352975  29.5086614  15.7473709  40.0683593  28.7358089
  17.5734563  39.4100249  29.6199813  17.7150666  38.6149432  28.9313394
  18.4885646  39.6491625  30.6400715  19.4087372  40.7152605  32.5283372
  19.0960795  40.1838444  33.4204869  19.7184914  41.7392274  32.7051680
  19.7456781  38.9060904  30.9622435  20.2891035  38.6760992  30.0521194
  19.4948342  38.0398051  31.5631704  20.4480062  39.9468493  31.7758080
  20.8841740  40.5879576  31.1290516  21.1381618  39.5423778  32.3910901
  17.3787489  40.4574754  30.5262052  20.2756065  43.7062382  29.1087798
  19.1625371  44.5347892  29.0112868  19.0084321  45.3287625  29.6991211
  18.2402661  44.3093079  27.9916435  17.3854660  44.9325549  27.9022288
  18.4335844  43.2651607  27.0875193  17.7258665  43.0982225  26.3146668
  19.5519519  42.4398881  27.1988391  19.6935622  41.6448064  26.5101972
  20.4670602  42.6790257  28.2189293  21.3872328  43.7451237  30.1071950
  21.0745751  43.2137076  30.9993447  21.6969870  44.7690906  30.2840258
  21.7241736  41.9359536  28.5411013  22.2675991  41.7059624  27.6309773
  21.4733298  41.0696684  29.1420283  22.4265018  42.9767125  29.3546658
  22.8626696  43.6178208  28.7079094  23.1166573  42.5722410  29.9699479
  19.3572445  43.4873386  28.1050630  22.2541021  46.7361014  26.6876377
  21.1410327  47.5646524  26.5901447  20.9869276  48.3586257  27.2779789
  20.2187617  47.3391712  25.5705014  19.3639616  47.9624181  25.4810867
  20.4120800  46.2950240  24.6663771  19.7043621  46.1280857  23.8935247
  21.5304475  45.4697513  24.7776970  21.6720578  44.6746697  24.0890551
  22.4455558  45.7088889  25.7977872  23.3657284  46.7749870  27.6860529
  23.0530707  46.2435708  28.5782026  23.6754826  47.7989538  27.8628837
  23.7026692  44.9658169  26.1199592  24.2460947  44.7358257  25.2098352
  23.4518254  44.0995316  26.7208861  24.4049973  46.0065758  26.9335237
  24.8411652  46.6476840  26.2867673  25.0951529  45.6021042  27.5488058
  21.3357401  46.5172019  25.6839208  24.2325977  49.7659647  24.2664955
  23.1195283  50.5945156  24.1690025  22.9654232  51.3884890  24.8568368
  22.1972573  50.3690344  23.1493593  21.3424572  50.9922813  23.0599446
  22.3905756  49.3248872  22.2452350  21.6828576  49.1579489  21.4723825
  23.5089431  48.4996145  22.3565548  23.6505534  47.7045329  21.6679129
  24.4240514  48.7387521  23.3766450  25.3442240  49.8048502  25.2649108
  25.0315663  49.2734341  26.1570605  25.6539782  50.8288171  25.4417416
  25.6811648  47.9956801  23.6988171  26.2245903  47.7656889  22.7886930
  25.4303210  47.1293948  24.2997440  26.3834929  49.0364390  24.5123815
  26.8196608  49.6775472  23.8656252  27.0736485  48.6319675  25.1276636
  23.3142357  49.5470651  23.2627787  17.7800611  32.2756798  28.4241593
  16.6669917  33.1042308  28.3266663  16.5128867  33.8982041  29.0145005
  15.7447207  32.8787496  27.3070230  14.8899206  33.5019965  27.2176083
  15.9380390  31.8346024  26.4028988  15.2303211  31.6676641  25.6300463
  17.0564065  31.0093297  26.5142186  17.1980168  30.2142481  25.8255767
  17.9715148  31.2484673  27.5343088  18.8916874  32.3145654  29.4225745
  18.5790297  31.7831492  30.3147242  19.2014416  33.3385322  29.5994053
  19.2286283  30.5053953  27.8564808  19.7720537  30.2754041  26.9463568
  18.9777844  29.6391100  28.4574078  19.9309564  31.5461542  28.6700453
  20.3671242  32.1872624  28.0232889  20.6211120  31.1416826  29.2853274
  16.8616991  32.0567803  27.4204425  19.7585567  35.3055431  26.0030171
  18.6454873  36.1340940  25.9055242  18.4913823  36.9280674  26.5933584
  17.7232163  35.9086128  24.8858809  16.8684162  36.5318597  24.7964662
  17.9165346  34.8644656  23.9817566  17.2088167  34.6975273  23.2089041
  19.0349021  34.0391929  24.0930765  19.1765124  33.2441113  23.4044346
  19.9500104  34.2783305  25.1131667  20.8701830  35.3444286  27.0014324
  20.5575253  34.8130125  27.8935821  21.1799372  36.3683955  27.1782632
  21.2071238  33.5352585  25.4353387  21.7505493  33.3052673  24.5252146
  20.9562800  32.6689732  26.0362656  21.9094520  34.5760174  26.2489032
  22.3456198  35.2171256  25.6021468  22.5996075  34.1715459  26.8641853
  18.8401947  35.0866435  24.9993003  23.7155479  41.3652695  21.1607329
  22.6024785  42.1938204  21.0632399  22.4483734  42.9877938  21.7510741
  21.6802075  41.9683392  20.0435966  20.8254074  42.5915862  19.9541819
  21.8735258  40.9241920  19.1394723  21.1658078  40.7572538  18.3666199
  22.9918933  40.0989194  19.2507922  23.1335036  39.3038377  18.5621503
  23.9070016  40.3380570  20.2708824  24.8271742  41.4041550  22.1591481
  24.5145165  40.8727389  23.0512978  25.1369284  42.4281219  22.3359789
  25.1641150  39.5949849  20.5930544  25.7075405  39.3649937  19.6829304
  24.9132712  38.7286997  21.1939813  25.8664431  40.6357438  21.4066189
  26.3026110  41.2768521  20.7598625  26.5565987  40.2312723  22.0219010
  22.7971859  41.1463699  20.1570160  25.6940435  44.3951327  18.7395907
  24.5809741  45.2236837  18.6420978  24.4268690  46.0176570  19.3299320
  23.6587031  44.9982024  17.6224545  22.8039030  45.6214494  17.5330398
  23.8520214  43.9540553  16.7183302  23.1443034  43.7871170  15.9454777
  24.9703889  43.1287826  16.8296501  25.1119992  42.3337010  16.1410081
  25.8854972  43.3679202  17.8497403  26.8056698  44.4340183  19.7380060
  26.4930121  43.9026021  20.6301557  27.1154240  45.4579851  19.9148368
  27.1426106  42.6248482  18.1719123  27.6860361  42.3948570  17.2617882
  26.8917667  41.7585629  18.7728392  27.8449387  43.6656071  18.9854768
  28.2811066  44.3067153  18.3387204  28.5350943  43.2611355  19.6007588
  24.7756815  44.1762332  17.7358739  21.2200025  29.9347111  20.4761124
  20.1069331  30.7632621  20.3786194  19.9528280  31.5572354  21.0664536
  19.1846621  30.5377808  19.3589761  18.3298620  31.1610278  19.2695614
  19.3779804  29.4936337  18.4548518  18.6702625  29.3266954  17.6819993
  20.4963479  28.6683610  18.5661717  20.6379582  27.8732794  17.8775298
  21.4114562  28.9074986  19.5862619  22.3316288  29.9735967  21.4745276
  22.0189711  29.4421805  22.3666773  22.6413830  30.9975635  21.6513584
  22.6685696  28.1644266  19.9084339  23.2119951  27.9344354  18.9983098
  22.4177258  27.2981413  20.5093608  23.3708978  29.2051854  20.7219984
  23.8070656  29.8462937  20.0752420  24.0610533  28.8007139  21.3372805
  20.3016405  29.7158115  19.4723956  23.1984981  32.9645744  18.0549702
  22.0854287  33.7931253  17.9574772  21.9313236  34.5870987  18.6453115
  21.1631577  33.5676441  16.9378340  20.3083576  34.1908910  16.8484192
  21.3564760  32.5234969  16.0337097  20.6487580  32.3565586  15.2608572
  22.4748435  31.6982242  16.1450295  22.6164538  30.9031426  15.4563876
  23.3899518  31.9373618  17.1651197  24.3101244  33.0034599  19.0533854
  23.9974667  32.4720438  19.9455352  24.6198786  34.0274268  19.2302162
  24.6470652  31.1942898  17.4872918  25.1904907  30.9642986  16.5771677
  24.3962214  30.3280045  18.0882187  25.3493933  32.2350487  18.3008562
  25.7855612  32.8761569  17.6540998  26.0395489  31.8305772  18.9161383
  22.2801361  32.7456748  17.0512533  25.1769937  35.9944376  15.6338281
  24.0639243  36.8229885  15.5363351  23.9098192  37.6169619  16.2241693
  23.1416533  36.5975073  14.5166918  22.2868532  37.2207542  14.4272771
  23.3349716  35.5533601  13.6125675  22.6272536  35.3864219  12.8397151
  24.4533391  34.7280875  13.7238874  24.5949494  33.9330058  13.0352455
  25.3684474  34.9672250  14.7439776  26.2886200  36.0333231  16.6322433
  25.9759623  35.5019070  17.5243930  26.5983742  37.0572900  16.8090741
  26.6255608  34.2241530  15.0661496  27.1689863  33.9941618  14.1560256
  26.3747169  33.3578677  15.6670765  27.3278889  35.2649119  15.8797141
  27.7640568  35.9060201  15.2329577  28.0180445  34.8604404  16.4949962
  24.2586317  35.7755380  14.6301112  34.1555026  36.0446970  76.7668998
  33.2482088  35.8136224  76.9660147  34.6526058  35.2484589  76.9542980
  36.4837242  17.4618986  67.6874933  35.8325222  18.0473066  67.3008947
  37.2781605  17.9925181  67.7469971  34.1555027  13.0509093  63.4914305
  33.2482089  12.8198346  63.6905454  34.6526059  12.2546712  63.6788287
  37.0623106  21.7606600  66.4110991  36.3884805  22.0638297  67.0195949
  37.4488928  22.5635680  66.0616448  35.0319348  14.6930431  65.3526374
  34.5938778  13.9766290  64.8932011  35.7729789  14.9206546  64.7911465
  35.2614321  21.9286272  68.6258070  35.4366077  21.4574315  69.4403693
  34.5747109  22.5552038  68.8539331  39.1530576  13.5514813  64.9458431
  38.5359747  12.8261641  64.8491484  38.6847064  14.3124173  64.6025506
  40.0404674  20.0225319  70.5853916  40.2141552  19.4571741  69.8327769
  40.5333565  20.8226214  70.4033406  41.0279847  19.3392083  67.6850814
  41.7230751  19.9598776  67.9038129  41.3702997  18.4887435  67.9603192
  42.9271270  16.7891789  69.2138145  43.4522594  17.1279062  68.4887465
  42.8393622  15.8538804  69.0301280  35.1194715  19.4453835  66.5925908
  34.5468682  20.0644022  66.1396380  35.6927509  19.9953197  67.1265830
  38.3391975  19.7290985  67.7234490  39.2722648  19.6636547  67.9267366
  38.2515188  20.5647252  67.2649023  40.9679992  19.0456855  64.6838438
  40.8893623  18.7116719  65.5774196  41.7889658  19.5378623  64.6829910
  38.5383943  16.3624851  64.3048416  39.2419794  16.5674853  64.9206072
  37.8146592  16.9301613  64.5697500  40.4470641  16.8007380  66.3546876
  41.2816245  16.3688579  66.1724351  40.2854984  16.6289394  67.2823771
  45.8844622  27.2704459  76.3863578  45.5463134  27.1545524  75.4984112
  46.7534390  26.8695624  76.3664584  41.7431438  29.1239936  72.3760469
  41.1796303  29.0329873  71.6076756  41.6283833  28.3039840  72.8562961
  39.2895870  30.6191127  75.2144689  40.0817162  30.2781952  74.7990988
  39.5292520  30.7286102  76.1346842  47.3230997  32.7910903  67.6874933
  46.6718976  33.3764984  67.3008947  48.1175359  33.3217098  67.7469971
  41.2486624  29.8800041  68.0862068  42.0217500  29.3329028  67.9474944
  41.6012023  30.7444290  68.2976529  43.5852902  26.0392707  65.7180518
  43.8378422  25.5174228  64.9563981  42.6477461  25.8758852  65.8207201
  48.6296184  25.0428485  73.5255261  49.4159274  24.6247908  73.1745678
  48.8934889  25.9474577  73.6936909  48.8006262  30.4801335  68.2243918
  48.1652095  30.5535962  68.9364822  48.4703668  31.0694934  67.5462997
  43.3049190  27.9420813  67.9204893  43.1885448  27.2665716  68.5885977
  43.4151450  27.4553187  67.1037046  45.6480731  27.4030960  71.6251582
  45.2838938  26.8761581  72.3364503  46.5047847  27.0129429  71.4518067
  45.2886218  22.4320859  66.6212930  45.4560621  23.3001096  66.9883402
  45.0983387  22.5948141  65.6974220  41.4974033  27.3451635  74.3215465
  40.5724529  27.2127849  74.5293157  41.7458446  28.1245854  74.8185408
  45.2675439  24.8878517  67.6059597  45.1475064  25.3335568  68.4445078
  44.5728027  25.2363835  67.0473135  43.0282331  37.6582159  71.2549729
  42.9506361  38.6089984  71.3338209  42.4243975  37.3128031  71.9124655
  50.9660505  25.3599990  68.4339931  51.8778361  25.5927377  68.2587629
  50.4570152  25.9437034  67.8715010  45.1258049  30.0800217  73.0903598
  45.5896395  30.3587920  72.3008220  44.8614848  29.1783661  72.9076689
  42.0182131  29.6271698  76.0283361  42.5883488  30.0558967  75.3900846
  42.6090242  29.3454283  76.7267547  44.0626935  26.2023369  69.8993163
  44.7650979  26.6544413  70.3667089  43.7307564  25.5607188  70.5273056
  39.7567015  24.8251501  72.1593773  38.9598178  24.9370195  72.6777269
  39.5292607  25.1638153  71.2934664  45.3020700  33.0164312  69.9755268
  45.1666375  33.8615847  70.4040116  45.8430513  33.2183589  69.2121202
  38.7550098  30.5339750  70.5483193  39.2674618  31.3283000  70.6988758
  39.4072810  29.8366040  70.4816795  40.5644982  33.6505506  72.6305947
  40.7411611  34.5723471  72.4426930  41.3601816  33.3363925  73.0600326
  36.7199014  28.8628404  71.3242764  37.5574236  29.2725412  71.1076472
  36.8977282  27.9227846  71.2942958  48.6163446  26.5303485  67.0126597
  48.1010070  27.3008089  67.2514984  48.3440755  25.8568621  67.6359658
  46.2010557  21.3753185  72.0711835  45.3452154  20.9860036  71.8917474
  46.6137509  21.4545146  71.2111621  53.5897721  29.2835839  68.9479770
  52.8127163  28.9446999  68.5034932  54.2689202  29.2888462  68.2734735
  48.4049750  24.4030577  68.8386378  48.0999885  24.7176726  69.6896521
  49.3580192  24.4811997  68.8813711  46.8496181  30.5620800  70.4879332
  46.3217543  29.8273560  70.1752569  46.3483684  31.3395476  70.2419300
  50.6394486  27.1114193  73.6550320  51.1526368  27.7444185  74.1572030
  51.2895710  26.5115389  73.2893680  41.9084496  23.2544927  66.8681829
  41.0721808  23.5919614  67.1891103  41.7689266  23.1193907  65.9308966
  44.9948782  28.3801010  63.4914305  44.0875843  28.1490264  63.6905454
  45.4919814  27.5838630  63.6788287  47.9016860  37.0898518  66.4110991
  47.2278559  37.3930214  67.0195949  48.2882682  37.8927598  66.0616448
  47.1175317  24.5863649  75.9008661  46.1997878  24.8078596  75.7430349
  47.5335461  24.6609959  75.0420368  47.9010365  25.9855064  71.0311341
  48.6482184  26.4976462  70.7218463  48.1701954  25.6639117  71.8915734
  46.1737015  28.4813605  68.0138295  45.2648234  28.1972638  68.1110765
  46.2032099  28.9012684  67.1541602  51.4056282  32.0920195  71.7829463
  50.9518610  31.2511105  71.8394653  50.7750249  32.7281593  72.1204243
  36.7425185  26.2019119  71.9953497  36.5449585  25.6088480  71.2704564
  36.1871849  25.8971330  72.7129436  44.7221909  26.0942226  74.1148090
  44.7770519  25.1416062  74.0390567  43.9113111  26.2501665  74.5989389
  45.8713103  30.0222349  65.3526374  45.4332533  29.3058208  64.8932011
  46.6123544  30.2498464  64.7911465  42.6614269  24.7119286  71.8738469
  41.8482135  25.0113456  72.2803661  43.1573263  24.3174974  72.5912952
  53.9886218  28.2979546  71.4102692  53.8504116  28.4881142  70.4823881
  53.6322436  29.0598929  71.8670743  42.9288648  31.5840071  73.6034697
  43.7229246  31.0890392  73.4017272  42.2180340  31.0557935  73.2402402
  39.2371411  25.7283153  69.6794449  38.3068999  25.6667609  69.8964412
  39.3328883  25.2059106  68.8831091  46.1008076  37.2578190  68.6258070
  46.2759831  36.7866233  69.4403693  45.4140864  37.8843956  68.8539331
  41.7822876  23.0992155  64.0679736  40.9052343  22.9780956  63.7041982
  42.2580629  22.3078233  63.8158624  44.9686802  35.4518445  71.3142256
  44.1854324  35.9940125  71.4080481  45.6679548  35.9692425  71.7136497
  49.3613233  30.0184762  71.5314885  48.4269512  30.1386224  71.3619589
  49.5389902  29.1157229  71.2674895  44.8618421  23.4030458  73.6848146
  44.4916209  22.8501498  74.3729052  45.3577514  22.7988591  73.1323146
  50.8162016  32.2045902  69.0651071  51.0921860  32.0902497  69.9744945
  49.9466514  31.8063387  69.0263244  47.7858245  35.3800438  69.9698933
  48.3146012  34.8692893  69.3569095  48.0486465  35.0642969  70.8344466
  36.5101570  24.6934010  69.5092641  36.8055011  23.7844688  69.4559695
  35.6089606  24.6721749  69.1873644  38.2389412  22.3748108  69.6331966
  37.9102118  21.4945487  69.4507072  38.5928782  22.3195776  70.5208356
  41.3531235  22.6621078  70.0007444  41.6927307  23.1906999  69.2786052
  41.8003355  23.0001484  70.7766011  43.3399382  21.1595699  68.2000737
  44.0607745  21.5376952  67.6964454  42.7164686  21.8784576  68.3035715
  47.4830505  21.8640848  69.1359069  47.6994119  22.7465486  68.8347897
  47.0024572  21.4727061  68.4064711  50.8798429  35.3517237  70.5853916
  51.0535306  34.7863659  69.8327769  51.3727320  36.1518131  70.4033406
  43.4863005  20.6943490  71.0298273  43.6078916  19.7660136  71.2289161
  43.1965048  20.7082176  70.1176589  51.8673601  34.6684001  67.6850814
  52.5624506  35.2890694  67.9038129  52.2096751  33.8179352  67.9603192
  53.7665024  32.1183707  69.2138145  54.2916348  32.4570979  68.4887465
  53.6787377  31.1830722  69.0301280  37.9298024  34.3767231  73.5758026
  38.7556044  34.0771003  73.1956670  37.5792076  33.6074853  74.0247815
  36.1306629  32.2953557  74.5346960  35.2938537  31.8675731  74.3530961
  36.1030275  32.4886000  75.4717751  42.4593064  32.2797622  69.1214161
  42.6081184  32.9633087  68.4680833  43.2659508  32.2602712  69.6363616
  40.2145697  28.3062800  70.1275229  39.9691739  27.4025130  70.3255440
  40.3841612  28.3079950  69.1854707  45.9588470  34.7745753  66.5925908
  45.3862437  35.3935940  66.1396380  46.5321263  35.3245114  67.1265830
  49.1785729  35.0582903  67.7234490  50.1116403  34.9928465  67.9267366
  49.0908942  35.8939170  67.2649023  51.8073746  34.3748773  64.6838438
  51.7287378  34.0408637  65.5774196  52.6283413  34.8670541  64.6829910
  46.3435268  26.1106565  63.9341960  47.2894373  25.9812774  64.0030379
  45.9649513  25.3721227  64.4111389  44.5278185  24.0356542  63.8696846
  43.6209641  23.7389655  63.9459559  44.8054166  23.7386360  63.0031132
  46.1440251  18.5793432  70.0241087  45.3340979  18.2340517  70.3996333
  46.8324668  18.2700975  70.6128699  43.2976970  20.8943477  64.0108825
  44.1596134  21.2198375  64.2704642  43.4827314  20.1074973  63.4981891
  37.2281128  28.9084071  74.1655029  37.2051816  29.0071758  73.2136912
  37.5381765  29.7549221  74.4872195  50.2334484  21.9272094  70.2100396
  49.3460339  22.2121745  69.9920591  50.6488474  21.7665857  69.3627673
  38.2418735  36.5079845  75.2971841  38.1073203  35.7480246  74.7309839
  37.8250797  37.2320745  74.8300630  49.3777698  31.6916769  64.3048416
  50.0813548  31.8966771  64.9206072  48.6540347  32.2593530  64.5697500
  50.2075508  27.4426630  70.4250686  50.1510710  27.8995181  69.5858319
  50.7603851  26.6817314  70.2473529  51.2864395  32.1299298  66.3546876
  52.1209999  31.6980496  66.1724351  51.1248738  31.9581311  67.2823771
  50.9410287  28.6331411  67.7203216  50.8859091  28.4675683  66.7791660
  50.3156343  29.3407444  67.8765405  44.2506413  18.1339520  67.2988534
  44.2385083  19.0781360  67.4556805  45.1429835  17.9509665  67.0047995
  54.4246656  41.3684624  65.7180518  54.6772177  40.8466146  64.9563981
  53.4871215  41.2050770  65.8207201  56.1279973  37.7612777  66.6212930
  56.2954375  38.6293014  66.9883402  55.9377142  37.9240059  65.6974220
  52.7478251  38.5836845  66.8681829  51.9115563  38.9211532  67.1891103
  52.6083020  38.4485825  65.9308966  55.8342536  43.7092928  63.4914305
  54.9269598  43.4782181  63.6905454  56.3313568  42.9130547  63.6788287
  52.6216631  38.4284072  64.0679736  51.7446097  38.3072873  63.7041982
  53.0974384  37.6370151  63.8158624  47.3495325  40.0225928  69.5092641
  47.6448766  39.1136606  69.4559695  46.4483360  40.0013667  69.1873644
  49.0783166  37.7040025  69.6331966  48.7495872  36.8237404  69.4507072
  49.4322537  37.6487694  70.5208356  54.1793137  36.4887617  68.2000737
  54.9001499  36.8668870  67.6964454  53.5558441  37.2076494  68.3035715
  50.3235099  39.3683075  67.6261391  49.6304344  39.4427430  66.9701427
  50.0786851  38.6043419  68.1482908  57.1829023  41.4398483  63.9341960
  58.1288127  41.3104691  64.0030379  56.8043268  40.7013145  64.4111389
  55.3671940  39.3648460  63.8696846  54.4603395  39.0681572  63.9459559
  55.6447921  39.0678278  63.0031132  54.1370724  36.2235395  64.0108825
  54.9989888  36.5490293  64.2704642  54.3221069  35.4366891  63.4981891
  55.0900167  33.4631438  67.2988534  55.0778837  34.4073278  67.4556805
  55.9823589  33.2801583  67.0047995  35.2614322  -1.0651605  55.3503377
  35.4366078  -1.5363562  56.1649000  34.5747110  -0.4385839  55.5784638
  45.8844623   4.2766582  63.1108884  45.5463135   4.1607647  62.2229419
  46.7534392   3.8757747  63.0909890  41.7431439   6.1302058  59.1005775
  41.1796304   6.0391995  58.3322063  41.6283834   5.3101963  59.5808268
  39.2895871   7.6253250  61.9389996  40.0817163   7.2844075  61.5236295
  39.5292521   7.7348225  62.8592149  47.3230998   9.7973026  54.4120240
  46.6718978  10.3827106  54.0254254  48.1175361  10.3279221  54.4715278
  41.2486625   6.8862163  54.8107374  42.0217501   6.3391150  54.6720250
  41.6012024   7.7506412  55.0221836  43.5852903   3.0454829  52.4425824
  43.8378424   2.5236351  51.6809287  42.6477462   2.8820975  52.5452508
  48.8006263   7.4863458  54.9489224  48.1652096   7.5598084  55.6610129
  48.4703669   8.0757057  54.2708304  43.3049192   4.9482935  54.6450199
  43.1885450   4.2727839  55.3131284  43.4151451   4.4615309  53.8282352
  45.6480732   4.4093082  58.3496889  45.2838940   3.8823703  59.0609810
  46.5047848   4.0191551  58.1763374  48.0461553   7.8999961  65.0124067
  47.7462276   8.8025000  64.9039875  47.7012612   7.6332144  65.8645220
  41.4974034   4.3513758  61.0460772  40.5724531   4.2189972  61.2538464
  41.7458447   5.1307977  61.5430714  45.2675440   1.8940640  54.3304904
  45.1475066   2.3397690  55.1690384  44.5728029   2.2425957  53.7718442
  43.0282332  14.6644281  57.9795035  42.9506362  15.6152106  58.0583516
  42.4243976  14.3190154  58.6369961  49.5730089   7.3487931  62.5498819
  48.9438951   7.5133645  61.8474887  49.1855751   7.7629541  63.3209783
  53.4519321   8.2842369  59.9043183  52.7670359   8.6641270  59.3540216
  53.5363170   8.8937696  60.6375131  45.1258051   7.0862339  59.8148905
  45.5896396   7.3650042  59.0253527  44.8614849   6.1845784  59.6321995
  42.0182132   6.6333821  62.7528668  42.5883489   7.0621089  62.1146152
  42.6090244   6.3516406  63.4512853  44.0626937   3.2085492  56.6238470
  44.7650980   3.6606535  57.0912396  43.7307565   2.5669310  57.2518363
  39.7567016   1.8313624  58.8839080  38.9598179   1.9432318  59.4022576
  39.5292608   2.1700276  58.0179970  45.3020701  10.0226434  56.7000575
  45.1666376  10.8677970  57.1285423  45.8430514  10.2245712  55.9366509
  38.7550099   7.5401872  57.2728500  39.2674619   8.3345123  57.4234065
  39.4072812   6.8428163  57.2062101  40.5644983  10.6567629  59.3551253
  40.7411612  11.5785593  59.1672237  41.3601817  10.3426048  59.7845633
  41.6876299  12.1745802  65.3561595  42.2383724  12.0462866  64.5838589
  40.8487775  12.4740691  65.0056488  36.7199016   5.8690527  58.0488071
  37.5574238   6.2787535  57.8321778  36.8977283   4.9289969  58.0188264
  48.6163448   3.5365607  53.7371903  48.1010071   4.3070212  53.9760291
  48.3440756   2.8630743  54.3604965  53.5897722   6.2897962  55.6725077
  52.8127165   5.9509121  55.2280239  54.2689203   6.2950585  54.9980042
  46.8496183   7.5682923  57.2124639  46.3217544   6.8335682  56.8997876
  46.3483685   8.3457599  56.9664607  44.9948783   5.3863133  50.2159612
  44.0875845   5.1552386  50.4150761  45.4919815   4.5900752  50.4033593
  47.9016862  14.0960640  53.1356298  47.2278561  14.3992337  53.7441256
  48.2882684  14.8989720  52.7861755  46.1737016   5.4875728  54.7383602
  45.2648236   5.2034761  54.8356071  46.2032100   5.9074806  53.8786909
  51.4056284   9.0982317  58.5074769  50.9518611   8.2573227  58.5639960
  50.7750250   9.7343716  58.8449549  49.8489223  10.9358814  59.4424587
  50.1412197  11.4963871  58.7236953  50.3587844  11.2287375  60.1977747
  36.7425187   3.2081242  58.7198804  36.5449586   2.6150603  57.9949871
  36.1871851   2.9033452  59.4374743  44.7221910   3.1004348  60.8393397
  44.7770520   2.1478185  60.7635874  43.9113112   3.2563787  61.3234696
  45.8713104   7.0284471  52.0771680  45.4332534   6.3120330  51.6177318
  46.6123545   7.2560586  51.5156772  42.6614270   1.7181408  58.5983776
  41.8482136   2.0175579  59.0048968  43.1573264   1.3237097  59.3158258
  44.8122848  11.7139165  60.5318041  44.7699027  11.9400011  59.6026573
  45.7285547  11.4802540  60.6803842  53.9886219   5.3041668  58.1347999
  53.8504117   5.4943264  57.2069188  53.6322438   6.0661051  58.5916050
  42.9288649   8.5902194  60.3280003  43.7229247   8.0952514  60.1262578
  42.2180341   8.0620057  59.9647709  47.7483493  10.9720290  64.6792371
  47.8020516  11.5411226  65.4470087  46.8798275  11.1422175  64.3146408
  39.2371412   2.7345276  56.4039756  38.3069000   2.6729731  56.6209718
  39.3328884   2.2121229  55.6076397  45.5059925   9.1631216  64.0077840
  45.3671011   8.7950000  64.8803779  44.7174521   9.6778855  63.8361798
  46.1008077  14.2640313  55.3503377  46.2759833  13.7928356  56.1649000
  45.4140865  14.8906079  55.5784638  47.0565140   8.5412819  61.3966678
  46.7214973   8.5013589  62.2924328  46.5569086   7.8757535  60.9237088
  49.9924332   5.8868853  51.6703738  49.3753502   5.1615681  51.5736791
  49.5240820   6.6478213  51.3270812  40.6669162  17.4129675  62.1243237
  40.9065760  18.0448199  62.8022256  39.8238359  17.0617715  62.4108596
  45.1797024  13.2208798  64.5284741  45.1067196  14.0263769  65.0404046
  44.7374417  13.4200764  63.7032763  44.9686804  12.4580568  58.0387563
  44.1854326  13.0002248  58.1325787  45.6679549  12.9754547  58.4381804
  47.6395708  13.1195632  66.6842900  48.3523680  13.7543097  66.6118801
  47.1485736  13.2159498  65.8682902  49.3613234   7.0246884  58.2560191
  48.4269513   7.1448347  58.0864896  49.5389903   6.1219351  57.9920201
  50.8162017   9.2108025  55.7896378  51.0921861   9.0964620  56.6990252
  49.9466516   8.8125510  55.7508551  47.4516081  13.4594376  59.4329191
  47.6338475  12.6416032  59.8956944  48.2749067  13.6762068  58.9954081
  47.7858246  12.3862561  56.6944240  48.3146013  11.8755016  56.0814402
  48.0486466  12.0705091  57.5589773  41.1413994  13.4377678  59.4542016
  40.4724370  13.9223805  58.9706056  41.0026864  13.6846898  60.3685394
  45.2819263  15.4721421  66.0524674  45.8337571  15.6353043  66.8173759
  45.6225456  16.0625859  65.3804699  36.5101571   1.6996133  56.2337948
  36.8055013   0.7906811  56.1805002  35.6089607   1.6783872  55.9118950
  48.4187650  13.4203397  63.0388356  48.2938790  12.6193137  62.5299302
  49.0766741  13.9149590  62.5502326  50.4822559  11.2212417  64.6667906
  49.5352894  11.1017768  64.5946233  50.8305332  10.3334915  64.7494168
  47.4868992  11.0165133  60.8672259  47.3393954  10.0881840  61.0479829
  48.3122485  11.0385224  60.3829334  51.0903114  11.8393692  61.9537131
  52.0149661  11.6336553  61.8161582  50.9218417  11.5910093  62.8626473
  50.8798430  12.3579359  57.3099223  51.0535308  11.7925782  56.5573075
  51.3727321  13.1580254  57.1278713  51.8673602  11.6746124  54.4096121
  52.5624507  12.2952816  54.6283436  52.2096753  10.8241475  54.6848499
  53.7665026   9.1245829  55.9383452  54.2916350   9.4633102  55.2132772
  53.6787378   8.1892844  55.7546586  45.4285074  13.0379903  68.0673328
  45.7372201  12.7929050  68.9396028  46.2260556  13.2426541  67.5792199
  45.4505686  15.1917812  60.2978705  45.0110677  14.6994191  60.9911562
  46.2013803  14.6490780  60.0570780  37.9298025  11.3829353  60.3003333
  38.7556045  11.0833125  59.9201977  37.5792077  10.6136976  60.7493122
  42.8979558  10.7355822  62.3701007  42.2759568  10.0726527  62.0703235
  43.5684425  10.7616953  61.6874654  36.1306630   9.3015680  61.2592267
  35.2938539   8.8737854  61.0776268  36.1030276   9.4948123  62.1963058
  42.4593065   9.2859745  55.8459467  42.6081186   9.9695209  55.1926140
  43.2659509   9.2664835  56.3608923  40.2145698   5.3124922  56.8520536
  39.9691740   4.4087252  57.0500746  40.3841613   5.3142073  55.9100014
  39.4841346   1.0453280  54.3506698  38.7910591   1.1197635  53.6946734
  39.2393098   0.2813624  54.8728214  45.9588471  11.7807875  53.3171215
  45.3862438  12.3998062  52.8641686  46.5321265  12.3307237  53.8511137
  49.1785731  12.0645025  54.4479797  50.1116404  11.9990587  54.6512672
  49.0908944  12.9001292  53.9894330  51.8073747  11.3810896  51.4083744
  51.7287379  11.0470759  52.3019502  52.6283414  11.8732664  51.4075217
  46.3435269   3.1168688  50.6587267  47.2894374   2.9874896  50.7275685
  45.9649514   2.3783350  51.1356695  37.2281129   5.9146193  60.8900335
  37.2051818   6.0133880  59.9382218  37.5381766   6.7611344  61.2117501
  38.2418736  13.5141968  62.0217147  38.1073204  12.7542369  61.4555146
  37.8250798  14.2382867  61.5545936  49.3777699   8.6978891  51.0293723
  50.0813549   8.9028894  51.6451378  48.6540348   9.2655653  51.2942806
  41.3987862  14.4111285  62.2335590  41.2820246  15.3556717  62.1314280
  40.5780308  14.1084846  62.6221389  51.2864397   9.1361420  53.0792183
  52.1210000   8.7042619  52.8969658  51.1248739   8.9643434  54.0069077
  50.9410289   5.6393534  54.4448522  50.8859093   5.4737805  53.5036966
  50.3156344   6.3469567  54.6010712  42.4242376  15.0639547  65.4491519
  43.3269623  15.0963157  65.7658014  42.1979746  14.1339997  65.4637854
  44.1795978  13.8170533  62.1101597  43.2291609  13.8172395  61.9965969
  44.4828464  13.0703268  61.5937632  56.7238378  19.6058500  63.1108884
  56.3856889  19.4899564  62.2229419  57.5928146  19.2049665  63.0909890
  52.5825194  21.4593976  59.1005775  52.0190059  21.3683913  58.3322063
  52.4677589  20.6393880  59.5808268  50.1289626  22.9545168  61.9389996
  50.9210917  22.6135992  61.5236295  50.3686276  23.0640143  62.8592149
  58.1624752  25.1264944  54.4120240  57.5112732  25.7119024  54.0254254
  58.9569115  25.6571139  54.4715278  52.0880379  22.2154081  54.8107374
  52.8611255  21.6683068  54.6720250  52.4405778  23.0798330  55.0221836
  53.9265422  23.5430463  68.0174274  53.6355288  24.4476094  67.9020940
  54.5622406  23.5846991  68.7318343  54.8521629  20.9207312  64.6075633
  55.4485201  20.6963334  63.8932596  54.9096600  20.1792057  65.2101081
  54.4246657  18.3746747  52.4425824  54.6772178  17.8528268  51.6809287
  53.4871216  18.2112892  52.5452508  59.4689940  17.3782525  60.2500568
  60.2553029  16.9601948  59.8990985  59.7328644  18.2828618  60.4182216
  59.6400017  22.8155376  54.9489224  59.0045850  22.8890002  55.6610129
  59.3097424  23.4048974  54.2708304  54.1442946  20.2774853  54.6450199
  54.0279204  19.6019756  55.3131284  54.2545206  19.7907227  53.8282352
  56.4874487  19.7385000  58.3496889  56.1232694  19.2115621  59.0609810
  57.3441603  19.3483469  58.1763374  56.1279974  14.7674900  53.3458237
  56.2954376  15.6355136  53.7128708  55.9377143  14.9302181  52.4219526
  58.8855307  23.2291879  65.0124067  58.5856030  24.1316917  64.9039875
  58.5406367  22.9624062  65.8645220  52.3367789  19.6805675  61.0460772
  51.4118285  19.5481890  61.2538464  52.5852202  20.4599895  61.5430714
  56.1069195  17.2232557  54.3304904  55.9868820  17.6689608  55.1690384
  55.4121783  17.5717875  53.7718442  49.6976600  19.3238949  61.8804561
  49.8268981  19.5773428  62.7943973  49.0174051  19.9166657  61.5609216
  53.8676087  29.9936199  57.9795035  53.7900117  30.9444024  58.0583516
  53.2637731  29.6482071  58.6369961  61.8054261  17.6954030  55.1585238
  62.7172117  17.9281417  54.9832936  61.2963908  18.2791075  54.5960317
  60.4123843  22.6779849  62.5498819  59.7832706  22.8425563  61.8474887
  60.0249505  23.0921458  63.3209783  64.2913075  23.6134287  59.9043183
  63.6064113  23.9933188  59.3540216  64.3756925  24.2229613  60.6375131
  55.9651805  22.4154257  59.8148905  56.4290151  22.6941960  59.0253527
  55.7008603  21.5137702  59.6321995  52.8575886  21.9625738  62.7528668
  53.4277243  22.3913007  62.1146152  53.4483998  21.6808323  63.4512853
  54.9020691  18.5377409  56.6238470  55.6044735  18.9898453  57.0912396
  54.5701320  17.8961228  57.2518363  48.6446025  16.7960962  61.9255603
  47.8545079  17.0518491  61.4495714  49.1357273  17.6109300  62.0307644
  50.5960771  17.1605541  58.8839080  49.7991934  17.2724235  59.4022576
  50.3686363  17.4992193  58.0179970  56.4266438  23.6850244  66.8321595
  56.4910871  24.1470652  67.6679766  55.7177362  23.0547609  66.9603904
  46.9283728  17.0491452  64.3570594  47.1791767  17.9338462  64.6228170
  47.4643277  16.8696054  63.5845686  56.1414456  25.3518352  56.7000575
  56.0060131  26.1969888  57.1285423  56.6824268  25.5537630  55.9366509
  49.5943853  22.8693790  57.2728500  50.1068374  23.6637040  57.4234065
  50.2466566  22.1720080  57.2062101  51.4038738  25.9859546  59.3551253
  51.5805366  26.9077511  59.1672237  52.1995571  25.6717965  59.7845633
  52.5270053  27.5037720  65.3561595  53.0777479  27.3754783  64.5838589
  51.6881529  27.8032609  65.0056488  47.5592770  21.1982444  58.0488071
  48.3967992  21.6079453  57.8321778  47.7371038  20.2581886  58.0188264
  59.4557202  18.8657525  53.7371903  58.9403826  19.6362130  53.9760291
  59.1834511  18.1922661  54.3604965  57.0404313  13.7107226  58.7957142
  56.1845910  13.3214076  58.6162781  57.4531265  13.7899187  57.9356927
  64.4291476  21.6189880  55.6725077  63.6520919  21.2801039  55.2280239
  65.1082957  21.6242503  54.9980042  59.2443505  16.7384617  55.5631685
  58.9393641  17.0530766  56.4141828  60.1973947  16.8166037  55.6059018
  57.6889937  22.8974840  57.2124639  57.1611299  22.1627600  56.8997876
  57.1877440  23.6749517  56.9664607  52.4208665  13.5594507  59.5731250
  52.9952417  13.3369688  58.8404443  53.0079647  13.6283201  60.3259851
  61.4788242  19.4468234  60.3795627  61.9920124  20.0798225  60.8817336
  62.1289466  18.8469429  60.0138987  52.7478252  15.5898968  53.5927135
  51.9115564  15.9273654  53.9136410  52.6083022  15.4547947  52.6554272
  54.7231332  10.4335756  58.3006320  54.0695745  10.1184773  57.6762934
  54.6811807   9.8111496  59.0266143  55.8342537  20.7155051  50.2159612
  54.9269599  20.4844304  50.4150761  56.3313569  19.9192670  50.4033593
  58.7410616  29.4252558  53.1356298  58.0672315  29.7284255  53.7441256
  59.1276438  30.2281638  52.7861755  57.9569073  16.9217689  62.6253967
  57.0391634  17.1432636  62.4675655  58.3729216  16.9964000  61.7665675
  58.7404121  18.3209105  57.7556647  59.4875940  18.8330502  57.4463770
  59.0095710  17.9993157  58.6161041  57.0130771  20.8167645  54.7383602
  56.1041990  20.5326678  54.8356071  57.0425855  21.2366724  53.8786909
  62.2450038  24.4274235  58.5074769  61.7912365  23.5865145  58.5639960
  61.6144005  25.0635633  58.8449549  60.6882977  26.2650732  59.4424587
  60.9805952  26.8255789  58.7236953  61.1981598  26.5579293  60.1977747
  47.5818941  18.5373160  58.7198804  47.3843341  17.9442520  57.9949871
  47.0265605  18.2325370  59.4374743  55.5615665  18.4296266  60.8393397
  55.6164275  17.4770102  60.7635874  54.7506867  18.5855705  61.3234696
  56.7106859  22.3576389  52.0771680  56.2726289  21.6412248  51.6177318
  57.4517299  22.5852504  51.5156772  53.5008025  17.0473326  58.5983776
  52.6875890  17.3467496  59.0048968  53.9967019  16.6529015  59.3158258
  64.8279973  20.6333586  58.1347999  64.6897872  20.8235182  57.2069188
  64.4716192  21.3952969  58.5916050  52.9922100  14.6191681  64.2145011
  53.6321479  14.4780440  63.5167974  52.1599630  14.3326195  63.8383613
  53.7682403  23.9194112  60.3280003  54.5623002  23.4244432  60.1262578
  53.0574096  23.3911975  59.9647709  58.5877248  26.3012207  64.6792371
  58.6414270  26.8703144  65.4470087  57.7192029  26.4714092  64.3146408
  50.0765167  18.0637193  56.4039756  49.1462755  18.0021649  56.6209718
  50.1722639  17.5413146  55.6076397  49.9950716  14.5892006  58.9917998
  50.2557533  15.5037340  58.8827158  50.8167888  14.1216449  59.1414611
  51.4675641  16.0029763  66.1616822  52.1398695  15.7947126  65.5129471
  50.6405428  15.8051849  65.7222055  56.3453679  24.4923134  64.0077840
  56.2064765  24.1241918  64.8803779  55.5568276  25.0070773  63.8361798
  56.9401831  29.5932230  55.3503377  57.1153587  29.1220273  56.1649000
  56.2534619  30.2197996  55.5784638  57.8958895  23.8704736  61.3966678
  57.5608727  23.8305506  62.2924328  57.3962840  23.2049452  60.9237088
  51.8703139  19.2772366  66.9219259  51.7322936  18.5452605  67.5230798
  52.7808062  19.1881267  66.6403447  60.8318086  21.2160771  51.6703738
  60.2147257  20.4907599  51.5736791  60.3634575  21.9770131  51.3270812
  51.5062917  32.7421593  62.1243237  51.7459515  33.3740117  62.8022256
  50.6632113  32.3909633  62.4108596  52.6216632  15.4346195  50.7925042
  51.7446098  15.3134996  50.4287289  53.0974385  14.6432273  50.5403931
  44.1418772  20.2223355  60.8866549  44.8289812  19.9085085  60.2987565
  43.9866901  21.1264719  60.6133801  48.9453494  15.1113551  65.3151573
  48.8611683  14.5039221  64.5801983  48.1236201  15.6022570  65.3161069
  56.0190779  28.5500715  64.5284741  55.9460950  29.3555687  65.0404046
  55.5768172  28.7492681  63.7032763  55.8080558  27.7872485  58.0387563
  55.0248080  28.3294166  58.1325787  56.5073303  28.3046465  58.4381804
  58.4789462  28.4487549  66.6842900  59.1917434  29.0835014  66.6118801
  57.9879491  28.5451415  65.8682902  60.2006989  22.3538802  58.2560191
  59.2663268  22.4740265  58.0864896  60.3783657  21.4511269  57.9920201
  55.7012177  15.7384498  60.4093453  55.3309965  15.1855538  61.0974358
  56.1971269  15.1342631  59.8568453  53.5301376  26.1981993  67.5048471
  54.2310835  26.8318476  67.6577865  53.0596491  26.5396724  66.7444110
  61.6555771  24.5399943  55.7896378  61.9315615  24.4256537  56.6990252
  60.7860270  24.1417428  55.7508551  58.2909835  28.7886294  59.4329191
  58.4732230  27.9707949  59.8956944  59.1142821  29.0053986  58.9954081
  58.6252001  27.7154479  56.6944240  59.1539767  27.2046933  56.0814402
  58.8880221  27.3997009  57.5589773  49.1269094  25.7318348  64.4379573
  49.7122530  24.9862036  64.5707478  48.9293932  26.0422305  65.3216237
  51.9807749  28.7669595  59.4542016  51.3118124  29.2515723  58.9706056
  51.8420619  29.0138816  60.3685394  43.7186748  18.3023948  63.1584016
  43.7570848  17.7687539  63.9521135  43.2127041  17.7759154  62.5394994
  56.1213017  30.8013339  66.0524674  56.6731325  30.9644960  66.8173759
  56.4619211  31.3917777  65.3804699  59.2581405  28.7495314  63.0388356
  59.1332544  27.9485054  62.5299302  59.9160496  29.2441508  62.5502326
  50.8789573  15.1044047  62.2165496  50.1576159  15.7180015  62.0772970
  51.6682829  15.6401812  62.1382142  61.3216313  26.5504334  64.6667906
  60.3746649  26.4309686  64.5946233  61.6699086  25.6626833  64.7494168
  49.0783168  14.7102148  56.3577273  48.7495874  13.8299527  56.1752379
  49.4322538  14.6549817  57.2453662  58.3262746  26.3457051  60.8672259
  58.1787709  25.4173758  61.0479829  59.1516240  26.3677141  60.3829334
  52.1924991  14.9975118  56.7252751  52.5321063  15.5261039  56.0031359
  52.6397111  15.3355524  57.5011317  61.9296868  27.1685609  61.9537131
  62.8543416  26.9628471  61.8161582  61.7612172  26.9202011  62.8626473
  54.1793138  13.4949739  54.9246043  54.9001500  13.8730992  54.4209760
  53.5558442  14.2138616  55.0281021  58.3224261  14.1994888  55.8604376
  58.5387875  15.0819526  55.5593204  57.8418328  13.8081102  55.1310018
  53.0623482  17.1580602  62.4375120  52.9168063  17.4720905  63.3299402
  52.5848686  17.7765502  61.8846019  54.9219865  14.1483150  62.4856010
  54.9081434  13.2524243  62.1488308  55.6392293  14.1553813  63.1194296
  61.7192184  27.6871277  57.3099223  61.8929062  27.1217699  56.5573075
  62.2121076  28.4872172  57.1278713  47.5369144  19.6985946  65.3762782
  46.9922612  20.4745754  65.5083056  48.4148494  20.0456750  65.2181903
  54.3256761  13.0297530  57.7543580  54.4472672  12.1014176  57.9534468
  54.0358803  13.0436216  56.8421895  62.7067357  27.0038041  54.4096121
  63.4018262  27.6244734  54.6283436  63.0490507  26.1533393  54.6848499
  48.3235166  18.8255842  68.2692938  47.5816902  18.9738478  68.8557569
  48.0027910  19.0864108  67.4059688  64.6058780  24.4537747  55.9383452
  65.1310104  24.7925020  55.2132772  64.5181133  23.5184762  55.7546586
  56.2678829  28.3671820  68.0673328  56.5765955  28.1220967  68.9396028
  57.0654311  28.5718459  67.5792199  56.2899441  30.5209730  60.2978705
  55.8504431  30.0286109  60.9911562  57.0407558  29.9782698  60.0570780
  48.7691780  26.7121271  60.3003333  49.5949800  26.4125043  59.9201977
  48.4185832  25.9428893  60.7493122  53.7373313  26.0647739  62.3701007
  53.1153322  25.4018444  62.0703235  54.4078180  26.0908871  61.6874654
  46.9700385  24.6307597  61.2592267  46.1332293  24.2029772  61.0776268
  46.9424030  24.8240041  62.1963058  53.2986820  24.6151663  55.8459467
  53.4474940  25.2987127  55.1926140  54.1053263  24.5956753  56.3608923
  51.0539453  20.6416840  56.8520536  50.8085495  19.7379170  57.0500746
  51.2235367  20.6433991  55.9100014  50.3235100  16.3745198  54.3506698
  49.6304345  16.4489553  53.6946734  50.0786852  15.6105541  54.8728214
  56.7982225  27.1099793  53.3171215  56.2256192  27.7289980  52.8641686
  57.3715019  27.6599155  53.8511137  60.0179485  27.3936943  54.4479797
  60.9510158  27.3282505  54.6512672  59.9302698  28.2293210  53.9894330
  62.6467502  26.7102813  51.4083744  62.5681133  26.3762677  52.3019502
  63.4677169  27.2024581  51.4075217  57.1829024  18.4460606  50.6587267
  58.1288129  18.3166814  50.7275685  56.8043269  17.7075268  51.1356695
  55.3671941  16.3710582  50.5942152  54.4603396  16.0743695  50.6704866
  55.6447922  16.0740400  49.7276439  46.2849881  17.6916946  61.0441199
  45.9652666  16.8382254  60.7515573  45.7383310  17.9065524  61.7999166
  50.0629789  20.4079387  64.7610705  50.2815799  21.3396494  64.7798739
  50.4755563  20.0487361  65.5465509  56.9834007  10.9147472  56.7486394
  56.1734735  10.5694557  57.1241640  57.6718424  10.6055016  57.3374005
  54.1370726  13.2297517  50.7354132  54.9989890  13.5552416  50.9949949
  54.3221070  12.4429013  50.2227197  46.1538141  21.3119857  63.0134320
  45.4601613  20.8973810  62.5004275  46.9011132  21.3540394  62.4167739
  48.0674884  21.2438111  60.8900335  48.0445572  21.3425798  59.9382218
  48.3775520  22.0903262  61.2117501  50.7262262  23.3014266  65.0046950
  51.6805515  23.2698208  64.9376881  50.5274785  22.8404890  65.8197176
  51.3161644  21.8715382  67.5717747  52.1354533  22.3659461  67.5952585
  51.5898452  20.9547350  67.5435315  61.0728240  14.2626134  56.9345703
  60.1854095  14.5475785  56.7165898  61.4882229  14.1019898  56.0872980
  49.0812491  28.8433885  62.0217147  48.9466959  28.0834286  61.4555146
  48.6644553  29.5674785  61.5545936  60.2171454  24.0270809  51.0293723
  60.9207304  24.2320811  51.6451378  59.4934102  24.5947571  51.2942806
  61.0469264  19.7780670  57.1495993  60.9904465  20.2349222  56.3103625
  61.5997606  19.0171355  56.9718836  52.2381617  29.7403202  62.2335590
  52.1214001  30.6848635  62.1314280  51.4174063  29.4376764  62.6221389
  62.1258151  24.4653338  53.0792183  62.9603755  24.0334537  52.8969658
  61.9642494  24.2935352  54.0069077  61.7804043  20.9685451  54.4448522
  61.7252847  20.8029723  53.5036966  61.1550098  21.6761484  54.6010712
  46.5696558  16.2053516  68.2709944  47.2155422  15.6952470  68.7597170
  46.3613709  16.9422197  68.8453370  55.0900169  10.4693560  54.0233841
  55.0778839  11.4135400  54.1802111  55.9823591  10.2863706  53.7293302
  53.2636131  30.3931464  65.4491519  54.1663377  30.4255074  65.7658014
  53.0373501  29.4631915  65.4637854  55.0189733  29.1462451  62.1101597
  54.0685364  29.1464312  61.9965969  55.3222219  28.3995185  61.5937632
  67.5632132  34.9350417  63.1108884  67.2250644  34.8191482  62.2229419
  68.4321901  34.5341582  63.0909890  63.4218948  36.7885894  59.1005775
  62.8583813  36.6975831  58.3322063  63.3071343  35.9685798  59.5808268
  60.9683380  38.2837085  61.9389996  61.7604672  37.9427910  61.5236295
  61.2080030  38.3932060  62.8592149  69.0018507  40.4556861  54.4120240
  68.3506487  41.0410942  54.0254254  69.7962870  40.9863056  54.4715278
  62.9274134  37.5445999  54.8107374  63.7005010  36.9974986  54.6720250
  63.2799533  38.4090248  55.0221836  65.2640412  33.7038665  52.4425824
  65.5165932  33.1820186  51.6809287  64.3264971  33.5404810  52.5452508
  64.9836701  35.6066771  54.6450199  64.8672959  34.9311674  55.3131284
  65.0938960  35.1199145  53.8282352  67.3268241  35.0676918  58.3496889
  66.9626449  34.5407539  59.0609810  68.1835357  34.6775387  58.1763374
  66.9673728  30.0966817  53.3458237  67.1348131  30.9647054  53.7128708
  66.7770898  30.2594099  52.4219526  63.1761543  35.0097593  61.0460772
  62.2512040  34.8773807  61.2538464  63.4245956  35.7891812  61.5430714
  66.9462949  32.5524475  54.3304904  66.8262575  32.9981526  55.1690384
  66.2515538  32.9009793  53.7718442  60.5370354  34.6530867  61.8804561
  60.6662735  34.9065346  62.7943973  59.8567805  35.2458575  61.5609216
  64.7069841  45.3228117  57.9795035  64.6293871  46.2735942  58.0583516
  64.1031485  44.9773989  58.6369961  66.8045560  37.7446175  59.8148905
  67.2683905  38.0233878  59.0253527  66.5402358  36.8429619  59.6321995
  63.6969641  37.2917656  62.7528668  64.2670998  37.7204925  62.1146152
  64.2877753  37.0100241  63.4512853  65.7414446  33.8669327  56.6238470
  66.4438489  34.3190371  57.0912396  65.4095074  33.2253146  57.2518363
  59.4839780  32.1252880  61.9255603  58.6938834  32.3810408  61.4495714
  59.9751027  32.9401218  62.0307644  61.4354525  32.4897459  58.8839080
  60.6385688  32.6016153  59.4022576  61.2080117  32.8284111  58.0179970
  57.7677483  32.3783370  64.3570594  58.0185521  33.2630380  64.6228170
  58.3037031  32.1987972  63.5845686  66.9808210  40.6810270  56.7000575
  66.8453885  41.5261805  57.1285423  67.5218023  40.8829547  55.9366509
  60.4337608  38.1985708  57.2728500  60.9462128  38.9928958  57.4234065
  61.0860321  37.5011998  57.2062101  62.2432492  41.3151464  59.3551253
  62.4199121  42.2369429  59.1672237  63.0389326  41.0009883  59.7845633
  58.3986525  36.5274362  58.0488071  59.2361747  36.9371370  57.8321778
  58.5764792  35.5873804  58.0188264  67.8798068  29.0399143  58.7957142
  67.0239664  28.6505994  58.6162781  68.2925019  29.1191104  57.9356927
  68.5283692  38.2266758  57.2124639  68.0005053  37.4919518  56.8997876
  68.0271194  39.0041434  56.9664607  63.2602419  28.8886424  59.5731250
  63.8346171  28.6661606  58.8404443  63.8473402  28.9575119  60.3259851
  63.5872006  30.9190885  53.5927135  62.7509319  31.2565572  53.9136410
  63.4476776  30.7839865  52.6554272  65.5625087  25.7627673  58.3006320
  64.9089499  25.4476690  57.6762934  65.5205561  25.1403414  59.0266143
  66.6736292  36.0446968  50.2159612  65.7663354  35.8136222  50.4150761
  67.1707324  35.2484588  50.4033593  69.5804371  44.7544475  53.1356298
  68.9066069  45.0576172  53.7441256  69.9670193  45.5573556  52.7861755
  68.7962827  32.2509607  62.6253967  67.8785389  32.4724554  62.4675655
  69.2122971  32.3255917  61.7665675  67.8524525  36.1459563  54.7383602
  66.9435745  35.8618596  54.8356071  67.8819609  36.5658642  53.8786909
  58.4212696  33.8665077  58.7198804  58.2237095  33.2734438  57.9949871
  57.8659360  33.5617287  59.4374743  66.4009419  33.7588184  60.8393397
  66.4558029  32.8062020  60.7635874  65.5900621  33.9147623  61.3234696
  67.5500613  37.6868307  52.0771680  67.1120043  36.9704166  51.6177318
  68.2911054  37.9144422  51.5156772  64.3401779  32.3765243  58.5983776
  63.5269645  32.6759414  59.0048968  64.8360773  31.9820932  59.3158258
  63.8315854  29.9483599  64.2145011  64.4715233  29.8072358  63.5167974
  62.9993385  29.6618112  63.8383613  64.6076158  39.2486029  60.3280003
  65.4016756  38.7536350  60.1262578  63.8967850  38.7203893  59.9647709
  60.9158921  33.3929111  56.4039756  59.9856509  33.3313567  56.6209718
  61.0116393  32.8705064  55.6076397  60.8344470  29.9183924  58.9917998
  61.0951288  30.8329257  58.8827158  61.6561643  29.4508367  59.1414611
  62.3069396  31.3321681  66.1616822  62.9792449  31.1239043  65.5129471
  61.4799182  31.1343767  65.7222055  67.7795586  44.9224148  55.3503377
  67.9547342  44.4512191  56.1649000  67.0928374  45.5489914  55.5784638
  63.4610387  30.7638113  50.7925042  62.5839853  30.6426914  50.4287289
  63.9368140  29.9724191  50.5403931  54.9812527  35.5515272  60.8866549
  55.6683567  35.2377003  60.2987565  54.8260655  36.4556637  60.6133801
  59.7847249  30.4405469  65.3151573  59.7005438  29.8331139  64.5801983
  58.9629955  30.9314487  65.3161069  66.6474313  43.1164403  58.0387563
  65.8641835  43.6586083  58.1325787  67.3467058  43.6338383  58.4381804
  66.5405932  31.0676416  60.4093453  66.1703719  30.5147456  61.0974358
  67.0365024  30.4634549  59.8568453  69.4645755  43.0446396  56.6944240
  69.9933522  42.5338851  56.0814402  69.7273975  42.7288927  57.5589773
  62.8201503  44.0961513  59.4542016  62.1511879  44.5807641  58.9706056
  62.6814373  44.3430733  60.3685394  54.5580503  33.6315866  63.1584016
  54.5964602  33.0979457  63.9521135  54.0520796  33.1051071  62.5394994
  58.1889080  32.3579968  56.2337948  58.4842522  31.4490646  56.1805002
  57.2877116  32.3367707  55.9118950  61.7183327  30.4335965  62.2165496
  60.9969913  31.0471932  62.0772970  62.5076583  30.9693729  62.1382142
  59.9176922  30.0394066  56.3577273  59.5889628  29.1591445  56.1752379
  60.2716293  29.9841734  57.2453662  63.0318745  30.3267035  56.7252751
  63.3714818  30.8552957  56.0031359  63.4790866  30.6647442  57.5011317
  65.0186892  28.8241657  54.9246043  65.7395255  29.2022910  54.4209760
  64.3952196  29.5430534  55.0281021  69.1618015  29.5286806  55.8604376
  69.3781630  30.4111444  55.5593204  68.6812082  29.1373019  55.1310018
  63.9017237  32.4872519  62.4375120  63.7561817  32.8012822  63.3299402
  63.4242440  33.1057420  61.8846019  65.7613619  29.4775067  62.4856010
  65.7475188  28.5816161  62.1488308  66.4786048  29.4845731  63.1194296
  58.3762899  35.0277864  65.3762782  57.8316367  35.8037672  65.5083056
  59.2542249  35.3748668  65.2181903  65.1650515  28.3589448  57.7543580
  65.2866427  27.4306094  57.9534468  64.8752558  28.3728133  56.8421895
  59.1628921  34.1547760  68.2692938  58.4210657  34.3030395  68.8557569
  58.8421665  34.4156026  67.4059688  59.6085534  42.0413189  60.3003333
  60.4343554  41.7416960  59.9201977  59.2579586  41.2720811  60.7493122
  57.8094139  39.9599515  61.2592267  56.9726048  39.5321689  61.0776268
  57.7817785  40.1531958  62.1963058  64.1380574  39.9443580  55.8459467
  64.2868695  40.6279045  55.1926140  64.9447018  39.9248670  56.3608923
  61.8933207  35.9708758  56.8520536  61.6479249  35.0671088  57.0500746
  62.0629122  35.9725908  55.9100014  61.1628855  31.7037115  54.3506698
  60.4698100  31.7781470  53.6946734  60.9180607  30.9397459  54.8728214
  67.6375980  42.4391711  53.3171215  67.0649947  43.0581898  52.8641686
  68.2108774  42.9891072  53.8511137  68.0222778  33.7752523  50.6587267
  68.9681883  33.6458732  50.7275685  67.6437023  33.0367185  51.1356695
  66.2065696  31.7002500  50.5942152  65.2997151  31.4035612  50.6704866
  66.4841677  31.4032318  49.7276439  57.1243636  33.0208863  61.0441199
  56.8046420  32.1674171  60.7515573  56.5777064  33.2357441  61.7999166
  60.9023543  35.7371304  64.7610705  61.1209553  36.6688412  64.7798739
  61.3149317  35.3779279  65.5465509  67.8227761  26.2439389  56.7486394
  67.0128490  25.8986474  57.1241640  68.5112178  25.9346933  57.3374005
  64.9764480  28.5589435  50.7354132  65.8383644  28.8844333  50.9949949
  65.1614824  27.7720931  50.2227197  56.9931896  36.6411775  63.0134320
  56.2995367  36.2265727  62.5004275  57.7404887  36.6832311  62.4167739
  59.9206245  44.1725803  62.0217147  59.7860713  43.4126204  61.4555146
  59.5038307  44.8966703  61.5545936  57.4090313  31.5345433  68.2709944
  58.0549176  31.0244387  68.7597170  57.2007464  32.2714115  68.8453370
  65.9293923  25.7985478  54.0233841  65.9172593  26.7427318  54.1802111
  66.8217345  25.6155623  53.7293302  69.0282835  47.6871886  56.2337948
  69.3236276  46.7782564  56.1805002  68.1270871  47.6659625  55.9118950
  53.8676088   6.9998322  44.7040342  53.7900118   7.9506147  44.7828822
  53.2637732   6.6544194  45.3615268  56.9401833   6.5994353  42.0748684
  57.1153588   6.1282396  42.8894306  56.2534621   7.2260119  42.3029944
  51.5062918   9.7483716  48.8488544  51.7459516  10.3802240  49.5267562
  50.6632114   9.3971756  49.1353903  51.9807750   5.7731718  46.1787322
  51.3118125   6.2577846  45.6951362  51.8420620   6.0200938  47.0930701
  56.1213019   7.8075461  52.7769981  56.6731327   7.9707083  53.5419066
  56.4619212   8.3979899  52.1050006  56.2899442   7.5271853  47.0224012
  55.8504432   7.0348231  47.7156868  57.0407559   6.9844820  46.7816087
  48.7691781   3.7183394  47.0248640  49.5949801   3.4187165  46.6447283
  48.4185833   2.9491016  47.4738428  49.0812492   5.8496008  48.7462454
  48.9466960   5.0896409  48.1800452  48.6644554   6.5736908  48.2791243
  52.2381618   6.7465325  48.9580897  52.1214002   7.6910757  48.8559587
  51.4174064   6.4438886  49.3466696  53.2636132   7.3993587  52.1736825
  54.1663379   7.4317197  52.4903320  53.0373502   6.4694038  52.1883161
  55.0189734   6.1524573  48.8346904  54.0685365   6.1526435  48.7211276
  55.3222220   5.4057308  48.3182938  67.5632134  11.9412540  49.8354191
  67.2250645  11.8253605  48.9474726  68.4321902  11.5403705  49.8155197
  63.4218949  13.7948016  45.8251082  62.8583815  13.7037953  45.0567370
  63.3071344  12.9747921  46.3053574  60.9683381  15.2899208  48.6635302
  61.7604673  14.9490033  48.2481602  61.2080031  15.3994183  49.5837456
  69.0018508  17.4618984  41.1365547  68.3506488  18.0473064  40.7499561
  69.7962871  17.9925179  41.1960584  62.9274135  14.5508121  41.5352681
  63.7005011  14.0037108  41.3965557  63.2799534  15.4152370  41.7467142
  64.7659178  15.8784503  54.7419580  64.4749044  16.7830134  54.6266247
  65.4016162  15.9201031  55.4563650  65.6915385  13.2561352  51.3320940
  66.2878957  13.0317374  50.6177903  65.7490356  12.5146097  51.9346388
  65.2640413  10.7100787  39.1671131  65.5165934  10.1882309  38.4054594
  64.3264972  10.5466933  39.2697815  64.9836702  12.6128893  41.3695506
  64.8672960  11.9373797  42.0376590  65.0938962  12.1261267  40.5527659
  67.3268243  12.0739040  45.0742195  66.9626450  11.5469661  45.7855117
  68.1835359  11.6837509  44.9008681  69.7249063  15.5645919  51.7369374
  69.4249786  16.4670958  51.6285181  69.3800122  15.2978102  52.5890527
  63.1761544  12.0159716  47.7706079  62.2512041  11.8835930  47.9783770
  63.4245958  12.7953935  48.2676021  66.9462951   9.5586597  41.0550211
  66.8262576  10.0043648  41.8935691  66.2515539   9.9071915  40.4963749
  60.5370355  11.6592989  48.6049868  60.6662737  11.9127468  49.5189279
  59.8567807  12.2520697  48.2854523  64.7069843  22.3290239  44.7040342
  64.6293872  23.2798064  44.7828822  64.1031486  21.9836112  45.3615268
  66.8045561  14.7508297  46.5394211  67.2683906  15.0296000  45.7498834
  66.5402359  13.8491742  46.3567302  63.6969642  14.2979779  49.4773974
  64.2670999  14.7267047  48.8391459  64.2877754  14.0162363  50.1758160
  65.7414447  10.8731450  43.3483776  66.4438490  11.3252493  43.8157703
  65.4095075  10.2315268  43.9763669  59.4839781   9.1315002  48.6500910
  58.6938835   9.3872531  48.1741020  59.9751028   9.9463340  48.7552950
  61.4354526   9.4959581  45.6084387  60.6385690   9.6078276  46.1267882
  61.2080119   9.8346234  44.7425277  67.2660194  16.0204285  53.5566901
  67.3304626  16.4824692  54.3925073  66.5571118  15.3901650  53.6849211
  57.7677484   9.3845493  51.0815901  58.0185522  10.2692503  51.3473477
  58.3037032   9.2050094  50.3090992  66.9808212  17.6872392  43.4245882
  66.8453886  18.5323928  43.8530729  67.5218024  17.8891670  42.6611815
  60.4337609  15.2047830  43.9973807  60.9462130  15.9991080  44.1479371
  61.0860322  14.5074121  43.9307408  62.2432494  18.3213587  46.0796560
  62.4199122  19.2431551  45.8917544  63.0389327  18.0072006  46.5090940
  63.3663809  19.8391760  52.0806902  63.9171234  19.7108824  51.3083896
  62.5275285  20.1386649  51.7301795  58.3986526  13.5336485  44.7733377
  59.2361748  13.9433493  44.5567085  58.5764793  12.5935927  44.7433571
  68.5283693  15.2328881  43.9369945  68.0005054  14.4981640  43.6243183
  68.0271196  16.0103557  43.6909914  66.6736293  13.0509091  36.9404918
  65.7663355  12.8198344  37.1396067  67.1707325  12.2546710  37.1278900
  69.5804372  21.7606598  39.8601604  68.9066071  22.0638295  40.4686562
  69.9670194  22.5635678  39.5107062  67.8524527  13.1521686  41.4628908
  66.9435746  12.8680719  41.5601378  67.8819610  13.5720764  40.6032215
  58.4212697  10.8727200  45.4444111  58.2237097  10.2796561  44.7195177
  57.8659361  10.5679410  46.1620049  66.4009421  10.7650306  47.5638704
  66.4558030   9.8124143  47.4881180  65.5900623  10.9209745  48.0480002
  67.5500614  14.6930429  38.8016987  67.1120044  13.9766288  38.3422624
  68.2911055  14.9206544  38.2402078  64.3401780   9.3827366  45.3229083
  63.5269646   9.6821537  45.7294275  64.8360775   8.9883055  46.0403565
  66.4910358  19.3785123  47.2563347  66.4486537  19.6045969  46.3271879
  67.4073057  19.1448498  47.4049148  64.6076159  16.2548152  47.0525310
  65.4016758  15.7598472  46.8507885  63.8967852  15.7266015  46.6893016
  69.4271004  18.6366248  51.4037678  69.4808026  19.2057184  52.1715394
  68.5585785  18.8068133  51.0391715  60.9158923  10.3991234  43.1285063
  59.9856511  10.3375689  43.3455025  61.0116395   9.8767187  42.3321704
  62.3069397   8.3383804  52.8862129  62.9792450   8.1301166  52.2374778
  61.4799184   8.1405890  52.4467361  67.1847435  16.8277174  50.7323147
  67.0458521  16.4595958  51.6049085  66.3962031  17.3424813  50.5607105
  67.7795587  21.9286270  42.0748684  67.9547343  21.4574314  42.8894306
  67.0928375  22.5552037  42.3029944  68.7352650  16.2058777  48.1211985
  68.4002483  16.1659547  49.0169635  68.2356596  15.5403493  47.6482395
  62.7096894  11.6126407  53.6464566  62.5716692  10.8806646  54.2476105
  63.6201818  11.5235307  53.3648754  62.3456672  25.0775633  48.8488544
  62.5853271  25.7094157  49.5267562  61.5025869  24.7263673  49.1353903
  54.9812528  12.5577395  47.6111856  55.6683568  12.2439125  47.0232871
  54.8260657  13.4618760  47.3379107  66.8584534  20.8854756  51.2530048
  66.7854706  21.6909727  51.7649352  66.4161927  21.0846722  50.4278069
  66.6474314  20.1226526  44.7632869  65.8641836  20.6648206  44.8571094
  67.3467059  20.6400505  45.1627111  69.3183218  20.7841590  53.4088206
  70.0311190  21.4189055  53.3364108  68.8273246  20.8805456  52.5928208
  64.3695131  18.5336033  54.2293777  65.0704591  19.1672516  54.3823171
  63.8990246  18.8750765  53.4689417  69.1303591  21.1240334  46.1574498
  69.3125986  20.3061990  46.6202250  69.9536577  21.3408026  45.7199388
  69.4645757  20.0508519  43.4189546  69.9933523  19.5400974  42.8059708
  69.7273976  19.7351049  44.2835079  59.9662849  18.0672388  51.1624880
  60.5516286  17.3216076  51.2952784  59.7687688  18.3776345  52.0461544
  62.8201505  21.1023636  46.1787322  62.1511880  21.5869763  45.6951362
  62.6814374  21.3492856  47.0930701  54.5580504  10.6377988  49.8829323
  54.5964604  10.1041579  50.6766441  54.0520797  10.1113194  49.2640300
  66.9606773  23.1367379  52.7769981  67.5125081  23.2999001  53.5419066
  67.3012967  23.7271817  52.1050006  58.1889082   9.3642091  42.9583254
  58.4842523   8.4552769  42.9050308  57.2877117   9.3429830  42.6364257
  69.1656502  18.6811091  47.5917565  69.0181465  17.7527798  47.7725135
  69.9909996  18.7031182  47.1074640  63.9017238   9.4934642  49.1620427
  63.7561819   9.8074945  50.0544709  63.4242441  10.1119542  48.6091326
  58.3762900  12.0339986  52.1008088  57.8316368  12.8099794  52.2328363
  59.2542250  12.3810791  51.9427210  59.1628922  11.1609883  54.9938245
  58.4210658  11.3092518  55.5802875  58.8421666  11.4218148  54.1304994
  67.1072585  20.7025861  54.7918635  67.4159711  20.4575007  55.6641335
  67.9048067  20.9072499  54.3037505  67.1293197  22.8563770  47.0224012
  66.6898187  22.3640149  47.7156868  67.8801314  22.3136738  46.7816087
  59.6085536  19.0475311  47.0248640  60.4343555  18.7479083  46.6447283
  59.2579588  18.2782934  47.4738428  64.5767069  18.4001779  49.0946313
  63.9547078  17.7372484  48.7948541  65.2471936  18.4262911  48.4119961
  57.8094141  16.9661638  47.9837573  56.9726049  16.5383812  47.8021575
  57.7817786  17.1594081  48.9208364  64.1380576  16.9505703  42.5704774
  64.2868696  17.6341167  41.9171447  64.9447019  16.9310793  43.0854230
  61.8933209  12.9770880  43.5765843  61.6479251  12.0733210  43.7746053
  62.0629123  12.9788031  42.6345321  61.1628856   8.7099238  41.0752004
  60.4698101   8.7843593  40.4192040  60.9180608   7.9459582  41.5973521
  67.6375981  19.4453833  40.0416521  67.0649948  20.0644020  39.5886993
  68.2108775  19.9953195  40.5756443  68.0222780  10.7814646  37.3832574
  68.9681884  10.6520854  37.4520992  67.6437025  10.0429308  37.8602002
  57.1243637  10.0270986  47.7686505  56.8046422   9.1736294  47.4760879
  56.5777065  10.2419564  48.5244473  60.9023545  12.7433427  51.4856012
  61.1209555  13.6750535  51.5044046  61.3149319  12.3841401  52.2710816
  56.9931897  13.6473897  49.7379627  56.2995369  13.2327850  49.2249581
  57.7404888  13.6894434  49.1413046  58.9068640  13.5792151  47.6145642
  58.8839328  13.6779838  46.6627525  59.2169276  14.4257302  47.9362808
  61.5656018  15.6368306  51.7292256  62.5199271  15.6052248  51.6622188
  61.3668541  15.1758930  52.5442482  62.1555400  14.2069422  54.2963054
  62.9748289  14.7013501  54.3197891  62.4292207  13.2901390  54.2680621
  59.9206246  21.1787926  48.7462454  59.7860714  20.4188326  48.1800452
  59.5038309  21.9028825  48.2791243  63.0775372  22.0757243  48.9580897
  62.9607756  23.0202675  48.8559587  62.2567819  21.7730804  49.3466696
  57.4090314   8.5407556  54.9955251  58.0549178   8.0306510  55.4842476
  57.2007465   9.2776238  55.5698676  64.1029886  22.7285504  52.1736825
  65.0057133  22.7609115  52.4903320  63.8767256  21.7985955  52.1883161
  65.8583488  21.4816491  48.8346904  64.9079119  21.4818353  48.7211276
  66.1615975  20.7349226  48.3182938  68.6071238  24.7137410  51.0815901
  68.8579277  25.5984420  51.3473477  69.1430787  24.5342012  50.3090992
  69.2606451  26.2019118  45.4444111  69.0630851  25.6088478  44.7195177
  68.7053115  25.8971328  46.1620049  65.8206282  27.8869313  47.6111856
  66.5077322  27.5731043  47.0232871  65.6654411  28.7910677  47.3379107
  65.3974259  25.9669906  49.8829323  65.4358358  25.4333497  50.6766441
  64.8914551  25.4405112  49.2640300  69.0282836  24.6934008  42.9583254
  69.3236277  23.7844687  42.9050308  68.1270872  24.6721748  42.6364257
  70.0022676  26.4901800  54.9938245  69.2604412  26.6384436  55.5802875
  69.6815421  26.7510066  54.1304994  68.6487895  32.2953555  47.9837573
  67.8119803  31.8675730  47.8021575  68.6211541  32.4885999  48.9208364
  67.9637392  25.3562903  47.7686505  67.6440176  24.5028212  47.4760879
  67.4170820  25.5711482  48.5244473  67.8325652  28.9765815  49.7379627
  67.1389123  28.5619768  49.2249581  68.5798643  29.0186351  49.1413046
  68.2484068  23.8699474  54.9955251  68.8942932  23.3598428  55.4842476
  68.0401220  24.6068155  55.5698676  14.8049733  32.7910903  67.6874930
  14.1537713  33.3764984  67.3008944  15.5994096  33.3217098  67.7469968
  12.4767518  28.3801010  63.4914302  11.5694580  28.1490264  63.6905451
  12.9738550  27.5838630  63.6788283  15.3835597  37.0898518  66.4110988
  14.7097296  37.3930214  67.0195946  15.7701419  37.8927598  66.0616445
  13.3531839  30.0222349  65.3526371  12.9151269  29.3058208  64.8932008
  14.0942280  30.2498464  64.7911462  13.5826812  37.2578190  68.6258067
  13.7578568  36.7866233  69.4403690  12.8959600  37.8843956  68.8539328
  17.4743067  28.8806731  64.9458428  16.8572238  28.1553559  64.8491481
  17.0059555  29.6416091  64.6025502  18.3617165  35.3517237  70.5853913
  18.5354043  34.7863659  69.8327765  18.8546056  36.1518131  70.4033403
  19.3492338  34.6684001  67.6850811  20.0443242  35.2890694  67.9038126
  19.6915488  33.8179352  67.9603189  21.2483761  32.1183707  69.2138142
  21.7735085  32.4570979  68.4887462  21.1606113  31.1830722  69.0301277
  13.4407206  34.7745753  66.5925905  12.8681173  35.3935940  66.1396377
  14.0140000  35.3245114  67.1265827  16.6604466  35.0582903  67.7234487
  17.5935139  34.9928465  67.9267363  16.5727679  35.8939170  67.2649020
  19.2892483  34.3748773  64.6838435  19.2106114  34.0408637  65.5774193
  20.1102149  34.8670541  64.6829907  16.8596434  31.6916769  64.3048413
  17.5632285  31.8966771  64.9206069  16.1359083  32.2593530  64.5697497
  18.7683132  32.1299298  66.3546873  19.6028736  31.6980496  66.1724348
  18.6067475  31.9581311  67.2823768  24.2057113  42.5996377  76.3863575
  23.8675625  42.4837442  75.4984109  25.0746881  42.1987542  76.3664581
  20.0643929  44.4531853  72.3760465  19.5008794  44.3621790  71.6076753
  19.9496324  43.6331758  72.8562958  25.6443488  48.1202821  67.6874930
  24.9931467  48.7056902  67.3008944  26.4387850  48.6509016  67.7469968
  19.5699115  45.2091958  68.0862065  20.3429991  44.6620945  67.9474941
  19.9224514  46.0736208  68.2976526  21.9065393  41.3684624  65.7180515
  22.1590913  40.8466146  64.9563978  20.9689952  41.2050770  65.8207198
  26.9508675  40.3720403  73.5255258  27.7371765  39.9539826  73.1745675
  27.2147380  41.2766495  73.6936906  32.3517103  40.3095636  74.4288236
  33.0842274  39.7394853  74.6626066  31.5956458  39.9217236  74.8694742
  21.6261681  43.2712730  67.9204890  21.5097939  42.5957634  68.5885974
  21.7363941  42.7845104  67.1037043  23.9693222  42.7322877  71.6251579
  23.6051429  42.2053498  72.3364500  24.8260338  42.3421346  71.4518064
  23.6098709  37.7612777  66.6212927  23.7773112  38.6293014  66.9883398
  23.4195878  37.9240059  65.6974217  29.7671186  38.7412296  75.9676195
  28.8588064  38.6727705  75.6734956  29.7158782  39.2184241  76.7958021
  23.5887930  40.2170435  67.6059594  23.4687555  40.6627485  68.4445074
  22.8940518  40.5655752  67.0473132  29.2872996  40.6891908  68.4339928
  30.1990852  40.9219295  68.2587626  28.7782643  41.2728952  67.8715007
  23.4470540  45.4092134  73.0903595  23.9108886  45.6879837  72.3008217
  23.1827339  44.5075579  72.9076685  22.3839427  41.5315287  69.8993160
  23.0863470  41.9836330  70.3667086  22.0520055  40.8899106  70.5273053
  18.0779506  40.1543419  72.1593770  17.2810669  40.2662113  72.6777266
  17.8505098  40.4930071  71.2934661  23.6233191  48.3456229  69.9755265
  23.4878866  49.1907765  70.4040113  24.1643004  48.5475507  69.2121199
  17.0762589  45.8631667  70.5483190  17.5887109  46.6574918  70.6988755
  17.7285301  45.1657958  70.4816792  26.9375937  41.8595402  67.0126594
  26.4222561  42.6300007  67.2514981  26.6653246  41.1860538  67.6359655
  24.5223048  36.7045103  72.0711832  23.6664645  36.3151953  71.8917471
  24.9350000  36.7837064  71.2111618  31.9110212  44.6127757  68.9479767
  31.1339654  44.2738916  68.5034929  32.5901693  44.6180380  68.2734732
  26.7262241  39.7322494  68.8386375  26.4212376  40.0468644  69.6896518
  27.6792683  39.8103914  68.8813708  25.1708672  45.8912718  70.4879329
  24.6430034  45.1565477  70.1752566  24.6696175  46.6687394  70.2419297
  28.9606977  42.4406111  73.6550317  29.4738859  43.0736103  74.1572027
  29.6108201  41.8407306  73.2893677  20.2296987  38.5836845  66.8681826
  19.3934299  38.9211532  67.1891100  20.0901757  38.4485825  65.9308963
  23.3161273  43.7092928  63.4914302  22.4088334  43.4782181  63.6905451
  23.8132305  42.9130547  63.6788283  26.2229352  52.4190435  66.4110988
  25.5491050  52.7222132  67.0195946  26.6095173  53.2219516  66.0616445
  25.4387808  39.9155566  75.9008657  24.5210369  40.1370513  75.7430346
  25.8547952  39.9901877  75.0420365  26.2222856  41.3146982  71.0311338
  26.9694675  41.8268379  70.7218460  26.4914445  40.9931035  71.8915731
  24.4949506  43.8105523  68.0138292  23.5860725  43.5264556  68.1110762
  24.5244590  44.2304601  67.1541599  29.7268773  47.4212112  71.7829460
  29.2731101  46.5803022  71.8394650  29.0962740  48.0573511  72.1204240
  28.6701693  38.3504098  73.0130127  27.9324450  37.8381485  73.3440370
  28.9228467  37.9104480  72.2013404  23.0434400  41.4234143  74.1148087
  23.0983010  40.4707980  74.0390564  22.2325602  41.5793583  74.5989386
  24.1925594  45.3514267  65.3526371  23.7545024  44.6350125  64.8932008
  24.9336035  45.5790381  64.7911462  20.9826760  40.0411203  71.8738466
  20.1694626  40.3405374  72.2803658  21.4785754  39.6466892  72.5912948
  32.3098709  43.6271464  71.4102689  32.1716607  43.8173060  70.4823878
  31.9534927  44.3890846  71.8670740  21.2501139  46.9131989  73.6034694
  22.0441737  46.4182309  73.4017269  20.5392831  46.3849852  73.2402399
  17.5583902  41.0575071  69.6794446  16.6281490  40.9959526  69.8964408
  17.6541374  40.5351024  68.8831088  24.4220567  52.5870108  68.6258067
  24.5972322  52.1158151  69.4403690  23.7353355  53.2135874  68.8539328
  28.3136821  44.2098648  64.9458428  27.6965992  43.4845476  64.8491481
  27.8453310  44.9708008  64.6025502  20.1035367  38.4284072  64.0679732
  19.2264834  38.3072873  63.7041979  20.5793120  37.6370151  63.8158621
  23.2899293  50.7810363  71.3142253  22.5066815  51.3232043  71.4080477
  23.9892039  51.2984342  71.7136494  26.5995944  36.5904992  73.9576458
  27.0964643  35.8374955  73.6377529  25.8282925  36.6269309  73.3919668
  27.6825724  45.3476680  71.5314882  26.7482003  45.4678142  71.3619586
  27.8602393  44.4449146  71.2674892  23.1830912  38.7322375  73.6848143
  22.8128700  38.1793416  74.3729049  23.6790005  38.1280509  73.1323143
  31.0698276  41.1893999  72.0664916  31.5358728  42.0221990  71.9925219
  31.5205776  40.7238980  72.7710174  29.1374507  47.5337820  69.0651068
  29.4134351  47.4194415  69.9744942  28.2679005  47.1355305  69.0263241
  26.1070736  50.7092356  69.9698930  26.6358503  50.1984811  69.3569092
  26.3698956  50.3934886  70.8344463  14.8314061  40.0225928  69.5092638
  15.1267502  39.1136606  69.4559692  13.9302097  40.0013667  69.1873640
  16.5601903  37.7040025  69.6331963  16.2314609  36.8237404  69.4507069
  16.9141274  37.6487694  70.5208353  19.6743726  37.9912995  70.0007441
  20.0139798  38.5198916  69.2786049  20.1215846  38.3293401  70.7766008
  21.6611873  36.4887617  68.2000734  22.3820236  36.8668870  67.6964451
  21.0377177  37.2076494  68.3035712  25.8042996  37.1932766  69.1359066
  26.0206610  38.0757404  68.8347894  25.3237063  36.8018979  68.4064708
  29.2010920  50.6809154  70.5853913  29.3747797  50.1155577  69.8327765
  29.6939811  51.4810049  70.4033403  21.8075496  36.0235407  71.0298270
  21.9291407  35.0952053  71.2289158  21.5177539  36.0374093  70.1176586
  35.0550311  43.4445577  72.2044213  35.4981457  42.6952902  71.8063336
  34.1776821  43.4355714  71.8217945  30.1886092  49.9975919  67.6850811
  30.8836997  50.6182611  67.9038126  30.5309242  49.1471270  67.9603189
  32.0877515  47.4475624  69.2138142  32.6128839  47.7862897  68.4887462
  31.9999868  46.5122640  69.0301277  20.7805555  47.6089540  69.1214157
  20.9293676  48.2925004  68.4680830  21.5871999  47.5894630  69.6363613
  18.5358188  43.6354718  70.1275226  18.2904230  42.7317048  70.3255437
  18.7054103  43.6371868  69.1854704  17.8053836  39.3683075  67.6261388
  17.1123081  39.4427430  66.9701424  17.5605588  38.6043419  68.1482905
  24.2800961  50.1037670  66.5925905  23.7074928  50.7227858  66.1396377
  24.8533754  50.6537032  67.1265827  27.4998220  50.3874821  67.7234487
  28.4328894  50.3220382  67.9267363  27.4121433  51.2231087  67.2649020
  30.1286237  49.7040691  64.6838435  30.0499869  49.3700554  65.5774193
  30.9495904  50.1962459  64.6829907  24.6647759  41.4398483  63.9341957
  25.6106864  41.3104691  64.0030375  24.2862004  40.7013145  64.4111386
  22.8490676  39.3648460  63.8696843  21.9422132  39.0681572  63.9459556
  23.1266657  39.0678278  63.0031129  24.4652742  33.9085349  70.0241084
  23.6553470  33.5632434  70.3996330  25.1537159  33.5992893  70.6128695
  26.3943290  32.9863396  71.6465381  26.9474329  33.4058849  72.3055404
  26.6313377  32.0599144  71.6888337  21.6189461  36.2235395  64.0108822
  22.4808625  36.5490293  64.2704639  21.8039805  35.4366891  63.4981888
  29.7722097  35.0963921  71.1544045  29.1920766  35.7548725  70.7722097
  29.5058030  34.2741266  70.7431462  28.2225664  34.4968979  73.3565365
  28.7225442  34.6085513  72.5479684  28.8661272  34.1930032  73.9966174
  31.9061512  37.2810533  73.9254732  32.6821902  37.7706985  74.1979349
  31.1809646  37.7068587  74.3826602  34.3434070  37.9938152  74.9828673
  34.9378561  37.7533888  74.2721981  34.4160654  37.2745282  75.6102209
  27.6990189  47.0208686  64.3048413  28.4026039  47.2258689  64.9206069
  26.9752838  47.5885448  64.5697497  28.5287999  42.7718548  70.4250683
  28.4723201  43.2287099  69.5858316  29.0816342  42.0109232  70.2473526
  32.3392805  38.5608279  71.2500803  32.0829739  38.1604915  72.0809010
  31.7145673  39.2752073  71.1250942  29.6076886  47.4591215  66.3546873
  30.4422490  47.0272414  66.1724348  29.4461229  47.2873229  67.2823768
  29.2622779  43.9623329  67.7203212  29.2071582  43.7967600  66.7791657
  28.6368834  44.6699362  67.8765402  22.5718904  33.4631438  67.2988531
  22.5597574  34.4073278  67.4556802  23.4642326  33.2801583  67.0047992
  32.7459147  56.6976542  65.7180515  32.9984668  56.1758063  64.9563978
  31.8083706  56.5342687  65.8207198  31.0690742  53.9128763  66.8681826
  30.2328054  54.2503449  67.1891100  30.9295511  53.7777743  65.9308963
  34.1555027  59.0384846  63.4914302  33.2482089  58.8074099  63.6905451
  34.6526059  58.2422465  63.6788283  30.9429122  53.7575990  64.0679732
  30.0658588  53.6364791  63.7041979  31.4186875  52.9662068  63.8158621
  25.6707816  55.3517845  69.5092638  25.9661257  54.4428524  69.4559692
  24.7695851  55.3305585  69.1873640  27.3995657  53.0331943  69.6331963
  27.0708363  52.1529322  69.4507069  27.7535028  52.9779612  70.5208353
  32.5005628  51.8179534  68.2000734  33.2213990  52.1960787  67.6964451
  31.8770932  52.5368411  68.3035712  28.6447590  54.6974993  67.6261388
  27.9516835  54.7719348  66.9701424  28.3999342  53.9335336  68.1482905
  35.5041514  56.7690401  63.9341957  36.4500618  56.6396609  64.0030375
  35.1255759  56.0305063  64.4111386  33.6884431  54.6940377  63.8696843
  32.7815886  54.3973490  63.9459556  33.9660412  54.3970195  63.0031129
  32.4583215  51.5527312  64.0108822  33.3202379  51.8782211  64.2704639
  32.6433560  50.7658808  63.4981888  33.4112658  48.7923355  67.2988531
  33.3991328  49.7365195  67.4556802  34.3036080  48.6093501  67.0047992
  14.8049734   9.7973026  54.4120237  14.1537714  10.3827106  54.0254251
  15.5994097  10.3279221  54.4715275  12.4767519   5.3863133  50.2159609
  11.5694581   5.1552386  50.4150758  12.9738551   4.5900752  50.4033590
  15.3835598  14.0960640  53.1356295  14.7097297  14.3992337  53.7441253
  15.7701420  14.8989720  52.7861752  13.3531841   7.0284471  52.0771677
  12.9151271   6.3120330  51.6177315  14.0942281   7.2560586  51.5156769
  13.5826813  14.2640313  55.3503374  13.7578569  13.7928356  56.1648997
  12.8959601  14.8906079  55.5784635  17.4743068   5.8868853  51.6703735
  16.8572239   5.1615681  51.5736788  17.0059557   6.6478213  51.3270809
  18.3617167  12.3579359  57.3099220  18.5354044  11.7925782  56.5573072
  18.8546058  13.1580254  57.1278710  19.3492339  11.6746124  54.4096118
  20.0443244  12.2952816  54.6283433  19.6915489  10.8241475  54.6848496
  21.2483762   9.1245829  55.9383449  21.7735086   9.4633102  55.2132769
  21.1606115   8.1892844  55.7546583  13.4407207  11.7807875  53.3171212
  12.8681175  12.3998062  52.8641683  14.0140001  12.3307237  53.8511133
  16.6604467  12.0645025  54.4479794  17.5935140  11.9990587  54.6512669
  16.5727680  12.9001292  53.9894326  19.2892484  11.3810896  51.4083741
  19.2106115  11.0470759  52.3019499  20.1102151  11.8732664  51.4075214
  16.8596436   8.6978891  51.0293720  17.5632286   8.9028894  51.6451375
  16.1359084   9.2655653  51.2942803  18.7683133   9.1361420  53.0792180
  19.6028737   8.7042619  52.8969655  18.6067476   8.9643434  54.0069074
  27.3967408  19.6531071  63.1747356  28.0345818  19.5337819  62.4710697
  27.2788251  20.6011915  63.2335309  24.2057114  19.6058500  63.1108881
  23.8675626  19.4899564  62.2229416  25.0746883  19.2049665  63.0909887
  20.0643930  21.4593976  59.1005772  19.5008795  21.3683913  58.3322060
  19.9496325  20.6393880  59.5808265  17.6108362  22.9545168  61.9389993
  18.4029654  22.6135992  61.5236292  17.8505012  23.0640143  62.8592146
  19.5699116  22.2154081  54.8107371  20.3429992  21.6683068  54.6720247
  19.9224515  23.0798330  55.0221833  21.9065394  18.3746747  52.4425821
  22.1590915  17.8528268  51.6809284  20.9689953  18.2112892  52.5452505
  26.9508677  17.3782525  60.2500565  27.7371766  16.9601948  59.8990982
  27.2147381  18.2828618  60.4182213  27.1218754  22.8155376  54.9489221
  26.4864587  22.8890002  55.6610126  26.7916160  23.4048974  54.2708301
  32.3517104  17.3157759  61.1533543  33.0842276  16.7456975  61.3871373
  31.5956459  16.9279359  61.5940049  21.6261683  20.2774853  54.6450196
  21.5097941  19.6019756  55.3131281  21.7363942  19.7907227  53.8282349
  23.9693224  19.7385000  58.3496886  23.6051431  19.2115621  59.0609807
  24.8260339  19.3483469  58.1763371  23.6098710  14.7674900  53.3458234
  23.7773113  15.6355136  53.7128705  23.4195880  14.9302181  52.4219523
  26.3674044  23.2291879  65.0124064  26.0674767  24.1316917  64.9039872
  26.0225103  22.9624062  65.8645217  19.8186525  19.6805675  61.0460769
  18.8937022  19.5481890  61.2538461  20.0670938  20.4599895  61.5430711
  29.7671187  15.7474419  62.6921502  28.8588065  15.6789827  62.3980263
  29.7158783  16.2246364  63.5203327  23.5887931  17.2232557  54.3304901
  23.4687557  17.6689608  55.1690381  22.8940520  17.5717875  53.7718439
  21.3494823  29.9936199  57.9795032  21.2718853  30.9444024  58.0583513
  20.7456467  29.6482071  58.6369958  29.2872998  17.6954030  55.1585235
  30.1990854  17.9281417  54.9832932  28.7782645  18.2791075  54.5960313
  27.8942580  22.6779849  62.5498816  27.2651442  22.8425563  61.8474884
  27.5068242  23.0921458  63.3209780  31.7731812  23.6134287  59.9043180
  31.0882850  23.9933188  59.3540213  31.8575661  24.2229613  60.6375128
  29.0282743  21.2594246  66.5038524  29.2399639  21.9026006  65.8272905
  28.9812492  20.4256562  66.0360454  23.4470542  22.4154257  59.8148901
  23.9108887  22.6941960  59.0253524  23.1827340  21.5137702  59.6321992
  20.3394623  21.9625738  62.7528665  20.9095980  22.3913007  62.1146149
  20.9302735  21.6808323  63.4512850  22.3839428  18.5377409  56.6238467
  23.0863471  18.9898453  57.0912393  22.0520056  17.8961228  57.2518360
  30.1428571  24.1366201  64.6760881  30.9646015  23.7346388  64.3943563
  30.1390974  24.0334435  65.6276997  18.0779507  17.1605541  58.8839077
  17.2810670  17.2724235  59.4022573  17.8505099  17.4992193  58.0179967
  38.2334564  20.4804950  61.0245852  37.4798273  19.9112348  60.8689857
  38.3682106  20.4467614  61.9716487  23.6233192  25.3518352  56.7000572
  23.4878867  26.1969888  57.1285420  24.1643005  25.5537630  55.9366506
  17.0762590  22.8693790  57.2728497  17.5887110  23.6637040  57.4234062
  17.7285303  22.1720080  57.2062098  18.8857474  25.9859546  59.3551250
  19.0624103  26.9077511  59.1672234  19.6814308  25.6717965  59.7845630
  20.0088790  27.5037720  65.3561592  20.5596215  27.3754783  64.5838586
  19.1700266  27.8032609  65.0056485  27.3482907  26.2544718  68.8582315
  27.3301382  27.0753599  68.3662584  28.2702827  26.1298794  69.0832456
  15.0411507  21.1982444  58.0488067  15.8786729  21.6079453  57.8321775
  15.2189774  20.2581886  58.0188261  26.9375939  18.8657525  53.7371900
  26.4222562  19.6362130  53.9760288  26.6653247  18.1922661  54.3604962
  24.5223050  13.7107226  58.7957139  23.6664646  13.3214076  58.6162777
  24.9350001  13.7899187  57.9356924  26.7262242  16.7384617  55.5631682
  26.4212377  17.0530766  56.4141825  27.6792684  16.8166037  55.6059015
  25.1708674  22.8974840  57.2124636  24.6430035  22.1627600  56.8997873
  24.6696176  23.6749517  56.9664604  30.1501520  21.0923861  62.3291682
  29.4925194  21.7823122  62.4171810  30.9541919  21.4820293  62.6725668
  28.9606979  19.4468234  60.3795624  29.4738860  20.0798225  60.8817333
  29.6108202  18.8469429  60.0138984  20.2296988  15.5898968  53.5927132
  19.3934301  15.9273654  53.9136407  20.0901758  15.4547947  52.6554269
  23.3161274  20.7155051  50.2159609  22.4088336  20.4844304  50.4150758
  23.8132306  19.9192670  50.4033590  25.4387809  16.9217689  62.6253964
  24.5210371  17.1432636  62.4675652  25.8547953  16.9964000  61.7665671
  26.2222857  18.3209105  57.7556644  26.9694676  18.8330502  57.4463766
  26.4914447  17.9993157  58.6161038  24.4949507  20.8167645  54.7383599
  23.5860727  20.5326678  54.8356068  24.5244591  21.2366724  53.8786906
  29.7268775  24.4274235  58.5074766  29.2731102  23.5865145  58.5639957
  29.0962741  25.0635633  58.8449546  28.6701694  15.3566221  59.7375434
  27.9324451  14.8443607  60.0685676  28.9228468  14.9166603  58.9258711
  28.1701714  26.2650732  59.4424584  28.4624688  26.8255789  58.7236950
  28.6800335  26.5579293  60.1977743  15.0637678  18.5373160  58.7198801
  14.8662078  17.9442520  57.9949867  14.5084342  18.2325370  59.4374740
  23.0434401  18.4296266  60.8393394  23.0983011  17.4770102  60.7635871
  22.2325603  18.5855705  61.3234692  24.1925595  22.3576389  52.0771677
  23.7545025  21.6412248  51.6177315  24.9336036  22.5852504  51.5156769
  20.9826761  17.0473326  58.5983773  20.1694627  17.3467496  59.0048965
  21.4785755  16.6529015  59.3158255  23.1335339  27.0431083  60.5318038
  23.0911518  27.2691929  59.6026570  24.0498038  26.8094457  60.6803839
  32.3098710  20.6333586  58.1347996  32.1716608  20.8235182  57.2069185
  31.9534929  21.3952969  58.5916047  32.3368090  22.7010113  63.1459267
  32.7704596  22.6085402  63.9942321  33.0499670  22.6767614  62.5079283
  21.2501140  23.9194112  60.3280000  22.0441738  23.4244432  60.1262575
  20.5392832  23.3911975  59.9647706  26.0695984  26.3012207  64.6792368
  26.1233007  26.8703144  65.4470084  25.2010766  26.4714092  64.3146405
  17.5583903  18.0637193  56.4039753  16.6281492  18.0021649  56.6209715
  17.6541375  17.5413146  55.6076394  33.1983639  22.7433814  65.6792153
  33.3919529  23.6479624  65.9251428  33.0984257  22.2841233  66.5130738
  23.8272416  24.4923134  64.0077837  23.6883502  24.1241918  64.8803775
  23.0387012  25.0070773  63.8361795  25.3777631  23.8704736  61.3966675
  25.0427464  23.8305506  62.2924325  24.8781577  23.2049452  60.9237085
  29.9690954  25.9259679  69.3309515  29.9103501  25.2418899  68.6640098
  30.3710473  26.6678669  68.8790141  18.9881653  32.7421593  62.1243234
  19.2278251  33.3740117  62.8022253  18.1450850  32.3909633  62.4108593
  20.1035369  15.4346195  50.7925039  19.2264835  15.3134996  50.4287286
  20.5793122  14.6432273  50.5403928  29.9708362  23.8899263  67.5623495
  29.0835140  23.5525185  67.6849894  30.5406913  23.1582294  67.7992260
  23.2899295  27.7872485  58.0387560  22.5066817  28.3294166  58.1325784
  23.9892040  28.3046465  58.4381801  26.5995945  13.5967115  60.6821765
  27.0964644  12.8437077  60.3622835  25.8282926  13.6331432  60.1164974
  34.4525702  19.3007480  62.3240057  34.4415578  20.1832196  61.9533990
  33.5843082  18.9479031  62.1294594  25.9608199  28.4487549  66.6842897
  26.6736171  29.0835014  66.6118798  25.4698227  28.5451415  65.8682899
  27.6825725  22.3538802  58.2560188  26.7482004  22.4740265  58.0864893
  27.8602394  21.4511269  57.9920198  23.1830914  15.7384498  60.4093450
  22.8128701  15.1855538  61.0974355  23.6790006  15.1342631  59.8568450
  28.8121398  18.7526600  65.3301018  28.1592848  19.0002508  64.6753471
  29.1901778  17.9390739  64.9963495  25.7728572  28.7886294  59.4329188
  25.9550966  27.9707949  59.8956941  26.5961558  29.0053986  58.9954078
  19.4626485  28.7669595  59.4542013  18.7936861  29.2515723  58.9706053
  19.3239355  29.0138816  60.3685391  23.6031754  30.8013339  66.0524671
  24.1550062  30.9644960  66.8173756  23.9437947  31.3917777  65.3804696
  14.8314062  17.0288050  56.2337945  15.1267504  16.1198729  56.1804998
  13.9302098  17.0075790  55.9118947  26.7400141  28.7495314  63.0388353
  26.6151281  27.9485054  62.5299299  27.3979232  29.2441508  62.5502323
  28.8035050  26.5504334  64.6667903  27.8565385  26.4309686  64.5946230
  29.1517823  25.6626833  64.7494165  16.5601904  14.7102148  56.3577270
  16.2314610  13.8299527  56.1752376  16.9141275  14.6549817  57.2453659
  25.8081483  26.3457051  60.8672255  25.6606445  25.4173758  61.0479825
  26.6334976  26.3677141  60.3829331  19.6743727  14.9975118  56.7252748
  20.0139800  15.5261039  56.0031356  20.1215848  15.3355524  57.5011314
  29.4115605  27.1685609  61.9537128  30.3362152  26.9628471  61.8161579
  29.2430908  26.9202011  62.8626470  21.6611874  13.4949739  54.9246040
  22.3820237  13.8730992  54.4209757  21.0377178  14.2138616  55.0281018
  25.8042997  14.1994888  55.8604373  26.0206612  15.0819526  55.5593201
  25.3237064  13.8081102  55.1310015  21.8075497  13.0297530  57.7543577
  21.9291409  12.1014176  57.9534464  21.5177540  13.0436216  56.8421892
  35.0550312  20.4507700  58.9289519  35.4981458  19.7015025  58.5308643
  34.1776822  20.4417836  58.5463251  23.7497565  28.3671820  68.0673325
  24.0584692  28.1220967  68.9396025  24.5473047  28.5718459  67.5792196
  23.7718177  30.5209730  60.2978702  23.3323168  30.0286109  60.9911559
  24.5226294  29.9782698  60.0570777  21.2192050  26.0647739  62.3701004
  20.5972059  25.4018444  62.0703231  21.8896916  26.0908871  61.6874651
  14.4519121  24.6307597  61.2592264  13.6151030  24.2029772  61.0776265
  14.4242767  24.8240041  62.1963055  20.7805556  24.6151663  55.8459464
  20.9293677  25.2987127  55.1926137  21.5872000  24.5956753  56.3608920
  33.3987495  24.3560058  68.8009397  33.1072303  24.7190039  69.6372858
  32.7859626  23.6427067  68.6222729  34.5983177  21.9212938  61.3211967
  35.4330068  22.3602742  61.4849527  34.7342306  21.4451591  60.5020213
  18.5358189  20.6416840  56.8520533  18.2904231  19.7379170  57.0500743
  18.7054104  20.6433991  55.9100011  17.8053837  16.3745198  54.3506694
  17.1123082  16.4489553  53.6946730  17.5605589  15.6105541  54.8728211
  32.8264430  19.5764553  64.6160060  32.7940750  18.6380553  64.8019744
  33.4365053  19.6548589  63.8825885  24.6647760  18.4460606  50.6587264
  25.6106865  18.3166814  50.7275682  24.2862005  17.7075268  51.1356692
  32.9758918  16.3675596  64.6618343  32.4597967  15.5834053  64.4748272
  33.8598867  16.0394313  64.8264863  38.6440979  20.6380560  63.7566097
  39.3744368  20.3765848  64.3173800  38.0347925  19.9009282  63.7968165
  36.7256277  18.7788422  64.3540548  35.9989440  18.6444387  63.7457040
  36.3103563  19.0865251  65.1597266  22.8490678  16.3710582  50.5942149
  21.9422133  16.0743695  50.6704863  23.1266659  16.0740400  49.7276435
  24.4652743  10.9147472  56.7486391  23.6553472  10.5694557  57.1241637
  25.1537160  10.6055016  57.3374002  26.3943292   9.9925519  58.3710687
  26.9474330  10.4120972  59.0300710  26.6313378   9.0661267  58.4133643
  21.6189462  13.2297517  50.7354128  22.4808626  13.5552416  50.9949946
  21.8039806  12.4429013  50.2227194  29.7722099  12.1026044  57.8789351
  29.1920768  12.7610848  57.4967404  29.5058031  11.2803388  57.4676769
  28.2225665  11.5031101  60.0810672  28.7225443  11.6147636  59.2724991
  28.8661273  11.1992154  60.7211480  15.5493620  21.2438111  60.8900332
  15.5264309  21.3425798  59.9382215  15.8594257  22.0903262  61.2117498
  28.5546977  14.2626134  56.9345700  27.6672832  14.5475785  56.7165894
  28.9700966  14.1019898  56.0872977  31.9061513  14.2872655  60.6500039
  32.6821903  14.7769108  60.9224656  31.1809647  14.7130709  61.1071908
  34.3434071  15.0000274  61.7073980  34.9378562  14.7596010  60.9967288
  34.4160655  14.2807405  62.3347516  16.5631227  28.8433885  62.0217144
  16.4285695  28.0834286  61.4555142  16.1463289  29.5674785  61.5545933
  28.5288000  19.7780670  57.1495990  28.4723202  20.2349222  56.3103622
  29.0816343  19.0171355  56.9718833  32.3392806  15.5670402  57.9746109
  32.0829741  15.1667038  58.8054317  31.7145674  16.2814196  57.8496249
  36.6505144  18.3066475  60.4817401  36.0904702  18.3759665  61.2548963
  36.0448648  18.1307460  59.7616897  19.7200353  29.7403202  62.2335587
  19.6032737  30.6848635  62.1314277  18.8992799  29.4376764  62.6221386
  29.2622780  20.9685451  54.4448519  29.2071584  20.8029723  53.5036963
  28.6368835  21.6761484  54.6010709  22.5718905  10.4693560  54.0233837
  22.5597575  11.4135400  54.1802108  23.4642327  10.2863706  53.7293299
  20.7454867  30.3931464  65.4491515  21.6482114  30.4255074  65.7658010
  20.5192237  29.4631915  65.4637851  22.5008469  29.1462451  62.1101594
  21.5504100  29.1464312  61.9965966  22.8040955  28.3995185  61.5937629
  38.2361163  34.9822989  63.1747356  38.8739573  34.8629737  62.4710697
  38.1182006  35.9303833  63.2335309  35.5270652  36.0885269  69.0695087
  35.5159293  35.6938067  68.1975590  35.6891291  35.3551342  69.6628858
  36.4837243  40.4556861  54.4120237  35.8325223  41.0410942  54.0254251
  37.2781606  40.9863056  54.4715275  32.2477913  38.8722381  68.0174271
  31.9567779  39.7768012  67.9020937  32.8834897  38.9138908  68.7318340
  37.9612509  38.1447293  54.9489221  37.3258341  38.2181920  55.6610126
  37.6309915  38.7340892  54.2708301  40.7136279  26.3571250  65.6128152
  40.3819603  27.2266661  65.3889367  40.1181892  26.0407534  66.2922182
  37.2067798  38.5583796  65.0124064  36.9068521  39.4608835  64.9039872
  36.8618858  38.2915980  65.8645217  28.0189091  34.6530867  61.8804558
  28.1481472  34.9065346  62.7943970  27.3386542  35.2458575  61.5609213
  32.1888578  45.3228117  57.9795032  32.1112608  46.2735942  58.0583513
  31.5850222  44.9773989  58.6369958  34.6805808  32.4955982  70.6356399
  33.9039142  33.0549902  70.6259264  35.3196371  32.9812765  71.1571269
  42.4726588  29.2782775  64.4699376  41.8300969  29.5715308  63.8239170
  41.9681517  29.1635695  65.2752572  32.9352180  35.3041435  70.1974366
  33.6766864  35.8426479  69.9209190  32.2289166  35.9307724  70.3545918
  38.4107520  37.4470576  68.7946527  38.8190876  37.0052986  68.0501160
  37.6884781  36.8723203  69.0480720  34.7638590  32.3843183  66.1680084
  35.6099785  32.8082596  66.3114733  34.7037227  31.7276807  66.8618648
  37.9138035  30.0447551  67.8261258  37.6698967  30.7989612  67.2895534
  38.1897966  30.4232899  68.6608505  39.8676498  36.5886163  66.5038524
  40.0793393  37.2317923  65.8272905  39.8206246  35.7548480  66.0360454
  37.4702727  29.2003984  63.4075096  36.6087206  29.4985238  63.6991833
  37.4965161  29.4174383  62.4756128  31.6713544  32.4581084  70.9989676
  31.0412204  33.1397364  71.2325073  31.5649632  32.3464165  70.0542814
  26.9658516  32.1252880  61.9255600  26.1757570  32.3810408  61.4495711
  27.4569764  32.9401218  62.0307641  34.7478929  39.0142162  66.8321591
  34.8123362  39.4762569  67.6679763  34.0389853  38.3839527  66.9603901
  25.2496219  32.3783370  64.3570591  25.5004258  33.2630380  64.6228167
  25.7855768  32.1987972  63.5845683  49.0728319  35.8096867  61.0245852
  48.3192027  35.2404265  60.8689857  49.2075860  35.7759532  61.9716487
  33.8662248  28.1759729  70.9535184  34.6071961  28.7766882  70.8739646
  34.0980170  27.4337366  70.3953226  29.0103586  33.3616096  69.2313413
  28.8957101  32.4601353  69.5320512  28.1548103  33.6079793  68.8798230
  36.0895423  41.3033836  70.8300914  35.6459277  40.5170215  70.5121818
  36.7512637  41.4912987  70.1644805  30.8482544  42.8329638  65.3561592
  31.3989970  42.7046701  64.5838586  30.0094020  43.1324527  65.0056485
  38.1876661  41.5836636  68.8582315  38.1695137  42.4045517  68.3662584
  39.1096581  41.4590711  69.0832456  34.6449715  39.0980766  69.7005824
  35.1778052  38.3369054  69.4705132  34.1163797  38.8054417  70.4429978
  37.8119410  24.2040831  65.2299465  37.4683680  25.0942473  65.1538576
  38.1798373  24.0142489  64.3669050  36.8915951  26.5745487  63.1948699
  36.3880746  26.5375622  62.3816504  37.1846558  27.4838229  63.2545355
  33.1358837  26.6584216  62.2014880  34.0011833  26.4627025  61.8420770
  33.2036346  26.4294568  63.1284237  37.0623107  44.7544475  53.1356295
  36.3884806  45.0576172  53.7441253  37.4488929  45.5573556  52.7861752
  36.2781564  32.2509607  62.6253964  35.3604125  32.4724554  62.4675652
  36.6941707  32.3255917  61.7665671  39.6107076  23.4634391  60.3317203
  39.9165953  22.6031754  60.0443118  40.3359681  24.0552011  60.1316197
  37.4194727  32.8407068  67.4298667  37.7744115  33.0678541  68.2893133
  38.0666859  33.1725445  66.8075922  31.3134591  29.9483599  64.2145008
  31.9533970  29.8072358  63.5167971  30.4812121  29.6618112  63.8383610
  36.9089739  41.6304125  64.6792368  36.9626761  42.1995061  65.4470084
  36.0404520  41.8006010  64.3146405  29.7888132  31.3321681  66.1616819
  30.4611186  31.1239043  65.5129468  28.9617919  31.1343767  65.7222051
  35.6913704  27.9583622  68.1782480  35.0441619  28.6573572  68.0846956
  36.4614720  28.3919766  68.5458728  39.0992502  38.2232474  71.2533033
  38.9478009  37.9943026  70.3363117  39.0897182  39.1803076  71.2664378
  35.8677839  35.7964387  66.2379300  36.7969899  35.9475547  66.0648267
  35.4468869  35.8848408  65.3827946  34.6666170  39.8215051  64.0077837
  34.5277256  39.4533836  64.8803775  33.8780767  40.3362691  63.8361795
  35.2614322  44.9224148  55.3503374  35.4366078  44.4512191  56.1648997
  34.5747110  45.5489914  55.5784635  30.1915630  34.6064284  66.9219256
  30.0535427  33.8744523  67.5230795  31.1020553  34.5173184  66.6403444
  32.8197930  34.3184243  66.4102936  33.5297549  33.6777436  66.3689554
  32.7767238  34.5697138  67.3329117  40.8084709  41.2551597  69.3309515
  40.7497255  40.5710817  68.6640098  41.2104227  41.9970587  68.8790141
  31.5326864  31.3049461  68.2298575  30.9964221  30.8540200  68.8820172
  30.9443573  31.4395370  67.4869040  29.8275408  48.0713511  62.1243234
  30.0672006  48.7032035  62.8022253  28.9844604  47.7201551  62.4108593
  40.8102116  39.2191181  67.5623495  39.9228895  38.8817103  67.6849894
  41.3800667  38.4874212  67.7992260  22.4631263  35.5515272  60.8866546
  23.1502303  35.2377003  60.2987562  22.3079392  36.4556637  60.6133798
  27.2665985  30.4405469  65.3151570  27.1824174  29.8331139  64.5801980
  26.4448692  30.9314487  65.3161066  34.3403270  43.8792633  64.5284738
  34.2673441  44.6847605  65.0404043  33.8980663  44.0784599  63.7032759
  36.8001953  43.7779467  66.6842897  37.5129925  44.4126932  66.6118798
  36.3091982  43.8743333  65.8682899  31.8513867  41.5273911  67.5048468
  32.5523326  42.1610394  67.6577862  31.3808982  41.8688642  66.7444107
  39.8808694  25.8928626  62.8301124  38.9671774  26.1232853  62.9983331
  40.3101796  25.9767070  63.6815156  39.6515153  34.0818518  65.3301018
  38.9986603  34.3294425  64.6753471  40.0295532  33.2682656  64.9963495
  36.6122326  44.1178211  59.4329188  36.7944721  43.2999867  59.8956941
  37.4355312  44.3345903  58.9954078  36.9464492  43.0446396  56.6944237
  37.4752258  42.5338851  56.0814399  37.2092712  42.7288927  57.5589770
  35.7002726  34.8238329  71.8167055  35.0243363  34.7232458  72.4869430
  36.5230359  34.6677543  72.2803052  27.4481585  41.0610266  64.4379570
  28.0335021  40.3153954  64.5707474  27.2506423  41.3714222  65.3216234
  30.3020240  44.0961513  59.4542013  29.6330615  44.5807641  58.9706053
  30.1633110  44.3430733  60.3685391  22.0399239  33.6315866  63.1584013
  22.0783339  33.0979457  63.9521131  21.5339532  33.1051071  62.5394991
  34.4425508  46.1305257  66.0524671  34.9943816  46.2936878  66.8173756
  34.7831702  46.7209694  65.3804696  29.4190002  28.4780406  66.6546556
  29.4831328  29.3395237  66.2423953  29.3557122  27.8654408  65.9218914
  28.8942274  30.5503539  70.3019590  29.5214313  30.1680616  70.9157114
  28.0370193  30.3317741  70.6675282  39.2936383  40.9566514  71.9073325
  39.8376287  41.5696472  71.4128280  38.7123228  41.5146092  72.4240338
  37.5793896  44.0787232  63.0388353  37.4545035  43.2776972  62.5299299
  38.2372987  44.5733425  62.5502323  29.2002064  30.4335965  62.2165493
  28.4788650  31.0471932  62.0772967  29.9895320  30.9693729  62.1382139
  33.2080923  28.7104086  66.1755816  32.8677743  27.9111899  66.5776496
  32.5019929  29.0105797  65.6032649  33.8597394  25.7953399  64.6283139
  34.6823464  25.3213877  64.5062029  34.1035458  26.5743882  65.1281825
  33.2432356  29.4775067  62.4856007  33.2293925  28.5816161  62.1488305
  33.9604784  29.4845731  63.1194293  35.0958487  29.9112407  64.5309134
  34.8376265  30.8329478  64.5293465  34.5643527  29.5142842  65.2209598
  25.8581635  35.0277864  65.3762778  25.3135103  35.8037672  65.5083053
  26.7360985  35.3748668  65.2181900  35.5160442  26.0444358  60.8910297
  35.5382139  26.1083691  59.9362276  35.9328501  25.2048867  61.0850803
  45.8944067  35.7799617  58.9289519  46.3375213  35.0306943  58.5308643
  45.0170577  35.7709754  58.5463251  26.6447657  34.1547760  68.2692935
  25.9029393  34.3030395  68.8557566  26.3240401  34.4156026  67.4059685
  34.5891320  43.6963738  68.0673325  34.8978446  43.4512885  68.9396025
  35.3866802  43.9010377  67.5792196  34.6111932  45.8501648  60.2978702
  34.1716922  45.3578026  60.9911559  35.3620049  45.3074615  60.0570777
  27.0904271  42.0413189  60.3003330  27.9162291  41.7416960  59.9201974
  26.7398323  41.2720811  60.7493119  32.1310331  29.8721445  71.9633510
  32.1798487  30.7483568  71.5811279  32.6732846  29.3298838  71.3905153
  42.7363052  37.2655035  68.5567375  42.7861057  37.1005042  69.4982898
  42.6276976  36.3982294  68.1665256  40.0266815  33.2485963  69.8726682
  40.9276677  33.1092427  69.5810680  40.1014789  33.4140417  70.8124859
  34.3609620  30.6252817  68.7179868  33.4912929  30.9186383  68.4462457
  34.5969100  31.2093262  69.4387132  44.2381249  39.6851976  68.8009397
  43.9466057  40.0481957  69.6372858  43.6253380  38.9718984  68.6222729
  42.4868437  34.8084591  67.2689455  42.9622559  35.0012237  66.4608306
  41.5634003  34.8643776  67.0232838  37.0648654  26.8432434  66.2345289
  37.5830598  27.5793461  65.9091777  36.7103787  27.1496428  67.0692048
  37.3161248  23.2632717  61.7546185  37.5963002  22.5955906  62.3806612
  38.1011855  23.4561812  61.2420849  41.1870106  31.6850351  65.5017760
  42.1387529  31.7848448  65.5229984  41.0173557  30.8928619  66.0115845
  39.2084486  28.7705934  65.6877161  38.6134418  29.0510947  64.9923650
  38.9234182  29.2599835  66.4593902  38.3391976  42.7228861  54.4479794
  39.2722649  42.6574422  54.6512669  38.2515189  43.5585128  53.9894326
  40.9679993  42.0394731  51.4083741  40.8893624  41.7054595  52.3019499
  41.7889660  42.5316499  51.4075214  43.8152673  31.6967514  64.6618343
  43.2991721  30.9125970  64.4748272  44.6992621  31.3686230  64.8264863
  49.4834734  35.9672477  63.7566097  50.2138122  35.7057765  64.3173800
  48.8741679  35.2301199  63.7968165  47.5650031  34.1080340  64.3540548
  46.8383195  33.9736305  63.7457040  47.1497318  34.4157168  65.1597266
  35.3880207  37.8270270  72.1187921  36.3083217  38.0048869  72.3127968
  35.3529790  36.8826315  71.9667620  24.6062372  33.0208863  61.0441196
  24.2865157  32.1674171  60.7515570  24.0595801  33.2357441  61.7999163
  28.3842280  35.7371304  64.7610702  28.6028290  36.6688412  64.7798736
  28.7968054  35.3779279  65.5465506  37.2337046  25.3217436  58.3710687
  37.7868085  25.7412890  59.0300710  37.4707132  24.3953184  58.4133643
  33.2570145  31.3104510  74.1513451  33.1566872  32.2598867  74.0825542
  33.0391687  30.9822749  73.2789521  24.4750632  36.6411775  63.0134317
  23.7814104  36.2265727  62.5004272  25.2223623  36.6832311  62.4167736
  33.1201415  34.7401649  72.9678513  32.6368497  35.5402009  73.1742402
  33.2062354  34.7509594  72.0145957  29.0474753  38.6306183  65.0046947
  30.0018006  38.5990126  64.9376878  28.8487276  38.1696807  65.8197172
  29.6374135  37.2007300  67.5717744  30.4567024  37.6951378  67.5952581
  29.9110943  36.2839268  67.5435312  45.1827826  30.3292192  61.7073980
  45.7772317  30.0887928  60.9967288  45.2554410  29.6099323  62.3347516
  27.4024982  44.1725803  62.0217144  27.2679450  43.4126204  61.4555142
  26.9857044  44.8966703  61.5545933  47.4898899  33.6358393  60.4817401
  46.9298457  33.7051582  61.2548963  46.8842402  33.4599378  59.7616897
  30.5594108  45.0695120  62.2335587  30.4426492  46.0140552  62.1314277
  29.7386554  44.7668682  62.6221386  24.8909049  31.5345433  68.2709941
  25.5367913  31.0244387  68.7597166  24.6826200  32.2714115  68.8453367
  37.4162441  38.6026281  73.7702082  38.2853601  38.7766933  73.4088717
  36.9369193  39.4220698  73.6477811  31.5848622  45.7223382  65.4491515
  32.4875868  45.7546992  65.7658010  31.3585992  44.7923833  65.4637851
  33.3402224  44.4754368  62.1101594  32.3897855  44.4756230  61.9965966
  33.6434710  43.7287103  61.5937629  37.2264779  22.3928255  58.2779774
  36.4597175  21.8386741  58.4236457  37.6375484  22.4650123  59.1393926
  45.8844623  50.2642335  63.1108881  45.5463135  50.1483400  62.2229416
  46.7534392  49.8633500  63.0909887  41.7431439  52.1177811  59.1005772
  41.1796304  52.0267748  58.3322060  41.6283834  51.2977716  59.5808265
  39.2895871  53.6129003  61.9389993  40.0817163  53.2719828  61.5236292
  39.5292521  53.7223978  62.8592146  47.3230998  55.7848779  54.4120237
  46.6718978  56.3702859  54.0254251  48.1175361  56.3154974  54.4715275
  41.2486625  52.8737916  54.8107371  42.0217501  52.3266903  54.6720247
  41.6012024  53.7382166  55.0221833  48.6296186  48.0366361  60.2500565
  49.4159275  47.6185784  59.8990982  48.8934890  48.9412453  60.4182213
  54.0304613  47.9741594  61.1533543  54.7629785  47.4040811  61.3871373
  53.2743968  47.5863194  61.5940049  51.5530033  41.6863168  65.6128152
  51.2213358  42.5558579  65.3889367  50.9575647  41.3699452  66.2922182
  41.4974034  50.3389511  61.0460769  40.5724531  50.2065725  61.2538461
  41.7458447  51.1183730  61.5430711  51.4458696  46.4058254  62.6921502
  50.5375574  46.3373663  62.3980263  51.3946292  46.8830199  63.5203327
  38.8582845  49.9822784  61.8804558  38.9875226  50.2357263  62.7943970
  38.1780296  50.5750492  61.5609213  43.0282332  60.6520034  57.9795032
  42.9506362  61.6027859  58.0583513  42.4243976  60.3065907  58.6369958
  48.3096481  44.5295902  63.4075096  47.4480960  44.8277155  63.6991833
  48.3358916  44.7466301  62.4756128  45.1258051  53.0738092  59.8148901
  45.5896396  53.3525795  59.0253524  44.8614849  52.1721537  59.6321992
  42.0182132  52.6209574  62.7528665  42.5883489  53.0496842  62.1146149
  42.6090244  52.3392159  63.4512850  37.8052271  47.4544797  61.9255600
  37.0151325  47.7102326  61.4495711  38.2963518  48.2693135  62.0307641
  39.7567016  47.8189377  58.8839077  38.9598179  47.9308071  59.4022573
  39.5292608  48.1576029  58.0179967  36.0889974  47.7075288  64.3570591
  36.3398012  48.5922298  64.6228167  36.6249522  47.5279889  63.5845683
  45.3020701  56.0102187  56.7000572  45.1666376  56.8553723  57.1285420
  45.8430514  56.2121465  55.9366506  38.7550099  53.5277625  57.2728497
  39.2674619  54.3220876  57.4234062  39.4072812  52.8303916  57.2062098
  40.5644983  56.6443382  59.3551250  40.7411612  57.5661346  59.1672234
  41.3601817  56.3301801  59.7845630  48.6513165  39.5332749  65.2299465
  48.3077434  40.4234391  65.1538576  49.0192128  39.3434407  64.3669050
  36.7199016  51.8566280  58.0488067  37.5574238  52.2663288  57.8321775
  36.8977283  50.9165722  58.0188261  47.7309705  41.9037404  63.1948699
  47.2274501  41.8667539  62.3816504  48.0240312  42.8130147  63.2545355
  53.5897722  52.2773715  55.6725074  52.8127165  51.9384874  55.2280236
  54.2689203  52.2826338  54.9980039  46.8496183  53.5558676  57.2124636
  46.3217544  52.8211435  56.8997873  46.3483685  54.3333352  56.9664604
  50.6394488  50.1052069  60.3795624  51.1526369  50.7382061  60.8817333
  51.2895711  49.5053264  60.0138984  47.9016862  60.0836393  53.1356295
  47.2278561  60.3868090  53.7441253  48.2882684  60.8865473  52.7861752
  47.1175318  47.5801524  62.6253964  46.1997880  47.8016471  62.4675652
  47.5335462  47.6547835  61.7665671  51.4056284  55.0858070  58.5074766
  50.9518611  54.2448980  58.5639957  50.7750250  55.7219469  58.8449546
  50.3489203  46.0150056  59.7375434  49.6111960  45.5027443  60.0685676
  50.6015977  45.5750438  58.9258711  50.4500831  38.7926308  60.3317203
  50.7559707  37.9323672  60.0443118  51.1753435  39.3843929  60.1316197
  36.7425187  49.1956995  58.7198801  36.5449586  48.6026356  57.9949867
  36.1871851  48.8909205  59.4374740  44.7221910  49.0880101  60.8393394
  44.7770520  48.1353938  60.7635871  43.9113112  49.2439541  61.3234692
  42.1528345  45.2775517  64.2145008  42.7927724  45.1364276  63.5167971
  41.3205876  44.9910030  63.8383610  42.9288649  54.5777947  60.3280000
  43.7229247  54.0828267  60.1262575  42.2180341  54.0495810  59.9647706
  39.2371412  48.7221029  56.4039753  38.3069000  48.6605484  56.6209715
  39.3328884  48.1996982  55.6076394  40.6281887  46.6613599  66.1616819
  41.3004940  46.4530961  65.5129468  39.8011673  46.4635685  65.7222051
  46.1008077  60.2516066  55.3503374  46.2759833  59.7804109  56.1648997
  45.4140865  60.8781832  55.5784635  33.3025018  50.8807190  60.8866546
  33.9896058  50.5668920  60.2987562  33.1473146  51.7848555  60.6133798
  38.1059740  45.7697387  65.3151570  38.0217929  45.1623056  64.5801980
  37.2842446  46.2606405  65.3161066  49.3613234  53.0122637  58.2560188
  48.4269513  53.1324100  58.0864893  49.5389903  52.1095104  57.9920198
  52.7485786  48.8539957  58.7910223  53.2146238  49.6867948  58.7170525
  53.1993286  48.3884938  59.4955481  50.8162017  55.1983778  55.7896375
  51.0921861  55.0840373  56.6990249  49.9466516  54.8001263  55.7508548
  50.7202449  41.2220544  62.8301124  49.8065528  41.4524771  62.9983331
  51.1495550  41.3058988  63.6815156  47.7858246  58.3738314  56.6944237
  48.3146013  57.8630769  56.0814399  48.0486466  58.0580844  57.5589770
  41.1413994  59.4253431  59.4542013  40.4724370  59.9099558  58.9706053
  41.0026864  59.6722651  60.3685391  32.8792994  48.9607784  63.1584013
  32.9177093  48.4271374  63.9521131  32.3733287  48.4342989  62.5394991
  40.2583756  43.8072324  66.6546556  40.3225083  44.6687155  66.2423953
  40.1950876  43.1946326  65.9218914  36.5101571  47.6871886  56.2337945
  36.8055013  46.7782564  56.1804998  35.6089607  47.6659625  55.9118947
  40.0395818  45.7627882  62.2165493  39.3182404  46.3763850  62.0772967
  40.8289074  46.2985647  62.1382139  42.8422132  43.0982309  68.4906145
  43.3656534  43.3444605  69.2532454  42.6234465  43.9302344  68.0709282
  38.2389413  45.3685983  56.3577270  37.9102119  44.4883362  56.1752376
  38.5928784  45.3133652  57.2453659  44.0474677  44.0396004  66.1755816
  43.7071497  43.2403817  66.5776496  43.3413683  44.3397715  65.6032649
  42.2229728  47.8164437  62.4375117  42.0774308  48.1304740  63.3299399
  41.7454931  48.4349337  61.8846016  44.0826110  44.8066985  62.4856007
  44.0687679  43.9108078  62.1488305  44.7998539  44.8137649  63.1194293
  45.9352241  45.2404325  64.5309134  45.6770019  46.1621396  64.5293465
  45.4037282  44.8434760  65.2209598  50.8798430  58.3455112  57.3099220
  51.0535308  57.7801535  56.5573072  51.3727321  59.1456007  57.1278710
  36.6975390  50.3569781  65.3762778  36.1528858  51.1329589  65.5083053
  37.5754740  50.7040586  65.2181900  56.7337821  51.1091535  58.9289519
  57.1768967  50.3598860  58.5308643  55.8564331  51.1001672  58.5463251
  51.8673602  57.6621877  54.4096118  52.5624507  58.2828569  54.6283433
  52.2096753  56.8117228  54.6848496  37.4841412  49.4839678  68.2692935
  36.7423148  49.6322313  68.8557566  37.1634156  49.7447943  67.4059685
  53.7665026  55.1121582  55.9383449  54.2916350  55.4508855  55.2132769
  53.6787378  54.1768597  55.7546583  37.9298025  57.3705106  60.3003330
  38.7556045  57.0708878  59.9201974  37.5792077  56.6012729  60.7493119
  36.1306630  55.2891433  61.2592264  35.2938539  54.8613607  61.0776265
  36.1030276  55.4823876  62.1963055  42.4593065  55.2735498  55.8459464
  42.6081186  55.9570962  55.1926137  43.2659509  55.2540588  56.3608920
  40.2145698  51.3000676  56.8520533  39.9691740  50.3963006  57.0500743
  40.3841613  51.3017826  55.9100011  39.4841346  47.0329033  54.3506694
  38.7910591  47.1073388  53.6946730  39.2393098  46.2689377  54.8728211
  48.1555002  38.5924634  61.7546185  48.4356756  37.9247823  62.3806612
  48.9405609  38.7853730  61.2420849  45.9588471  57.7683628  53.3171212
  45.3862438  58.3873815  52.8641683  46.5321265  58.3182990  53.8511133
  49.1785731  58.0520778  54.4479794  50.1116404  57.9866340  54.6512669
  49.0908944  58.8877045  53.9894326  51.8073747  57.3686649  51.4083741
  51.7287379  57.0346512  52.3019499  52.6283414  57.8608417  51.4075214
  52.3157154  40.7700447  60.6214156  52.1181975  40.4615535  61.5057488
  52.9256860  41.4962086  60.7512086  35.4456127  48.3500781  61.0441196
  35.1258911  47.4966089  60.7515570  34.8989555  48.5649359  61.7999163
  39.2236034  51.0663222  64.7610702  39.4422044  51.9980330  64.7798736
  39.6361808  50.7071196  65.5465506  43.2976971  43.8881353  50.7354128
  44.1596135  44.2136251  50.9949946  43.4827315  43.1012849  50.2227194
  35.3144387  51.9703692  63.0134317  34.6207858  51.5557645  62.5004272
  36.0617378  52.0124229  62.4167736  51.4509608  42.7609879  57.8789351
  50.8708277  43.4194683  57.4967404  51.1845540  41.9387224  57.4676769
  49.9013174  42.1614937  60.0810672  50.4012952  42.2731471  59.2724991
  50.5448782  41.8575990  60.7211480  37.2281129  51.9021946  60.8900332
  37.2051818  52.0009633  59.9382215  37.5381766  52.7487097  61.2117498
  53.5849022  44.9456491  60.6500039  54.3609412  45.4352943  60.9224656
  52.8597156  45.3714545  61.1071908  56.0221580  45.6584110  61.7073980
  56.6166071  45.4179846  60.9967288  56.0948164  44.9391240  62.3347516
  38.2418736  59.5017721  62.0217144  38.1073204  58.7418122  61.4555142
  37.8250798  60.2258621  61.5545933  49.3777699  54.6854644  51.0293720
  50.0813549  54.8904647  51.6451375  48.6540348  55.2531406  51.2942803
  54.0180315  46.2254237  57.9746109  53.7617250  45.8250873  58.8054317
  53.3933183  46.9398031  57.8496249  51.2864397  55.1237173  53.0792180
  52.1210000  54.6918372  52.8969655  51.1248739  54.9519187  54.0069074
  35.7302804  46.8637351  68.2709941  36.3761667  46.3536305  68.7597166
  35.5219955  47.6006033  68.8453367  48.0658534  37.7220172  58.2779774
  47.2990929  37.1678659  58.4236457  48.4769239  37.7942041  59.1393926
  54.4246657  64.3622500  52.4425821  54.6772178  63.8404021  51.6809284
  53.4871216  64.1988645  52.5452505  56.1279974  60.7550653  53.3458234
  56.2954376  61.6230889  53.7128705  55.9377143  60.9177934  52.4219523
  52.7478252  61.5774721  53.5927132  51.9115564  61.9149407  53.9136407
  52.6083022  61.4423700  52.6554269  55.8342537  66.7030804  50.2159609
  54.9269599  66.4720057  50.4150758  56.3313569  65.9068423  50.4033590
  52.6216632  61.4221948  50.7925039  51.7446098  61.3010749  50.4287286
  53.0974385  60.6308026  50.5403928  47.3495326  63.0163803  56.2337945
  47.6448767  62.1074482  56.1804998  46.4483362  62.9951543  55.9118947
  49.0783168  60.6977901  56.3577270  48.7495874  59.8175280  56.1752376
  49.4322538  60.6425570  57.2453659  54.1793138  59.4825492  54.9246040
  54.9001500  59.8606745  54.4209757  53.5558442  60.2014369  55.0281018
  50.3235100  62.3620951  54.3506694  49.6304345  62.4365306  53.6946730
  50.0786852  61.5981294  54.8728211  57.1829024  64.4336359  50.6587264
  58.1288129  64.3042567  50.7275682  56.8043269  63.6951021  51.1356692
  55.3671941  62.3586335  50.5942149  54.4603396  62.0619448  50.6704863
  55.6447922  62.0616153  49.7276435  55.0900169  56.4569313  54.0233837
  55.0778839  57.4011153  54.1802108  55.9823591  56.2739459  53.7293299
  27.3967409  -3.3406806  49.8992663  28.0345819  -3.4600059  49.1956003
  27.2788252  -2.3925962  49.9580615  24.2057116  -3.3879378  49.8354188
  23.8675627  -3.5038313  48.9474723  25.0746884  -3.7888213  49.8155194
  20.0643931  -1.5343901  45.8251079  19.5008797  -1.6253964  45.0567367
  19.9496326  -2.3543997  46.3053571  17.6108363  -0.0392710  48.6635299
  18.4029655  -0.3801885  48.2481599  17.8505014   0.0702265  49.5837453
  25.6443490   2.1327066  41.1365544  24.9931470   2.7181147  40.7499557
  26.4387853   2.6633261  41.1960581  19.5699117  -0.7783797  41.5352678
  20.3429993  -1.3254809  41.3965554  19.9224516   0.0860453  41.7467139
  27.1218755  -0.1782502  41.6734528  26.4864588  -0.1047875  42.3855433
  26.7916162   0.4111097  40.9953607  21.6261684  -2.7163024  41.3695503
  21.5097942  -3.3918121  42.0376587  21.7363944  -3.2030651  40.5527656
  23.9693225  -3.2552877  45.0742192  23.6051432  -3.7822256  45.7855114
  24.8260341  -3.6454408  44.9008678  26.3674045   0.2354001  51.7369371
  26.0674768   1.1379040  51.6285178  26.0225104  -0.0313816  52.5890524
  21.3494825   6.9998322  44.7040339  21.2718854   7.9506147  44.7828819
  20.7456468   6.6544194  45.3615265  27.8942581  -0.3158029  49.2744123
  27.2651444  -0.1512314  48.5720191  27.5068243   0.0983581  50.0455087
  31.7731813   0.6196409  46.6288487  31.0882851   0.9995311  46.0785520
  31.8575662   1.2291736  47.3620435  29.0282745  -1.7343632  53.2283830
  29.2399640  -1.0911872  52.5518211  28.9812493  -2.5681315  52.7605760
  23.4470543  -0.5783620  46.5394208  23.9108889  -0.2995917  45.7498831
  23.1827341  -1.4800176  46.3567299  20.3394624  -1.0312139  49.4773971
  20.9095981  -0.6024871  48.8391456  20.9302736  -1.3129554  50.1758157
  30.1428573   1.1428324  51.4006188  30.9646016   0.7408511  51.1188869
  30.1390975   1.0396558  52.3522303  23.6233194   2.3580475  43.4245878
  23.4878868   3.2032010  43.8530726  24.1643006   2.5599752  42.6611812
  17.0762591  -0.1244087  43.9973804  17.5887112   0.6699163  44.1479368
  17.7285304  -0.8217797  43.9307405  18.8857476   2.9921669  46.0796557
  19.0624104   3.9139634  45.8917541  19.6814309   2.6780088  46.5090936
  20.0088791   4.5099843  52.0806899  20.5596216   4.3816906  51.3083893
  19.1700267   4.8094732  51.7301792  27.3482908   3.2606841  55.5827622
  27.3301383   4.0815722  55.0907891  28.2702828   3.1360916  55.8077763
  26.9375940  -4.1280352  40.4617207  26.4222563  -3.3575748  40.7005594
  26.6653248  -4.8015216  41.0850268  31.9110214  -1.3747998  42.3970380
  31.1339657  -1.7136838  41.9525543  32.5901695  -1.3695375  41.7225346
  25.1708675  -0.0963037  43.9369942  24.6430037  -0.8310277  43.6243180
  24.6696178   0.6811639  43.6909911  30.1501521  -1.9014017  49.0536988
  29.4925195  -1.2114755  49.1417117  30.9541920  -1.5117585  49.3970975
  23.3161275  -2.2782827  36.9404915  22.4088337  -2.5093573  37.1396064
  23.8132307  -3.0745208  37.1278897  26.2229354   6.4314680  39.8601601
  25.5491053   6.7346377  40.4686559  26.6095176   7.2343761  39.5107058
  24.4949509  -2.1770232  41.4628905  23.5860728  -2.4611199  41.5601375
  24.5244592  -1.7571153  40.6032212  29.7268776   1.4336358  45.2320073
  29.2731103   0.5927267  45.2885263  29.0962743   2.0697756  45.5694853
  28.1701715   3.2712854  46.1669891  28.4624690   3.8317911  45.4482257
  28.6800336   3.5641415  46.9223050  24.1925596  -0.6361488  38.8016984
  23.7545026  -1.3525629  38.3422621  24.9336037  -0.4085373  38.2402075
  23.1335340   4.0493205  47.2563344  23.0911519   4.2754052  46.3271876
  24.0498039   3.8156580  47.4049145  32.3098711  -2.3604291  44.8593302
  32.1716610  -2.1702695  43.9314492  31.9534930  -1.5984908  45.3161354
  32.3368091  -0.2927764  49.8704574  32.7704597  -0.3852475  50.7187628
  33.0499671  -0.3170264  49.2324590  21.2501141   0.9256234  47.0525307
  22.0441740   0.4306554  46.8507882  20.5392834   0.3974097  46.6893012
  26.0695986   3.3074330  51.4037675  26.1233008   3.8765266  52.1715390
  25.2010767   3.4776215  51.0391712  33.1983640  -0.2504064  52.4037459
  33.3919530   0.6541747  52.6496734  33.0984258  -0.7096644  53.2376044
  23.8272417   1.4985256  50.7323144  23.6883503   1.1304041  51.6049082
  23.0387013   2.0132896  50.5607102  24.4220569   6.5994353  42.0748681
  24.5972325   6.1282396  42.8894303  23.7353357   7.2260119  42.3029941
  25.3777632   0.8766859  48.1211982  25.0427465   0.8367629  49.0169632
  24.8781578   0.2111575  47.6482392  28.3136824  -1.7777107  38.3949041
  27.6965995  -2.5030278  38.2982094  27.8453312  -1.0167746  38.0516116
  29.9690956   2.9321802  56.0554822  29.9103502   2.2481022  55.3885405
  30.3710474   3.6740792  55.6035448  18.9881654   9.7483716  48.8488541
  19.2278253  10.3802240  49.5267559  18.1450851   9.3971756  49.1353900
  29.9708363   0.8961386  54.2868801  29.0835142   0.5587307  54.4095200
  30.5406914   0.1644417  54.5237567  23.5009516   5.5562838  51.2530045
  23.4279688   6.3617810  51.7649349  23.0586909   5.7554804  50.4278066
  23.2899296   4.7934608  44.7632866  22.5066818   5.3356288  44.8571091
  23.9892041   5.3108588  45.1627107  25.9608200   5.4549672  53.4088203
  26.6736172   6.0897137  53.3364105  25.4698228   5.5513538  52.5928205
  27.6825727  -0.6399075  44.9805495  26.7482005  -0.5197613  44.8110199
  27.8602395  -1.5426609  44.7165505  29.1374509   1.5462065  42.5141681
  29.4134353   1.4318660  43.4235555  28.2679008   1.1479550  42.4753854
  25.7728573   5.7948416  46.1574495  25.9550968   4.9770072  46.6202247
  26.5961559   6.0116108  45.7199385  26.1070739   4.7216601  43.4189543
  26.6358505   4.2109056  42.8059705  26.3698958   4.4059131  44.2835076
  19.4626487   5.7731718  46.1787319  18.7936862   6.2577846  45.6951359
  19.3239356   6.0200938  47.0930698  23.6031755   7.8075461  52.7769978
  24.1550063   7.9707083  53.5419063  23.9437949   8.3979899  52.1050002
  26.7400143   5.7557437  49.7633660  26.6151282   4.9547177  49.2544605
  27.3979234   6.2503630  49.2747630  28.8035051   3.5566457  51.3913210
  27.8565386   3.4371808  51.3191537  29.1517824   2.6688955  51.4739471
  25.8081484   3.3519173  47.5917562  25.6606447   2.4235881  47.7725132
  26.6334978   3.3739264  47.1074637  29.4115606   4.1747732  48.6782435
  30.3362154   3.9690593  48.5406886  29.2430909   3.9264133  49.5871776
  29.2010922   4.6933399  44.0344526  29.3747800   4.1279822  43.2818379
  29.6939813   5.4934294  43.8524016  30.1886095   4.0100164  41.1341425
  30.8836999   4.6306857  41.3528739  30.5309245   3.1595515  41.4093802
  32.0877518   1.4599869  42.6628755  32.6128842   1.7987142  41.9378075
  31.9999870   0.5246885  42.4791890  23.7497567   5.3733943  54.7918632
  24.0584693   5.1283090  55.6641332  24.5473049   5.5780582  54.3037502
  23.7718179   7.5271853  47.0224009  23.3323169   7.0348231  47.7156865
  24.5226296   6.9844820  46.7816084  16.2510518   3.7183394  47.0248637
  17.0768537   3.4187165  46.6447280  15.9004570   2.9491016  47.4738425
  21.2192051   3.0709862  49.0946310  20.5972060   2.4080567  48.7948538
  21.8896918   3.0970994  48.4119958  20.7805558   1.6213785  42.5704771
  20.9293678   2.3049250  41.9171443  21.5872001   1.6018875  43.0854226
  33.3987496   1.3622181  55.5254703  33.1072304   1.7252161  56.3618164
  32.7859627   0.6489189  55.3468035  34.5983178  -1.0724939  48.0457274
  35.4330070  -0.6335135  48.2094834  34.7342307  -1.5486286  47.2265519
  24.2800963   4.1161916  40.0416518  23.7074930   4.7352103  39.5886990
  24.8533757   4.6661277  40.5756440  27.4998223   4.3999066  41.1725100
  28.4328896   4.3344627  41.3757976  27.4121436   5.2355333  40.7139633
  30.1286240   3.7164936  38.1329048  30.0499871   3.3824800  39.0264806
  30.9495906   4.2086704  38.1320520  24.6647762  -4.5477272  37.3832571
  25.6106866  -4.6771064  37.4520989  24.2862007  -5.2862610  37.8601999
  16.5631228   5.8496008  48.7462451  16.4285696   5.0896409  48.1800449
  16.1463291   6.5736908  48.2791240  27.6990191   1.0332931  37.7539026
  28.4026042   1.2382934  38.3696682  26.9752840   1.6009693  38.0188110
  19.7200354   6.7465325  48.9580894  19.6032738   7.6910757  48.8559584
  18.8992801   6.4438886  49.3466693  29.6076889   1.4715461  39.8037486
  30.4422493   1.0396659  39.6214961  29.4461232   1.2997474  40.7314381
  29.2622781  -2.0252426  41.1693826  29.2071585  -2.1908155  40.2282270
  28.6368836  -1.3176393  41.3256015  20.7454868   7.3993587  52.1736822
  21.6482115   7.4317197  52.4903317  20.5192238   6.4694038  52.1883158
  22.5008470   6.1524573  48.8346901  21.5504101   6.1526435  48.7211273
  22.8040957   5.4057308  48.3182935  38.2361164  11.9885112  49.8992663
  38.8739574  11.8691859  49.1956003  38.1182007  12.9365956  49.9580615
  35.0450870  11.9412540  49.8354188  34.7069382  11.8253605  48.9474723
  35.9140638  11.5403705  49.8155194  30.9037686  13.7948016  45.8251079
  30.3402551  13.7037953  45.0567367  30.7890081  12.9747921  46.3053571
  35.5270653  13.0947392  55.7940393  35.5159294  12.7000190  54.9220897
  35.6891293  12.3613464  56.3874165  28.4502118  15.2899208  48.6635299
  29.2423410  14.9490033  48.2481599  28.6898768  15.3994183  49.5837453
  30.4092872  14.5508121  41.5352678  31.1823748  14.0037108  41.3965554
  30.7618271  15.4152370  41.7467139  32.2477914  15.8784503  54.7419577
  31.9567780  16.7830134  54.6266244  32.8834899  15.9201031  55.4563647
  33.1734121  13.2561352  51.3320937  33.7697693  13.0317374  50.6177900
  33.2309093  12.5146097  51.9346385  32.7459150  10.7100787  39.1671128
  32.9984670  10.1882309  38.4054591  31.8083709  10.5466933  39.2697812
  37.7902432   9.7136566  46.9745871  38.5765522   9.2955989  46.6236288
  38.0541137  10.6182658  47.1427520  37.9612510  15.1509416  41.6734528
  37.3258343  15.2244042  42.3855433  37.6309916  15.7403015  40.9953607
  43.1910860   9.6511799  47.8778850  43.9236031   9.0811016  48.1116679
  42.4350215   9.2633399  48.3185355  32.4655438  12.6128893  41.3695503
  32.3491696  11.9373797  42.0376587  32.5757698  12.1261267  40.5527656
  34.8086979  12.0739040  45.0742192  34.4445186  11.5469661  45.7855114
  35.6654095  11.6837509  44.9008678  40.7136280   3.3633373  52.3373458
  40.3819605   4.2328784  52.1134673  40.1181893   3.0469657  53.0167489
  34.4492466   7.1028940  40.0703541  34.6166869   7.9709176  40.4374012
  34.2589635   7.2656222  39.1464830  37.2067799  15.5645919  51.7369371
  36.9068523  16.4670958  51.6285178  36.8618859  15.2978102  52.5890524
  30.6580281  12.0159716  47.7706075  29.7330777  11.8835930  47.9783767
  30.9064694  12.7953935  48.2676018  40.6064943   8.0828459  49.4166808
  39.6981821   8.0143868  49.1225569  40.5552539   8.5600404  50.2448634
  34.4281687   9.5586597  41.0550207  34.3081312  10.0043648  41.8935688
  33.7334275   9.9071915  40.4963746  28.0189092  11.6592989  48.6049865
  28.1481473  11.9127468  49.5189276  27.3386543  12.2520697  48.2854520
  34.6805809   9.5018105  57.3601706  33.9039143  10.0612025  57.3504570
  35.3196372   9.9874888  57.8816576  42.4726590   6.2844897  51.1944682
  41.8300970   6.5777431  50.5484477  41.9681518   6.1697818  51.9997879
  40.1266753  10.0308071  41.8830542  41.0384609  10.2635457  41.7078239
  39.6176400  10.6145115  41.3205620  32.9352181  12.3103558  56.9219673
  33.6766866  12.8488602  56.6454496  32.2289167  12.9369847  57.0791224
  34.7638591   9.3905305  52.8925391  35.6099786   9.8144719  53.0360040
  34.7037229   8.7338930  53.5863954  38.7336336  15.0133889  49.2744123
  38.1045198  15.1779603  48.5720191  38.3461998  15.4275499  50.0455087
  42.6125567  15.9488327  46.6288487  41.9276606  16.3287228  46.0785520
  42.6969417  16.5583654  47.3620435  37.9138036   7.0509674  54.5506565
  37.6698968   7.8051734  54.0140840  38.1897967   7.4295021  55.3853812
  39.8676499  13.5948286  53.2283830  40.0793394  14.2380046  52.5518211
  39.8206247  12.7610603  52.7605760  37.4702728   6.2066107  50.1320402
  36.6087207   6.5047360  50.4237140  37.4965163   6.4236506  49.2001435
  34.2864297  14.7508297  46.5394208  34.7502643  15.0296000  45.7498831
  34.0221096  13.8491742  46.3567299  31.1788379  14.2979779  49.4773971
  31.7489736  14.7267047  48.8391456  31.7696490  14.0162363  50.1758157
  33.2233184  10.8731450  43.3483773  33.9257227  11.3252493  43.8157700
  32.8913812  10.2315268  43.9763666  31.6713545   9.4643206  57.7234983
  31.0412206  10.1459487  57.9570379  31.5649633   9.3526288  56.7788121
  26.9658517   9.1315002  48.6500907  26.1757571   9.3872531  48.1741017
  27.4569765   9.9463340  48.7552947  40.9822327  16.4720241  51.4006188
  41.8039771  16.0700429  51.1188869  40.9784730  16.3688476  52.3522303
  28.9173263   9.4959581  45.6084383  28.1204426   9.6078276  46.1267879
  28.6898855   9.8346234  44.7425274  34.7478930  16.0204285  53.5566898
  34.8123363  16.4824692  54.3925070  34.0389854  15.3901650  53.6849208
  25.2496220   9.3845493  51.0815898  25.5004259  10.2692503  51.3473474
  25.7855769   9.2050094  50.3090989  49.0728320  12.8158990  47.7491159
  48.3192028  12.2466388  47.5935164  49.2075861  12.7821654  48.6961794
  27.9156346  15.2047830  43.9973804  28.4280866  15.9991080  44.1479368
  28.5679058  14.5074121  43.9307405  29.7251230  18.3213587  46.0796557
  29.9017859  19.2431551  45.8917541  30.5208064  18.0072006  46.5090936
  33.8662249   5.1821851  57.6780490  34.6071962   5.7829004  57.5984953
  34.0980172   4.4399489  57.1198533  29.0103587  10.3678218  55.9558720
  28.8957102   9.4663476  56.2565819  28.1548105  10.6141915  55.6043536
  36.0895425  18.3095959  57.5546221  35.6459279  17.5232337  57.2367125
  36.7512638  18.4975109  56.8890111  38.1876663  18.5898759  55.5827622
  38.1695138  19.4107640  55.0907891  39.1096583  18.4652834  55.8077763
  34.6449717  16.1042888  56.4251130  35.1778054  15.3431176  56.1950438
  34.1163798  15.8116540  57.1675285  37.8119412   1.2102954  51.9544772
  37.4683681   2.1004596  51.8783882  38.1798374   1.0204612  51.0914357
  25.8805262  13.5336485  44.7733374  26.7180484  13.9433493  44.5567082
  26.0583530  12.5935927  44.7433568  37.7769694  11.2011565  40.4617207
  37.2616318  11.9716170  40.7005594  37.5047003  10.5276701  41.0850268
  35.3616805   6.0461266  45.5202445  34.5058402   5.6568116  45.3408084
  35.7743757   6.1253227  44.6602231  36.8915952   3.5807609  49.9194005
  36.3880748   3.5437744  49.1061810  37.1846559   4.4900352  49.9790662
  33.1358838   3.6646339  48.9260187  34.0011835   3.4689148  48.5666076
  33.2036347   3.4356691  49.8529544  42.7503969  13.9543920  42.3970380
  41.9733411  13.6155079  41.9525543  43.4295450  13.9596543  41.7225346
  37.5655998   9.0738657  42.2876988  37.2606133   9.3884806  43.1387131
  38.5186440   9.1520077  42.3304321  36.0102429  15.2328881  43.9369942
  35.4823791  14.4981640  43.6243180  35.5089932  16.0103557  43.6909911
  40.9895275  13.4277901  49.0536988  40.3318950  14.1177162  49.1417117
  41.7935675  13.8174333  49.3970975  30.7421157   5.8948547  46.2976554
  31.3164909   5.6723728  45.5649747  31.3292139   5.9637241  47.0505155
  39.8000734  11.7822274  47.1040930  40.3132616  12.4152266  47.6062640
  40.4501958  11.1823469  46.7384290  31.0690744   7.9253008  40.3172439
  30.2328056   8.2627694  40.6381714  30.9295514   7.7901988  39.3799576
  33.0443825   2.7689796  45.0251623  32.3908237   2.4538813  44.4008238
  33.0024299   2.1465536  45.7511446  34.1555030  13.0509091  36.9404915
  33.2482091  12.8198344  37.1396064  34.6526062  12.2546710  37.1278897
  36.2781565   9.2571729  49.3499271  35.3604126   9.4786676  49.1920959
  36.6941709   9.3318040  48.4910978  35.3343263  13.1521686  41.4628905
  34.4254482  12.8680719  41.5601375  35.3638347  13.5720764  40.6032212
  40.5662530  16.7628275  45.2320073  40.1124858  15.9219185  45.2885263
  39.9356497  17.3989674  45.5694853  39.5095450   7.6920261  46.4620740
  38.7718207   7.1797647  46.7930983  39.7622224   7.2520643  45.6504017
  25.9031433  10.8727200  45.4444108  25.7055833  10.2796561  44.7195174
  25.3478097  10.5679410  46.1620046  33.8828157  10.7650306  47.5638701
  33.9376767   9.8124143  47.4881177  33.0719359  10.9209745  48.0479999
  35.0319351  14.6930429  38.8016984  34.5938781  13.9766288  38.3422621
  35.7729792  14.9206544  38.2402075  31.8220517   9.3827366  45.3229080
  31.0088383   9.6821537  45.7294272  32.3179511   8.9883055  46.0403562
  33.9729095  19.3785123  47.2563344  33.9305274  19.6045969  46.3271876
  34.8891794  19.1448498  47.4049145  37.4194729   9.8469191  54.1543973
  37.7744116  10.0740664  55.0138439  38.0666860  10.1787567  53.5321229
  43.1492466  12.9687626  44.8593302  43.0110364  13.1589222  43.9314492
  42.7928684  13.7307009  45.3161354  31.3134592   6.9545722  50.9390314
  31.9533971   6.8134481  50.2413278  30.4812122   6.6680235  50.5628916
  43.1761845  15.0364153  49.8704574  43.6098352  14.9439443  50.7187628
  43.8893426  15.0121654  49.2324590  32.0894896  16.2548152  47.0525307
  32.8835494  15.7598472  46.8507882  31.3786588  15.7266015  46.6893012
  36.9089740  18.6366248  51.4037675  36.9626762  19.2057184  52.1715390
  36.0404522  18.8068133  51.0391712  28.3977659  10.3991234  43.1285060
  27.4675247  10.3375689  43.3455022  28.4935131   9.8767187  42.3321701
  28.3163208   6.9246047  45.7163301  28.5770026   7.8391380  45.6072462
  29.1380381   6.4570489  45.8659914  29.7888134   8.3383804  52.8862126
  30.4611187   8.1301166  52.2374775  28.9617920   8.1405890  52.4467358
  44.0377395  15.0787854  52.4037459  44.2313285  15.9833665  52.6496734
  43.9378013  14.6195273  53.2376044  35.6913706   4.9645745  54.9027787
  35.0441621   5.6635694  54.8092263  36.4614721   5.3981889  55.2704035
  39.0992503  15.2294597  57.9778340  38.9478010  15.0005149  57.0608424
  39.0897183  16.1865198  57.9909685  35.8677840  12.8026510  52.9624606
  36.7969900  12.9537669  52.7893574  35.4468870  12.8910530  52.1073253
  34.6666172  16.8277174  50.7323144  34.5277257  16.4595958  51.6049082
  33.8780768  17.3424813  50.5607102  36.2171387  16.2058777  48.1211982
  35.8821219  16.1659547  49.0169632  35.7175333  15.5403493  47.6482392
  30.1915631  11.6126407  53.6464563  30.0535429  10.8806646  54.2476102
  31.1020554  11.5235307  53.3648751  39.1530578  13.5514811  38.3949041
  38.5359749  12.8261639  38.2982094  38.6847067  14.3124171  38.0516116
  32.8197931  11.3246366  53.1348243  33.5297550  10.6839558  53.0934861
  32.7767240  11.5759261  54.0574423  40.8084710  18.2613719  56.0554822
  40.7497256  17.5772940  55.3885405  41.2104229  19.0032709  55.6035448
  31.5326865   8.3111584  54.9543882  30.9964222   7.8602322  55.6065478
  30.9443574   8.4457493  54.2114346  30.9429124   7.7700235  37.5170346
  30.0658591   7.6489036  37.1532592  31.4186877   6.9786314  37.2649234
  40.8102117  16.2253303  54.2868801  39.9228896  15.8879225  54.4095200
  41.3800668  15.4936335  54.5237567  22.4631265  12.5577395  47.6111853
  23.1502304  12.2439125  47.0232868  22.3079393  13.4618760  47.3379104
  27.2665987   7.4467592  52.0396877  27.1824175   6.8393261  51.3047287
  26.4448693   7.9376610  52.0406373  37.4389701   5.9321155  47.4067072
  37.9358400   5.1791118  47.0868142  36.6676682   5.9685472  46.8410281
  45.2919458  11.6361521  49.0485363  45.2809334  12.5186236  48.6779296
  44.4236837  11.2833072  48.8539900  38.5219481  14.6892842  44.9805495
  37.5875760  14.8094305  44.8110199  38.6996150  13.7865309  44.7165505
  34.0224669   8.0738538  47.1338756  33.6522457   7.5209579  47.8219662
  34.5183762   7.4696672  46.5813756  41.9092033  10.5310162  45.5155529
  42.3752485  11.3638153  45.4415832  42.3599533  10.0655143  46.2200788
  31.8513868  18.5336033  54.2293774  32.5523327  19.1672516  54.3823168
  31.3808983  18.8750765  53.4689413  39.8808695   2.8990749  49.5546431
  38.9671775   3.1294976  49.7228637  40.3101797   2.9829193  50.4060463
  39.6515154  11.0880641  52.0546325  38.9986604  11.3356548  51.3998777
  40.0295534  10.2744779  51.7208802  35.7002727  11.8300452  58.5412362
  35.0243364  11.7294581  59.2114737  36.5230361  11.6739665  59.0048359
  27.4481586  18.0672388  51.1624877  28.0335023  17.3216076  51.2952781
  27.2506424  18.3776345  52.0461541  30.3020241  21.1023636  46.1787319
  29.6330616  21.5869763  45.6951359  30.1633111  21.3492856  47.0930698
  22.0399241  10.6377988  49.8829320  22.0783340  10.1041579  50.6766438
  21.5339533  10.1113194  49.2640297  29.4190003   5.4842529  53.3791862
  29.4831329   6.3457360  52.9669260  29.3557123   4.8716531  52.6464221
  28.8942275   7.5565661  57.0264897  29.5214314   7.1742739  57.6402421
  28.0370194   7.3379863  57.3920589  39.2936384  17.9628637  58.6318632
  39.8376288  18.5758595  58.1373587  38.7123229  18.5208215  59.1485645
  25.6707818   9.3642091  42.9583251  25.9661259   8.4552769  42.9050305
  24.7695854   9.3429830  42.6364254  29.2002065   7.4398087  48.9410800
  28.4788651   8.0534055  48.8018273  29.9895321   7.9755852  48.8627446
  39.6428805  18.8858375  51.3913210  38.6959141  18.7663726  51.3191537
  39.9911578  17.9980873  51.4739471  32.0028379   4.7752514  55.2151452
  32.5262781   5.0214810  55.9777761  31.7840712   5.6072548  54.7954589
  27.3995660   7.0456188  43.0822577  27.0708366   6.1653567  42.8997682
  27.7535031   6.9903857  43.9698966  30.5137483   7.3329158  43.4498054
  30.8533555   7.8615079  42.7276663  30.9609603   7.6709564  44.2256621
  40.2509361  19.5039650  48.6782435  41.1755908  19.2982511  48.5406886
  40.0824664  19.2556051  49.5871776  33.2080924   5.7166209  52.9001122
  32.8677744   4.9174022  53.3021802  32.5019930   6.0167920  52.3277955
  33.8597396   2.8015521  51.3528445  34.6823465   2.3275999  51.2307336
  34.1035459   3.5806005  51.8527132  32.5005630   5.8303780  41.6491347
  33.2213993   6.2085032  41.1455064  31.8770934   6.5492656  41.7526325
  36.6436753   6.5348929  42.5849679  36.8600367   7.4173566  42.2838507
  36.1630820   6.1435142  41.8555321  31.3835974   9.4934642  49.1620424
  31.2380555   9.8074945  50.0544705  30.9061178  10.1119542  48.6091323
  33.2432357   6.4837190  49.2101313  33.2293926   5.5878283  48.8733611
  33.9604785   6.4907854  49.8439600  35.0958488   6.9174530  51.2554441
  34.8376266   7.8391601  51.2538771  34.5643528   6.5204965  51.9454905
  25.8581637  12.0339986  52.1008085  25.3135105  12.8099794  52.2328359
  26.7360986  12.3810791  51.9427207  32.6469253   5.3651570  44.4788884
  32.7685164   4.4368216  44.6779771  32.3571296   5.3790256  43.5667199
  35.5160444   3.0506481  47.6155603  35.5382140   3.1145814  46.6607583
  35.9328503   2.2110989  47.8096110  45.8944068  12.7861740  45.6534826
  46.3375214  12.0369065  45.2553949  45.0170578  12.7771876  45.2708558
  26.6447658  11.1609883  54.9938242  25.9029394  11.3092518  55.5802872
  26.3240403  11.4218148  54.1304991  42.9271272  16.7891787  42.6628755
  43.4522596  17.1279060  41.9378075  42.8393625  15.8538802  42.4791890
  27.0904272  19.0475311  47.0248637  27.9162292  18.7479083  46.6447280
  26.7398324  18.2782934  47.4738425  25.2912877  16.9661638  47.9837570
  24.4544785  16.5383812  47.8021571  25.2636523  17.1594081  48.9208361
  32.1310333   6.8783567  58.6878816  32.1798488   7.7545690  58.3056586
  32.6732847   6.3360961  58.1150459  42.6165178  17.4224691  57.9679953
  41.8260722  17.4048830  57.4284453  42.3798533  17.9612984  58.7228990
  42.7363053  14.2717157  55.2812682  42.7861058  14.1067165  56.2228205
  42.6276977  13.4044416  54.8910563  31.6199312  16.9505703  42.5704771
  31.7687433  17.6341167  41.9171443  32.4265756  16.9310793  43.0854226
  40.0266816  10.2548085  56.5971989  40.9276679  10.1154550  56.3055986
  40.1014790  10.4202540  57.5370166  34.3609621   7.6314940  55.4425175
  33.4912931   7.9248506  55.1707763  34.5969102   8.2155385  56.1632439
  44.2381250  16.6914099  55.5254703  43.9466059  17.0544079  56.3618164
  43.6253382  15.9781107  55.3468035  45.4376933  14.2566978  48.0457274
  46.2723824  14.6956782  48.2094834  45.5736061  13.7805632  47.2265519
  42.4868439  11.8146713  53.9934761  42.9622560  12.0074360  53.1853613
  41.5634004  11.8705899  53.7478145  29.3751945  12.9770880  43.5765840
  29.1297987  12.0733210  43.7746050  29.5447860  12.9788031  42.6345318
  37.0648655   3.8494557  52.9590595  37.5830599   4.5855584  52.6337084
  36.7103788   4.1558550  53.7937354  28.6447593   8.7099238  41.0752001
  27.9516838   8.7843593  40.4192037  28.3999345   7.9459582  41.5973518
  37.3161249   0.2694839  48.4791492  37.5963003  -0.3981972  49.1051918
  38.1011856   0.4623935  47.9666156  41.1870108   8.6912473  52.2263067
  42.1387530   8.7910571  52.2475291  41.0173558   7.8990742  52.7361151
  39.2084487   5.7768057  52.4122468  38.6134419   6.0573069  51.7168957
  38.9234184   6.2661957  53.1839209  43.6658185  11.9118593  51.3405367
  43.6334505  10.9734594  51.5265050  44.2758809  11.9902630  50.6071191
  35.5041516  10.7814646  37.3832571  36.4500621  10.6520854  37.4520989
  35.1255761  10.0429308  37.8601999  43.8152674   8.7029636  51.3863650
  43.2991722   7.9188093  51.1993579  44.6992622   8.3748353  51.5510169
  41.4763401   2.4470652  47.3459462  41.2788222   2.1385740  48.2302794
  42.0863106   3.1732291  47.4757392  49.4834735  12.9734600  50.4811403
  50.2138124  12.7119888  51.0419107  48.8741681  12.2363322  50.5213471
  47.5650032  11.1142462  51.0785855  46.8383196  10.9798427  50.4702346
  47.1497319  11.4219291  51.8842573  35.3880209  14.8332392  58.8433228
  36.3083218  15.0110991  59.0373274  35.3529792  13.8888437  58.6912927
  33.6884433   8.7064622  37.3187456  32.7815889   8.4097735  37.3950169
  33.9660414   8.4094440  36.4521742  24.6062374  10.0270986  47.7686502
  24.2865158   9.1736294  47.4760876  24.0595802  10.2419564  48.5244470
  28.3842281  12.7433427  51.4856009  28.6028291  13.6750535  51.5044043
  28.7968055  12.3841401  52.2710813  35.3046499   3.2501512  43.4731697
  34.4947227   2.9048597  43.8486943  35.9930916   2.9409056  44.0619309
  37.2337047   2.3279559  45.0955994  37.7868086   2.7475012  45.7546017
  37.4707134   1.4015307  45.1378950  33.2570147   8.3166633  60.8758758
  33.1566873   9.2660990  60.8070849  33.0391689   7.9884871  60.0034828
  32.4583218   5.5651558  37.4599435  33.3202382   5.8906456  37.7195252
  32.6433562   4.7783054  36.9472501  24.4750634  13.6473897  49.7379624
  23.7814105  13.2327850  49.2249578  25.2223625  13.6894434  49.1413043
  40.6115854   4.4380084  44.6034658  40.0314523   5.0964888  44.2212710
  40.3451787   3.6157429  44.1922076  39.0619421   3.8385142  46.8055978
  39.5619199   3.9501676  45.9970297  39.7055029   3.5346195  47.4456787
  33.1201417  11.7463771  59.6923819  32.6368498  12.5464131  59.8987708
  33.2062356  11.7571716  58.7391263  26.3887376  13.5792151  47.6145639
  26.3658064  13.6779838  46.6627522  26.6988013  14.4257302  47.9362805
  29.0474754  15.6368306  51.7292253  30.0018008  15.6052248  51.6622185
  28.8487278  15.1758930  52.5442479  29.6374136  14.2069422  54.2963051
  30.4567025  14.7013501  54.3197888  29.9110944  13.2901390  54.2680618
  39.3940732   6.5980174  43.6591006  38.5066587   6.8829825  43.4411201
  39.8094722   6.4373938  42.8118283  42.7455269   6.6226695  47.3745346
  43.5215659   7.1123148  47.6469962  42.0203403   7.0484750  47.8317215
  45.1827827   7.3354315  48.4319286  45.7772318   7.0950051  47.7212594
  45.2554411   6.6161445  49.0592822  39.3681756  12.1134710  43.8741296
  39.3116958  12.5703262  43.0348929  39.9210099  11.3525395  43.6964139
  43.1786562   7.9024442  44.6991416  42.9223496   7.5021078  45.5299624
  42.5539430   8.6168236  44.5741555  47.4898900  10.6420515  47.2062707
  46.9298458  10.7113705  47.9794269  46.8842403  10.4661500  46.4862204
  40.1016536  13.3039492  41.1693826  40.0465339  13.1383763  40.2282270
  39.4762591  14.0115525  41.3256015  24.8909050   8.5407556  54.9955248
  25.5367914   8.0306510  55.4842473  24.6826202   9.2776238  55.5698673
  37.4162443  15.6088403  60.4947388  38.2853602  15.7829056  60.1334023
  36.9369194  16.4282820  60.3723118  33.4112661   2.8047601  40.7479144
  33.3991331   3.7489441  40.9047415  34.3036083   2.6217746  40.4538605
  37.2264780  -0.6009623  45.0025081  36.4597176  -1.1551136  45.1481763
  37.6375485  -0.5287754  45.8639232  49.0754918  27.3177029  49.8992663
  49.7133328  27.1983777  49.1956003  48.9575761  28.2657873  49.9580615
  46.3664408  28.4239309  55.7940393  46.3553048  28.0292108  54.9220897
  46.5285047  27.6905382  56.3874165  43.0871669  31.2076421  54.7419577
  42.7961535  32.1122052  54.6266244  43.7228653  31.2492949  55.4563647
  54.0304614  24.9803716  47.8778850  54.7629786  24.4102933  48.1116679
  53.2743970  24.5925317  48.3185355  51.5530034  18.6925291  52.3373458
  51.2213359  19.5620702  52.1134673  50.9575648  18.3761575  53.0167489
  48.0461554  30.8937837  51.7369371  47.7462277  31.7962875  51.6285178
  47.7012613  30.6270020  52.5890524  51.4458698  23.4120377  49.4166808
  50.5375575  23.3435785  49.1225569  51.3946293  23.8892322  50.2448634
  53.3120344  21.6136815  51.1944682  52.6694724  21.9069348  50.5484477
  52.8075273  21.4989735  51.9997879  49.2501275  29.7824616  55.5191834
  49.6584631  29.3407027  54.7746466  48.5278537  29.2077244  55.7726027
  53.4519322  31.2780245  46.6288487  52.7670360  31.6579146  46.0785520
  53.5363171  31.8875571  47.3620435  48.7531791  22.3801591  54.5506565
  48.5092723  23.1343652  54.0140840  49.0291721  22.7586939  55.3853812
  50.7070254  28.9240204  53.2283830  50.9187149  29.5671964  52.5518211
  50.6600002  28.0902520  52.7605760  48.3096483  21.5358024  50.1320402
  47.4480962  21.8339278  50.4237140  48.3358917  21.7528423  49.2001435
  51.8216082  31.8012159  51.4006188  52.6433525  31.3992346  51.1188869
  51.8178484  31.6980393  52.3522303  45.5872685  31.3496202  53.5566898
  45.6517117  31.8116610  54.3925070  44.8783609  30.7193567  53.6849208
  59.9122075  28.1450908  47.7491159  59.1585783  27.5758306  47.5935164
  60.0469616  28.1113572  48.6961794  41.7888042  19.0955890  60.0860234
  41.3954988  18.5422088  60.7607878  42.6054183  19.4066468  60.4766751
  44.7056003  20.5113769  57.6780490  45.4465717  21.1120922  57.5984953
  44.9373926  19.7691407  57.1198533  46.9289179  33.6387876  57.5546221
  46.4853033  32.8524255  57.2367125  47.5906393  33.8267027  56.8890111
  49.0270417  33.9190676  55.5827622  49.0088892  34.7399557  55.0907891
  49.9490337  33.7944752  55.8077763  45.4843471  31.4334806  56.4251130
  46.0171808  30.6723094  56.1950438  44.9557552  31.1408458  57.1675285
  48.6513166  16.5394872  51.9544772  48.3077436  17.4296513  51.8783882
  49.0192129  16.3496529  51.0914357  36.7199017  28.8628402  44.7733374
  37.5574239  29.2725411  44.5567082  36.8977284  27.9227844  44.7433568
  46.2010560  21.3753184  45.5202445  45.3452156  20.9860034  45.3408084
  46.6137512  21.4545144  44.6602231  47.7309707  18.9099527  49.9194005
  47.2274502  18.8729662  49.1061810  48.0240313  19.8192270  49.9790662
  43.9752592  18.9938257  48.9260187  44.8405589  18.7981065  48.5666076
  44.0430101  18.7648608  49.8529544  51.8289030  28.7569819  49.0536988
  51.1712704  29.4469080  49.1417117  52.6329429  29.1466251  49.3970975
  41.5814912  21.2240465  46.2976554  42.1558663  21.0015646  45.5649747
  42.1685894  21.2929159  47.0505155  50.6394489  27.1114191  47.1040930
  51.1526371  27.7444183  47.6062640  51.2895713  26.5115387  46.7384290
  43.8837579  18.0981713  45.0251623  43.2301992  17.7830731  44.4008238
  43.8418053  17.4757454  45.7511446  50.4500832  15.7988431  47.0562510
  50.7559709  14.9385794  46.7688425  51.1753437  16.3906051  46.8561503
  42.6614272  24.7119284  45.3229080  41.8482137  25.0113454  45.7294272
  43.1573266  24.3174973  46.0403562  48.2588483  25.1761108  54.1543973
  48.6137871  25.4032581  55.0138439  48.9060614  25.5079485  53.5321229
  53.9886220  28.2979544  44.8593302  53.8504119  28.4881140  43.9314492
  53.6322439  29.0598927  45.3161354  54.0155600  30.3656071  49.8704574
  54.4492106  30.2731360  50.7187628  54.7287180  30.3413572  49.2324590
  47.7483495  33.9658165  51.4037675  47.8020517  34.5349102  52.1715390
  46.8798276  34.1360050  51.0391712  54.8771149  30.4079772  52.4037459
  55.0707039  31.3125582  52.6496734  54.7771767  29.9487191  53.2376044
  46.5307460  20.2937662  54.9027787  45.8835375  20.9927612  54.8092263
  47.3008475  20.7273806  55.2704035  49.9386258  30.5586515  57.9778340
  49.7871764  30.3297066  57.0608424  49.9290937  31.5157116  57.9909685
  45.5059926  32.1569092  50.7323144  45.3671012  31.7887876  51.6049082
  44.7174522  32.6716731  50.5607102  51.6478465  33.5905637  56.0554822
  51.5891011  32.9064857  55.3885405  52.0497983  34.3324627  55.6035448
  51.6495872  31.5545221  54.2868801  50.7622651  31.2171143  54.4095200
  52.2194423  30.8228252  54.5237567  48.2783455  21.2613073  47.4067072
  48.7752155  20.5083035  47.0868142  47.5070437  21.2977390  46.8410281
  56.1313212  26.9653438  49.0485363  56.1203089  27.8478154  48.6779296
  55.2630592  26.6124989  48.8539900  47.6395709  36.1133507  53.4088203
  48.3523681  36.7480972  53.3364105  47.1485737  36.2097373  52.5928205
  52.7485787  25.8602079  45.5155529  53.2146239  26.6930071  45.4415832
  53.1993288  25.3947061  46.2200788  42.6907622  33.8627951  54.2293774
  43.3917082  34.4964434  54.3823168  42.2202737  34.2042682  53.4689413
  50.7202450  18.2282666  49.5546431  49.8065530  18.4586893  49.7228637
  51.1495551  18.3121110  50.4060463  50.4908908  26.4172558  52.0546325
  49.8380359  26.6648466  51.3998777  50.8689288  25.6036696  51.7208802
  46.5396481  27.1592369  58.5412362  45.8637118  27.0586499  59.2114737
  47.3624115  27.0031583  59.0048359  45.2819264  38.4659297  52.7769978
  45.8337572  38.6290918  53.5419063  45.6225458  39.0563735  52.1050002
  39.7336030  22.8857579  57.0264897  40.3608069  22.5034656  57.6402421
  38.8763949  22.6671781  57.3920589  50.1330139  33.2920554  58.6318632
  50.6770043  33.9050513  58.1373587  49.5516983  33.8500133  59.1485645
  48.4187651  36.4141272  49.7633660  48.2938791  35.6131012  49.2544605
  49.0766743  36.9087466  49.2747630  50.4822560  34.2150292  51.3913210
  49.5352895  34.0955644  51.3191537  50.8305333  33.3272790  51.4739471
  44.6991150  18.1307439  51.3528445  45.5217219  17.6567917  51.2307336
  44.9429214  18.9097923  51.8527132  43.3399385  21.1595697  41.6491347
  44.0607747  21.5376950  41.1455064  42.7164689  21.8784574  41.7526325
  44.0826112  21.8129108  49.2101313  44.0687681  20.9170201  48.8733611
  44.7998540  21.8199771  49.8439600  43.4863008  20.6943488  44.4788884
  43.6078919  19.7660134  44.6779771  43.1965050  20.7082174  43.5667199
  46.3554198  18.3798398  47.6155603  46.3775895  18.4437731  46.6607583
  46.7722257  17.5402907  47.8096110  56.7337822  28.1153658  45.6534826
  57.1768968  27.3660983  45.2553949  55.8564333  28.1063794  45.2708558
  45.4285076  36.0317778  54.7918632  45.7372202  35.7866925  55.6641332
  46.2260558  36.2364417  54.3037502  42.9704087  22.2075485  58.6878816
  43.0192243  23.0837608  58.3056586  43.5126601  21.6652878  58.1150459
  53.4558933  32.7516608  57.9679953  52.6654477  32.7340747  57.4284453
  53.2192287  33.2904902  58.7228990  53.5756808  29.6009075  55.2812682
  53.6254813  29.4359082  56.2228205  53.4670731  28.7336334  54.8910563
  50.8660570  25.5840003  56.5971989  51.7670433  25.4446468  56.3055986
  50.9408545  25.7494458  57.5370166  55.0775005  32.0206016  55.5254703
  54.7859813  32.3835997  56.3618164  54.4647136  31.3073025  55.3468035
  56.2770687  29.5858896  48.0457274  57.1117578  30.0248700  48.2094834
  56.4129816  29.1097549  47.2265519  53.3262193  27.1438631  53.9934761
  53.8016315  27.3366277  53.1853613  52.4027758  27.1997817  53.7478145
  47.9042410  19.1786474  52.9590595  48.4224353  19.9147501  52.6337084
  47.5497542  19.4850468  53.7937354  48.1555004  15.5986757  48.4791492
  48.4356757  14.9309946  49.1051918  48.9405611  15.7915853  47.9666156
  52.0263862  24.0204391  52.2263067  52.9781285  24.1202489  52.2475291
  51.8567312  23.2282660  52.7361151  50.0478241  21.1059974  52.4122468
  49.4528174  21.3864987  51.7168957  49.7627938  21.5953875  53.1839209
  54.5051940  27.2410511  51.3405367  54.4728260  26.3026511  51.5265050
  55.1152563  27.3194547  50.6071191  54.6546428  24.0321554  51.3863650
  54.1385477  23.2480011  51.1993579  55.5386377  23.7040271  51.5510169
  52.3157155  17.7762570  47.3459462  52.1181976  17.4677658  48.2302794
  52.9256861  18.5024209  47.4757392  60.3228490  28.3026518  50.4811403
  61.0531878  28.0411806  51.0419107  59.7135435  27.5655239  50.5213471
  58.4043787  26.4434380  51.0785855  57.6776950  26.3090345  50.4702346
  57.9891074  26.7511209  51.8842573  46.2273963  30.1624310  58.8433228
  47.1476973  30.3402909  59.0373274  46.1923546  29.2180355  58.6912927
  44.5278188  24.0356540  37.3187456  43.6209643  23.7389653  37.3950169
  44.8054169  23.7386358  36.4521742  46.1440254  18.5793430  43.4731697
  45.3340982  18.2340515  43.8486943  46.8324670  18.2700974  44.0619309
  48.0730802  17.6571477  45.0955994  48.6261840  18.0766930  45.7546017
  48.3100888  16.7307225  45.1378950  44.0963901  23.6458550  60.8758758
  43.9960628  24.5952907  60.8070849  43.8785443  23.3176789  60.0034828
  51.4509609  19.7672002  44.6034658  50.8708278  20.4256806  44.2212710
  51.1845542  18.9449346  44.1922076  49.9013175  19.1677059  46.8055978
  50.4012954  19.2793594  45.9970297  50.5448783  18.8638112  47.4456787
  53.5849023  21.9518613  47.3745346  54.3609413  22.4415066  47.6469962
  52.8597157  22.3776667  47.8317215  54.0180317  23.2316360  44.6991416
  53.7617251  22.8312996  45.5299624  53.3933185  23.9460154  44.5741555
  58.3292654  25.9712433  47.2062707  57.7692212  26.0405622  47.9794269
  57.7236158  25.7953418  46.4862204  48.2556197  30.9380321  60.4947388
  49.1247357  31.1120973  60.1334023  47.7762949  31.7574738  60.3723118
  44.2506415  18.1339518  40.7479144  44.2385085  19.0781358  40.9047415
  45.1429837  17.9509664  40.4538605  48.0658535  14.7282295  45.0025081
  47.2990931  14.1740782  45.1481763  48.4769240  14.8004164  45.8639232
  40.0700296  21.0167091  59.0930262  40.9331758  20.6603896  59.3033587
  39.4965707  20.6780986  59.7805666  59.9148673  42.6468947  49.8992663
  60.5527083  42.5275694  49.1956003  59.7969516  43.5949791  49.9580615
  56.7238379  42.5996375  49.8354188  56.3856891  42.4837440  48.9474723
  57.5928147  42.1987540  49.8155194  57.2058162  43.7531227  55.7940393
  57.1946803  43.3584025  54.9220897  57.3678802  43.0197300  56.3874165
  58.1624754  48.1202819  41.1365544  57.5112733  48.7056900  40.7499557
  58.9569116  48.6509014  41.1960581  53.9265423  46.5368339  54.7419577
  53.6355289  47.4413970  54.6266244  54.5622408  46.5784866  55.4563647
  54.8521630  43.9145187  51.3320937  55.4485202  43.6901210  50.6177900
  54.9096602  43.1729933  51.9346385  59.4689941  40.3720401  46.9745871
  60.2553031  39.9539824  46.6236288  59.7328646  41.2766493  47.1427520
  59.6400019  45.8093251  41.6734528  59.0045852  45.8827878  42.3855433
  59.3097425  46.3986850  40.9953607  64.8698369  40.3095634  47.8778850
  65.6023540  39.7394851  48.1116679  64.1137724  39.9217235  48.3185355
  56.4874488  42.7322876  45.0742192  56.1232695  42.2053497  45.7855114
  57.3441604  42.3421345  44.9008678  62.3923789  34.0217208  52.3373458
  62.0607114  34.8912619  52.1134673  61.7969402  33.7053492  53.0167489
  58.8855308  46.2229754  51.7369371  58.5856031  47.1254793  51.6285178
  58.5406368  45.9561937  52.5890524  52.3367790  42.6743551  47.7706075
  51.4118286  42.5419765  47.9783767  52.5852203  43.4537770  48.2676018
  62.2852452  38.7412294  49.4166808  61.3769330  38.6727703  49.1225569
  62.2340048  39.2184239  50.2448634  49.6976601  42.3176825  48.6049865
  49.8268982  42.5711304  49.5189276  49.0174052  42.9104533  48.2854520
  53.8676088  52.9874075  44.7040339  53.7900118  53.9381900  44.7828819
  53.2637732  52.6419947  45.3615265  56.3593318  40.1601940  57.3601706
  55.5826652  40.7195860  57.3504570  56.9983881  40.6458723  57.8816576
  64.1514099  36.9428733  51.1944682  63.5088479  37.2361266  50.5484477
  63.6469027  36.8281653  51.9997879  61.8054262  40.6891906  41.8830542
  62.7172118  40.9219293  41.7078239  61.2963909  41.2728950  41.3205620
  54.6139690  42.9687393  56.9219673  55.3554375  43.5072437  56.6454496
  53.9076676  43.5953682  57.0791224  60.0895030  45.1116534  55.5191834
  60.4978386  44.6698944  54.7746466  59.3672291  44.5369161  55.7726027
  56.4426100  40.0489141  52.8925391  57.2887295  40.4728554  53.0360040
  56.3824738  39.3922765  53.5863954  60.4123845  45.6717724  49.2744123
  59.7832707  45.8363439  48.5720191  60.0249507  46.0859334  50.0455087
  64.2913076  46.6072162  46.6288487  63.6064115  46.9871064  46.0785520
  64.3756926  47.2167489  47.3620435  59.5925545  37.7093509  54.5506565
  59.3486477  38.4635570  54.0140840  59.8685476  38.0878857  55.3853812
  61.5464008  44.2532121  53.2283830  61.7580903  44.8963881  52.5518211
  61.4993756  43.4194438  52.7605760  59.1490237  36.8649942  50.1320402
  58.2874716  37.1631196  50.4237140  59.1752672  37.0820341  49.2001435
  52.8575888  44.9563614  49.4773971  53.4277245  45.3850882  48.8391456
  53.4483999  44.6746199  50.1758157  53.3501054  40.1227042  57.7234983
  52.7199715  40.8043322  57.9570379  53.2437142  40.0110123  56.7788121
  48.6446026  39.7898838  48.6500907  47.8545080  40.0456366  48.1741017
  49.1357274  40.6047175  48.7552947  62.6609836  47.1304077  51.4006188
  63.4827280  46.7284264  51.1188869  62.6572239  47.0272311  52.3522303
  56.4266439  46.6788120  53.5566898  56.4910872  47.1408527  54.3925070
  55.7177363  46.0485485  53.6849208  46.9283729  40.0429328  51.0815898
  47.1791768  40.9276338  51.3473474  47.4643278  39.8633930  50.3090989
  52.6281797  34.4247807  60.0860234  52.2348742  33.8714006  60.7607878
  53.4447937  34.7358386  60.4766751  55.5449758  35.8405686  57.6780490
  56.2859471  36.4412840  57.5984953  55.7767681  35.0983324  57.1198533
  50.6891096  41.0262054  55.9558720  50.5744611  40.1247311  56.2565819
  49.8335614  41.2725751  55.6043536  57.7682934  48.9679794  57.5546221
  57.3246788  48.1816173  57.2367125  58.4300147  49.1558945  56.8890111
  59.8664172  49.2482594  55.5827622  59.8482647  50.0691475  55.0907891
  60.7884092  49.1236669  55.8077763  56.3237226  46.7626723  56.4251130
  56.8565563  46.0015012  56.1950438  55.7951307  46.4700375  57.1675285
  59.4906921  31.8686789  51.9544772  59.1471190  32.7588431  51.8783882
  59.8585883  31.6788447  51.0914357  59.4557203  41.8595401  40.4617207
  58.9403827  42.6300005  40.7005594  59.1834512  41.1860537  41.0850268
  57.0404314  36.7045101  45.5202445  56.1845911  36.3151952  45.3408084
  57.4531266  36.7837062  44.6602231  58.5703461  34.2391445  49.9194005
  58.0668257  34.2021580  49.1061810  58.8634068  35.1484187  49.9790662
  54.8146347  34.3230174  48.9260187  55.6799344  34.1272983  48.5666076
  54.8823856  34.0940526  49.8529544  64.4291478  44.6127755  42.3970380
  63.6520920  44.2738915  41.9525543  65.1082959  44.6180378  41.7225346
  59.2443507  39.7322493  42.2876988  58.9393642  40.0468642  43.1387131
  60.1973949  39.8103913  42.3304321  57.6889938  45.8912716  43.9369942
  57.1611300  45.1565476  43.6243180  57.1877441  46.6687392  43.6909911
  62.6682784  44.0861736  49.0536988  62.0106459  44.7760998  49.1417117
  63.4723184  44.4758168  49.3970975  61.4788243  42.4406109  47.1040930
  61.9920125  43.0736101  47.6062640  62.1289467  41.8407305  46.7384290
  54.7231334  33.4273631  45.0251623  54.0695746  33.1122648  44.4008238
  54.6811808  32.8049372  45.7511446  58.7410617  52.4190433  39.8601601
  58.0672316  52.7222130  40.4686559  59.1276439  53.2219514  39.5107058
  57.9569074  39.9155565  49.3499271  57.0391635  40.1370512  49.1920959
  58.3729218  39.9901875  48.4910978  58.7404122  41.3146980  44.4801951
  59.4875941  41.8268378  44.1709073  59.0095711  40.9931033  45.3406345
  62.2450039  47.4212111  45.2320073  61.7912367  46.5803020  45.2885263
  61.6144006  48.0573509  45.5694853  61.1882959  38.3504097  46.4620740
  60.4505716  37.8381483  46.7930983  61.4409733  37.9104478  45.6504017
  60.6882979  49.2588607  46.1669891  60.9805953  49.8193664  45.4482257
  61.1981599  49.5517168  46.9223050  61.2894586  31.1280349  47.0562510
  61.5953463  30.2677712  46.7688425  62.0147191  31.7197969  46.8561503
  55.5615666  41.4234142  47.5638701  55.6164276  40.4707978  47.4881177
  54.7506868  41.5793581  48.0479999  53.5008026  40.0411201  45.3229080
  52.6875892  40.3405372  45.7294272  53.9967020  39.6466890  46.0403562
  59.0982238  40.5053026  54.1543973  59.4531625  40.7324499  55.0138439
  59.7454369  40.8371403  53.5321229  64.8279975  43.6271462  44.8593302
  64.6897873  43.8173058  43.9314492  64.4716193  44.3890845  45.3161354
  52.9922101  37.6129557  50.9390314  53.6321480  37.4718316  50.2413278
  52.1599631  37.3264070  50.5628916  64.8549354  45.6947989  49.8704574
  65.2885861  45.6023278  50.7187628  65.5680935  45.6705489  49.2324590
  58.5877249  49.2950083  51.4037675  58.6414271  49.8641019  52.1715390
  57.7192031  49.4651968  51.0391712  50.0765168  41.0575069  43.1285060
  49.1462756  40.9959525  43.3455022  50.1722640  40.5351022  42.3321701
  51.4675643  38.9967639  52.8862126  52.1398696  38.7885001  52.2374775
  50.6405429  38.7989725  52.4467358  65.7164904  45.7371689  52.4037459
  65.9100794  46.6417500  52.6496734  65.6165522  45.2779109  53.2376044
  57.3701215  35.6229580  54.9027787  56.7229130  36.3219530  54.8092263
  58.1402230  36.0565724  55.2704035  57.5465349  43.4610345  52.9624606
  58.4757409  43.6121505  52.7893574  57.1256379  43.5494366  52.1073253
  56.3453681  47.4861009  50.7323144  56.2064766  47.1179794  51.6049082
  55.5568277  48.0008649  50.5607102  56.9401833  52.5870106  42.0748681
  57.1153588  52.1158149  42.8894303  56.2534621  53.2135872  42.3029941
  57.8958896  46.8642612  48.1211982  57.5608728  46.8243382  49.0169632
  57.3962841  46.1987328  47.6482392  51.8703140  42.2710242  53.6464563
  51.7322938  41.5390481  54.2476102  52.7808063  42.1819142  53.3648751
  54.4985440  41.9830201  53.1348243  55.2085059  41.3423394  53.0934861
  54.4554749  42.2343096  54.0574423  62.4872219  48.9197555  56.0554822
  62.4284765  48.2356775  55.3885405  62.8891738  49.6616545  55.6035448
  53.2114374  38.9695419  54.9543882  52.6751731  38.5186158  55.6065478
  52.6231083  39.1041328  54.2114346  51.5062918  55.7359469  48.8488541
  51.7459516  56.3677993  49.5267559  50.6632114  55.3847509  49.1353900
  62.4889626  46.8837139  54.2868801  61.6016405  46.5463060  54.4095200
  63.0588177  46.1520170  54.5237567  48.9453496  38.1051427  52.0396877
  48.8611684  37.4977097  51.3047287  48.1236202  38.5960445  52.0406373
  56.0190780  51.5438591  51.2530045  55.9460951  52.3493563  51.7649349
  55.5768173  51.7430557  50.4278066  55.8080559  50.7810361  44.7632866
  55.0248081  51.3232041  44.8571091  56.5073305  51.2984341  45.1627107
  59.1177210  36.5904991  47.4067072  59.6145909  35.8374953  47.0868142
  58.3464191  36.6269307  46.8410281  66.9706967  42.2945356  49.0485363
  66.9596843  43.1770071  48.6779296  66.1024346  41.9416907  48.8539900
  58.4789463  51.4425425  53.4088203  59.1917436  52.0772890  53.3364105
  57.9879492  51.5389291  52.5928205  60.2006990  45.3476678  44.9805495
  59.2663269  45.4678140  44.8110199  60.3783659  44.4449145  44.7165505
  55.7012178  38.7322374  47.1338756  55.3309966  38.1793414  47.8219662
  56.1971271  38.1280507  46.5813756  63.5879542  41.1893997  45.5155529
  64.0539994  42.0221989  45.4415832  64.0387042  40.7238979  46.2200788
  61.6555773  47.5337818  42.5141681  61.9315617  47.4194413  43.4235555
  60.7860271  47.1355303  42.4753854  61.3302663  41.7464476  52.0546325
  60.6774113  41.9940383  51.3998777  61.7083043  40.9328614  51.7208802
  58.2909837  51.7824169  46.1574495  58.4732231  50.9645825  46.6202247
  59.1142823  51.9991861  45.7199385  58.6252002  50.7092354  43.4189543
  59.1539769  50.1984809  42.8059705  58.8880222  50.3934885  44.2835076
  57.3790236  42.4884287  58.5412362  56.7030873  42.3878416  59.2114737
  58.2017870  42.3323501  59.0048359  56.1213019  53.7951214  52.7769978
  56.6731327  53.9582836  53.5419063  56.4619212  54.3855652  52.1050002
  51.0977512  36.1426364  53.3791862  51.1618838  37.0041195  52.9669260
  51.0344632  35.5300366  52.6464221  50.5729784  38.2149497  57.0264897
  51.2001823  37.8326574  57.6402421  49.7157703  37.9963699  57.3920589
  60.9723893  48.6212472  58.6318632  61.5163797  49.2342430  58.1373587
  60.3910738  49.1792050  59.1485645  59.2581406  51.7433190  49.7633660
  59.1332545  50.9422930  49.2544605  59.9160497  52.2379383  49.2747630
  50.8789574  38.0981923  48.9410800  50.1576160  38.7117890  48.8018273
  51.6682830  38.6339687  48.8627446  61.3216314  49.5442210  51.3913210
  60.3746650  49.4247561  51.3191537  61.6699087  48.6564708  51.4739471
  53.6815888  35.4336349  55.2151452  54.2050290  35.6798646  55.9777761
  53.4628221  36.2656384  54.7954589  58.3262748  49.3394926  47.5917562
  58.1787710  48.4111634  47.7725132  59.1516241  49.3615017  47.1074637
  61.9296870  50.1623485  48.6782435  62.8543417  49.9566346  48.5406886
  61.7612173  49.9139886  49.5871776  54.8868433  36.3750044  52.9001122
  54.5465253  35.5757857  53.3021802  54.1807439  36.6751755  52.3277955
  55.5384905  33.4599357  51.3528445  56.3610974  32.9859835  51.2307336
  55.7822968  34.2389840  51.8527132  54.1793139  36.4887615  41.6491347
  54.9001502  36.8668868  41.1455064  53.5558443  37.2076492  41.7526325
  58.3224262  37.1932764  42.5849679  58.5387876  38.0757402  42.2838507
  57.8418329  36.8018977  41.8555321  53.0623483  40.1518477  49.1620424
  52.9168064  40.4658780  50.0544705  52.5848687  40.7703378  48.6091323
  54.9219866  37.1421025  49.2101313  54.9081435  36.2462118  48.8733611
  55.6392294  37.1491689  49.8439600  56.7745997  37.5758365  51.2554441
  56.5163775  38.4975436  51.2538771  56.2431037  37.1788800  51.9454905
  57.1947953  33.7090316  47.6155603  57.2169649  33.7729649  46.6607583
  57.6116012  32.8694825  47.8096110  67.5731577  43.4445575  45.6534826
  68.0162723  42.6952901  45.2553949  66.6958087  43.4355712  45.2708558
  62.7067358  49.9975917  41.1341425  63.4018263  50.6182610  41.3528739
  63.0490508  49.1471268  41.4093802  64.6058781  47.4475622  42.6628755
  65.1310105  47.7862895  41.9378075  64.5181134  46.5122638  42.4791890
  56.2678830  51.3609696  54.7918632  56.5765956  51.1158843  55.6641332
  57.0654312  51.5656335  54.3037502  56.2899442  53.5147606  47.0224009
  55.8504432  53.0223984  47.7156865  57.0407559  52.9720573  46.7816084
  53.8097842  37.5367403  58.6878816  53.8585997  38.4129526  58.3056586
  54.3520356  36.9944796  58.1150459  64.4150562  44.9300992  55.2812682
  64.4648567  44.7651000  56.2228205  64.3064486  44.0628251  54.8910563
  61.7054325  40.9131920  56.5971989  62.6064188  40.7738385  56.3055986
  61.7802299  41.0786375  57.5370166  56.0397130  38.2898775  55.4425175
  55.1700440  38.5832341  55.1707763  56.2756611  38.8739220  56.1632439
  65.9168759  47.3497934  55.5254703  65.6253568  47.7127915  56.3618164
  65.3040891  46.6364942  55.3468035  67.1164442  44.9150814  48.0457274
  67.9511333  45.3540618  48.2094834  67.2523570  44.4389467  47.2265519
  64.1655948  42.4730549  53.9934761  64.6410069  42.6658195  53.1853613
  63.2421513  42.5289734  53.7478145  58.7436164  34.5078392  52.9590595
  59.2618108  35.2439419  52.6337084  58.3891297  34.8142385  53.7937354
  50.3235102  39.3683073  41.0752001  49.6304347  39.4427428  40.4192037
  50.0786854  38.6043417  41.5973518  58.9948758  30.9278675  48.4791492
  59.2750512  30.2601864  49.1051918  59.7799365  31.1207770  47.9666156
  56.7982227  50.1037669  40.0416518  56.2256194  50.7227856  39.5886990
  57.3715020  50.6537030  40.5756440  62.8657617  39.3496309  52.2263067
  63.8175039  39.4494406  52.2475291  62.6961067  38.5574577  52.7361151
  60.8871996  36.4351892  52.4122468  60.2921928  36.7156905  51.7168957
  60.6021693  36.9245793  53.1839209  60.0179486  50.3874819  41.1725100
  60.9510160  50.3220380  41.3757976  59.9302699  51.2231086  40.7139633
  62.6467503  49.7040689  38.1329048  62.5681135  49.3700553  39.0264806
  63.4677170  50.1962457  38.1320520  65.3445694  42.5702428  51.3405367
  65.3122014  41.6318429  51.5265050  65.9546318  42.6486465  50.6071191
  65.4940183  39.3613472  51.3863650  64.9779231  38.5771928  51.1993579
  66.3780131  39.0332188  51.5510169  63.1550910  33.1054487  47.3459462
  62.9575731  32.7969576  48.2302794  63.7650615  33.8316126  47.4757392
  69.2437541  41.7726298  51.0785855  68.5170705  41.6382263  50.4702346
  68.8284828  42.0803126  51.8842573  57.0667718  45.4916227  58.8433228
  57.9870727  45.6694826  59.0373274  57.0317301  44.5472273  58.6912927
  50.0629790  43.4017262  51.4856009  50.2815800  44.3334370  51.5044043
  50.4755564  43.0425237  52.2710813  56.9834008  33.9085347  43.4731697
  56.1734736  33.5632432  43.8486943  57.6718425  33.5992891  44.0619309
  58.9124556  32.9863394  45.0955994  59.4655595  33.4058848  45.7546017
  59.1494643  32.0599142  45.1378950  54.9357656  38.9750468  60.8758758
  54.8354382  39.9244825  60.8070849  54.7179198  38.6468707  60.0034828
  62.2903363  35.0963919  44.6034658  61.7102032  35.7548723  44.2212710
  62.0239296  34.2741264  44.1922076  60.7406930  34.4968977  46.8055978
  61.2406708  34.6085512  45.9970297  61.3842538  34.1930030  47.4456787
  54.7988926  42.4047607  59.6923819  54.3156007  43.2047967  59.8987708
  54.8849865  42.4155552  58.7391263  48.0674885  44.2375986  47.6145639
  48.0445573  44.3363674  46.6627522  48.3775522  45.0841137  47.9362805
  61.0728241  37.2564010  43.6591006  60.1854096  37.5413660  43.4411201
  61.4882231  37.0957773  42.8118283  64.4242778  37.2810531  47.3745346
  65.2003168  37.7706983  47.6469962  63.6990912  37.7068585  47.8317215
  66.8615336  37.9938150  48.4319286  67.4559827  37.7533886  47.7212594
  66.9341920  37.2745281  49.0592822  61.0469265  42.7718546  43.8741296
  60.9904467  43.2287097  43.0348929  61.5997608  42.0109230  43.6964139
  64.8574071  38.5608278  44.6991416  64.6011005  38.1604913  45.5299624
  64.2326939  39.2752072  44.5741555  69.1686409  41.3004351  47.2062707
  68.6085967  41.3697540  47.9794269  68.5629912  41.1245335  46.4862204
  52.2381618  52.7341078  48.9580894  52.1214002  53.6786510  48.8559584
  51.4174064  52.4314640  49.3466693  62.1258152  47.4591214  39.8037486
  62.9603756  47.0272412  39.6214961  61.9642495  47.2873227  40.7314381
  61.7804044  43.9623327  41.1693826  61.7252848  43.7967598  40.2282270
  61.1550100  44.6699360  41.3256015  59.0949952  46.2672239  60.4947388
  59.9641111  46.4412891  60.1334023  58.6156703  47.0866656  60.3723118
  53.2636132  53.3869340  52.1736822  54.1663379  53.4192950  52.4903317
  53.0373502  52.4569791  52.1883158  55.0189734  52.1400326  48.8346901
  54.0685365  52.1402188  48.7211273  55.3222220  51.3933061  48.3182935
  58.9052289  30.0574213  45.0025081  58.1384685  29.5032699  45.1481763
  59.3162994  30.1296081  45.8639232  50.9094050  36.3459008  59.0930262
  51.7725512  35.9895813  59.3033587  50.3359461  36.0072903  59.7805666
  67.5632134  57.9288293  49.8354188  67.2250645  57.8129358  48.9474723
  68.4321902  57.5279458  49.8155194  63.4218949  59.7823769  45.8251079
  62.8583815  59.6913706  45.0567367  63.3071344  58.9623674  46.3053571
  60.9683381  61.2774961  48.6635299  61.7604673  60.9365786  48.2481599
  61.2080031  61.3869936  49.5837453  62.9274135  60.5383874  41.5352678
  63.7005011  59.9912861  41.3965554  63.2799534  61.4028123  41.7467139
  65.2640413  56.6976540  39.1671128  65.5165934  56.1758062  38.4054591
  64.3264972  56.5342686  39.2697812  64.9836702  58.6004646  41.3695503
  64.8672960  57.9249550  42.0376587  65.0938962  58.1137020  40.5527656
  67.3268243  58.0614793  45.0742192  66.9626450  57.5345414  45.7855114
  68.1835359  57.6713262  44.9008678  66.9673730  53.0904693  40.0703541
  67.1348132  53.9584929  40.4374012  66.7770899  53.2531975  39.1464830
  63.1761544  58.0035469  47.7706075  62.2512041  57.8711683  47.9783767
  63.4245958  58.7829688  48.2676018  66.9462951  55.5462351  41.0550207
  66.8262576  55.9919401  41.8935688  66.2515539  55.8947668  40.4963746
  60.5370355  57.6468742  48.6049865  60.6662737  57.9003221  49.5189276
  59.8567807  58.2396450  48.2854520  69.9883992  52.1941860  50.1320402
  69.1268471  52.4923113  50.4237140  70.0146426  52.4112259  49.2001435
  66.8045561  60.7384050  46.5394208  67.2683906  61.0171753  45.7498831
  66.5402359  59.8367495  46.3567299  63.6969642  60.2855532  49.4773971
  64.2670999  60.7142800  48.8391456  64.2877754  60.0038116  50.1758157
  65.7414447  56.8607203  43.3483773  66.4438490  57.3128246  43.8157700
  65.4095075  56.2191021  43.9763666  59.4839781  55.1190755  48.6500907
  58.6938835  55.3748284  48.1741017  59.9751028  55.9339093  48.7552947
  61.4354526  55.4835335  45.6084383  60.6385690  55.5954029  46.1267879
  61.2080119  55.8221987  44.7425274  57.7677484  55.3721246  51.0815898
  58.0185522  56.2568256  51.3473474  58.3037032  55.1925847  50.3090989
  60.4337609  61.1923583  43.9973804  60.9462130  61.9866834  44.1479368
  61.0860322  60.4949874  43.9307405  58.3986526  59.5212238  44.7733374
  59.2361748  59.9309246  44.5567082  58.5764793  58.5811680  44.7433568
  67.8798069  52.0337019  45.5202445  67.0239665  51.6443869  45.3408084
  68.2925021  52.1128980  44.6602231  69.4097216  49.5683362  49.9194005
  68.9062011  49.5313497  49.1061810  69.7027822  50.4776105  49.9790662
  65.6540101  49.6522092  48.9260187  66.5193098  49.4564901  48.5666076
  65.7217610  49.4232444  49.8529544  63.2602421  51.8824300  46.2976554
  63.8346172  51.6599481  45.5649747  63.8473403  51.9512994  47.0505155
  63.5872008  53.9128761  40.3172439  62.7509320  54.2503447  40.6381714
  63.4476777  53.7777741  39.3799576  65.5625088  48.7565549  45.0251623
  64.9089501  48.4414566  44.4008238  65.5205562  48.1341289  45.7511446
  66.6736293  59.0384844  36.9404915  65.7663355  58.8074097  37.1396064
  67.1707325  58.2422463  37.1278897  68.7962829  55.2447482  49.3499271
  67.8785390  55.4662429  49.1920959  69.2122972  55.3193793  48.4910978
  67.8524527  59.1397439  41.4628905  66.9435746  58.8556472  41.5601375
  67.8819610  59.5596517  40.6032212  58.4212697  56.8602953  45.4444108
  58.2237097  56.2672314  44.7195174  57.8659361  56.5555163  46.1620046
  66.4009421  56.7526059  47.5638701  66.4558030  55.7999896  47.4881177
  65.5900623  56.9085498  48.0479999  67.5500614  60.6806182  38.8016984
  67.1120044  59.9642041  38.3422621  68.2911055  60.9082297  38.2402075
  64.3401780  55.3703119  45.3229080  63.5269646  55.6697290  45.7294272
  64.8360775  54.9758808  46.0403562  63.8315855  52.9421475  50.9390314
  64.4715235  52.8010234  50.2413278  62.9993386  52.6555988  50.5628916
  64.6076159  62.2423905  47.0525307  65.4016758  61.7474225  46.8507882
  63.8967852  61.7141768  46.6893012  60.9158923  56.3866987  43.1285060
  59.9856511  56.3251442  43.3455022  61.0116395  55.8642940  42.3321701
  60.8344472  52.9121800  45.7163301  61.0951289  53.8267133  45.6072462
  61.6561644  52.4446242  45.8659914  62.3069397  54.3259557  52.8862126
  62.9792450  54.1176919  52.2374775  61.4799184  54.1281643  52.4467358
  63.4610388  53.7575988  37.5170346  62.5839854  53.6364789  37.1532592
  63.9368141  52.9662067  37.2649234  54.9812528  58.5453148  47.6111853
  55.6683568  58.2314878  47.0232868  54.8260657  59.4494513  47.3379104
  59.7847250  53.4343345  52.0396877  59.7005439  52.8269014  51.3047287
  58.9629957  53.9252363  52.0406373  66.5405933  54.0614291  47.1338756
  66.1703720  53.5085332  47.8219662  67.0365025  53.4572425  46.5813756
  54.5580504  56.6253741  49.8829320  54.5964604  56.0917332  50.6766438
  54.0520797  56.0988947  49.2640297  61.9371266  51.4718282  53.3791862
  62.0012593  52.3333113  52.9669260  61.8738387  50.8592284  52.6464221
  58.1889082  55.3517844  42.9583251  58.4842523  54.4428522  42.9050305
  57.2877117  55.3305583  42.6364254  61.7183329  53.4273840  48.9410800
  60.9969914  54.0409808  48.8018273  62.5076584  53.9631605  48.8627446
  64.5209642  50.7628267  55.2151452  65.0444044  51.0090563  55.9777761
  64.3021975  51.5948302  54.7954589  59.9176923  53.0331941  43.0822577
  59.5889629  52.1529320  42.8997682  60.2716294  52.9779610  43.9698966
  63.0318746  53.3204911  43.4498054  63.3714819  53.8490832  42.7276663
  63.4790867  53.6585317  44.2256621  65.7262187  51.7041962  52.9001122
  65.3859008  50.9049775  53.3021802  65.0201194  52.0043673  52.3277955
  66.3778659  48.7891274  51.3528445  67.2004728  48.3151752  51.2307336
  66.6216723  49.5681758  51.8527132  65.0186894  51.8179533  41.6491347
  65.7395256  52.1960785  41.1455064  64.3952198  52.5368409  41.7526325
  69.1618016  52.5224682  42.5849679  69.3781631  53.4049320  42.2838507
  68.6812084  52.1310895  41.8555321  63.9017238  55.4810395  49.1620424
  63.7561819  55.7950698  50.0544705  63.4242441  56.0995295  48.6091323
  65.7613621  52.4712943  49.2101313  65.7475189  51.5754036  48.8733611
  66.4786049  52.4783607  49.8439600  67.6139751  52.9050283  51.2554441
  67.3557529  53.8267354  51.2538771  67.0824792  52.5080718  51.9454905
  58.3762900  58.0215739  52.1008085  57.8316368  58.7975547  52.2328359
  59.2542250  58.3686544  51.9427207  65.1650517  51.3527323  44.4788884
  65.2866428  50.4243969  44.6779771  64.8752559  51.3666009  43.5667199
  68.0341707  49.0382234  47.6155603  68.0563404  49.1021567  46.6607583
  68.4509766  48.1986742  47.8096110  59.1628922  57.1485636  54.9938242
  58.4210658  57.2968271  55.5802872  58.8421666  57.4093901  54.1304991
  59.6085536  65.0351064  47.0248637  60.4343555  64.7354836  46.6447280
  59.2579588  64.2658687  47.4738425  57.8094141  62.9537391  47.9837570
  56.9726049  62.5259565  47.8021571  57.7817786  63.1469834  48.9208361
  64.1380576  62.9381456  42.5704771  64.2868696  63.6216920  41.9171443
  64.9447019  62.9186546  43.0854226  61.8933209  58.9646633  43.5765840
  61.6479251  58.0608963  43.7746050  62.0629123  58.9663784  42.6345318
  61.1628856  54.6974991  41.0752001  60.4698101  54.7719346  40.4192037
  60.9180608  53.9335335  41.5973518  68.0222780  56.7690399  37.3832571
  68.9681884  56.6396607  37.4520989  67.6437025  56.0305061  37.8601999
  66.2065697  54.6940375  37.3187456  65.2997152  54.3973488  37.3950169
  66.4841678  54.3970193  36.4521742  57.1243637  56.0146739  47.7686502
  56.8046422  55.1612047  47.4760876  56.5777065  56.2295317  48.5244470
  60.9023545  58.7309180  51.4856009  61.1209555  59.6626288  51.5044043
  61.3149319  58.3717154  52.2710813  67.8227763  49.2377265  43.4731697
  67.0128491  48.8924350  43.8486943  68.5112179  48.9284809  44.0619309
  64.9764481  51.5527311  37.4599435  65.8383645  51.8782209  37.7195252
  65.1614826  50.7658807  36.9472501  56.9931897  59.6349650  49.7379624
  56.2995369  59.2203603  49.2249578  57.7404888  59.6770187  49.1413043
  58.9068640  59.5667904  47.6145639  58.8839328  59.6655591  46.6627522
  59.2169276  60.4133055  47.9362805  57.4090314  54.5283309  54.9955248
  58.0549178  54.0182263  55.4842473  57.2007465  55.2651991  55.5698673
  65.9293924  48.7923354  40.7479144  65.9172594  49.7365194  40.9047415
  66.8217346  48.6093499  40.4538605  32.1888580  -0.6647638  31.4285645
  32.1112610   0.2860187  31.5074126  31.5850224  -1.0101766  32.0860572
  35.2614325  -1.0651607  28.7993987  35.4366081  -1.5363564  29.6139610
  34.5747113  -0.4385841  29.0275248  29.8275410   2.0837756  35.5733847
  30.0672008   2.7156280  36.2512866  28.9844607   1.7325796  35.8599207
  30.3020242  -1.8914242  32.9032626  29.6330618  -1.4068114  32.4196666
  30.1633112  -1.6445021  33.8176004  34.4425511   0.1429502  39.5015284
  34.9943819   0.3061123  40.2664369  34.7831704   0.7333940  38.8295309
  34.6111934  -0.1374107  33.7469315  34.1716925  -0.6297728  34.4402172
  35.3620051  -0.6801139  33.5061390  27.0904273  -3.9462566  33.7493943
  27.9162293  -4.2458794  33.3692587  26.7398325  -4.7154944  34.1983732
  27.4024984  -1.8149952  35.4707758  27.2679452  -2.5749551  34.9045756
  26.9857046  -1.0909052  35.0036547  30.5594110  -0.9180635  35.6826200
  30.4426494   0.0264798  35.5804891  29.7386556  -1.2207073  36.0712000
  31.5848624  -0.2652373  38.8982129  32.4875871  -0.2328763  39.2148624
  31.3585994  -1.1951922  38.9128465  33.3402226  -1.5121386  35.5592207
  32.3897857  -1.5119525  35.4456580  33.6434712  -2.2588652  35.0428242
  49.0754920   4.3239152  36.6237970  49.7133330   4.2045899  35.9201310
  48.9575763   5.2719996  36.6825922  45.8844626   4.2766580  36.5599494
  45.5463137   4.1607645  35.6720029  46.7534394   3.8757745  36.5400501
  46.3664409   5.4301432  42.5185700  46.3553050   5.0354230  41.6466204
  46.5285048   4.6967504  43.1119471  39.2895874   7.6253248  35.3880606
  40.0817166   7.2844073  34.9726905  39.5292524   7.7348223  36.3082759
  47.3231000   9.7973024  27.8610850  46.6718980  10.3827105  27.4744864
  48.1175363  10.3279219  27.9205888  41.2486628   6.8862161  28.2597985
  42.0217504   6.3391148  28.1210860  41.6012026   7.7506411  28.4712446
  43.0871670   8.2138544  41.4664884  42.7961536   9.1184175  41.3511550
  43.7228654   8.2555071  42.1808954  44.0127877   5.5915392  38.0566244
  44.6091449   5.3671415  37.3423207  44.0702848   4.8500138  38.6591691
  43.5852905   3.0454828  25.8916435  43.8378426   2.5236349  25.1299898
  42.6477464   2.8820973  25.9943118  48.8006266   7.4863456  28.3979835
  48.1652098   7.5598083  29.1100739  48.4703672   8.0757055  27.7198914
  43.3049194   4.9482933  28.0940810  43.1885452   4.2727837  28.7621894
  43.4151454   4.4615307  27.2772963  45.6480735   4.4093081  31.7987499
  45.2838942   3.8823702  32.5100420  46.5047851   4.0191550  31.6253984
  41.4974037   4.3513756  34.4951382  40.5724533   4.2189970  34.7029074
  41.7458450   5.1307975  34.9921324  45.2675443   1.8940638  27.7795514
  45.1475068   2.3397689  28.6180994  44.5728031   2.2425955  27.2209052
  38.8582848   3.9947030  35.3295171  38.9875229   4.2481508  36.2434583
  38.1780299   4.5874738  35.0099826  43.7745937   4.6457598  43.6464979
  44.5160621   5.1842642  43.3699803  43.0682923   5.2723887  43.8036531
  49.2501277   6.7886739  42.2437141  49.6584633   6.3469149  41.4991773
  48.5278538   6.2139366  42.4971334  49.5730091   7.3487929  35.9989430
  48.9438954   7.5133644  35.2965497  49.1855753   7.7629539  36.7700394
  53.4519323   8.2842367  33.3533793  52.7670361   8.6641269  32.8030827
  53.5363173   8.8937694  34.0865741  50.7070255   5.9302326  39.9529137
  50.9187150   6.5734086  39.2763518  50.6600003   5.0964643  39.4851067
  45.1258053   7.0862337  33.2639515  45.5896399   7.3650040  32.4744137
  44.8614851   6.1845782  33.0812605  42.0182134   6.6333819  36.2019278
  42.5883491   7.0621087  35.5636762  42.6090246   6.3516404  36.9003464
  44.0626939   3.2085490  30.0729080  44.7650983   3.6606534  30.5403006
  43.7307568   2.5669309  30.7008973  42.5107301   1.7997246  44.4480289
  41.8805961   2.4813527  44.6815686  42.4043389   1.6880328  43.5033428
  37.8052273   1.4669043  35.3746213  37.0151327   1.7226571  34.8986324
  38.2963521   2.2817380  35.4798254  51.8216083   8.8074282  38.1251494
  52.6433527   8.4054469  37.8434176  51.8178486   8.7042516  39.0767610
  39.7567019   1.8313622  32.3329690  38.9598182   1.9432316  32.8513186
  39.5292611   2.1700274  31.4670581  45.5872686   8.3558325  40.2812205
  45.6517119   8.8178732  41.1170377  44.8783610   7.7255690  40.4094515
  36.0889976   1.7199533  37.8061204  36.3398015   2.6046543  38.0718780
  36.6249525   1.5404134  37.0336296  45.3020704  10.0226432  30.1491185
  45.1666379  10.8677968  30.5776033  45.8430516  10.2245710  29.3857119
  38.7550101   7.5401871  30.7219110  39.2674622   8.3345121  30.8724675
  39.4072814   6.8428161  30.6552712  40.5644986  10.6567627  32.8041863
  40.7411614  11.5785591  32.6162847  41.3601820  10.3426046  33.2336243
  39.8497343   2.7032259  42.6804027  39.7350858   1.8017516  42.9811125
  38.9941860   2.9495955  42.3288843  46.9289180  10.6449999  44.2791527
  46.4853034   9.8586378  43.9612432  47.5906394  10.8329149  43.6135418
  49.0270418  10.9252799  42.3072928  49.0088894  11.7461680  41.8153198
  49.9490338  10.8006874  42.5323070  45.4843472   8.4396928  43.1496437
  46.0171809   7.6785217  42.9195745  44.9557554   8.1470580  43.8920591
  36.7199018   5.8690525  31.4978681  37.5574240   6.2787533  31.2812388
  36.8977286   4.9289967  31.4678875  48.6163450   3.5365605  27.1862514
  48.1010074   4.3070210  27.4250901  48.3440759   2.8630742  27.8095575
  46.8496185   7.5682921  30.6615249  46.3217547   6.8335680  30.3488486
  46.3483688   8.3457597  30.4155217  51.8289031   5.7631941  35.7782295
  51.1712706   6.4531203  35.8662424  52.6329430   6.1528373  36.1216281
  44.9948785   5.3863131  23.6650222  44.0875847   5.1552385  23.8641371
  45.4919817   4.5900750  23.8524203  46.1737019   5.4875726  28.1874212
  45.2648238   5.2034759  28.2846682  46.2032103   5.9074805  27.3277519
  51.4056286   9.0982316  31.9565380  50.9518613   8.2573225  32.0130570
  50.7750253   9.7343714  32.2940160  49.8489225  10.9358812  32.8915198
  50.1412200  11.4963869  32.1727563  50.3587846  11.2287373  33.6468357
  36.7425189   3.2081240  32.1689414  36.5449589   2.6150601  31.4440481
  36.1871853   2.9033450  32.8865353  44.7221913   3.1004347  34.2884007
  44.7770523   2.1478183  34.2126484  43.9113115   3.2563786  34.7725306
  45.8713107   7.0284470  25.5262291  45.4332537   6.3120329  25.0667928
  46.6123547   7.2560584  24.9647382  42.6614273   1.7181406  32.0474386
  41.8482138   2.0175577  32.4539578  43.1573267   1.3237095  32.7648868
  44.8122851  11.7139163  33.9808651  44.7699029  11.9400010  33.0517183
  45.7285550  11.4802538  34.1294452  53.9886221   5.3041667  31.5838609
  53.8504120   5.4943263  30.6559798  53.6322440   6.0661050  32.0406660
  54.0155601   7.3718194  36.5949881  54.4492108   7.2793483  37.4432935
  54.7287182   7.3475694  35.9569897  42.9288651   8.5902192  33.7770614
  43.7229250   8.0952512  33.5753189  42.2180344   8.0620055  33.4138319
  47.7483496  10.9720288  38.1282981  47.8020518  11.5411224  38.8960697
  46.8798277  11.1422173  37.7637018  39.2371415   2.7345274  29.8530366
  38.3069003   2.6729730  30.0700328  39.3328887   2.2121227  29.0567008
  40.6281889   0.6737844  39.6107432  41.3004943   0.4655206  38.9620081
  39.8011676   0.4759930  39.1712665  54.8771151   7.4141894  39.1282766
  55.0707041   8.3187705  39.3742041  54.7771769   6.9549313  39.9621351
  49.9386259   7.5648637  44.7023647  49.7871766   7.3359189  43.7853730
  49.9290939   8.5219239  44.7154992  46.7071596   5.1380550  39.6869913
  47.6363656   5.2891709  39.5138880  46.2862626   5.2264571  38.8318560
  45.5059927   9.1631214  37.4568451  45.3671013   8.7949999  38.3294389
  44.7174524   9.6778854  37.2852408  47.0565143   8.5412817  34.8457288
  46.7214975   8.5013587  35.7414938  46.5569088   7.8757533  34.3727699
  41.0309387   3.9480447  40.3709870  40.8929184   3.2160686  40.9721409
  41.9414310   3.8589347  40.0894057  49.9924334   5.8868851  25.1194348
  49.3753505   5.1615679  25.0227401  49.5240823   6.6478212  24.7761422
  43.6591687   3.6600406  39.8593549  44.3691306   3.0193599  39.8180168
  43.6160995   3.9113301  40.7819730  51.6478466  10.5967760  42.7800128
  51.5891012   9.9126980  42.1130711  52.0497984  11.3386750  42.3280754
  51.6495873   8.5607344  41.0114108  50.7622652   8.2233265  41.1340507
  52.2194424   7.8290375  41.2482874  33.3025020   4.8931435  34.3357160
  33.9896060   4.5793165  33.7478175  33.1473149   5.7972800  34.0624411
  45.1797027  13.2208796  37.9775351  45.1067198  14.0263767  38.4894656
  44.7374420  13.4200762  37.1523373  44.9686806  12.4580566  31.4878173
  44.1854328  13.0002246  31.5816397  45.6679551  12.9754546  31.8872414
  47.6395710  13.1195630  40.1333510  48.3523682  13.7543095  40.0609411
  47.1485739  13.2159496  39.3173512  49.3613237   7.0246883  31.7050802
  48.4269516   7.1448345  31.5355506  49.5389905   6.1219349  31.4410812
  42.6907624  10.8690073  40.9539081  43.3917083  11.5026556  41.1068475
  42.2202739  11.2104805  40.1934720  50.8162019   9.2108023  29.2386988
  51.0921863   9.0964618  30.1480862  49.9466518   8.8125508  29.1999161
  47.4516083  13.4594374  32.8819801  47.6338478  12.6416030  33.3447554
  48.2749069  13.6762066  32.4444691  47.7858249  12.3862559  30.1434850
  48.3146015  11.8755014  29.5305012  48.0486469  12.0705089  31.0080383
  46.5396483   4.1654492  45.2657668  45.8637120   4.0648621  45.9360043
  47.3624116   4.0093706  45.7293665  38.2875342  10.4026428  37.8870183
  38.8728778   9.6570116  38.0198088  38.0900180  10.7130385  38.7706847
  41.1413997  13.4377676  32.9032626  40.4724372  13.9223804  32.4196666
  41.0026867  13.6846896  33.8176004  32.8792996   2.9732029  36.6074627
  32.9177096   2.4395619  37.4011745  32.3733289   2.4467234  35.9885604
  45.2819265  15.4721419  39.5015284  45.8337574  15.6353041  40.2664369
  45.6225459  16.0625857  38.8295309  50.1330140  10.2982677  45.3563939
  50.6770044  10.9112635  44.8618893  49.5516985  10.8562255  45.8730952
  36.5101574   1.6996131  29.6828558  36.8055015   0.7906809  29.6295612
  35.6089610   1.6783870  29.3609560  48.4187653  13.4203395  36.4878966
  48.2938792  12.6193135  35.9789912  49.0766744  13.9149588  35.9992936
  50.4822561  11.2212415  38.1158516  49.5352897  11.1017766  38.0436843
  50.8305334  10.3334913  38.1984778  47.4868994  11.0165131  34.3162869
  47.3393957  10.0881839  34.4970439  48.3122488  11.0385222  33.8319944
  51.0903116  11.8393690  35.4027741  52.0149664  11.6336551  35.2652193
  50.9218420  11.5910091  36.3117083  42.2229730   1.8288682  35.8865731
  42.0774311   2.1428985  36.7790012  41.7454934   2.4473582  35.3336629
  50.8798432  12.3579357  30.7589833  51.0535310  11.7925780  30.0063685
  51.3727324  13.1580252  30.5769323  36.6975392   4.3694027  38.8253392
  36.1528860   5.1453834  38.9573666  37.5754742   4.7164831  38.6672513
  51.8673605  11.6746122  27.8586731  52.5624510  12.2952815  28.0774046
  52.2096755  10.8241473  28.1339109  37.4841414   3.4963923  41.7183549
  36.7423150   3.6446558  42.3048179  37.1634158   3.7572188  40.8550298
  53.7665028   9.1245827  29.3874062  54.2916352   9.4633100  28.6623382
  53.6787381   8.1892843  29.2037197  45.4285077  13.0379901  41.5163939
  45.7372203  12.7929048  42.3886638  46.2260559  13.2426539  41.0282809
  45.4505689  15.1917811  33.7469315  45.0110679  14.6994189  34.4402172
  46.2013806  14.6490778  33.5061390  37.9298028  11.3829351  33.7493943
  38.7556048  11.0833123  33.3692587  37.5792080  10.6136974  34.1983732
  42.8979561  10.7355820  35.8191617  42.2759570  10.0726525  35.5193845
  43.5684428  10.7616952  35.1365265  36.1306633   9.3015678  34.7082877
  35.2938541   8.8737852  34.5266878  36.1030278   9.4948121  35.6453668
  53.4558934   9.7578731  44.6925260  52.6654478   9.7402870  44.1529759
  53.2192289  10.2967025  45.4474297  53.5756809   6.6071197  42.0057988
  53.6254814   6.4421205  42.9473511  53.4670733   5.7398456  41.6155869
  42.4593068   9.2859743  29.2950077  42.6081188   9.9695207  28.6416750
  43.2659511   9.2664833  29.8099533  55.0775006   9.0268139  42.2500010
  54.7859814   9.3898119  43.0863471  54.4647137   8.3135147  42.0713342
  56.2770688   6.5921019  34.7702580  57.1117580   7.0310823  34.9340141
  56.4129817   6.1159672  33.9510826  40.2145701   5.3124921  30.3011146
  39.9691743   4.4087251  30.4991356  40.3841615   5.3142071  29.3590624
  39.4841348   1.0453278  27.7997308  38.7910593   1.1197633  27.1437344
  39.2393100   0.2813622  28.3218825  49.1785733  12.0645024  27.8970407
  50.1116406  11.9990585  28.1003283  49.0908946  12.9001290  27.4384940
  51.8073750  11.3810894  24.8574355  51.7287381  11.0470758  25.7510113
  52.6283417  11.8732662  24.8565827  46.3435272   3.1168686  24.1077877
  47.2894377   2.9874894  24.1766295  45.9649517   2.3783348  24.5847305
  46.2273964   7.1686432  45.5678534  47.1476974   7.3465031  45.7618581
  46.1923547   6.2242478  45.4158234  35.4456129   2.3625026  34.4931809
  35.1258914   1.5090334  34.2006183  34.8989558   2.5773604  35.2489776
  39.2236037   5.0787467  38.2101315  39.4422047   6.0104575  38.2289349
  39.6361811   4.7195441  38.9956119  35.3144389   5.9827938  36.4624931
  34.6207861   5.5681890  35.9494885  36.0617380   6.0248474  35.8658349
  43.9595172   4.0817812  46.4169126  43.4762254   4.8818172  46.6233015
  44.0456111   4.0925757  45.4636570  37.2281132   5.9146191  34.3390945
  37.2051820   6.0133879  33.3872828  37.5381768   6.7611342  34.6608112
  39.8868510   7.9722346  38.4537560  40.8411763   7.9406289  38.3867491
  39.6881033   7.5112970  39.2687786  40.4767892   6.5423462  41.0208357
  41.2960781   7.0367541  41.0443195  40.7504700   5.6255431  40.9925925
  49.3777702   8.6978889  24.4784333  50.0813552   8.9028892  25.0941989
  48.6540350   9.2655651  24.7433416  51.2864399   9.1361419  26.5282793
  52.1210003   8.7042617  26.3460268  51.1248742   8.9643432  27.4559687
  50.9410291   5.6393532  27.8939132  50.8859095   5.4737803  26.9527576
  50.3156347   6.3469565  28.0501322  35.7302806   0.8761596  41.7200555
  36.3761670   0.3660550  42.2087780  35.5219957   1.6130278  42.2943980
  48.2556198   7.9442444  47.2192695  49.1247358   8.1183096  46.8579330
  47.7762950   8.7636861  47.0968424  44.1795981  13.8170531  35.5592207
  43.2291612  13.8172393  35.4456580  44.4828467  13.0703266  35.0428242
  59.9148674  19.6531070  36.6237970  60.5527084  19.5337817  35.9201310
  59.7969517  20.6011914  36.6825922  56.7238380  19.6058498  36.5599494
  56.3856892  19.4899563  35.6720029  57.5928149  19.2049663  36.5400501
  57.2058163  20.7593350  42.5185700  57.1946804  20.3646148  41.6466204
  57.3678803  20.0259422  43.1119471  53.9265425  23.5430461  41.4664884
  53.6355291  24.4476092  41.3511550  54.5622409  23.5846989  42.1808954
  59.4689943  17.3782524  33.6991178  60.2553032  16.9601947  33.3481595
  59.7328647  18.2828616  33.8672826  64.8698370  17.3157757  34.6024156
  65.6023542  16.7456974  34.8361986  64.1137725  16.9279357  35.0430662
  62.3923790  11.0279331  39.0618765  62.0607115  11.8974742  38.8379980
  61.7969404  10.7115615  39.7412795  58.8855310  23.2291877  38.4614678
  58.5856033  24.1316916  38.3530485  58.5406369  22.9624060  39.3135831
  62.2852453  15.7474417  36.1412115  61.3769331  15.6789825  35.8470876
  62.2340049  16.2246362  36.9693940  56.3593319  17.1664063  44.0847012
  55.5826653  17.7257983  44.0749877  56.9983882  17.6520846  44.6061882
  64.1514100  13.9490855  37.9189989  63.5088480  14.2423389  37.2729783
  63.6469028  13.8343776  38.7243186  61.8054264  17.6954029  28.6075848
  62.7172120  17.9281415  28.4323546  61.2963911  18.2791073  28.0450927
  54.6139692  19.9749516  43.6464979  55.3554376  20.5134560  43.3699803
  53.9076677  20.6015805  43.8036531  60.0895031  22.1178656  42.2437141
  60.4978387  21.6761067  41.4991773  59.3672293  21.5431284  42.4971334
  56.4426101  17.0551263  39.6170698  57.2887296  17.4790677  39.7605347
  56.3824739  16.3984888  40.3109261  60.4123846  22.6779847  35.9989430
  59.7832708  22.8425561  35.2965497  60.0249508  23.0921457  36.7700394
  59.5925547  14.7155632  41.2751871  59.3486478  15.4697692  40.7386147
  59.8685477  15.0940979  42.1099118  61.5464009  21.2594244  39.9529137
  61.7580905  21.9026004  39.2763518  61.4993758  20.4256561  39.4851067
  59.1490238  13.8712065  36.8565709  58.2874717  14.1693318  37.1482447
  59.1752673  14.0882463  35.9246742  53.3501055  17.1289164  44.4480289
  52.7199716  17.8105445  44.6815686  53.2437143  17.0172246  43.5033428
  62.6609837  24.1366199  38.1251494  63.4827281  23.7346387  37.8434176
  62.6572240  24.0334434  39.0767610  56.4266441  23.6850243  40.2812205
  56.4910873  24.1470650  41.1170377  55.7177365  23.0547608  40.4094515
  52.6281798  11.4309930  46.8105540  52.2348744  10.8776129  47.4853185
  53.4447938  11.7420508  47.2012058  55.5449759  12.8467809  44.4025797
  56.2859472  13.4474962  44.3230259  55.7767682  12.1045447  43.8443839
  50.6891097  18.0324176  42.6804027  50.5744612  17.1309434  42.9811125
  49.8335615  18.2787873  42.3288843  57.7682935  25.9741917  44.2791527
  57.3246789  25.1878295  43.9612432  58.4300148  26.1621067  43.6135418
  59.8664173  26.2544717  42.3072928  59.8482648  27.0753598  41.8153198
  60.7884093  26.1298792  42.5323070  56.3237227  23.7688846  43.1496437
  56.8565564  23.0077134  42.9195745  55.7951308  23.4762498  43.8920591
  59.4906922   8.8748912  38.6790079  59.1471191   9.7650554  38.6029189
  59.8585885   8.6850570  37.8159664  57.0404316  13.7107224  32.2447752
  56.1845912  13.3214074  32.0653391  57.4531267  13.7899185  31.3847538
  58.5703462  11.2453567  36.6439312  58.0668258  11.2083702  35.8307117
  58.8634069  12.1546310  36.7035968  54.8146348  11.3292297  35.6505494
  55.6799345  11.1335106  35.2911383  54.8823857  11.1002649  36.5774850
  64.4291479  21.6189878  29.1215687  63.6520922  21.2801037  28.6770849
  65.1082960  21.6242501  28.4470652  59.2443508  16.7384615  29.0122295
  58.9393643  17.0530764  29.8632438  60.1973950  16.8166035  29.0549628
  57.6889940  22.8974839  30.6615249  57.1611301  22.1627598  30.3488486
  57.1877442  23.6749515  30.4155217  62.6682786  21.0923859  35.7782295
  62.0106460  21.7823120  35.8662424  63.4723185  21.4820291  36.1216281
  52.4208667  13.5594505  33.0221860  52.9952419  13.3369686  32.2895053
  53.0079650  13.6283199  33.7750462  61.4788245  19.4468232  33.8286237
  61.9920126  20.0798224  34.3307947  62.1289468  18.8469427  33.4629597
  54.7231335  10.4335754  31.7496930  54.0695747  10.1184771  31.1253545
  54.6811809   9.8111494  32.4756753  57.9569075  16.9217687  36.0744577
  57.0391637  17.1432634  35.9166265  58.3729219  16.9963998  35.2156285
  58.7404123  18.3209103  31.2047258  59.4875942  18.8330500  30.8954380
  59.0095713  17.9993156  32.0651651  62.2450041  24.4274233  31.9565380
  61.7912368  23.5865143  32.0130570  61.6144007  25.0635632  32.2940160
  60.6882980  26.2650730  32.8915198  60.9805954  26.8255787  32.1727563
  61.1981601  26.5579291  33.6468357  55.5615667  18.4296264  34.2884007
  55.6164277  17.4770101  34.2126484  54.7506869  18.5855703  34.7725306
  59.0982239  17.5115149  40.8789280  59.4531627  17.7386622  41.7383746
  59.7454370  17.8433525  40.2566535  64.8279976  20.6333584  31.5838609
  64.6897874  20.8235180  30.6559798  64.4716195  21.3952967  32.0406660
  52.9922102  14.6191680  37.6635621  53.6321481  14.4780439  36.9658584
  52.1599633  14.3326193  37.2874223  64.8549355  22.7010111  36.5949881
  65.2885862  22.6085400  37.4432935  65.5680936  22.6767612  35.9569897
  58.5877250  26.3012206  38.1282981  58.6414273  26.8703142  38.8960697
  57.7192032  26.4714091  37.7637018  49.9950718  14.5892005  32.4408608
  50.2557536  15.5037338  32.3317768  50.8167891  14.1216447  32.5905221
  65.7164905  22.7433812  39.1282766  65.9100795  23.6479623  39.3742041
  65.6165523  22.2841231  39.9621351  57.3701216  12.6291703  41.6273093
  56.7229131  13.3281652  41.5337570  58.1402231  13.0627847  41.9949342
  60.7780014  22.8940555  44.7023647  60.6265520  22.6651106  43.7853730
  60.7684693  23.8511156  44.7154992  57.5465350  20.4672468  39.6869913
  58.4757410  20.6183627  39.5138880  57.1256380  20.5556488  38.8318560
  56.3453682  24.4923132  37.4568451  56.2064768  24.1241916  38.3294389
  55.5568278  25.0070771  37.2852408  57.8958897  23.8704735  34.8457288
  57.5608730  23.8305505  35.7414938  57.3962843  23.2049451  34.3727699
  54.4985442  18.9892324  39.8593549  55.2085060  18.3485516  39.8180168
  54.4554750  19.2405219  40.7819730  62.4872220  25.9259677  42.7800128
  62.4284767  25.2418897  42.1130711  62.8891739  26.6678667  42.3280754
  53.2114376  15.9757542  41.6789189  52.6751733  15.5248280  42.3310785
  52.6231084  16.1103451  40.9359653  62.4889628  23.8899261  41.0114108
  61.6016406  23.5525183  41.1340507  63.0588179  23.1582293  41.2482874
  59.1177211  13.5967113  34.1312378  59.6145910  12.8437075  33.8113449
  58.3464192  13.6331430  33.5655588  66.9706968  19.3007479  35.7730670
  66.9596844  20.1832194  35.4024603  66.1024348  18.9479029  35.5785207
  58.4789465  28.4487548  40.1333510  59.1917437  29.0835012  40.0609411
  57.9879493  28.5451414  39.3173512  60.2006991  22.3538800  31.7050802
  59.2663270  22.4740263  31.5355506  60.3783660  21.4511267  31.4410812
  55.7012180  15.7384496  33.8584063  55.3309967  15.1855536  34.5464968
  56.1971272  15.1342630  33.3059063  63.5879543  18.1956120  32.2400836
  64.0539995  19.0284111  32.1661138  64.0387043  17.7301101  32.9446094
  61.6555774  24.5399941  29.2386988  61.9315618  24.4256535  30.1480862
  60.7860273  24.1417426  29.1999161  61.5596206  10.5636707  36.2791737
  60.6459285  10.7940933  36.4473944  61.9889307  10.6475151  37.1305770
  61.3302664  18.7526599  38.7791631  60.6774114  19.0002506  38.1244084
  61.7083044  17.9390737  38.4454108  57.3790237  19.4946410  45.2657668
  56.7030874  19.3940539  45.9360043  58.2017871  19.3385623  45.7293665
  51.0977513  13.1488487  40.1037169  51.1618840  14.0103318  39.6914567
  51.0344633  12.5362489  39.3709527  50.5729786  15.2211619  43.7510203
  51.2001825  14.8388697  44.3647728  49.7157705  15.0025821  44.1165896
  60.9723894  25.6274595  45.3563939  61.5163798  26.2404553  44.8618893
  60.3910739  26.1854173  45.8730952  59.2581407  28.7495313  36.4878966
  59.1332547  27.9485052  35.9789912  59.9160498  29.2441506  35.9992936
  61.3216316  26.5504333  38.1158516  60.3746651  26.4309684  38.0436843
  61.6699089  25.6626831  38.1984778  58.3262749  26.3457049  34.3162869
  58.1787711  25.4173756  34.4970439  59.1516242  26.3677140  33.8319944
  61.9296871  27.1685608  35.4027741  62.8543418  26.9628469  35.2652193
  61.7612174  26.9202009  36.3117083  54.8868434  13.3812167  39.6246429
  54.5465254  12.5819980  40.0267109  54.1807440  13.6813878  39.0523262
  55.5384906  10.4661479  38.0773752  56.3610975   9.9921957  37.9552642
  55.7822969  11.2451963  38.5772438  58.3224263  14.1994887  29.3094986
  58.5387878  15.0819524  29.0083814  57.8418330  13.8081100  28.5800628
  54.9219868  14.1483148  35.9346620  54.9081436  13.2524241  35.5978918
  55.6392296  14.1553812  36.5684906  56.7745998  14.5820488  37.9799748
  56.5163776  15.5037559  37.9784078  56.2431039  14.1850923  38.6700212
  61.7192187  27.6871275  30.7589833  61.8929065  27.1217698  30.0063685
  62.2121078  28.4872170  30.5769323  57.1947954  10.7152438  34.3400910
  57.2169651  10.7791772  33.3852890  57.6116013   9.8756947  34.5341416
  67.5731578  20.4507698  32.3780133  68.0162724  19.7015023  31.9799256
  66.6958088  20.4417834  31.9953865  62.7067359  27.0038040  27.8586731
  63.4018264  27.6244732  28.0774046  63.0490510  26.1533391  28.1339109
  64.6058783  24.4537745  29.3874062  65.1310107  24.7925018  28.6623382
  64.5181135  23.5184760  29.2037197  56.2678831  28.3671819  41.5163939
  56.5765958  28.1220965  42.3886638  57.0654313  28.5718457  41.0282809
  53.8097843  14.5429525  45.4124123  53.8585998  15.4191648  45.0301892
  54.3520357  14.0006918  44.8395766  64.2952689  25.0870649  44.6925260
  63.5048232  25.0694788  44.1529759  64.0586043  25.6258942  45.4474297
  64.4150564  21.9363115  42.0057988  64.4648569  21.7713122  42.9473511
  64.3064487  21.0690374  41.6155869  61.7054326  17.9194043  43.3217295
  62.6064189  17.7800508  43.0301293  61.7802301  18.0848498  44.2615473
  56.0397131  15.2960898  42.1670482  55.1700441  15.5894464  41.8953070
  56.2756612  15.8801343  42.8877745  65.9168761  24.3560057  42.2500010
  65.6253569  24.7190037  43.0863471  65.3040892  23.6427065  42.0713342
  67.1164443  21.9212936  34.7702580  67.9511334  22.3602740  34.9340141
  67.2523572  21.4451590  33.9510826  64.1655949  19.4792671  40.7180068
  64.6410070  19.6720318  39.9098919  63.2421514  19.5351857  40.4723452
  58.7436165  11.5140515  39.6835902  59.2618109  12.2501542  39.3582390
  58.3891298  11.8204508  40.5182661  58.9948759   7.9340797  35.2036798
  59.2750513   7.2663986  35.8297225  59.7799366   8.1269893  34.6911462
  62.8657618  16.3558431  38.9508374  63.8175041  16.4556529  38.9720598
  62.6961068  15.5636700  39.4606458  60.8871997  13.4414014  39.1367775
  60.2921929  13.7219027  38.4414263  60.6021694  13.9307915  39.9084516
  62.6467504  26.7102812  24.8574355  62.5681136  26.3762675  25.7510113
  63.4677171  27.2024580  24.8565827  65.3445696  19.5764551  38.0650673
  65.3122016  18.6380552  38.2510357  65.9546319  19.6548588  37.3316498
  65.4940184  16.3675594  38.1108956  64.9779233  15.5834051  37.9238885
  66.3780133  16.0394311  38.2755476  63.1550911  10.1116610  34.0704769
  62.9575732   9.8031698  34.9548101  63.7650617  10.8378249  34.2002699
  69.2437543  18.7788420  37.8031161  68.5170706  18.6444385  37.1947653
  68.8284829  19.0865249  38.6087879  57.0667719  22.4978350  45.5678534
  57.9870728  22.6756949  45.7618581  57.0317302  21.5534395  45.4158234
  56.9834009  10.9147470  30.1977004  56.1734738  10.5694555  30.5732250
  57.6718426  10.6055014  30.7864615  58.9124558   9.9925517  31.8201300
  59.4655596  10.4120970  32.4791324  59.1494644   9.0661265  31.8624256
  54.9357657  15.9812590  47.6004064  54.8354384  16.9306947  47.5316155
  54.7179199  15.6530829  46.7280134  54.1370728  13.2297516  24.1844742
  54.9989892  13.5552414  24.4440559  54.3221072  12.4429011  23.6717808
  62.2903365  12.1026042  31.3279965  61.7102034  12.7610846  30.9458017
  62.0239297  11.2803387  30.9167382  60.7406931  11.5031100  33.5301285
  61.2406709  11.6147634  32.7215604  61.3842539  11.1992153  34.1702093
  54.7988927  19.4109729  46.4169126  54.3156009  20.2110089  46.6233015
  54.8849866  19.4217674  45.4636570  61.0728243  14.2626132  30.3836313
  60.1854098  14.5475783  30.1656508  61.4882232  14.1019896  29.5363590
  64.4242779  14.2872653  34.0990652  65.2003169  14.7769106  34.3715269
  63.6990913  14.7130708  34.5562522  66.8615337  15.0000273  35.1564593
  67.4559828  14.7596009  34.4457901  66.9341921  14.2807403  35.7838129
  61.0469266  19.7780668  30.5986603  60.9904468  20.2349220  29.7594236
  61.5997609  19.0171353  30.4209446  64.8574072  15.5670400  31.4236723
  64.6011007  15.1667036  32.2544930  64.2326940  16.2814194  31.2986862
  69.1686410  18.3066473  33.9308014  68.6085968  18.3759663  34.7039576
  68.5629914  18.1307458  33.2107510  62.1258154  24.4653336  26.5282793
  62.9603757  24.0334535  26.3460268  61.9642496  24.2935350  27.4559687
  61.7804046  20.9685450  27.8939132  61.7252850  20.8029721  26.9527576
  61.1550101  21.6761482  28.0501322  46.5696561  16.2053514  41.7200555
  47.2155424  15.6952468  42.2087780  46.3613712  16.9422196  42.2943980
  59.0949953  23.2734361  47.2192695  59.9641113  23.4475014  46.8579330
  58.6156704  24.0928778  47.0968424  55.0900171  10.4693559  27.4724451
  55.0778841  11.4135398  27.6292722  55.9823593  10.2863704  27.1783912
  58.9052291   7.0636335  31.7270388  58.1384686   6.5094822  31.8727070
  59.3162996   7.1358204  32.5884539  50.9094052  13.3521131  45.8175569
  51.7725513  12.9957936  46.0278893  50.3359462  13.0135026  46.5050973
  67.5632135  34.9350415  36.5599494  67.2250646  34.8191480  35.6720029
  68.4321903  34.5341581  36.5400501  63.4218951  36.7885892  32.5496385
  62.8583816  36.6975829  31.7812673  63.3071346  35.9685796  33.0298878
  68.0451918  36.0885267  42.5185700  68.0340559  35.6938065  41.6466204
  68.2072557  35.3551340  43.1119471  60.9683383  38.2837083  35.3880606
  61.7604674  37.9427908  34.9726905  61.2080033  38.3932059  36.3082759
  69.0018509  40.4556860  27.8610850  68.3506489  41.0410940  27.4744864
  69.7962872  40.9863055  27.9205888  62.9274136  37.5445997  28.2597985
  63.7005012  36.9974984  28.1210860  63.2799535  38.4090246  28.4712446
  64.7659179  38.8722379  41.4664884  64.4749045  39.7768010  41.3511550
  65.4016163  38.9138907  42.1808954  65.6915386  36.2499228  38.0566244
  66.2878958  36.0255250  37.3423207  65.7490357  35.5083973  38.6591691
  65.2640414  33.7038663  25.8916435  65.5165935  33.1820184  25.1299898
  64.3264973  33.5404808  25.9943118  64.9836703  35.6066769  28.0940810
  64.8672961  34.9311672  28.7621894  65.0938963  35.1199143  27.2772963
  67.3268244  35.0676916  31.7987499  66.9626451  34.5407537  32.5100420
  68.1835360  34.6775385  31.6253984  66.9673731  30.0966816  26.7948847
  67.1348133  30.9647052  27.1619318  66.7770900  30.2594097  25.8710137
  69.7249064  38.5583795  38.4614678  69.4249787  39.4608833  38.3530485
  69.3800124  38.2915978  39.3135831  63.1761546  35.0097591  34.4951382
  62.2512042  34.8773805  34.7029074  63.4245959  35.7891811  34.9921324
  66.9462952  32.5524473  27.7795514  66.8262577  32.9981524  28.6180994
  66.2515540  32.9009791  27.2209052  60.5370357  34.6530865  35.3295171
  60.6662738  34.9065344  36.2434583  59.8567808  35.2458573  35.0099826
  64.7069844  45.3228115  31.4285645  64.6293874  46.2735940  31.5074126
  64.1031488  44.9773987  32.0860572  67.1987074  32.4955980  44.0847012
  66.4220408  33.0549900  44.0749877  67.8377637  32.9812763  44.6061882
  65.4533446  35.3041434  43.6464979  66.1948130  35.8426478  43.3699803
  64.7470431  35.9307722  43.8036531  67.2819856  32.3843181  39.6170698
  68.1281051  32.8082594  39.7605347  67.2218493  31.7276805  40.3109261
  69.9883993  29.2003982  36.8565709  69.1268472  29.4985236  37.1482447
  70.0146427  29.4174381  35.9246742  66.8045562  37.7446173  33.2639515
  67.2683908  38.0233876  32.4744137  66.5402360  36.8429617  33.0812605
  63.6969643  37.2917654  36.2019278  64.2671000  37.7204923  35.5636762
  64.2877755  37.0100239  36.9003464  65.7414448  33.8669325  30.0729080
  66.4438492  34.3190369  30.5403006  65.4095077  33.2253144  30.7008973
  64.1894810  32.4581082  44.4480289  63.5593470  33.1397363  44.6815686
  64.0830898  32.3464163  43.5033428  59.4839782  32.1252878  35.3746213
  58.6938836  32.3810406  34.8986324  59.9751030  32.9401216  35.4798254
  61.4354528  32.4897457  32.3329690  60.6385691  32.6016151  32.8513186
  61.2080120  32.8284109  31.4670581  67.2660195  39.0142160  40.2812205
  67.3304628  39.4762568  41.1170377  66.5571119  38.3839525  40.4094515
  66.9808213  40.6810268  30.1491185  66.8453888  41.5261804  30.5776033
  67.5218025  40.8829545  29.3857119  63.4675553  26.7601848  46.8105540
  63.0742498  26.2068046  47.4853185  64.2841693  27.0712426  47.2012058
  60.4337610  38.1985706  30.7219110  60.9462131  38.9928956  30.8724675
  61.0860323  37.5011996  30.6552712  62.2432495  41.3151462  32.8041863
  62.4199123  42.2369427  32.6162847  63.0389328  41.0009881  33.2336243
  66.3843513  28.1759727  44.4025797  67.1253227  28.7766880  44.3230259
  66.6161436  27.4337365  43.8443839  61.5284852  33.3616094  42.6804027
  61.4138367  32.4601351  42.9811125  60.6729369  33.6079791  42.3288843
  68.6076689  41.3033834  44.2791527  68.1640543  40.5170213  43.9612432
  69.2693903  41.4912985  43.6135418  67.1630981  39.0980764  43.1496437
  67.6959318  38.3369052  42.9195745  66.6345063  38.8054416  43.8920591
  67.8798070  29.0399142  32.2447752  67.0239667  28.6505992  32.0653391
  68.2925022  29.1191102  31.3847538  69.4097217  26.5745485  36.6439312
  68.9062012  26.5375620  35.8307117  69.7027824  27.4838228  36.7035968
  65.6540103  26.6584215  35.6505494  66.5193099  26.4627023  35.2911383
  65.7217612  26.4294566  36.5774850  68.5283694  38.2266756  30.6615249
  68.0005056  37.4919516  30.3488486  68.0271197  39.0041433  30.4155217
  63.2602422  28.8886423  33.0221860  63.8346174  28.6661604  32.2895053
  63.8473404  28.9575117  33.7750462  63.5872009  30.9190884  27.0417746
  62.7509321  31.2565570  27.3627020  63.4476779  30.7839863  26.1044883
  65.5625089  25.7627671  31.7496930  64.9089502  25.4476689  31.1253545
  65.5205564  25.1403412  32.4756753  66.6736294  36.0446966  23.6650222
  65.7663356  35.8136220  23.8641371  67.1707326  35.2484586  23.8524203
  69.5804373  44.7544474  26.5846908  68.9066072  45.0576170  27.1931866
  69.9670195  45.5573554  26.2352365  68.7962830  32.2509605  36.0744577
  67.8785391  32.4724552  35.9166265  69.2122973  32.3255915  35.2156285
  67.8524528  36.1459561  28.1874212  66.9435747  35.8618594  28.2846682
  67.8819612  36.5658640  27.3277519  66.4009422  33.7588182  34.2884007
  66.4558032  32.8062018  34.2126484  65.5900624  33.9147621  34.7725306
  67.5500616  37.6868305  25.5262291  67.1120046  36.9704164  25.0667928
  68.2911056  37.9144420  24.9647382  64.3401782  32.3765242  32.0474386
  63.5269647  32.6759412  32.4539578  64.8360776  31.9820930  32.7648868
  66.4910360  42.3722999  33.9808651  66.4486538  42.5983845  33.0517183
  67.4073058  42.1386373  34.1294452  63.8315857  29.9483597  37.6635621
  64.4715236  29.8072356  36.9658584  62.9993387  29.6618111  37.2874223
  64.6076160  39.2486028  33.7770614  65.4016759  38.7536348  33.5753189
  63.8967853  38.7203891  33.4138319  69.4271005  41.6304123  38.1282981
  69.4808027  42.1995059  38.8960697  68.5585786  41.8006008  37.7637018
  60.8344473  29.9183922  32.4408608  61.0951290  30.8329255  32.3317768
  61.6561645  29.4508365  32.5905221  68.2094970  27.9583620  41.6273093
  67.5622885  28.6573570  41.5337570  68.9795986  28.3919764  41.9949342
  68.3859105  35.7964385  39.6869913  69.3151165  35.9475545  39.5138880
  67.9650135  35.8848406  38.8318560  67.1847436  39.8215050  37.4568451
  67.0458522  39.4533834  38.3294389  66.3962033  40.3362689  37.2852408
  67.7795588  44.9224146  28.7993987  67.9547344  44.4512189  29.6139610
  67.0928376  45.5489912  29.0275248  68.7352652  39.1996652  34.8457288
  68.4002484  39.1597422  35.7414938  68.2356597  38.5341368  34.3727699
  62.7096896  34.6064282  40.3709870  62.5716693  33.8744521  40.9721409
  63.6201819  34.5173182  40.0894057  65.3379196  34.3184242  39.8593549
  66.0478815  33.6777434  39.8180168  65.2948504  34.5697137  40.7819730
  64.0508130  31.3049460  41.6789189  63.5145487  30.8540198  42.3310785
  63.4624839  31.4395368  40.9359653  62.3456674  48.0713509  35.5733847
  62.5853272  48.7032033  36.2512866  61.5025870  47.7201549  35.8599207
  63.4610389  30.7638111  24.2415652  62.5839855  30.6426912  23.8777899
  63.9368142  29.9724189  23.9894541  59.7847251  30.4405467  38.7642183
  59.7005440  29.8331137  38.0292593  58.9629958  30.9314486  38.7651680
  66.8584536  43.8792631  37.9775351  66.7854707  44.6847603  38.4894656
  66.4161929  44.0784597  37.1523373  66.6474315  43.1164401  31.4878173
  65.8641837  43.6586082  31.5816397  67.3467060  43.6338381  31.8872414
  69.3183219  43.7779465  40.1333510  70.0311191  44.4126930  40.0609411
  68.8273248  43.8743331  39.3173512  66.5405934  31.0676414  33.8584063
  66.1703722  30.5147454  34.5464968  67.0365026  30.4634547  33.3059063
  64.3695133  41.5273909  40.9539081  65.0704592  42.1610392  41.1068475
  63.8990248  41.8688640  40.1934720  69.1303592  44.1178209  32.8819801
  69.3125987  43.2999865  33.3447554  69.9536578  44.3345902  32.4444691
  69.4645758  43.0446395  30.1434850  69.9933524  42.5338849  29.5305012
  69.7273978  42.7288925  31.0080383  68.2183992  34.8238327  45.2657668
  67.5424629  34.7232457  45.9360043  69.0411625  34.6677541  45.7293665
  59.9662851  41.0610264  37.8870183  60.5516287  40.3153952  38.0198088
  59.7687689  41.3714221  38.7706847  62.8201506  44.0961511  32.9032626
  62.1511881  44.5807639  32.4196666  62.6814376  44.3430732  33.8176004
  66.9606774  46.1305255  39.5015284  67.5125082  46.2936876  40.2664369
  67.3012968  46.7209693  38.8295309  61.9371268  28.4780405  40.1037169
  62.0012594  29.3395235  39.6914567  61.8738388  27.8654406  39.3709527
  61.4123540  30.5503537  43.7510203  62.0395579  30.1680614  44.3647728
  60.5551459  30.3317739  44.1165896  61.7183330  30.4335963  35.6656107
  60.9969916  31.0471931  35.5263580  62.5076586  30.9693728  35.5872753
  64.5209643  27.7690389  41.9396758  65.0444045  28.0152686  42.7023068
  64.3021977  28.6010424  41.5199896  69.1656503  41.6748967  34.3162869
  69.0181466  40.7465674  34.4970439  69.9909997  41.6969057  33.8319944
  63.0318748  30.3267034  30.1743361  63.3714820  30.8552955  29.4521969
  63.4790868  30.6647440  30.9501927  65.7262189  28.7104084  39.6246429
  65.3859009  27.9111897  40.0267109  65.0201195  29.0105795  39.0523262
  66.3778660  25.7953397  38.0773752  67.2004730  25.3213875  37.9552642
  66.6216724  26.5743881  38.5772438  65.0186895  28.8241655  28.3736654
  65.7395257  29.2022908  27.8700370  64.3952199  29.5430532  28.4771632
  69.1618018  29.5286804  29.3094986  69.3781632  30.4111442  29.0083814
  68.6812085  29.1373018  28.5800628  63.9017239  32.4872517  35.8865731
  63.7561820  32.8012821  36.7790012  63.4242443  33.1057418  35.3336629
  65.7613622  29.4775065  35.9346620  65.7475191  28.5816159  35.5978918
  66.4786050  29.4845729  36.5684906  67.6139753  29.9112406  37.9799748
  67.3557531  30.8329476  37.9784078  67.0824793  29.5142840  38.6700212
  58.3762901  35.0277862  38.8253392  57.8316369  35.8037670  38.9573666
  59.2542251  35.3748666  38.6672513  65.1650518  28.3589446  31.2034190
  65.2866429  27.4306092  31.4025078  64.8752560  28.3728132  30.2912506
  68.0341708  26.0444356  34.3400910  68.0563405  26.1083689  33.3852890
  68.4509767  25.2048865  34.5341416  59.1628923  34.1547758  41.7183549
  58.4210659  34.3030393  42.3048179  58.8421667  34.4156024  40.8550298
  67.1072586  43.6963736  41.5163939  67.4159712  43.4512883  42.3886638
  67.9048068  43.9010375  41.0282809  67.1293198  45.8501646  33.7469315
  66.6898188  45.3578025  34.4402172  67.8801315  45.3074614  33.5061390
  64.5767070  41.3939655  35.8191617  63.9547079  40.7310360  35.5193845
  65.2471937  41.4200787  35.1365265  64.6491597  29.8721443  45.4124123
  64.6979753  30.7483566  45.0301892  65.1914112  29.3298836  44.8395766
  66.8790886  30.6252816  42.1670482  66.0094195  30.9186382  41.8953070
  67.1150366  31.2093261  42.8877745  61.8933210  35.9708756  30.3011146
  61.6479252  35.0671086  30.4991356  62.0629124  35.9725906  29.3590624
  67.6375982  42.4391709  26.7661825  67.0649949  43.0581896  26.3132297
  68.2108776  42.9891071  27.3001747  68.0222781  33.7752522  24.1077877
  68.9681886  33.6458730  24.1766295  67.6437026  33.0367184  24.5847305
  67.9061473  37.8270268  45.5678534  68.8264483  38.0048867  45.7618581
  67.8711056  36.8826313  45.4158234  66.2065698  31.7002498  24.0432763
  65.2997153  31.4035611  24.1195476  66.4841679  31.4032316  23.1767049
  60.9023546  35.7371302  38.2101315  61.1209556  36.6688410  38.2289349
  61.3149320  35.3779277  38.9956119  67.8227764  26.2439388  30.1977004
  67.0128492  25.8986473  30.5732250  68.5112181  25.9346931  30.7864615
  65.7751411  31.3104508  47.6004064  65.6748138  32.2598865  47.5316155
  65.5572953  30.9822747  46.7280134  64.9764483  28.5589433  24.1844742
  65.8383647  28.8844332  24.4440559  65.1614827  27.7720929  23.6717808
  65.6382681  34.7401647  46.4169126  65.1549763  35.5402007  46.6233015
  65.7243620  34.7509592  45.4636570  61.5656019  38.6306182  38.4537560
  62.5199272  38.5990124  38.3867491  61.3668542  38.1696805  39.2687786
  62.1555401  37.2007298  41.0208357  62.9748290  37.6951376  41.0443195
  62.4292209  36.2839266  40.9925925  63.0775374  45.0695118  35.6826200
  62.9607758  46.0140551  35.5804891  62.2567820  44.7668680  36.0712000
  57.4090315  31.5345432  41.7200555  58.0549179  31.0244386  42.2087780
  57.2007466  32.2714113  42.2943980  65.9293926  25.7985476  27.4724451
  65.9172596  26.7427316  27.6292722  66.8217348  25.6155622  27.1783912
  64.1029888  45.7223380  38.8982129  65.0057134  45.7546990  39.2148624
  63.8767258  44.7923831  38.9128465  65.8583490  44.4754367  35.5592207
  64.9079121  44.4756228  35.4456580  66.1615976  43.7287101  35.0428242
  61.7487806  28.6813049  45.8175569  62.6119268  28.3249854  46.0278893
  61.1753217  28.3426944  46.5050973  68.6071240  47.7075286  37.8061204
  68.8579278  48.5922296  38.0718780  69.1430788  47.5279888  37.0336296
  69.2606453  49.1956993  32.1689414  69.0630852  48.6026354  31.4440481
  68.7053117  48.8909203  32.8865353  65.8206284  50.8807188  34.3357160
  66.5077324  50.5668918  33.7478175  65.6654412  51.7848553  34.0624411
  65.3974260  48.9607782  36.6074627  65.4358359  48.4271372  37.4011745
  64.8914553  48.4342987  35.9885604  69.0282837  47.6871884  29.6828558
  69.3236279  46.7782562  29.6295612  68.1270873  47.6659623  29.3609560
  70.0022678  49.4839676  41.7183549  69.2604414  49.6322311  42.3048179
  69.6815422  49.7447941  40.8550298  68.6487896  55.2891431  34.7082877
  67.8119805  54.8613605  34.5266878  68.6211542  55.4823874  35.6453668
  67.9637393  48.3500779  34.4931809  67.6440177  47.4966087  34.2006183
  67.4170821  48.5649357  35.2489776  67.8325653  51.9703691  36.4624931
  67.1389124  51.5557643  35.9494885  68.5798644  52.0124227  35.8658349
  68.2484070  46.8637349  41.7200555  68.8942933  46.3536303  42.2087780
  68.0401221  47.6006031  42.2943980  53.8676091   6.9998320  18.1530952
  53.7900120   7.9506145  18.2319433  53.2637734   6.6544192  18.8105878
  56.9401835   6.5994351  15.5239294  57.1153591   6.1282394  16.3384917
  56.2534623   7.2260117  15.7520555  51.5062920   9.7483714  22.2979154
  51.7459519  10.3802238  22.9758173  50.6632117   9.3971754  22.5844513
  51.9807753   5.7731716  19.6277933  51.3118128   6.2577844  19.1441973
  51.8420622   6.0200937  20.5421311  56.1213021   7.8075460  26.2260591
  56.6731329   7.9707081  26.9909676  56.4619215   8.3979898  25.5540616
  56.2899445   7.5271851  20.4714622  55.8504435   7.0348230  21.1647479
  57.0407562   6.9844819  20.2306697  48.7691784   3.7183392  20.4739250
  49.5949803   3.4187164  20.0937893  48.4185836   2.9491014  20.9229039
  49.0812494   5.8496006  22.1953064  48.9466962   5.0896407  21.6291062
  48.6644557   6.5736906  21.7281853  52.2381620   6.7465323  22.4071507
  52.1214004   7.6910756  22.3050197  51.4174067   6.4438885  22.7957306
  53.2636134   7.3993585  25.6227435  54.1663381   7.4317195  25.9393930
  53.0373504   6.4694036  25.6373771  55.0189736   6.1524572  22.2837514
  54.0685367   6.1526433  22.1701886  55.3222223   5.4057306  21.7673549
  67.5632136  11.9412538  23.2844801  67.2250648  11.8253603  22.3965336
  68.4321904  11.5403703  23.2645807  63.4218952  13.7948014  19.2741692
  62.8583817  13.7037951  18.5057980  63.3071347  12.9747919  19.7544185
  68.0451919  13.0947390  29.2431007  68.0340560  12.7000188  28.3711510
  68.2072559  12.3613462  29.8364778  62.9274138  14.5508119  14.9843291
  63.7005014  14.0037106  14.8456167  63.2799537  15.4152369  15.1957753
  64.7659180  15.8784502  28.1910191  64.4749046  16.7830132  28.0756857
  65.4016165  15.9201029  28.9054260  65.6915387  13.2561350  24.7811550
  66.2878959  13.0317373  24.0668513  65.7490359  12.5146096  25.3836998
  69.7249065  15.5645917  25.1859984  69.4249788  16.4670956  25.0775792
  69.3800125  15.2978100  26.0381137  63.1761547  12.0159714  21.2196689
  62.2512043  11.8835928  21.4274380  63.4245960  12.7953933  21.7166631
  60.5370358  11.6592988  22.0540478  60.6662739  11.9127466  22.9679890
  59.8567809  12.2520696  21.7345133  64.7069845  22.3290237  18.1530952
  64.6293875  23.2798063  18.2319433  64.1031489  21.9836110  18.8105878
  65.4533447  12.3103556  30.3710286  66.1948132  12.8488600  30.0945110
  64.7470433  12.9369845  30.5281838  66.8045563  14.7508295  19.9884821
  67.2683909  15.0295998  19.1989444  66.5402362  13.8491740  19.8057912
  63.6969645  14.2979777  22.9264585  64.2671002  14.7267045  22.2882069
  64.2877756  14.0162362  23.6248770  64.1894811   9.4643204  31.1725596
  63.5593472  10.1459485  31.4060993  64.0830899   9.3526286  30.2278734
  59.4839783   9.1315000  22.0991520  58.6938837   9.3872529  21.6231631
  59.9751031   9.9463338  22.2043561  61.4354529   9.4959580  19.0574997
  60.6385692   9.6078274  19.5758492  61.2080121   9.8346232  18.1915887
  67.2660196  16.0204283  27.0057511  67.3304629  16.4824690  27.8415683
  66.5571120  15.3901648  27.1339821  57.7677486   9.3845491  24.5306511
  58.0185525  10.2692501  24.7964087  58.3037035   9.2050092  23.7581603
  66.9808214  17.6872390  16.8736492  66.8453889  18.5323926  17.3021340
  67.5218027  17.8891668  16.1102426  60.4337612  15.2047828  17.4464417
  60.9462132  15.9991079  17.5969981  61.0860324  14.5074119  17.3798018
  62.2432496  18.3213585  19.5287170  62.4199125  19.2431549  19.3408154
  63.0389330  18.0072004  19.9581550  61.5284853  10.3678217  29.4049333
  61.4138368   9.4663474  29.7056432  60.6729371  10.6141913  29.0534150
  68.6076691  18.3095957  31.0036834  68.1640545  17.5232335  30.6857738
  69.2693904  18.4975107  30.3380725  63.3663812  19.8391759  25.5297512
  63.9171237  19.7108822  24.7574506  62.5275288  20.1386648  25.1792405
  67.1630983  16.1042886  29.8741743  67.6959320  15.3431175  29.6441051
  66.6345064  15.8116538  30.6165898  58.3986528  13.5336483  18.2223987
  59.2361750  13.9433491  18.0057695  58.5764796  12.5935925  18.1924181
  58.4212699  10.8727198  18.8934721  58.2237099  10.2796559  18.1685787
  57.8659363  10.5679408  19.6110660  66.4009423  10.7650305  21.0129314
  66.4558033   9.8124141  20.9371791  65.5900625  10.9209744  21.4970612
  64.3401783   9.3827364  18.7719693  63.5269649   9.6821535  19.1784885
  64.8360777   8.9883053  19.4894175  66.4910361  19.3785121  20.7053957
  66.4486540  19.6045968  19.7762490  67.4073060  19.1448496  20.8539759
  64.6076162  16.2548150  20.5015920  65.4016760  15.7598470  20.2998495
  63.8967854  15.7266013  20.1383626  69.4271006  18.6366246  24.8528288
  69.4808028  19.2057182  25.6206004  68.5585788  18.8068131  24.4882325
  60.9158925  10.3991232  16.5775673  59.9856513  10.3375687  16.7945635
  61.0116397   9.8767185  15.7812314  62.3069400   8.3383802  26.3352739
  62.9792453   8.1301164  25.6865388  61.4799186   8.1405888  25.8957971
  68.3859106  12.8026508  26.4115220  69.3151166  12.9537667  26.2384187
  67.9650136  12.8910529  25.5563866  67.1847438  16.8277172  24.1813757
  67.0458523  16.4595957  25.0539695  66.3962034  17.3424812  24.0097715
  67.7795590  21.9286269  15.5239294  67.9547345  21.4574312  16.3384917
  67.0928378  22.5552035  15.7520555  68.7352653  16.2058775  21.5702595
  68.4002485  16.1659545  22.4660245  68.2356598  15.5403491  21.0973005
  62.7096897  11.6126405  27.0955176  62.5716695  10.8806644  27.6966715
  63.6201820  11.5235305  26.8139364  65.3379197  11.3246364  26.5838856
  66.0478816  10.6839556  26.5425474  65.2948506  11.5759259  27.5065037
  62.3456675  25.0775631  22.2979154  62.5853273  25.7094156  22.9758173
  61.5025871  24.7263671  22.5844513  54.9812531  12.5577393  21.0602466
  55.6683570  12.2439123  20.4723481  54.8260659  13.4618758  20.7869718
  66.8584537  20.8854754  24.7020658  66.7854708  21.6909725  25.2139963
  66.4161930  21.0846720  23.8768679  66.6474316  20.1226524  18.2123480
  65.8641838  20.6648204  18.3061704  67.3467062  20.6400504  18.6117721
  69.3183220  20.7841588  26.8578817  70.0311193  21.4189053  26.7854718
  68.8273249  20.8805454  26.0418818  64.3695134  18.5336031  27.6784387
  65.0704593  19.1672514  27.8313782  63.8990249  18.8750763  26.9180027
  69.1303594  21.1240332  19.6065108  69.3125988  20.3061988  20.0692860
  69.9536580  21.3408024  19.1689998  69.4645759  20.0508517  16.8680157
  69.9933526  19.5400972  16.2550319  69.7273979  19.7351047  17.7325690
  68.2183993  11.8300450  31.9902975  67.5424630  11.7294579  32.6605350
  69.0411627  11.6739664  32.4538972  59.9662852  18.0672386  24.6115490
  60.5516289  17.3216074  24.7443394  59.7687690  18.3776343  25.4952154
  62.8201507  21.1023634  19.6277933  62.1511882  21.5869761  19.1441973
  62.6814377  21.3492854  20.5421311  54.5580507  10.6377987  23.3319933
  54.5964606  10.1041577  24.1257051  54.0520799  10.1113192  22.7130910
  66.9606776  23.1367377  26.2260591  67.5125084  23.2998999  26.9909676
  67.3012969  23.7271815  25.5540616  58.1889084   9.3642089  16.4073865
  58.4842525   8.4552767  16.3540918  57.2877120   9.3429828  16.0854867
  69.1656505  18.6811089  21.0408175  69.0181467  17.7527797  21.2215745
  69.9909998  18.7031180  20.5565251  63.9017240   9.4934640  22.6111037
  63.7561821   9.8074943  23.5035319  63.4242444  10.1119540  22.0581936
  58.3762903  12.0339984  25.5498698  57.8316371  12.8099792  25.6818973
  59.2542252  12.3810789  25.3917820  59.1628924  11.1609881  28.4428855
  58.4210660  11.3092516  29.0293486  58.8421669  11.4218146  27.5795605
  67.1072587  20.7025859  28.2409245  67.4159713  20.4575006  29.1131945
  67.9048069  20.9072497  27.7528115  67.1293199  22.8563769  20.4714622
  66.6898189  22.3640147  21.1647479  67.8801316  22.3136736  20.2306697
  59.6085538  19.0475309  20.4739250  60.4343558  18.7479081  20.0937893
  59.2579590  18.2782932  20.9229039  64.5767071  18.4001778  22.5436923
  63.9547081  17.7372483  22.2439151  65.2471938  18.4262910  21.8610571
  57.8094143  16.9661636  21.4328183  56.9726051  16.5383810  21.2512185
  57.7817789  17.1594079  22.3698975  64.1380578  16.9505701  16.0195384
  64.2868699  17.6341165  15.3662057  64.9447022  16.9310791  16.5344840
  61.8933211  12.9770879  17.0256453  61.6479253  12.0733209  17.2236663
  62.0629126  12.9788029  16.0835931  67.9061475  14.8332390  32.2923841
  68.8264484  15.0110989  32.4863887  67.8711058  13.8888436  32.1403540
  57.1243640  10.0270984  21.2177116  56.8046424   9.1736292  20.9251490
  56.5777068  10.2419562  21.9735083  60.9023547  12.7433425  24.9346622
  61.1209557  13.6750533  24.9534656  61.3149321  12.3841399  25.7201426
  56.9931900  13.6473895  23.1870237  56.2995371  13.2327848  22.6740192
  57.7404891  13.6894432  22.5903656  65.6382683  11.7463770  33.1414433
  65.1549764  12.5464130  33.3478322  65.7243622  11.7571714  32.1881877
  58.9068642  13.5792149  21.0636252  58.8839330  13.6779837  20.1118135
  59.2169279  14.4257300  21.3853418  61.5656020  15.6368304  25.1782866
  62.5199274  15.6052247  25.1112798  61.3668544  15.1758928  25.9933092
  62.1555402  14.2069420  27.7453664  62.9748291  14.7013499  27.7688501
  62.4292210  13.2901388  27.7171232  63.0775375  22.0757241  22.4071507
  62.9607759  23.0202673  22.3050197  62.2567821  21.7730802  22.7957306
  57.4090316   8.5407554  28.4445861  58.0549180   8.0306508  28.9333086
  57.2007468   9.2776236  29.0189286  64.1029889  22.7285503  25.6227435
  65.0057136  22.7609113  25.9393930  63.8767259  21.7985954  25.6373771
  65.8583491  21.4816489  22.2837514  64.9079122  21.4818351  22.1701886
  66.1615977  20.7349224  21.7673549  68.6071241  24.7137409  24.5306511
  68.8579279  25.5984419  24.7964087  69.1430789  24.5342010  23.7581603
  69.2606454  26.2019116  18.8934721  69.0630854  25.6088476  18.1685787
  68.7053118  25.8971326  19.6110660  65.8206285  27.8869311  21.0602466
  66.5077325  27.5731041  20.4723481  65.6654414  28.7910676  20.7869718
  69.0282839  24.6934006  16.4073865  69.3236280  23.7844685  16.3540918
  68.1270874  24.6721746  16.0854867  70.0022679  26.4901798  28.4428855
  69.2604415  26.6384434  29.0293486  69.6815423  26.7510064  27.5795605
  68.6487898  32.2953554  21.4328183  67.8119806  31.8675728  21.2512185
  68.6211543  32.4885997  22.3698975  67.9637394  25.3562902  21.2177116
  67.6440179  24.5028210  20.9251490  67.4170822  25.5711480  21.9735083
  67.8325654  28.9765813  23.1870237  67.1389126  28.5619766  22.6740192
  68.5798645  29.0186350  22.5903656  68.2484071  23.8699472  28.4445861
  68.8942935  23.3598426  28.9333086  68.0401222  24.6068154  29.0189286
   5.7179899  34.9822989  63.1747353   6.3558309  34.8629737  62.4710693
   5.6000742  35.9303833  63.2335306   2.5269605  34.9350417  63.1108878
   2.1888117  34.8191482  62.2229413   3.3959374  34.5341582  63.0909884
   3.9655980  40.4556861  54.4120234   3.3143960  41.0410942  54.0254248
   4.7600343  40.9863056  54.4715271   5.2721168  32.7074443  60.2500561
   6.0584257  32.2893866  59.8990978   5.5359872  33.6120535  60.4182210
   5.4431245  38.1447293  54.9489218   4.8077078  38.2181920  55.6610123
   5.1128651  38.7340892  54.2708298  10.6729595  32.6449676  61.1533540
  11.4054767  32.0748893  61.3871369   9.9168951  32.2571277  61.5940046
   2.2905715  35.0676918  58.3496882   1.9263922  34.5407539  59.0609804
   3.1472830  34.6775387  58.1763368   1.9311202  30.0966817  53.3458231
   2.0985604  30.9647054  53.7128702   1.7408371  30.2594099  52.4219520
   8.0883678  31.0766336  62.6921499   7.1800556  31.0081745  62.3980260
   8.0371274  31.5538281  63.5203324   1.9100422  32.5524475  54.3304898
   1.7900048  32.9981526  55.1690378   1.2153011  32.9009793  53.7718436
   7.6085489  33.0245948  55.1585232   8.5203345  33.2573335  54.9832929
   7.0995136  33.6082992  54.5960310   6.2155071  38.0071767  62.5498813
   5.5863933  38.1717481  61.8474881   5.8280733  38.4213376  63.3209777
  10.0944303  38.9426204  59.9043177   9.4095341  39.3225106  59.3540210
  10.1788152  39.5521531  60.6375125   7.3495234  36.5886163  66.5038521
   7.5612130  37.2317923  65.8272902   7.3024983  35.7548480  66.0360451
   1.7683033  37.7446175  59.8148898   2.2321378  38.0233878  59.0253521
   1.5039831  36.8429619  59.6321989   8.4641062  39.4658119  64.6760878
   9.2858506  39.0638306  64.3943560   8.4603465  39.3626353  65.6276994
  16.5547055  35.8096867  61.0245849  15.8010764  35.2404265  60.8689854
  16.6894597  35.7759532  61.9716484   1.9445683  40.6810270  56.7000569
   1.8091358  41.5261805  57.1285417   2.4855496  40.8829547  55.9366503
   5.2588430  34.1949443  53.7371897   4.7435053  34.9654047  53.9760285
   4.9865738  33.5214579  54.3604959   2.8435541  29.0399143  58.7957136
   1.9877137  28.6505994  58.6162774   3.2562492  29.1191104  57.9356921
  10.2322704  36.9481797  55.6725071   9.4552147  36.6092957  55.2280233
  10.9114185  36.9534420  54.9980036   5.0474733  32.0676535  55.5631678
   4.7424868  32.3822684  56.4141822   6.0005175  32.1457955  55.6059011
   3.4921165  38.2266758  57.2124632   2.9642526  37.4919518  56.8997870
   2.9908667  39.0041434  56.9664601   8.4714011  36.4215778  62.3291679
   7.8137685  37.1115040  62.4171807   9.2754410  36.8112210  62.6725665
   7.2819470  34.7760151  60.3795621   7.7951351  35.4090143  60.8817330
   7.9320693  34.1761347  60.0138981   1.6373765  36.0446968  50.2159605
   0.7300827  35.8136222  50.4150754   2.1344797  35.2484588  50.4033587
   4.5441844  44.7544475  53.1356292   3.8703543  45.0576172  53.7441249
   4.9307666  45.5573556  52.7861749   3.7600300  32.2509607  62.6253961
   2.8422862  32.4724554  62.4675649   4.1760444  32.3255917  61.7665668
   4.5435348  33.6501022  57.7556641   5.2907167  34.1622420  57.4463763
   4.8126938  33.3285075  58.6161035   2.8161998  36.1459563  54.7383596
   1.9073218  35.8618596  54.8356065   2.8457082  36.5658642  53.8786902
   8.0481266  39.7566153  58.5074763   7.5943593  38.9157063  58.5639954
   7.4175232  40.3927551  58.8449543   6.9914185  30.6858139  59.7375431
   6.2536942  30.1735525  60.0685673   7.2440959  30.2458520  58.9258707
   6.4914205  41.5942649  59.4424581   6.7837179  42.1547706  58.7236947
   7.0012826  41.8871210  60.1977740   1.3646892  33.7588184  60.8393391
   1.4195502  32.8062020  60.7635868   0.5538094  33.9147623  61.3234689
   2.5138086  37.6868307  52.0771674   2.0757516  36.9704166  51.6177312
   3.2548527  37.9144422  51.5156766  10.6311201  35.9625504  58.1347993
  10.4929100  36.1527100  57.2069182  10.2747420  36.7244887  58.5916044
  10.6580581  38.0302031  63.1459264  11.0917087  37.9377320  63.9942318
  11.3712161  38.0059531  62.5079280  11.5196130  38.0725732  65.6792150
  11.7132020  38.9771542  65.9251425  11.4196748  37.6133151  66.5130735
   2.7433059  44.9224148  55.3503371   2.9184815  44.4512191  56.1648994
   2.0565847  45.5489914  55.5784632   3.6990122  39.1996654  61.3966672
   3.3639955  39.1597424  62.2924322   3.1994068  38.5341370  60.9237082
   6.6349314  36.5452688  51.6703732   6.0178484  35.8199517  51.5736784
   6.1665802  37.3062049  51.3270806   1.6111786  43.1164403  58.0387557
   0.8279308  43.6586083  58.1325781   2.3104531  43.6338383  58.4381798
   4.9208436  28.9259033  60.6821762   5.4177135  28.1728995  60.3622832
   4.1495417  28.9623349  60.1164971  12.7738193  34.6299398  62.3240053
  12.7628069  35.5124114  61.9533987  11.9055573  34.2770949  62.1294590
   6.0038217  37.6830720  58.2560185   5.0694495  37.8032182  58.0864890
   6.1814885  36.7803187  57.9920195   1.5043405  31.0676416  60.4093447
   1.1341192  30.5147456  61.0974352   2.0002497  30.4634549  59.8568447
   9.3910768  33.5248039  58.7910219   9.8571220  34.3576031  58.7170522
   9.8418268  33.0593021  59.4955478   7.4586999  39.8691860  55.7896371
   7.7346843  39.7548455  56.6990246   6.5891498  39.4709345  55.7508545
   7.1333889  34.0818518  65.3301015   6.4805339  34.3294425  64.6753468
   7.5114269  33.2682656  64.9963492   4.0941063  44.1178211  59.4329185
   4.2763458  43.2999867  59.8956937   4.9174049  44.3345903  58.9954075
   4.4283228  43.0446396  56.6944234   4.9570995  42.5338851  56.0814396
   4.6911448  42.7288927  57.5589767   4.1293974  41.6748968  60.8672252
   3.9818936  40.7465676  61.0479822   4.9547467  41.6969059  60.3829328
   7.7328096  42.4977527  61.9537125   8.6574643  42.2920388  61.8161576
   7.5643399  42.2493928  62.8626467   4.1255488  29.5286806  55.8604370
   4.3419103  30.4111444  55.5593198   3.6449555  29.1373019  55.1310012
   7.5223412  43.0163195  57.3099217   7.6960290  42.4509617  56.5573069
   8.0152303  43.8164089  57.1278707  13.3762803  35.7799617  58.9289516
  13.8193949  35.0306943  58.5308640  12.4989313  35.7709754  58.5463248
   8.5098584  42.3329959  54.4096115   9.2049489  42.9536652  54.6283430
   8.8521735  41.4825310  54.6848493  10.4090008  39.7829664  55.9383446
  10.9341332  40.1216937  55.2132766  10.3212360  38.8476680  55.7546580
  11.7199986  39.6851976  68.8009394  11.4284794  40.0481957  69.6372855
  11.1072117  38.9718984  68.6222726   2.6013453  42.4391711  53.3171208
   2.0287420  43.0581898  52.8641680   3.1746247  42.9891072  53.8511130
   5.8210713  42.7228861  54.4479791   6.7541386  42.6574422  54.6512666
   5.7333926  43.5585128  53.9894323   8.4498729  42.0394731  51.4083738
   8.3712361  41.7054595  52.3019496   9.2708396  42.5316499  51.4075211
  11.1476921  34.9056470  64.6160057  11.1153241  33.9672471  64.8019741
  11.7577544  34.9840507  63.8825882   2.9860251  33.7752523  50.6587261
   3.9319356  33.6458732  50.7275679   2.6074496  33.0367185  51.1356689
  11.2971409  31.6967514  64.6618340  10.7810458  30.9125970  64.4748269
  12.1811358  31.3686230  64.8264860  16.9653470  35.9672477  63.7566094
  17.6956859  35.7057765  64.3173797  16.3560416  35.2301199  63.7968162
  15.0468768  34.1080340  64.3540545  14.3201931  33.9736305  63.7457036
  14.6316054  34.4157168  65.1597263   2.7865234  26.2439389  56.7486387
   1.9765963  25.8986474  57.1241634   3.4749651  25.9346933  57.3373999
   4.7155783  25.3217436  58.3710684   5.2686821  25.7412890  59.0300707
   4.9525869  24.3953184  58.4133640   8.0934590  27.4317961  57.8789348
   7.5133259  28.0902765  57.4967401   7.8270522  26.6095306  57.4676766
   6.5438156  26.8323019  60.0810669   7.0437934  26.9439554  59.2724988
   7.1873764  26.5284072  60.7211477   6.8759468  29.5918052  56.9345697
   5.9885323  29.8767702  56.7165891   7.2913457  29.4311815  56.0872974
  10.2274004  29.6164573  60.6500036  11.0034394  30.1061025  60.9224653
   9.5022138  30.0422627  61.1071905  12.6646562  30.3292192  61.7073977
  13.2591053  30.0887928  60.9967285  12.7373146  29.6099323  62.3347513
   6.0202681  39.3562727  51.0293717   6.7238531  39.5612729  51.6451372
   5.2965330  39.9239488  51.2942800   6.8500491  35.1072588  57.1495987
   6.7935693  35.5641139  56.3103619   7.4028834  34.3463272  56.9718830
  10.6605297  30.8962320  57.9746106  10.4042232  30.4958955  58.8054314
  10.0358165  31.6106114  57.8496245  14.9717635  33.6358393  60.4817398
  14.4117193  33.7051582  61.2548960  14.3661139  33.4599378  59.7616894
   7.9289379  39.7945256  53.0792177   8.7634983  39.3626454  52.8969651
   7.7673722  39.6227269  54.0069071   7.5835271  36.2977369  54.4448516
   7.5284075  36.1321640  53.5036960   6.9581326  37.0053402  54.6010706
   0.8931396  25.7985478  54.0233834   0.8810066  26.7427318  54.1802105
   1.7854818  25.6155623  53.7293296  16.5573654  50.3114907  63.1747353
  17.1952064  50.1921654  62.4710693  16.4394497  51.2595751  63.2335306
  13.3663360  50.2642335  63.1108878  13.0281871  50.1483400  62.2229413
  14.2353128  49.8633500  63.0909884   9.2250176  52.1177811  59.1005769
   8.6615041  52.0267748  58.3322057   9.1102571  51.2977716  59.5808262
  14.8049734  55.7848779  54.4120234  14.1537714  56.3702859  54.0254248
  15.5994097  56.3154974  54.4715271   8.7305362  52.8737916  54.8107368
   9.5036238  52.3266903  54.6720244   9.0830760  53.7382166  55.0221830
  11.0671639  49.0330582  52.4425818  11.3197160  48.5112104  51.6809281
  10.1296198  48.8696728  52.5452502  16.1114922  48.0366361  60.2500561
  16.8978011  47.6185784  59.8990978  16.3753626  48.9412453  60.4182210
  16.2825000  53.4739211  54.9489218  15.6470833  53.5473838  55.6610123
  15.9522406  54.0632810  54.2708298  21.5123349  47.9741594  61.1533540
  22.2448521  47.4040811  61.3871369  20.7562705  47.5863194  61.5940046
  10.7867928  50.9358688  54.6450193  10.6704186  50.2603592  55.3131277
  10.8970188  50.4491062  53.8282346  13.1299469  50.3968835  58.3496882
  12.7657676  49.8699456  59.0609804  13.9866585  50.0067304  58.1763368
  19.0348770  41.6863168  65.6128149  18.7032094  42.5558579  65.3889364
  18.4394383  41.3699452  66.2922179  12.7704956  45.4258735  53.3458231
  12.9379358  46.2938971  53.7128702  12.5802125  45.5886017  52.4219520
  12.7494177  47.8816393  54.3304898  12.6293802  48.3273443  55.1690378
  12.0546765  48.2301710  53.7718436  20.7939079  44.6074693  64.4699373
  20.1513460  44.9007226  63.8239167  20.2894008  44.4927613  65.2752569
  18.4479243  48.3537866  55.1585232  19.3597099  48.5865253  54.9832929
  17.9388890  48.9374910  54.5960310  13.0851081  47.7135100  66.1680081
  13.9312276  48.1374514  66.3114730  13.0249718  47.0568725  66.8618644
  17.0548825  53.3363684  62.5498813  16.4257688  53.5009398  61.8474881
  16.6674487  53.7505294  63.3209777  20.9338057  54.2718122  59.9043177
  20.2489095  54.6517023  59.3540210  21.0181907  54.8813449  60.6375125
  16.2350526  45.3739469  67.8261255  15.9911458  46.1281529  67.2895531
  16.5110457  45.7524816  68.6608502  18.1888989  51.9178081  66.5038521
  18.4005884  52.5609841  65.8272902  18.1418737  51.0840398  66.0360451
  15.7915218  44.5295902  63.4075093  14.9299697  44.8277155  63.6991830
  15.8177652  44.7466301  62.4756125  12.6076787  53.0738092  59.8148898
  13.0715133  53.3525795  59.0253521  12.3433585  52.1721537  59.6321989
  11.5445673  49.1961245  56.6238464  12.2469717  49.6482288  57.0912390
  11.2126302  48.5545064  57.2518357  19.3034817  54.7950037  64.6760878
  20.1252261  54.3930224  64.3943560  19.2997220  54.6918271  65.6276994
   7.2385753  47.8189377  58.8839074   6.4416916  47.9308071  59.4022569
   7.0111345  48.1576029  58.0179964  27.3940810  51.1388785  61.0245849
  26.6404518  50.5696183  60.8689854  27.5288351  51.1051449  61.9716484
  12.7839438  56.0102187  56.7000569  12.6485113  56.8553723  57.1285417
  13.3249250  56.2121465  55.9366503   6.2368835  53.5277625  57.2728494
   6.7493356  54.3220876  57.4234058   6.8891548  52.8303916  57.2062095
  16.1331901  39.5332749  65.2299462  15.7896171  40.4234391  65.1538573
  16.5010864  39.3434407  64.3669047  16.0982184  49.5241360  53.7371897
  15.5828808  50.2945965  53.9760285  15.8259493  48.8506496  54.3604959
  13.6829295  44.3691061  58.7957136  12.8270892  43.9797911  58.6162774
  14.0956247  44.4483022  57.9356921  15.2128442  41.9037404  63.1948695
  14.7093237  41.8667539  62.3816501  15.5059049  42.8130147  63.2545352
  11.4571328  41.9876134  62.2014877  12.3224325  41.7918943  61.8420767
  11.5248837  41.7586486  63.1284234  21.0716458  52.2773715  55.6725071
  20.2945901  51.9384874  55.2280233  21.7507939  52.2826338  54.9980036
  15.8868487  47.3968452  55.5631678  15.5818623  47.7114602  56.4141822
  16.8398929  47.4749872  55.6059011  14.3314919  53.5558676  57.2124632
  13.8036281  52.8211435  56.8997870  13.8302422  54.3333352  56.9664601
  19.3107765  51.7507696  62.3291679  18.6531440  52.4406958  62.4171807
  20.1148164  52.1404128  62.6725665   9.0633647  44.2178342  59.5731244
   9.6377399  43.9953523  58.8404437   9.6504629  44.2867036  60.3259845
  18.1213224  50.1052069  60.3795621  18.6345106  50.7382061  60.8817330
  18.7714448  49.5053264  60.0138981   9.3903234  46.2482803  53.5927129
   8.5540546  46.5857490  53.9136404   9.2508004  46.1131783  52.6554266
  11.3656315  41.0919591  58.3006313  10.7120727  40.7768608  57.6762928
  11.3236789  40.4695331  59.0266136  12.4767519  51.3738886  50.2159605
  11.5694581  51.1428139  50.4150754  12.9738551  50.5776505  50.4033587
  15.3835598  60.0836393  53.1356292  14.7097297  60.3868090  53.7441249
  15.7701420  60.8865473  52.7861749  14.5994055  47.5801524  62.6253961
  13.6816616  47.8016471  62.4675649  15.0154199  47.6547835  61.7665668
  15.3829103  48.9792940  57.7556641  16.1300922  49.4914337  57.4463763
  15.6520692  48.6576993  58.6161035  13.6555753  51.4751481  54.7383596
  12.7466972  51.1910514  54.8356065  13.6850837  51.8950559  53.8786902
  18.8875020  55.0858070  58.5074763  18.4337347  54.2448980  58.5639954
  18.2568987  55.7219469  58.8449543  17.8307940  46.0150056  59.7375431
  17.0930697  45.5027443  60.0685673  18.0834713  45.5750438  58.9258707
  17.3307959  56.9234567  59.4424581  17.6230934  57.4839624  58.7236947
  17.8406580  57.2163128  60.1977740  17.9319567  38.7926308  60.3317200
  18.2378444  37.9323672  60.0443115  18.6572172  39.3843929  60.1316194
  12.2040647  49.0880101  60.8393391  12.2589257  48.1353938  60.7635868
  11.3931849  49.2439541  61.3234689  13.3531841  53.0160224  52.0771674
  12.9151271  52.2996083  51.6177312  14.0942281  53.2436339  51.5156766
  10.1433007  47.7057161  58.5983770   9.3300872  48.0051332  59.0048962
  10.6392001  47.3112850  59.3158252  15.7407218  48.1698986  67.4298664
  16.0956606  48.3970459  68.2893129  16.3879350  48.5017362  66.8075919
  21.4704955  51.2917422  58.1347993  21.3322854  51.4819017  57.2069182
  21.1141174  52.0536804  58.5916044   9.6347082  45.2775517  64.2145005
  10.2746461  45.1364276  63.5167968   8.8024612  44.9910030  63.8383607
  21.4974335  53.3593949  63.1459264  21.9310842  53.2669238  63.9942318
  22.2105916  53.3351449  62.5079280  10.4107385  54.5777947  60.3279997
  11.2047984  54.0828267  60.1262572   9.6999078  54.0495810  59.9647703
   6.7190149  48.7221029  56.4039750   5.7887737  48.6605484  56.6209712
   6.8147621  48.1996982  55.6076391   6.6375698  45.2475842  58.9917992
   6.8982515  46.1621175  58.8827152   7.4592870  44.7800284  59.1414604
  22.3589885  53.4017649  65.6792150  22.5525775  54.3063460  65.9251425
  22.2590503  52.9425068  66.5130735  14.0126195  43.2875540  68.1782477
  13.3654110  43.9865489  68.0846953  14.7827211  43.7211684  68.5458725
  13.5826813  60.2516066  55.3503371  13.7578569  59.7804109  56.1648994
  12.8959601  60.8781832  55.5784632  14.5383877  54.5288572  61.3966672
  14.2033709  54.4889342  62.2924322  14.0387822  53.8633288  60.9237082
  17.4743068  51.8744606  51.6703732  16.8572239  51.1491434  51.5736784
  17.0059557  52.6353966  51.3270806   9.2641614  46.0930030  50.7925036
   8.3871080  45.9718831  50.4287283   9.7399367  45.3016109  50.5403925
  12.4505540  58.4456321  58.0387557  11.6673062  58.9878001  58.1325781
  13.1498285  58.9630300  58.4381798  15.7602190  44.2550950  60.6821762
  16.2570890  43.5020913  60.3622832  14.9889172  44.2915267  60.1164971
  23.6131948  49.9591316  62.3240053  23.6021824  50.8416031  61.9533987
  22.7449327  49.6062867  62.1294590  16.8431971  53.0122637  58.2560185
  15.9088250  53.1324100  58.0864890  17.0208639  52.1095104  57.9920195
  12.3437159  46.3968333  60.4093447  11.9734947  45.8439374  61.0974352
  12.8396252  45.7926467  59.8568447  20.2304522  48.8539957  58.7910219
  20.6964975  49.6867948  58.7170522  20.6812023  48.3884938  59.4955478
  18.2980753  55.1983778  55.7896371  18.5740597  55.0840373  56.6990246
  17.4285252  54.8001263  55.7508545  18.2021185  41.2220544  62.8301121
  17.2884265  41.4524771  62.9983328  18.6314287  41.3058988  63.6815153
  17.9727644  49.4110436  65.3301015  17.3199094  49.6586343  64.6753468
  18.3508023  48.5974574  64.9963492  14.9334817  59.4470129  59.4329185
  15.1157212  58.6291785  59.8956937  15.7567803  59.6637821  58.9954075
  15.2676983  58.3738314  56.6944234  15.7964749  57.8630769  56.0814396
  15.5305203  58.0580844  57.5589767   3.9920308  47.6871886  56.2337942
   4.2873749  46.7782564  56.1804995   3.0908344  47.6659625  55.9118944
   7.5214555  45.7627882  62.2165490   6.8001141  46.3763850  62.0772964
   8.3107811  46.2985647  62.1382136   5.7208150  45.3685983  56.3577267
   5.3920856  44.4883362  56.1752373   6.0747520  45.3133652  57.2453656
  14.9687728  57.0040886  60.8672252  14.8212691  56.0757593  61.0479822
  15.7941222  57.0260977  60.3829328   8.8349973  45.6558953  56.7252745
   9.1746045  46.1844874  56.0031353   9.2822093  45.9939359  57.5011311
  18.5721850  57.8269445  61.9537125  19.4968398  57.6212306  61.8161576
  18.4037154  57.5785846  62.8626467  11.5293414  44.0396004  66.1755813
  11.1890234  43.2403817  66.5776492  10.8232420  44.3397715  65.6032646
  12.1809885  41.1245316  64.6283136  13.0035955  40.6505794  64.5062026
  12.4247949  41.9035800  65.1281822  10.8218120  44.1533575  54.9246037
  11.5426482  44.5314828  54.4209754  10.1983424  44.8722452  55.0281015
  14.9649243  44.8578724  55.8604370  15.1812857  45.7403362  55.5593198
  14.4843310  44.4664937  55.1310012   9.7048464  47.8164437  62.4375114
   9.5593045  48.1304740  63.3299396   9.2273668  48.4349337  61.8846013
  11.5644847  44.8066985  62.4856004  11.5506416  43.9108078  62.1488302
  12.2817275  44.8137649  63.1194290  13.4170978  45.2404325  64.5309131
  13.1588756  46.1621396  64.5293462  12.8856018  44.8434760  65.2209595
  18.3617167  58.3455112  57.3099217  18.5354044  57.7801535  56.5573069
  18.8546058  59.1456007  57.1278707  13.8372933  41.3736276  60.8910294
  13.8594630  41.4375609  59.9362273  14.2540992  40.5340784  61.0850800
  24.2156558  51.1091535  58.9289516  24.6587704  50.3598860  58.5308640
  23.3383068  51.1001672  58.5463248  19.3492339  57.6621877  54.4096115
  20.0443244  58.2828569  54.6283430  19.6915489  56.8117228  54.6848493
  21.2483762  55.1121582  55.9383446  21.7735086  55.4508855  55.2132766
  21.1606115  54.1768597  55.7546580  21.0575543  52.5946952  68.5567372
  21.1073548  52.4296960  69.4982895  20.9489467  51.7274211  68.1665253
   9.9411802  55.2735498  55.8459461  10.0899922  55.9570962  55.1926134
  10.7478245  55.2540588  56.3608917  22.5593740  55.0143894  68.8009394
  22.2678548  55.3773874  69.6372855  21.9465871  54.3010902  68.6222726
  23.7589422  52.5796773  61.3211964  24.5936314  53.0186578  61.4849524
  23.8948551  52.1035427  60.5020210  20.8080928  50.1376508  67.2689452
  21.2835050  50.3304155  66.4608303  19.8846494  50.1935694  67.0232835
   7.6964435  51.3000676  56.8520530   7.4510477  50.3963006  57.0500740
   7.8660349  51.3017826  55.9100008  15.3861145  42.1724352  66.2345286
  15.9043089  42.9085379  65.9091774  15.0316278  42.4788345  67.0692045
   6.9660082  47.0329033  54.3506691   6.2729327  47.1073388  53.6946727
   6.7211834  46.2689377  54.8728208  15.6373739  38.5924634  61.7546182
  15.9175493  37.9247823  62.3806609  16.4224346  38.7853730  61.2420846
  13.4407207  57.7683628  53.3171208  12.8681175  58.3873815  52.8641680
  14.0140001  58.3182990  53.8511130  19.5082597  47.0142268  65.5017757
  20.4600020  47.1140366  65.5229981  19.3386048  46.2220537  66.0115842
  17.5296977  44.0997852  65.6877158  16.9346909  44.3802864  64.9923647
  17.2446673  44.5891753  66.4593899  16.6604467  58.0520778  54.4479791
  17.5935140  57.9866340  54.6512666  16.5727680  58.8877045  53.9894323
  19.2892484  57.3686649  51.4083738  19.2106115  57.0346512  52.3019496
  20.1102151  57.8608417  51.4075211  21.9870675  50.2348388  64.6160057
  21.9546995  49.2964389  64.8019741  22.5971299  50.3132425  63.8825882
  13.8254006  49.1044441  50.6587261  14.7713111  48.9750649  50.7275679
  13.4468251  48.3659103  51.1356689  22.1365164  47.0259432  64.6618340
  21.6204212  46.2417888  64.4748269  23.0205112  46.6978148  64.8264860
  19.7975890  40.7700447  60.6214153  19.6000712  40.4615535  61.5057485
  20.4075596  41.4962086  60.7512083  27.8047225  51.2964395  63.7566094
  28.5350613  51.0349683  64.3173797  27.1954170  50.5593117  63.7968162
  25.8862522  49.4372258  64.3540545  25.1595686  49.3028222  63.7457036
  25.4709809  49.7449086  65.1597263  12.0096923  47.0294417  50.5942146
  11.1028378  46.7327530  50.6704860  12.2872904  46.7324236  49.7276432
  13.6258989  41.5731307  56.7486387  12.8159717  41.2278392  57.1241634
  14.3143406  41.2638851  57.3373999  15.5549537  40.6509354  58.3710684
  16.1080576  41.0704807  59.0300707  15.7919623  39.7245102  58.4133640
  10.7795708  43.8881353  50.7354125  11.6414872  44.2136251  50.9949943
  10.9646052  43.1012849  50.2227191  18.9328344  42.7609879  57.8789348
  18.3527013  43.4194683  57.4967401  18.6664277  41.9387224  57.4676766
  17.3831911  42.1614937  60.0810669  17.8831689  42.2731471  59.2724988
  18.0267518  41.8575990  60.7211477  17.7153222  44.9209970  56.9345697
  16.8279077  45.2059620  56.7165891  18.1307211  44.7603733  56.0872974
  21.0667758  44.9456491  60.6500036  21.8428148  45.4352943  60.9224653
  20.3415893  45.3714545  61.1071905  23.5040317  45.6584110  61.7073977
  24.0984808  45.4179846  60.9967285  23.5766901  44.9391240  62.3347513
  16.8596436  54.6854644  51.0293717  17.5632286  54.8904647  51.6451372
  16.1359084  55.2531406  51.2942800  17.6894246  50.4364505  57.1495987
  17.6329447  50.8933057  56.3103619  18.2422588  49.6755190  56.9718830
  21.4999052  46.2254237  57.9746106  21.2435986  45.8250873  58.8054314
  20.8751920  46.9398031  57.8496245  25.8111390  48.9650311  60.4817398
  25.2510948  49.0343500  61.2548960  25.2054893  48.7891295  59.7616894
  18.7683133  55.1237173  53.0792177  19.6028737  54.6918372  52.8969651
  18.6067476  54.9519187  54.0069071  18.4229025  51.6269287  54.4448516
  18.3677829  51.4613558  53.5036960  17.7975081  52.3345320  54.6010706
  15.5477270  37.7220172  58.2779771  14.7809666  37.1678659  58.4236454
  15.9587975  37.7942041  59.1393923  24.2057114  65.5934253  63.1108878
  23.8675626  65.4775317  62.2229413  25.0746883  65.1925418  63.0909884
  21.9065394  64.3622500  52.4425818  22.1590915  63.8404021  51.6809281
  20.9689953  64.1988645  52.5452502  26.9508677  63.3658278  60.2500561
  27.7371766  62.9477702  59.8990978  27.2147381  64.2704371  60.4182210
  32.3517104  63.3033512  61.1533540  33.0842276  62.7332728  61.3871369
  31.5956459  62.9155112  61.5940046  21.6261683  66.2650606  54.6450193
  21.5097941  65.5895509  55.3131277  21.7363942  65.7782980  53.8282346
  23.9693224  65.7260753  58.3496882  23.6051431  65.1991374  59.0609804
  24.8260339  65.3359222  58.1763368  29.8742524  57.0155086  65.6128149
  29.5425849  57.8850497  65.3889364  29.2788138  56.6991370  66.2922179
  23.6098710  60.7550653  53.3458231  23.7773113  61.6230889  53.7128702
  23.4195880  60.9177934  52.4219520  29.7671187  61.7350172  62.6921499
  28.8588065  61.6665580  62.3980260  29.7158783  62.2122117  63.5203324
  23.5887931  63.2108310  54.3304898  23.4687557  63.6565361  55.1690378
  22.8940520  63.5593628  53.7718436  29.2872998  63.6829783  55.1585232
  30.1990854  63.9157170  54.9832929  28.7782645  64.2666828  54.5960310
  26.6308972  59.8587819  63.4075093  25.7693451  60.1569073  63.6991830
  26.6571407  60.0758218  62.4756125  22.3839428  64.5253162  56.6238464
  23.0863471  64.9774206  57.0912390  22.0520056  63.8836981  57.2518357
  18.0779507  63.1481294  58.8839074  17.2810670  63.2599988  59.4022569
  17.8505099  63.4867946  58.0179964  26.9725656  54.8624667  65.2299462
  26.6289925  55.7526309  65.1538573  27.3404619  54.6726324  64.3669047
  26.9375939  64.8533278  53.7371897  26.4222562  65.6237883  53.9760285
  26.6653247  64.1798414  54.3604959  26.0522196  57.2329322  63.1948695
  25.5486992  57.1959457  62.3816501  26.3452803  58.1422065  63.2545352
  22.2965082  57.3168052  62.2014877  23.1618079  57.1210860  61.8420767
  22.3642591  57.0878403  63.1284234  31.9110213  67.6065633  55.6725071
  31.1339656  67.2676792  55.2280233  32.5901694  67.6118256  54.9980036
  26.7262242  62.7260370  55.5631678  26.4212377  63.0406519  56.4141822
  27.6792684  62.8041790  55.6059011  19.9027401  59.5470260  59.5731244
  20.4771153  59.3245441  58.8404437  20.4898384  59.6158954  60.3259845
  28.9606979  65.4343987  60.3795621  29.4738860  66.0673978  60.8817330
  29.6108202  64.8345182  60.0138981  20.2296988  61.5774721  53.5927129
  19.3934301  61.9149407  53.9136404  20.0901758  61.4423700  52.6554266
  22.2050069  56.4211509  58.3006313  21.5514481  56.1060526  57.6762928
  22.1630543  55.7987249  59.0266136  23.3161274  66.7030804  50.2159605
  22.4088336  66.4720057  50.4150754  23.8132306  65.9068423  50.4033587
  25.4387809  62.9093442  62.6253961  24.5210371  63.1308389  62.4675649
  25.8547953  62.9839753  61.7665668  26.2222857  64.3084858  57.7556641
  26.9694676  64.8206255  57.4463763  26.4914447  63.9868910  58.6161035
  24.4949507  66.8043398  54.7383596  23.5860727  66.5202431  54.8356065
  24.5244591  67.2242477  53.8786902  28.6701694  61.3441974  59.7375431
  27.9324451  60.8319360  60.0685673  28.9228468  60.9042356  58.9258707
  28.7713322  54.1218226  60.3317200  29.0772198  53.2615589  60.0443115
  29.4965926  54.7135846  60.1316194  23.0434401  64.4172019  60.8393391
  23.0983011  63.4645855  60.7635868  22.2325603  64.5731458  61.3234689
  20.9826761  63.0349079  58.5983770  20.1694627  63.3343249  59.0048962
  21.4785755  62.6404768  59.3158252  32.3098710  66.6209339  58.1347993
  32.1716608  66.8110935  57.2069182  31.9534929  67.3828722  58.5916044
  20.4740836  60.6067434  64.2145005  21.1140215  60.4656193  63.5167968
  19.6418367  60.3201948  63.8383607  17.5583903  64.0512947  56.4039750
  16.6281492  63.9897402  56.6209712  17.6541375  63.5288899  55.6076391
  17.4769452  60.5767759  58.9917992  17.7376270  61.4913093  58.8827152
  18.2986625  60.1092202  59.1414604  28.3136823  67.2036524  51.6703732
  27.6965993  66.4783352  51.5736784  27.8453311  67.9645884  51.3270806
  26.5995945  59.5842868  60.6821762  27.0964644  58.8312830  60.3622832
  25.8282926  59.6207185  60.1164971  27.6825725  68.3414555  58.2560185
  26.7482004  68.4616018  58.0864890  27.8602394  67.4387022  57.9920195
  23.1830914  61.7260251  60.4093447  22.8128701  61.1731291  61.0974352
  23.6790006  61.1218384  59.8568447  31.0698277  64.1831874  58.7910219
  31.5358729  65.0159866  58.7170522  31.5205777  63.7176856  59.4955478
  29.0414940  56.5512461  62.8301121  28.1278019  56.7816688  62.9983328
  29.4708041  56.6350905  63.6815153  14.8314062  63.0163803  56.2337942
  15.1267504  62.1074482  56.1804995  13.9302098  62.9951543  55.9118944
  18.3608309  61.0919800  62.2165490  17.6394895  61.7055768  62.0772964
  19.1501565  61.6277565  62.1382136  16.5601904  60.6977901  56.3577267
  16.2314610  59.8175280  56.1752373  16.9141275  60.6425570  57.2453656
  19.6743727  60.9850871  56.7252745  20.0139800  61.5136792  56.0031353
  20.1215848  61.3231277  57.5011311  22.3687168  59.3687922  66.1755813
  22.0283988  58.5695735  66.5776492  21.6626174  59.6689632  65.6032646
  23.0203640  56.4537234  64.6283136  23.8429709  55.9797712  64.5062026
  23.2641703  57.2327718  65.1281822  21.6611874  59.4825492  54.9246037
  22.3820237  59.8606745  54.4209754  21.0377178  60.2014369  55.0281015
  25.8042997  60.1870641  55.8604370  26.0206612  61.0695279  55.5593198
  25.3237064  59.7956855  55.1310012  20.5442219  63.1456355  62.4375114
  20.3986799  63.4596658  63.3299396  20.0667422  63.7641255  61.8846013
  22.4038602  60.1358903  62.4856004  22.3900170  59.2399996  62.1488302
  23.1211030  60.1429566  63.1194290  24.2564732  60.5696243  64.5309131
  23.9982510  61.4913313  64.5293462  23.7249773  60.1726677  65.2209595
  21.8075497  59.0173283  57.7543574  21.9291409  58.0889929  57.9534461
  21.5177540  59.0311969  56.8421889  24.6766688  56.7028193  60.8910294
  24.6988385  56.7667526  59.9362273  25.0934747  55.8632702  61.0850800
  35.0550312  66.4383453  58.9289516  35.4981458  65.6890778  58.5308640
  34.1776822  66.4293589  58.5463248  32.0877517  70.4413500  55.9383446
  32.6128841  70.7800773  55.2132766  31.9999869  69.5060515  55.7546580
  26.2254899  57.5016270  66.2345286  26.7436843  58.2377296  65.9091774
  25.8710032  57.8080263  67.0692045  17.8053837  62.3620951  54.3506691
  17.1123082  62.4365306  53.6946727  17.5605589  61.5981294  54.8728208
  26.4767493  53.9216552  61.7546182  26.7569247  53.2539741  62.3806609
  27.2618100  54.1145648  61.2420846  24.6647760  64.4336359  50.6587261
  25.6106865  64.3042567  50.7275679  24.2862005  63.6951021  51.1356689
  30.6369645  56.0992365  60.6214153  30.4394466  55.7907453  61.5057485
  31.2469351  56.8254004  60.7512083  22.8490678  62.3586335  50.5942146
  21.9422133  62.0619448  50.6704860  23.1266659  62.0616153  49.7276432
  24.4652743  56.9023225  56.7486387  23.6553472  56.5570310  57.1241634
  25.1537160  56.5930769  57.3373999  26.3943292  55.9801272  58.3710684
  26.9474330  56.3996725  59.0300707  26.6313378  55.0537020  58.4133640
  21.6189462  59.2173270  50.7354125  22.4808626  59.5428169  50.9949943
  21.8039806  58.4304766  50.2227191  29.7722099  58.0901797  57.8789348
  29.1920768  58.7486601  57.4967401  29.5058031  57.2679141  57.4676766
  28.2225665  57.4906855  60.0810669  28.7225443  57.6023389  59.2724988
  28.8661273  57.1867907  60.7211477  28.5546977  60.2501887  56.9345697
  27.6672832  60.5351538  56.7165891  28.9700966  60.0895651  56.0872974
  31.9061513  60.2748408  60.6500036  32.6821903  60.7644861  60.9224653
  31.1809647  60.7006462  61.1071905  34.3434071  60.9876027  61.7073977
  34.9378562  60.7471763  60.9967285  34.4160655  60.2683158  62.3347513
  28.5288000  65.7656423  57.1495987  28.4723202  66.2224975  56.3103619
  29.0816343  65.0047108  56.9718830  32.3392806  61.5546155  57.9746106
  32.0829741  61.1542791  58.8054314  31.7145674  62.2689949  57.8496245
  29.2622780  66.9561204  54.4448516  29.2071584  66.7905476  53.5036960
  28.6368835  67.6637237  54.6010706  22.5718905  56.4569313  54.0233834
  22.5597575  57.4011153  54.1802105  23.4642327  56.2739459  53.7293296
  26.3871025  53.0512090  58.2779771  25.6203420  52.4970577  58.4236454
  26.7981730  53.1233959  59.1393923   5.7179900  11.9885112  49.8992660
   6.3558310  11.8691859  49.1956000   5.6000743  12.9365956  49.9580612
   2.5269607  11.9412540  49.8354185   2.1888118  11.8253605  48.9474720
   3.3959375  11.5403705  49.8155191   3.9655981  17.4618984  41.1365541
   3.3143961  18.0473064  40.7499554   4.7600344  17.9925179  41.1960578
   5.2721169   9.7136566  46.9745868   6.0584258   9.2955989  46.6236285
   5.5359873  10.6182658  47.1427516   5.4431246  15.1509416  41.6734525
   4.8077079  15.2244042  42.3855430   5.1128653  15.7403015  40.9953604
  10.6729596   9.6511799  47.8778847  11.4054768   9.0811016  48.1116676
   9.9168952   9.2633399  48.3185352   2.2905716  12.0739040  45.0742189
   1.9263923  11.5469661  45.7855111   3.1472832  11.6837509  44.9008674
   4.6886536  15.5645919  51.7369368   4.3887259  16.4670958  51.6285175
   4.3437595  15.2978102  52.5890521   8.0883680   8.0828459  49.4166805
   7.1800557   8.0143868  49.1225566   8.0371276   8.5600404  50.2448631
   7.6085490  10.0308071  41.8830538   8.5203346  10.2635457  41.7078236
   7.0995137  10.6145115  41.3205617   6.2155072  15.0133889  49.2744120
   5.5863935  15.1779603  48.5720188   5.8280734  15.4275499  50.0455084
  10.0944304  15.9488327  46.6288484   9.4095342  16.3287228  46.0785517
  10.1788153  16.5583654  47.3620431   7.3495236  13.5948286  53.2283827
   7.5612131  14.2380046  52.5518208   7.3024984  12.7610603  52.7605757
   1.7683034  14.7508297  46.5394205   2.2321380  15.0296000  45.7498827
   1.5039832  13.8491742  46.3567296   8.4641064  16.4720241  51.4006185
   9.2858507  16.0700429  51.1188866   8.4603466  16.3688476  52.3522300
  16.5547057  12.8158990  47.7491156  15.8010765  12.2466388  47.5935160
  16.6894598  12.7821654  48.6961791   1.9445685  17.6872392  43.4245875
   1.8091359  18.5323928  43.8530723   2.4855497  17.8891670  42.6611809
   5.6695399  18.5898759  55.5827619   5.6513874  19.4107640  55.0907888
   6.5915319  18.4652834  55.8077760   5.2588431  11.2011565  40.4617204
   4.7435054  11.9716170  40.7005591   4.9865739  10.5276701  41.0850265
  10.2322705  13.9543920  42.3970377   9.4552148  13.6155079  41.9525539
  10.9114186  13.9596543  41.7225342   5.0474734   9.0738657  42.2876985
   4.7424870   9.3884806  43.1387128   6.0005176   9.1520077  42.3304318
   3.4921166  15.2328881  43.9369939   2.9642528  14.4981640  43.6243177
   2.9908669  16.0103557  43.6909907   8.4714012  13.4277901  49.0536985
   7.8137686  14.1177162  49.1417114   9.2754411  13.8174333  49.3970972
   7.2819471  11.7822274  47.1040927   7.7951353  12.4152266  47.6062637
   7.9320695  11.1823469  46.7384287   1.6373766  13.0509091  36.9404912
   0.7300828  12.8198344  37.1396061   2.1344798  12.2546710  37.1278894
   4.5441845  21.7606598  39.8601598   3.8703544  22.0638295  40.4686556
   4.9307667  22.5635678  39.5107055   3.7600302   9.2571729  49.3499268
   2.8422863   9.4786676  49.1920956   4.1760445   9.3318040  48.4910975
   4.5435349  10.6563145  44.4801948   5.2907168  11.1684542  44.1709070
   4.8126939  10.3347198  45.3406341   2.8162000  13.1521686  41.4628902
   1.9073219  12.8680719  41.5601372   2.8457083  13.5720764  40.6032209
   8.0481267  16.7628275  45.2320070   7.5943594  15.9219185  45.2885260
   7.4175234  17.3989674  45.5694850   6.9914187   7.6920261  46.4620737
   6.2536943   7.1797647  46.7930980   7.2440960   7.2520643  45.6504014
   6.4914206  18.6004772  46.1669888   6.7837181  19.1609829  45.4482254
   7.0012827  18.8933333  46.9223047   2.5138087  14.6930429  38.8016981
   2.0757517  13.9766288  38.3422618   3.2548528  14.9206544  38.2402072
   1.4547831  19.3785123  47.2563341   1.4124010  19.6045969  46.3271873
   2.3710530  19.1448498  47.4049142  10.6311202  12.9687626  44.8593299
  10.4929101  13.1589222  43.9314489  10.2747421  13.7307009  45.3161350
  10.6580582  15.0364153  49.8704571  11.0917088  14.9439443  50.7187625
  11.3712162  15.0121654  49.2324587   4.3908477  18.6366248  51.4037671
   4.4445499  19.2057184  52.1715387   3.5223258  18.8068133  51.0391709
  11.5196131  15.0787854  52.4037456  11.7132021  15.9833665  52.6496731
  11.4196750  14.6195273  53.2376041   2.1484908  16.8277174  50.7323141
   2.0095994  16.4595958  51.6049079   1.3599504  17.3424813  50.5607099
   2.7433060  21.9286270  42.0748677   2.9184816  21.4574314  42.8894300
   2.0565848  22.5552037  42.3029938   3.6990123  16.2058777  48.1211979
   3.3639956  16.1659547  49.0169629   3.1994069  15.5403493  47.6482389
   6.6349315  13.5514811  38.3949038   6.0178486  12.8261639  38.2982091
   6.1665803  14.3124171  38.0516113   8.2903447  18.2613719  56.0554819
   8.2315993  17.5772940  55.3885402   8.6922965  19.0032709  55.6035445
   8.2920854  16.2253303  54.2868798   7.4047633  15.8879225  54.4095197
   8.8619405  15.4936335  54.5237564   1.8222007  20.8854756  51.2530042
   1.7492179  21.6909727  51.7649346   1.3799400  21.0846722  50.4278063
   1.6111787  20.1226526  44.7632863   0.8279309  20.6648206  44.8571088
   2.3104532  20.6400505  45.1627104  12.7738194  11.6361521  49.0485360
  12.7628071  12.5186236  48.6779293  11.9055574  11.2833072  48.8539897
   4.2820691  20.7841590  53.4088200   4.9948663  21.4189055  53.3364102
   3.7910719  20.8805456  52.5928202   6.0038218  14.6892842  44.9805492
   5.0694496  14.8094305  44.8110196   6.1814886  13.7865309  44.7165502
   9.3910769  10.5310162  45.5155526   9.8571221  11.3638153  45.4415829
   9.8418270  10.0655143  46.2200785   7.4587000  16.8753983  42.5141678
   7.7346844  16.7610578  43.4235552   6.5891499  16.4771468  42.4753851
   7.1333890  11.0880641  52.0546321   6.4805341  11.3356548  51.3998774
   7.5114270  10.2744779  51.7208799   4.0941064  21.1240334  46.1574492
   4.2763459  20.3061990  46.6202244   4.9174050  21.3408026  45.7199382
   4.4283230  20.0508519  43.4189540   4.9570996  19.5400974  42.8059702
   4.6911449  19.7351049  44.2835073   1.9244246  23.1367379  52.7769975
   2.4762554  23.2999001  53.5419060   2.2650440  23.7271817  52.1049999
   5.0612634  21.0849355  49.7633657   4.9363773  20.2839095  49.2544602
   5.7191725  21.5795548  49.2747627   7.1247542  18.8858375  51.3913207
   6.1777877  18.7663726  51.3191534   7.4730315  17.9980873  51.4739468
   4.1293975  18.6811091  47.5917559   3.9818938  17.7527798  47.7725129
   4.9547469  18.7031182  47.1074634   7.7328097  19.5039650  48.6782432
   8.6574645  19.2982511  48.5406883   7.5643400  19.2556051  49.5871773
   7.5223413  20.0225317  44.0344523   7.6960291  19.4571740  43.2818376
   8.0152305  20.8226212  43.8524013  13.3762804  12.7861740  45.6534823
  13.8193950  12.0369065  45.2553946  12.4989315  12.7771876  45.2708555
   8.5098586  19.3392082  41.1341421   9.2049490  19.9598774  41.3528736
   8.8521736  18.4887433  41.4093799  10.4090009  16.7891787  42.6628752
  10.9341333  17.1279060  41.9378072  10.3212361  15.8538802  42.4791887
   2.0710058  20.7025861  54.7918629   2.3797184  20.4575007  55.6641328
   2.8685540  20.9072499  54.3037499   2.0930670  22.8563770  47.0224005
   1.6535660  22.3640149  47.7156862   2.8438787  22.3136738  46.7816081
  11.7199987  16.6914099  55.5254700  11.4284795  17.0544079  56.3618161
  11.1072118  15.9781107  55.3468032  12.9195669  14.2566978  48.0457271
  13.7542561  14.6956782  48.2094831  13.0554798  13.7805632  47.2265516
   2.6013454  19.4453833  40.0416515   2.0287421  20.0644020  39.5886987
   3.1746248  19.9953195  40.5756437   5.8210714  19.7290983  41.1725097
   6.7541387  19.6636545  41.3757973   5.7333927  20.5647250  40.7139630
   8.4498731  19.0456854  38.1329045   8.3712362  18.7116717  39.0264803
   9.2708397  19.5378622  38.1320517  11.1476922  11.9118593  51.3405364
  11.1153242  10.9734594  51.5265047  11.7577545  11.9902630  50.6071188
   2.9860253  10.7814646  37.3832568   3.9319357  10.6520854  37.4520986
   2.6074498  10.0429308  37.8601996  11.2971410   8.7029636  51.3863647
  10.7810459   7.9188093  51.1993576  12.1811359   8.3748353  51.5510166
  16.9653472  12.9734600  50.4811400  17.6956860  12.7119888  51.0419104
  16.3560417  12.2363322  50.5213468  15.0468769  11.1142462  51.0785852
  14.3201932  10.9798427  50.4702343  14.6316056  11.4219291  51.8842570
   6.8759469   6.5980174  43.6591003   5.9885324   6.8829825  43.4411198
   7.2913458   6.4373938  42.8118280  10.2274005   6.6226695  47.3745343
  11.0034395   7.1123148  47.6469959   9.5022139   7.0484750  47.8317212
  12.6646564   7.3354315  48.4319283  13.2591055   7.0950051  47.7212591
  12.7373147   6.6161445  49.0592819   6.0202682  16.3624849  37.7539023
   6.7238533  16.5674852  38.3696679   5.2965331  16.9301611  38.0188107
   6.8500493  12.1134710  43.8741293   6.7935694  12.5703262  43.0348926
   7.4028835  11.3525395  43.6964136  10.6605299   7.9024442  44.6991413
  10.4042233   7.5021078  45.5299621  10.0358167   8.6168236  44.5741552
  14.9717636  10.6420515  47.2062704  14.4117194  10.7113705  47.9794266
  14.3661140  10.4661500  46.4862201   7.9289380  16.8007378  39.8037483
   8.7634984  16.3688577  39.6214958   7.7673723  16.6289392  40.7314378
   7.5835272  13.3039492  41.1693823   7.5284076  13.1383763  40.2282267
   6.9581327  14.0115525  41.3256012  16.5573655  27.3177029  49.8992660
  17.1952065  27.1983777  49.1956000  16.4394498  28.2657873  49.9580612
  13.3663361  27.2704458  49.8354185  13.0281873  27.1545522  48.9474720
  14.2353129  26.8695623  49.8155191   9.2250177  29.1239934  45.8251076
   8.6615042  29.0329871  45.0567363   9.1102572  28.3039838  46.3053568
  13.8483144  28.4239309  55.7940390  13.8371785  28.0292108  54.9220894
  14.0103784  27.6905382  56.3874162   6.7714609  30.6191126  48.6635296
   7.5635901  30.2781950  48.2481595   7.0111259  30.7286101  49.5837449
   8.7305363  29.8800039  41.5352675   9.5036239  29.3329026  41.3965551
   9.0830762  30.7444288  41.7467136  10.5690405  31.2076421  54.7419574
  10.2780271  32.1122052  54.6266241  11.2047390  31.2492949  55.4563644
  11.0671641  26.0392705  39.1671125  11.3197161  25.5174226  38.4054588
  10.1296200  25.8758850  39.2697808  16.1114923  25.0428483  46.9745868
  16.8978013  24.6247906  46.6236285  16.3753628  25.9474575  47.1427516
  10.7867929  27.9420811  41.3695500  10.6704187  27.2665714  42.0376584
  10.8970189  27.4553185  40.5527653  13.1299470  27.4030958  45.0742189
  12.7657678  26.8761579  45.7855111  13.9866586  27.0129427  44.9008674
  12.7704957  22.4320858  40.0703538  12.9379360  23.3001094  40.4374009
  12.5802126  22.5948139  39.1464827  15.5280290  30.8937837  51.7369368
  15.2281014  31.7962875  51.6285175  15.1831350  30.6270020  52.5890521
   8.9792772  27.3451633  47.7706072   8.0543268  27.2127848  47.9783764
   9.2277185  28.1245853  48.2676015  18.9277434  23.4120377  49.4166805
  18.0194312  23.3435785  49.1225566  18.8765030  23.8892322  50.2448631
  12.7494178  24.8878515  41.0550204  12.6293803  25.3335566  41.8935685
  12.0546767  25.2363833  40.4963743   6.3401583  26.9884907  48.6049861
   6.4693964  27.2419386  49.5189273   5.6599034  27.5812615  48.2854516
  10.5101070  37.6582157  44.7040336  10.4325100  38.6089982  44.7828816
   9.9062714  37.3128029  45.3615262  13.0018300  24.8310022  57.3601703
  12.2251634  25.3903942  57.3504567  13.6408863  25.3166805  57.8816573
  20.7939081  21.6136815  51.1944679  20.1513461  21.9069348  50.5484474
  20.2894009  21.4989735  51.9997876  11.2564672  27.6395476  56.9219670
  11.9979357  28.1780520  56.6454493  10.5501658  28.2661764  57.0791221
  16.7320012  29.7824616  55.5191831  17.1403368  29.3407027  54.7746463
  16.0097273  29.2077244  55.7726024  13.0851082  24.7197223  52.8925388
  13.9312277  25.1436637  53.0360037  13.0249720  24.0630847  53.5863951
  17.0548827  30.3425807  49.2744120  16.4257689  30.5071521  48.5720188
  16.6674489  30.7567416  50.0455084  16.2350527  22.3801591  54.5506562
  15.9911459  23.1343652  54.0140837  16.5110458  22.7586939  55.3853809
  18.1888990  28.9240204  53.2283827  18.4005885  29.5671964  52.5518208
  18.1418738  28.0902520  52.7605757  15.7915219  21.5358024  50.1320399
  14.9299698  21.8339278  50.4237137  15.8177654  21.7528423  49.2001432
  12.6076788  30.0800215  46.5394205  13.0715134  30.3587918  45.7498827
  12.3433587  29.1783659  46.3567296   9.5000870  29.6271696  49.4773968
  10.0702227  30.0558965  48.8391453  10.0908981  29.3454281  50.1758154
  11.5445675  26.2023367  43.3483770  12.2469718  26.6544411  43.8157697
  11.2126303  25.5607186  43.9763663   9.9926036  24.7935124  57.7234980
   9.3624697  25.4751405  57.9570376   9.8862124  24.6818205  56.7788118
   5.2871008  24.4606920  48.6500904   4.4970062  24.7164448  48.1741014
   5.7782256  25.2755258  48.7552944   7.2385754  24.8251499  45.6084380
   6.4416917  24.9370193  46.1267876   7.0111346  25.1638151  44.7425271
  13.0691421  31.3496202  53.5566895  13.1335854  31.8116610  54.3925067
  12.3602345  30.7193567  53.6849205   3.5708711  24.7137410  51.0815894
   3.8216750  25.5984420  51.3473470   4.1068260  24.5342012  50.3090986
  12.7839439  33.0164310  43.4245875  12.6485114  33.8615846  43.8530723
  13.3249252  33.2183588  42.6611809   6.2368837  30.5339748  43.9973800
   6.7493357  31.3282998  44.1479365   6.8891549  29.8366038  43.9307402
   8.0463721  33.6505504  46.0796554   8.2230350  34.5723469  45.8917538
   8.8420555  33.3363923  46.5090933  12.1874740  20.5113769  57.6780487
  12.9284453  21.1120922  57.5984950  12.4192663  19.7691407  57.1198530
   7.3316078  25.6970136  55.9558717   7.2169593  24.7955393  56.2565816
   6.4760596  25.9433833  55.6043533  14.4107916  33.6387876  57.5546217
  13.9671770  32.8524255  57.2367122  15.0725129  33.8267027  56.8890108
   9.1695037  35.1683678  52.0806896   9.7202462  35.0400741  51.3083890
   8.3306513  35.4678567  51.7301789  16.5089154  33.9190676  55.5827619
  16.4907629  34.7399557  55.0907888  17.4309074  33.7944752  55.8077760
  12.9662208  31.4334806  56.4251127  13.4990545  30.6723094  56.1950435
  12.4376289  31.1408458  57.1675282  16.1331903  16.5394872  51.9544769
  15.7896172  17.4296513  51.8783879  16.5010865  16.3496529  51.0914354
   4.2017753  28.8628402  44.7733371   5.0392975  29.2725411  44.5567079
   4.3796021  27.9227844  44.7433565  15.2128443  18.9099527  49.9194002
  14.7093239  18.8729662  49.1061807  15.5059050  19.8192270  49.9790659
  11.4571329  18.9938257  48.9260184  12.3224326  18.7981065  48.5666073
  11.5248838  18.7648608  49.8529541  15.8868489  24.4030575  42.2876985
  15.5818624  24.7176724  43.1387128  16.8398931  24.4811995  42.3304318
  14.3314920  30.5620798  43.9369939  13.8036282  29.8273558  43.6243177
  13.8302423  31.3395475  43.6909907   9.0633648  21.2240465  46.2976551
   9.6377400  21.0015646  45.5649744   9.6504631  21.2929159  47.0505152
  18.1213225  27.1114191  47.1040927  18.6345107  27.7444183  47.6062637
  18.7714449  26.5115387  46.7384287   9.3903235  23.2544926  40.3172436
   8.5540547  23.5919612  40.6381711   9.2508005  23.1193905  39.3799573
  11.3656316  18.0981713  45.0251620  10.7120728  17.7830731  44.4008235
  11.3236790  17.4757454  45.7511443  12.4767521  28.3801009  36.9404912
  11.5694582  28.1490262  37.1396061  12.9738553  27.5838628  37.1278894
  14.5994056  24.5863647  49.3499268  13.6816618  24.8078594  49.1920956
  15.0154200  24.6609957  48.4910975  15.3829104  25.9855063  44.4801948
  16.1300923  26.4976460  44.1709070  15.6520693  25.6639115  45.3406341
  13.6555754  28.4813603  41.4628902  12.7466973  28.1972636  41.5601372
  13.6850838  28.9012682  40.6032209  17.8307941  23.0212179  46.4620737
  17.0930698  22.5089565  46.7930980  18.0834715  22.5812561  45.6504014
  17.9319568  15.7988431  47.0562507  18.2378445  14.9385794  46.7688422
  18.6572173  16.3906051  46.8561500   4.2243924  26.2019118  45.4444104
   4.0268324  25.6088478  44.7195171   3.6690588  25.8971328  46.1620043
  12.2040648  26.0942224  47.5638698  12.2589258  25.1416060  47.4881174
  11.3931850  26.2501663  48.0479996  13.3531842  30.0222347  38.8016981
  12.9151272  29.3058206  38.3422618  14.0942283  30.2498462  38.2402072
  10.1433008  24.7119284  45.3229076   9.3300874  25.0113454  45.7294269
  10.6392002  24.3174973  46.0403559  12.2941586  34.7077041  47.2563341
  12.2517765  34.9337887  46.3271873  13.2104285  34.4740415  47.4049142
  15.7407220  25.1761108  54.1543970  16.0956607  25.4032581  55.0138436
  16.3879351  25.5079485  53.5321226   9.6347083  22.2837639  50.9390311
  10.2746462  22.1426398  50.2413275   8.8024613  21.9972153  50.5628913
  10.4107387  31.5840070  47.0525304  11.2047985  31.0890390  46.8507879
   9.6999079  31.0557933  46.6893009  15.2302231  33.9658165  51.4037671
  15.2839253  34.5349102  52.1715387  14.3617013  34.1360050  51.0391709
   6.7190150  25.7283151  43.1285057   5.7887738  25.6667607  43.3455019
   6.8147622  25.2059104  42.3321698   6.6375699  22.2537964  45.7163298
   6.8982517  23.1683298  45.6072459   7.4592872  21.7862407  45.8659911
   8.1100625  23.6675721  52.8862123   8.7823678  23.4593084  52.2374772
   7.2830411  23.4697807  52.4467355  14.0126197  20.2937662  54.9027784
  13.3654112  20.9927612  54.8092260  14.7827212  20.7273806  55.2704032
  17.4204995  30.5586515  57.9778337  17.2690501  30.3297066  57.0608421
  17.4109674  31.5157116  57.9909682  14.1890331  28.1318427  52.9624603
  15.1182391  28.2829587  52.7893571  13.7681361  28.2202448  52.1073250
  12.9878663  32.1569092  50.7323141  12.8489748  31.7887876  51.6049079
  12.1993259  32.6716731  50.5607099  14.5383878  31.5350694  48.1211979
  14.2033710  31.4951464  49.0169629  14.0387824  30.8695410  47.6482389
   8.5128122  26.9418324  53.6464560   8.3747920  26.2098563  54.2476099
   9.4233045  26.8527225  53.3648748  11.1410422  26.6538284  53.1348240
  11.8510041  26.0131476  53.0934858  11.0979731  26.9051179  54.0574420
  19.1297201  33.5905637  56.0554819  19.0709747  32.9064857  55.3885402
  19.5316720  34.3324627  55.6035445   9.8539356  23.6403502  54.9543879
   9.3176713  23.1894240  55.6065475   9.2656065  23.7749410  54.2114343
   8.1487900  40.4067551  48.8488538   8.3884498  41.0386075  49.5267556
   7.3057096  40.0555591  49.1353897   9.2641615  23.0992153  37.5170343
   8.3871082  22.9780954  37.1532589   9.7399368  22.3078231  37.2649231
   0.7843756  27.8869313  47.6111850   1.4714795  27.5731043  47.0232865
   0.6291884  28.7910677  47.3379101   5.5878478  22.7759509  52.0396874
   5.5036666  22.1685179  51.3047283   4.7661184  23.2668528  52.0406370
  12.6615762  36.2146673  51.2530042  12.5885933  37.0201645  51.7649346
  12.2193155  36.4138639  50.4278063  12.4505541  35.4518443  44.7632863
  11.6673063  35.9940124  44.8571088  13.1498287  35.9692423  45.1627104
  15.7602192  21.2613073  47.4067069  16.2570891  20.5083035  47.0868139
  14.9889173  21.2977390  46.8410278  15.1214445  36.1133507  53.4088200
  15.8342418  36.7480972  53.3364102  14.6304474  36.2097373  52.5928202
  12.3437160  23.4030456  47.1338753  11.9734948  22.8501496  47.8219659
  12.8396253  22.7988589  46.5813753  10.1726359  33.8627951  54.2293771
  10.8735818  34.4964434  54.3823165   9.7021474  34.2042682  53.4689410
  18.2021186  18.2282666  49.5546427  17.2884266  18.4586893  49.7228634
  18.6314288  18.3121110  50.4060460  17.9727645  26.4172558  52.0546321
  17.3199095  26.6648466  51.3998774  18.3508025  25.6036696  51.7208799
  14.0215218  27.1592369  58.5412359  13.3455855  27.0586499  59.2114734
  14.8442852  27.0031583  59.0048356   5.7694077  33.3964306  51.1624874
   6.3547514  32.6507994  51.2952778   5.5718915  33.7068263  52.0461538
   8.6232732  36.4315553  46.1787316   7.9543107  36.9161681  45.6951356
   8.4845602  36.6784774  47.0930695   7.7402494  20.8134447  53.3791859
   7.8043820  21.6749278  52.9669257   7.6769614  20.2008448  52.6464218
   7.2154766  22.8857579  57.0264894   7.8426805  22.5034656  57.6402418
   6.3582685  22.6671781  57.3920586  17.6148875  33.2920554  58.6318629
  18.1588779  33.9050513  58.1373584  17.0335720  33.8500133  59.1485642
   3.9920309  24.6934008  42.9583248   4.2873750  23.7844687  42.9050302
   3.0908345  24.6721748  42.6364251   7.5214556  22.7690005  48.9410797
   6.8001142  23.3825973  48.8018270   8.3107812  23.3047770  48.8627443
  10.3240870  20.1044431  55.2151449  10.8475272  20.3506728  55.9777758
  10.1053203  20.9364466  54.7954586   5.7208151  22.3748106  43.0822573
   5.3920857  21.4945485  42.8997679   6.0747522  22.3195775  43.9698963
   8.8349974  22.6621076  43.4498051   9.1746046  23.1906997  42.7276660
   9.2822094  23.0001482  44.2256618  11.5293415  21.0458126  52.9001119
  11.1890235  20.2465940  53.3021799  10.8232421  21.3459837  52.3277952
  12.1809887  18.1307439  51.3528442  13.0035956  17.6567917  51.2307333
  12.4247950  18.9097923  51.8527129  10.8218121  21.1595697  41.6491344
  11.5426484  21.5376950  41.1455061  10.1983425  21.8784574  41.7526322
  14.9649244  21.8640846  42.5849676  15.1812858  22.7465484  42.2838504
  14.4843311  21.4727060  41.8555318   9.7048465  24.8226560  49.1620421
   9.5593046  25.1366863  50.0544702   9.2273669  25.4411460  48.6091319
  11.5644848  21.8129108  49.2101310  11.5506417  20.9170201  48.8733608
  12.2817276  21.8199771  49.8439596  13.4170979  22.2466448  51.2554438
  13.1588757  23.1683518  51.2538768  12.8856019  21.8496882  51.9454902
   4.1794128  27.3631904  52.1008082   3.6347596  28.1391712  52.2328356
   5.0573477  27.7102708  51.9427203  10.9681744  20.6943488  44.4788881
  11.0897655  19.7660134  44.6779768  10.6783787  20.7082174  43.5667196
  13.8372935  18.3798398  47.6155600  13.8594631  18.4437731  46.6607580
  14.2540994  17.5402907  47.8096107   4.9660149  26.4901800  54.9938239
   4.2241885  26.6384436  55.5802869   4.6452894  26.7510066  54.1304988
  12.9103812  36.0317778  54.7918629  13.2190939  35.7866925  55.6641328
  13.7079294  36.2364417  54.3037499   5.4116763  34.3767229  47.0248634
   6.2374783  34.0771001  46.6447277   5.0610815  33.6074851  47.4738422
  10.3798296  33.7293697  49.0946307   9.7578306  33.0664402  48.7948535
  11.0503163  33.7554829  48.4119955   3.6125368  32.2953555  47.9837567
   2.7757276  31.8675730  47.8021568   3.5849014  32.4885999  48.9208358
  10.4522824  22.2075485  58.6878813  10.5010979  23.0837608  58.3056583
  10.9945338  21.6652878  58.1150456  20.9377669  32.7516608  57.9679950
  20.1473213  32.7340747  57.4284450  20.7011024  33.2904902  58.7228987
   9.9411803  32.2797620  42.5704768  10.0899924  32.9633085  41.9171440
  10.7478247  32.2602711  43.0854223  18.3479307  25.5840003  56.5971985
  19.2489170  25.4446468  56.3055983  18.4227281  25.7494458  57.5370163
  12.6822112  22.9606858  55.4425172  11.8125422  23.2540424  55.1707760
  12.9181593  23.5447303  56.1632435   7.6964436  28.3062798  43.5765837
   7.4510478  27.4025128  43.7746047   7.8660351  28.3079949  42.6345315
  15.3861146  19.1786474  52.9590592  15.9043090  19.9147501  52.6337081
  15.0316279  19.4850468  53.7937351   6.9660084  24.0391156  41.0751998
   6.2729329  24.1135511  40.4192034   6.7211836  23.2751499  41.5973515
  15.6373740  15.5986757  48.4791489  15.9175494  14.9309946  49.1051915
  16.4224347  15.7915853  47.9666153  13.4407209  34.7745751  40.0416515
  12.8681176  35.3935938  39.5886987  14.0140002  35.3245113  40.5756437
  19.5082599  24.0204391  52.2263064  20.4600021  24.1202489  52.2475288
  19.3386049  23.2282660  52.7361148  17.5296978  21.1059974  52.4122465
  16.9346910  21.3864987  51.7168953  17.2446675  21.5953875  53.1839206
  13.8254007  26.1106564  37.3832568  14.7713112  25.9812772  37.4520986
  13.4468252  25.3721226  37.8601996  22.1365165  24.0321554  51.3863647
  21.6204213  23.2480011  51.1993576  23.0205113  23.7040271  51.5510166
  19.7975892  17.7762570  47.3459459  19.6000713  17.4677658  48.2302791
  20.4075597  18.5024209  47.4757389  13.7092700  30.1624310  58.8433225
  14.6295709  30.3402909  59.0373271  13.6742283  29.2180355  58.6912924
  12.0096924  24.0356540  37.3187453  11.1028380  23.7389653  37.3950166
  12.2872905  23.7386358  36.4521739   2.9274865  25.3562903  47.7686499
   2.6077649  24.5028212  47.4760873   2.3808293  25.5711482  48.5244467
   6.7054772  28.0725344  51.4856006   6.9240782  29.0042452  51.5044040
   7.1180546  27.7133319  52.2710810  13.6258990  18.5793430  43.4731694
  12.8159718  18.2340515  43.8486940  14.3143407  18.2700974  44.0619306
  15.5549538  17.6571477  45.0955991  16.1080577  18.0766930  45.7546014
  15.7919625  16.7307225  45.1378947  11.5782638  23.6458550  60.8758755
  11.4779364  24.5952907  60.8070846  11.3604180  23.3176789  60.0034825
  10.7795709  20.8943475  37.4599432  11.6414873  21.2198374  37.7195249
  10.9646053  20.1074971  36.9472498   2.7963125  28.9765815  49.7379621
   2.1026596  28.5619768  49.2249575   3.5436116  29.0186351  49.1413040
  18.9328345  19.7672002  44.6034655  18.3527015  20.4256806  44.2212707
  18.6664278  18.9449346  44.1922073  17.3831912  19.1677059  46.8055975
  17.8831690  19.2793594  45.9970294  18.0267520  18.8638112  47.4456784
  11.4413908  27.0755689  59.6923816  10.9580989  27.8756049  59.8987705
  11.5274847  27.0863634  58.7391260   4.7099867  28.9084069  47.6145636
   4.6870555  29.0071756  46.6627519   5.0200504  29.7549220  47.9362802
   7.3687245  30.9660224  51.7292250   8.3230499  30.9344166  51.6622182
   7.1699769  30.5050848  52.5442476   7.9586627  29.5361340  54.2963048
   8.7779516  30.0305418  54.3197885   8.2323435  28.6193308  54.2680615
  17.7153223  21.9272092  43.6591003  16.8279078  22.2121743  43.4411198
  18.1307213  21.7665855  42.8118280   5.7237474  36.5079843  48.7462448
   5.5891942  35.7480244  48.1800446   5.3069536  37.2320743  48.2791237
   8.8806600  37.4049160  48.9580891   8.7638984  38.3494593  48.8559581
   8.0599046  37.1022722  49.3466690   3.2121542  23.8699474  54.9955245
   3.8580405  23.3598428  55.4842470   3.0038693  24.6068155  55.5698670
  15.7374934  30.9380321  60.4947385  16.6066093  31.1120973  60.1334020
  15.2581685  31.7574738  60.3723115  11.7325152  18.1339518  40.7479141
  11.7203822  19.0781358  40.9047412  12.6248574  17.9509664  40.4538602
   9.9061114  38.0577422  52.1736819  10.8088361  38.0901032  52.4903314
   9.6798484  37.1277873  52.1883155  11.6614716  36.8108409  48.8346898
  10.7110347  36.8110270  48.7211270  11.9647202  36.0641143  48.3182932
  15.5477271  14.7282295  45.0025078  14.7809667  14.1740782  45.1481760
  15.9587976  14.8004164  45.8639229  21.4084160  46.5368339  54.7419574
  21.1174026  47.4413970  54.6266241  22.0441144  46.5784866  55.4563644
  26.3674045  46.2229754  51.7369368  26.0674768  47.1254793  51.6285175
  26.0225104  45.9561937  52.5890521  27.8942581  45.6717724  49.2744120
  27.2651444  45.8363439  48.5720188  27.5068243  46.0859334  50.0455084
  29.0282745  44.2532121  53.2283827  29.2399640  44.8963881  52.5518208
  28.9812493  43.4194438  52.7605757  30.1428573  47.1304077  51.4006185
  30.9646016  46.7284264  51.1188866  30.1390975  47.0272311  52.3522300
  23.9085176  46.6788120  53.5566895  23.9729609  47.1408527  54.3925067
  23.1996100  46.0485485  53.6849205  20.1100533  34.4247807  60.0860231
  19.7167479  33.8714006  60.7607875  20.9266674  34.7358386  60.4766748
  25.2501670  48.9679794  57.5546217  24.8065524  48.1816173  57.2367122
  25.9118884  49.1558945  56.8890108  20.0088791  50.4975596  52.0806896
  20.5596216  50.3692659  51.3083890  19.1700267  50.7970485  51.7301789
  27.3482908  49.2482594  55.5827619  27.3301383  50.0691475  55.0907888
  28.2702828  49.1236669  55.8077760  23.8055962  46.7626723  56.4251127
  24.3384299  46.0015012  56.1950435  23.2770043  46.4700375  57.1675282
  15.0411508  44.1920320  44.7733371  15.8786730  44.6017328  44.5567079
  15.2189776  43.2519762  44.7433565  30.1501521  44.0861736  49.0536985
  29.4925195  44.7760998  49.1417114  30.9541920  44.4758168  49.3970972
  20.2296990  38.5836843  40.3172436  19.3934302  38.9211530  40.6381711
  20.0901759  38.4485823  39.3799573  26.0695986  49.2950083  51.4037671
  26.1233008  49.8641019  52.1715387  25.2010767  49.4651968  51.0391709
  33.1983640  45.7371689  52.4037456  33.3919530  46.6417500  52.6496731
  33.0984258  45.2779109  53.2376041  28.2598749  45.8878432  57.9778337
  28.1084255  45.6588984  57.0608421  28.2503428  46.8449034  57.9909682
  29.9690956  48.9197555  56.0554819  29.9103502  48.2356775  55.3885402
  30.3710474  49.6616545  55.6035445  18.9881654  55.7359469  48.8488538
  19.2278253  56.3677993  49.5267556  18.1450851  55.3847509  49.1353897
  29.9708363  46.8837139  54.2868798  29.0835142  46.5463060  54.4095197
  30.5406914  46.1520170  54.5237564  11.6237510  43.2161230  47.6111850
  12.3108550  42.9022960  47.0232865  11.4685639  44.1202595  47.3379101
  23.5009516  51.5438591  51.2530042  23.4279688  52.3493563  51.7649346
  23.0586909  51.7430557  50.4278063  25.9608200  51.4425425  53.4088200
  26.6736172  52.0772890  53.3364102  25.4698228  51.5389291  52.5928202
  21.0120113  49.1919869  54.2293771  21.7129573  49.8256352  54.3823165
  20.5415228  49.5334600  53.4689410  16.6087831  48.7256224  51.1624874
  17.1941268  47.9799911  51.2952778  16.4112670  49.0360180  52.0461538
  11.2005486  41.2961824  49.8829317  11.2389586  40.7625414  50.6766435
  10.6945779  40.7697029  49.2640294  23.6031755  53.7951214  52.7769975
  24.1550063  53.9582836  53.5419060  23.9437949  54.3855652  52.1049999
  28.4542630  48.6212472  58.6318629  28.9982534  49.2342430  58.1373584
  27.8729474  49.1792050  59.1485642  26.7400143  51.7433190  49.7633657
  26.6151282  50.9422930  49.2544602  27.3979234  52.2379383  49.2747627
  28.8035051  49.5442210  51.3913207  27.8565386  49.4247561  51.3191534
  29.1517824  48.6564708  51.4739468  30.1886095  49.9975917  41.1341421
  30.8836999  50.6182610  41.3528736  30.5309245  49.1471268  41.4093799
[truncated: 385,295 more chars]
