# Supplementary material for: Exploring Aromatic Cage Flexibility Using Cosolvent Molecular Dynamics Simulations—An In-Silico Case Study of Tudor Domains
Source: J Chem Inf Model. 2024 May 21;64(11):4553–69. doi: 10.1021/acs.jcim.4c00298 (PMC11167732; doi:10.1021/acs.jcim.4c00298)
Supplement: Supplementary file 2 — ci4c00298_si_002.zip [file ci4c00298_si_002.zip › SMN/topologies_input-coordinates/05_ACN/z_solv.rst]

19819  0.0000000e+00
  28.5381983  23.1427237  24.7451914  28.5252196  23.7183980  25.6706809
  28.9491407  23.1201982  26.4772453  27.4979831  23.9857098  25.9185288
  29.3410983  24.9971426  25.5325065  29.9022870  25.2504983  24.4674041
  29.3683641  25.7988727  26.6120385  28.7727687  25.4803506  27.3629774
  30.0266907  27.1050783  26.7513192  29.9540805  27.3481464  27.8110883
  31.5329947  27.0924568  26.3703267  31.6372082  26.8381615  25.3169747
  31.9342388  28.1051276  26.4429222  32.4240207  26.1530920  27.2127793
  31.8881324  25.2210403  27.3923714  33.7107065  25.7892780  26.4569687
  34.3287330  25.1047025  27.0396913  33.4895983  25.2996904  25.5092023
  34.3117594  26.6751420  26.2438763  32.7748759  26.7784789  28.5688596
  33.3617074  26.0962223  29.1838236  33.3582664  27.6883318  28.4317381
  31.8757030  27.0385541  29.1249881  29.2637007  28.2073306  26.0007167
  28.7056791  27.9751642  24.9277719  29.2949682  29.4294454  26.5434530
  29.7520699  29.5511841  27.4354147  28.8955491  30.6425326  25.8374693
  28.4189946  30.4137750  24.8819659  27.8969191  31.4379480  26.6975586
  28.3243753  31.6607836  27.6736603  27.7050869  32.4031432  26.2253896
  26.5614741  30.6825805  26.8552276  26.2224305  30.3258003  25.8817816
  26.6986992  29.7955617  27.4747314  25.4486329  31.5298571  27.4668754
  24.3797987  31.6617236  26.8753665  25.6864492  32.1114588  28.6441875
  26.5723912  31.9654865  29.1086355  24.9711736  32.6773710  29.0765764
  30.1580283  31.4569004  25.5392978  31.1878112  31.2994682  26.1983004
  30.0759620  32.3196174  24.5161817  29.1990444  32.3947710  24.0209884
  31.1598575  33.1978727  24.0916488  32.0996486  32.6413349  24.0575385
  30.8378603  33.7413447  22.6877364  29.8057925  34.0935063  22.6639813
  31.4654575  34.6095629  22.4744879  31.0883386  32.6820462  21.5924006
  32.1503593  32.4325650  21.5597770  30.5672798  31.7585053  21.8453729
  30.6412790  33.0758815  20.1805999  30.9366128  32.3575257  19.2289828
  29.9399351  34.2009765  20.0145613  29.7128259  34.7790895  20.8103985
  29.6450832  34.4683586  19.0870883  31.2798876  34.3531664  25.0907535
  30.3697624  35.1723096  25.2245647  32.4162385  34.3722909  25.7964035
  33.0959184  33.6485204  25.6117296  32.7808217  35.3430868  26.8154405
  32.0347931  36.1378252  26.8626103  32.8529742  34.6523062  28.1900642
  33.5754770  33.8359577  28.1483290  33.2452984  35.3535143  28.9238612
  31.5602478  34.1195153  28.7344887  31.2712939  32.8138013  28.9287069
  31.9439687  31.9967299  28.7083278  29.9981463  32.6908890  29.4415049
  29.5779705  31.7922764  29.6431526  29.3984200  33.9191979  29.6217809
  28.1439539  34.3179042  30.1185194  27.4332019  33.5823900  30.4665416
  27.8283141  35.6873201  30.1638707  26.8694258  36.0120413  30.5417271
  28.7657056  36.6378042  29.7176677  28.5244568  37.6891049  29.7506213
  30.0245230  36.2274052  29.2326489  30.7340615  36.9712416  28.9034487
  30.3761422  34.8585443  29.1697140  34.1239216  35.9753215  26.4526404
  35.0032277  35.3241165  25.8866245  34.2767746  37.2481810  26.8286705
  33.4825926  37.7119968  27.2550506  35.4887603  38.0437657  26.7042333
  36.3401995  37.3647077  26.6364078  35.4778765  38.8769762  25.4003265
  36.4042201  39.4477698  25.3300332  35.4832527  38.1962468  24.5468925
  34.2820118  39.8350929  25.2711865  33.3632128  39.2542825  25.2967725
  34.2672087  40.5054464  26.1301410  34.2749826  40.6576937  23.9771071
  35.1695617  41.2800189  23.9293195  34.3325128  39.9779867  23.1258928
  33.0188493  41.5311296  23.8253650  33.0270204  42.0155176  22.8484701
  32.1158781  40.9211270  23.8718385  32.9494751  42.5785842  24.8584512
  32.7618574  42.1312435  25.7519829  33.8211309  43.0846659  24.9049979
  32.1917959  43.2119540  24.6509085  35.7088337  38.8396791  27.9924765
  34.7746651  39.0645782  28.7649080  36.9602274  39.2643336  28.2230334
  37.6734846  39.0381365  27.5464323  37.3627214  40.0959673  29.3569950
  37.0443656  39.5927623  30.2724295  38.9088239  40.2320182  29.3793605
  39.2325920  40.6622838  28.4302727  39.4100301  41.1666000  30.4982359
  40.4983318  41.1642478  30.5605151  39.1056902  42.2006504  30.3370556
  39.0228459  40.8564374  31.4687634  39.5898375  38.8571244  29.5213937
  40.6748125  38.9548189  29.5598906  39.2699843  38.3572376  30.4348926
  39.3580989  38.1962976  28.6855790  36.6541525  41.4599985  29.2677700
  36.6258991  42.0897920  28.2097856  36.0578415  41.8805049  30.3895323
  36.1523288  41.3099614  31.2209366  35.2727661  43.0966053  30.5279787
  35.4110086  43.4641007  31.5449458  35.6485781  43.8778210  29.8649127
  33.7686587  42.9138021  30.2860326  33.0323335  43.8786622  30.4845678
  33.2913734  41.7102771  29.9016770  33.9420314  40.9534038  29.7410847
  31.8588184  41.4141005  29.7742416  31.3933910  42.1937974  29.1667912
  31.5878436  40.0218382  29.1516042  32.2348605  39.2744269  29.6083102
  30.5671920  39.6974668  29.3649644  31.7208346  39.9338247  27.6351850
  31.7893776  40.9967524  26.9767257  31.7133803  38.7816859  27.1521421
  31.1750552  41.4073643  31.1373915  31.7029043  40.8576693  32.1058360
  29.9467120  41.9416038  31.1462341  29.6041067  42.3568233  30.2937123
  28.9936965  41.7797630  32.2265275  29.4846337  41.9497495  33.1874262
  27.8271705  42.7662164  32.0509410  27.3493862  42.6265306  31.0801496
  27.0658142  42.5324910  32.7977329  28.2215444  44.2385012  32.2219170
  28.7975405  44.3567168  33.1403687  28.8728573  44.5504323  31.4044970
  26.9792875  45.1378725  32.2795569  26.3951121  45.0187626  31.3653830
  26.3413033  44.8015386  33.0995938  27.3207620  46.6166516  32.4839915
  27.9816486  46.7377303  33.3437455  27.8466090  47.0105193  31.6137540
  26.1034114  47.4089769  32.7211581  25.6335298  47.0683986  33.5480122
  26.3521947  48.3795898  32.8525142  25.4855237  47.3262854  31.9254628
  28.4217061  40.3621642  32.1472185  27.9878232  39.9035858  31.0896735
  28.4078527  39.6974442  33.2987932  28.7896213  40.1611327  34.1161008
  27.8280031  38.3883692  33.5294032  27.0278005  38.2263179  32.8037957
  28.8931654  37.2835400  33.3092378  28.4325993  36.2957495  33.3282878
  29.3529679  37.3906752  32.3271137  30.2177277  37.3209741  34.5583464
  29.4196310  37.1304677  35.6132733  27.1496928  38.3935424  34.8963521
  27.1229994  39.4071453  35.5981524  26.6395187  37.2269847  35.2848359
  26.6634495  36.4490067  34.6398712  26.2835995  36.9189312  36.6568806
  26.8067426  37.6088895  37.3203012  24.7762909  37.0753305  36.8857779
  24.1997847  36.5206487  36.1483731  24.5021272  36.6853022  37.8649547
  24.4224562  38.4414357  36.8578750  23.4962107  38.5052792  37.0556584
  26.8386703  35.5397583  36.9938859  27.0770893  34.7224270  36.1046751
  27.0819648  35.2965758  38.2827455  26.8724578  36.0132410  38.9656472
  27.6751880  34.0640179  38.7708052  27.3022614  33.2405195  38.1574649
  29.2035016  34.1031593  38.6128983  29.6554883  33.2054376  39.0273786
  29.4944832  34.1602651  37.5640167  29.6405140  34.9609535  39.1233464
  27.2084861  33.7712629  40.1902011  26.9685821  34.6866449  40.9794875
  27.1129825  32.4730495  40.5038711  27.3675523  31.7952777  39.7944054
  26.8136572  31.9378885  41.8230353  26.0269094  32.5261940  42.2917598
  26.3468639  30.4580996  41.6910864  27.1443004  29.8895126  41.2081165
  26.0874475  29.8180828  43.0718827  25.7905335  28.7740735  42.9888424
  26.9673123  29.8329949  43.7140335  25.2907771  30.3496598  43.5894890
  25.0857382  30.3347611  40.7989459  24.2304992  30.7897082  41.3007539
  25.2201770  30.8973089  39.8764432  24.7436144  28.8951209  40.3903625
  23.9112290  28.8859746  39.6877844  25.5910998  28.4128456  39.9040159
  24.4516122  28.2862246  41.2452590  28.1198421  32.0228189  42.6242886
  29.1024280  31.3609644  42.2850785  28.1177445  32.8423277  43.6836535
  27.2676297  33.3411951  43.9101313  29.2540306  33.0096194  44.5798173
  30.1638479  33.0485077  43.9922323  29.0829683  34.3438596  45.3323264
  28.7727063  35.0940588  44.6048984  28.2732507  34.2863240  46.0615883
  30.2875321  34.9461606  45.9997523  31.4774127  34.3454794  46.2436054
  31.7263600  33.3277776  45.9895142  32.3216836  35.2230896  46.8867857
  33.2524961  34.9664525  47.1836332  31.7233889  36.4479409  47.0863748
  32.1398922  37.6373006  47.7047708  33.1070569  37.6844777  48.1802251
  31.2790624  38.7495066  47.7180285  31.5855262  39.6672384  48.1966403
  30.0129538  38.6589946  47.1107539  29.3417924  39.5043693  47.1181009
  29.6022920  37.4546935  46.5097541  28.6308048  37.4046709  46.0565309
  30.4326157  36.3117998  46.4948688  29.2714563  31.8166845  45.5461200
  28.2784675  31.5616391  46.2268373  30.3943136  31.0758971  45.5799346
  31.1551438  31.3495772  44.9676580  30.5932371  29.8640602  46.3878887
  29.7745435  29.1875283  46.1337011  31.9152903  29.1781456  45.9685159
  31.8825993  28.1315796  46.2744289  32.0274103  29.1755116  44.8837780
  33.0718641  29.7444389  46.5560582  33.2726001  30.5647646  46.1145974
  30.5373734  30.0950826  47.9157022  30.3907776  29.1369216  48.6731096
  30.6198031  31.3646952  48.3427130  30.7463001  32.0627585  47.6245764
  30.4805149  31.8838499  49.6990209  31.2579709  31.4360344  50.3209601
  30.7369017  33.4063158  49.5993543  31.7913085  33.5760624  49.3763649
  30.1919604  33.7744030  48.7264683  30.3211044  34.2994286  50.7856679
  29.2974443  34.1104601  51.1069077  30.9621480  34.1128368  51.6478857
  30.3959909  35.7701576  50.3858914  31.4774507  36.3621353  50.5951069
  29.3793316  36.2692247  49.8544953  29.1181292  31.5674759  50.3464858
  29.0736814  31.2188444  51.5252820  28.0223409  31.7197137  49.5824008
  28.1518000  32.0365563  48.6310349  26.6403936  31.6868505  50.0759437
  26.6201778  31.0938761  50.9912112  26.1823100  33.1202301  50.4558401
  25.2324343  33.0605565  50.9886685  26.8881571  33.5617141  51.1595076
  25.9971516  34.0990286  49.2862929  26.4425530  33.7795520  48.1610292
  25.3812237  35.1572677  49.5367881  25.6636556  30.9615036  49.1313677
  24.5220526  30.7197430  49.5220587  26.0865870  30.6303581  47.9001563
  27.0245629  30.8955849  47.6297289  25.2757508  29.9728812  46.8795261
  25.9520333  29.5707037  46.1251255  24.7577411  29.1178079  47.3167452
  24.2522994  30.8788916  46.1742996  23.3721726  30.3549120  45.4934801
  24.3474506  32.2102593  46.3320791  25.1044276  32.5740174  46.8996237
  23.4493784  33.1915501  45.7147100  22.4879116  32.7405675  45.4616758
  23.2250311  34.3543687  46.7007171  24.1650424  34.7603120  47.0641421
  22.6868205  35.1751756  46.2252158  22.2408571  33.7882754  48.1159047
  23.1198203  32.8719322  48.5328876  24.0844538  33.7709788  44.4410791
  25.3079907  33.8485891  44.3286516  23.2324710  34.1974198  43.4919414
  22.2428681  34.1162429  43.6719789  23.6215119  34.8428455  42.2350572
  24.5048761  34.3478368  41.8324159  22.4606251  34.7391955  41.1978632
  21.5762499  35.2128259  41.6286993  22.7923288  35.4803617  39.8808190
  22.0103238  35.3622987  39.1349167  22.9048199  36.5548171  40.0238861
  23.7212754  35.1058585  39.4495654  22.1000951  33.2647105  40.8936065
  22.9235075  32.7837846  40.3636174  21.9833437  32.7070674  41.8222001
  20.7977564  33.0863366  40.0986389  20.5335585  32.0308801  40.0311104
  19.9672590  33.6042999  40.5798116  20.8838559  33.4584797  39.0782672
  23.9258615  36.3239293  42.5155604  23.1822500  36.9940798  43.2327817
  25.0130555  36.8198798  41.9094092  25.5742313  36.1883926  41.3531083
  25.4709800  38.2031535  41.9752360  24.6566098  38.8224737  42.3511107
  26.6651586  38.3077700  42.9397684  27.4164865  37.5622326  42.6778496
  27.1587151  39.2751091  42.8348210  26.2901376  38.1354166  44.3913216
  26.3776502  36.8688605  44.9958539  26.7134398  36.0185025  44.4231336
  26.0442361  36.7159638  46.3519644  26.1445072  35.7483916  46.8082305
  25.6018621  37.8209294  47.1041973  25.2755515  37.6766942  48.4200645
  25.3805760  36.7874655  48.7465781  25.4897212  39.0825788  46.4922241
  25.1382621  39.9320811  47.0595840  25.8314040  39.2378293  45.1358185
  25.7324132  40.1979830  44.6596445  25.8548685  38.7026509  40.5791097
  26.3330325  37.8995001  39.7772388  25.7440481  40.0232832  40.3017829
  25.1397895  41.0370382  41.1716762  25.5420838  41.0099798  42.1841767
  24.0635183  40.8613928  41.2263292  25.4160295  42.3874125  40.5064105
  26.3110176  42.8314168  40.9420176  24.5983402  43.0966367  40.6354892
  25.6777533  42.0414338  39.0484875  26.3064590  42.7802234  38.5489507
  24.7339601  42.0024831  38.5039601  26.2887156  40.6367641  39.0877579
  25.9889481  40.0764760  38.2015640  27.8194405  40.6883885  39.1715376
  28.3763514  40.9294333  40.2435136  28.4872244  40.4365764  38.0398321
  27.9611483  40.2495382  37.1951939  29.9355611  40.3370098  37.9503707
  30.3496020  41.0181148  38.6917998  30.3933412  38.9170868  38.3165471
  31.4741950  38.8850719  38.4282798  29.9669914  38.5920752  39.2640192
  30.1023741  38.1909686  37.5572110  30.4649080  40.8332807  36.6056394
  29.7255838  40.9253080  35.6273722  31.7664685  41.1442678  36.5761732
  32.2902307  41.0514580  37.4382964  32.5348617  41.5077282  35.3907410
  31.9178346  41.4164091  34.4995113  33.0316323  42.9690732  35.5174764
  33.6180394  43.0869096  36.4298071  33.8681783  43.4369268  34.3125956
  34.1350543  44.4905128  34.4063601  34.7999051  42.8783840  34.2229071
  33.3181279  43.3166165  33.3792634  31.9190911  43.8374831  35.5978593
  31.4126760  43.6086480  36.3634946  33.7014682  40.5183321  35.2977380
  34.3791506  40.2828305  36.2983301  33.9594526  39.9659514  34.1015902
  33.3587268  40.2030573  33.3216451  35.0701717  39.0466581  33.8387749
  35.1247154  38.3096192  34.6424519  34.8287177  38.2982844  32.4966814
  34.7815892  39.0336863  31.6911779  35.9889082  37.3306276  32.1736453
  35.8335438  36.8292376  31.2219473  36.9496101  37.8378317  32.0912327
  36.0850907  36.5668606  32.9447521  33.4726354  37.5474721  32.5122858
  33.4339182  36.8607540  33.3576190  32.6608063  38.2589331  32.6675304
  33.1486224  36.7718352  31.2317531  32.1072635  36.4559529  31.2308026
  33.3110210  37.3797689  30.3432120  33.7602226  35.8741512  31.1477432
  36.3792868  39.8608371  33.7919658  36.5182902  40.7656261  32.9721823
  37.3231795  39.5375516  34.6861716  37.1345882  38.7670348  35.3162526
  38.6167568  40.2048431  34.8283721  38.5514877  41.2490591  34.5172356
  39.0141836  40.1381987  36.3104556  39.9921753  40.5901374  36.4851826
  38.2949252  40.6882137  36.9144761  39.0487371  39.1127440  36.6832003
  39.7265969  39.5042172  34.0282182  40.6579350  40.1700917  33.5787314
  39.6313418  38.1786590  33.8494806  38.8372544  37.7017403  34.2537572
  40.5753632  37.3445773  33.1094905  40.8494576  37.8939764  32.2067464
  41.8680671  37.1142630  33.9293989  42.6421486  36.6922798  33.2870211
  42.2667346  38.0548192  34.3101970  41.6749483  36.2257052  35.0126100
  41.4518628  35.3725667  34.6711577  39.8874779  36.0560290  32.6487888
  38.9204661  35.6240764  33.2732294  40.4121269  35.4331656  31.5816999
  41.2104050  35.8519024  31.1255841  39.9994112  34.1216330  31.0810554
  39.4356364  33.6119903  31.8627511  39.0628342  34.2195232  29.8376656
  39.6361147  34.6566389  29.0183071  38.6169261  32.8088884  29.3989407
  37.9102997  32.8295093  28.5741596  39.4548891  32.1978215  29.0654601
  38.1386909  32.2914906  30.2282582  37.8298062  35.1263766  30.0678652
  37.2081504  34.7163358  30.8625706  38.1550134  36.1071540  30.4122238
  36.9717500  35.3697670  28.8168473  36.2018347  36.1116630  29.0202576
  37.5771704  35.7365334  27.9878965  36.4547706  34.4694117  28.4880027
  41.2603033  33.2809300  30.8274952  42.1783370  33.7381914  30.1474254
  41.2630403  32.0389207  31.3330399  40.4514649  31.7476556  31.8640164
  42.2067822  30.9798609  30.9933744  43.0301314  31.3612567  30.3861690
  42.7941003  30.3860310  32.3035696  43.3171591  31.1764616  32.8443024
  41.9824748  30.0667312  32.9585625  43.7678032  29.2018966  32.1582097
  43.9471493  28.6867913  31.0315210  44.3365793  28.8268568  33.2063571
  41.4068634  29.9589377  30.1719715  40.6877782  29.1307137  30.7296636
  41.5298939  30.0426960  28.8383917  42.1318251  30.7602835  28.4632277
  40.7907385  29.2216321  27.8776044  39.7331472  29.2151828  28.1515534
  40.9575580  29.8358093  26.4714481  42.0097610  30.0325968  26.2634565
  40.6368048  29.1222566  25.7096831  40.1438538  31.0973107  26.2443891
  40.7714085  32.3599052  26.1834045  41.8417323  32.4424021  26.3068919
  40.0020303  33.5192579  25.9634053  40.4837402  34.4856657  25.9223389
  38.6060848  33.4218139  25.8037503  38.0161297  34.3114062  25.6401578
  37.9770923  32.1635106  25.8654544  36.9055765  32.0891275  25.7495661
  38.7447057  31.0038620  26.0878616  38.2557596  30.0420101  26.1387199
  41.2630658  27.7590246  27.8297393  40.4743774  26.8940739  27.4556098
  42.5169279  27.4667243  28.2190214  43.1008272  28.2161991  28.5654965
  43.0806832  26.1136350  28.2246323  42.7800190  25.6051026  27.3059339
  44.6233989  26.2112905  28.2829884  44.9210735  27.1817613  28.6852239
  45.0522950  25.4752750  28.9641370  45.2390808  25.9968606  26.8909333
  45.2698253  24.9307527  26.6632499  44.5842860  26.4465841  26.1427578
  46.6279073  26.6215809  26.7226933  46.5604039  27.6839772  26.9616018
  47.3307185  26.1863801  27.4343376  47.1487957  26.4564826  25.2875731
  47.4167634  25.4159189  25.0994332  46.3758085  26.7240903  24.5666079
  48.3147879  27.3167162  25.0372824  48.0512514  28.2848391  25.1479194
  49.0487144  27.0916741  25.6945653  48.6504297  27.1655313  24.0968694
  42.5530511  25.2534710  29.3817871  42.4286305  24.0407977  29.2150659
  42.2067792  25.8730299  30.5206513  42.3672893  26.8696126  30.5917462
  41.5642860  25.2061518  31.6547523  41.7255601  24.1283313  31.6159891
  42.1836688  25.7463028  32.9592015  42.0197054  26.8212951  33.0525428
  41.6860835  25.2842453  33.8131164  43.6898167  25.4386971  33.0335619
  43.8593600  24.4156171  32.6973545  44.2316110  26.0760696  32.3328536
  44.2862022  25.5893080  34.4360806  44.1098064  26.5988210  34.8075440
  43.8113549  24.9081975  35.1422735  45.7365112  25.3552095  34.3996407
  46.2999496  26.1890619  34.3104029  46.3481045  24.1566118  34.4161093
  45.6518454  23.0123989  34.4857246  44.6433170  23.0432149  34.5340031
  46.1216665  22.1192544  34.4943810  47.6840099  24.1056407  34.3527954
  48.2237241  24.9577702  34.3003285  48.1652149  23.2180536  34.3621725
  40.0420665  25.4371261  31.6675888  39.3477075  24.7903146  32.4505100
  39.5302577  26.3447377  30.8146927  40.1853883  26.8199937  30.2107683
  38.1230110  26.7210754  30.6406102  38.1460725  27.4935927  29.8749163
  37.2464636  25.5462714  30.1349332  37.2385387  24.7492307  30.8783902
  36.2055179  25.8683375  30.0561195  37.6704201  24.9513540  28.7736283
  38.7398427  24.7422085  28.7584473  37.1732995  23.9887213  28.6502007
  37.3149431  25.8013022  27.5443968  36.9998194  27.0019088  27.7080915
  37.3576241  25.2200621  26.4389881  37.5532940  27.4273762  31.8830218
  36.3857021  27.2505871  32.2331629  38.4023932  28.2260688  32.5437144
  39.3264821  28.3453471  32.1500669  38.1013750  29.0065060  33.7363492
  37.0527462  28.8714067  33.9977336  38.9637971  28.5341515  34.9370937
  38.6869451  29.1325665  35.8057009  38.7508182  27.0662623  35.3261272
  39.3075748  26.8185888  36.2299474  37.6978427  26.8662488  35.5240194
  39.0766986  26.3867225  34.5403813  40.3408906  28.7746546  34.7200941
  40.6353586  28.2283269  34.0082657  38.2763962  30.4985460  33.4387485
  38.8144864  30.9028397  32.4084910  37.7858058  31.3121043  34.3719178
  37.3391402  30.8888844  35.1765598  37.8191911  32.7620386  34.3648552
  38.7756460  33.0693103  33.9445254  36.6774002  33.3178077  33.4870721
  36.7039152  34.4045498  33.4573325  36.7852902  32.9686088  32.4608826
  35.0459798  32.8201971  34.1135929  35.2797334  31.5052006  34.0817762
  37.7954240  33.2651811  35.8042804  37.2189979  32.6118972  36.6682752
  38.3705827  34.4467914  36.0521019  38.8093069  34.9401236  35.2859723
  38.1760309  35.1797303  37.2974131  37.8465454  34.5208125  38.0991697
  39.4987626  35.8555901  37.7386280  39.8355388  36.5196530  36.9416015
  39.3313768  36.7130362  39.0100155  40.2890147  37.1364074  39.3116702
  38.6503645  37.5508994  38.8576330  38.9508495  36.1199906  39.8422612
  40.6035536  34.8087039  37.9761635  41.5340683  35.2832144  38.2883112
  40.3156729  34.0981242  38.7522280  40.8246368  34.2387926  37.0735067
  37.1018712  36.2316073  37.0023727  37.2372382  37.0043279  36.0540523
  36.0541886  36.2601550  37.8365029  36.0195377  35.5773668  38.5831344
  35.0177563  37.2859158  37.8379293  35.1443197  37.9455245  36.9809719
  33.6076288  36.6425683  37.7453144  32.9081805  37.4664907  37.6225590
  33.4558579  35.7899666  36.4785698  32.4128449  35.5178205  36.3260428
  33.7845755  36.3351121  35.5949885  34.0363682  34.8681656  36.5374227
  33.1488089  35.8515932  38.9900636  32.1646877  35.4119542  38.8297985
  33.8377952  35.0403207  39.2221604  33.0651910  36.4826933  39.8747413
  35.1817010  38.1226455  39.1124765  35.5241604  37.5823660  40.1629881
  34.9224960  39.4317068  39.0107005  34.6676770  39.7920347  38.0994891
  34.8576448  40.3740577  40.1251363  35.2431397  39.9296237  41.0416346
  35.6906621  41.6405441  39.7899492  35.3427609  42.0415627  38.8350346
  35.5432461  42.7563944  40.8456739  36.1940409  43.5998017  40.6168919
  34.5269849  43.1474508  40.8939351  35.8082069  42.3959635  41.8403067
  37.1819068  41.2992598  39.6253983  37.7445856  42.1592151  39.2622187
  37.6209775  40.9930553  40.5736497  37.3371492  40.4845017  38.9201550
  33.3773624  40.7235808  40.2999804  32.7555765  41.2396214  39.3723434
  32.8288075  40.4582719  41.4949732  33.4203042  40.0619544  42.2137013
  31.4421145  40.7397238  41.8583758  30.7959229  40.3931917  41.0522859
  31.1008521  39.9682240  43.1468280  31.7954506  40.2289473  43.9471187
  30.1038368  40.2431026  43.4955976  31.1136806  38.4659319  42.9400356
  32.0902809  37.6640113  43.5659885  32.8123363  38.1040873  44.2381709
  32.1377150  36.2812550  43.3033154  32.8848781  35.6759320  43.7923270
  31.2189968  35.7004573  42.4061550  31.2831022  34.3724155  42.1117582
  31.8138301  33.8633985  42.7127071  30.2273502  36.4951857  41.8027605
  29.5079267  36.0513631  41.1303854  30.1720701  37.8736710  42.0724478
  29.4174106  38.4798663  41.5938305  31.2622961  42.2531703  42.0429884
  31.9512322  42.8792256  42.8503885  30.3678864  42.8232212  41.2199464
  29.8003053  42.1977455  40.6627015  30.2072090  44.2498811  40.9402889
  31.1837567  44.6789038  40.7053883  29.2693724  44.3881568  39.7092454
  28.3418145  43.8374700  39.8753940  28.9238243  45.8396770  39.3274616
  28.3357916  45.8717719  38.4099397  28.3314968  46.3338860  40.0982252
  29.8242199  46.4324275  39.1660936  29.9149551  43.8280712  38.5802777
  30.0789496  42.9144208  38.7547251  29.6125983  44.9634498  42.1632716
  28.4436147  44.7660187  42.4961508  30.4344662  45.7946439  42.8217049
  31.3781545  45.8986365  42.4791672  30.0801618  46.5420759  44.0268786
  30.7373997  47.4084261  44.0938603  29.0641224  46.9302159  43.9428770
  30.2056369  45.7418299  45.3311958  29.8072816  46.2499595  46.3787374
  30.7475512  44.5120251  45.2778076  31.0285415  44.1607877  44.3720098
  30.9243135  43.6103713  46.4207802  30.4412890  44.0180333  47.3104408
  30.2621336  42.2572665  46.0976529  30.7128441  41.8261676  45.2067613
  30.4507043  41.5498730  46.9047796  28.7596101  42.3553233  45.9071670
  28.2135766  42.4489637  44.6106104  28.8563582  42.4058575  43.7449646
  26.8314719  42.6473215  44.4364042  26.4263157  42.7499382  43.4414749
  25.9823495  42.7144002  45.5570221  24.6399347  42.8844126  45.3810124
  24.1563553  42.8926231  46.1933483  26.5185436  42.5877149  46.8531038
  25.8731004  42.6340812  47.7176147  27.9051242  42.4119521  47.0279685
  28.3140755  42.3388224  48.0255656  32.4074745  43.4175925  46.7872714
  32.6971521  42.7492315  47.7804489  33.3378860  44.0228448  46.0248213
  33.0094656  44.5352591  45.2199750  34.7634422  44.1535852  46.3410922
  35.2106118  44.8267247  45.6090651  34.8636415  44.6449395  47.3105127
  35.5875023  42.8569058  46.3608584  36.7180633  42.8740466  46.8444014
  35.0245416  41.7470698  45.8650033  34.0988448  41.8327429  45.4694941
  35.5958119  40.4031564  45.8934468  36.6344465  40.4478024  46.2266104
  34.7973917  39.5107579  46.8643660  33.7304935  39.6999947  46.7406540
  34.9446065  38.4546448  46.6319095  35.2069231  39.6982721  48.3238465
  36.2585054  39.2129207  48.7334302  34.3860875  40.3929565  49.1129045
  33.5492193  40.8135174  48.7335378  34.6217595  40.5218185  50.0855701
  35.6366388  39.7904085  44.4983231  34.8800471  40.1851420  43.6106360
  36.5157020  38.7914338  44.3437318  37.0595810  38.5123500  45.1478698
  36.7189390  38.0186957  43.1293816  35.8798109  38.2207322  42.4685811
  38.0195437  38.4584297  42.4260472  38.0130286  38.0791159  41.4036717
  38.0241793  39.5440665  42.3369437  39.3147827  37.9861671  43.1221427
  39.3254959  38.3269086  44.1578056  39.3482522  36.8969628  43.1627356
  40.5808593  38.4612215  42.4073942  41.4491483  37.9278223  42.7942615
  40.5162565  38.2420926  41.3434421  40.7977221  39.8963533  42.6148051
  40.2783116  40.3156086  43.3737344  41.6377281  40.6675249  41.9065733
  42.3854481  40.1589832  40.9161127  42.3248045  39.1763899  40.6915154
  43.0136791  40.7493937  40.3888554  41.7298858  41.9706425  42.1990598
  41.1742973  42.3684815  42.9425459  42.3562944  42.5684427  41.6796812
  36.6714943  36.5221103  43.4310541  36.8433710  36.0956008  44.5740209
  36.4581836  35.7341175  42.3717596  36.3168968  36.1705058  41.4700473
  36.3462040  34.2878668  42.4221740  37.0849248  33.9107735  43.1328090
  34.9477530  33.9134979  42.9418035  34.8530283  34.2770700  43.9669496
  34.2003868  34.4538332  42.3591032  34.6024571  32.4195868  42.8755732
  34.2770921  32.1328162  41.8746580  35.4764782  31.8124861  43.1130577
  33.5261376  32.0895597  43.8967354  32.3440102  32.0922163  43.5020067
  33.8981017  31.8932596  45.0713664  36.6853245  33.6801081  41.0652213
  36.2634367  34.2112137  40.0371812  37.3821242  32.5324617  41.0731561
  37.6793615  32.1485623  41.9581556  37.5525524  31.6978285  39.8927703
  37.7573398  32.3424527  39.0410528  38.7605252  30.7576398  40.0670433
  39.6452306  31.3731293  40.2404271  38.6417145  30.1442741  40.9611152
  38.9935744  29.8401911  38.8455455  38.3390776  28.9681058  38.8807871
  38.7450687  30.3727336  37.9260715  40.4490669  29.3957268  38.7301541
  40.7349083  28.2589081  39.1629195  41.2508501  30.2086424  38.2191492
  36.2633340  30.8909117  39.6705713  35.8264728  30.1401162  40.5430593
  35.6693917  31.0825910  38.4913225  36.1262062  31.7156409  37.8453292
  34.5168204  30.3698874  37.9663818  34.0632293  29.7301583  38.7239727
  33.5084594  31.4167198  37.4382018  34.0260731  32.1243617  36.7898718
  32.7622240  30.9387291  36.7992881  32.7840928  32.2138701  38.5385610
  33.5106065  32.6601270  39.2189238  32.2404562  33.0406406  38.0805809
  31.7724699  31.3845162  39.3314774  31.1745609  30.4437848  38.8121015
  31.5617928  31.7397454  40.5957959  32.0613418  32.5187970  41.0003678
  30.8860776  31.2415662  41.1618811  34.9777566  29.5180305  36.7812605
  35.9049319  29.8977607  36.0676297  34.2640964  28.4152829  36.5076516
  33.5284819  28.1476502  37.1495356  34.2908160  27.7620854  35.1977207
  35.3170893  27.6647968  34.8419693  33.6340775  26.3638045  35.2563557
  32.5752420  26.4536958  35.4980413  33.6758902  25.8994456  34.2693321
  34.3074246  25.4053725  36.2417535  35.5075868  25.1589316  36.1529370
  33.5401821  24.8827821  37.1999890  32.5560030  25.1290357  37.2531375
  33.9464084  24.2610145  37.8827160  33.4660136  28.6335569  34.2393072
  32.4288290  29.1714103  34.6349771  33.9112917  28.7600786  32.9777261
  34.7689954  28.2854816  32.7203394  33.2147346  29.5081771  31.9245486
  33.1154480  30.5424667  32.2550696  34.0285662  29.4574481  30.6164440
  34.3368771  28.4237587  30.4512424  33.3935209  29.7136007  29.7655102
  35.2687054  30.3690776  30.5663574  35.8371724  30.2397331  31.4883195
  36.1674483  29.9425357  29.3955690  37.1223737  30.4623450  29.4043306
  36.3861042  28.8782708  29.4462127  35.6900457  30.1306701  28.4341985
  34.8841046  31.8525409  30.4260866  35.7663165  32.4879579  30.3700131
  34.3050416  32.0212488  29.5178082  34.2859989  32.2014428  31.2652934
  31.7962909  28.9776256  31.6582129  30.8988618  29.7688817  31.3763678
  31.5954722  27.6553383  31.8007830  32.3925960  27.0916190  32.0595012
  30.3255348  26.9453219  31.6548766  29.9124292  27.1994952  30.6769002
  30.6254596  25.4293393  31.6809131  29.7254836  24.8650868  31.4341087
  31.3665300  25.1750906  30.9228225  31.0942581  24.9837289  32.9432222
  30.4128670  25.1099869  33.5901968  29.2755410  27.3066424  32.7234038
  28.0824100  27.1584059  32.4602965  29.7095302  27.7806188  33.9033575
  30.7050301  27.8942020  34.0352127  28.8496419  28.1241240  35.0396749
  27.9134156  27.5634831  34.9851954  29.5673337  27.7643472  36.3666272
  30.4995131  28.3264518  36.4515448  28.9565450  28.0568624  37.2207560
  29.8828883  26.2716086  36.5382124  29.2484846  25.4462772  35.8455479
  30.7575959  25.9744892  37.3799419  28.4732096  29.6163318  35.0692653
  27.6587916  30.0003751  35.9087408  28.9982773  30.4509138  34.1512861
  29.6498392  30.0794358  33.4743222  28.6070181  31.8564756  34.0231406
  28.6067991  32.3198037  35.0118671  29.5730141  32.6148874  33.0937896
  29.5753002  32.1400979  32.1122298  29.1751662  33.6196628  32.9356460
  31.0292372  32.7532146  33.5775806  31.4980089  31.7696316  33.5606479
  31.7877422  33.6620333  32.5985281  32.7939389  33.8882422  32.9389522
  31.8732024  33.1932153  31.6196904  31.2750489  34.6150667  32.4694586
  31.1478770  33.2896074  35.0129200  32.1937335  33.4262359  35.2858501
  30.6406640  34.2493213  35.1245814  30.7270656  32.5959725  35.7405665
  27.1954931  31.9708816  33.4291587  26.8565605  31.3018205  32.4518850
  26.3914028  32.8389045  34.0503706  26.7772287  33.3586825  34.8289547
  25.0055329  33.1331819  33.7190712  24.5653898  32.3340187  33.1209213
  24.2162437  33.3199895  35.0415381  24.5302286  34.2460635  35.5229499
  23.1578658  33.4609506  34.8155575  24.3553933  32.1738217  36.0708260
  25.4097901  32.0344635  36.3098672  23.6641133  32.5449223  37.3905957
  23.7602647  31.7459652  38.1241306  24.1086775  33.4408301  37.8236337
  22.6008773  32.7357940  37.2436046  23.8202031  30.8388970  35.5302841
  23.9067324  30.0520647  36.2806831  22.7703158  30.9168354  35.2496221
  24.3804021  30.5090052  34.6548324  24.9353145  34.4569574  32.9440371
  25.8809991  35.2488331  32.9391782  23.7639902  34.7113261  32.3385637
  23.0473765  34.0030429  32.4040596  23.3636758  35.9823519  31.7341493
  24.0557902  36.1828144  30.9167378  21.9364269  35.7994784  31.1681079
  21.9281905  35.0274883  30.3981375  21.2581375  35.4645817  31.9546273
  21.4027457  36.9867396  30.6147109  21.8940825  37.2063675  29.8377233
  23.4006584  37.1192902  32.7810158  23.0065853  36.8755714  33.9224432
  23.8127699  38.3579503  32.4225478  24.2961518  38.7526028  31.0972564
  23.6058892  38.4795615  30.2998757  25.2507699  38.2600888  30.9082846
  24.4913605  40.2681445  31.1529065  23.5999938  40.7611859  30.7632688
  25.3417990  40.6074066  30.5620389  24.6311107  40.5875767  32.6318744
  24.3168463  41.6056716  32.8684577  25.6745383  40.5007978  32.9287265
  23.8216271  39.5010108  33.3502947  24.3515924  39.2181967  34.2600617
  22.4269933  40.0025929  33.7831066  22.3426130  40.8301436  34.6884622
  21.3451594  39.4700349  33.1867953  21.5026596  38.8014510  32.4467667
  19.9495588  39.6995143  33.5671838  19.8031812  40.7653588  33.7516132
  19.0325331  39.2534685  32.3825758  19.2627605  38.2096920  32.1618114
  17.5241097  39.3247087  32.7210437  16.9028725  39.0351061  31.8754529
  17.2482055  38.6460386  33.5280813  17.2332427  40.3324881  33.0158692
  19.3323532  40.0781596  31.1026800  19.0424558  41.1181038  31.2576432
  20.4038258  40.0963976  30.9084639  18.6659290  39.5452114  29.8252721
  19.0180739  40.0947883  28.9523458  18.9028323  38.4922208  29.6672415
  17.5821602  39.6492666  29.8506623  19.5954696  38.9354763  34.8675017
  18.7223794  39.3861683  35.6077930  20.2731801  37.8094916  35.1639575
  21.0045205  37.5130792  34.5322654  20.0413980  36.9767015  36.3473690
  18.9707065  36.8273909  36.5007151  20.7424975  35.6087933  36.1557111
  21.8184474  35.7182692  36.0183509  20.5992425  34.9847119  37.0384406
  20.0780864  34.7096867  34.7284598  20.8212371  33.6114135  34.8972886
  20.6725415  37.6560859  37.5704012  21.8916166  37.7692354  37.6401440
  19.8561710  38.1087529  38.5331648  18.8608625  38.0303609  38.3891627
  20.3042180  38.7933620  39.7538771  21.3355727  38.4972204  39.9604989
  20.3199898  40.3302064  39.5601908  19.3224907  40.6682047  39.2772091
  20.5400367  40.8131621  40.5134244  21.3481547  40.8311703  38.5226657
  22.3461360  40.4654187  38.7706114  21.1134794  40.4513629  37.5281956
  21.3799922  42.3544992  38.4375208  22.3129321  42.9424078  39.0274400
  20.4659158  42.9079360  37.7882321  19.5590409  38.3187393  41.0149264
  19.8049394  38.8462268  42.0988986  18.6796771  37.3111066  40.8894609
  18.5482555  36.9052522  39.9745284  17.9117221  36.7434822  41.9869962
  18.1496995  37.2728793  42.9096045  16.8470212  36.8430852  41.7758286
  18.1622561  35.6885978  42.0990303  26.0174501  36.8662898  53.5122410
  42.5283123  25.1962094  38.1286976  36.4780212  27.7502544  24.7180883
  20.4780212  44.7502544  40.7180883  29.1088283  35.9314364  57.8233910
  28.2798189  36.1957536  56.6348579  27.2523790  36.2093164  56.9678358
  28.4693458  35.3915809  55.9377706  28.5919061  37.1536761  56.2429153
  29.7479436  35.7279946  58.7377756  32.0401373  39.2984707  56.5236652
  31.2111280  39.5627880  55.3351322  30.1836880  39.5763507  55.6681100
  31.4006549  38.7586152  54.6380448  31.5232152  40.5207105  54.9431895
  32.6792526  39.0950290  57.4380498  34.9714464  42.6655050  55.2239394
  34.1424371  42.9298223  54.0354064  33.1149971  42.9433850  54.3683842
  34.3319640  42.1256495  53.3383191  34.4545243  43.8877448  53.6434637
  35.6105617  42.4620633  56.1383240  28.6593055  29.4682660  56.6995949
  27.8302961  29.7325832  55.5110619  26.8028562  29.7461460  55.8440397
  28.0198230  28.9284105  54.8139746  28.1423833  30.6905057  55.1191192
  29.2984208  29.2648242  57.6139795  40.3845418  42.9364032  51.5006918
  39.5555324  43.2007205  50.3121587  38.5280925  43.2142832  50.6451366
  39.7450594  42.3965477  49.6150714  39.8676196  44.1586430  49.9202161
  41.0236571  42.7329615  52.4150763  31.1410918  26.3721299  54.2760731
  30.3120824  26.6364471  53.0875400  29.2846425  26.6500099  53.4205179
  30.5016093  25.8322744  52.3904527  30.6241696  27.5943696  52.6955974
  31.7802071  26.1686881  55.1904576  37.0037099  33.1061985  51.6766215
  36.1747005  33.3705157  50.4880885  35.1472606  33.3840785  50.8210663
  36.3642275  32.5663430  49.7910011  36.4867878  34.3284383  50.0961458
  37.6428252  32.9027567  52.5910061  39.9350190  36.4732328  50.3768957
  39.1060096  36.7375501  49.1883627  38.0785697  36.7511128  49.5213405
  39.2955366  35.9333773  48.4912753  39.4180968  37.6954726  48.7964200
  40.5741343  36.2697911  51.2912803  42.8663281  39.8402671  49.0771700
  42.0373187  40.1045844  47.8886369  41.0098788  40.1181471  48.2216147
  42.2268457  39.3004116  47.1915496  42.3494059  41.0625069  47.4966943
  43.5054434  39.6368254  49.9915545  45.7976372  43.2073015  47.7774442
  44.9686278  43.4716187  46.5889111  43.9411879  43.4851815  46.9218890
  45.1581547  42.6674460  45.8918238  45.2807150  44.4295412  46.1969685
  46.4367525  43.0038597  48.6918287  36.5541871  26.6430281  50.5528255
  35.7251778  26.9073453  49.3642924  34.6977378  26.9209081  49.6972702
  35.9147047  26.1031726  48.6672051  36.0372650  27.8652678  48.9723498
  37.1933024  26.4395863  51.4672100  39.4854962  30.0100624  49.2530997
  38.6564868  30.2743796  48.0645666  37.6290469  30.2879424  48.3975445
  38.8460138  29.4702069  47.3674793  38.9685740  31.2323021  47.6726240
  40.1246115  29.8066206  50.1674842  42.4168053  33.3770967  47.9533739
  41.5877959  33.6414139  46.7648408  40.5603560  33.6549767  47.0978187
  41.7773229  32.8372412  46.0677535  41.8998831  34.5993365  46.3728982
  43.0559206  33.1736550  48.8677584  45.3481144  36.7441310  46.6536481
  44.5191050  37.0084483  45.4651150  43.4916651  37.0220110  45.7980929
  44.7086319  36.2042755  44.7680277  44.8311922  37.9663708  45.0731724
  45.9872297  36.5406893  47.5680326  49.8621642  24.0886884  40.6828083
  49.0331548  24.3530056  39.4942753  48.0057149  24.3665684  39.8272531
  49.2226817  23.5488329  38.7971879  49.3452420  25.3109281  39.1023326
  50.5012795  23.8852466  41.5971929  52.3439504  20.9925523  38.2592865
  51.5149411  21.2568695  37.0707534  50.4875012  21.2704323  37.4037313
  51.7044680  20.4526968  36.3736661  51.8270283  22.2147920  36.6788108
  52.9830658  20.7891105  39.1736710  25.9789108  43.5340061  53.8260692
  25.1499015  43.7983234  52.6375362  24.1224615  43.8118862  52.9705140
  25.3394284  42.9941507  51.9404488  25.4619887  44.7562459  52.2455935
  26.6180261  43.3305644  54.7404538  28.9102199  46.9010405  52.5263434
  28.0812106  47.1653577  51.3378104  27.0537706  47.1789205  51.6707882
  28.2707375  46.3611850  50.6407230  28.3932978  48.1232802  50.9458677
  29.5493352  46.6975987  53.4407280  31.8415290  50.2680748  51.2266177
  31.0125196  50.5323920  50.0380846  29.9850797  50.5459548  50.3710624
  31.2020466  49.7282193  49.3409973  31.3246068  51.4903145  49.6461420
  32.4806443  50.0646330  52.1410022  22.5980790  33.7038014  54.0019989
  21.7690696  33.9681186  52.8134659  20.7416297  33.9816814  53.1464437
  21.9585965  33.1639459  52.1163785  22.0811568  34.9260412  52.4215232
  23.2371943  33.5003597  54.9163835  37.2546244  50.5389730  47.5033700
  36.4256150  50.8032902  46.3148369  35.3981751  50.8168530  46.6478148
  36.6151419  49.9991175  45.6177496  36.7377022  51.7612128  45.9228943
  37.8937397  50.3355313  48.4177546  22.1485562  27.2406310  52.8782029
  21.3195468  27.5049482  51.6896698  20.2921069  27.5185110  52.0226477
  21.5090737  26.7007755  50.9925825  21.6316340  28.4628707  51.2977272
  22.7876715  27.0371892  53.7925874  39.7364107  47.4428369  45.0798482
  38.9074013  47.7071541  43.8913151  37.8799614  47.7207169  44.2242930
  39.0969282  46.9029814  43.1942278  39.2194885  48.6650767  43.4993725
  40.3755260  47.2393952  45.9942327  24.6303425  24.1444949  50.4546810
  23.8013331  24.4088121  49.2661479  22.7738932  24.4223749  49.5991258
  23.9908600  23.6046394  48.5690606  24.1134203  25.3667346  48.8742053
  25.2694578  23.9410531  51.3690656  45.1495060  47.7137351  41.3566005
  44.3204967  47.9780523  40.1680675  43.2930567  47.9916151  40.5010453
  44.5100236  47.1738796  39.4709801  44.6325839  48.9359749  39.7761248
  45.7886213  47.5102934  42.2709851  30.0434378  24.4153931  46.7314334
  29.2144285  24.6797103  45.5429003  28.1869885  24.6932731  45.8758782
  29.4039554  23.8755376  44.8458130  29.5265157  25.6376328  45.1509577
  30.6825531  24.2119513  47.6458179  47.6312923  44.6175990  38.9330787
  46.8022830  44.8819162  37.7445456  45.7748430  44.8954790  38.0775235
  46.9918099  44.0777435  37.0474583  47.1143702  45.8398388  37.3526030
  48.2704076  44.4141573  39.8474632  32.5252241  21.3192570  44.3079115
  31.6962148  21.5835742  43.1193785  30.6687748  21.5971370  43.4523563
  31.8857417  20.7794015  42.4222911  32.0083020  22.5414967  42.7274358
  33.1643394  21.1158152  45.2222961  35.4565332  24.6862913  43.0081857
  34.6275238  24.9506085  41.8196527  33.6000839  24.9641713  42.1526305
  34.8170508  24.1464358  41.1225653  34.9396110  25.9085311  41.4277100
  36.0956485  24.4828495  43.9225703  47.1817695  38.1544286  37.8092826
  46.3527602  38.4187458  36.6207495  45.3253202  38.4323086  36.9537274
  46.5422871  37.6145731  35.9236622  46.6648474  39.3766683  36.2288069
  47.8208848  37.9509868  38.7236671  37.9383195  21.5901552  40.5846639
  37.1093101  21.8544724  39.3961308  36.0818702  21.8680352  39.7291087
  37.2988371  21.0502997  38.6990435  37.4213973  22.8123949  39.0041882
  38.5774348  21.3867134  41.4990484  46.7322467  31.6912581  36.6854865
  45.9032374  31.9555754  35.4969535  44.8757974  31.9691381  35.8299313
  46.0927643  31.1514026  34.7998661  46.2153246  32.9134979  35.1050108
  47.3713620  31.4878164  37.5998711  40.4201058  18.4940191  38.1611420
  39.5910964  18.7583363  36.9726090  38.5636565  18.7718991  37.3055868
  39.7806234  17.9541636  36.2755216  39.9031836  19.7162588  36.5806663
  41.0592211  18.2905773  39.0755266  45.8332012  18.7649173  34.4378944
  45.0041918  19.0292345  33.2493613  43.9767519  19.0427973  33.5823392
  45.1937187  18.2250618  32.5522740  45.3162790  19.9871570  32.8574187
  46.4723165  18.5614755  35.3522789  51.6958193  25.4989859  31.8384428
  50.8668099  25.7633032  30.6499098  49.8393700  25.7768659  30.9828876
  51.0563369  24.9591304  29.9528224  51.1788972  26.7212257  30.2579671
  52.3349346  25.2955442  32.7528274  51.2462965  19.0358155  30.7146468
  50.4172872  19.3001327  29.5261137  49.3898472  19.3136955  29.8590915
  50.6068141  18.4959600  28.8290264  50.7293744  20.2580553  29.1341710
  51.8854118  18.8323738  31.6290313  54.1776056  22.4028498  29.4149210
  53.3485962  22.6671671  28.2263879  52.3211563  22.6807298  28.5593658
  53.5381232  21.8629943  27.5293006  53.6606834  23.6250896  27.8344453
  54.8167209  22.1994081  30.3293055  19.4681616  41.3063712  50.0046771
  18.6391522  41.5706884  48.8161441  17.6117123  41.5842512  49.1491219
  18.8286791  40.7665157  48.1190568  18.9512394  42.5286109  48.4242014
  20.1072769  41.1029294  50.9190617  22.3994706  44.6734055  48.7049514
  21.5704613  44.9377227  47.5164183  20.5430213  44.9512855  47.8493962
  21.7599882  44.1335500  46.8193310  21.8825485  45.8956452  47.1244757
  23.0385859  44.4699637  49.6193359  25.3307797  48.0404398  47.4052256
  24.5017703  48.3047570  46.2166925  23.4743304  48.3183198  46.5496704
  24.6912973  47.5005843  45.5196052  24.8138576  49.2626796  45.8247499
  25.9698950  47.8369981  48.3196101  28.2620888  51.4074741  46.1054998
  27.4330794  51.6717914  44.9169667  26.4056395  51.6853541  45.2499446
  27.6226064  50.8676186  44.2198794  27.7451666  52.6297139  44.5250241
  28.9012041  51.2040324  47.0198843  33.6751842  51.6783723  42.3822522
  32.8461748  51.9426896  41.1937191  31.8187349  51.9562523  41.5266969
  33.0357017  51.1385168  40.4966318  33.1582620  52.9006121  40.8017765
  34.3142995  51.4749306  43.2966367  18.5691160  28.3800303  47.7570850
  17.7401066  28.6443476  46.5685519  16.7126667  28.6579103  46.9015298
  17.9296335  27.8401748  45.8714646  18.0521938  29.6022701  46.1766093
  19.2082313  28.1765886  48.6714695  36.1569705  48.5822362  39.9587303
  35.3279611  48.8465535  38.7701972  34.3005212  48.8601162  39.1031751
  35.5174880  48.0423807  38.0731099  35.6400483  49.8044760  38.3782546
  36.7960858  48.3787945  40.8731148  21.0509023  25.2838942  45.3335632
  20.2218929  25.5482114  44.1450301  19.1944530  25.5617742  44.4780079
  20.4114198  24.7440387  43.4479428  20.5339801  26.5061340  43.7530875
  21.6900176  25.0804525  46.2479477  38.6387567  45.4861001  37.5352084
  37.8097474  45.7504174  36.3466754  36.7823075  45.7639801  36.6796532
  37.9992743  44.9462446  35.6495881  38.1218346  46.7083399  35.9547327
  39.2778721  45.2826584  38.4495930  23.5326885  22.1877581  42.9100413
  22.7036792  22.4520753  41.7215082  21.6762392  22.4656381  42.0544861
  22.8932061  21.6479026  41.0244209  23.0157664  23.4099979  41.3295656
  24.1718038  21.9843164  43.8244258  44.0518521  45.7569983  33.8119608
  43.2228427  46.0213156  32.6234277  42.1954028  46.0348783  32.9564056
  43.4123697  45.2171428  31.9263404  43.5349300  46.9792381  32.2314851
  44.6909674  45.5535566  34.7263453  46.5336384  42.6608622  31.3884390
  45.7046290  42.9251795  30.1999059  44.6771891  42.9387422  30.5328837
  45.8941560  42.1210067  29.5028186  46.0167162  43.8831020  29.8079633
  47.1727537  42.4574205  32.3028235  31.4275702  19.3625202  36.7632718
  30.5985608  19.6268374  35.5747387  29.5711209  19.6404002  35.9077166
  30.7880878  18.8226647  34.8776514  30.9106480  20.5847600  35.1827961
  32.0666855  19.1590785  37.6776563  46.0841156  36.1976918  30.2646429
  45.2551062  36.4620090  29.0761098  44.2276663  36.4755718  29.4090877
  45.4446332  35.6578363  28.3790225  45.5671934  37.4199316  28.6841672
  46.7232309  35.9942501  31.1790274  36.8406656  19.6334184  33.0400242
  36.0116562  19.8977357  31.8514911  34.9842163  19.9112984  32.1844690
  36.2011831  19.0935629  31.1544038  36.3237434  20.8556582  31.4595485
  37.4797809  19.4299767  33.9544087  48.5659019  33.1015557  27.8411210
  47.7368925  33.3658729  26.6525880  46.7094526  33.3794357  26.9855658
  47.9264195  32.5617002  25.9555006  48.0489797  34.3237954  26.2606453
  49.2050172  32.8981139  28.7555056  42.2537609  19.9043166  29.3167765
  41.4247516  20.1686339  28.1282435  40.3973116  20.1821966  28.4612213
  41.6142785  19.3644611  27.4311561  41.7368388  21.1265564  27.7363008
  42.8928762  19.7008749  30.2311611  47.6668563  20.1752148  25.5935289
  46.8378469  20.4395321  24.4049958  45.8104070  20.4530948  24.7379737
  47.0273739  19.6353593  23.7079085  47.1499342  21.3974546  24.0130532
  48.3059716  19.9717731  26.5079134  50.5981654  23.5422492  24.2938031
  49.7691560  23.8065664  23.1052700  48.7417161  23.8201292  23.4382479
  49.9586830  23.0023937  22.4081827  50.0812432  24.7644889  22.7133274
  51.2372807  23.3388074  25.2081876  53.5294745  26.9092835  22.9940773
  52.7004651  27.1736007  21.8055443  51.6730252  27.1871635  22.1385221
  52.8899921  26.3694280  21.1084569  53.0125523  28.1315232  21.4136016
  54.1685898  26.7058417  23.9084619  12.9574123  39.0787362  46.1832851
  12.1284029  39.3430534  44.9947520  11.1009630  39.3566162  45.3277299
  12.3179298  38.5388807  44.2976647  12.4404901  40.3009759  44.6028094
  13.5965276  38.8752944  47.0976696  15.8887213  42.4457705  44.8835593
  15.0597120  42.7100877  43.6950262  14.0322720  42.7236505  44.0280041
  15.2492389  41.9059150  42.9979389  15.3717992  43.6680103  43.3030836
  16.5278366  42.2423288  45.7979438  18.8200304  45.8128048  43.5838335
  17.9910211  46.0771221  42.3953004  16.9635811  46.0906848  42.7282783
  18.1805480  45.2729493  41.6982131  18.3031083  47.0350446  42.0033578
  19.4591457  45.6093631  44.4982180  21.7513395  49.1798391  42.2841077
  20.9223301  49.4441564  41.0955746  19.8948902  49.4577191  41.4285525
  21.1118571  48.6399836  40.3984873  21.2344173  50.4020789  40.7036320
  22.3904548  48.9763974  43.1984923  12.5078895  32.6155658  45.0594890
  11.6788801  32.8798830  43.8709559  10.6514402  32.8934458  44.2039338
  11.8684070  32.0757103  43.1738686  11.9909673  33.8378055  43.4790133
  13.1470048  32.4121240  45.9738735  30.0957440  52.8177717  37.2611343
  29.2667346  53.0820889  36.0726012  28.2392947  53.0956517  36.4055791
  29.4562615  52.2779162  35.3755139  29.5788218  54.0400114  35.6806586
  30.7348593  52.6143299  38.1755188  14.9896758  29.5194296  42.6359671
  14.1606664  29.7837469  41.4474341  13.1332265  29.7973097  41.7804119
  14.3501933  28.9795741  40.7503468  14.4727536  30.7416694  41.0554914
  15.6287911  29.3159879  43.5503517  32.5775302  49.7216356  34.8376124
  31.7485209  49.9859528  33.6490794  30.7210810  49.9995156  33.9820572
  31.9380478  49.1817801  32.9519920  32.0606081  50.9438753  33.2571367
  33.2166456  49.5181938  35.7519970  17.4714620  26.4232935  40.2124453
  16.6424527  26.6876108  39.0239122  15.6150127  26.7011735  39.3568901
  16.8319796  25.8834380  38.3268249  16.9545399  27.6455333  38.6319696
  18.1105773  26.2198518  41.1268298  37.9906256  49.9925338  31.1143648
  37.1616162  50.2568510  29.9258317  36.1341763  50.2704138  30.2588096
  37.3511432  49.4526783  29.2287444  37.4737035  51.2147735  29.5338891
  38.6297409  49.7890920  32.0287493  40.4724119  46.8963977  28.6908429
  39.6434025  47.1607149  27.5023099  38.6159626  47.1742777  27.8352877
  39.8329295  46.3565422  26.8052226  39.9554897  48.1186374  27.1103672
  41.1115272  46.6929559  29.6052275  25.3663437  23.5980556  34.0656758
  24.5373343  23.8623729  32.8771427  23.5098944  23.8759356  33.2101206
  24.7268613  23.0582001  32.1800554  24.8494215  24.8202954  32.4852001
  26.0054590  23.3946139  34.9800603  42.9541982  43.8002616  26.2673211
  42.1251888  44.0645788  25.0787880  41.0977489  44.0781416  25.4117659
  42.3147158  43.2604061  24.3817007  42.4372760  45.0225013  24.6868454
  43.5933135  43.5968198  27.1817056  27.8481300  20.5019195  31.6421539
  27.0191206  20.7662368  30.4536209  25.9916807  20.7797995  30.7865987
  27.2086476  19.9620640  29.7565336  27.3312078  21.7241593  30.0616782
  28.4872453  20.2984778  32.5565385  42.5046754  37.3370911  25.1435250
  41.6756660  37.6014084  23.9549920  40.6482261  37.6149711  24.2879698
  41.8651930  36.7972356  23.2579046  41.9877532  38.5593309  23.5630493
  43.1437907  37.1336494  26.0579096  30.3299163  17.4057834  29.2186321
  29.5009069  17.6701007  28.0300990  28.4734670  17.6836634  28.3630769
  29.6904339  16.8659279  27.3330117  29.8129941  18.6280232  27.6381564
  30.9690316  17.2023417  30.1330166  33.2612254  20.7728177  27.9189063
  32.4322160  21.0371350  26.7303732  31.4047761  21.0506978  27.0633511
  32.6217429  20.2329622  26.0332859  32.7443032  21.9950575  26.3384306
  33.9003407  20.5693760  28.8332908  44.9864617  34.2409550  22.7200032
  44.1574523  34.5052723  21.5314701  43.1300124  34.5188350  21.8644480
  44.3469793  33.7010995  20.8343828  44.4695395  35.4631948  21.1395275
  45.6255770  34.0375133  23.6343877  38.6743207  21.0437160  24.1956587
  37.8453114  21.3080332  23.0071256  36.8178714  21.3215960  23.3401035
  38.0348383  20.5038605  22.3100383  38.1573986  22.2659557  22.6151830
  39.3134360  20.8402742  25.1100432  41.6056298  24.4107503  22.8959329
  40.7766204  24.6750675  21.7073998  39.7491805  24.6886303  22.0403777
  40.9661474  23.8708948  21.0103125  41.0887077  25.6329900  21.3154572
  42.2447451  24.2073085  23.8103174  47.4682480  31.1448189  20.2964813
  46.6392386  31.4091362  19.1079482  45.6117987  31.4226989  19.4409261
  46.8287656  30.6049634  18.4108609  46.9513258  32.3670587  18.7160056
  48.1073633  30.9413772  21.2108659  47.0187252  24.6816485  19.1726852
  46.1897158  24.9459657  17.9841522  45.1622759  24.9595285  18.3171300
  46.3792428  24.1417930  17.2870649  46.5018030  25.9038882  17.5922095
  47.6578405  24.4782067  20.0870698  14.7910674  40.4890337  37.3389196
  13.9620580  40.7533510  36.1503865  12.9346181  40.7669137  36.4833644
  14.1515850  39.9491782  35.4532992  14.2741453  41.7112735  35.7584439
  15.4301827  40.2855920  38.2533041  20.6536856  47.2231024  34.7394680
  19.8246762  47.4874196  33.5509349  18.7972363  47.5009824  33.8839128
  20.0142032  46.6832469  32.8538476  20.1367634  48.4453421  33.1589923
  21.2928009  47.0196606  35.6538525  23.5849947  50.5901367  33.4397422
  22.7559853  50.8544539  32.2512091  21.7285454  50.8680167  32.5841870
  22.9455122  50.0502812  31.5541218  23.0680725  51.8123764  31.8592665
  24.2241100  50.3866949  34.3541268  26.5163038  53.9571710  32.1400164
  25.6872944  54.2214882  30.9514834  24.6598545  54.2350510  31.2844612
  25.8768213  53.4173155  30.2543960  25.9993816  55.1794108  30.5595407
  27.1554191  53.7537293  33.0544010  14.3415446  34.0258633  36.2151235
  13.5125353  34.2901805  35.0265904  12.4850953  34.3037433  35.3595683
  13.7020622  33.4860078  34.3295031  13.8246225  35.2481031  34.6346478
  14.9806599  33.8224216  37.1295080  28.9980900  50.8610349  29.7164946
  28.1690807  51.1253521  28.5279615  27.1416407  51.1389149  28.8609394
  28.3586076  50.3211794  27.8308742  28.4811679  52.0832747  28.1360189
  29.6372053  50.6575932  30.6308791  16.8233309  30.9297272  33.7916016
  15.9943215  31.1940444  32.6030686  14.9668816  31.2076072  32.9360464
  16.1838485  30.3898717  31.9059813  16.3064088  32.1519670  32.2111259
  17.4624462  30.7262854  34.7059862  31.4798763  47.7648988  27.2929727
  30.6508670  48.0292160  26.1044397  29.6234270  48.0427788  26.4374175
  30.8403939  47.2250433  25.4073523  30.9629542  48.9871385  25.7124970
  32.1189916  47.5614570  28.2073573  19.3051172  27.8335911  31.3680798
  18.4761078  28.0979083  30.1795467  17.4486679  28.1114711  30.5125246
  18.6656348  27.2937356  29.4824594  18.7881950  29.0558308  29.7876041
  19.9442325  27.6301493  32.2824643  36.8929717  48.0357970  23.5697251
  36.0639623  48.3001142  22.3811920  35.0365224  48.3136770  22.7141699
  36.2534893  47.4959415  21.6841047  36.3760495  49.2580368  21.9892494
  37.5320870  47.8323553  24.4841096  39.3747580  44.9396609  21.1462032
  38.5457486  45.2039781  19.9576702  37.5183087  45.2175409  20.2906480
  38.7352756  44.3998054  19.2605828  38.8578358  46.1619007  19.5657275
  40.0138733  44.7362192  22.0605878  24.2686898  21.6413189  26.5210361
  23.4396804  21.9056361  25.3325030  22.4122405  21.9191989  25.6654809
  23.6292074  21.1014634  24.6354157  23.7517676  22.8635586  24.9405604
  24.9078051  21.4378771  27.4354206  35.9939261  35.1094561  21.3221329
  35.1649167  35.3737734  20.1335999  34.1374768  35.3873362  20.4665777
  35.3544437  34.5696006  19.4365126  35.4770039  36.3316959  19.7416572
  36.6330414  34.9060144  22.2365175  38.9252352  38.4764905  20.0224072
  38.0962258  38.7408077  18.8338741  37.0687859  38.7543705  19.1668520
  38.2857528  37.9366350  18.1367868  38.4083130  39.6987302  18.4419315
  39.5643505  38.2730487  20.9367917  26.7504761  18.5451828  24.0975142
  25.9214667  18.8095000  22.9089812  24.8940268  18.8230628  23.2419590
  26.1109936  18.0053273  22.2118938  26.2335539  19.7674225  22.5170385
  27.3895914  18.3417410  25.0118988  35.5444033  28.6462857  20.1983369
  34.7153939  28.9106030  19.0098038  33.6879540  28.9241657  19.3427817
  34.9049209  28.1064302  18.3127165  35.0274812  29.8685255  18.6178612
  36.1835186  28.4428440  21.1127214  38.4757124  32.0133200  18.8986111
  37.6467030  32.2776373  17.7100780  36.6192631  32.2912000  18.0430559
  37.8362300  31.4734645  17.0129907  37.9587902  33.2355598  17.3181354
  39.1148277  31.8098783  19.8129956  14.1429363  44.9954674  30.9180759
  13.3139269  45.2597846  29.7295429  12.2864870  45.2733474  30.0625207
  13.5034539  44.4556119  29.0324555  13.6260141  46.2177071  29.3376002
  14.7820516  44.7920256  31.8324605  19.5560317  45.2663656  27.1948283
  18.7270223  45.5306828  26.0062952  17.6995824  45.5442456  26.3392731
  18.9165492  44.7265101  25.3092079  19.0391095  46.4886054  25.6143526
  20.1951470  45.0629239  28.1092128  16.1751998  35.4361608  27.3707580
  15.3461904  35.7004781  26.1822249  14.3187505  35.7140409  26.5152028
  15.5357174  34.8963053  25.4851376  15.6582776  36.6584006  25.7902823
  16.8143151  35.2327191  28.2851425  22.0378180  42.1702295  24.7713064
  21.2088086  42.4345467  23.5827734  20.1813687  42.4481095  23.9157512
  21.3983355  41.6303740  22.8856860  21.5208958  43.3924692  23.1908307
  22.6769333  41.9667877  25.6856910  21.5882952  35.7070591  23.6475104
  20.7592858  35.9713763  22.4589773  19.7318459  35.9849391  22.7919552
  20.9488127  35.1672036  21.7618900  21.0713730  36.9292988  22.0670347
  22.2274105  35.5036173  24.5618949  27.4509133  42.4411277  21.0480588
  26.6219040  42.7054449  19.8595257  25.5944640  42.7190077  20.1925036
  26.8114309  41.9012722  19.1624384  26.9339912  43.6633675  19.4675831
  28.0900286  42.2376860  21.9624433  30.3822224  45.8081620  19.7483330
  29.5532130  46.0724793  18.5597999  28.5257731  46.0860420  18.8927778
  29.7427400  45.2683065  17.8627126  29.8653002  47.0304018  18.1678573
  31.0213377  45.6047203  20.6627175  21.1387724  29.2438886  22.5237143
  20.3097630  29.5082059  21.3351812  19.2823231  29.5217686  21.6681591
  20.4992899  28.7040331  20.6380939  20.6218502  30.4661284  20.9432386
  21.7778877  29.0404469  23.4380988  24.0700815  32.6109229  21.2239885
  23.2410721  32.8752402  20.0354554  22.2136322  32.8888030  20.3684333
  23.4305990  32.0710675  19.3383681  23.5531593  33.8331627  19.6435128
  24.7091968  32.4074812  22.1383730  29.9326996  39.3449916  18.6245369
  29.1036902  39.6093088  17.4360039  28.0762503  39.6228716  17.7689817
  29.2932172  38.8051361  16.7389165  29.4157774  40.5672313  17.0440612
  30.5718149  39.1415498  19.5389215  32.8640087  42.7120259  17.3248112
  32.0349993  42.9763432  16.1362781  31.0075594  42.9899059  16.4692559
  32.2245263  42.1721704  15.4391908  32.3470865  43.9342657  15.7443355
  33.5031240  42.5085842  18.2391957  26.5518677  29.5147868  18.8004667
  25.7228584  29.7791041  17.6119336  24.6954184  29.7926668  17.9449114
  25.9123853  28.9749313  16.9148463  26.0349456  30.7370266  17.2199910
  27.1909830  29.3113451  19.7148512  32.4144859  36.2488555  16.2010151
  31.5854765  36.5131727  15.0124820  30.5580366  36.5267355  15.3454599
  31.7750035  35.7090000  14.3153947  31.8975637  37.4710952  14.6205394
  33.0536012  36.0454137  17.1153996  31.9649631  29.7856851  15.0772190
  31.1359537  30.0500023  13.8886859  30.1085138  30.0635651  14.2216638
  31.3254807  29.2458296  13.1915986  31.4480409  31.0079248  13.4967433
  32.6040784  29.5822433  15.9916036  36.0053325  20.9175989  65.3726839
  35.3315024  21.2207686  65.9811797  36.3919147  21.7205069  65.0232297
  38.0960795  12.7084202  63.9074280  37.4789965  11.9831030  63.8107332
  37.6277283  13.4693562  63.5641354  39.9710066  18.4961472  66.6466663
  40.6660970  19.1168165  66.8653977  40.3133216  17.6456824  66.9219041
  34.0624934  18.6023224  65.5541756  33.4898901  19.2213411  65.1012228
  34.6357728  19.1522586  66.0881678  37.2822194  18.8860374  66.6850339
  38.2152867  18.8205936  66.8883214  37.1945407  19.7216641  66.2264871
  39.9110210  18.2026244  63.6454286  39.8323842  17.8686108  64.5390044
  40.7319877  18.6948012  63.6445758  37.4814162  15.5194240  63.2664264
  38.1850012  15.7244242  63.8821920  36.7576811  16.0871002  63.5313348
  39.3900860  15.9576769  65.3162724  40.2246464  15.5257968  65.1340199
  39.2285203  15.7858783  66.2439619  40.6861657  28.2809325  71.3376317
  40.1226522  28.1899262  70.5692605  40.5714052  27.4609229  71.8178809
  46.2661215  31.9480292  66.6490782  45.6149195  32.5334373  66.2624796
  47.0605578  32.4786487  66.7085819  40.1916843  29.0369430  67.0477916
  40.9647719  28.4898417  66.9090792  40.5442241  29.9013679  67.2592378
  42.5283120  25.1962096  64.6796366  42.7808641  24.6743617  63.9179829
  41.5907680  25.0328241  64.7823050  47.7436481  29.6370724  67.1859766
  47.1082314  29.7105351  67.8980671  47.4133887  30.2264323  66.5078845
  42.2479409  27.0990202  66.8820741  42.1315667  26.4235105  67.5501825
  42.3581669  26.6122576  66.0652894  44.5910950  26.5600349  70.5867430
  44.2269157  26.0330970  71.2980352  45.4478066  26.1698818  70.4133916
  44.2316437  21.5890248  65.5828779  44.3990839  22.4570485  65.9499250
  44.0413606  21.7517530  64.6590068  44.2105658  24.0447906  66.5675446
  44.0905283  24.4904957  67.4060926  43.5158246  24.3933224  66.0088984
  41.9712550  36.8151548  70.2165577  41.8936580  37.7659373  70.2954057
  41.3674194  36.4697420  70.8740503  49.9090724  24.5169379  67.3955780
  50.8208580  24.7496766  67.2203477  49.4000371  25.1006423  66.8330858
  44.0688268  29.2369606  72.0519446  44.5326614  29.5157309  71.2624069
  43.8045066  28.3353050  71.8692537  43.0057154  25.3592758  68.8609011
  43.7081198  25.8113802  69.3282938  42.6737783  24.7176577  69.4888904
  44.2450919  32.1733701  68.9371117  44.1096594  33.0185236  69.3655964
  44.7860731  32.3752978  68.1737050  37.6980316  29.6909139  69.5099042
  38.2104837  30.4852389  69.6604606  38.3503029  28.9935429  69.4432643
  39.5075201  32.8074895  71.5921795  39.6841829  33.7292860  71.4042779
  40.3032035  32.4933314  72.0216175  35.6629233  28.0197793  70.2858612
  36.5004455  28.4294801  70.0692320  35.8407501  27.0797235  70.2558806
  47.5593665  25.6872874  65.9742445  47.0440289  26.4577478  66.2130833
  47.2870974  25.0138010  66.5975507  45.1440776  20.5322574  71.0327684
  44.2882373  20.1429425  70.8533322  45.5567728  20.6114535  70.1727469
  52.5327939  28.4405228  67.9095619  51.7557382  28.1016388  67.4650781
  53.2119420  28.4457851  67.2350584  47.3479968  23.5599966  67.8002226
  47.0430104  23.8746115  68.6512369  48.3010411  23.6381386  67.8429559
  45.7926400  29.7190189  69.4495180  45.2647762  28.9842949  69.1368418
  45.2913903  30.4964865  69.2035149  40.8514715  22.4114316  65.8297677
  40.0152027  22.7489003  66.1506952  40.7119485  22.2763296  64.8924814
  43.9379000  27.5370399  62.4530153  43.0306062  27.3059653  62.6521302
  44.4350032  26.7408019  62.6404135  46.8447079  36.2467906  65.3726839
  46.1708778  36.5499603  65.9811797  47.2312901  37.0496987  65.0232297
  46.8440584  25.1424453  69.9927189  47.5912403  25.6545851  69.6834311
  47.1132173  24.8208506  70.8531583  45.1167234  27.6382994  66.9754143
  44.2078453  27.3542027  67.0726613  45.1462318  28.0582073  66.1157450
  43.6652128  25.2511615  73.0763939  43.7200738  24.2985451  73.0006415
  42.8543330  25.4071054  73.5605237  44.8143322  29.1791738  64.3142222
  44.3762752  28.4627597  63.8547859  45.5553763  29.4067853  63.7527313
  41.6044488  23.8688674  70.8354318  40.7912353  24.1682845  71.2419510
  42.1003482  23.4744363  71.5528800  41.8718867  30.7409460  72.5650545
  42.6659465  30.2459781  72.3633120  41.1610559  30.2127324  72.2018251
  38.1801630  24.8852542  68.6410298  37.2499218  24.8236998  68.8580260
  38.2759102  24.3628495  67.8446939  45.0438294  36.4147579  67.5873919
  45.2190050  35.9435622  68.4019541  44.3571083  37.0413345  67.8155179
  48.9354549  28.0376119  63.9074280  48.3183720  27.3122948  63.8107332
  48.4671038  28.7985480  63.5641354  40.7253095  22.2561544  63.0295584
  39.8482562  22.1350345  62.6657831  41.2010848  21.4647622  62.7774473
  43.9117021  34.6087834  70.2758104  43.1284543  35.1509514  70.3696329
  44.6109766  35.1261814  70.6752346  48.3043452  29.1754151  70.4930733
  47.3699731  29.2955613  70.3235437  48.4820121  28.2726618  70.2290743
  49.7592235  31.3615291  68.0266919  50.0352078  31.2471886  68.9360793
  48.8896733  30.9632776  67.9879092  46.7288464  34.5369827  68.9314781
  47.2576230  34.0262282  68.3184944  46.9916684  34.2212358  69.7960314
  35.4531789  23.8503399  68.4708490  35.7485230  22.9414077  68.4175543
  34.5519825  23.8291138  68.1489492  37.1819631  21.5317497  68.5947815
  36.8532337  20.6514876  68.4122921  37.5359001  21.4765165  69.4824204
  40.2961454  21.8190466  68.9623292  40.6357526  22.3476388  68.2401901
  40.7433574  22.1570873  69.7381859  42.2829601  20.3165088  67.1616585
  43.0037963  20.6946341  66.6580302  41.6594905  21.0353965  67.2651563
  46.4260724  21.0210237  68.0974917  46.6424338  21.9034875  67.7963746
  45.9454791  20.6296450  67.3680559  50.8103820  33.8253390  66.6466663
  51.5054725  34.4460083  66.8653977  51.1526970  32.9748741  66.9219041
  52.7095243  31.2753095  68.1753993  53.2346567  31.6140368  67.4503313
  52.6217596  30.3400111  67.9917128  36.8728243  33.5336620  72.5373875
  37.6986263  33.2340392  72.1572518  36.5222295  32.7644242  72.9863663
  41.4023283  31.4367011  68.0830009  41.5511403  32.1202476  67.4296682
  42.2089726  31.4172101  68.5979465  39.1575916  27.4632189  69.0891078
  38.9121958  26.5594519  69.2871288  39.3271831  27.4649339  68.1470556
  38.4271563  23.1960546  66.5877239  37.7340808  23.2704901  65.9317275
  38.1823315  22.4320890  67.1098756  44.9018689  33.9315142  65.5541756
  44.3292656  34.5505329  65.1012228  45.4751482  34.4814503  66.0881678
  48.1215948  34.2152292  66.6850339  49.0546621  34.1497853  66.8883214
  48.0339161  35.0508559  66.2264871  50.7503965  33.5318162  63.6454286
  50.6717596  33.1978026  64.5390044  51.5713632  34.0239930  63.6445758
  45.2865487  25.2675954  62.8957809  46.2324592  25.1382163  62.9646227
  44.9079732  24.5290616  63.3727237  43.4708404  23.1925931  62.8312694
  42.5639860  22.8959044  62.9075408  43.7484385  22.8955749  61.9646980
  45.0870470  17.7362821  68.9856935  44.2771198  17.3909905  69.3612181
  45.7754887  17.4270364  69.5744547  42.2407189  20.0512866  62.9724673
  43.1026353  20.3767764  63.2320491  42.4257533  19.2644362  62.4597739
  49.1764703  21.0841483  69.1716244  48.2890558  21.3691133  68.9536439
  49.5918692  20.9235246  68.3243521  48.3207917  30.8486158  63.2664264
  49.0243767  31.0536160  63.8821920  47.5970566  31.4162919  63.5313348
  49.1505727  26.5996019  69.3866535  49.0940928  27.0564570  68.5474167
  49.7034069  25.8386703  69.2089377  50.2294614  31.2868687  65.3162724
  51.0640218  30.8549885  65.1340199  50.0678957  31.1150700  66.2439619
  49.8840506  27.7900800  66.6819064  49.8289310  27.6245071  65.7407508
  49.2586562  28.4976833  66.8381254  43.1936632  17.2908909  66.2604382
  43.1815302  18.2350749  66.4172653  44.0860054  17.1079054  65.9663843
  51.6908469  37.7406234  65.8297677  50.8545782  38.0780921  66.1506952
  51.5513239  37.6055214  64.8924814  51.5646850  37.5853461  63.0295584
  50.6876316  37.4642262  62.6657831  52.0404603  36.7939540  62.7774473
  49.2665318  38.5252464  66.5877239  48.5734563  38.5996819  65.9317275
  49.0217070  37.7612808  67.1098756  54.3102159  38.5217848  62.8312694
  53.4033614  38.2250961  62.9075408  54.5878140  38.2247667  61.9646980
  53.0800943  35.3804784  62.9724673  53.9420107  35.7059682  63.2320491
  53.2651287  34.5936280  62.4597739  54.0330386  32.6200827  66.2604382
  54.0209056  33.5642667  66.4172653  54.9253808  32.4370972  65.9663843
  40.6861658   5.2871447  58.0621624  40.1226523   5.1961384  57.2937911
  40.5714053   4.4671352  58.5424116  46.2661217   8.9542415  53.3736088
  45.6149196   9.5396495  52.9870102  47.0605580   9.4848610  53.4331126
  40.1916844   6.0431552  53.7723223  40.9647720   5.4960539  53.6336099
  40.5442243   6.9075801  53.9837684  42.5283122   2.2024218  51.4041673
  42.7808642   1.6805740  50.6425136  41.5907681   2.0390364  51.5068356
  47.7436482   6.6432847  53.9105073  47.1082315   6.7167473  54.6225977
  47.4133888   7.2326446  53.2324152  42.2479410   4.1052324  53.6066048
  42.1315669   3.4297228  54.2747132  42.3581670   3.6184698  52.7898201
  44.5910951   3.5662471  57.3112737  44.2269159   3.0393092  58.0225658
  45.4478067   3.1760940  57.1379222  41.9712551  13.8213670  56.9410883
  41.8936581  14.7721495  57.0199364  41.3674195  13.4759543  57.5985810
  44.0688270   6.2431728  58.7764753  44.5326615   6.5219431  57.9869375
  43.8045068   5.3415173  58.5937844  43.0057156   2.3654881  55.5854318
  43.7081199   2.8175924  56.0528244  42.6737784   1.7238699  56.2134211
  44.2450920   9.1795823  55.6616423  44.1096595  10.0247359  56.0901271
  44.7860733   9.3815101  54.8982357  37.6980318   6.6971261  56.2344348
  38.2104838   7.4914512  56.3849913  38.3503030   5.9997552  56.1677950
  39.5075202   9.8137018  58.3167101  39.6841831  10.7354982  58.1288085
  40.3032036   9.4995437  58.7461481  40.6306518  11.3315191  64.3177444
  41.1813943  11.2032255  63.5454438  39.7917994  11.6310080  63.9672337
  35.6629234   5.0259916  57.0103919  36.5004456   5.4356924  56.7937627
  35.8407502   4.0859358  56.9804113  52.5327941   5.4467351  54.6340925
  51.7557383   5.1078510  54.1896087  53.2119422   5.4519974  53.9595890
  45.7926402   6.7252312  56.1740487  45.2647763   5.9905071  55.8613724
  45.2913904   7.5026988  55.9280455  43.9379002   4.5432522  49.1775460
  43.0306063   4.3121775  49.3766609  44.4350034   3.7470141  49.3649442
  46.8447081  13.2530029  52.0972146  46.1708779  13.5561726  52.7057104
  47.2312903  14.0559109  51.7477603  45.1167235   4.6445117  53.6999450
  44.2078454   4.3604150  53.7971920  45.1462319   5.0644195  52.8402757
  50.3486503   8.2551706  57.4690618  49.8948830   7.4142616  57.5255808
  49.7180469   8.8913105  57.8065398  48.7919442  10.0928203  58.4040436
  49.0842416  10.6533260  57.6852801  49.3018062  10.3856764  59.1593595
  44.8143323   6.1853860  51.0387529  44.3762753   5.4689719  50.5793166
  45.5553764   6.4129975  50.4772620  43.7553067  10.8708554  59.4933889
  43.7129246  11.0969400  58.5642421  44.6715766  10.6371929  59.6419690
  41.8718868   7.7471583  59.2895852  42.6659466   7.2521903  59.0878427
  41.1610560   7.2189446  58.9263557  46.6913712  10.1289679  63.6408219
  46.7450735  10.6980615  64.4085935  45.8228494  10.2991564  63.2762256
  38.1801631   1.8914665  55.3655604  37.2499219   1.8299120  55.5825566
  38.2759103   1.3690618  54.5692246  44.4490144   8.3200605  62.9693689
  44.3101229   7.9519389  63.8419627  43.6604740   8.8348244  62.7977647
  45.0438296  13.4209701  54.3119225  45.2190051  12.9497745  55.1264848
  44.3571084  14.0475468  54.5400486  45.9995359   7.6982208  60.3582527
  45.6645192   7.6582978  61.2540176  45.4999305   7.0326924  59.8852937
  48.9354551   5.0438242  50.6319586  48.3183721   4.3185070  50.5352639
  48.4671039   5.8047602  50.2886660  39.6099381  16.5699064  61.0859085
  39.8495979  17.2017588  61.7638104  38.7668578  16.2187104  61.3724445
  44.1227243  12.3778187  63.4900589  44.0497414  13.1833158  64.0019894
  43.6804636  12.5770153  62.6648611  43.9117023  11.6149957  57.0003411
  43.1284544  12.1571637  57.0941636  44.6109768  12.1323936  57.3997652
  46.5825926  12.2765021  65.6458748  47.2953899  12.9112486  65.5734650
  46.0915955  12.3728887  64.8298750  48.3043453   6.1816273  57.2176040
  47.3699732   6.3017736  57.0480744  48.4820122   5.2788740  56.9536050
  49.7592236   8.3677414  54.7512226  50.0352080   8.2534009  55.6606100
  48.8896735   7.9694899  54.7124399  46.3946300  12.6163765  58.3945040
  46.5768694  11.7985421  58.8572792  47.2179286  12.8331457  57.9569930
  46.7288465  11.5431950  55.6560088  47.2576232  11.0324405  55.0430250
  46.9916685  11.2274480  56.5205621  40.0844213  12.5947067  58.4157864
  39.4154588  13.0793194  57.9321904  39.9457083  12.8416287  59.3301243
  44.2249482  14.6290810  65.0140522  44.7767790  14.7922432  65.7789608
  44.5655675  15.2195248  64.3420547  35.4531790   0.8565522  55.1953796
  35.7485231  -0.0523800  55.1420850  34.5519826   0.8353261  54.8734799
  47.3617869  12.5772786  62.0004205  47.2369009  11.7762526  61.4915150
  48.0196960  13.0718979  61.5118174  46.4299211  10.1734522  59.8288107
  46.2824173   9.2451229  60.0095677  47.2552704  10.1954613  59.3445182
  50.0333333  10.9963081  60.9152980  50.9579880  10.7905942  60.7777431
  49.8648636  10.7479482  61.8242321  49.8228649  11.5148748  56.2715071
  49.9965526  10.9495171  55.5188924  50.3157540  12.3149643  56.0894561
  50.8103821  10.8315513  53.3711969  51.5054726  11.4522205  53.5899284
  51.1526971   9.9810864  53.6464347  52.7095244   8.2815218  54.8999300
  53.2346569   8.6202491  54.1748620  52.6217597   7.3462233  54.7162435
  44.3935905  14.3487201  59.2594553  43.9540895  13.8563580  59.9527410
  45.1444022  13.8060169  59.0186629  36.8728244  10.5398742  59.2619181
  37.6986264  10.2402514  58.8817825  36.5222296   9.7706365  59.7108970
  41.8409777   9.8925210  61.3316855  41.2189787   9.2295915  61.0319083
  42.5114644   9.9186342  60.6490503  41.4023284   8.4429134  54.8075316
  41.5511405   9.1264598  54.1541988  42.2089728   8.4234224  55.3224771
  39.1575917   4.4694311  55.8136384  38.9121959   3.5656641  56.0116595
  39.3271832   4.4711462  54.8715862  44.9018690  10.9377264  52.2787063
  44.3292657  11.5567451  51.8257535  45.4751483  11.4876626  52.8126985
  48.1215950  11.2214414  53.4095645  49.0546623  11.1559976  53.6128521
  48.0339162  12.0570681  52.9510178  50.7503966  10.5380285  50.3699593
  50.6717598  10.2040148  51.2635351  51.5713633  11.0302053  50.3691065
  37.1848955  12.6711357  60.9832996  37.0503423  11.9111757  60.4170994
  36.7681017  13.3952256  60.5161785  48.3207918   7.8548280  49.9909571
  49.0243768   8.0598283  50.6067227  47.5970567   8.4225042  50.2558655
  40.3418081  13.5680674  61.1951438  40.2250465  14.5126106  61.0930129
  39.5210527  13.2654235  61.5837238  50.2294615   8.2930809  52.0408031
  51.0640219   7.8612008  51.8585506  50.0678958   8.1212823  52.9684926
  49.8840508   4.7962923  53.4064370  49.8289311   4.6307194  52.4652815
  49.2586563   5.5038956  53.5626560  41.3672595  14.2208935  64.4107367
  42.2699842  14.2532546  64.7273862  41.1409965  13.2909386  64.4253703
  43.1226197  12.9739922  61.0717445  42.1721828  12.9741784  60.9581818
  43.4258683  12.2272657  60.5553480  51.5255412  20.6163365  58.0621624
  50.9620278  20.5253302  57.2937911  51.4107808  19.7963269  58.5424116
  49.0719844  22.1114557  60.9005844  49.8641136  21.7705381  60.4852143
  49.3116495  22.2209532  61.8207997  57.1054971  24.2834333  53.3736088
  56.4542951  24.8688413  52.9870102  57.8999334  24.8140528  53.4331126
  51.0310598  21.3723470  53.7723223  51.8041474  20.8252457  53.6336099
  51.3835997  22.2367719  53.9837684  53.7951848  20.0776701  63.5691482
  54.3915420  19.8532723  62.8548445  53.8526819  19.3361446  64.1716930
  53.3676876  17.5316136  51.4041673  53.6202397  17.0097657  50.6425136
  52.4301435  17.3682281  51.5068356  58.5830236  21.9724765  53.9105073
  57.9476069  22.0459391  54.6225977  58.2527643  22.5618363  53.2324152
  53.0873165  19.4344242  53.6066048  52.9709423  18.7589145  54.2747132
  53.1975425  18.9476616  52.7898201  55.4304706  18.8954389  57.3112737
  55.0662913  18.3685010  58.0225658  56.2871822  18.5052858  57.1379222
  55.0710193  13.9244289  52.3074085  55.2384595  14.7924525  52.6744556
  54.8807362  14.0871570  51.3835375  51.2798007  18.8375064  60.0076620
  50.3548504  18.7051279  60.2154312  51.5282421  19.6169284  60.5046563
  55.0499414  16.3801946  53.2920752  54.9299039  16.8258997  54.1306233
  54.3552002  16.7287264  52.7334290  48.6406819  18.4808338  60.8420409
  48.7699200  18.7342817  61.7559821  47.9604270  19.0736046  60.5225064
  52.8106306  29.1505588  56.9410883  52.7330335  30.1013413  57.0199364
  52.2067949  28.8051460  57.5985810  60.7484480  16.8523419  54.1201086
  61.6602336  17.0850806  53.9448784  60.2394127  17.4360464  53.5576165
  54.9082024  21.5723646  58.7764753  55.3720370  21.8511349  57.9869375
  54.6438822  20.6707090  58.5937844  51.8006105  21.1195127  61.7144516
  52.3707462  21.5482396  61.0762001  52.3914217  20.8377712  62.4128702
  53.8450910  17.6946798  55.5854318  54.5474953  18.1467842  56.0528244
  53.5131539  17.0530617  56.2134211  47.5876244  15.9530351  60.8871452
  46.7975298  16.2087879  60.4111562  48.0787491  16.7678689  60.9923492
  49.5390989  16.3174930  57.8454928  48.7422153  16.4293624  58.3638424
  49.3116582  16.6561582  56.9795819  45.8713947  16.2060841  63.3186442
  46.1221985  17.0907851  63.5844018  46.4073495  16.0265443  62.5461534
  55.0844675  24.5087741  55.6616423  54.9490349  25.3539277  56.0901271
  55.6254487  24.7107019  54.8982357  48.5374072  22.0263179  56.2344348
  49.0498593  22.8206429  56.3849913  49.1896785  21.3289469  56.1677950
  50.3468957  25.1428935  58.3167101  50.5235585  26.0646900  58.1288085
  51.1425790  24.8287354  58.7461481  51.4700272  26.6607109  64.3177444
  52.0207697  26.5324172  63.5454438  50.6311748  26.9601998  63.9672337
  46.5022989  20.3551833  57.0103919  47.3398211  20.7648842  56.7937627
  46.6801257  19.4151275  56.9804113  58.3987421  18.0226914  52.6987752
  57.8834044  18.7931519  52.9376139  58.1264729  17.3492050  53.3220813
  55.9834532  12.8676615  57.7572990  55.1276128  12.4783465  57.5778629
  56.3961484  12.9468575  56.8972776  63.3721695  20.7759269  54.6340925
  62.5951138  20.4370428  54.1896087  64.0513176  20.7811892  53.9595890
  58.1873724  15.8954006  54.5247533  57.8823860  16.2100155  55.3757676
  59.1404166  15.9735426  54.5674866  56.6320156  22.0544229  56.1740487
  56.1041518  21.3196989  55.8613724  56.1307659  22.8318906  55.9280455
  51.3638884  12.7163896  58.5347098  51.9382636  12.4939077  57.8020291
  51.9509866  12.7852590  59.2875700  51.6908471  14.7468357  52.5542984
  50.8545783  15.0843043  52.8752258  51.5513240  14.6117336  51.6170121
  53.6661551   9.5905144  57.2622168  53.0125964   9.2754162  56.6378783
  53.6242025   8.9680885  57.9881991  54.7772756  19.8724440  49.1775460
  53.8699818  19.6413693  49.3766609  55.2743788  19.0762059  49.3649442
  57.6840835  28.5821947  52.0972146  57.0102534  28.8853643  52.7057104
  58.0706657  29.3851027  51.7477603  57.6834339  17.4778494  56.7172496
  58.4306158  17.9899891  56.4079618  57.9525929  17.1562546  57.5776889
  55.9560990  19.9737034  53.6999450  55.0472209  19.6896067  53.7971920
  55.9856073  20.3936113  52.8402757  61.1880257  23.5843624  57.4690618
  60.7342584  22.7434534  57.5255808  60.5574224  24.2205022  57.8065398
  59.6313196  25.4220121  58.4040436  59.9236171  25.9825178  57.6852801
  60.1411817  25.7148682  59.1593595  46.5249160  17.6942549  57.6814652
  46.3273560  17.1011909  56.9565719  45.9695824  17.3894759  58.3990591
  54.5045884  17.5865655  59.8009245  54.5594493  16.6339491  59.7251722
  53.6937086  17.7425094  60.2850544  55.6537077  21.5145778  51.0387529
  55.2156507  20.7981637  50.5793166  56.3947518  21.7421893  50.4772620
  52.4438244  16.2042715  57.5599624  51.6306109  16.5036885  57.9664816
  52.9397238  15.8098404  58.2774107  54.5946821  26.2000472  59.4933889
  54.5523000  26.4261318  58.5642421  55.5109520  25.9663846  59.6419690
  52.7112622  23.0763501  59.2895852  53.5053221  22.5813821  59.0878427
  52.0004315  22.5481364  58.9263557  57.5307467  25.4581596  63.6408219
  57.5844489  26.0272533  64.4085935  56.6622248  25.6283481  63.2762256
  49.0195386  17.2206582  55.3655604  48.0892974  17.1591038  55.5825566
  49.1152858  16.6982535  54.5692246  48.9380935  13.7461395  57.9533846
  49.1987752  14.6606729  57.8443006  49.7598107  13.2785838  58.1030459
  55.2883898  23.6492523  62.9693689  55.1494984  23.2811307  63.8419627
  54.4998494  24.1640162  62.7977647  55.8832050  28.7501619  54.3119225
  56.0583806  28.2789662  55.1264848  55.1964838  29.3767385  54.5400486
  56.8389113  23.0274125  60.3582527  56.5038946  22.9874895  61.2540176
  56.3393059  22.3618841  59.8852937  59.7748305  20.3730160  50.6319586
  59.1577476  19.6476988  50.5352639  59.3064794  21.1339520  50.2886660
  50.4493136  31.8990982  61.0859085  50.6889734  32.5309506  61.7638104
  49.6062332  31.5479022  61.3724445  51.5646851  14.5915584  49.7540890
  50.6876317  14.4704385  49.3903137  52.0404604  13.8001662  49.5019779
  43.0848991  19.3792744  59.8482398  43.7720031  19.0654474  59.2603413
  42.9297120  20.2834108  59.5749649  47.8883713  14.2682940  64.2767421
  47.8041902  13.6608610  63.5417831  47.0666420  14.7591959  64.2776918
  54.9620997  27.7070104  63.4900589  54.8891169  28.5125076  64.0019894
  54.5198390  27.9062070  62.6648611  54.7510777  26.9441874  57.0003411
  53.9678299  27.4863555  57.0941636  55.4503522  27.4615854  57.3997652
  57.4219681  27.6056938  65.6458748  58.1347653  28.2404403  65.5734650
  56.9309710  27.7020804  64.8298750  59.1437208  21.5108191  57.2176040
  58.2093487  21.6309654  57.0480744  59.3213876  20.6080658  56.9536050
  54.6442396  14.8953887  59.3709301  54.2740183  14.3424927  60.0590207
  55.1401488  14.2912020  58.8184301  52.4731594  25.3551382  66.4664319
  53.1741054  25.9887865  66.6193713  52.0026709  25.6966113  65.7059958
  60.5985990  23.6969332  54.7512226  60.8745834  23.5825926  55.6606100
  59.7290489  23.2986817  54.7124399  57.2340054  27.9455682  58.3945040
  57.4162449  27.1277338  58.8572792  58.0573040  28.1623375  57.9569930
  57.5682220  26.8723868  55.6560088  58.0969986  26.3616322  55.0430250
  57.8310439  26.5566398  56.5205621  48.0699312  24.8887737  63.3995422
  48.6552749  24.1431425  63.5323326  47.8724151  25.1991694  64.2832086
  50.9237968  27.9238984  58.4157864  50.2548343  28.4085112  57.9321904
  50.7850837  28.1708205  59.3301243  42.6616967  17.4593337  62.1199865
  42.7001067  16.9256928  62.9136983  42.1557260  16.9328543  61.5010842
  55.0643236  29.9582728  65.0140522  55.6161544  30.1214349  65.7789608
  55.4049430  30.5487166  64.3420547  46.2925545  16.1857439  55.1953796
  46.5878986  15.2768118  55.1420850  45.3913581  16.1645179  54.8734799
  58.2011624  27.9064703  62.0004205  58.0762763  27.1054443  61.4915150
  58.8590715  28.4010897  61.5118174  49.8219792  14.2613436  61.1781345
  49.1006378  14.8749404  61.0388818  50.6113048  14.7971201  61.0997991
  48.0213386  13.8671537  55.3193121  47.6926093  12.9868916  55.1368227
  48.3752757  13.8119206  56.2069511  57.2692965  25.5026440  59.8288107
  57.1217928  24.5743147  60.0095677  58.0946459  25.5246530  59.3445182
  51.1355210  14.1544507  55.6868599  51.4751282  14.6830428  54.9647207
  51.5827330  14.4924913  56.4627166  60.8727087  26.3254998  60.9152980
  61.7973635  26.1197860  60.7777431  60.7042390  26.0771400  61.8242321
  53.1223357  12.6519128  53.8861892  53.8431719  13.0300381  53.3825609
  52.4988661  13.3708005  53.9896870  57.2654480  13.3564277  54.8220224
  57.4818094  14.2388915  54.5209052  56.7848547  12.9650491  54.0925866
  52.0053701  16.3149991  61.3990969  51.8598282  16.6290294  62.2915250
  51.5278905  16.9334891  60.8461867  60.6622403  26.8440666  56.2715071
  60.8359281  26.2787088  55.5188924  61.1551295  27.6441561  56.0894561
  46.4799363  18.8555335  64.3378630  45.9352831  19.6315143  64.4698904
  47.3578713  19.2026139  64.1797751  53.2686980  12.1866919  56.7159428
  53.3902891  11.2583565  56.9150316  52.9789022  12.2005605  55.8037744
  61.6497576  26.1607430  53.3711969  62.3448480  26.7814123  53.5899284
  61.9920726  25.3102781  53.6464347  47.2665385  17.9825231  67.2308787
  46.5247121  18.1307867  67.8173417  46.9458129  18.2433497  66.3675536
  63.5488999  23.6107136  54.8999300  64.0740323  23.9494409  54.1748620
  63.4611351  22.6754151  54.7162435  55.2329660  29.6779119  59.2594553
  54.7934650  29.1855498  59.9527410  55.9837777  29.1352087  59.0186629
  47.7121999  25.8690660  59.2619181  48.5380019  25.5694432  58.8817825
  47.3616051  25.0998282  59.7108970  52.6803532  25.2217128  61.3316855
  52.0583541  24.5587833  61.0319083  53.3508399  25.2478260  60.6490503
  45.9130604  23.7876986  60.2208115  45.0762512  23.3599161  60.0392116
  45.8854249  23.9809430  61.1578906  52.2417039  23.7721051  54.8075316
  52.3905159  24.4556516  54.1541988  53.0483482  23.7526142  55.3224771
  49.9969672  19.7986229  55.8136384  49.7515714  18.8948559  56.0116595
  50.1665586  19.8003380  54.8715862  49.2665319  15.5314587  53.3122546
  48.5734564  15.6058942  52.6562582  49.0217071  14.7674930  53.8344063
  55.7412444  26.2669182  52.2787063  55.1686411  26.8859369  51.8257535
  56.3145238  26.8168544  52.8126985  58.9609704  26.5506332  53.4095645
  59.8940377  26.4851894  53.6128521  58.8732917  27.3862599  52.9510178
  61.5897721  25.8672202  50.3699593  61.5111352  25.5332066  51.2635351
  62.4107388  26.3593970  50.3691065  56.1259243  17.6029995  49.6203115
  57.0718347  17.4736203  49.6891533  55.7473488  16.8644657  50.0972544
  54.3102160  15.5279971  49.5558001  53.4033615  15.2313084  49.6320714
  54.5878141  15.2309789  48.6892287  45.2280100  16.8486334  60.0057047
  44.9082885  15.9951643  59.7131421  44.6813528  17.0634913  60.7615014
  49.0060008  19.5648775  63.7226554  49.2246018  20.4965883  63.7414587
  49.4185782  19.2056750  64.5081357  55.9264226  10.0716861  55.7102242
  55.1164954   9.7263946  56.0857488  56.6148643   9.7624405  56.2989854
  53.0800945  12.3866906  49.6969980  53.9420109  12.7121805  49.9565797
  53.2651289  11.5998402  49.1843046  45.0968360  20.4689246  61.9750169
  44.4031832  20.0543199  61.4620123  45.8441351  20.5109782  61.3783588
  47.0105103  20.4007500  59.8516184  46.9875791  20.4995187  58.8998067
  47.3205739  21.2472651  60.1733350  49.6692481  22.4583655  63.9662798
  50.6235734  22.4267597  63.8992729  49.4705004  21.9974279  64.7813024
  50.2591863  21.0284771  66.5333596  51.0784752  21.5228849  66.5568433
  50.5328671  20.1116739  66.5051163  60.0158459  13.4195523  55.8961551
  59.1284314  13.7045174  55.6781746  60.4312448  13.2589287  55.0488828
  48.0242709  28.0003274  60.9832996  47.8897177  27.2403675  60.4170994
  47.6074772  28.7244174  60.5161785  59.1601672  23.1840198  49.9909571
  59.8637523  23.3890200  50.6067227  58.4364321  23.7516960  50.2558655
  59.9899483  18.9350059  56.1111841  59.9334684  19.3918610  55.2719474
  60.5427825  18.1740744  55.9334684  51.1811835  28.8972591  61.1951438
  51.0644220  29.8418024  61.0930129  50.3604282  28.5946153  61.5837238
  61.0688370  23.6222727  52.0408031  61.9033974  23.1903925  51.8585506
  60.9072713  23.4504741  52.9684926  60.7234262  20.1254840  53.4064370
  60.6683066  19.9599112  52.4652815  60.0980317  20.8330873  53.5626560
  45.5126777  15.3622905  67.2325793  46.1585641  14.8521859  67.7213018
  45.3043928  16.0991586  67.8069218  54.0330388   9.6262949  52.9849689
  54.0209057  10.5704789  53.1417960  54.9253809   9.4433095  52.6909150
  52.2066349  29.5500853  64.4107367  53.1093596  29.5824463  64.7273862
  51.9803720  28.6201304  64.4253703  53.9619952  28.3031840  61.0717445
  53.0115583  28.3033701  60.9581818  54.2652438  27.5564574  60.5553480
  62.3649167  35.9455283  58.0621624  61.8014032  35.8545220  57.2937911
  62.2501562  35.1255187  58.5424116  59.9113599  37.4406474  60.9005844
  60.7034891  37.0997299  60.4852143  60.1510249  37.5501449  61.8207997
  61.8704353  36.7015387  53.7723223  62.6435229  36.1544375  53.6336099
  62.2229752  37.5659637  53.9837684  64.2070631  32.8608054  51.4041673
  64.4596151  32.3389575  50.6425136  63.2695190  32.6974199  51.5068356
  63.9266919  34.7636160  53.6066048  63.8103177  34.0881063  54.2747132
  64.0369179  34.2768533  52.7898201  66.2698460  34.2246307  57.3112737
  65.9056668  33.6976928  58.0225658  67.1265576  33.8344776  57.1379222
  65.9103947  29.2536206  52.3074085  66.0778350  30.1216443  52.6744556
  65.7201116  29.4163488  51.3835375  62.1191762  34.1666982  60.0076620
  61.1942258  34.0343196  60.2154312  62.3676175  34.9461201  60.5046563
  65.8893168  31.7093864  53.2920752  65.7692793  32.1550915  54.1306233
  65.1945757  32.0579182  52.7334290  59.4800573  33.8100256  60.8420409
  59.6092954  34.0634735  61.7559821  58.7998024  34.4027964  60.5225064
  63.6500060  44.4797506  56.9410883  63.5724090  45.4305331  57.0199364
  63.0461704  44.1343378  57.5985810  65.7475779  36.9015564  58.7764753
  66.2114124  37.1803267  57.9869375  65.4832577  35.9999008  58.5937844
  62.6399860  36.4487045  61.7144516  63.2101217  36.8774313  61.0762001
  63.2307971  36.1669630  62.4128702  64.6844665  33.0238716  55.5854318
  65.3868708  33.4759760  56.0528244  64.3525293  32.3822535  56.2134211
  58.4269999  31.2822269  60.8871452  57.6369053  31.5379797  60.4111562
  58.9181246  32.0970606  60.9923492  60.3784744  31.6466848  57.8454928
  59.5815907  31.7585542  58.3638424  60.1510336  31.9853500  56.9795819
  56.7107702  31.5352759  63.3186442  56.9615740  32.4199769  63.5844018
  57.2467250  31.3557361  62.5461534  65.9238429  39.8379659  55.6616423
  65.7884104  40.6831194  56.0901271  66.4648242  40.0398936  54.8982357
  59.3767827  37.3555097  56.2344348  59.8892347  38.1498347  56.3849913
  60.0290539  36.6581387  56.1677950  61.1862711  40.4720853  58.3167101
  61.3629340  41.3938818  58.1288085  61.9819545  40.1579272  58.7461481
  57.3416743  35.6843751  57.0103919  58.1791965  36.0940759  56.7937627
  57.5195011  34.7443193  56.9804113  66.8228287  28.1968532  57.7572990
  65.9669883  27.8075383  57.5778629  67.2355238  28.2760493  56.8972776
  67.4713911  37.3836147  56.1740487  66.9435272  36.6488907  55.8613724
  66.9701413  38.1610823  55.9280455  62.2032638  28.0455813  58.5347098
  62.7776390  27.8230995  57.8020291  62.7903621  28.1144508  59.2875700
  62.5302225  30.0760274  52.5542984  61.6939537  30.4134961  52.8752258
  62.3906995  29.9409254  51.6170121  64.5055306  24.9197062  57.2622168
  63.8519718  24.6046079  56.6378783  64.4635780  24.2972803  57.9881991
  65.6166511  35.2016357  49.1775460  64.7093572  34.9705611  49.3766609
  66.1137543  34.4053976  49.3649442  66.7954744  35.3028952  53.6999450
  65.8865963  35.0187985  53.7971920  66.8249828  35.7228031  52.8402757
  57.3642915  33.0234466  57.6814652  57.1667314  32.4303827  56.9565719
  56.8089579  32.7186676  58.3990591  65.3439638  32.9157573  59.8009245
  65.3988248  31.9631409  59.7251722  64.5330840  33.0717012  60.2850544
  66.4930832  36.8437696  51.0387529  66.0550262  36.1273555  50.5793166
  67.2341273  37.0713811  50.4772620  63.2831998  31.5334632  57.5599624
  62.4699864  31.8328803  57.9664816  63.7790992  31.1390321  58.2774107
  63.5506377  38.4055418  59.2895852  64.3446975  37.9105739  59.0878427
  62.8398069  37.8773282  58.9263557  59.8589140  32.5498500  55.3655604
  58.9286728  32.4882956  55.5825566  59.9546612  32.0274453  54.5692246
  59.7774689  29.0753313  57.9533846  60.0381507  29.9898646  57.8443006
  60.5991862  28.6077756  58.1030459  66.7225805  44.0793537  54.3119225
  66.8977560  43.6081580  55.1264848  66.0358593  44.7059303  54.5400486
  62.4040605  29.9207502  49.7540890  61.5270072  29.7996303  49.3903137
  62.8798359  29.1293580  49.5019779  53.9242746  34.7084661  59.8482398
  54.6113785  34.3946391  59.2603413  53.7690874  35.6126026  59.5749649
  58.7277468  29.5974858  64.2767421  58.6435656  28.9900528  63.5417831
  57.9060174  30.0883876  64.2776918  65.5904531  42.2733792  57.0003411
  64.8072053  42.8155472  57.0941636  66.2897277  42.7907772  57.3997652
  65.4836150  30.2245805  59.3709301  65.1133938  29.6716845  60.0590207
  65.9795243  29.6203938  58.8184301  53.5010722  32.7885255  62.1199865
  53.5394821  32.2548845  62.9136983  52.9951015  32.2620460  61.5010842
  57.1319299  31.5149357  55.1953796  57.4272740  30.6060035  55.1420850
  56.2307335  31.4937096  54.8734799  60.6613546  29.5905354  61.1781345
  59.9400132  30.2041321  61.0388818  61.4506802  30.1263118  61.0997991
  58.8607141  29.1963455  55.3193121  58.5319847  28.3160834  55.1368227
  59.2146512  29.1411123  56.2069511  61.9748964  29.4836424  55.6868599
  62.3145037  30.0122346  54.9647207  62.4221085  29.8216831  56.4627166
  63.9617111  27.9811046  53.8861892  64.6825474  28.3592299  53.3825609
  63.3382415  28.6999923  53.9896870  62.8447455  31.6441908  61.3990969
  62.6992036  31.9582211  62.2915250  62.3672659  32.2626809  60.8461867
  57.3193118  34.1847253  64.3378630  56.7746586  34.9607061  64.4698904
  58.1972467  34.5318057  64.1797751  64.1080734  27.5158836  56.7159428
  64.2296645  26.5875483  56.9150316  63.8182777  27.5297522  55.8037744
  58.5515753  41.1982578  59.2619181  59.3773773  40.8986349  58.8817825
  58.2009805  40.4290200  59.7108970  56.7524358  39.1168904  60.2208115
  55.9156267  38.6891078  60.0392116  56.7248004  39.3101347  61.1578906
  63.0810793  39.1012969  54.8075316  63.2298914  39.7848434  54.1541988
  63.8877237  39.0818059  55.3224771  60.8363426  35.1278147  55.8136384
  60.5909468  34.2240477  56.0116595  61.0059341  35.1295297  54.8715862
  60.1059074  30.8606504  53.3122546  59.4128319  30.9350859  52.6562582
  59.8610826  30.0966848  53.8344063  66.5806199  41.5961100  52.2787063
  66.0080166  42.2151287  51.8257535  67.1538992  42.1460461  52.8126985
  66.9652997  32.9321912  49.6203115  67.9112102  32.8028120  49.6891533
  66.5867242  32.1936574  50.0972544  65.1495914  30.8571889  49.5558001
  64.2427370  30.5605001  49.6320714  65.4271895  30.5601707  48.6892287
  56.0673855  32.1778252  60.0057047  55.7476639  31.3243560  59.7131421
  55.5207283  32.3926830  60.7615014  59.8453762  34.8940693  63.7226554
  60.0639772  35.8257801  63.7414587  60.2579536  34.5348668  64.5081357
  66.7657980  25.4008778  55.7102242  65.9558708  25.0555863  56.0857488
  67.4542397  25.0916322  56.2989854  63.9194699  27.7158824  49.6969980
  64.7813863  28.0413722  49.9565797  64.1045043  26.9290320  49.1843046
  55.9362115  35.7981164  61.9750169  55.2425586  35.3835116  61.4620123
  56.6835106  35.8401700  61.3783588  57.8498857  35.7299417  59.8516184
  57.8269545  35.8287105  58.8998067  58.1599494  36.5764568  60.1733350
  56.3520532  30.6914822  67.2325793  56.9979395  30.1813776  67.7213018
  56.1437683  31.4283504  67.8069218  64.8724142  24.9554867  52.9849689
  64.8602812  25.8996707  53.1417960  65.7647564  24.7725012  52.6909150
  52.8106307   6.1567711  43.6656190  52.7330337   7.1075536  43.7444671
  52.2067951   5.8113583  44.3231116  50.4493137   8.9053105  47.8104392
  50.6889735   9.5371629  48.4883411  49.6062333   8.5541145  48.0969751
  50.9237969   4.9301107  45.1403171  50.2548344   5.4147235  44.6567211
  50.7850839   5.1770327  46.0546549  55.0643238   6.9644850  51.7385829
  55.6161546   7.1276472  52.5034914  55.4049431   7.5549288  51.0665854
  48.0242711   5.0065397  47.7078302  47.8897179   4.2465798  47.1416300
  47.6074773   5.7306297  47.2407091  51.1811837   5.9034714  47.9196745
  51.0644221   6.8480146  47.8175435  50.3604283   5.6008275  48.3082544
  52.2066351   6.5562976  51.1352673  53.1093597   6.5886586  51.4519168
  51.9803721   5.6263427  51.1499009  62.3649168  12.9517405  44.7866930
  61.8014033  12.8607342  44.0183218  62.2501563  12.1317310  45.2669423
  59.9113600  14.4468597  47.6251151  60.7034892  14.1059421  47.2097450
  60.1510250  14.5563572  48.5453304  61.8704354  13.7077510  40.4968529
  62.6435230  13.1606497  40.3581405  62.2229753  14.5721759  40.7082991
  64.6345604  12.4130741  50.2936788  65.2309176  12.1886763  49.5793751
  64.6920575  11.6715486  50.8962236  64.2070632   9.8670176  38.1286979
  64.4596153   9.3451697  37.3670442  63.2695191   9.7036322  38.2313663
  63.9266921  11.7698282  40.3311354  63.8103179  11.0943186  40.9992439
  64.0369181  11.2830656  39.5143507  66.2698462  11.2308429  44.0358044
  65.9056669  10.7039050  44.7470965  67.1265578  10.8406898  43.8624529
  62.1191763  11.1729105  46.7321927  61.1942260  11.0405319  46.9399619
  62.3676176  11.9523324  47.2291869  59.4800574  10.8162378  47.5665716
  59.6092955  11.0696857  48.4805128  58.7998026  11.4090086  47.2470371
  63.6500062  21.4859628  43.6656190  63.5724091  22.4367453  43.7444671
  63.0461705  21.1405501  44.3231116  65.7475780  13.9077686  45.5010059
  66.2114125  14.1865389  44.7114682  65.4832578  13.0061131  45.3183150
  62.6399861  13.4549168  48.4389823  63.2101218  13.8836436  47.8007307
  63.2307973  13.1731752  49.1374008  64.6844666  10.0300839  42.3099625
  65.3868709  10.4821882  42.7773551  64.3525294   9.3884657  42.9379518
  58.4270000   8.2884391  47.6116758  57.6369054   8.5441920  47.1356869
  58.9181247   9.1032729  47.7168799  60.3784745   8.6528970  44.5700235
  59.5815908   8.7647665  45.0883731  60.1510337   8.9915623  43.7041125
  56.7107703   8.5414882  50.0431749  56.9615741   9.4261892  50.3089325
  57.2467251   8.3619483  49.2706841  65.9238430  16.8441781  42.3861730
  65.7884105  17.6893317  42.8146578  66.4648243  17.0461059  41.6227664
  59.3767828  14.3617219  42.9589655  59.8892348  15.1560469  43.1095220
  60.0290541  13.6643510  42.8923256  61.1862713  17.4782975  45.0412408
  61.3629341  18.4000940  44.8533392  61.9819546  17.1641395  45.4706788
  62.3094028  18.9961149  51.0422750  62.8601453  18.8678213  50.2699744
  61.4705504  19.2956038  50.6917643  57.3416745  12.6905873  43.7349225
  58.1791967  13.1002882  43.5182933  57.5195012  11.7505316  43.7049419
  67.4713912  14.3898270  42.8985794  66.9435273  13.6551029  42.5859031
  66.9701414  15.1672946  42.6525762  65.6166512  12.2078480  35.9020767
  64.7093574  11.9767733  36.1011916  66.1137544  11.4116099  36.0894748
  66.7954745  12.3091075  40.4244757  65.8865965  12.0250108  40.5217226
  66.8249829  12.7290153  39.5648064  57.3642916  10.0296589  44.4059959
  57.1667316   9.4365950  43.6811025  56.8089580   9.7248799  45.1235898
  66.4930833  13.8499818  37.7632835  66.0550263  13.1335677  37.3038473
  67.2341274  14.0775933  37.2017927  65.4340577  18.5354512  46.2179196
  65.3916756  18.7615358  45.2887728  66.3503276  18.3017887  46.3664997
  63.5506378  15.4117541  46.0141158  64.3446977  14.9167861  45.8123733
  62.8398070  14.8835404  45.6508864  59.8589141   9.5560623  42.0900911
  58.9286730   9.4945078  42.3070873  59.9546613   9.0336575  41.2937552
  66.1277654  15.9846563  49.6938995  65.9888740  15.6165347  50.5664934
  65.3392250  16.4994202  49.5222953  66.7225806  21.0855659  41.0364532
  66.8977562  20.6143703  41.8510155  66.0358594  21.7121426  41.2645793
  67.6782869  15.3628166  47.0827833  67.3432702  15.3228936  47.9785483
  67.1786815  14.6972882  46.6098243  61.2886891  24.2345022  47.8104392
  61.5283489  24.8663546  48.4883411  60.4456088  23.8833062  48.0969751
  53.9242747  11.7146784  46.5727704  54.6113787  11.4008514  45.9848720
  53.7690876  12.6188149  46.2994956  65.8014753  20.0424145  50.2145896
  65.7284925  20.8479116  50.7265201  65.3592146  20.2416110  49.3893917
  65.5904533  19.2795915  43.7248718  64.8072055  19.8217595  43.8186942
  66.2897278  19.7969894  44.1242959  63.3125350  17.6905422  53.1909626
  64.0134810  18.3241905  53.3439020  62.8420465  18.0320154  52.4305265
  58.9093068  17.2241777  50.1240728  59.4946505  16.4785465  50.2568632
  58.7117907  17.5345734  51.0077392  61.7631723  20.2593025  45.1403171
  61.0942099  20.7439152  44.6567211  61.6244593  20.5062245  46.0546549
  53.5010723   9.7947377  48.8445171  53.5394822   9.2610968  49.6382290
  52.9951016   9.2682583  48.2256149  65.9036992  22.2936768  51.7385829
  66.4555300  22.4568390  52.5034914  66.2443186  22.8841206  51.0665854
  57.1319301   8.5211480  41.9199103  57.4272742   7.6122158  41.8666156
  56.2307336   8.4999219  41.5980105  62.8447457   8.6504031  48.1236275
  62.6992037   8.9644334  49.0160557  62.3672660   9.2688931  47.5707174
  57.3193119  11.1909375  51.0623936  56.7746587  11.9669183  51.1944211
  58.1972469  11.5380180  50.9043058  58.1059141  10.3179271  53.9554093
  57.3640877  10.4661907  54.5418724  57.7851885  10.5787537  53.0920843
  66.0723415  22.0133159  45.9839860  65.6328406  21.5209538  46.6772717
  66.8231532  21.4706127  45.7431935  58.5515754  18.2044700  45.9864488
  59.3773774  17.9048472  45.6063132  58.2009806  17.4352323  46.4354277
  63.5197288  17.5571168  48.0562162  62.8977297  16.8941873  47.7564389
  64.1902154  17.5832300  47.3735809  56.7524359  16.1231027  46.9453422
  55.9156268  15.6953201  46.7637423  56.7248005  16.3163470  47.8824213
  63.0810794  16.1075092  41.5320622  63.2298915  16.7910556  40.8787295
  63.8877238  16.0880182  42.0470078  60.8363427  12.1340269  42.5381691
  60.5909469  11.2302599  42.7361901  61.0059342  12.1357420  41.5961169
  66.5806200  18.6023222  39.0032370  66.0080167  19.2213409  38.5502841
  67.1538994  19.1522584  39.5372291  56.0673856   9.1840375  46.7302354
  55.7476640   8.3305683  46.4376728  55.5207284   9.3988953  47.4860321
  59.8453764  11.9002816  50.4471860  60.0639773  12.8319924  50.4659894
  60.2579537  11.5410790  51.2326664  55.9362116  12.8043286  48.6995475
  55.2425587  12.3897239  48.1865430  56.6835107  12.8463823  48.1028894
  57.8498859  12.7361540  46.5761490  57.8269547  12.8349227  45.6243373
  58.1599495  13.5826691  46.8978656  60.5086236  14.7937695  50.6908105
  61.4629490  14.7621637  50.6238036  60.3098760  14.3328319  51.5058330
  61.0985619  13.3638811  53.2578902  61.9178508  13.8582890  53.2813740
  61.3722426  12.4470779  53.2296470  58.8636465  20.3357315  47.7078302
  58.7290933  19.5757715  47.1416300  58.4468527  21.0598214  47.2407091
  62.0205591  21.2326632  47.9196745  61.9037975  22.1772064  47.8175435
  61.1998037  20.9300193  48.3082544  56.3520533   7.6976945  53.9571099
  56.9979396   7.1875899  54.4458324  56.1437684   8.4345627  54.5314525
  63.0460105  21.8854893  51.1352673  63.9487352  21.9178504  51.4519168
  62.8197475  20.9555344  51.1499009  64.8013707  20.6385880  47.7962752
  63.8509338  20.6387742  47.6827124  65.1046193  19.8918615  47.2798787
  64.7636501  27.0438702  46.5727704  65.4507541  26.7300432  45.9848720
  64.6084630  27.9480066  46.2994956  64.3404477  25.1239295  48.8445171
  64.3788577  24.5902886  49.6382290  63.8344770  24.5974501  48.2256149
  67.5918114  31.4522944  46.9453422  66.7550022  31.0245119  46.7637423
  67.5641759  31.6455388  47.8824213  66.9067611  24.5132292  46.7302354
  66.5870395  23.6597601  46.4376728  66.3601039  24.7280871  47.4860321
  66.7755871  28.1335204  48.6995475  66.0819342  27.7189157  48.1865430
  67.5228862  28.1755740  48.1028894  67.1914287  23.0268863  53.9571099
  67.8373151  22.5167817  54.4458324  66.9831438  23.7637544  54.5314525
  14.3265816  36.2467906  65.3726836  13.6527515  36.5499603  65.9811794
  14.7131638  37.0496987  65.0232293  16.4173286  28.0376119  63.9074276
  15.8002456  27.3122948  63.8107329  15.9489774  28.7985480  63.5641351
  18.2922557  33.8253390  66.6466660  18.9873461  34.4460083  66.8653974
  18.6345707  32.9748741  66.9219037  12.3837425  33.9315142  65.5541753
  11.8111392  34.5505329  65.1012225  12.9570219  34.4814503  66.0881675
  15.6034685  34.2152292  66.6850335  16.5365358  34.1497853  66.8883211
  15.5157898  35.0508559  66.2264868  18.2322701  33.5318162  63.6454283
  18.1536333  33.1978026  64.5390041  19.0532368  34.0239930  63.6445755
  15.8026653  30.8486158  63.2664261  16.5062503  31.0536160  63.8821917
  15.0789302  31.4162919  63.5313345  17.7113351  31.2868687  65.3162721
  18.5458955  30.8549885  65.1340196  17.5497694  31.1150700  66.2439616
  19.0074148  43.6101242  71.3376314  18.4439013  43.5191179  70.5692602
  18.8926543  42.7901147  71.8178806  24.5873706  47.2772210  66.6490779
  23.9361686  47.8626290  66.2624792  25.3818069  47.8078405  66.7085816
  18.5129334  44.3661347  67.0477913  19.2860210  43.8190334  66.9090789
  18.8654732  45.2305597  67.2592374  20.8495611  40.5254013  64.6796363
  21.1021132  40.0035535  63.9179826  19.9120171  40.3620159  64.7823047
  25.8938894  39.5289792  72.4871106  26.6801983  39.1109215  72.1361523
  26.1577599  40.4335884  72.6552755  26.0648972  44.9662642  67.1859763
  25.4294805  45.0397269  67.8980668  25.7346378  45.5556241  66.5078842
  31.2947321  39.4665025  73.3904085  32.0272493  38.8964242  73.6241914
  30.5386677  39.0786625  73.8310590  20.5691900  42.4282119  66.8820738
  20.4528158  41.7527023  67.5501822  20.6794160  41.9414493  66.0652891
  22.9123441  41.8892266  70.5867427  22.5481648  41.3622887  71.2980349
  23.7690557  41.4990735  70.4133913  22.5528928  36.9182166  65.5828776
  22.7203330  37.7862402  65.9499247  22.3626097  37.0809448  64.6590065
  22.5318149  39.3739824  66.5675443  22.4117774  39.8196874  67.4060923
  21.8370737  39.7225141  66.0088981  28.2303215  39.8461297  67.3955777
  29.1421071  40.0788684  67.2203474  27.7212862  40.4298341  66.8330855
  22.3900759  44.5661523  72.0519443  22.8539105  44.8449226  71.2624066
  22.1257557  43.6644968  71.8692534  21.3269645  40.6884676  68.8609008
  22.0293689  41.1405719  69.3282935  20.9950274  40.0468495  69.4888901
  22.5663410  47.5025618  68.9371113  22.4309085  48.3477154  69.3655961
  23.1073222  47.7044896  68.1737047  25.8806156  41.0164791  65.9742442
  25.3652780  41.7869396  66.2130829  25.6083465  40.3429927  66.5975503
  23.4653267  35.8614492  71.0327680  22.6094864  35.4721342  70.8533319
  23.8780219  35.9406453  70.1727466  30.8540430  43.7697146  67.9095616
  30.0769873  43.4308305  67.4650778  31.5331911  43.7749769  67.2350581
  25.6692459  38.8891883  67.8002223  25.3642595  39.2038033  68.6512366
  26.6222902  38.9673303  67.8429556  24.1138891  45.0482107  69.4495177
  23.5860253  44.3134866  69.1368415  23.6126394  45.8256783  69.2035146
  27.9037196  41.5975500  72.6166165  28.4169078  42.2305492  73.1187875
  28.5538420  40.9976695  72.2509525  19.1727206  37.7406234  65.8297674
  18.3364518  38.0780921  66.1506949  19.0331976  37.6055214  64.8924811
  22.2591491  42.8662317  62.4530150  21.3518553  42.6351570  62.6521299
  22.7562523  42.0699936  62.6404132  25.1659570  51.5759824  65.3726836
  24.4921269  51.8791521  65.9811794  25.5525392  52.3788904  65.0232293
  25.1653075  40.4716371  69.9927186  25.9124894  40.9837768  69.6834308
  25.4344664  40.1500424  70.8531580  23.4379725  42.9674912  66.9754140
  22.5290944  42.6833945  67.0726610  23.4674809  43.3873990  66.1157447
  27.6131912  37.5073487  71.9745975  26.8754669  36.9950874  72.3056218
  27.8658685  37.0673869  71.1629252  21.9864619  40.5803532  73.0763936
  22.0413229  39.6277369  73.0006412  21.1755821  40.7362972  73.5605234
  23.1355813  44.5083655  64.3142219  22.6975243  43.7919514  63.8547856
  23.8766254  44.7359770  63.7527310  19.9256979  39.1980592  70.8354315
  19.1124844  39.4974763  71.2419507  20.4215973  38.8036281  71.5528797
  31.2528927  42.7840853  70.3718537  31.1146826  42.9742449  69.4439727
  30.8965146  43.5460235  70.8286589  16.5014121  40.2144460  68.6410295
  15.5711709  40.1528915  68.8580257  16.5971593  39.6920413  67.8446936
  23.3650785  51.7439497  67.5873916  23.5402541  51.2727540  68.4019538
  22.6783574  52.3705263  67.8155176  27.2567040  43.3668037  63.9074276
  26.6396211  42.6414865  63.8107329  26.7883529  44.1277397  63.5641351
  19.0465586  37.5853461  63.0295581  18.1695053  37.4642262  62.6657827
  19.5223339  36.7939540  62.7774469  26.6255943  44.5046068  70.4930730
  25.6912222  44.6247531  70.3235434  26.8032612  43.6018535  70.2290740
  30.0128494  40.3463388  71.0280764  30.4788947  41.1791379  70.9541067
  30.4635995  39.8808369  71.7326023  28.0804726  46.6907209  68.0266916
  28.3564569  46.5763804  68.9360790  27.2109224  46.2924694  67.9879089
  25.0500955  49.8661745  68.9314778  25.5788721  49.3554200  68.3184940
  25.3129175  49.5504275  69.7960311  13.7744280  39.1795317  68.4708486
  14.0697721  38.2705995  68.4175540  12.8732316  39.1583056  68.1489489
  15.5032122  36.8609414  68.5947812  15.1744828  35.9806793  68.4122918
  15.8571492  36.8057083  69.4824201  18.6173945  37.1482384  68.9623289
  18.9570017  37.6768305  68.2401898  19.0646065  37.4862790  69.7381856
  20.6042092  35.6457006  67.1616582  21.3250454  36.0238259  66.6580299
  19.9807396  36.3645883  67.2651560  24.7473215  36.3502155  68.0974914
  24.9636829  37.2326793  67.7963743  24.2667282  35.9588368  67.3680556
  29.1316311  49.1545308  66.6466660  29.8267216  49.7752000  66.8653974
  29.4739461  48.3040659  66.9219037  31.0307734  46.6045013  68.1753990
  31.5559058  46.9432286  67.4503310  30.9430087  45.6692028  67.9917125
  19.7235774  46.7658929  68.0830006  19.8723894  47.4494393  67.4296679
  20.5302217  46.7464019  68.5979462  17.4788407  42.7924107  69.0891075
  17.2334449  41.8886437  69.2871285  17.6484322  42.7941257  68.1470553
  16.7484055  38.5252464  66.5877236  16.0553299  38.5996819  65.9317272
  16.5035806  37.7612808  67.1098753  23.2231180  49.2607059  65.5541753
  22.6505147  49.8797246  65.1012225  23.7963973  49.8106421  66.0881675
  26.4428439  49.5444209  66.6850335  27.3759112  49.4789771  66.8883211
  26.3551652  50.3800476  66.2264868  29.0716456  48.8610080  63.6454283
  28.9930088  48.5269943  64.5390041  29.8926123  49.3531848  63.6445755
  23.6077978  40.5967872  62.8957806  24.5537083  40.4674080  62.9646224
  23.2292223  39.8582534  63.3727234  21.7920895  38.5217848  62.8312691
  20.8852351  38.2250961  62.9075405  22.0696876  38.2247667  61.9646977
  23.4082961  33.0654738  68.9856932  22.5983689  32.7201823  69.3612178
  24.0967378  32.7562282  69.5744544  20.5619680  35.3804784  62.9724670
  21.4238844  35.7059682  63.2320487  20.7470024  34.5936280  62.4597736
  28.7152316  34.2533310  70.1159893  28.1350985  34.9118114  69.7337946
  28.4488249  33.4310655  69.7047311  27.4977194  36.4133401  69.1716241
  26.6103049  36.6983051  68.9536436  27.9131183  36.2527164  68.3243518
  30.8491730  36.4379922  72.8870581  31.6252121  36.9276374  73.1595197
  30.1239865  36.8637976  73.3442450  33.2864289  37.1507541  73.9444521
  33.8808780  36.9103277  73.2337829  33.3590873  36.4314671  74.5718058
  26.6420408  46.1778075  63.2664261  27.3456258  46.3828078  63.8821917
  25.9183057  46.7454837  63.5313345  27.4718218  41.9287936  69.3866532
  27.4153419  42.3856488  68.5474164  28.0246561  41.1678621  69.2089374
  31.2823024  37.7177668  70.2116651  31.0259958  37.3174304  71.0424859
  30.6575892  38.4321462  70.0866790  28.5507105  46.6160604  65.3162721
  29.3852709  46.1841803  65.1340196  28.3891448  46.4442618  66.2439616
  28.2052997  43.1192718  66.6819061  28.1501801  42.9536989  65.7407505
  27.5799053  43.8268751  66.8381250  21.5149123  32.6200827  66.2604379
  21.5027793  33.5642667  66.4172650  22.4072545  32.4370972  65.9663840
  30.0120960  53.0698152  65.8297674  29.1758273  53.4072838  66.1506949
  29.8725730  52.9347131  64.8924811  29.8859341  52.9145379  63.0295581
  29.0088807  52.7934180  62.6657827  30.3617094  52.1231457  62.7774469
  27.5877809  53.8544382  66.5877236  26.8947054  53.9288737  65.9317272
  27.3429561  53.0904725  67.1098753  32.6314650  53.8509766  62.8312691
  31.7246105  53.5542879  62.9075405  32.9090631  53.5539584  61.9646977
  31.4013434  50.7096701  62.9724670  32.2632598  51.0351600  63.2320487
  31.5863778  49.9228197  62.4597736  32.3542877  47.9492744  66.2604379
  32.3421547  48.8934584  66.4172650  33.2466299  47.7662890  65.9663840
  14.3265817  13.2530029  52.0972143  13.6527516  13.5561726  52.7057101
  14.7131639  14.0559109  51.7477600  16.4173287   5.0438242  50.6319583
  15.8002458   4.3185070  50.5352636  15.9489776   5.8047602  50.2886657
  18.2922558  10.8315513  53.3711966  18.9873462  11.4522205  53.5899281
  18.6345708   9.9810864  53.6464344  12.3837426  10.9377264  52.2787060
  11.8111393  11.5567451  51.8257532  12.9570220  11.4876626  52.8126982
  15.6034686  11.2214414  53.4095642  16.5365359  11.1559976  53.6128518
  15.5157899  12.0570681  52.9510175  18.2322703  10.5380285  50.3699590
  18.1536334  10.2040148  51.2635348  19.0532370  11.0302053  50.3691062
  15.8026655   7.8548280  49.9909568  16.5062505   8.0598283  50.6067224
  15.0789303   8.4225042  50.2558652  17.7113352   8.2930809  52.0408028
  18.5458956   7.8612008  51.8585503  17.5497695   8.1212823  52.9684923
  26.3397627  18.8100460  62.1363205  26.9776037  18.6907208  61.4326545
  26.2218470  19.7581304  62.1951157  19.0074149  20.6163365  58.0621620
  18.4439014  20.5253302  57.2937908  18.8926544  19.7963269  58.5424113
  18.5129335  21.3723470  53.7723220  19.2860211  20.8252457  53.6336096
  18.8654734  22.2367719  53.9837681  20.8495613  17.5316136  51.4041670
  21.1021133  17.0097657  50.6425133  19.9120172  17.3682281  51.5068353
  25.8938896  16.5351914  59.2116413  26.6801985  16.1171337  58.8606830
  26.1577600  17.4398006  59.3798061  31.2947323  16.4727147  60.1149391
  32.0272495  15.9026364  60.3487221  30.5386678  16.0848748  60.5555897
  20.5691901  19.4344242  53.6066045  20.4528160  18.7589145  54.2747129
  20.6794161  18.9476616  52.7898198  22.9123442  18.8954389  57.3112734
  22.5481650  18.3685010  58.0225655  23.7690558  18.5052858  57.1379219
  22.5528929  13.9244289  52.3074082  22.7203332  14.7924525  52.6744553
  22.3626098  14.0871570  51.3835372  22.5318150  16.3801946  53.2920749
  22.4117775  16.8258997  54.1306229  21.8370739  16.7287264  52.7334287
  20.2925042  29.1505588  56.9410880  20.2149072  30.1013413  57.0199361
  19.6886686  28.8051460  57.5985807  28.2303216  16.8523419  54.1201083
  29.1421072  17.0850806  53.9448781  27.7212863  17.4360464  53.5576162
  26.8372799  21.8349238  61.5114665  26.2081661  21.9994952  60.8090733
  26.4498461  22.2490847  62.2825629  30.7162031  22.7703676  58.8659028
  30.0313069  23.1502577  58.3156062  30.8005880  23.3799002  59.5990976
  22.3900761  21.5723646  58.7764750  22.8539106  21.8511349  57.9869372
  22.1257559  20.6707090  58.5937840  21.3269647  17.6946798  55.5854315
  22.0293690  18.1467842  56.0528241  20.9950275  17.0530617  56.2134208
  29.0858790  23.2935590  63.6376729  29.9076234  22.8915777  63.3559411
  29.0821193  23.1903824  64.5892845  37.1764783  19.6374339  59.9861701
  36.4228492  19.0681737  59.8305705  37.3112324  19.6037003  60.9332335
  16.0192809  22.0263179  56.2344345  16.5317329  22.8206429  56.3849910
  16.6715521  21.3289469  56.1677947  17.8287693  25.1428935  58.3167098
  18.0054322  26.0646900  58.1288082  18.6244527  24.8287354  58.7461478
  18.9519009  26.6607109  64.3177441  19.5026434  26.5324172  63.5454435
  18.1130485  26.9601998  63.9672334  13.9841725  20.3551833  57.0103916
  14.8216947  20.7648842  56.7937623  14.1619993  19.4151275  56.9804110
  25.8806158  18.0226914  52.6987749  25.3652781  18.7931519  52.9376136
  25.6083466  17.3492050  53.3220810  23.4653269  12.8676615  57.7572987
  22.6094865  12.4783465  57.5778626  23.8780220  12.9468575  56.8972773
  30.8540432  20.7759269  54.6340922  30.0769874  20.4370428  54.1896084
  31.5331913  20.7811892  53.9595887  25.6692461  15.8954006  54.5247530
  25.3642596  16.2100155  55.3757673  26.6222903  15.9735426  54.5674863
  24.1138893  22.0544229  56.1740484  23.5860254  21.3196989  55.8613721
  23.6126395  22.8318906  55.9280452  29.0931739  20.2493250  61.2907530
  28.4355413  20.9392511  61.3787659  29.8972138  20.6389682  61.6341517
  27.9037197  18.6037622  59.3411472  28.4169079  19.2367614  59.8433182
  28.5538421  18.0038818  58.9754832  19.1727207  14.7468357  52.5542981
  18.3364520  15.0843043  52.8752255  19.0331977  14.6117336  51.6170118
  22.2591493  19.8724440  49.1775457  21.3518554  19.6413693  49.3766606
  22.7562525  19.0762059  49.3649438  25.1653076  17.4778494  56.7172493
  25.9124895  17.9899891  56.4079615  25.4344666  17.1562546  57.5776886
  23.4379726  19.9737034  53.6999447  22.5290945  19.6896067  53.7971917
  23.4674810  20.3936113  52.8402754  28.6698994  23.5843624  57.4690615
  28.2161321  22.7434534  57.5255805  28.0392960  24.2205022  57.8065395
  27.6131913  14.5135610  58.6991282  26.8754670  14.0012996  59.0301525
  27.8658687  14.0735992  57.8874559  27.1131933  25.4220121  58.4040433
  27.4054907  25.9825178  57.6852798  27.6230553  25.7148682  59.1593592
  21.9864620  17.5865655  59.8009242  22.0413230  16.6339491  59.7251719
  21.1755822  17.7425094  60.2850541  19.9256980  16.2042715  57.5599621
  19.1124846  16.5036885  57.9664813  20.4215974  15.8098404  58.2774103
  22.0765558  26.2000472  59.4933886  22.0341737  26.4261318  58.5642418
  22.9928257  25.9663846  59.6419687  31.2528929  19.7902975  57.0963844
  31.1146827  19.9804571  56.1685033  30.8965148  20.5522358  57.5531895
  31.2798308  21.8579502  62.1075116  31.7134815  21.7654791  62.9558170
  31.9929889  21.8337003  61.4695132  20.1931359  23.0763501  59.2895849
  20.9871957  22.5813821  59.0878424  19.4823051  22.5481364  58.9263554
  25.0126203  25.4581596  63.6408216  25.0663226  26.0272533  64.4085932
  24.1440985  25.6283481  63.2762253  16.5014122  17.2206582  55.3655601
  15.5711710  17.1591038  55.5825563  16.5971594  16.6982535  54.5692243
  32.1413858  21.9003203  64.6408001  32.3349748  22.8049013  64.8867276
  32.0414476  21.4410622  65.4746586  22.7702635  23.6492523  62.9693686
  22.6313720  23.2811307  63.8419624  21.9817231  24.1640162  62.7977643
  24.3207850  23.0274125  60.3582523  23.9857683  22.9874895  61.2540173
  23.8211796  22.3618841  59.8852934  27.2567042  20.3730160  50.6319583
  26.6396212  19.6476988  50.5352636  26.7883530  21.1339520  50.2886657
  17.9311872  31.8990982  61.0859082  18.1708470  32.5309506  61.7638101
  17.0881069  31.5479022  61.3724442  19.0465587  14.5915584  49.7540887
  18.1695054  14.4704385  49.3903134  19.5223341  13.8001662  49.5019776
  22.4439734  27.7070104  63.4900586  22.3709905  28.5125076  64.0019891
  22.0017127  27.9062070  62.6648608  33.3955921  18.4576869  61.2855905
  33.3845797  19.3401585  60.9149838  32.5273300  18.1048420  61.0910442
  24.9038417  27.6056938  65.6458745  25.6166390  28.2404403  65.5734646
  24.4128446  27.7020804  64.8298747  26.6255944  21.5108191  57.2176037
  25.6912223  21.6309654  57.0480741  26.8032613  20.6080658  56.9536047
  30.0128496  17.3525510  57.7526071  30.4788948  18.1853502  57.6786374
  30.4635996  16.8870492  58.4571329  28.0804727  23.6969332  54.7512223
  28.3564571  23.5825926  55.6606097  27.2109226  23.2986817  54.7124396
  24.7158791  27.9455682  58.3945037  24.8981185  27.1277338  58.8572789
  25.5391777  28.1623375  57.9569926  18.4056704  27.9238984  58.4157861
  17.7367080  28.4085112  57.9321901  18.2669574  28.1708205  59.3301239
  22.5461973  29.9582728  65.0140519  23.0980281  30.1214349  65.7789605
  22.8868166  30.5487166  64.3420544  13.7744281  16.1857439  55.1953793
  14.0697722  15.2768118  55.1420847  12.8732317  16.1645179  54.8734795
  25.6830360  27.9064703  62.0004201  25.5581500  27.1054443  61.4915147
  26.3409451  28.4010897  61.5118171  27.7465268  25.7073723  63.6283752
  26.7995604  25.5879075  63.5562078  28.0948042  24.8196221  63.7110013
  15.5032123  13.8671537  55.3193118  15.1744829  12.9868916  55.1368224
  15.8571494  13.8119206  56.2069507  24.7511702  25.5026440  59.8288104
  24.6036664  24.5743147  60.0095674  25.5765195  25.5246530  59.3445179
  18.6173946  14.1544507  55.6868596  18.9570019  14.6830428  54.9647204
  19.0646067  14.4924913  56.4627162  28.3545824  26.3254998  60.9152977
  29.2792371  26.1197860  60.7777428  28.1861127  26.0771400  61.8242318
  20.6042093  12.6519128  53.8861889  21.3250456  13.0300381  53.3825606
  19.9807397  13.3708005  53.9896867  24.7473216  13.3564277  54.8220221
  24.9636830  14.2388915  54.5209049  24.2667283  12.9650491  54.0925863
  33.9980531  19.6077089  57.8905368  34.4411677  18.8584414  57.4924491
  33.1207041  19.5987225  57.5079100  22.7148396  29.6779119  59.2594550
  22.2753386  29.1855498  59.9527407  23.4656513  29.1352087  59.0186625
  15.1940735  25.8690660  59.2619178  16.0198755  25.5694432  58.8817822
  14.8434787  25.0998282  59.7108967  20.1622268  25.2217128  61.3316852
  19.5402278  24.5587833  61.0319080  20.8327135  25.2478260  60.6490500
  19.7235775  23.7721051  54.8075312  19.8723896  24.4556516  54.1541985
  20.5302219  23.7526142  55.3224768  32.3417713  23.5129447  67.7625245
  32.0502522  23.8759428  68.5988706  31.7289845  22.7996456  67.5838577
  33.5413396  21.0782327  60.2827815  34.3760287  21.5172131  60.4465376
  33.6772525  20.6020980  59.4636061  17.4788408  19.7986229  55.8136381
  17.2334450  18.8948559  56.0116591  17.6484323  19.8003380  54.8715859
  16.7484056  15.5314587  53.3122543  16.0553301  15.6058942  52.6562579
  16.5035808  14.7674930  53.8344060  31.7694648  18.7333942  63.5775908
  31.7370969  17.7949942  63.7635592  32.3795272  18.8117978  62.8441733
  23.6077979  17.6029995  49.6203112  24.5537084  17.4736203  49.6891530
  23.2292224  16.8644657  50.0972541  37.5871198  19.7949949  62.7181945
  38.3174587  19.5335237  63.2789648  36.9778144  19.0578670  62.7584013
  35.6686495  17.9357811  63.3156396  34.9419659  17.8013776  62.7072888
  35.2533782  18.2434640  64.1213114  21.7920896  15.5279971  49.5557998
  20.8852352  15.2313084  49.6320711  22.0696877  15.2309789  48.6892284
  23.4082962  10.0716861  55.7102239  22.5983690   9.7263946  56.0857485
  24.0967379   9.7624405  56.2989850  20.5619681  12.3866906  49.6969977
  21.4238845  12.7121805  49.9565794  20.7470025  11.5998402  49.1843043
  28.7152318  11.2595433  56.8405200  28.1350987  11.9180237  56.4583252
  28.4488250  10.4372777  56.4292617  27.4977196  13.4195523  55.8961548
  26.6103051  13.7045174  55.6781743  27.9131185  13.2589287  55.0488825
  30.8491732  13.4442044  59.6115887  31.6252122  13.9338497  59.8840504
  30.1239866  13.8700098  60.0687757  33.2864290  14.1569663  60.6689828
  33.8808781  13.9165399  59.9583136  33.3590874  13.4376794  61.2963364
  15.5061446  28.0003274  60.9832993  15.3715914  27.2403675  60.4170991
  15.0893508  28.7244174  60.5161782  27.4718219  18.9350059  56.1111838
  27.4153421  19.3918610  55.2719471  28.0246562  18.1740744  55.9334681
  31.2823025  14.7239791  56.9361958  31.0259959  14.3236427  57.7670165
  30.6575893  15.4383585  56.8112097  35.5935363  17.4635864  59.4433249
  35.0334921  17.5329053  60.2164811  34.9878866  17.2876849  58.7232745
  18.6630572  28.8972591  61.1951435  18.5462956  29.8418024  61.0930126
  17.8423018  28.5946153  61.5837235  28.2052999  20.1254840  53.4064367
  28.1501802  19.9599112  52.4652811  27.5799054  20.8330873  53.5626557
  21.5149124   9.6262949  52.9849686  21.5027794  10.5704789  53.1417957
  22.4072546   9.4433095  52.6909147  19.6885086  29.5500853  64.4107364
  20.5912333  29.5824463  64.7273859  19.4622456  28.6201304  64.4253700
  21.4438688  28.3031840  61.0717442  20.4934319  28.3033701  60.9581815
  21.7471174  27.5564574  60.5553477  37.1791382  34.1392378  62.1363205
  37.8169791  34.0199125  61.4326545  37.0612224  35.0873222  62.1951157
  33.9881088  34.0919806  62.0724730  33.6499599  33.9760871  61.1845264
  34.8570856  33.6910971  62.0525736  34.4700871  35.2454658  68.0310935
  34.4589512  34.8507456  67.1591439  34.6321510  34.5120731  68.6244706
  31.1908132  38.0291770  66.9790119  30.8997998  38.9337401  66.8636785
  31.8265116  38.0708297  67.6934189  32.1164339  35.4068618  63.5691479
  32.7127911  35.1824641  62.8548442  32.1739310  34.6653364  64.1716927
  36.7332650  31.8643832  59.2116413  37.5195739  31.4463255  58.8606830
  36.9971354  32.7689924  59.3798061  36.9042727  37.3016682  53.9105070
  36.2688560  37.3751309  54.6225974  36.5740134  37.8910281  53.2324149
  42.1341077  31.8019065  60.1149391  42.8666249  31.2318282  60.3487221
  41.3780433  31.4140666  60.5555897  33.7517197  34.2246307  57.3112734
  33.3875404  33.6976928  58.0225655  34.6084313  33.8344776  57.1379219
  39.6566497  25.5140639  64.5744000  39.3249822  26.3836050  64.3505215
  39.0612111  25.1976923  65.2538030  33.3922684  29.2536206  52.3074082
  33.5597086  30.1216443  52.6744553  33.2019853  29.4163488  51.3835372
  36.1498017  37.7153185  63.9739913  35.8498740  38.6178224  63.8655720
  35.8049077  37.4485368  64.8261066  39.5495161  30.2335725  61.6537350
  38.6412038  30.1651134  61.3596111  39.4982757  30.7107670  62.4819176
  33.3711905  31.7093864  53.2920749  33.2511530  32.1550915  54.1306229
  32.6764493  32.0579182  52.7334287  26.9619310  33.8100256  60.8420406
  27.0911691  34.0634735  61.7559818  26.2816761  34.4027964  60.5225061
  31.1318797  44.4797506  56.9410880  31.0542827  45.4305331  57.0199361
  30.5280440  44.1343378  57.5985807  33.6236027  31.6525371  69.5972247
  32.8469361  32.2119291  69.5875112  34.2626590  32.1382154  70.1187117
  41.4156807  28.4352164  63.4315224  40.7731187  28.7284697  62.7855019
  40.9111736  28.3205084  64.2368421  31.8782399  34.4610824  69.1590214
  32.6197083  34.9995868  68.8825038  31.1719384  35.0877113  69.3161766
  37.3537739  36.6039965  67.7562376  37.7621095  36.1622375  67.0117008
  36.6315000  36.0292592  68.0096569  33.7068809  31.5412572  65.1295933
  34.5530004  31.9651985  65.2730582  33.6467446  30.8846196  65.8234496
  37.6766553  37.1641155  61.5114665  37.0475416  37.3286870  60.8090733
  37.2892215  37.5782765  62.2825629  41.5555785  38.0995593  58.8659028
  40.8706823  38.4794495  58.3156062  41.6399634  38.7090920  59.5990976
  36.8568254  29.2016940  66.7877106  36.6129186  29.9559001  66.2511382
  37.1328184  29.5802288  67.6224353  38.8106717  35.7455552  65.4654372
  39.0223612  36.3887312  64.7888753  38.7636465  34.9117869  64.9976302
  36.4132946  28.3573373  62.3690944  35.5517425  28.6554627  62.6607682
  36.4395380  28.5743772  61.4371977  32.1663401  33.0238716  55.5854315
  32.8687444  33.4759760  56.0528241  31.8344030  32.3822535  56.2134208
  30.6143763  31.6150473  69.9605524  29.9842423  32.2966753  70.1940921
  30.5079851  31.5033554  69.0158663  25.9088735  31.2822269  60.8871448
  25.1187789  31.5379797  60.4111559  26.3999982  32.0970606  60.9923489
  39.9252545  38.6227508  63.6376729  40.7469988  38.2207695  63.3559411
  39.9214947  38.5195742  64.5892845  33.6909148  38.1711551  65.7937440
  33.7553581  38.6331958  66.6295612  32.9820072  37.5408916  65.9219750
  24.1926438  31.5352759  63.3186439  24.4434476  32.4199769  63.5844015
  24.7285986  31.3557361  62.5461531  48.0158538  34.9666256  59.9861701
  47.2622246  34.3973654  59.8305705  48.1506079  34.9328921  60.9332335
  32.8092466  27.3329118  69.9151032  33.5502180  27.9336271  69.8355494
  33.0410389  26.5906755  69.3569074  27.9533804  32.5185485  68.1929262
  27.8387320  31.6170742  68.4936360  27.0978322  32.7649182  67.8414078
  35.0325642  40.4603225  69.7916762  34.5889496  39.6739604  69.4737667
  35.6942856  40.6482376  69.1260653  29.7912763  41.9899027  64.3177441
  30.3420188  41.8616090  63.5454435  28.9524239  42.2893916  63.9672334
  37.1306880  40.7406025  67.8198163  37.1125356  41.5614906  67.3278433
  38.0526800  40.6160100  68.0448305  33.5879934  38.2550154  68.6621672
  34.1208271  37.4938443  68.4320980  33.0594015  37.9623806  69.4045826
  36.7549629  23.3610220  64.1915314  36.4113899  24.2511862  64.1154424
  37.1228592  23.1711878  63.3284899  34.3047023  28.1968532  57.7572987
  33.4488619  27.8075383  57.5778626  34.7173975  28.2760493  56.8972773
  35.8346170  25.7314876  62.1564547  35.3310965  25.6945011  61.3432352
  36.1276777  26.6407618  62.2161203  32.0789056  25.8153605  61.1630729
  32.9442052  25.6196414  60.8036618  32.1466564  25.5863957  62.0900085
  39.9325493  35.5785167  61.2907530  39.2749167  36.2684429  61.3787659
  40.7365892  35.9681599  61.6341517  38.7430952  33.9329540  59.3411472
  39.2562834  34.5659532  59.8433182  39.3932176  33.3330736  58.9754832
  35.2211783  31.4078996  61.5869812  34.3034344  31.6293943  61.4291500
  35.6371926  31.4825306  60.7281520  36.0046830  32.8070411  56.7172493
  36.7518649  33.3191809  56.4079615  36.2738420  32.4854464  57.5776886
  34.2773481  35.3028952  53.6999447  33.3684700  35.0187985  53.7971917
  34.3068564  35.7228031  52.8402754  39.5092748  38.9135542  57.4690615
  39.0555075  38.0726451  57.5255805  38.8786715  39.5496940  57.8065395
  38.4525668  29.8427528  58.6991282  37.7148424  29.3304914  59.0301525
  38.7052441  29.4027909  57.8874559  37.9525687  40.7512038  58.4040433
  38.2448662  41.3117095  57.6852798  38.4624308  41.0440599  59.1593592
  38.5537295  22.6203780  59.2933051  38.8596172  21.7601143  59.0058966
  39.2789900  23.2121400  59.0932045  32.8258375  32.9157573  59.8009242
  32.8806984  31.9631409  59.7251719  32.0149577  33.0717012  60.2850541
  36.3624946  31.9976457  66.3914515  36.7174334  32.2247930  67.2508981
  37.0097078  32.3294834  65.7691770  42.0922683  35.1194893  57.0963844
  41.9540582  35.3096489  56.1685033  41.7358902  35.8814276  57.5531895
  30.2564809  29.1052988  63.1760856  30.8964189  28.9641747  62.4783819
  29.4242340  28.8187501  62.7999458  42.1192063  37.1871420  62.1075116
  42.5528570  37.0946709  62.9558170  42.8323644  37.1628920  61.4695132
  35.8519958  40.7873514  63.6408216  35.9056980  41.3564450  64.4085932
  34.9834739  40.9575399  63.2762253  28.7318351  30.4891070  65.1232667
  29.4041405  30.2808432  64.4745316  27.9048138  30.2913156  64.6837900
  42.9807612  37.2295120  64.6408001  43.1743502  38.1340931  64.8867276
  42.8808231  36.7702540  65.4746586  34.6343923  27.1153011  67.1398328
  33.9871838  27.8142961  67.0462805  35.4044939  27.5489155  67.5074577
  38.0422721  37.3801863  70.2148882  37.8908227  37.1512415  69.2978965
  38.0327401  38.3372465  70.2280227  34.8108057  34.9533776  65.1995148
  35.7400117  35.1044936  65.0264115  34.3899088  35.0417797  64.3443795
  33.6096389  38.9784440  62.9693686  33.4707475  38.6103225  63.8419624
  32.8210986  39.4932080  62.7977643  35.1601604  38.3566043  60.3582523
  34.8251437  38.3166813  61.2540173  34.6605550  37.6910759  59.8852934
  29.1345848  33.7633673  65.8835105  28.9965646  33.0313912  66.4846644
  30.0450772  33.6742573  65.6019292  31.7628149  33.4753632  65.3718784
  32.4727768  32.8346825  65.3305403  31.7197457  33.7266527  66.2944965
  39.7514928  40.4120986  68.2925363  39.6927474  39.7280206  67.6255947
  40.1534446  41.1539976  67.8405989  30.4757083  30.4618850  67.1914424
  29.9394440  30.0109589  67.8436020  29.8873791  30.5964759  66.4484888
  28.7705627  47.2282900  61.0859082  29.0102225  47.8601424  61.7638101
  27.9274823  46.8770940  61.3724442  39.7532335  38.3760570  66.5239343
  38.8659114  38.0386491  66.6465742  40.3230886  37.6443601  66.7608109
  21.4061482  34.7084661  59.8482395  22.0932522  34.3946391  59.2603410
  21.2509611  35.6126026  59.5749646  26.2096204  29.5974858  64.2767418
  26.1254393  28.9900528  63.5417828  25.3878911  30.0883876  64.2776915
  33.2833488  43.0362022  63.4900586  33.2103660  43.8416994  64.0019891
  32.8410882  43.2353988  62.6648608  36.3819918  28.0828422  59.6437613
  36.8788618  27.3298384  59.3238684  35.6106900  28.1192738  59.0780823
  44.2349676  33.7868787  61.2855905  44.2239552  34.6693502  60.9149838
  43.3667055  33.4340338  61.0910442  35.7432172  42.9348856  65.6458745
  36.4560144  43.5696321  65.5734646  35.2522201  43.0312722  64.8298747
  37.4649699  36.8400109  57.2176037  36.5305978  36.9601571  57.0480741
  37.6426367  35.9372576  56.9536047  32.9654887  30.2245805  59.3709298
  32.5952674  29.6716845  60.0590203  33.4613979  29.6203938  58.8184298
  40.8522250  32.6817428  57.7526071  41.3182702  33.5145420  57.6786374
  41.3029751  32.2162410  58.4571329  30.7944085  40.6843300  66.4664316
  31.4953545  41.3179783  66.6193710  30.3239200  41.0258031  65.7059955
  38.9198481  39.0261249  54.7512223  39.1958325  38.9117844  55.6606097
  38.0502980  38.6278734  54.7124396  38.8238913  25.0498015  61.7916972
  37.9101993  25.2802242  61.9599179  39.2532014  25.1336459  62.6431005
  38.5945371  33.2387907  64.2916866  37.9416822  33.4863814  63.6369319
  38.9725751  32.4252045  63.9579343  34.6432944  33.9807718  70.7782903
  33.9673581  33.8801847  71.4485279  35.4660578  33.8246932  71.2418901
  26.3911804  40.2179655  63.3995419  26.9765240  39.4723342  63.5323323
  26.1936642  40.5283611  64.2832082  29.2450459  43.2530902  58.4157861
  28.5760834  43.7377030  57.9321901  29.1063328  43.5000122  59.3301239
  20.9829458  32.7885255  62.1199862  21.0213558  32.2548845  62.9136980
  20.4769751  32.2620460  61.5010839  33.3855727  45.2874646  65.0140519
  33.9374035  45.4506267  65.7789605  33.7261921  45.8779083  64.3420544
  28.3620221  27.6349795  65.6162404  28.4261547  28.4964626  65.2039802
  28.2987341  27.0223797  64.8834763  27.8372493  29.7072928  69.2635438
  28.4644532  29.3250005  69.8772963  26.9800412  29.4887130  69.6291131
  36.5224115  43.2356621  62.0004201  36.3975254  42.4346361  61.4915147
  37.1803206  43.7302814  61.5118171  28.1432283  29.5905354  61.1781342
  27.4218869  30.2041321  61.0388815  28.9325539  30.1263118  61.0997988
  38.5859023  41.0365641  63.6283752  37.6389359  40.9170992  63.5562078
  38.9341796  40.1488139  63.7110013  30.9458596  26.9259780  67.4521993
  31.4692998  27.1722077  68.2148303  30.7270930  27.7579815  67.0325131
  35.5905456  40.8318357  59.8288104  35.4430419  39.9035065  60.0095674
  36.4158950  40.8538448  59.3445179  39.1939578  41.6546916  60.9152977
  40.1186126  41.4489777  60.7777428  39.0254881  41.4063317  61.8242318
  32.1511141  27.8673475  65.1371664  31.8107962  27.0681288  65.5392344
  31.4450148  28.1675186  64.5648497  32.8027613  24.9522788  63.5898987
  33.6253683  24.4783266  63.4677877  33.0465677  25.7313271  64.0897673
  35.5866971  28.6856195  54.8220221  35.8030585  29.5680833  54.5209049
  35.1061038  28.2942408  54.0925863  30.3266192  31.6441908  61.3990966
  30.1810773  31.9582211  62.2915247  29.8491396  32.2626809  60.8461864
  32.1862575  28.6344456  61.4471855  32.1724144  27.7385549  61.1104153
  32.9035003  28.6415120  62.0810141  34.0388706  29.0681796  63.4924983
  33.7806483  29.9898867  63.4909313  33.5073746  28.6712231  64.1825447
  24.8011854  34.1847253  64.3378627  24.2565322  34.9607061  64.4698901
  25.6791204  34.5318057  64.1797748  34.4590661  25.2013747  59.8526145
  34.4812358  25.2653080  58.8978125  34.8758720  24.3618256  60.0466651
  44.8374286  34.9369006  57.8905368  45.2805432  34.1876332  57.4924491
  43.9600796  34.9279143  57.5079100  25.5877876  33.3117149  67.2308784
  24.8459612  33.4599784  67.8173414  25.2670620  33.5725414  66.3675533
  41.8701490  38.9399053  54.8999297  42.3952814  39.2786326  54.1748617
  41.7823842  38.0046069  54.7162432  33.5321539  42.8533127  67.0289174
  33.8408665  42.6082274  67.9011873  34.3297021  43.0579766  66.5408044
  33.5542151  45.0071037  59.2594550  33.1147141  44.5147415  59.9527407
  34.3050268  44.4644004  59.0186625  26.0334490  41.1982578  59.2619178
  26.8592510  40.8986349  58.8817822  25.6828542  40.4290200  59.7108967
  31.0016023  40.5509046  61.3316852  30.3796032  39.8879751  61.0319080
  31.6720890  40.5770178  60.6490500  24.2343095  39.1168904  60.2208112
  23.3975003  38.6891078  60.0392113  24.2066740  39.3101347  61.1578903
  31.0740550  29.0290834  70.9249358  31.1228706  29.9052957  70.5427128
  31.6163065  28.4868227  70.3521001  41.6793271  36.4224423  67.5183224
  41.7291276  36.2574431  68.4598746  41.5707194  35.5551682  67.1281104
  38.9697033  32.4055351  68.8342530  39.8706896  32.2661816  68.5426528
  39.0445008  32.5709806  69.7740708  33.3039839  29.7822206  67.6795717
  32.4343148  30.0755772  67.4078305  33.5399319  30.3662651  68.4002980
  43.1811468  38.8421365  67.7625245  42.8896276  39.2051346  68.5988706
  42.5683599  38.1288373  67.5838577  44.3807150  36.4074245  60.2827815
  45.2154042  36.8464049  60.4465376  44.5166279  35.9312898  59.4636061
  41.4298656  33.9653980  66.2305303  41.9052778  34.1581626  65.4224154
  40.5064222  34.0213165  65.9848687  36.0078873  26.0001823  65.1961137
  36.5260816  26.7362850  64.8707626  35.6534005  26.3065816  66.0307896
  36.2591467  22.4202106  60.7162034  36.5393221  21.7525295  61.3422460
  37.0442074  22.6131201  60.2036697  40.1300325  30.8419740  64.4633609
  41.0817748  30.9417837  64.4845833  39.9603776  30.0498008  64.9731693
  38.1514705  27.9275323  64.6493010  37.5564637  28.2080336  63.9539498
  37.8664401  28.4169224  65.4209751  42.6088403  34.0625859  63.5775908
  42.5764723  33.1241860  63.7635592  43.2189027  34.1409896  62.8441733
  42.7582891  30.8536903  63.6234191  42.2421940  30.0695359  63.4364120
  43.6422840  30.5255619  63.7880711  40.4193618  24.5977918  59.5830004
  40.2218439  24.2893007  60.4673336  41.0293324  25.3239557  59.7127934
  48.4264953  35.1241866  62.7181945  49.1568341  34.8627154  63.2789648
  47.8171898  34.3870588  62.7584013  46.5080250  33.2649729  63.3156396
  45.7813413  33.1305694  62.7072888  46.0927537  33.5726557  64.1213114
  34.3310426  36.9839658  71.0803769  35.2513436  37.1618257  71.2743816
  34.2960009  36.0395704  70.9283469  23.5492591  32.1778252  60.0057044
  23.2295376  31.3243560  59.7131418  23.0026019  32.3926830  60.7615011
  27.3272499  34.8940693  63.7226550  27.5458509  35.8257801  63.7414584
  27.7398273  34.5348668  64.5081354  36.1767265  24.4786825  57.3326535
  36.7298304  24.8982279  57.9916559  36.4137351  23.5522573  57.3749492
  23.4180851  35.7981164  61.9750166  22.7244323  35.3835116  61.4620120
  24.1653842  35.8401700  61.3783584  39.5546072  26.5887350  56.8405200
  38.9744741  27.2472154  56.4583252  39.2882005  25.7664695  56.4292617
  38.0049638  25.9892408  59.0426520  38.5049417  26.1008943  58.2340839
  38.6485246  25.6853461  59.6827329  32.0631634  33.8971038  71.9294361
  31.5798716  34.6971398  72.1358250  32.1492573  33.9078983  70.9761805
  25.3317594  35.7299417  59.8516180  25.3088282  35.8287105  58.8998064
  25.6418230  36.5764568  60.1733347  27.9904972  37.7875572  63.9662795
  28.9448225  37.7559515  63.8992726  27.7917495  37.3266196  64.7813021
  28.5804354  36.3576688  66.5333593  29.3997243  36.8520767  66.5568430
  28.8541162  35.4408657  66.5051160  38.3370950  28.7487441  55.8961548
  37.4496805  29.0337091  55.6781743  38.7524939  28.5881204  55.0488825
  41.6885486  28.7733962  59.6115887  42.4645876  29.2630414  59.8840504
  40.9633620  29.1992016  60.0687757  44.1258045  29.4861581  60.6689828
  44.7202536  29.2457317  59.9583136  44.1984629  28.7668712  61.2963364
  26.3455201  43.3295192  60.9832993  26.2109668  42.5695593  60.4170991
  25.9287263  44.0536092  60.5161782  38.3111974  34.2641977  56.1111838
  38.2547175  34.7210528  55.2719471  38.8640316  33.5032661  55.9334681
  42.1216780  30.0531709  56.9361958  41.8653714  29.6528344  57.7670165
  41.4969648  30.7675503  56.8112097  46.4329118  32.7927782  59.4433249
  45.8728676  32.8620971  60.2164811  45.8272621  32.6168766  58.7232745
  29.5024326  44.2264509  61.1951435  29.3856711  45.1709941  61.0930126
  28.6816773  43.9238071  61.5837235  23.8339268  30.6914822  67.2325790
  24.4798132  30.1813776  67.7213015  23.6256419  31.4283504  67.8069215
  30.5278841  44.8792771  64.4107364  31.4306087  44.9116381  64.7273859
  30.3016211  43.9493222  64.4253700  32.2832443  43.6323757  61.0717442
  31.3328074  43.6325619  60.9581815  32.5864929  42.8856492  60.5553477
  36.1694998  21.5497644  57.2395623  35.4027394  20.9956130  57.3852305
  36.5805703  21.6219512  58.1009774  44.8274842  49.4211724  62.0724730
  44.4893354  49.3052789  61.1845264  45.6964610  49.0202889  62.0525736
  40.6861658  51.2747200  58.0621620  40.1226523  51.1837137  57.2937908
  40.5714053  50.4547105  58.5424113  38.2326090  52.7698392  60.9005841
  39.0247382  52.4289217  60.4852140  38.4722740  52.8793367  61.8207994
  46.2661217  54.9418168  53.3736085  45.6149196  55.5272248  52.9870099
  47.0605580  55.4724363  53.4331123  40.1916844  52.0307305  53.7723220
  40.9647720  51.4836292  53.6336096  40.5442243  52.8951554  53.9837681
  42.5283122  48.1899971  51.4041670  42.7808642  47.6681493  50.6425133
  41.5907681  48.0266117  51.5068353  47.5726404  47.1935750  59.2116413
  48.3589494  46.7755173  58.8606830  47.8365109  48.0981842  59.3798061
  47.7436482  52.6308600  53.9105070  47.1082315  52.7043226  54.6225974
  47.4133888  53.2202199  53.2324149  52.9734832  47.1310983  60.1149391
  53.7060004  46.5610200  60.3487221  52.2174187  46.7432583  60.5555897
  42.2479410  50.0928077  53.6066045  42.1315669  49.4172981  54.2747129
  42.3581670  49.6060451  52.7898198  44.5910951  49.5538224  57.3112734
  44.2269159  49.0268845  58.0225655  45.4478067  49.1636693  57.1379219
  50.4960252  40.8432557  64.5744000  50.1643577  41.7127968  64.3505215
  49.9005865  40.5268841  65.2538030  44.2316438  44.5828124  52.3074082
  44.3990841  45.4508360  52.6744553  44.0413607  44.7455406  51.3835372
  40.4404253  49.4958900  60.0076617  39.5154749  49.3635114  60.2154309
  40.6888666  50.2753119  60.5046560  44.2105659  47.0385782  53.2920749
  44.0905284  47.4842832  54.1306229  43.5158248  47.3871099  52.7334287
  37.8013064  49.1392173  60.8420406  37.9305445  49.3926652  61.7559818
  37.1210515  49.7319881  60.5225061  41.9712551  59.8089423  56.9410880
  41.8936581  60.7597248  57.0199361  41.3674195  59.4635296  57.5985807
  49.9090725  47.5107255  54.1201083  50.8208581  47.7434641  53.9448781
  49.4000372  48.0944299  53.5576162  47.2526700  43.6865291  62.3690944
  46.3911179  43.9846544  62.6607682  47.2789135  43.9035690  61.4371977
  44.0688270  52.2307481  58.7764750  44.5326615  52.5095184  57.9869372
  43.8045068  51.3290926  58.5937840  40.9612351  51.7778963  61.7144513
  41.5313708  52.2066231  61.0761998  41.5520462  51.4961547  62.4128699
  43.0057156  48.3530634  55.5854315  43.7081199  48.8051677  56.0528241
  42.6737784  47.7114452  56.2134208  36.7482490  46.6114186  60.8871448
  35.9581544  46.8671715  60.4111559  37.2393737  47.4262524  60.9923489
  38.6997235  46.9758766  57.8454925  37.9028398  47.0877460  58.3638421
  38.4722827  47.3145418  56.9795816  35.0320193  46.8644677  63.3186439
  35.2828231  47.7491687  63.5844015  35.5679741  46.6849278  62.5461531
  44.2450920  55.1671576  55.6616420  44.1096595  56.0123112  56.0901268
  44.7860733  55.3690854  54.8982354  37.6980318  52.6847014  56.2344345
  38.2104838  53.4790265  56.3849910  38.3503030  51.9873305  56.1677947
  39.5075202  55.8012771  58.3167098  39.6841831  56.7230735  58.1288082
  40.3032036  55.4871190  58.7461478  47.5943384  38.6902138  64.1915314
  47.2507653  39.5803780  64.1154424  47.9622346  38.5003796  63.3284899
  35.6629234  51.0135669  57.0103916  36.5004456  51.4232677  56.7937623
  35.8407502  50.0735111  56.9804110  47.5593667  48.6810749  52.6987749
  47.0440290  49.4515354  52.9376136  47.2870975  48.0075885  53.3220810
  45.1440778  43.5260450  57.7572987  44.2882374  43.1367300  57.5778626
  45.5567729  43.6052411  56.8972773  46.6739924  41.0606793  62.1564547
  46.1704720  41.0236928  61.3432352  46.9670531  41.9699536  62.2161203
  42.9182810  41.1445523  61.1630729  43.7835807  40.9488332  60.8036618
  42.9860319  40.9155875  62.0900085  52.5327941  51.4343104  54.6340922
  51.7557383  51.0954263  54.1896084  53.2119422  51.4395727  53.9595887
  47.3479970  46.5537841  54.5247530  47.0430105  46.8683991  55.3757673
  48.3010412  46.6319261  54.5674863  45.7926402  52.7128065  56.1740484
  45.2647763  51.9780824  55.8613721  45.2913904  53.4902741  55.9280452
  40.5245129  43.3747731  58.5347095  41.0988881  43.1522912  57.8020288
  41.1116112  43.4436425  59.2875697  49.5824706  49.2621458  59.3411472
  50.0956588  49.8951450  59.8433182  50.2325930  48.6622653  58.9754832
  42.8267797  40.2488980  57.2622165  42.1732209  39.9337997  56.6378780
  42.7848271  39.6264720  57.9881988  43.9379002  50.5308275  49.1775457
  43.0306063  50.2997528  49.3766606  44.4350034  49.7345894  49.3649438
  46.8447081  59.2405782  52.0972143  46.1708779  59.5437479  52.7057101
  47.2312903  60.0434862  51.7477600  46.0605537  46.7370913  61.5869812
  45.1428099  46.9585860  61.4291500  46.4765681  46.8117224  60.7281520
  46.8440585  48.1362329  56.7172493  47.5912404  48.6483726  56.4079615
  47.1132175  47.8146382  57.5776886  45.1167235  50.6320870  53.6999447
  44.2078454  50.3479903  53.7971917  45.1462319  51.0519948  52.8402754
  49.2919422  45.1719445  58.6991282  48.5542179  44.6596832  59.0301525
  49.5446196  44.7319827  57.8874559  49.3931049  37.9495697  59.2933051
  49.6989926  37.0893061  59.0058966  50.1183654  38.5413318  59.0932045
  35.6855406  48.3526384  57.6814649  35.4879805  47.7595745  56.9565716
  35.1302070  48.0478594  58.3990588  43.6652129  48.2449490  59.8009242
  43.7200739  47.2923327  59.7251719  42.8543331  48.4008929  60.2850541
  44.8143323  52.1729613  51.0387526  44.3762753  51.4565472  50.5793163
  45.5553764  52.4005728  50.4772617  41.6044489  46.8626550  57.5599621
  40.7912355  47.1620721  57.9664813  42.1003483  46.4682239  58.2774103
  52.9316438  50.4486810  57.0963844  52.7934336  50.6388406  56.1685033
  52.5752657  51.2106193  57.5531895  41.0958564  44.4344906  63.1760856
  41.7357943  44.2933665  62.4783819  40.2636094  44.1479419  62.7999458
  41.8718868  53.7347336  59.2895849  42.6659466  53.2397656  59.0878424
  41.1610560  53.2065199  58.9263554  38.1801631  47.8790418  55.3655601
  37.2499219  47.8174873  55.5825563  38.2759103  47.3566371  54.5692243
  38.0987180  44.4045231  57.9533843  38.3593998  45.3190564  57.8443003
  38.9204353  43.9369673  58.1030456  39.5712106  45.8182988  65.1232667
  40.2435159  45.6100350  64.4745316  38.7441892  45.6205074  64.6837900
  45.0438296  59.4085455  54.3119222  45.2190051  58.9373498  55.1264845
  44.3571084  60.0351221  54.5400483  48.9354551  51.0313995  50.6319583
  48.3183721  50.3060823  50.5352636  48.4671039  51.7923355  50.2886657
  32.2455237  50.0376579  59.8482395  32.9326276  49.7238309  59.2603410
  32.0903365  50.9417944  59.5749646  37.0489959  44.9266776  64.2767418
  36.9648147  44.3192445  63.5417828  36.2272665  45.4175794  64.2776915
  43.9117023  57.6025710  57.0003408  43.1284544  58.1447390  57.0941632
  44.6109768  58.1199689  57.3997649  47.2213673  43.4120339  59.6437613
  47.7182372  42.6590302  59.3238684  46.4500654  43.4484656  59.0780823
  48.3043453  52.1692026  57.2176037  47.3699732  52.2893489  57.0480741
  48.4820122  51.2664493  56.9536047  43.8048641  45.5537722  59.3709298
  43.4346429  45.0008763  60.0590203  44.3007734  44.9495856  58.8184298
  51.6916005  48.0109346  57.7526071  52.1576457  48.8437337  57.6786374
  52.1423505  47.5454327  58.4571329  49.7592236  54.3553167  54.7512223
  50.0352080  54.2409762  55.6606097  48.8896735  53.9570652  54.7124396
  49.6632667  40.3789933  61.7916972  48.7495747  40.6094160  61.9599179
  50.0925769  40.4628377  62.6431005  46.7288465  57.5307703  55.6560085
  47.2576232  57.0200158  55.0430247  46.9916685  57.2150233  56.5205618
  31.8223213  48.1177172  62.1199862  31.8607312  47.5840763  62.9136980
  31.3163506  47.5912378  61.5010839  39.2013975  42.9641713  65.6162404
  39.2655302  43.8256544  65.2039802  39.1381095  42.3515715  64.8834763
  35.4531790  46.8441275  55.1953793  35.7485231  45.9351953  55.1420847
  34.5519826  46.8229014  54.8734795  38.9826037  44.9197271  61.1781342
  38.2612623  45.5333239  61.0388815  39.7719293  45.4555036  61.0997988
  40.2961455  44.8128342  55.6868596  40.6357528  45.3414263  54.9647204
  40.7433576  45.1508748  56.4627162  42.9904896  43.1965393  65.1371664
  42.6501716  42.3973206  65.5392344  42.2843902  43.4967104  64.5648497
  43.6421368  40.2814705  63.5898987  44.4647437  39.8075183  63.4677877
  43.8859431  41.0605189  64.0897673  46.4260725  44.0148113  54.8220221
  46.6424339  44.8972751  54.5209049  45.9454792  43.6234326  54.0925863
  41.1659946  46.9733826  61.3990966  41.0204527  47.2874129  62.2915247
  40.6885150  47.5918726  60.8461864  43.0256329  43.9636374  61.4471855
  43.0117898  43.0677467  61.1104153  43.7428757  43.9707038  62.0810141
  44.8782460  44.3973714  63.4924983  44.6200238  45.3190785  63.4909313
  44.3467500  44.0004149  64.1825447  35.6405609  49.5139170  64.3378627
  35.0959077  50.2898978  64.4698901  36.5184958  49.8609975  64.1797748
  42.4293225  42.8450754  56.7159425  42.5509136  41.9167400  56.9150313
  42.1395268  42.8589440  55.8037741  45.2984416  40.5305665  59.8526145
  45.3206112  40.5944998  58.8978125  45.7152475  39.6910173  60.0466651
  50.8103821  56.8191266  53.3711966  51.5054726  57.4397958  53.5899281
  51.1526971  55.9686617  53.6464344  52.7095244  54.2690971  54.8999297
  53.2346569  54.6078244  54.1748617  52.6217597  53.3337986  54.7162432
  36.8728244  56.5274495  59.2619178  37.6986264  56.2278267  58.8817822
  36.5222296  55.7582118  59.7108967  35.0736849  54.4460822  60.2208112
  34.2368758  54.0182996  60.0392113  35.0460495  54.6393265  61.1578903
  41.4023284  54.4304887  54.8075312  41.5511405  55.1140351  54.1541985
  42.2089728  54.4109977  55.3224768  39.1575917  50.4570064  55.8136381
  38.9121959  49.5532394  56.0116591  39.3271832  50.4587215  54.8715859
  46.8472627  41.3293741  65.1961137  47.3654571  42.0654768  64.8707626
  46.4927760  41.6357734  66.0307896  38.4271565  46.1898422  53.3122543
  37.7340810  46.2642777  52.6562579  38.1823317  45.4258766  53.8344060
  47.0985221  37.7494023  60.7162034  47.3786975  37.0817212  61.3422460
  47.8835828  37.9423119  60.2036697  44.9018690  56.9253017  52.2787060
  44.3292657  57.5443204  51.8257532  45.4751483  57.4752379  52.8126982
  48.1215950  57.2090167  53.4095642  49.0546623  57.1435729  53.6128518
  48.0339162  58.0446434  52.9510175  50.7503966  56.5256038  50.3699590
  50.6717598  56.1915901  51.2635348  51.5713633  57.0177806  50.3691062
  45.2865488  48.2613830  49.6203112  46.2324593  48.1320038  49.6891530
  44.9079733  47.5228492  50.0972541  51.2587373  39.9269836  59.5830004
  51.0612194  39.6184924  60.4673336  51.8687078  40.6531475  59.7127934
  43.4708405  46.1863806  49.5557998  42.5639861  45.8896919  49.6320711
  43.7484386  45.8893625  48.6892284  34.3886346  47.5070170  60.0057044
  34.0689130  46.6535478  59.7131418  33.8419774  47.7218748  60.7615011
  38.1666253  50.2232611  63.7226550  38.3852263  51.1549719  63.7414584
  38.5792027  49.8640585  64.5081354  45.0870471  40.7300696  55.7102239
  44.2771199  40.3847781  56.0857485  45.7754888  40.4208240  56.2989850
  47.0161019  39.8078743  57.3326535  47.5692058  40.2274196  57.9916559
  47.2531106  38.8814491  57.3749492  34.2574606  51.1273081  61.9750166
  33.5638077  50.7127034  61.4620120  35.0047597  51.1693618  61.3783584
  50.3939827  41.9179268  56.8405200  49.8138496  42.5764072  56.4583252
  50.1275759  41.0956613  56.4292617  48.8443393  41.3184326  59.0426520
  49.3443171  41.4300860  58.2340839  49.4879001  41.0145379  59.6827329
  36.1711348  51.0591335  59.8516180  36.1482036  51.1579022  58.8998064
  36.4811985  51.9056486  60.1733347  49.1764705  44.0779358  55.8961548
  48.2890560  44.3629009  55.6781743  49.5918694  43.9173122  55.0488825
  52.5279241  44.1025879  59.6115887  53.3039631  44.5922332  59.8840504
  51.8027375  44.5283934  60.0687757  54.9651799  44.8153499  60.6689828
  55.5596290  44.5749235  59.9583136  55.0378383  44.0960629  61.2963364
  48.3207918  53.8424033  49.9909568  49.0243768  54.0474036  50.6067224
  47.5970567  54.4100795  50.2558652  49.1505728  49.5933894  56.1111838
  49.0940930  50.0502446  55.2719471  49.7034071  48.8324579  55.9334681
  52.9610534  45.3823626  56.9361958  52.7047468  44.9820262  57.7670165
  52.3363402  46.0967420  56.8112097  50.2294615  54.2806562  52.0408028
  51.0640219  53.8487761  51.8585503  50.0678958  54.1088576  52.9684923
  49.8840508  50.7838676  53.4064367  49.8289311  50.6182947  52.4652811
  49.2586563  51.4914709  53.5626557  34.6733023  46.0206740  67.2325790
  35.3191886  45.5105694  67.7213015  34.4650174  46.7575422  67.8069215
  47.0088753  36.8789561  57.2395623  46.2421148  36.3248048  57.3852305
  47.4199457  36.9511430  58.1009774  51.6908471  60.7344110  52.5542981
  50.8545783  61.0718796  52.8752255  51.5513240  60.5993089  51.6170118
  51.5646851  60.5791337  49.7540887  50.6876317  60.4580138  49.3903134
  52.0404604  59.7877415  49.5019776  49.2665319  61.5190340  53.3122543
  48.5734564  61.5934695  52.6562579  49.0217071  60.7550683  53.8344060
  54.3102160  61.5155724  49.5557998  53.4033615  61.2188837  49.6320711
  54.5878141  61.2185542  48.6892284  53.0800945  58.3742659  49.6969977
  53.9420109  58.6997558  49.9565794  53.2651289  57.5874155  49.1843043
  54.0330388  55.6138702  52.9849686  54.0209057  56.5580542  53.1417957
  54.9253809  55.4308848  52.6909147  24.5873709   1.2896455  40.0981392
  23.9361689   1.8750536  39.7115406  25.3818072   1.8202650  40.1576429
  18.5129336  -1.6214408  40.4968526  19.2860212  -2.1685421  40.3581402
  18.8654735  -0.7570158  40.7082988  26.0648974  -1.0213113  40.6350376
  25.4294807  -0.9478486  41.3471281  25.7346381  -0.4319514  39.9569456
  22.9123444  -4.0983488  44.0358040  22.5481651  -4.6252867  44.7470962
  23.7690560  -4.4885019  43.8624526  20.2925044   6.1567711  43.6656187
  20.2149073   7.1075536  43.7444668  19.6886687   5.8113583  44.3231113
  26.8372800  -1.1588640  48.2359971  26.2081662  -0.9942925  47.5336039
  26.4498462  -0.7447030  49.0070935  30.7162032  -0.2234202  45.5904335
  30.0313070   0.1564700  45.0401368  30.8005881   0.3861125  46.3236283
  22.3900762  -1.4214232  45.5010056  22.8539107  -1.1426529  44.7114679
  22.1257560  -2.3230787  45.3183147  29.0858791   0.2997713  50.3622036
  29.9076235  -0.1022100  50.0804718  29.0821194   0.1965947  51.3138152
  22.5663412   1.5149863  42.3861727  22.4309087   2.3601399  42.8146575
  23.1073225   1.7169141  41.6227661  17.8287695   2.1491058  45.0412405
  18.0054323   3.0709022  44.8533389  18.6244528   1.8349477  45.4706785
  18.9519010   3.6669232  51.0422747  19.5026435   3.5386295  50.2699741
  18.1130486   3.9664121  50.6917640  30.8540433  -2.2178609  41.3586229
  30.0769876  -2.5567449  40.9141391  31.5331914  -2.2125986  40.6841194
  24.1138894  -0.9393648  42.8985790  23.5860255  -1.6740889  42.5859028
  23.6126397  -0.1618972  42.6525759  29.0931740  -2.7444628  48.0152837
  28.4355414  -2.0545366  48.1032965  29.8972139  -2.3548196  48.3586823
  22.2591494  -3.1213438  35.9020764  21.3518556  -3.3524184  36.1011912
  22.7562526  -3.9175819  36.0894745  25.1659573   5.5884069  38.8217450
  24.4921272   5.8915766  39.4302408  25.5525395   6.3913150  38.4722907
  23.4379727  -3.0200843  40.4244754  22.5290947  -3.3041810  40.5217223
  23.4674811  -2.6001764  39.5648060  28.6698995   0.5905747  44.1935921
  28.2161322  -0.2503344  44.2501112  28.0392962   1.2267145  44.5310701
  27.1131934   2.4282243  45.1285739  27.4054908   2.9887300  44.4098105
  27.6230555   2.7210804  45.8838898  23.1355815  -1.4792099  37.7632832
  22.6975245  -2.1956240  37.3038470  23.8766256  -1.2515984  37.2017924
  22.0765559   3.2062594  46.2179193  22.0341738   3.4323441  45.2887725
  22.9928258   2.9725969  46.3664994  31.2798310  -1.1358375  48.8320422
  31.7134816  -1.2283086  49.6803476  31.9929890  -1.1600875  48.1940438
  20.1931360   0.0825623  46.0141155  20.9871959  -0.4124057  45.8123730
  19.4823052  -0.4456514  45.6508861  25.0126205   2.4643719  50.3653523
  25.0663227   3.0334655  51.1331239  24.1440986   2.6345604  50.0007560
  32.1413859  -1.0934675  51.3653308  32.3349749  -0.1888864  51.6112583
  32.0414477  -1.5527256  52.1991893  22.7702636   0.6554645  49.6938992
  22.6313722   0.2873430  50.5664930  21.9817232   1.1702285  49.5222950
  23.3650788   5.7563742  41.0364529  23.5402544   5.2851785  41.8510152
  22.6783576   6.3829508  41.2645790  24.3207851   0.0336248  47.0827830
  23.9857684  -0.0062982  47.9785480  23.8211797  -0.6319036  46.6098240
  27.2567043  -2.6207718  37.3564890  26.6396213  -3.3460890  37.2597942
  26.7883531  -1.8598357  37.0131964  17.9311873   8.9053105  47.8104389
  18.1708472   9.5371629  48.4883408  17.0881070   8.5541145  48.0969748
  22.4439735   4.7132227  50.2145893  22.3709907   5.5187198  50.7265198
  22.0017128   4.9124193  49.3893914  22.2329515   3.9503997  43.7248715
  21.4497037   4.4925677  43.8186939  22.9322260   4.4677977  44.1242956
  24.9038419   4.6119061  52.3704052  25.6166391   5.2466526  52.2979953
  24.4128447   4.7082927  51.5544054  26.6255946  -1.4829686  43.9421343
  25.6912224  -1.3628224  43.7726048  26.8032614  -2.3857220  43.6781353
  28.0804728   0.7031454  41.4757530  28.3564572   0.5888049  42.3851404
  27.2109227   0.3048939  41.4369703  24.7158792   4.9517805  45.1190343
  24.8981187   4.1339461  45.5818095  25.5391778   5.1685497  44.6815233
  25.0500958   3.8785990  42.3805392  25.5788724   3.3678445  41.7675554
  25.3129177   3.5628520  43.2450925  18.4056705   4.9301107  45.1403168
  17.7367081   5.4147235  44.6567208  18.2669575   5.1770327  46.0546546
  22.5461974   6.9644850  51.7385826  23.0980282   7.1276472  52.5034911
  22.8868168   7.5549288  51.0665851  25.6830361   4.9126826  48.7249508
  25.5581501   4.1116566  48.2160454  26.3409452   5.4073019  48.2363478
  27.7465270   2.7135846  50.3529058  26.7995605   2.5941197  50.2807385
  28.0948043   1.8258344  50.4355320  24.7511703   2.5088562  46.5533410
  24.6036665   1.5805270  46.7340980  25.5765197   2.5308653  46.0690486
  28.3545825   3.3317121  47.6398283  29.2792372   3.1259982  47.5022734
  28.1861128   3.0833522  48.5487625  28.1441141   3.8502788  42.9960375
  28.3178019   3.2849211  42.2434227  28.6370032   4.6503683  42.8139865
  29.1316314   3.1669553  40.0957273  29.8267218   3.7876246  40.3144588
  29.4739464   2.3164904  40.3709651  31.0307737   0.6169258  41.6244604
  31.5559061   0.9556531  40.8993924  30.9430089  -0.3183726  41.4407738
  22.7148397   6.6841242  45.9839857  22.2753388   6.1917620  46.6772714
  23.4656514   6.1414209  45.7431932  15.1940736   2.8752782  45.9864485
  16.0198756   2.5756554  45.6063128  14.8434788   2.1060405  46.4354274
  20.1622270   2.2279251  48.0562159  19.5402279   1.5649956  47.7564386
  20.8327137   2.2540383  47.3735806  19.7235777   0.7783174  41.5320619
  19.8723897   1.4618638  40.8787292  20.5302220   0.7588264  42.0470075
  32.3417715   0.5191570  54.4870552  32.0502523   0.8821550  55.3234013
  31.7289846  -0.1941422  54.3083884  23.2231182   3.2731305  39.0032366
  22.6505149   3.8921492  38.5502838  23.7963976   3.8230666  39.5372288
  26.4428442   3.5568455  40.1340949  27.3759115   3.4914016  40.3373824
  26.3551655   4.3924722  39.6755481  29.0716458   2.8734325  37.0944896
  28.9930090   2.5394189  37.9880654  29.8926125   3.3656093  37.0936369
  15.5061447   5.0065397  47.7078299  15.3715915   4.2465798  47.1416297
  15.0893510   5.7306297  47.2407088  26.6420410   0.1902320  36.7154875
  27.3456260   0.3952323  37.3312530  25.9183059   0.7579082  36.9803958
  18.6630573   5.9034714  47.9196742  18.5462957   6.8480146  47.8175432
  17.8423019   5.6008275  48.3082541  28.5507108   0.6284850  38.7653335
  29.3852712   0.1966048  38.5830809  28.3891451   0.4566863  39.6930229
  28.2053000  -2.8683037  40.1309674  28.1501804  -3.0338766  39.1898118
  27.5799055  -2.1607004  40.2871864  19.6885087   6.5562976  51.1352670
  20.5912334   6.5886586  51.4519165  19.4622457   5.6263427  51.1499006
  21.4438689   5.3093962  47.7962749  20.4934320   5.3095824  47.6827121
  21.7471175   4.5626697  47.2798784  37.1791383  11.1454501  48.8608511
  37.8169793  11.0261248  48.1571852  37.0612226  12.0935345  48.9196464
  33.9881089  11.0981929  48.7970036  33.6499601  10.9822994  47.9090571
  34.8570857  10.6973094  48.7771042  29.8467905  12.9517405  44.7866927
  29.2832770  12.8607342  44.0183215  29.7320300  12.1317310  45.2669420
  34.4700872  12.2516781  54.7556242  34.4589513  11.8569579  53.8836745
  34.6321512  11.5182853  55.3490013  27.3932337  14.4468597  47.6251148
  28.1853629  14.1059421  47.2097447  27.6328987  14.5563572  48.5453301
  35.4267463  16.6188373  40.0981392  34.7755443  17.2042453  39.7115406
  36.2211826  17.1494568  40.1576429  29.3523091  13.7077510  40.4968526
  30.1253967  13.1606497  40.3581402  29.7048489  14.5721759  40.7082988
  31.1908133  15.0353892  53.7035426  30.8997999  15.9399523  53.5882092
  31.8265118  15.0770420  54.4179495  32.1164340  12.4130741  50.2936785
  32.7127912  12.1886763  49.5793748  32.1739312  11.6715486  50.8962233
  31.6889368   9.8670176  38.1286976  31.9414889   9.3451697  37.3670439
  30.7513928   9.7036322  38.2313660  36.7332651   8.8705955  45.9361719
  37.5195740   8.4525378  45.5852136  36.9971356   9.7752047  46.1043368
  36.9042729  14.3078805  40.6350376  36.2688562  14.3813431  41.3471281
  36.5740135  14.8972404  39.9569456  42.1341078   8.8081188  46.8394698
  42.8666250   8.2380405  47.0732527  41.3780434   8.4202788  47.2801204
  31.4085657  11.7698282  40.3311351  31.2921915  11.0943186  40.9992436
  31.5187917  11.2830656  39.5143504  33.7517198  11.2308429  44.0358040
  33.3875405  10.7039050  44.7470962  34.6084314  10.8406898  43.8624526
  39.6566499   2.5202762  51.2989307  39.3249824   3.3898173  51.0750522
  39.0612112   2.2039046  51.9783337  33.3922685   6.2598329  39.0319389
  33.5597087   7.1278565  39.3989860  33.2019854   6.4225611  38.1080678
  36.1498018  14.7215308  50.6985219  35.8498741  15.6240347  50.5901027
  35.8049078  14.4547491  51.5506372  29.6010500  11.1729105  46.7321924
  28.6760996  11.0405319  46.9399616  29.8494913  11.9523324  47.2291866
  39.5495162   7.2397848  48.3782657  38.6412039   7.1713256  48.0841418
  39.4982758   7.7169793  49.2064482  33.3711906   8.7155986  40.0166056
  33.2511531   9.1613037  40.8551536  32.6764494   9.0641304  39.4579594
  26.9619311  10.8162378  47.5665713  27.0911692  11.0696857  48.4805125
  26.2816762  11.4090086  47.2470368  33.6236028   8.6587494  56.3217554
  32.8469362   9.2181414  56.3120419  34.2626591   9.1444277  56.8432424
  41.4156808   5.4414286  50.1560531  40.7731189   5.7346820  49.5100325
  40.9111737   5.3267207  50.9613727  39.0696972   9.1877460  40.8446390
  39.9814828   9.4204846  40.6694087  38.5606619   9.7714504  40.2821468
  31.8782400  11.4672947  55.8835521  32.6197085  12.0057991  55.6070345
  31.1719386  12.0939236  56.0407073  37.3537740  13.6102087  54.4807682
  37.7621096  13.1684498  53.7362315  36.6315001  13.0354715  54.7341875
  33.7068810   8.5474694  51.8541239  34.5530005   8.9714108  51.9975888
  33.6467448   7.8908319  52.5479802  37.6766554  14.1703278  48.2359971
  37.0475417  14.3348992  47.5336039  37.2892217  14.5844888  49.0070935
  41.5555786  15.1057716  45.5904335  40.8706824  15.4856617  45.0401368
  41.6399636  15.7153043  46.3236283  36.8568255   6.2079063  53.5122413
  36.6129187   6.9621123  52.9756689  37.1328186   6.5864410  54.3469660
  38.8106718  12.7517675  52.1899679  39.0223613  13.3949435  51.5134060
  38.7636466  11.9179992  51.7221609  36.4132947   5.3635496  49.0936251
  35.5517426   5.6616749  49.3852988  36.4395382   5.5805894  48.1617283
  33.2294516  13.9077686  45.5010056  33.6932862  14.1865389  44.7114679
  32.9651314  13.0061131  45.3183147  30.1218597  13.4549168  48.4389820
  30.6919954  13.8836436  47.8007304  30.7126709  13.1731752  49.1374005
  32.1663402  10.0300839  42.3099622  32.8687446  10.4821882  42.7773548
  31.8344031   9.3884657  42.9379515  30.6143764   8.6212595  56.6850831
  29.9842424   9.3028876  56.9186228  30.5079852   8.5095677  55.7403969
  25.9088736   8.2884391  47.6116755  25.1187790   8.5441920  47.1356866
  26.3999984   9.1032729  47.7168796  39.9252546  15.6289630  50.3622036
  40.7469990  15.2269818  50.0804718  39.9214949  15.5257865  51.3138152
  27.8603482   8.6528970  44.5700232  27.0634645   8.7647665  45.0883727
  27.6329074   8.9915623  43.7041122  33.6909149  15.1773674  52.5182746
  33.7553582  15.6394081  53.3540918  32.9820073  14.5471039  52.6465056
  24.1926439   8.5414882  50.0431746  24.4434478   9.4261892  50.3089322
  24.7285988   8.3619483  49.2706838  48.0158539  11.9728379  46.7107007
  47.2622247  11.4035777  46.5551012  48.1506080  11.9391043  47.6577642
  33.4057167  16.8441781  42.3861727  33.2702842  17.6893317  42.8146575
  33.9466979  17.0461059  41.6227661  26.8586564  14.3617219  42.9589652
  27.3711085  15.1560469  43.1095217  27.5109277  13.6643510  42.8923253
  28.6681449  17.4782975  45.0412405  28.8448077  18.4000940  44.8533389
  29.4638283  17.1641395  45.4706785  32.8092468   4.3391240  56.6396339
  33.5502181   4.9398393  56.5600801  33.0410390   3.5968878  56.0814381
  27.9533806   9.5247607  54.9174568  27.8387321   8.6232865  55.2181667
  27.0978323   9.7711304  54.5659385  35.0325643  17.4665348  56.5162069
  34.5889498  16.6801726  56.1982973  35.6942857  17.6544498  55.8505960
  29.7912765  18.9961149  51.0422747  30.3420190  18.8678213  50.2699741
  28.9524240  19.2956038  50.6917640  37.1306881  17.7468148  54.5443470
  37.1125357  18.5677029  54.0523739  38.0526801  17.6222223  54.7693611
  33.5879936  15.2612277  55.3866978  34.1208272  14.5000565  55.1566286
  33.0594017  14.9685929  56.1291133  36.7549631   0.3672343  50.9160620
  36.4113900   1.2573985  50.8399731  37.1228593   0.1774001  50.0530205
  24.8235481  12.6905873  43.7349222  25.6610703  13.1002882  43.5182930
  25.0013749  11.7505316  43.7049416  36.7199913  10.3580954  39.4233055
  36.2046537  11.1285559  39.6621443  36.4477222   9.6846090  40.0466117
  34.3047024   5.2030655  44.4818294  33.4488621   4.8137505  44.3023932
  34.7173976   5.2822616  43.6218079  35.8346171   2.7376998  48.8809853
  35.3310967   2.7007133  48.0677659  36.1276778   3.6469741  48.9406510
  32.0789057   2.8215728  47.8876035  32.9442054   2.6258537  47.5281925
  32.1466566   2.5926080  48.8145392  41.6934187  13.1113309  41.3586229
  40.9163630  12.7724468  40.9141391  42.3725668  13.1165932  40.6841194
  36.5086216   8.2308046  41.2492836  36.2036352   8.5454195  42.1002980
  37.4616659   8.3089466  41.2920169  34.9532648  14.3898270  42.8985790
  34.4254010  13.6551029  42.5859028  34.4520151  15.1672946  42.6525759
  39.9325494  12.5847290  48.0152837  39.2749169  13.2746551  48.1032965
  40.7365894  12.9743722  48.3586823  29.6851376   5.0517936  45.2592402
  30.2595128   4.8293117  44.5265595  30.2722358   5.1206630  46.0121003
  38.7430953  10.9391663  46.0656779  39.2562835  11.5721655  46.5678488
  39.3932177  10.3392858  45.7000139  30.0120963   7.0822397  39.2788287
  29.1758275   7.4197083  39.5997562  29.8725733   6.9471377  38.3415424
  31.9874044   1.9259185  43.9867471  31.3338456   1.6108202  43.3624086
  31.9454518   1.3034925  44.7127294  33.0985248  12.2078480  35.9020764
  32.1912310  11.9767733  36.1011912  33.5956280  11.4116099  36.0894745
  35.2211784   8.4141118  48.3115119  34.3034345   8.6356065  48.1536807
  35.6371928   8.4887429  47.4526826  36.0046832   9.8132534  43.4417799
  36.7518651  10.3253931  43.1324921  36.2738421   9.4916587  44.3022193
  34.2773482  12.3091075  40.4244754  33.3684701  12.0250108  40.5217223
  34.3068566  12.7290153  39.5648060  39.5092749  15.9197664  44.1935921
  39.0555076  15.0788574  44.2501112  38.8786716  16.5559063  44.5310701
  38.4525669   6.8489650  45.4236589  37.7148426   6.3367036  45.7546831
  38.7052442   6.4090032  44.6119865  37.9525689  17.7574161  45.1285739
  38.2448663  18.3179218  44.4098105  38.4624309  18.0502722  45.8838898
  24.8461652  10.0296589  44.4059956  24.6486052   9.4365950  43.6811022
  24.2908316   9.7248799  45.1235895  32.8258376   9.9219695  46.5254549
  32.8806986   8.9693532  46.4497026  32.0149578  10.0779134  47.0095847
  33.9749570  13.8499818  37.7632832  33.5369000  13.1335677  37.3038470
  34.7160011  14.0775933  37.2017924  30.7650736   8.5396755  44.2844928
  29.9518601   8.8390926  44.6910120  31.2609730   8.1452444  45.0019410
  36.3624948   9.0038580  53.1159822  36.7174335   9.2310053  53.9754287
  37.0097079   9.3356956  52.4937077  42.0922684  12.1257015  43.8209151
  41.9540583  12.3158611  42.8930340  41.7358903  12.8876398  44.2777202
  30.2564811   6.1115111  49.9006163  30.8964190   5.9703870  49.2029126
  29.4242341   5.8249624  49.5244765  42.1192064  14.1933542  48.8320422
  42.5528571  14.1008832  49.6803476  42.8323645  14.1691043  48.1940438
  31.0325115  15.4117541  46.0141155  31.8265713  14.9167861  45.8123730
  30.3216807  14.8835404  45.6508861  35.8519959  17.7935637  50.3653523
  35.9056981  18.3626573  51.1331239  34.9834740  17.9637522  50.0007560
  27.3407878   9.5560623  42.0900908  26.4105466   9.4945078  42.3070870
  27.4365350   9.0336575  41.2937549  27.2593427   6.0815436  44.6779150
  27.5200244   6.9960769  44.5688310  28.0810599   5.6139878  44.8275762
  28.7318352   7.4953193  51.8477974  29.4041406   7.2870555  51.1990623
  27.9048139   7.2975279  51.4083206  42.9807614  14.2357243  51.3653308
  43.1743504  15.1403054  51.6112583  42.8808232  13.7764662  52.1991893
  34.6343924   4.1215134  53.8643635  33.9871839   4.8205083  53.7708111
  35.4044940   4.5551278  54.2319883  38.0422722  14.3863986  56.9394188
  37.8908229  14.1574538  56.0224272  38.0327402  15.3434587  56.9525533
  34.8108059  11.9595899  51.9240455  35.7400119  12.1107058  51.7509422
  34.3899089  12.0479919  51.0689101  33.6096391  15.9846563  49.6938992
  33.4707476  15.6165347  50.5664930  32.8210987  16.4994202  49.5222950
  35.1601606  15.3628166  47.0827830  34.8251438  15.3228936  47.9785480
  34.6605551  14.6972882  46.6098240  29.1345850  10.7695796  52.6080411
  28.9965648  10.0376035  53.2091950  30.0450773  10.6804696  52.3264599
  38.0960797  12.7084200  37.3564890  37.4789968  11.9831028  37.2597942
  37.6277286  13.4693560  37.0131964  31.7628150  10.4815755  52.0964091
  32.4727769   9.8408947  52.0550709  31.7197458  10.7328650  53.0190272
  39.7514929  17.4183108  55.0170670  39.6927475  16.7342328  54.3501253
  40.1534447  18.1602098  54.5651296  30.4757084   7.4680973  53.9159730
  29.9394441   7.0171711  54.5681327  29.8873793   7.6026882  53.1730195
  29.8859343   6.9269624  36.4786194  29.0088810   6.8058425  36.1148441
  30.3617096   6.1355703  36.2265083  39.7532336  15.3822692  53.2484650
  38.8659115  15.0448614  53.3711049  40.3230887  14.6505724  53.4853415
  21.4061483  11.7146784  46.5727701  22.0932523  11.4008514  45.9848717
  21.2509612  12.6188149  46.2994953  26.2096206   6.6036981  51.0012725
  26.1254394   5.9962650  50.2663135  25.3878912   7.0945999  51.0022221
  33.2833490  20.0424145  50.2145893  33.2103661  20.8479116  50.7265198
  32.8410883  20.2416110  49.3893914  36.3819919   5.0890544  46.3682920
  36.8788619   4.3360506  46.0483990  35.6106901   5.1254861  45.8026129
  44.2349677  10.7930910  48.0101211  44.2239553  11.6755625  47.6395145
  43.3667056  10.4402460  47.8155749  35.7432173  19.9410979  52.3704052
  36.4560145  20.5758443  52.2979953  35.2522202  20.0374845  51.5544054
  37.4649700  13.8462231  43.9421343  36.5305979  13.9663694  43.7726048
  37.6426369  12.9434698  43.6781353  32.9654888   7.2307927  46.0954605
  32.5952676   6.6778968  46.7835510  33.4613981   6.6266061  45.5429605
  40.8522251   9.6879551  44.4771377  41.3182704  10.5207542  44.4031680
  41.3029752   9.2224532  45.1816636  30.7944087  17.6905422  53.1909622
  31.4953546  18.3241905  53.3439017  30.3239202  18.0320154  52.4305262
  38.9198483  16.0323372  41.4757530  39.1958326  15.9179967  42.3851404
  38.0502981  15.6340857  41.4369703  38.8238914   2.0560138  48.5162279
  37.9101994   2.2864364  48.6844486  39.2532016   2.1398582  49.3676311
  38.5945373  10.2450030  51.0162173  37.9416823  10.4925937  50.3614626
  38.9725753   9.4314168  50.6824650  34.6432946  10.9869841  57.5028210
  33.9673583  10.8863970  58.1730585  35.4660580  10.8309054  57.9664207
  26.3911805  17.2241777  50.1240725  26.9765242  16.4785465  50.2568629
  26.1936643  17.5345734  51.0077389  20.9829460   9.7947377  48.8445168
  21.0213559   9.2610968  49.6382286  20.4769752   9.2682583  48.2256146
  33.3855729  22.2936768  51.7385826  33.9374037  22.4568390  52.5034911
  33.7261922  22.8841206  51.0665851  28.3620222   4.6411918  52.3407711
  28.4261548   5.5026749  51.9285108  28.2987342   4.0285920  51.6080069
  27.8372494   6.7135050  55.9880745  28.4644533   6.3312128  56.6018269
  26.9800413   6.4949252  56.3536437  38.2366603  17.1198026  57.5934480
  38.7806507  17.7327984  57.0989435  37.6553448  17.6777604  58.1101493
  24.6138037   8.5211480  41.9199100  24.9091478   7.6122158  41.8666153
  23.7126073   8.4999219  41.5980102  36.5224116  20.2418744  48.7249508
  36.3975255  19.4408483  48.2160454  37.1803207  20.7364937  48.2363478
  28.1432284   6.5967476  47.9026648  27.4218870   7.2103444  47.7634122
  28.9325540   7.1325241  47.8243294  38.5859024  18.0427764  50.3529058
  37.6389360  17.9233115  50.2807385  38.9341797  17.1550262  50.4355320
  30.9458598   3.9321903  54.1767300  31.4692999   4.1784199  54.9393609
  30.7270931   4.7641937  53.7570437  26.3425879   6.2025577  42.0438425
  26.0138585   5.3222956  41.8613531  26.6965249   6.1473246  42.9314814
  35.5905458  17.8380480  46.5533410  35.4430420  16.9097187  46.7340980
  36.4158951  17.8600571  46.0690486  29.4567702   6.4898547  42.4113903
  29.7963774   7.0184468  41.6892511  29.9039822   6.8278953  43.1872469
  39.1939579  18.6609039  47.6398283  40.1186127  18.4551900  47.5022734
  39.0254883  18.4125440  48.5487625  32.1511143   4.8735598  51.8616971
  31.8107963   4.0743411  52.2637650  31.4450149   5.1737309  51.2893804
  32.8027614   1.9584910  50.3144294  33.6253684   1.4845388  50.1923184
  33.0465678   2.7375394  50.8142980  31.4435849   4.9873169  40.6107195
  32.1644211   5.3654421  40.1070912  30.8201153   5.7062045  40.7142173
  35.5866972   5.6918318  41.5465528  35.8030586   6.5742955  41.2454356
  35.1061039   5.3004531  40.8171170  30.3266193   8.6504031  48.1236272
  30.1810774   8.9644334  49.0160554  29.8491397   9.2688931  47.5707171
  32.1862576   5.6406579  48.1717162  32.1724145   4.7447672  47.8349460
  32.9035004   5.6477243  48.8055448  34.0388707   6.0743919  50.2170289
  33.7806485   6.9960990  50.2154620  33.5073747   5.6774354  50.9070753
  24.8011855  11.1909375  51.0623933  24.2565323  11.9669183  51.1944208
  25.6791205  11.5380180  50.9043055  31.5899472   4.5220959  43.4404732
  31.7115383   3.5937605  43.6395619  31.3001514   4.5359645  42.5283047
  34.4590662   2.2075869  46.5771452  34.4812359   2.2715203  45.6223431
  34.8758721   1.3680378  46.7711958  44.8374287  11.9431129  44.6150674
  45.2805433  11.1938454  44.2169798  43.9600797  11.9341265  44.2324406
  25.5877877  10.3179271  53.9554090  24.8459613  10.4661907  54.5418721
  25.2670622  10.5787537  53.0920840  33.5321540  19.8595250  53.7534480
  33.8408666  19.6144396  54.6257180  34.3297022  20.0641888  53.2653351
  26.0334491  18.2044700  45.9864485  26.8592511  17.9048472  45.6063128
  25.6828543  17.4352323  46.4354274  31.0016024  17.5571168  48.0562159
  30.3796033  16.8941873  47.7564386  31.6720891  17.5832300  47.3735806
  24.2343096  16.1231027  46.9453419  23.3975004  15.6953201  46.7637420
  24.2066741  16.3163470  47.8824210  31.0740552   6.0352956  57.6494665
  31.1228707   6.9115079  57.2672434  31.6163066   5.4930349  57.0766308
  41.5595397  16.5794080  56.9295802  40.7690941  16.5618219  56.3900301
  41.3228752  17.1182373  57.6844838  41.6793272  13.4286546  54.2428530
  41.7291277  13.2636553  55.1844053  41.5707196  12.5613805  53.8526411
  30.5629531  16.1075092  41.5320619  30.7117651  16.7910556  40.8787292
  31.3695974  16.0880182  42.0470075  38.9697035   9.4117474  55.5587837
  39.8706897   9.2723939  55.2671835  39.0445009   9.5771929  56.4986014
  33.3039840   6.7884329  54.4041023  32.4343149   7.0817895  54.1323612
  33.5399320   7.3724774  55.1248287  43.1811469  15.8483488  54.4870552
  42.8896277  16.2113468  55.3234013  42.5683600  15.1350496  54.3083884
  44.3807151  13.4136367  47.0073122  45.2154043  13.8526171  47.1710682
  44.5166280  12.9375021  46.1881368  41.4298657  10.9716102  52.9550610
  41.9052779  11.1643749  52.1469461  40.5064223  11.0275288  52.7093993
  28.3182164  12.1340269  42.5381688  28.0728206  11.2302599  42.7361898
  28.4878079  12.1357420  41.5961166  36.0078874   3.0063946  51.9206444
  36.5260818   3.7424973  51.5952932  35.6534007   3.3127939  52.7553203
  27.5877812   7.8668627  40.0367849  26.8947056   7.9412982  39.3807885
  27.3429563   7.1028971  40.5589366  40.1300326   7.8481862  51.1878915
  41.0817749   7.9479960  51.2091139  39.9603777   7.0560131  51.6977000
  38.1514706   4.9337446  51.3738316  37.5564638   5.2142458  50.6784805
  37.8664403   5.4231346  52.1455057  42.6088404  11.0687982  50.3021215
  42.5764724  10.1303983  50.4880899  43.2189028  11.1472019  49.5687040
  34.4471735   9.9384035  36.3448419  35.3930840   9.8090243  36.4136837
  34.0685980   9.1998697  36.8217847  42.7582893   7.8599025  50.3479498
  42.2421941   7.0757482  50.1609427  43.6422841   7.5317742  50.5126018
  40.4193620   1.6040041  46.3075311  40.2218441   1.2955129  47.1918643
  41.0293325   2.3301680  46.4373241  48.4264954  12.1303989  49.4427252
  49.1568342  11.8689277  50.0034955  47.8171899  11.3932711  49.4829320
  46.5080251  10.2711851  50.0401703  45.7813415  10.1367816  49.4318195
  46.0927538  10.5788680  50.8458421  34.3310428  13.9901781  57.8049076
  35.2513437  14.1680380  57.9989122  34.2960011  13.0457826  57.6528775
  32.6314652   7.8634011  36.2803304  31.7246108   7.5667124  36.3566018
  32.9090633   7.5663829  35.4137590  23.5492593   9.1840375  46.7302351
  23.2295377   8.3305683  46.4376725  23.0026021   9.3988953  47.4860318
  27.3272500  11.9002816  50.4471857  27.5458510  12.8319924  50.4659891
  27.7398274  11.5410790  51.2326661  34.2476718   2.4070901  42.4347545
  33.4377446   2.0617986  42.8102792  34.9361135   2.0978445  43.0235157
  36.1767266   1.4848948  44.0571842  36.7298305   1.9044401  44.7161865
  36.4137353   0.5584696  44.0994798  31.4013437   4.7220947  36.4215283
  32.2632601   5.0475845  36.6811101  31.5863781   3.9352442  35.9088349
  23.4180853  12.8043286  48.6995472  22.7244324  12.3897239  48.1865427
  24.1653844  12.8463823  48.1028891  39.5546073   3.5949473  43.5650506
  38.9744742   4.2534277  43.1828559  39.2882006   2.7726818  43.1537924
  38.0049640   2.9954531  45.7671827  38.5049418   3.1071065  44.9586146
  38.6485248   2.6915584  46.4072635  32.0631635  10.9033160  58.6539668
  31.5798717  11.7033520  58.8603557  32.1492575  10.9141105  57.7007112
  25.3317595  12.7361540  46.5761487  25.3088283  12.8349227  45.6243370
  25.6418232  13.5826691  46.8978653  27.9904973  14.7937695  50.6908101
  28.9448227  14.7621637  50.6238033  27.7917497  14.3328319  51.5058327
  28.5804355  13.3638811  53.2578899  29.3997244  13.8582890  53.2813736
  28.8541163  12.4470779  53.2296467  38.3370951   5.7549563  42.6206855
  37.4496806   6.0399214  42.4027049  38.7524940   5.5943327  41.7734132
  41.6885487   5.7796084  46.3361194  42.4645878   6.2692537  46.6085811
  40.9633622   6.2054139  46.7933063  44.1258046   6.4923704  47.3935135
  44.7202537   6.2519440  46.6828443  44.1984630   5.7730834  48.0208671
  26.3455202  20.3357315  47.7078299  26.2109670  19.5757715  47.1416297
  25.9287264  21.0598214  47.2407088  37.4814165  15.5194238  36.7154875
  38.1850015  15.7244241  37.3312530  36.7576814  16.0871000  36.9803958
  38.3111975  11.2704099  42.8357145  38.2547176  11.7272651  41.9964777
  38.8640318  10.5094784  42.6579988  42.1216781   7.0593831  43.6607264
  41.8653715   6.6590467  44.4915472  41.4969649   7.7737625  43.5357403
  46.4329119   9.7989904  46.1678556  45.8728677   9.8683094  46.9410118
  45.8272622   9.6230889  45.4478052  39.0446754  12.4608881  40.1309674
  38.9895558  12.2953152  39.1898118  38.4192810  13.1684913  40.2871864
  23.8339269   7.6976945  53.9571096  24.4798133   7.1875899  54.4458321
  23.6256420   8.4345627  54.5314521  36.3592662  14.7657792  59.4563237
  37.2283821  14.9398445  59.0949872  35.8799413  15.5852209  59.3338966
  32.3542880   1.9616990  39.7094992  32.3421550   2.9058830  39.8663263
  33.2466302   1.7787135  39.4154454  30.5278842  21.8854893  51.1352670
  31.4306088  21.9178504  51.4519165  30.3016212  20.9555344  51.1499006
  48.0185137  26.4746418  48.8608511  48.6563547  26.3553166  48.1571852
  47.9005980  27.4227262  48.9196464  44.8274844  26.4273846  48.7970036
  44.4893355  26.3114911  47.9090571  45.6964612  26.0265012  48.7771042
  40.6861659  28.2809323  44.7866927  40.1226524  28.1899260  44.0183215
  40.5714054  27.4609227  45.2669420  45.3094627  27.5808698  54.7556242
  45.2983267  27.1861496  53.8836745  45.4715266  26.8474771  55.3490013
  42.0301888  30.3645810  53.7035426  41.7391754  31.2691441  53.5882092
  42.6658872  30.4062338  54.4179495  47.5726406  24.1997872  45.9361719
  48.3589495  23.7817295  45.5852136  47.8365110  25.1043964  46.1043368
  52.9734833  24.1373105  46.8394698  53.7060005  23.5672322  47.0732527
  52.2174189  23.7494706  47.2801204  44.5910953  26.5600347  44.0358040
  44.2269160  26.0330968  44.7470962  45.4478069  26.1698816  43.8624526
  50.4960253  17.8494680  51.2989307  50.1643578  18.7190091  51.0750522
  49.9005867  17.5330964  51.9783337  44.2316440  21.5890247  39.0319389
  44.3990842  22.4570483  39.3989860  44.0413609  21.7517528  38.1080678
  46.9891773  30.0507226  50.6985219  46.6892496  30.9532264  50.5901027
  46.6442832  29.7839409  51.5506372  40.4404254  26.5021022  46.7321924
  39.5154751  26.3697236  46.9399616  40.6888667  27.2815242  47.2291866
  50.3888917  22.5689766  48.3782657  49.4805794  22.5005174  48.0841418
  50.3376512  23.0461711  49.2064482  44.2105660  24.0447904  40.0166056
  44.0905286  24.4904955  40.8551536  43.5158249  24.3933222  39.4579594
  44.4629782  23.9879411  56.3217554  43.6863116  24.5473331  56.3120419
  45.1020345  24.4736194  56.8432424  52.2550563  20.7706204  50.1560531
  51.6124943  21.0638737  49.5100325  51.7505491  20.6559124  50.9613727
  42.7176155  26.7964865  55.8835521  43.4590839  27.3349909  55.6070345
  42.0113140  27.4231153  56.0407073  48.1931494  28.9394005  54.4807682
  48.6014850  28.4976416  53.7362315  47.4708756  28.3646633  54.7341875
  44.5462564  23.8766612  51.8541239  45.3923760  24.3006025  51.9975888
  44.4861202  23.2200236  52.5479802  48.5160309  29.4995196  48.2359971
  47.8869171  29.6640910  47.5336039  48.1285971  29.9136805  49.0070935
  52.3949541  30.4349634  45.5904335  51.7100579  30.8148535  45.0401368
  52.4793390  31.0444960  46.3236283  47.6962010  21.5370980  53.5122413
  47.4522942  22.2913041  52.9756689  47.9721940  21.9156328  54.3469660
  49.6500472  28.0809593  52.1899679  49.8617368  28.7241353  51.5134060
  49.6030221  27.2471909  51.7221609  47.2526701  20.6927413  49.0936251
  46.3911180  20.9908667  49.3852988  47.2789136  20.9097812  48.1617283
  44.0688271  29.2369604  45.5010056  44.5326616  29.5157307  44.7114679
  43.8045069  28.3353048  45.3183147  43.0057157  25.3592756  42.3099622
  43.7081200  25.8113800  42.7773548  42.6737785  24.7176575  42.9379515
  41.4537518  23.9504513  56.6850831  40.8236179  24.6320794  56.9186228
  41.3473606  23.8387594  55.7403969  50.7646300  30.9581548  50.3622036
  51.5863744  30.5561735  50.0804718  50.7608703  30.8549782  51.3138152
  44.5302904  30.5065591  52.5182746  44.5947336  30.9685999  53.3540918
  43.8213828  29.8762956  52.6465056  58.8552293  27.3020297  46.7107007
  58.1016002  26.7327695  46.5551012  58.9899835  27.2682961  47.6577642
  44.2450921  32.1733699  42.3861727  44.1096596  33.0185235  42.8146575
  44.7860734  32.3752976  41.6227661  40.7318261  18.2525279  59.0476082
  40.3385207  17.6991477  59.7223726  41.5484401  18.5635857  59.4382599
  43.6486222  19.6683158  56.6396339  44.3895935  20.2690311  56.5600801
  43.8804145  18.9260796  56.0814381  38.7927560  24.8539525  54.9174568
  38.6781075  23.9524782  55.2181667  37.9372078  25.1003222  54.5659385
  45.8719398  32.7957265  56.5162069  45.4283252  32.0093644  56.1982973
  46.5336611  32.9836416  55.8505960  47.9700636  33.0760065  54.5443470
  47.9519111  33.8968946  54.0523739  48.8920556  32.9514140  54.7693611
  44.4273690  30.5904195  55.3866978  44.9602027  29.8292483  55.1566286
  43.8987771  30.2977847  56.1291133  47.5943385  15.6964261  50.9160620
  47.2507654  16.5865902  50.8399731  47.9622348  15.5065918  50.0530205
  45.1440779  20.5322573  44.4818294  44.2882375  20.1429423  44.3023932
  45.5567731  20.6114533  43.6218079  46.6739925  18.0668916  48.8809853
  46.1704721  18.0299051  48.0677659  46.9670532  18.9761659  48.9406510
  42.9182811  18.1507646  47.8876035  43.7835808  17.9550454  47.5281925
  42.9860320  17.9217997  48.8145392  52.5327942  28.4405226  41.3586229
  51.7557385  28.1016386  40.9141391  53.2119423  28.4457850  40.6841194
  45.7926403  29.7190187  42.8985790  45.2647764  28.9842947  42.5859028
  45.2913906  30.4964864  42.6525759  50.7719249  27.9139208  48.0152837
  50.1142923  28.6038469  48.1032965  51.5759648  28.3035640  48.3586823
  40.5245130  20.3809854  45.2592402  41.0988882  20.1585035  44.5265595
  41.1116113  20.4498548  46.0121003  49.5824708  26.2683580  46.0656779
  50.0956589  26.9013572  46.5678488  50.2325931  25.6684776  45.7000139
  42.8267798  17.2551102  43.9867471  42.1732210  16.9400120  43.3624086
  42.7848272  16.6326843  44.7127294  46.0605538  23.7433036  48.3115119
  45.1428100  23.9647983  48.1536807  46.4765682  23.8179346  47.4526826
  46.8440586  25.1424452  43.4417799  47.5912405  25.6545849  43.1324921
  47.1132176  24.8208504  44.3022193  45.1167236  27.6382992  40.4244754
  44.2078456  27.3542025  40.5217223  45.1462320  28.0582071  39.5648060
  50.3486504  31.2489582  44.1935921  49.8948831  30.4080492  44.2501112
  49.7180471  31.8850980  44.5310701  49.2919423  22.1781568  45.4236589
  48.5542180  21.6658954  45.7546831  49.5446197  21.7381950  44.6119865
  48.7919443  33.0866079  45.1285739  49.0842417  33.6471136  44.4098105
  49.3018064  33.3794640  45.8838898  49.3931051  14.9557820  46.0178358
  49.6989928  14.0955183  45.7304273  50.1183656  15.5475440  45.8177352
  43.6652130  25.2511613  46.5254549  43.7200740  24.2985449  46.4497026
  42.8543332  25.4071052  47.0095847  41.6044490  23.8688673  44.2844928
  40.7912356  24.1682843  44.6910120  42.1003485  23.4744361  45.0019410
  47.2018702  24.3330497  53.1159822  47.5568090  24.5601970  53.9754287
  47.8490833  24.6648874  52.4937077  52.9316439  27.4548933  43.8209151
  52.7934338  27.6450529  42.8930340  52.5752658  28.2168316  44.2777202
  41.0958565  21.4407028  49.9006163  41.7357944  21.2995787  49.2029126
  40.2636096  21.1541542  49.5244765  52.9585819  29.5225460  48.8320422
  53.3922325  29.4300749  49.6803476  53.6717399  29.4982961  48.1940438
  46.6913714  33.1227554  50.3653523  46.7450736  33.6918491  51.1331239
  45.8228495  33.2929439  50.0007560  39.5712107  22.8245110  51.8477974
  40.2435160  22.6162473  51.1990623  38.7441893  22.6267196  51.4083206
  53.8201368  29.5649161  51.3653308  54.0137258  30.4694971  51.6112583
  53.7201986  29.1056580  52.1991893  45.4737679  19.4507051  53.8643635
  44.8265594  20.1497001  53.7708111  46.2438694  19.8843195  54.2319883
  48.8816477  29.7155903  56.9394188  48.7301983  29.4866455  56.0224272
  48.8721156  30.6726505  56.9525533  45.6501813  27.2887816  51.9240455
  46.5793873  27.4398976  51.7509422  45.2292843  27.3771837  51.0689101
  45.0438297  36.4147577  41.0364529  45.2190053  35.9435620  41.8510152
  44.3571085  37.0413343  41.2645790  45.9995360  30.6920083  47.0827830
  45.6645193  30.6520853  47.9785480  45.4999306  30.0264799  46.6098240
  48.9354552  28.0376118  37.3564890  48.3183722  27.3122946  37.2597942
  48.4671040  28.7985478  37.0131964  42.6021905  25.8107673  52.0964091
  43.3121523  25.1700865  52.0550709  42.5591213  26.0620568  53.0190272
  50.5908683  32.7475026  55.0170670  50.5321230  32.0634246  54.3501253
  50.9928202  33.4894016  54.5651296  41.3150839  22.7972891  53.9159730
  40.7788196  22.3463629  54.5681327  40.7267547  22.9318799  53.1730195
  50.5926091  30.7114610  53.2484650  49.7052870  30.3740532  53.3711049
  51.1624642  29.9797641  53.4853415  37.0489960  21.9328898  51.0012725
  36.9648149  21.3254568  50.2663135  36.2272666  22.4237917  51.0022221
  47.2213674  20.4182462  46.3682920  47.7182373  19.6652424  46.0483990
  46.4500655  20.4546778  45.8026129  55.0743431  26.1222827  48.0101211
  55.0633308  27.0047543  47.6395145  54.2060811  25.7694378  47.8155749
  46.5825928  35.2702896  52.3704052  47.2953900  35.9050361  52.2979953
  46.0915956  35.3666762  51.5544054  48.3043455  29.1754149  43.9421343
  47.3699733  29.2955611  43.7726048  48.4820123  28.2726616  43.6781353
  43.8048643  22.5599845  46.0954605  43.4346430  22.0070885  46.7835510
  44.3007735  21.9557978  45.5429605  41.6337841  33.0197340  53.1909622
  42.3347301  33.6533823  53.3439017  41.1632956  33.3612071  52.4305262
  49.7592237  31.3615290  41.4757530  50.0352081  31.2471884  42.3851404
  48.8896736  30.9632774  41.4369703  49.6632669  17.3852055  48.5162279
  48.7495748  17.6156282  48.6844486  50.0925770  17.4690499  49.3676311
  49.4339127  25.5741947  51.0162173  48.7810577  25.8217855  50.3614626
  49.8119507  24.7606085  50.6824650  46.7288467  34.5369826  42.3805392
  47.2576233  34.0262280  41.7675554  46.9916686  34.2212356  43.2450925
  45.4826700  26.3161758  57.5028210  44.8067337  26.2155888  58.1730585
  46.3054334  26.1600972  57.9664207  39.2013976  19.9703836  52.3407711
  39.2655303  20.8318666  51.9285108  39.1381097  19.3577837  51.6080069
  38.6766249  22.0426968  55.9880745  39.3038288  21.6604045  56.6018269
  37.8194168  21.8241170  56.3536437  49.0760357  32.4489943  57.5934480
  49.6200261  33.0619902  57.0989435  48.4947202  33.0069522  58.1101493
  38.9826039  21.9259394  47.9026648  38.2612624  22.5395362  47.7634122
  39.7719294  22.4617159  47.8243294  49.4252779  33.3719681  50.3529058
  48.4783114  33.2525033  50.2807385  49.7735552  32.4842179  50.4355320
  41.7852352  19.2613820  54.1767300  42.3086754  19.5076117  54.9393609
  41.5664685  20.0933855  53.7570437  50.0333334  33.9900956  47.6398283
  50.9579881  33.7843818  47.5022734  49.8648637  33.7417357  48.5487625
  42.9904897  20.2027515  51.8616971  42.6501717  19.4035328  52.2637650
  42.2843903  20.5029226  51.2893804  43.6421369  17.2876828  50.3144294
  44.4647438  16.8137306  50.1923184  43.8859432  18.0667312  50.8142980
  46.4260726  21.0210235  41.5465528  46.6424341  21.9034873  41.2454356
  45.9454793  20.6296449  40.8171170  41.1659948  23.9795948  48.1236272
  41.0204528  24.2936252  49.0160554  40.6885151  24.5980849  47.5707171
  43.0256331  20.9698496  48.1717162  43.0117899  20.0739590  47.8349460
  43.7428759  20.9769160  48.8055448  44.8782461  21.4035837  50.2170289
  44.6200239  22.3252907  50.2154620  44.3467502  21.0066271  50.9070753
  49.8228650  34.5086624  42.9960375  49.9965528  33.9433046  42.2434227
  50.3157541  35.3087519  42.8139865  42.4293227  19.8512877  43.4404732
  42.5509138  18.9229523  43.6395619  42.1395269  19.8651563  42.5283047
  45.2984417  17.5367787  46.5771452  45.3206114  17.6007120  45.6223431
  45.7152476  16.6972296  46.7711958  55.6768041  27.2723047  44.6150674
  56.1199187  26.5230372  44.2169798  54.7994552  27.2633183  44.2324406
  50.8103823  33.8253388  40.0957273  51.5054727  34.4460081  40.3144588
  51.1526973  32.9748739  40.3709651  52.7095246  31.2753094  41.6244604
  53.2346570  31.6140366  40.8993924  52.6217598  30.3400109  41.4407738
  44.3715294  35.1887167  53.7534480  44.6802421  34.9436314  54.6257180
  45.1690776  35.3933806  53.2653351  41.9134306  21.3644874  57.6494665
  41.9622462  22.2406997  57.2672434  42.4556820  20.8222267  57.0766308
  52.3989152  31.9085997  56.9295802  51.6084695  31.8910136  56.3900301
  52.1622506  32.4474291  57.6844838  52.5187027  28.7578464  54.2428530
  52.5685032  28.5928471  55.1844053  52.4100950  27.8905723  53.8526411
  49.8090789  24.7409392  55.5587837  50.7100652  24.6015857  55.2671835
  49.8838764  24.9063847  56.4986014  44.1433595  22.1176247  54.4041023
  43.2736904  22.4109813  54.1323612  44.3793075  22.7016692  55.1248287
  54.0205224  31.1775405  54.4870552  53.7290032  31.5405386  55.3234013
  53.4077355  30.4642414  54.3083884  55.2200906  28.7428285  47.0073122
  56.0547797  29.1818089  47.1710682  55.3560035  28.2666938  46.1881368
  52.2692412  26.3008020  52.9550610  52.7446533  26.4935666  52.1469461
  51.3457977  26.3567206  52.7093993  46.8472628  18.3355863  51.9206444
  47.3654572  19.0716890  51.5952932  46.4927761  18.6419857  52.7553203
  47.0985223  14.7556146  47.4407340  47.3786976  14.0879335  48.0667767
  47.8835829  14.9485242  46.9282004  50.9694081  23.1773780  51.1878915
  51.9211504  23.2771878  51.2091139  50.7997531  22.3852049  51.6977000
  48.9908460  20.2629363  51.3738316  48.3958392  20.5434376  50.6784805
  48.7058157  20.7523264  52.1455057  48.1215951  34.2152290  40.1340949
  49.0546624  34.1497852  40.3373824  48.0339164  35.0508557  39.6755481
  50.7503967  33.5318160  37.0944896  50.6717599  33.1978024  37.9880654
  51.5713634  34.0239928  37.0936369  53.4482159  26.3979900  50.3021215
  53.4158479  25.4595900  50.4880899  54.0582782  26.4763936  49.5687040
  53.5976647  23.1890943  50.3479498  53.0815696  22.4049400  50.1609427
  54.4816596  22.8609660  50.5126018  51.2587374  16.9331959  46.3075311
  51.0612195  16.6247047  47.1918643  51.8687080  17.6593598  46.4373241
  59.2658709  27.4595906  49.4427252  59.9962097  27.1981195  50.0034955
  58.6565654  26.7224628  49.4829320  57.3474006  25.6003769  50.0401703
  56.6207169  25.4659734  49.4318195  56.9321293  25.9080598  50.8458421
  45.1704182  29.3193699  57.8049076  46.0907192  29.4972298  57.9989122
  45.1353765  28.3749744  57.6528775  45.0870472  17.7362819  42.4347545
  44.2771201  17.3909904  42.8102792  45.7754889  17.4270362  43.0235157
  47.0161021  16.8140866  44.0571842  47.5692059  17.2336319  44.7161865
  47.2531107  15.8876614  44.0994798  43.0394120  22.8027939  59.8374606
  42.9390847  23.7522296  59.7686697  42.8215662  22.4746178  58.9650676
  50.3939828  18.9241391  43.5650506  49.8138497  19.5826195  43.1828559
  50.1275760  18.1018735  43.1537924  48.8443394  18.3246448  45.7671827
  49.3443173  18.4362983  44.9586146  49.4879002  18.0207501  46.4072635
  42.9025390  26.2325078  58.6539668  42.4192472  27.0325438  58.8603557
  42.9886329  26.2433023  57.7007112  52.5279242  21.1088002  46.3361194
  53.3039632  21.5984455  46.6085811  51.8027376  21.5346056  46.7933063
  54.9651801  21.8215621  47.3935135  55.5596291  21.5811357  46.6828443
  55.0378384  21.1022752  48.0208671  57.2722873  25.1281822  46.1678556
  56.7122431  25.1975011  46.9410118  56.6666377  24.9522807  45.4478052
  34.6733024  23.0268863  53.9571096  35.3191887  22.5167817  54.4458321
  34.4650175  23.7637544  54.5314521  47.1986416  30.0949710  59.4563237
  48.0677576  30.2690362  59.0949872  46.7193168  30.9144127  59.3338966
  47.0088754  13.8851684  43.9640929  46.2421150  13.3310171  44.1097612
  47.4199459  13.9573553  44.8255081  39.0130515  20.1736480  58.0546110
  39.8761976  19.8173285  58.2649435  38.4395925  19.8350375  58.7421515
  58.8578892  41.8038336  48.8608511  59.4957302  41.6845083  48.1571852
  58.7399735  42.7519180  48.9196464  55.6668598  41.7565764  48.7970036
  55.3287110  41.6406829  47.9090571  56.5358366  41.3556929  48.7771042
  51.5255414  43.6101241  44.7866927  50.9620279  43.5191178  44.0183215
  51.4107809  42.7901145  45.2669420  56.1488381  42.9100616  54.7556242
  56.1377022  42.5153414  53.8836745  56.3109021  42.1766689  55.3490013
  57.1054972  47.2772208  40.0981392  56.4542952  47.8626289  39.7115406
  57.8999335  47.8078403  40.1576429  52.8695642  45.6937728  53.7035426
  52.5785508  46.5983359  53.5882092  53.5052627  45.7354255  54.4179495
  53.7951849  43.0714576  50.2936785  54.3915421  42.8470599  49.5793748
  53.8526821  42.3299322  50.8962233  53.3676877  40.5254012  38.1286976
  53.6202398  40.0035533  37.3670439  52.4301437  40.3620157  38.2313660
  58.4120160  39.5289790  45.9361719  59.1983249  39.1109213  45.5852136
  58.6758865  40.4335882  46.1043368  58.5830238  44.9662640  40.6350376
  57.9476071  45.0397267  41.3471281  58.2527644  45.5556239  39.9569456
  63.8128587  39.4665023  46.8394698  64.5453759  38.8964240  47.0732527
  63.0567943  39.0786624  47.2801204  53.0873166  42.4282118  40.3311351
  52.9709424  41.7527021  40.9992436  53.1975426  41.9414491  39.5143504
  55.4304707  41.8892265  44.0358040  55.0662914  41.3622886  44.7470962
  56.2871823  41.4990734  43.8624526  61.3354008  33.1786597  51.2989307
  61.0037333  34.0482008  51.0750522  60.7399621  32.8622881  51.9783337
  55.0710194  36.9182164  39.0319389  55.2384596  37.7862401  39.3989860
  54.8807363  37.0809446  38.1080678  57.8285527  45.3799143  50.6985219
  57.5286250  46.2824182  50.5901027  57.4836587  45.1131326  51.5506372
  51.2798009  41.8312940  46.7321924  50.3548505  41.6989154  46.9399616
  51.5282422  42.6107159  47.2291866  61.2282671  37.8981683  48.3782657
  60.3199548  37.8297092  48.0841418  61.1770267  38.3753628  49.2064482
  55.0499415  39.3739822  40.0166056  54.9299040  39.8196873  40.8551536
  54.3552003  39.7225139  39.4579594  52.8106307  52.1443464  43.6656187
  52.7330337  53.0951289  43.7444668  52.2067951  51.7989336  44.3231113
  55.3023537  39.3171329  56.3217554  54.5256871  39.8765249  56.3120419
  55.9414100  39.8028112  56.8432424  63.0944317  36.0998122  50.1560531
  62.4518698  36.3930655  49.5100325  62.5899246  35.9851042  50.9613727
  60.7484481  39.8461295  40.8446390  61.6602337  40.0788682  40.6694087
  60.2394128  40.4298339  40.2821468  53.5569909  42.1256782  55.8835521
  54.2984594  42.6641826  55.6070345  52.8506895  42.7523071  56.0407073
  59.0325249  44.2685923  54.4807682  59.4408605  43.8268333  53.7362315
  58.3102510  43.6938550  54.7341875  55.3856319  39.2058530  51.8541239
  56.2317514  39.6297943  51.9975888  55.3254956  38.5492154  52.5479802
  59.3554063  44.8287113  48.2359971  58.7262926  44.9932828  47.5336039
  58.9679725  45.2428723  49.0070935  63.2343295  45.7641551  45.5904335
  62.5494333  46.1440453  45.0401368  63.3187145  46.3736878  46.3236283
  58.5355764  36.8662898  53.5122413  58.2916696  37.6204958  52.9756689
  58.8115695  37.2448246  54.3469660  60.4894227  43.4101510  52.1899679
  60.7011122  44.0533270  51.5134060  60.4423975  42.5763827  51.7221609
  58.0920456  36.0219331  49.0936251  57.2304935  36.3200585  49.3852988
  58.1182891  36.2389730  48.1617283  54.9082025  44.5661522  45.5010056
  55.3720371  44.8449225  44.7114679  54.6438823  43.6644966  45.3183147
  51.8006106  44.1133003  48.4389820  52.3707463  44.5420271  47.8007304
  52.3914218  43.8315588  49.1374005  53.8450911  40.6884674  42.3099622
  54.5474955  41.1405718  42.7773548  53.5131540  40.0468493  42.9379515
  52.2931273  39.2796431  56.6850831  51.6629933  39.9612711  56.9186228
  52.1867361  39.1679512  55.7403969  61.6040055  46.2873466  50.3622036
  62.4257499  45.8853653  50.0804718  61.6002458  46.1841700  51.3138152
  49.5390991  39.3112806  44.5700232  48.7422154  39.4231500  45.0883727
  49.3116583  39.6499458  43.7041122  55.3696658  45.8357509  52.5182746
  55.4341091  46.2977916  53.3540918  54.6607582  45.2054874  52.6465056
  55.0844676  47.5025617  42.3861727  54.9490351  48.3477152  42.8146575
  55.6254488  47.7044894  41.6227661  51.5712016  33.5817196  59.0476082
  51.1778961  33.0283395  59.7223726  52.3878156  33.8927775  59.4382599
  50.3468958  48.1366811  45.0412405  50.5235586  49.0584776  44.8533389
  51.1425792  47.8225230  45.4706785  54.4879977  34.9975075  56.6396339
  55.2289690  35.5982229  56.5600801  54.7197899  34.2552713  56.0814381
  49.6321315  40.1831443  54.9174568  49.5174830  39.2816700  55.2181667
  48.7765832  40.4295139  54.5659385  56.7113152  48.1249183  56.5162069
  56.2677007  47.3385562  56.1982973  57.3730366  48.3128334  55.8505960
  51.4700274  49.6544985  51.0422747  52.0207699  49.5262048  50.2699741
  50.6311749  49.9539874  50.6917640  58.8094390  48.4051983  54.5443470
  58.7912866  49.2260864  54.0523739  59.7314310  48.2806058  54.7693611
  55.2667445  45.9196112  55.3866978  55.7995781  45.1584401  55.1566286
  54.7381526  45.6269764  56.1291133  58.4337140  31.0256178  50.9160620
  58.0901409  31.9157820  50.8399731  58.8016102  30.8357836  50.0530205
  58.3987422  41.0164789  39.4233055  57.8834046  41.7869394  39.6621443
  58.1264731  40.3429926  40.0466117  55.9834533  35.8614490  44.4818294
  55.1276130  35.4721341  44.3023932  56.3961485  35.9406451  43.6218079
  57.5133680  33.3960834  48.8809853  57.0098476  33.3590969  48.0677659
  57.8064287  34.3053576  48.9406510  53.7576566  33.4799563  47.8876035
  54.6229563  33.2842372  47.5281925  53.8254075  33.2509915  48.8145392
  63.3721696  43.7697144  41.3586229  62.5951139  43.4308304  40.9141391
  64.0513177  43.7749767  40.6841194  58.1873725  38.8891882  41.2492836
  57.8823861  39.2038031  42.1002980  59.1404168  38.9673301  41.2920169
  56.6320157  45.0482105  42.8985790  56.1041519  44.3134864  42.5859028
  56.1307660  45.8256781  42.6525759  61.6113003  43.2431125  48.0152837
  60.9536678  43.9330387  48.1032965  62.4153403  43.6327557  48.3586823
  51.3638885  35.7101771  45.2592402  51.9382637  35.4876953  44.5265595
  51.9509867  35.7790466  46.0121003  60.4218462  41.5975498  46.0656779
  60.9350344  42.2305490  46.5678488  61.0719686  40.9976694  45.7000139
  51.6908472  37.7406232  39.2788287  50.8545784  38.0780919  39.5997562
  51.5513242  37.6055212  38.3415424  53.6661553  32.5843020  43.9867471
  53.0125965  32.2692037  43.3624086  53.6242027  31.9618761  44.7127294
  54.7772757  42.8662315  35.9020764  53.8699819  42.6351569  36.1011912
  55.2743789  42.0699934  36.0894745  57.6840836  51.5759822  38.8217450
  57.0102535  51.8791519  39.4302408  58.0706658  52.3788903  38.4722907
  56.8999293  39.0724954  48.3115119  55.9821854  39.2939901  48.1536807
  57.3159437  39.1471264  47.4526826  57.6834341  40.4716369  43.4417799
  58.4306160  40.9837767  43.1324921  57.9525930  40.1500422  44.3022193
  55.9560991  42.9674910  40.4244754  55.0472210  42.6833943  40.5217223
  55.9856075  43.3873989  39.5648060  61.1880258  46.5781500  44.1935921
  60.7342585  45.7372409  44.2501112  60.5574225  47.2142898  44.5310701
  60.1313178  37.5073486  45.4236589  59.3935935  36.9950872  45.7546831
  60.3839951  37.0673867  44.6119865  59.6313198  48.4157996  45.1285739
  59.9236172  48.9763053  44.4098105  60.1411818  48.7086557  45.8838898
  60.2324805  30.2849738  46.0178358  60.5383682  29.4247101  45.7304273
  60.9577410  30.8767358  45.8177352  54.5045885  40.5803531  46.5254549
  54.5594495  39.6277367  46.4497026  53.6937087  40.7362970  47.0095847
  55.6537079  44.5083654  37.7632832  55.2156509  43.7919513  37.3038470
  56.3947520  44.7359769  37.2017924  52.4438245  39.1980590  44.2844928
  51.6306110  39.4974761  44.6910120  52.9397239  38.8036279  45.0019410
  54.5946823  49.1938347  46.2179193  54.5523002  49.4199194  45.2887725
  55.5109522  48.9601722  46.3664994  58.0412457  39.6622415  53.1159822
  58.3961844  39.8893888  53.9754287  58.6884588  39.9940792  52.4937077
  63.7710193  42.7840851  43.8209151  63.6328092  42.9742447  42.8930340
  63.4146412  43.5460234  44.2777202  51.9352320  36.7698946  49.9006163
  52.5751699  36.6287705  49.2029126  51.1029850  36.4833459  49.5244765
  63.7979573  44.8517378  48.8320422  64.2316080  44.7592667  49.6803476
  64.5111154  44.8274878  48.1940438  52.7112624  46.0701376  46.0141155
  53.5053222  45.5751696  45.8123730  52.0004316  45.5419239  45.6508861
  57.5307468  48.4519472  50.3653523  57.5844490  49.0210408  51.1331239
  56.6622249  48.6221357  50.0007560  49.0195387  40.2144458  42.0900908
  48.0892975  40.1528914  42.3070870  49.1152859  39.6920411  41.2937549
  48.9380936  36.7399271  44.6779150  49.1987753  37.6544604  44.5688310
  49.7598108  36.2723713  44.8275762  50.4105861  38.1537028  51.8477974
  51.0828915  37.9454390  51.1990623  49.5835648  37.9559114  51.4083206
  64.6595123  44.8941078  51.3653308  64.8531013  45.7986889  51.6112583
  64.5595741  44.4348497  52.1991893  56.3131433  34.7798969  53.8643635
  55.6659348  35.4788919  53.7708111  57.0832449  35.2135113  54.2319883
  59.7210231  45.0447821  56.9394188  59.5695738  44.8158373  56.0224272
  59.7114911  46.0018423  56.9525533  56.4895568  42.6179734  51.9240455
  57.4187628  42.7690894  51.7509422  56.0686598  42.7063755  51.0689101
  55.2883900  46.6430398  49.6938992  55.1494985  46.2749183  50.5664930
  54.4998496  47.1578038  49.5222950  55.8832051  51.7439495  41.0364529
  56.0583807  51.2727538  41.8510152  55.1964840  52.3705261  41.2645790
  56.8389115  46.0212001  47.0827830  56.5038947  45.9812771  47.9785480
  56.3393060  45.3556717  46.6098240  50.8133359  41.4279631  52.6080411
  50.6753157  40.6959870  53.2091950  51.7238282  41.3388531  52.3264599
  59.7748306  43.3668035  37.3564890  59.1577477  42.6414864  37.2597942
  59.3064795  44.1277396  37.0131964  53.4415659  41.1399590  52.0964091
  54.1515278  40.4992783  52.0550709  53.3984967  41.3912485  53.0190272
  61.4302438  48.0766944  55.0170670  61.3714984  47.3926164  54.3501253
  61.8321956  48.8185934  54.5651296  52.1544593  38.1264808  53.9159730
  51.6181950  37.6755547  54.5681327  51.5661302  38.2610717  53.1730195
  50.4493137  54.8928858  47.8104389  50.6889735  55.5247382  48.4883408
  49.6062333  54.5416898  48.0969748  51.5646852  37.5853460  36.4786194
  50.6876319  37.4642260  36.1148441  52.0404605  36.7939538  36.2265083
  61.4319845  46.0406528  53.2484650  60.5446624  45.7032449  53.3711049
  62.0018396  45.3089559  53.4853415  47.8883715  37.2620816  51.0012725
  47.8041903  36.6546486  50.2663135  47.0666421  37.7529834  51.0022221
  54.9620999  50.7007980  50.2145893  54.8891170  51.5062951  50.7265198
  54.5198392  50.8999946  49.3893914  54.7510778  49.9379750  43.7248715
  53.9678300  50.4801430  43.8186939  55.4503523  50.4553730  44.1242956
  58.0607428  35.7474379  46.3682920  58.5576128  34.9944342  46.0483990
  57.2894410  35.7838696  45.8026129  65.9137186  41.4514745  48.0101211
  65.9027062  42.3339460  47.6395145  65.0454565  41.0986296  47.8155749
  57.4219682  50.5994814  52.3704052  58.1347654  51.2342279  52.2979953
  56.9309711  50.6958680  51.5544054  59.1437209  44.5046067  43.9421343
  58.2093488  44.6247529  43.7726048  59.3213878  43.6018533  43.6781353
  54.6442397  37.8891762  46.0954605  54.2740185  37.3362803  46.7835510
  55.1401490  37.2849896  45.5429605  62.5309760  40.3463386  44.4771377
  62.9970213  41.1791378  44.4031680  62.9817261  39.8808368  45.1816636
  52.4731596  48.3489257  53.1909622  53.1741055  48.9825740  53.3439017
  52.0026711  48.6903989  52.4305262  60.5985992  46.6907207  41.4757530
  60.8745835  46.5763802  42.3851404  59.7290490  46.2924692  41.4369703
  60.5026423  32.7143973  48.5162279  59.5889503  32.9448200  48.6844486
  60.9319525  32.7982417  49.3676311  60.2732882  40.9033865  51.0162173
  59.6204332  41.1509772  50.3614626  60.6513262  40.0898003  50.6824650
  57.2340056  50.9393558  45.1190343  57.4162450  50.1215214  45.5818095
  58.0573042  51.1561250  44.6815233  57.5682221  49.8661743  42.3805392
  58.0969987  49.3554198  41.7675554  57.8310441  49.5504273  43.2450925
  56.3220455  41.6453676  57.5028210  55.6461092  41.5447805  58.1730585
  57.1448089  41.4892890  57.9664207  48.0699314  47.8825613  50.1240725
  48.6552751  47.1369300  50.2568629  47.8724152  48.1929569  51.0077389
  50.9237969  50.9176860  45.1403168  50.2548344  51.4022988  44.6567208
  50.7850839  51.1646080  46.0546546  55.0643238  52.9520603  51.7385826
  55.6161546  53.1152225  52.5034911  55.4049431  53.5425041  51.0665851
  50.0407731  35.2995753  52.3407711  50.1049057  36.1610584  51.9285108
  49.9774851  34.6869755  51.6080069  49.5160003  37.3718886  55.9880745
  50.1432042  36.9895963  56.6018269  48.6587922  37.1533088  56.3536437
  46.2925546  39.1795315  41.9199100  46.5878987  38.2705993  41.8666153
  45.3913582  39.1583054  41.5980102  58.2011625  50.9002579  48.7249508
  58.0762764  50.0992319  48.2160454  58.8590716  51.3948772  48.2363478
  49.8219793  37.2551311  47.9026648  49.1006379  37.8687279  47.7634122
  50.6113049  37.7909076  47.8243294  60.2646533  48.7011599  50.3529058
  59.3176869  48.5816950  50.2807385  60.6129306  47.8134097  50.4355320
  52.6246107  34.5905738  54.1767300  53.1480508  34.8368035  54.9393609
  52.4058440  35.4225773  53.7570437  57.2692967  48.4964315  46.5533410
  57.1217929  47.5681023  46.7340980  58.0946460  48.5184406  46.0690486
  51.1355211  37.1482382  42.4113903  51.4751283  37.6768304  41.6892511
  51.5827331  37.4862788  43.1872469  60.8727088  49.3192874  47.6398283
  61.7973636  49.1135735  47.5022734  60.7042392  49.0709275  48.5487625
  53.8298652  35.5319433  51.8616971  53.4895472  34.7327246  52.2637650
  53.1237658  35.8321144  51.2893804  54.4815123  32.6168745  50.3144294
  55.3041193  32.1429224  50.1923184  54.7253187  33.3959229  50.8142980
  53.1223358  35.6457004  40.6107195  53.8431720  36.0238257  40.1070912
  52.4988662  36.3645881  40.7142173  57.2654481  36.3502153  41.5465528
  57.4818095  37.2326791  41.2454356  56.7848548  35.9588366  40.8171170
  52.0053702  39.3087866  48.1236272  51.8598283  39.6228169  49.0160554
  51.5278906  39.9272766  47.5707171  53.8650085  36.2990414  48.1717162
  53.8511654  35.4031507  47.8349460  54.5822513  36.3061078  48.8055448
  55.7176216  36.7327754  50.2170289  55.4593994  37.6544825  50.2154620
  55.1861256  36.3358189  50.9070753  60.6622405  49.8378541  42.9960375
  60.8359282  49.2724964  42.2434227  61.1551296  50.6379436  42.8139865
  53.2686981  35.1804794  43.4404732  53.3902892  34.2521441  43.6395619
  52.9789023  35.1943480  42.5283047  56.1378171  32.8659705  46.5771452
  56.1599868  32.9299038  45.6223431  56.5546230  32.0264213  46.7711958
  66.5161796  42.6014964  44.6150674  66.9592942  41.8522290  44.2169798
  65.6388306  42.5925101  44.2324406  61.6497577  49.1545306  40.0957273
  62.3448482  49.7751999  40.3144588  61.9920727  48.3040657  40.3709651
  47.2665386  40.9763107  53.9554090  46.5247122  41.1245742  54.5418721
  46.9458131  41.2371372  53.0920840  63.5489000  46.6045011  41.6244604
  64.0740324  46.9432284  40.8993924  63.4611353  45.6692027  41.4407738
  55.2109049  50.5179085  53.7534480  55.5196175  50.2728232  54.6257180
  56.0084531  50.7225724  53.2653351  55.2329661  52.6716995  45.9839857
  54.7934651  52.1793373  46.6772714  55.9837778  52.1289962  45.7431932
  47.7122000  48.8628536  45.9864485  48.5380020  48.5632307  45.6063128
  47.3616052  48.0936158  46.4354274  52.6803533  48.2155004  48.0562159
  52.0583542  47.5525709  47.7564386  53.3508400  48.2416136  47.3735806
  52.7528061  36.6936792  57.6494665  52.8016216  37.5698915  57.2672434
  53.2950575  36.1514185  57.0766308  63.3580781  44.0870381  54.2428530
  63.4078786  43.9220389  55.1844053  63.2494705  43.2197640  53.8526411
  52.2417040  46.7658927  41.5320619  52.3905160  47.4494391  40.8787292
  53.0483483  46.7464017  42.0470075  60.6484544  40.0701309  55.5587837
  61.5494406  39.9307774  55.2671835  60.7232518  40.2355764  56.4986014
  54.9827349  37.4468164  54.4041023  54.1130658  37.7401730  54.1323612
  55.2186829  38.0308609  55.1248287  64.8598978  46.5067323  54.4870552
  64.5683786  46.8697303  55.3234013  64.2471109  45.7934331  54.3083884
  66.0594660  44.0720203  47.0073122  66.8941552  44.5110007  47.1710682
  66.1953789  43.5958856  46.1881368  63.1086166  41.6299938  52.9550610
  63.5840288  41.8227584  52.1469461  62.1851732  41.6859123  52.7093993
  57.6866383  33.6647781  51.9206444  58.2048327  34.4008808  51.5952932
  57.3321516  33.9711774  52.7553203  57.9378977  30.0848064  47.4407340
  58.2180731  29.4171253  48.0667767  58.7229584  30.2777159  46.9282004
  55.7412446  49.2607058  39.0032366  55.1686413  49.8797245  38.5502838
  56.3145239  49.8106419  39.5372288  61.8087835  38.5065698  51.1878915
  62.7605258  38.6063795  51.2091139  61.6391286  37.7143966  51.6977000
  59.8302215  35.5921281  51.3738316  59.2352147  35.8726294  50.6784805
  59.5451912  36.0815182  52.1455057  58.9609705  49.5444208  40.1340949
  59.8940378  49.4789769  40.3373824  58.8732918  50.3800475  39.6755481
  61.5897722  48.8610078  37.0944896  61.5111353  48.5269942  37.9880654
  62.4107389  49.3531846  37.0936369  64.2875913  41.7271817  50.3021215
  64.2552233  40.7887818  50.4880899  64.8976537  41.8055854  49.5687040
  56.1259244  40.5967870  36.3448419  57.0718349  40.4674078  36.4136837
  55.7473489  39.8582532  36.8217847  64.4370402  38.5182861  50.3479498
  63.9209450  37.7341317  50.1609427  65.3210350  38.1901577  50.5126018
  62.0981129  32.2623876  46.3075311  61.9005950  31.9538965  47.1918643
  62.7080834  32.9885515  46.4373241  56.0097937  44.6485616  57.8049076
  56.9300946  44.8264215  57.9989122  55.9747520  43.7041662  57.6528775
  54.3102161  38.5217847  36.2803304  53.4033617  38.2250959  36.3566018
  54.5878142  38.2247665  35.4137590  55.9264227  33.0654736  42.4347545
  55.1164955  32.7201821  42.8102792  56.6148644  32.7562280  43.0235157
  57.8554775  32.1432783  44.0571842  58.4085814  32.5628237  44.7161865
  58.0924862  31.2168531  44.0994798  53.8787874  38.1319857  59.8374606
  53.7784601  39.0814214  59.7686697  53.6609416  37.8038096  58.9650676
  53.0800946  35.3804782  36.4215283  53.9420110  35.7059680  36.6811101
  53.2651290  34.5936278  35.9088349  61.2333582  34.2533308  43.5650506
  60.6532251  34.9118112  43.1828559  60.9669515  33.4310653  43.1537924
  59.6837149  33.6538366  45.7671827  60.1836927  33.7654901  44.9586146
  60.3272757  33.3499419  46.4072635  53.7419144  41.5616996  58.6539668
  53.2586226  42.3617356  58.8603557  53.8280084  41.5724941  57.7007112
  49.6692482  45.4521530  50.6908101  50.6235736  45.4205473  50.6238033
  49.4705006  44.9912154  51.5058327  50.2591864  44.0222646  53.2578899
  51.0784753  44.5166725  53.2813736  50.5328672  43.1054615  53.2296467
  60.0158460  36.4133399  42.6206855  59.1284315  36.6983049  42.4027049
  60.4312449  36.2527162  41.7734132  63.3672996  36.4379920  46.3361194
  64.1433387  36.9276372  46.6085811  62.6421131  36.8637974  46.7933063
  65.8045555  37.1507539  47.3935135  66.3990046  36.9103275  46.6828443
  65.8772139  36.4314670  48.0208671  48.0242711  50.9941150  47.7078299
  47.8897179  50.2341551  47.1416297  47.6074773  51.7182050  47.2407088
  59.1601674  46.1778073  36.7154875  59.8637524  46.3828076  37.3312530
  58.4364323  46.7454835  36.9803958  59.9899484  41.9287935  42.8357145
  59.9334685  42.3856486  41.9964777  60.5427826  41.1678619  42.6579988
  63.8004290  37.7177667  43.6607264  63.5441224  37.3174302  44.4915472
  63.1757158  38.4321460  43.5357403  51.1811837  51.8910467  47.9196742
  51.0644221  52.8355899  47.8175432  50.3604283  51.5884028  48.3082541
  61.0688371  46.6160603  38.7653335  61.9033975  46.1841801  38.5830809
  60.9072714  46.4442616  39.6930229  60.7234263  43.1192716  40.1309674
  60.6683067  42.9536987  39.1898118  60.0980319  43.8268749  40.2871864
  45.5126778  38.3560780  53.9571096  46.1585642  37.8459734  54.4458321
  45.3043929  39.0929462  54.5314521  54.0330389  32.6200825  39.7094992
  54.0209059  33.5642665  39.8663263  54.9253811  32.4370970  39.4154454
  52.2066351  52.5438729  51.1352670  53.1093597  52.5762339  51.4519165
  51.9803721  51.6139180  51.1499006  53.9619953  51.2969715  47.7962749
  53.0115584  51.2971577  47.6827121  54.2652439  50.5502450  47.2798784
  57.8482508  29.2143602  43.9640929  57.0814904  28.6602088  44.1097612
  58.2593213  29.2865470  44.8255081  49.8524269  35.5028397  58.0546110
  50.7155731  35.1465202  58.2649435  49.2789680  35.1642292  58.7421515
  66.5062353  57.0857682  48.7970036  66.1680864  56.9698747  47.9090571
  67.3752121  56.6848847  48.7771042  62.3649168  58.9393158  44.7866927
  61.8014033  58.8483095  44.0183215  62.2501563  58.1193063  45.2669420
  59.9113600  60.4344350  47.6251148  60.7034892  60.0935174  47.2097447
  60.1510250  60.5439325  48.5453301  61.8704354  59.6953263  40.4968526
  62.6435230  59.1482250  40.3581402  62.2229753  60.5597512  40.7082988
  64.2070632  55.8545929  38.1286976  64.4596153  55.3327450  37.3670439
  63.2695191  55.6912075  38.2313660  63.9266921  57.7574035  40.3311351
  63.8103179  57.0818939  40.9992436  64.0369181  57.2706409  39.5143504
  66.2698462  57.2184182  44.0358040  65.9056669  56.6914803  44.7470962
  67.1265578  56.8282651  43.8624526  65.9103949  52.2474082  39.0319389
  66.0778351  53.1154318  39.3989860  65.7201118  52.4101364  38.1080678
  62.1191763  57.1604858  46.7321924  61.1942260  57.0281072  46.9399616
  62.3676176  57.9399077  47.2291866  65.8893169  54.7031739  40.0166056
  65.7692795  55.1488790  40.8551536  65.1945758  55.0517057  39.4579594
  59.4800574  56.8038131  47.5665713  59.6092955  57.0572610  48.4805125
  58.7998026  57.3965839  47.2470368  62.6399861  59.4424921  48.4389820
  63.2101218  59.8712189  47.8007304  63.2307973  59.1607505  49.1374005
  64.6844666  56.0176592  42.3099622  65.3868709  56.4697635  42.7773548
  64.3525294  55.3760410  42.9379515  58.4270000  54.2760144  47.6116755
  57.6369054  54.5317673  47.1356866  58.9181247  55.0908482  47.7168796
  60.3784745  54.6404723  44.5700232  59.5815908  54.7523418  45.0883727
  60.1510337  54.9791376  43.7041122  56.7107703  54.5290635  50.0431746
  56.9615741  55.4137645  50.3089322  57.2467251  54.3495236  49.2706838
  59.3767828  60.3492972  42.9589652  59.8892348  61.1436222  43.1095217
  60.0290541  59.6519263  42.8923253  57.3416745  58.6781627  43.7349222
  58.1791967  59.0878635  43.5182930  57.5195012  57.7381069  43.7049416
  66.8228288  51.1906408  44.4818294  65.9669884  50.8013258  44.3023932
  67.2355240  51.2698369  43.6218079  64.5970320  48.8091481  47.8876035
  65.4623317  48.6134290  47.5281925  64.6647829  48.5801833  48.8145392
  62.2032639  51.0393689  45.2592402  62.7776391  50.8168870  44.5265595
  62.7903622  51.1082383  46.0121003  62.5302226  53.0698150  39.2788287
  61.6939539  53.4072836  39.5997562  62.3906996  52.9347130  38.3415424
  64.5055307  47.9134938  43.9867471  63.8519719  47.5983955  43.3624086
  64.4635781  47.2910678  44.7127294  65.6166512  58.1954233  35.9020764
  64.7093574  57.9643486  36.1011912  66.1137544  57.3991852  36.0894745
  66.7954745  58.2966828  40.4244754  65.8865965  58.0125861  40.5217223
  66.8249829  58.7165906  39.5648060  57.3642916  56.0172342  44.4059956
  57.1667316  55.4241703  43.6811022  56.8089580  55.7124552  45.1235895
  65.3439639  55.9095448  46.5254549  65.3988249  54.9569285  46.4497026
  64.5330841  56.0654887  47.0095847  63.2831999  54.5272508  44.2844928
  62.4699865  54.8266679  44.6910120  63.7790994  54.1328197  45.0019410
  62.7746074  52.0990864  49.9006163  63.4145453  51.9579623  49.2029126
  61.9423605  51.8125377  49.5244765  59.8589141  55.5436376  42.0900908
  58.9286730  55.4820831  42.3070870  59.9546613  55.0212329  41.2937549
  59.7774691  52.0691189  44.6779150  60.0381508  52.9836522  44.5688310
  60.5991863  51.6015631  44.8275762  61.2499616  53.4828946  51.8477974
  61.9222669  53.2746308  51.1990623  60.4229402  53.2851032  51.4083206
  62.4040607  52.9145377  36.4786194  61.5270073  52.7934178  36.1148441
  62.8798360  52.1231456  36.2265083  53.9242747  57.7022537  46.5727701
  54.6113787  57.3884267  45.9848717  53.7690876  58.6063902  46.2994953
  58.7277469  52.5912734  51.0012725  58.6435658  51.9838403  50.2663135
  57.9060175  53.0821752  51.0022221  65.4836152  53.2183680  46.0954605
  65.1133939  52.6654721  46.7835510  65.9795244  52.6141814  45.5429605
  53.5010723  55.7823130  48.8445168  53.5394822  55.2486721  49.6382286
  52.9951016  55.2558336  48.2256146  60.8801485  50.6287671  52.3407711
  60.9442812  51.4902502  51.9285108  60.8168606  50.0161673  51.6080069
  57.1319301  54.5087233  41.9199100  57.4272742  53.5997911  41.8666153
  56.2307336  54.4874972  41.5980102  60.6613548  52.5843229  47.9026648
  59.9400133  53.1979197  47.7634122  61.4506803  53.1200994  47.8243294
  58.8607142  52.1901330  42.0438425  58.5319848  51.3098709  41.8613531
  59.2146513  52.1348999  42.9314814  61.9748965  52.4774300  42.4113903
  62.3145038  53.0060221  41.6892511  62.4221086  52.8154706  43.1872469
  64.6692406  50.8611351  51.8616971  64.3289226  50.0619164  52.2637650
  63.9631412  51.1613062  51.2893804  65.3208878  47.9460663  50.3144294
  66.1434947  47.4721141  50.1923184  65.5646941  48.7251147  50.8142980
  63.9617112  50.9748922  40.6107195  64.6825475  51.3530174  40.1070912
  63.3382417  51.6937798  40.7142173  62.8447457  54.6379784  48.1236272
  62.6992037  54.9520087  49.0160554  62.3672660  55.2564684  47.5707171
  64.7043840  51.6282332  48.1717162  64.6905408  50.7323425  47.8349460
  65.4216268  51.6352996  48.8055448  66.5569970  52.0619672  50.2170289
  66.2987748  52.9836743  50.2154620  66.0255011  51.6650107  50.9070753
  57.3193119  57.1785128  51.0623933  56.7746587  57.9544936  51.1944208
  58.1972469  57.5255933  50.9043055  64.1080736  50.5096712  43.4404732
  64.2296647  49.5813358  43.6395619  63.8182778  50.5235398  42.5283047
  66.9771926  48.1951623  46.5771452  66.9993623  48.2590956  45.6223431
  67.3939985  47.3556131  46.7711958  58.5515754  64.1920453  45.9864485
  59.3773774  63.8924225  45.6063128  58.2009806  63.4228076  46.4354274
  56.7524359  62.1106780  46.9453419  55.9156268  61.6828954  46.7637420
  56.7248005  62.3039223  47.8824210  60.8363427  58.1216022  42.5381688
  60.5909469  57.2178352  42.7361898  61.0059342  58.1233173  41.5961166
  60.1059075  53.8544380  40.0367849  59.4128320  53.9288735  39.3807885
  59.8610827  53.0904724  40.5589366  66.9652998  55.9259788  36.3448419
  67.9112103  55.7965996  36.4136837  66.5867243  55.1874450  36.8217847
  65.1495916  53.8509764  36.2803304  64.2427371  53.5542877  36.3566018
  65.4271897  53.5539582  35.4137590  56.0673856  55.1716128  46.7302351
  55.7476640  54.3181436  46.4376725  55.5207284  55.3864706  47.4860318
  59.8453764  57.8878569  50.4471857  60.0639773  58.8195677  50.4659891
  60.2579537  57.5286543  51.2326661  66.7657981  48.3946654  42.4347545
  65.9558710  48.0493739  42.8102792  67.4542398  48.0854198  43.0235157
  63.9194700  50.7096700  36.4215283  64.7813864  51.0351598  36.6811101
  64.1045044  49.9228195  35.9088349  55.9362116  58.7919039  48.6995472
  55.2425587  58.3772992  48.1865427  56.6835107  58.8339576  48.1028891
  57.8498859  58.7237293  46.5761487  57.8269547  58.8224980  45.6243370
  58.1599495  59.5702444  46.8978653  56.3520533  53.6852698  53.9571096
  56.9979396  53.1751652  54.4458321  56.1437684  54.4221380  54.5314521
  64.8724143  47.9492743  39.7094992  64.8602813  48.8934583  39.8663263
  65.7647565  47.7662888  39.4154454  31.1318799  -1.5078249  30.3901494
  31.0542829  -0.5570424  30.4689974  30.5280443  -1.8532377  31.0476420
  28.7705629   1.2407145  34.5349696  29.0102227   1.8725669  35.2128714
  27.9274826   0.8895185  34.8215055  29.2450461  -2.7344853  31.8648474
  28.5760837  -2.2498725  31.3812514  29.1063331  -2.4875632  32.7791853
  33.3855730  -0.7001109  38.4631133  33.9374038  -0.5369488  39.2280218
  33.7261923  -0.1096671  37.7911157  26.3455203  -2.6580563  34.4323606
  26.2109671  -3.4180162  33.8661604  25.9287265  -1.9339663  33.9652395
  29.5024329  -1.7611246  34.6442049  29.3856713  -0.8165813  34.5420739
  28.6816775  -2.0637684  35.0327848  30.5278843  -1.1082984  37.8597977
  31.4306090  -1.0759374  38.1764472  30.3016213  -2.0382533  37.8744313
  44.8274845   3.4335969  35.5215343  44.4893356   3.3177034  34.6335878
  45.6964613   3.0327134  35.5016349  40.6861660   5.2871445  31.5112234
  40.1226526   5.1961382  30.7428521  40.5714056   4.4671350  31.9914726
  45.3094628   4.5870821  41.4801548  45.2983269   4.1923619  40.6082052
  45.4715267   3.8536893  42.0735320  38.2326092   6.7822637  34.3496454
  39.0247384   6.4413462  33.9342753  38.4722743   6.8917612  35.2698607
  46.2661219   8.9542413  26.8226699  45.6149199   9.5396494  26.4360712
  47.0605582   9.4848608  26.8821736  40.1916846   6.0431550  27.2213833
  40.9647722   5.4960537  27.0826709  40.5442245   6.9075800  27.4328294
  42.0301889   7.3707933  40.4280732  41.7391755   8.2753563  40.3127399
  42.6658873   7.4124460  41.1424802  42.9558096   4.7484781  37.0182092
  43.5521668   4.5240804  36.3039055  43.0133067   4.0069527  37.6207540
  42.5283124   2.2024216  24.8532283  42.7808645   1.6805738  24.0915746
  41.5907683   2.0390362  24.9558966  47.7436484   6.6432845  27.3595683
  47.1082317   6.7167472  28.0716588  47.4133891   7.2326444  26.6814762
  42.2479413   4.1052322  27.0556658  42.1315671   3.4297226  27.7237742
  42.3581673   3.6184696  26.2388811  44.5910954   3.5662470  30.7603347
  44.2269161   3.0393090  31.4716269  45.4478070   3.1760939  30.5869832
  46.9891774   7.0569348  37.4230526  46.6892497   7.9594387  37.3146333
  46.6442834   6.7901531  38.2751679  40.4404255   3.5083145  33.4567230
  39.5154752   3.3759359  33.6644922  40.6888669   4.2877364  33.9537173
  37.8013067   3.1516419  34.2911019  37.9305448   3.4050897  35.2050431
  37.1210518   3.7444127  33.9715675  41.9712554  13.8213668  30.3901494
  41.8936584  14.7721494  30.4689974  41.3674197  13.4759541  31.0476420
  42.7176156   3.8026987  42.6080828  43.4590840   4.3412031  42.3315651
  42.0113141   4.4293276  42.7652379  48.1931496   5.9456128  41.2052989
  48.6014852   5.5038538  40.4607621  47.4708757   5.3708755  41.4587182
  48.5160310   6.5057318  34.9605278  47.8869173   6.6703032  34.2581346
  48.1285972   6.9198928  35.7316242  52.3949542   7.4411756  32.3149642
  51.7100580   7.8210658  31.7646675  52.4793391   8.0507083  33.0481589
  49.6500474   5.0871715  38.9144985  49.8617369   5.7303475  38.2379366
  49.6030222   4.2534032  38.4466915  44.0688272   6.2431726  32.2255363
  44.5326618   6.5219429  31.4359986  43.8045070   5.3415171  32.0428454
  40.9612353   5.7903208  35.1635126  41.5313710   6.2190476  34.5252611
  41.5520465   5.5085793  35.8619312  43.0057158   2.3654879  29.0344928
  43.7081201   2.8175922  29.5018855  42.6737787   1.7238698  29.6624821
  36.7482492   0.6238431  34.3362062  35.9581546   0.8795960  33.8602172
  37.2393739   1.4386769  34.4414102  50.7646302   7.9643671  37.0867343
  51.5863745   7.5623858  36.8050024  50.7608705   7.8611905  38.0383458
  38.6997237   0.9883011  31.2945538  37.9028401   1.1001705  31.8129034
  38.4722830   1.3269663  30.4286429  44.5302905   7.5127714  39.2428053
  44.5947338   7.9748121  40.0786225  43.8213829   6.8825079  39.3710363
  35.0320195   0.8768922  36.7677053  35.2828233   1.7615932  37.0334628
  35.5679743   0.6973523  35.9952144  44.2450923   9.1795821  29.1107033
  44.1096598  10.0247357  29.5391881  44.7860735   9.3815099  28.3472967
  37.6980320   6.6971259  29.6834958  38.2104841   7.4914510  29.8340523
  38.3503033   5.9997550  29.6168560  39.5075205   9.8137016  31.7657712
  39.6841833  10.7354980  31.5778696  40.3032038   9.4995435  32.1952091
  38.7927561   1.8601648  41.6419875  38.6781077   0.9586905  41.9426974
  37.9372079   2.1065344  41.2904691  45.8719399   9.8019388  43.2407375
  45.4283253   9.0155767  42.9228280  46.5336613   9.9898538  42.5751266
  40.6306520  11.3315190  37.7668054  41.1813945  11.2032253  36.9945048
  39.7917996  11.6310079  37.4162947  47.9700637  10.0822188  41.2688777
  47.9519113  10.9031069  40.7769046  48.8920557   9.9576263  41.4938918
  44.4273691   7.5966317  42.1112285  44.9602028   6.8354606  41.8811593
  43.8987772   7.3039969  42.8536440  35.6629237   5.0259914  30.4594529
  36.5004459   5.4356922  30.2428237  35.8407505   4.0859356  30.4294723
  52.5327943   5.4467349  28.0831535  51.7557386   5.1078509  27.6386698
  53.2119424   5.4519972  27.4086500  45.7926404   6.7252310  29.6231097
  45.2647766   5.9905069  29.3104335  45.2913907   7.5026986  29.3771065
  50.7719250   4.9201330  34.7398143  50.1142924   5.6100592  34.8278272
  51.5759649   5.3097762  35.0832130  43.9379004   4.5432520  22.6266070
  43.0306066   4.3121774  22.8257219  44.4350036   3.7470139  22.8140052
  46.8447083  13.2530027  25.5462756  46.1708782  13.5561724  26.1547714
  47.2312905  14.0559108  25.1968213  45.1167238   4.6445115  27.1490060
  44.2078457   4.3604148  27.2462530  45.1462321   5.0644194  26.2893367
  50.3486505   8.2551704  30.9181228  49.8948832   7.4142614  30.9746418
  49.7180472   8.8913103  31.2556008  48.7919444  10.0928201  31.8531046
  49.0842419  10.6533258  31.1343412  49.3018065  10.3856762  32.6084205
  35.6855408   2.3650629  31.1305262  35.4879808   1.7719990  30.4056329
  35.1302072   2.0602839  31.8481201  44.8143325   6.1853859  24.4878139
  44.3762755   5.4689718  24.0283776  45.5553766   6.4129973  23.9263230
  43.7553070  10.8708552  32.9424499  43.7129248  11.0969399  32.0133031
  44.6715768  10.6371927  33.0910300  52.9585820   6.5287583  35.5565729
  53.3922327   6.4362872  36.4048783  53.6717401   6.5045083  34.9185745
  41.8718870   7.7471581  32.7386462  42.6659469   7.2521901  32.5369037
  41.1610563   7.2189444  32.3754167  46.6913715  10.1289677  37.0898829
  46.7450737  10.6980613  37.8576545  45.8228496  10.2991562  36.7252867
  38.1801634   1.8914663  28.8146215  37.2499222   1.8299118  29.0316177
  38.2759106   1.3690616  28.0182856  53.8201369   6.5711283  38.0898614
  54.0137259   7.4757094  38.3357889  53.7201988   6.1118702  38.9237199
  48.8816478   6.7218026  43.6639495  48.7301985   6.4928578  42.7469579
  48.8721158   7.6788628  43.6770840  45.6501814   4.2949939  38.6485761
  46.5793874   4.4461098  38.4754729  45.2292845   4.3833960  37.7934408
  44.4490146   8.3200603  36.4184299  44.3101232   7.9519388  37.2910237
  43.6604743   8.8348243  36.2468257  45.0438298  13.4209700  27.7609835
  45.2190054  12.9497743  28.5755458  44.3571086  14.0475466  27.9891096
  45.9995361   7.6982206  33.8073137  45.6645194   7.6582976  34.7030787
  45.4999307   7.0326922  33.3343547  39.9739605   3.1049836  39.3325718
  39.8359403   2.3730075  39.9337257  40.8844529   3.0158736  39.0509906
  48.9354553   5.0438240  24.0810196  48.3183724   4.3185068  23.9843249
  48.4671042   5.8047601  23.7377271  42.6021906   2.8169795  38.8209398
  43.3121525   2.1762987  38.7796016  42.5591214   3.0682690  39.7435578
  50.5908685   9.7537149  41.7415977  50.5321231   9.0696369  41.0746560
  50.9928203  10.4956139  41.2896603  50.5926092   7.7176733  39.9729956
  49.7052871   7.3802654  40.0956355  51.1624643   6.9859764  40.2098722
  32.2455239   4.0500824  33.2973008  32.9326279   3.7362554  32.7094023
  32.0903368   4.9542189  33.0240259  44.1227245  12.3778185  36.9391200
  44.0497417  13.1833156  37.4510504  43.6804639  12.5770151  36.1139221
  43.9117025  11.6149955  30.4494021  43.1284547  12.1571635  30.5432246
  44.6109770  12.1323935  30.8488262  46.5825929  12.2765019  39.0949358
  47.2953901  12.9112484  39.0225260  46.0915958  12.3728885  38.2789360
  48.3043456   6.1816272  30.6666650  47.3699735   6.3017734  30.4971354
  48.4820124   5.2788738  30.4026660  41.6337842  10.0259462  39.9154929
  42.3347302  10.6595945  40.0684323  41.1632957  10.3674194  39.1550568
  49.7592238   8.3677412  28.2002836  50.0352082   8.2534007  29.1096710
  48.8896737   7.9694897  28.1615009  46.3946302  12.6163763  31.8435650
  46.5768697  11.7985419  32.3063402  47.2179288  12.8331455  31.4060540
  46.7288468  11.5431948  29.1050698  47.2576234  11.0324403  28.4920860
  46.9916687  11.2274478  29.9696231  45.4826701   3.3223881  44.2273517
  44.8067338   3.2218010  44.8975892  46.3054335   3.1663095  44.6909514
  37.2305561   9.5595817  36.8486032  37.8158997   8.8139505  36.9813936
  37.0330399   9.8699774  37.7322696  40.0844216  12.5947065  31.8648474
  39.4154591  13.0793192  31.3812514  39.9457085  12.8416285  32.7791853
  31.8223215   2.1301418  35.5690475  31.8607315   1.5965008  36.3627593
  31.3163508   1.6036623  34.9501452  44.2249484  14.6290808  38.4631133
  44.7767792  14.7922430  39.2280218  44.5655678  15.2195246  37.7911157
  49.0760359   9.4552066  44.3179787  49.6200263  10.0682024  43.8234742
  48.4947203  10.0131644  44.8346800  35.4531793   0.8565520  28.6444406
  35.7485234  -0.0523802  28.5911460  34.5519829   0.8353259  28.3225409
  47.3617872  12.5772784  35.4494815  47.2369011  11.7762524  34.9405760
  48.0196963  13.0718977  34.9608785  49.4252780  10.3781804  37.0774365
  48.4783116  10.2587155  37.0052692  49.7735553   9.4904302  37.1600626
  46.4299213  10.1734520  33.2778717  46.2824176   9.2451228  33.4586287
  47.2552707  10.1954611  32.7935792  50.0333335  10.9963079  34.3643590
  50.9579883  10.7905940  34.2268041  49.8648639  10.7479480  35.2732931
  41.1659949   0.9858071  34.8481579  41.0204530   1.2998374  35.7405860
  40.6885153   1.6042971  34.2952478  49.8228651  11.5148746  29.7205681
  49.9965529  10.9495169  28.9679534  50.3157543  12.3149641  29.5385171
  35.6405611   3.5263415  37.7869240  35.0959079   4.3023223  37.9189514
  36.5184961   3.8734220  37.6288361  50.8103824  10.8315511  26.8202580
  51.5054728  11.4522203  27.0389894  51.1526974   9.9810862  27.0954957
  36.4271633   2.6533312  40.6799397  35.6853369   2.8015947  41.2664027
  36.1064377   2.9141577  39.8166146  52.7095247   8.2815216  28.3489910
  53.2346571   8.6202489  27.6239230  52.6217600   7.3462232  28.1653045
  44.3715296  12.1949290  40.4779787  44.6802422  11.9498437  41.3502487
  45.1690778  12.3995928  39.9898657  44.3935908  14.3487200  32.7085163
  43.9540898  13.8563578  33.4018020  45.1444025  13.8060167  32.4677239
  36.8728247  10.5398740  32.7109792  37.6986267  10.2402512  32.3308435
  36.5222299   9.7706363  33.1599580  41.8409780   9.8925209  34.7807465
  41.2189789   9.2295914  34.4809693  42.5114647   9.9186341  34.0981113
  35.0736852   8.4585067  33.6698725  34.2368760   8.0307241  33.4882726
  35.0460497   8.6517510  34.6069516  52.3989153   8.9148120  43.6541108
  51.6084697   8.8972259  43.1145608  52.1622508   9.4536414  44.4090145
  41.4023287   8.4429132  28.2565926  41.5511407   9.1264596  27.6032598
  42.2089730   8.4234222  28.7715381  54.0205225   8.1837528  41.2115858
  53.7290033   8.5467508  42.0479319  53.4077356   7.4704536  41.0329190
  39.1575920   4.4694310  29.2626995  38.9121962   3.5656640  29.4607205
  39.3271834   4.4711460  28.3206473  44.9018692  10.9377262  25.7277673
  44.3292659  11.5567450  25.2748145  45.4751486  11.4876624  26.2617595
  48.1215952  11.2214413  26.8586255  49.0546625  11.1559974  27.0619131
  48.0339165  12.0570679  26.4000788  50.7503969  10.5380283  23.8190203
  50.6717600  10.2040147  24.7125961  51.5713636  11.0302051  23.8181675
  45.1704183   6.3255821  44.5294383  46.0907193   6.5034420  44.7234429
  45.1353766   5.3811867  44.3774082  34.3886348   1.5194415  33.4547657
  34.0689133   0.6659723  33.1622031  33.8419777   1.7342993  34.2105625
  38.1666256   4.2356856  37.1717164  38.3852266   5.1673964  37.1905198
  38.5792030   3.8764830  37.9571968  34.2574608   5.1397327  35.4240779
  33.5638080   4.7251279  34.9110733  35.0047599   5.1817863  34.8274198
  42.9025391   3.2387201  45.3784974  42.4192473   4.0387561  45.5848863
  42.9886330   3.2495145  44.4252418  36.1711351   5.0715580  33.3006794
  36.1482039   5.1703268  32.3488677  36.4811987   5.9180731  33.6223960
  38.8298729   7.1291735  37.4153408  39.7841982   7.0975678  37.3483340
  38.6311252   6.6682359  38.2303634  39.4198111   5.6992851  39.9824206
  40.2391000   6.1936930  40.0059043  39.6934919   4.7824819  39.9541773
  37.1848958  12.6711355  34.4323606  37.0503425  11.9111756  33.8661604
  36.7681020  13.3952255  33.9652395  48.3207921   7.8548278  23.4400181
  49.0243771   8.0598281  24.0557837  47.5970569   8.4225040  23.7049265
  40.3418083  13.5680672  34.6442049  40.2250468  14.5126104  34.5420739
  39.5210530  13.2654233  35.0327848  50.2294618   8.2930808  25.4898641
  51.0640222   7.8612006  25.3076116  50.0678961   8.1212821  26.4175536
  49.8840510   4.7962921  26.8554981  49.8289314   4.6307192  25.9143425
  49.2586565   5.5038954  27.0117170  34.6733025   0.0330985  40.6816403
  35.3191889  -0.4770061  41.1703628  34.4650176   0.7699667  41.2559828
  47.1986417   7.1011833  46.1808543  48.0677577   7.2752485  45.8195178
  46.7193169   7.9206250  46.0584273  41.3672598  14.2208934  37.8597977
  42.2699844  14.2532544  38.1764472  41.1409968  13.2909385  37.8744313
  43.1226200  12.9739920  34.5208056  42.1721831  12.9741782  34.4072428
  43.4258686  12.2272655  34.0044090  58.8578893  18.8100459  35.5853818
  59.4957303  18.6907206  34.8817158  58.7399736  19.7581303  35.6441770
  55.6668599  18.7627887  35.5215343  55.3287111  18.6468951  34.6335878
  56.5358367  18.3619052  35.5016349  56.1488382  19.9162738  41.4801548
  56.1377023  19.5215537  40.6082052  56.3109022  19.1828811  42.0735320
  57.1054974  24.2834331  26.8226699  56.4542953  24.8688411  26.4360712
  57.8999337  24.8140526  26.8821736  53.3676879  17.5316134  24.8532283
  53.6202399  17.0097655  24.0915746  52.4301438  17.3682280  24.9558966
  58.4120161  16.5351913  32.6607026  59.1983251  16.1171336  32.3097443
  58.6758866  17.4398005  32.8288674  58.5830239  21.9724763  27.3595683
  57.9476072  22.0459389  28.0716588  58.2527645  22.5618362  26.6814762
  63.8128589  16.4727146  33.5640005  64.5453761  15.9026363  33.7977834
  63.0567944  16.0848746  34.0046510  61.3354009  10.1848720  38.0234613
  61.0037334  11.0544131  37.7995828  60.7399622   9.8685004  38.7028644
  55.0710195  13.9244287  25.7564696  55.2384598  14.7924523  26.1235167
  54.8807364  14.0871569  24.8325985  57.8285529  22.3861266  37.4230526
  57.5286252  23.2886305  37.3146333  57.4836588  22.1193449  38.2751679
  61.2282672  14.9043806  35.1027963  60.3199550  14.8359214  34.8086724
  61.1770268  15.3815751  35.9309789  55.0499416  16.3801944  26.7411362
  54.9299041  16.8258995  27.5796843  54.3552005  16.7287262  26.1824901
  55.3023538  16.3233452  43.0462861  54.5256872  16.8827372  43.0365725
  55.9414101  16.8090235  43.5677731  63.0944319  13.1060244  36.8805837
  62.4518699  13.3992778  36.2345632  62.5899247  12.9913165  37.6859034
  60.7484482  16.8523418  27.5691696  61.6602338  17.0850804  27.3939394
  60.2394129  17.4360462  27.0066775  53.5569910  19.1318905  42.6080828
  54.2984595  19.6703949  42.3315651  52.8506896  19.7585194  42.7652379
  59.0325250  21.2748045  41.2052989  59.4408606  20.8330456  40.4607621
  58.3102512  20.7000673  41.4587182  55.3856320  16.2120652  38.5786546
  56.2317515  16.6360066  38.7221195  55.3254958  15.5554276  39.2725109
  59.3554065  21.8349236  34.9605278  58.7262927  21.9994950  34.2581346
  58.9679727  22.2490846  35.7316242  63.2343297  22.7703674  32.3149642
  62.5494335  23.1502575  31.7646675  63.3187146  23.3799001  33.0481589
  58.5355765  13.8725021  40.2367720  58.2916697  14.6267081  39.7001995
  58.8115696  14.2510368  41.0714967  60.4894228  20.4163633  38.9144985
  60.7011123  21.0595393  38.2379366  60.4423976  19.5825949  38.4466915
  58.0920457  13.0281454  35.8181557  57.2304936  13.3262707  36.1098295
  58.1182892  13.2451852  34.8862590  52.2931274  16.2858553  43.4096138
  51.6629935  16.9674834  43.6431534  52.1867362  16.1741635  42.4649276
  61.6040056  23.2935588  37.0867343  62.4257500  22.8915776  36.8050024
  61.6002459  23.1903822  38.0383458  51.5712017  10.5879319  45.7721389
  51.1778962  10.0345518  46.4469033  52.3878157  10.8989897  46.1627906
  54.4879978  12.0037198  43.3641645  55.2289691  12.6044351  43.2846108
  54.7197901  11.2614836  42.8059688  49.6321316  17.1893565  41.6419875
  49.5174831  16.2878823  41.9426974  48.7765834  17.4357262  41.2904691
  56.7113154  25.1311306  43.2407375  56.2677008  24.3447684  42.9228280
  57.3730367  25.3190456  42.5751266  58.8094392  25.4114106  41.2688777
  58.7912867  26.2322987  40.7769046  59.7314312  25.2868181  41.4938918
  55.2667446  22.9258235  42.1112285  55.7995783  22.1646523  41.8811593
  54.7381527  22.6331887  42.8536440  58.4337141   8.0318301  37.6405927
  58.0901410   8.9219943  37.5645037  58.8016103   7.8419959  36.7775512
  58.3987424  18.0226912  26.1478362  57.8834047  18.7931517  26.3866749
  58.1264732  17.3492048  26.7711423  55.9834535  12.8676613  31.2063600
  55.1276131  12.4783463  31.0269239  56.3961486  12.9468574  30.3463386
  57.5133681  10.4022956  35.6055160  57.0098477  10.3653091  34.7922965
  57.8064288  11.3115699  35.6651817  53.7576567  10.4861686  34.6121342
  54.6229564  10.2904495  34.2527231  53.8254076  10.2572038  35.5390699
  63.3721698  20.7759267  28.0831535  62.5951140  20.4370426  27.6386698
  64.0513179  20.7811890  27.4086500  58.1873727  15.8954004  27.9738143
  57.8823862  16.2100153  28.8248286  59.1404169  15.9735424  28.0165476
  61.6113005  20.2493248  34.7398143  60.9536679  20.9392509  34.8278272
  62.4153404  20.6389680  35.0832130  51.3638886  12.7163894  31.9837709
  51.9382638  12.4939075  31.2510902  51.9509869  12.7852588  32.7366310
  60.4218463  18.6037621  32.7902085  60.9350345  19.2367613  33.2923795
  61.0719687  18.0038816  32.4245445  51.6908473  14.7468355  26.0033594
  50.8545786  15.0843041  26.3242869  51.5513243  14.6117335  25.0660731
  53.6661554   9.5905143  30.7112778  53.0125966   9.2754160  30.0869393
  53.6242028   8.9680883  31.4372601  54.7772759  19.8724438  22.6266070
  53.8699820  19.6413691  22.8257219  55.2743791  19.0762057  22.8140052
  57.6840838  28.5821945  25.5462756  57.0102536  28.8853642  26.1547714
  58.0706660  29.3851025  25.1968213  56.8999294  16.0787076  35.0360426
  55.9821856  16.3002023  34.8782114  57.3159438  16.1533387  34.1772133
  57.6834342  17.4778492  30.1663106  58.4306161  17.9899889  29.8570228
  57.9525932  17.1562545  31.0267500  61.1880260  23.5843622  30.9181228
  60.7342587  22.7434532  30.9746418  60.5574226  24.2205021  31.2556008
  60.1313179  14.5135608  32.1481895  59.3935936  14.0012994  32.4792138
  60.3839953  14.0735990  31.3365172  59.6313199  25.4220119  31.8531046
  59.9236173  25.9825176  31.1343412  60.1411819  25.7148680  32.6084205
  55.6537080  21.5145776  24.4878139  55.2156510  20.7981635  24.0283776
  56.3947521  21.7421891  23.9263230  58.0412458  16.6684537  39.8405128
  58.3961846  16.8956011  40.6999594  58.6884589  17.0002914  39.2182384
  63.7710195  19.7902973  30.5454457  63.6328093  19.9804569  29.6175647
  63.4146414  20.5522356  31.0022509  51.9352321  13.7761069  36.6251469
  52.5751700  13.6349828  35.9274433  51.1029851  13.4895582  36.2490071
  63.7979574  21.8579500  35.5565729  64.2316081  21.7654789  36.4048783
  64.5111155  21.8337001  34.9185745  57.5307469  25.4581594  37.0898829
  57.5844492  26.0272531  37.8576545  56.6622251  25.6283480  36.7252867
  48.9380937  13.7461394  31.4024456  49.1987755  14.6606727  31.2933617
  49.7598110  13.2785836  31.5521069  50.4105863  15.1599151  38.5723281
  51.0828916  14.9516513  37.9235930  49.5835649  14.9621237  38.1328513
  64.6595124  21.9003201  38.0898614  64.8531014  22.8049012  38.3357889
  64.5595742  21.4410620  38.9237199  56.3131435  11.7861092  40.5888942
  55.6659350  12.4851041  40.4953418  57.0832450  12.2197236  40.9565190
  59.7210233  22.0509944  43.6639495  59.5695739  21.8220495  42.7469579
  59.7114912  23.0080545  43.6770840  56.4895569  19.6241856  38.6485761
  57.4187629  19.7753016  38.4754729  56.0686599  19.7125877  37.7934408
  55.2883901  23.6492521  36.4184299  55.1494986  23.2811305  37.2910237
  54.4998497  24.1640160  36.2468257  55.8832053  28.7501617  27.7609835
  56.0583808  28.2789661  28.5755458  55.1964841  29.3767384  27.9891096
  56.8389116  23.0274124  33.8073137  56.5038949  22.9874894  34.7030787
  56.3393062  22.3618840  33.3343547  59.7748308  20.3730158  24.0810196
  59.1577478  19.6476986  23.9843249  59.3064796  21.1339518  23.7377271
  61.4302439  25.0829066  41.7415977  61.3714985  24.3988286  41.0746560
  61.8321958  25.8248056  41.2896603  52.1544595  15.1326931  40.6405037
  51.6181952  14.6817669  41.2926633  51.5661303  15.2672840  39.8975501
  50.4493138  31.8990980  34.5349696  50.6889736  32.5309504  35.2128714
  49.6062335  31.5479020  34.8215055  51.5646853  14.5915582  23.2031501
  50.6876320  14.4704383  22.8393747  52.0404607  13.8001661  22.9510389
  61.4319847  23.0468650  39.9729956  60.5446625  22.7094572  40.0956355
  62.0018398  22.3151681  40.2098722  47.8883716  14.2682939  37.7258032
  47.8041904  13.6608608  36.9908441  47.0666422  14.7591957  37.7267528
  54.9621000  27.7070103  36.9391200  54.8891171  28.5125074  37.4510504
  54.5198393  27.9062068  36.1139221  58.0607430  12.7536502  33.0928227
  58.5576129  12.0006464  32.7729297  57.2894411  12.7900819  32.5271436
  65.9137187  18.4576868  34.7346518  65.9027063  19.3401583  34.3640451
  65.0454566  18.1048418  34.5401055  57.4219683  27.6056937  39.0949358
  58.1347656  28.2404401  39.0225260  56.9309712  27.7020803  38.2789360
  59.1437210  21.5108189  30.6666650  58.2093489  21.6309652  30.4971354
  59.3213879  20.6080656  30.4026660  54.6442398  14.8953885  32.8199911
  54.2740186  14.3424925  33.5080817  55.1401491  14.2912019  32.2674911
  62.5309762  17.3525509  31.2016684  62.9970214  18.1853500  31.1276987
  62.9817262  16.8870490  31.9061943  60.5985993  23.6969330  28.2002836
  60.8745837  23.5825924  29.1096710  59.7290492  23.2986815  28.1615009
  60.5026424   9.7206096  35.2407585  59.5889504   9.9510322  35.4089792
  60.9319526   9.8044540  36.0921618  60.2732883  17.9095988  37.7407479
  59.6204333  18.1571895  37.0859932  60.6513263  17.0960126  37.4069957
  57.2340057  27.9455681  31.8435650  57.4162451  27.1277337  32.3063402
  58.0573043  28.1623373  31.4060540  57.5682222  26.8723866  29.1050698
  58.0969989  26.3616320  28.4920860  57.8310442  26.5566396  29.9696231
  56.3220456  18.6515799  44.2273517  55.6461093  18.5509928  44.8975892
  57.1448090  18.4955012  44.6909514  55.0643239  29.9582726  38.4631133
  55.6161547  30.1214348  39.2280218  55.4049432  30.5487164  37.7911157
  50.0407732  12.3057876  39.0653017  50.1049059  13.1672707  38.6530415
  49.9774852  11.6931878  38.3325376  49.5160005  14.3781008  42.7126052
  50.1432043  13.9958086  43.3263576  48.6587923  14.1595210  43.0781744
  59.9154113  24.7843984  44.3179787  60.4594017  25.3973942  43.8234742
  59.3340958  25.3423562  44.8346800  46.2925547  16.1857438  28.6444406
  46.5878988  15.2768116  28.5911460  45.3913583  16.1645177  28.3225409
  58.2011626  27.9064702  35.4494815  58.0762766  27.1054441  34.9405760
  58.8590717  28.4010895  34.9608785  49.8219794  14.2613434  34.6271955
  49.1006380  14.8749402  34.4879428  50.6113050  14.7971199  34.5488601
  60.2646534  25.7073722  37.0774365  59.3176870  25.5879073  37.0052692
  60.6129308  24.8196220  37.1600626  52.6246108  11.5967861  40.9012607
  53.1480510  11.8430157  41.6638916  52.4058441  12.4287895  40.4815744
  48.0213389  13.8671535  28.7683731  47.6926095  12.9868914  28.5858837
  48.3752760  13.8119204  29.6560121  57.2692968  25.5026438  33.2778717
  57.1217930  24.5743145  33.4586287  58.0946461  25.5246529  32.7935792
  51.1355212  14.1544505  29.1359209  51.4751285  14.6830426  28.4137818
  51.5827333  14.4924911  29.9117776  60.8727090  26.3254997  34.3643590
  61.7973637  26.1197858  34.2268041  60.7042393  26.0771398  35.2732931
  53.8298653  12.5381556  38.5862277  53.4895473  11.7389369  38.9882957
  53.1237659  12.8383267  38.0139110  54.4815125   9.6230868  37.0389600
  55.3041194   9.1491346  36.9168491  54.7253188  10.4021352  37.5388287
  53.1223359  12.6519127  27.3352502  53.8431722  13.0300379  26.8316219
  52.4988663  13.3708003  27.4387480  57.2654482  13.3564276  28.2710834
  57.4818096  14.2388913  27.9699662  56.7848549  12.9650489  27.5416476
  52.0053703  16.3149989  34.8481579  51.8598284  16.6290292  35.7405860
  51.5278907  16.9334889  34.2952478  53.8650086  13.3052537  34.8962468
  53.8511655  12.4093630  34.5594766  54.5822514  13.3123200  35.5300754
  55.7176217  13.7389877  36.9415596  55.4593995  14.6606948  36.9399926
  55.1861257  13.3420311  37.6316060  60.6622406  26.8440664  29.7205681
  60.8359283  26.2787087  28.9679534  61.1551297  27.6441559  29.5385171
  53.2686982  12.1866917  30.1650039  53.3902893  11.2583563  30.3640926
  52.9789025  12.2005603  29.2528354  56.1378173   9.8721827  33.3016758
  56.1599869   9.9361161  32.3468738  56.5546232   9.0326336  33.4957265
  66.5161797  19.6077087  31.3395981  66.9592943  18.8584412  30.9415104
  65.6388307  19.5987223  30.9569713  61.6497578  26.1607428  26.8202580
  62.3448483  26.7814121  27.0389894  61.9920728  25.3102780  27.0954957
  47.2665387  17.9825229  40.6799397  46.5247124  18.1307865  41.2664027
  46.9458132  18.2433495  39.8166146  63.5489001  23.6107134  28.3489910
  64.0740326  23.9494407  27.6239230  63.4611354  22.6754149  28.1653045
  55.2109050  27.5241208  40.4779787  55.5196177  27.2790354  41.3502487
  56.0084532  27.7287846  39.9898657  55.2329662  29.6779117  32.7085163
  54.7934652  29.1855496  33.4018020  55.9837779  29.1352085  32.4677239
  52.7528062  13.6998914  44.3739971  52.8016217  14.5761037  43.9917741
  53.2950576  13.1576307  43.8011614  63.2382908  24.2440038  43.6541108
  62.4478451  24.2264176  43.1145608  63.0016262  24.7828331  44.4090145
  63.3580783  21.0932504  40.9673837  63.4078787  20.9282511  41.9089360
  63.2494706  20.2259763  40.5771718  60.6484545  17.0763432  42.2833143
  61.5494408  16.9369897  41.9917141  60.7232519  17.2417887  43.2231321
  54.9827350  14.4530287  41.1286330  54.1130660  14.7463853  40.8568918
  55.2186831  15.0370732  41.8493593  64.8598979  23.5129446  41.2115858
  64.5683788  23.8759426  42.0479319  64.2471111  22.7996454  41.0329190
  66.0594662  21.0782325  33.7318429  66.8941553  21.5172129  33.8955989
  66.1953790  20.6020979  32.9126674  63.1086168  18.6362060  39.6795916
  63.5840289  18.8289706  38.8714768  62.1851733  18.6921246  39.4339300
  57.6866384  10.6709904  38.6451750  58.2048328  11.4070931  38.3198239
  57.3321517  10.9773897  39.4798509  49.2665322  15.5314585  26.7613156
  48.5734567  15.6058940  26.1053192  49.0217074  14.7674929  27.2834673
  61.8087837  15.5127820  37.9124222  62.7605260  15.6125918  37.9336446
  61.6391287  14.7206089  38.4222306  59.8302216  12.5983403  38.0983623
  59.2352148  12.8788416  37.4030111  59.5451913  13.0877304  38.8700364
  58.9609707  26.5506330  26.8586255  59.8940380  26.4851892  27.0619131
  58.8732919  27.3862597  26.4000788  61.5897723  25.8672201  23.8190203
  61.5111355  25.5332064  24.7125961  62.4107390  26.3593969  23.8181675
  64.2875914  18.7333940  37.0266522  64.2552235  17.7949941  37.2126205
  64.8976538  18.8117977  36.2932346  56.1259245  17.6029993  23.0693726
  57.0718350  17.4736201  23.1382144  55.7473490  16.8644655  23.5463154
  64.4370403  15.5244983  37.0724805  63.9209452  14.7403440  36.8854734
  65.3210351  15.1963700  37.2371324  62.0981130   9.2685999  33.0320617
  61.9005951   8.9601087  33.9163949  62.7080835   9.9947638  33.1618547
  56.0097938  21.6547739  44.5294383  56.9300947  21.8326338  44.7234429
  55.9747521  20.7103784  44.3774082  54.3102162  15.5279969  23.0048611
  53.4033618  15.2313082  23.0811324  54.5878143  15.2309787  22.1382897
  55.9264228  10.0716859  29.1592852  55.1164956   9.7263944  29.5348098
  56.6148645   9.7624403  29.7480464  57.8554776   9.1494906  30.7817149
  58.4085815   9.5690359  31.4407172  58.0924863   8.2230654  30.8240105
  53.8787876  15.1381979  46.5619913  53.7784603  16.0876336  46.4932004
  53.6609418  14.8100218  45.6895983  53.0800947  12.3866905  23.1460590
  53.9420111  12.7121803  23.4056407  53.2651291  11.5998400  22.6333656
  61.2333584  11.2595431  30.2895813  60.6532253  11.9180235  29.9073865
  60.9669516  10.4372776  29.8783231  59.6837150  10.6600489  32.4917133
  60.1836928  10.7717023  31.6831452  60.3272758  10.3561542  33.1317942
  53.7419146  18.5679118  45.3784974  53.2586227  19.3679478  45.5848863
  53.8280085  18.5787063  44.4252418  60.0158462  13.4195521  29.3452161
  59.1284317  13.7045172  29.1272356  60.4312451  13.2589285  28.4979438
  63.3672998  13.4442042  33.0606501  64.1433388  13.9338495  33.3331117
  62.6421132  13.8700097  33.5178370  65.8045556  14.1569662  34.1180441
  66.3990047  13.9165398  33.4073749  65.8772140  13.4376792  34.7453977
  59.1601675  23.1840196  23.4400181  59.8637525  23.3890199  24.0557837
  58.4364324  23.7516958  23.7049265  59.9899485  18.9350057  29.5602451
  59.9334687  19.3918609  28.7210084  60.5427828  18.1740742  29.3825294
  63.8004291  14.7239789  30.3852571  63.5441225  14.3236425  31.2160779
  63.1757159  15.4383583  30.2602710  51.1811838  28.8972590  34.6442049
  51.0644222  29.8418022  34.5420739  50.3604284  28.5946151  35.0327848
  61.0688372  23.6222725  25.4898641  61.9033976  23.1903924  25.3076116
  60.9072715  23.4504739  26.4175536  60.7234265  20.1254839  26.8554981
  60.6683068  19.9599110  25.9143425  60.0980320  20.8330871  27.0117170
  45.5126780  15.3622903  40.6816403  46.1585643  14.8521857  41.1703628
  45.3043931  16.0991585  41.2559828  58.0380172  22.4303750  46.1808543
  58.9071331  22.6044403  45.8195178  57.5586923  23.2498167  46.0584273
  54.0330390   9.6262948  26.4340299  54.0209060  10.5704787  26.5908570
  54.9253812   9.4433093  26.1399760  52.2066352  29.5500851  37.8597977
  53.1093599  29.5824462  38.1764472  51.9803722  28.6201302  37.8744313
  53.9619954  28.3031838  34.5208056  53.0115585  28.3033700  34.4072428
  54.2652440  27.5564573  34.0044090  49.8524271  12.5090520  44.7791417
  50.7155732  12.1527325  44.9894742  49.2789681  12.1704415  45.4666821
  66.5062354  34.0919804  35.5215343  66.1680865  33.9760869  34.6335878
  67.3752122  33.6910970  35.5016349  62.3649169  35.9455281  31.5112234
  61.8014035  35.8545218  30.7428521  62.2501565  35.1255185  31.9914726
  66.9882137  35.2454656  41.4801548  66.9770778  34.8507454  40.6082052
  67.1502776  34.5120729  42.0735320  59.9113601  37.4406472  34.3496454
  60.7034893  37.0997297  33.9342753  60.1510252  37.5501447  35.2698607
  61.8704355  36.7015386  27.2213833  62.6435231  36.1544373  27.0826709
  62.2229754  37.5659635  27.4328294  63.7089398  38.0291768  40.4280732
  63.4179264  38.9337399  40.3127399  64.3446382  38.0708296  41.1424802
  64.6345605  35.4068616  37.0182092  65.2309177  35.1824639  36.3039055
  64.6920576  34.6653362  37.6207540  64.2070633  32.8608052  24.8532283
  64.4596154  32.3389573  24.0915746  63.2695192  32.6974197  24.9558966
  63.9266922  34.7636158  27.0556658  63.8103180  34.0881061  27.7237742
  64.0369182  34.2768532  26.2388811  66.2698463  34.2246305  30.7603347
  65.9056670  33.6976926  31.4716269  67.1265579  33.8344774  30.5869832
  65.9103950  29.2536205  25.7564696  66.0778352  30.1216441  26.1235167
  65.7201119  29.4163486  24.8325985  62.1191764  34.1666980  33.4567230
  61.1942261  34.0343194  33.6644922  62.3676178  34.9461200  33.9537173
  65.8893171  31.7093862  26.7411362  65.7692796  32.1550913  27.5796843
  65.1945759  32.0579180  26.1824901  59.4800576  33.8100254  34.2911019
  59.6092957  34.0634733  35.2050431  58.7998027  34.4027962  33.9715675
  63.6500063  44.4797504  30.3901494  63.5724092  45.4305329  30.4689974
  63.0461706  44.1343376  31.0476420  66.1417293  31.6525369  43.0462861
  65.3650627  32.2119289  43.0365725  66.7807856  32.1382152  43.5677731
  64.3963665  34.4610823  42.6080828  65.1378349  34.9995867  42.3315651
  63.6900650  35.0877111  42.7652379  66.2250075  31.5412570  38.5786546
  67.0711270  31.9651983  38.7221195  66.1648712  30.8846194  39.2725109
  65.7475781  36.9015562  32.2255363  66.2114127  37.1803265  31.4359986
  65.4832579  35.9999006  32.0428454  62.6399862  36.4487043  35.1635126
  63.2101219  36.8774312  34.5252611  63.2307974  36.1669628  35.8619312
  64.6844667  33.0238714  29.0344928  65.3868710  33.4759758  29.5018855
  64.3525296  32.3822533  29.6624821  63.1325029  31.6150471  43.4096138
  62.5023689  32.2966752  43.6431534  63.0261117  31.5033552  42.4649276
  58.4270001  31.2822267  34.3362062  57.6369055  31.5379795  33.8602172
  58.9181248  32.0970605  34.4414102  60.3784746  31.6466846  31.2945538
  59.5815910  31.7585540  31.8129034  60.1510339  31.9853498  30.4286429
  66.2090414  38.1711549  39.2428053  66.2734847  38.6331957  40.0786225
  65.5001338  37.5408914  39.3710363  56.7107704  31.5352757  36.7677053
  56.9615742  32.4199767  37.0334628  57.2467252  31.3557359  35.9952144
  65.9238432  39.8379657  29.1107033  65.7884107  40.6831193  29.5391881
  66.4648244  40.0398934  28.3472967  62.4105771  25.9171237  45.7721389
  62.0172717  25.3637435  46.4469033  63.2271912  26.2281815  46.1627906
  59.3767829  37.3555095  29.6834958  59.8892350  38.1498345  29.8340523
  60.0290542  36.6581385  29.6168560  61.1862714  40.4720851  31.7657712
  61.3629342  41.3938816  31.5778696  61.9819547  40.1579270  32.1952091
  65.3273732  27.3329116  43.3641645  66.0683446  27.9336269  43.2846108
  65.5591655  26.5906754  42.8059688  60.4715070  32.5185483  41.6419875
  60.3568585  31.6170740  41.9426974  59.6159588  32.7649180  41.2904691
  62.3094029  41.9899025  37.7668054  62.8601454  41.8616088  36.9945048
  61.4705505  42.2893914  37.4162947  66.1061200  38.2550153  42.1112285
  66.6389537  37.4938441  41.8811593  65.5775281  37.9623805  42.8536440
  57.3416746  35.6843749  30.4594529  58.1791968  36.0940757  30.2428237
  57.5195014  34.7443191  30.4294723  66.8228289  28.1968531  31.2063600
  65.9669885  27.8075381  31.0269239  67.2355241  28.2760491  30.3463386
  64.5970322  25.8153604  34.6121342  65.4623318  25.6196412  34.2527231
  64.6647830  25.5863955  35.5390699  67.4713913  37.3836145  29.6231097
  66.9435275  36.6488905  29.3104335  66.9701416  38.1610822  29.3771065
  62.2032641  28.0455811  31.9837709  62.7776393  27.8230993  31.2510902
  62.7903623  28.1144506  32.7366310  62.5302228  30.0760273  26.0033594
  61.6939540  30.4134959  26.3242869  62.3906997  29.9409252  25.0660731
  64.5055308  24.9197060  30.7112778  63.8519721  24.6046078  30.0869393
  64.4635782  24.2972801  31.4372601  65.6166513  35.2016355  22.6266070
  64.7093575  34.9705609  22.8257219  66.1137545  34.4053975  22.8140052
  66.7954747  35.3028950  27.1490060  65.8865966  35.0187983  27.2462530
  66.8249830  35.7228029  26.2893367  57.3642917  33.0234464  31.1305262
  57.1667317  32.4303825  30.4056329  56.8089581  32.7186675  31.8481201
  65.3439641  32.9157571  33.2499856  65.3988250  31.9631407  33.1742332
  64.5330843  33.0717010  33.7341154  66.4930834  36.8437694  24.4878139
  66.0550264  36.1273553  24.0283776  67.2341275  37.0713809  23.9263230
  63.2832001  31.5334631  31.0090234  62.4699866  31.8328801  31.4155427
  63.7790995  31.1390319  31.7264717  65.4340578  41.5292388  32.9424499
  65.3916757  41.7553234  32.0133031  66.3503277  41.2955762  33.0910300
  62.7746075  29.1052986  36.6251469  63.4145455  28.9641745  35.9274433
  61.9423606  28.8187500  36.2490071  63.5506379  38.4055417  32.7386462
  64.3446978  37.9105737  32.5369037  62.8398072  37.8773280  32.3754167
  59.8589143  32.5498498  28.8146215  58.9286731  32.4882954  29.0316177
  59.9546615  32.0274451  28.0182856  59.7774692  29.0753311  31.4024456
  60.0381509  29.9898644  31.2933617  60.5991864  28.6077754  31.5521069
  61.2499617  30.4891068  38.5723281  61.9222671  30.2808430  37.9235930
  60.4229404  30.2913154  38.1328513  67.1525189  27.1153009  40.5888942
  66.5053104  27.8142959  40.4953418  67.9226205  27.5489153  40.9565190
  66.1277655  38.9784439  36.4184299  65.9888741  38.6103223  37.2910237
  65.3392251  39.4932078  36.2468257  66.7225807  44.0793535  27.7609835
  66.8977563  43.6081578  28.5755458  66.0358595  44.7059301  27.9891096
  67.6782870  38.3566041  33.8073137  67.3432703  38.3166811  34.7030787
  67.1786816  37.6910757  33.3343547  61.6527114  33.7633671  39.3325718
  61.5146912  33.0313910  39.9337257  62.5632038  33.6742571  39.0509906
  64.2809415  33.4753631  38.8209398  64.9909034  32.8346823  38.7796016
  64.2378723  33.7266525  39.7435578  62.9938349  30.4618849  40.6405037
  62.4575706  30.0109587  41.2926633  62.4055057  30.5964757  39.8975501
  61.2886893  47.2282898  34.5349696  61.5283491  47.8601422  35.2128714
  60.4456089  46.8770938  34.8215055  62.4040608  29.9207500  23.2031501
  61.5270074  29.7996301  22.8393747  62.8798361  29.1293578  22.9510389
  53.9242748  34.7084660  33.2973008  54.6113788  34.3946390  32.7094023
  53.7690877  35.6126024  33.0240259  58.7277470  29.5974856  37.7258032
  58.6435659  28.9900526  36.9908441  57.9060177  30.0883875  37.7267528
  65.8014754  43.0362020  36.9391200  65.7284926  43.8416992  37.4510504
  65.3592147  43.2353986  36.1139221  65.5904534  42.2733790  30.4494021
  64.8072056  42.8155470  30.5432246  66.2897279  42.7907770  30.8488262
  65.4836153  30.2245803  32.8199911  65.1133940  29.6716843  33.5080817
  65.9795245  29.6203936  32.2674911  63.3125351  40.6843298  39.9154929
  64.0134811  41.3179781  40.0684323  62.8420466  41.0258029  39.1550568
  58.9093069  40.2179653  36.8486032  59.4946506  39.4723341  36.9813936
  58.7117908  40.5283610  37.7322696  61.7631725  43.2530900  31.8648474
  61.0942100  43.7377028  31.3812514  61.6244594  43.5000121  32.7791853
  53.5010724  32.7885253  35.5690475  53.5394824  32.2548844  36.3627593
  52.9951017  32.2620459  34.9501452  65.9036993  45.2874644  38.4631133
  66.4555301  45.4506265  39.2280218  66.2443187  45.8779082  37.7911157
  60.8801487  27.6349794  39.0653017  60.9442813  28.4964624  38.6530415
  60.8168607  27.0223795  38.3325376  60.3553759  29.7072926  42.7126052
  60.9825798  29.3250003  43.3263576  59.4981678  29.4887128  43.0781744
  57.1319302  31.5149355  28.6444406  57.4272743  30.6060034  28.5911460
  56.2307338  31.4937095  28.3225409  60.6613549  29.5905352  34.6271955
  59.9400135  30.2041319  34.4879428  61.4506805  30.1263117  34.5488601
  63.4639862  26.9259778  40.9012607  63.9874264  27.1722075  41.6638916
  63.2452196  27.7579813  40.4815744  58.8607143  29.1963453  28.7683731
  58.5319850  28.3160832  28.5858837  59.2146514  29.1411122  29.6560121
  61.9748967  29.4836423  29.1359209  62.3145039  30.0122344  28.4137818
  62.4221087  29.8216829  29.9117776  64.6692407  27.8673473  38.5862277
  64.3289228  27.0681286  38.9882957  63.9631414  28.1675184  38.0139110
  65.3208879  24.9522786  37.0389600  66.1434949  24.4783264  36.9168491
  65.5646943  25.7313270  37.5388287  63.9617114  27.9811044  27.3352502
  64.6825476  28.3592297  26.8316219  63.3382418  28.6999921  27.4387480
  62.8447458  31.6441906  34.8481579  62.6992039  31.9582209  35.7405860
  62.3672662  32.2626807  34.2952478  64.7043841  28.6344454  34.8962468
  64.6905410  27.7385548  34.5594766  65.4216269  28.6415118  35.5300754
  66.5569972  29.0681795  36.9415596  66.2987749  29.9898865  36.9399926
  66.0255012  28.6712229  37.6316060  57.3193120  34.1847251  37.7869240
  56.7746588  34.9607059  37.9189514  58.1972470  34.5318055  37.6288361
  64.1080737  27.5158835  30.1650039  64.2296648  26.5875481  30.3640926
  63.8182779  27.5297521  29.2528354  66.9771927  25.2013745  33.3016758
  66.9993624  25.2653078  32.3468738  67.3939986  24.3618254  33.4957265
  58.1059142  33.3117147  40.6799397  57.3640878  33.4599782  41.2664027
  57.7851886  33.5725413  39.8166146  66.0502805  42.8533125  40.4779787
  66.3589931  42.6082272  41.3502487  66.8478287  43.0579764  39.9898657
  66.0723417  45.0071035  32.7085163  65.6328407  44.5147414  33.4018020
  66.8231534  44.4644003  32.4677239  58.5515756  41.1982576  32.7109792
  59.3773776  40.8986348  32.3308435  58.2009808  40.4290198  33.1599580
  63.5197289  40.5509044  34.7807465  62.8977298  39.8879749  34.4809693
  64.1902156  40.5770176  34.0981113  56.7524361  39.1168902  33.6698725
  55.9156269  38.6891077  33.4882726  56.7248006  39.3101346  34.6069516
  63.5921816  29.0290832  44.3739971  63.6409972  29.9052955  43.9917741
  64.1344331  28.4868225  43.8011614  63.0810796  39.1012967  28.2565926
  63.2298916  39.7848432  27.6032598  63.8877239  39.0818057  28.7715381
  65.8221105  29.7822204  41.1286330  64.9524414  30.0755771  40.8568918
  66.0580585  30.3662649  41.8493593  60.8363429  35.1278145  29.2626995
  60.5909471  34.2240475  29.4607205  61.0059343  35.1295295  28.3206473
  60.1059076  30.8606503  26.7613156  59.4128321  30.9350858  26.1053192
  59.8610828  30.0966846  27.2834673  66.5806201  41.5961098  25.7277673
  66.0080168  42.2151285  25.2748145  67.1538995  42.1460460  26.2617595
  66.9653000  32.9321911  23.0693726  67.9112104  32.8028119  23.1382144
  66.5867245  32.1936572  23.5463154  66.8491692  36.9839657  44.5294383
  67.7694702  37.1618256  44.7234429  66.8141275  36.0395702  44.3774082
  65.1495917  30.8571887  23.0048611  64.2427372  30.5605000  23.0811324
  65.4271898  30.5601705  22.1382897  56.0673857  32.1778250  33.4547657
  55.7476642  31.3243559  33.1622031  55.5207285  32.3926829  34.2105625
  59.8453765  34.8940691  37.1717164  60.0639775  35.8257799  37.1905198
  60.2579539  34.5348666  37.9571968  66.7657983  25.4008777  29.1592852
  65.9558711  25.0555862  29.5348098  67.4542400  25.0916320  29.7480464
  64.7181630  30.4673897  46.5619913  64.6178357  31.4168254  46.4932004
  64.5003172  30.1392136  45.6895983  63.9194702  27.7158822  23.1460590
  64.7813866  28.0413720  23.4056407  64.1045046  26.9290318  22.6333656
  55.9362117  35.7981162  35.4240779  55.2425589  35.3835115  34.9110733
  56.6835108  35.8401698  34.8274198  64.5812900  33.8971036  45.3784974
  64.0979982  34.6971396  45.5848863  64.6673839  33.9078981  44.4252418
  57.8498860  35.7299416  33.3006794  57.8269548  35.8287103  32.3488677
  58.1599496  36.5764566  33.6223960  60.5086238  37.7875571  37.4153408
  61.4629491  37.7559513  37.3483340  60.3098761  37.3266194  38.2303634
  61.0985620  36.3576687  39.9824206  61.9178509  36.8520765  40.0059043
  61.3722428  35.4408655  39.9541773  58.8636466  43.3295190  34.4323606
  58.7290934  42.5695591  33.8661604  58.4468529  44.0536090  33.9652395
  62.0205592  44.2264507  34.6442049  61.9037977  45.1709940  34.5420739
  61.1998039  43.9238069  35.0327848  56.3520534  30.6914821  40.6816403
  56.9979398  30.1813775  41.1703628  56.1437685  31.4283502  41.2559828
  64.8724145  24.9554865  26.4340299  64.8602814  25.8996705  26.5908570
  65.7647566  24.7725011  26.1399760  63.0460106  44.8792769  37.8597977
  63.9487353  44.9116379  38.1764472  62.8197477  43.9493220  37.8744313
  64.8013709  43.6323756  34.5208056  63.8509340  43.6325617  34.4072428
  65.1046195  42.8856490  34.0044090  60.6918025  27.8382438  44.7791417
  61.5549487  27.4819243  44.9894742  60.1183436  27.4996332  45.4666821
  64.7636503  50.0376577  33.2973008  65.4507542  49.7238307  32.7094023
  64.6084631  50.9417942  33.0240259  64.3404479  48.1177171  35.5690475
  64.3788578  47.5840761  36.3627593  63.8344772  47.5912376  34.9501452
  67.5918115  54.4460820  33.6698725  66.7550024  54.0182994  33.4882726
  67.5641761  54.6393263  34.6069516  66.9067612  47.5070168  33.4547657
  66.5870396  46.6535476  33.1622031  66.3601040  47.7218746  34.2105625
  66.7755872  51.1273080  35.4240779  66.0819343  50.7127032  34.9110733
  67.5228863  51.1693616  34.8274198  67.1914289  46.0206738  40.6816403
  67.8373152  45.5105692  41.1703628  66.9831440  46.7575420  41.2559828
  52.8106310   6.1567709  17.1146800  52.7330339   7.1075534  17.1935281
  52.2067953   5.8113581  17.7721727  50.4493139   8.9053103  21.2595002
  50.6889738   9.5371627  21.9374021  49.6062336   8.5541143  21.5460362
  50.9237971   4.9301105  18.5893781  50.2548347   5.4147233  18.1057821
  50.7850841   5.1770326  19.5037159  55.0643240   6.9644849  25.1876439
  55.6161548   7.1276470  25.9525524  55.4049434   7.5549286  24.5156464
  48.0242713   5.0065395  21.1568913  47.8897181   4.2465796  20.5906911
  47.6074776   5.7306295  20.6897701  51.1811839   5.9034712  21.3687355
  51.0644223   6.8480145  21.2666046  50.3604285   5.6008274  21.7573154
  52.2066353   6.5562974  24.5843284  53.1093600   6.5886584  24.9009779
  51.9803723   5.6263425  24.5989619  66.5062355  11.0981927  22.2460649
  66.1680867  10.9822992  21.3581184  67.3752123  10.6973092  22.2261656
  62.3649171  12.9517403  18.2357540  61.8014036  12.8607340  17.4673828
  62.2501566  12.1317308  18.7160033  66.9882138  12.2516779  28.2046855
  66.9770779  11.8569577  27.3327359  67.1502778  11.5182851  28.7980626
  59.9113603  14.4468595  21.0741761  60.7034895  14.1059420  20.6588060
  60.1510253  14.5563570  21.9943914  63.7089399  15.0353891  27.1526039
  63.4179265  15.9399521  27.0372705  64.3446384  15.0770418  27.8670108
  64.6345606  12.4130739  23.7427399  65.2309178  12.1886761  23.0284361
  64.6920578  11.6715485  24.3452846  62.1191766  11.1729103  20.1812537
  61.1942262  11.0405317  20.3890229  62.3676179  11.9523322  20.6782479
  59.4800577  10.8162376  21.0156326  59.6092958  11.0696855  21.9295738
  58.7998028  11.4090084  20.6960981  63.6500064  21.4859626  17.1146800
  63.5724094  22.4367452  17.1935281  63.0461708  21.1405499  17.7721727
  64.3963666  11.4672945  29.3326134  65.1378351  12.0057989  29.0560958
  63.6900652  12.0939234  29.4897686  65.7475782  13.9077684  18.9500670
  66.2114128  14.1865387  18.1605292  65.4832580  13.0061129  18.7673760
  62.6399863  13.4549166  21.8880433  63.2101220  13.8836434  21.2497917
  63.2307975  13.1731751  22.5864619  58.4270002   8.2884389  21.0607368
  57.6369056   8.5441918  20.5847479  58.9181250   9.1032727  21.1659409
  60.3784748   8.6528969  18.0190845  59.5815911   8.7647663  18.5374341
  60.1510340   8.9915621  17.1531736  66.2090415  15.1773672  25.9673360
  66.2734848  15.6394079  26.8031532  65.5001339  14.5471037  26.0955670
  56.7107705   8.5414880  23.4922359  56.9615744   9.4261890  23.7579935
  57.2467254   8.3619481  22.7197451  59.3767830  14.3617217  16.4080265
  59.8892351  15.1560468  16.5585830  60.0290543  13.6643508  16.3413867
  61.1862715  17.4782974  18.4903018  61.3629343  18.4000938  18.3024002
  61.9819549  17.1641393  18.9197398  60.4715072   9.5247606  28.3665181
  60.3568587   8.6232863  28.6672280  59.6159589   9.7711302  28.0149998
  62.3094031  18.9961147  24.4913361  62.8601456  18.8678211  23.7190355
  61.4705506  19.2956037  24.1408253  66.1061202  15.2612275  28.8357592
  66.6389538  14.5000563  28.6056900  65.5775283  14.9685927  29.5781746
  57.3416747  12.6905872  17.1839836  58.1791969  13.1002880  16.9673543
  57.5195015  11.7505314  17.1540030  57.3642918  10.0296587  17.8550569
  57.1667318   9.4365948  17.1301636  56.8089582   9.7248797  18.5726508
  65.4340580  18.5354510  19.6669806  65.3916759  18.7615356  18.7378338
  66.3503279  18.3017885  19.8155607  63.5506381  15.4117539  19.4631769
  64.3446979  14.9167859  19.2614343  62.8398073  14.8835402  19.0999474
  59.8589144   9.5560621  15.5391521  58.9286732   9.4945076  15.7561483
  59.9546616   9.0336574  14.7428162  66.1277657  15.9846561  23.1429606
  65.9888742  15.6165346  24.0155544  65.3392253  16.4994201  22.9713563
  66.7225808  21.0855658  14.4855142  66.8977564  20.6143701  15.3000765
  66.0358597  21.7121424  14.7136403  67.6782872  15.3628164  20.5318443
  67.3432704  15.3228934  21.4276093  67.1786817  14.6972880  20.0588854
  61.6527116  10.7695794  26.0571025  61.5146914  10.0376033  26.6582564
  62.5632039  10.6804694  25.7755212  64.2809416  10.4815753  25.5454704
  64.9909035   9.8408945  25.5041323  64.2378724  10.7328648  26.4680885
  61.2886894  24.2345020  21.2595002  61.5283492  24.8663545  21.9374021
  60.4456090  23.8833060  21.5460362  53.9242749  11.7146782  20.0218314
  54.6113789  11.4008512  19.4339330  53.7690878  12.6188147  19.7485566
  65.8014756  20.0424143  23.6636506  65.7284927  20.8479114  24.1755811
  65.3592149  20.2416109  22.8384528  65.5904535  19.2795913  17.1739328
  64.8072057  19.8217593  17.2677552  66.2897280  19.7969893  17.5733569
  63.3125353  17.6905420  26.6400236  64.0134812  18.3241903  26.7929630
  62.8420468  18.0320152  25.8795875  58.9093071  17.2241775  23.5731338
  59.4946508  16.4785463  23.7059243  58.7117909  17.5345732  24.4568002
  61.7631726  20.2593023  18.5893781  61.0942101  20.7439150  18.1057821
  61.6244596  20.5062243  19.5037159  53.5010725   9.7947376  22.2935782
  53.5394825   9.2610966  23.0872900  52.9951018   9.2682581  21.6746759
  65.9036995  22.2936766  25.1876439  66.4555303  22.4568388  25.9525524
  66.2443188  22.8841204  24.5156464  57.1319303   8.5211478  15.3689713
  57.4272744   7.6122156  15.3156767  56.2307339   8.4999217  15.0470715
  62.8447459   8.6504029  21.5726885  62.6992040   8.9644332  22.4651167
  62.3672663   9.2688929  21.0197784  57.3193121  11.1909373  24.5114547
  56.7746589  11.9669181  24.6434821  58.1972471  11.5380178  24.3533668
  58.1059143  10.3179270  27.4044704  57.3640879  10.4661905  27.9909334
  57.7851888  10.5787535  26.5411453  66.0502806  19.8595248  27.2025094
  66.3589932  19.6144395  28.0747793  66.8478288  20.0641886  26.7143964
  66.0723418  22.0133158  19.4330470  65.6328408  21.5209536  20.1263327
  66.8231535  21.4706125  19.1922545  58.5515757  18.2044698  19.4355098
  59.3773777  17.9048470  19.0553742  58.2009809  17.4352321  19.8844887
  63.5197290  17.5571167  21.5052772  62.8977299  16.8941872  21.2055000
  64.1902157  17.5832299  20.8226420  56.7524362  16.1231025  20.3944032
  55.9156270  15.6953199  20.2128033  56.7248007  16.3163468  21.3314823
  63.0810797  16.1075090  14.9811232  63.2298917  16.7910554  14.3277905
  63.8877240  16.0880180  15.4960688  60.8363430  12.1340268  15.9872301
  60.5909472  11.2302598  16.1852511  61.0059345  12.1357418  15.0451779
  66.8491694  13.9901779  31.2539689  67.7694703  14.1680378  31.4479736
  66.8141277  13.0457825  31.1019388  56.0673859   9.1840373  20.1792964
  55.7476643   8.3305681  19.8867338  55.5207287   9.3988951  20.9350931
  59.8453766  11.9002814  23.8962470  60.0639776  12.8319922  23.9150504
  60.2579540  11.5410788  24.6817274  55.9362119  12.8043284  22.1486085
  55.2425590  12.3897237  21.6356040  56.6835110  12.8463821  21.5519504
  64.5812901  10.9033159  32.1030281  64.0979983  11.7033519  32.3094170
  64.6673841  10.9141103  31.1497725  57.8498861  12.7361538  20.0252100
  57.8269549  12.8349226  19.0733983  58.1599498  13.5826689  20.3469266
  60.5086239  14.7937693  24.1398715  61.4629493  14.7621636  24.0728646
  60.3098763  14.3328317  24.9548941  61.0985621  13.3638809  26.7069512
  61.9178510  13.8582888  26.7304350  61.3722429  12.4470777  26.6787080
  58.8636468  20.3357313  21.1568913  58.7290936  19.5757714  20.5906911
  58.4468530  21.0598213  20.6897701  62.0205594  21.2326630  21.3687355
  61.9037978  22.1772062  21.2666046  61.1998040  20.9300191  21.7573154
  56.3520535   7.6976943  27.4061709  56.9979399   7.1875897  27.8948935
  56.1437686   8.4345625  27.9805135  63.0460108  21.8854892  24.5843284
  63.9487354  21.9178502  24.9009779  62.8197478  20.9555343  24.5989619
  64.8013710  20.6385878  21.2453362  63.8509341  20.6387740  21.1317735
  65.1046196  19.8918613  20.7289397  64.7636504  27.0438700  20.0218314
  65.4507544  26.7300430  19.4339330  64.6084633  27.9480065  19.7485566
  64.3404480  25.1239293  22.2935782  64.3788579  24.5902884  23.0872900
  63.8344773  24.5974499  21.6746759  67.5918116  31.4522943  20.3944032
  66.7550025  31.0245117  20.2128033  67.5641762  31.6455386  21.3314823
  66.9067613  24.5132291  20.1792964  66.5870397  23.6597599  19.8867338
  66.3601041  24.7280869  20.9350931  66.7755873  28.1335202  22.1486085
  66.0819344  27.7189155  21.6356040  67.5228864  28.1755739  21.5519504
  67.1914290  23.0268861  27.4061709  67.8373153  22.5167815  27.8948935
  66.9831441  23.7637542  27.9805135   4.6610118  34.1392378  62.1363202
   5.2988528  34.0199125  61.4326542   4.5430961  35.0873222  62.1951154
   2.9086199  39.6126250  53.3736082   2.2574179  40.1980331  52.9870096
   3.7030562  40.1432445  53.4331120   4.2151387  31.8643832  59.2116410
   5.0014476  31.4463255  58.8606827   4.4790091  32.7689924  59.3798058
   4.3861464  37.3016682  53.9105067   3.7507297  37.3751309  54.6225971
   4.0558870  37.8910281  53.2324146   9.6159814  31.8019065  60.1149388
  10.3484986  31.2318282  60.3487218   8.8599169  31.4140666  60.5555894
   1.2335933  34.2246307  57.3112731   0.8694141  33.6976928  58.0225652
   2.0903049  33.8344776  57.1379216   0.8741420  29.2536206  52.3074079
   1.0415823  30.1216443  52.6744550   0.6838589  29.4163488  51.3835368
   6.5515707  32.1815337  54.1201080   7.4633564  32.4142724  53.9448778
   6.0425354  32.7652381  53.5576159   5.1585290  37.1641155  61.5114662
   4.5294152  37.3286870  60.8090729   4.7710952  37.5782765  62.2825626
   9.0374522  38.0995593  58.8659025   8.3525560  38.4794495  58.3156059
   9.1218371  38.7090920  59.5990973   7.4071281  38.6227508  63.6376726
   8.2288725  38.2207695  63.3559408   7.4033684  38.5195742  64.5892842
  15.4977274  34.9666256  59.9861698  14.7440983  34.3973654  59.8305702
  15.6324815  34.9328921  60.9332332   0.8875902  39.8379659  55.6616417
   0.7521577  40.6831194  56.0901265   1.4285715  40.0398936  54.8982351
   4.2018649  33.3518832  52.6987746   3.6865272  34.1223436  52.9376133
   3.9295957  32.6783968  53.3220807   1.7865760  28.1968532  57.7572984
   0.9307356  27.8075383  57.5778623   2.1992711  28.2760493  56.8972770
   9.1752923  36.1051186  54.6340919   8.3982365  35.7662346  54.1896081
   9.8544404  36.1103809  53.9595884   3.9904952  31.2245924  54.5247527
   3.6855087  31.5392073  55.3757670   4.9435394  31.3027344  54.5674860
   2.4351384  37.3836147  56.1740481   1.9072745  36.6488907  55.8613718
   1.9338886  38.1610823  55.9280449   7.4144230  35.5785167  61.2907527
   6.7567904  36.2684429  61.3787656   8.2184629  35.9681599  61.6341513
   6.2249688  33.9329540  59.3411469   6.7381570  34.5659532  59.8433179
   6.8750912  33.3330736  58.9754829   3.4872063  43.9113864  52.0972140
   2.8133761  44.2145561  52.7057098   3.8737885  44.7142945  51.7477597
   3.4865567  32.8070411  56.7172490   4.2337386  33.3191809  56.4079612
   3.7557157  32.4854464  57.5776883   1.7592217  35.3028952  53.6999444
   0.8503436  35.0187985  53.7971914   1.7887301  35.7228031  52.8402751
   6.9911485  38.9135542  57.4690611   6.5373812  38.0726451  57.5255802
   6.3605451  39.5496940  57.8065392   5.9344404  29.8427528  58.6991279
   5.1967161  29.3304914  59.0301521   6.1871178  29.4027909  57.8874556
   5.4344424  40.7512038  58.4040430   5.7267398  41.3117095  57.6852795
   5.9443044  41.0440599  59.1593589   1.4568305  36.8437696  51.0387522
   1.0187735  36.1273555  50.5793160   2.1978746  37.0713811  50.4772614
   9.5741420  35.1194893  57.0963841   9.4359318  35.3096489  56.1685030
   9.2177639  35.8814276  57.5531892   9.6010799  37.1871420  62.1075113
  10.0347306  37.0946709  62.9558167  10.3142380  37.1628920  61.4695129
  10.4626349  37.2295120  64.6407998  10.6562239  38.1340931  64.8867273
  10.3626967  36.7702540  65.4746583   1.6863278  44.0793537  54.3119219
   1.8615033  43.6081580  55.1264842   0.9996066  44.7059303  54.5400480
   5.5779533  35.7022077  50.6319580   4.9608703  34.9768906  50.5352633
   5.1096021  36.4631438  50.2886654  11.7168412  33.7868787  61.2855902
  11.7058288  34.6693502  60.9149835  10.8485791  33.4340338  61.0910439
   4.9468435  36.8400109  57.2176034   4.0124714  36.9601571  57.0480738
   5.1245104  35.9372576  56.9536043   8.3340987  32.6817428  57.7526068
   8.8001439  33.5145420  57.6786370   8.7848487  32.2162410  58.4571326
   6.4017218  39.0261249  54.7512220   6.6777062  38.9117844  55.6606094
   5.5321717  38.6278734  54.7124393   3.0371282  43.2747600  58.3945033
   3.2193676  42.4569256  58.8572786   3.8604268  43.4915292  57.9569923
   3.3713447  42.2015785  55.6560082   3.9001214  41.6908240  55.0430244
   3.6341667  41.8858316  56.5205615   3.0724193  40.8318357  59.8288101
   2.9249155  39.9035065  60.0095671   3.8977686  40.8538448  59.3445176
   6.6758315  41.6546916  60.9152973   7.6004862  41.4489777  60.7777425
   6.5073618  41.4063317  61.8242315   3.0685707  28.6856195  54.8220218
   3.2849322  29.5680833  54.5209046   2.5879774  28.2942408  54.0925860
   6.4653631  42.1732584  56.2715065   6.6390508  41.6079006  55.5188917
   6.9582522  42.9733478  56.0894555  12.3193022  34.9369006  57.8905365
  12.7624168  34.1876332  57.4924488  11.4419532  34.9279143  57.5079097
   7.4528803  41.4899348  53.3711963   8.1479708  42.1106041  53.5899278
   7.7951953  40.6394699  53.6464341   9.3520226  38.9399053  54.8999294
   9.8771551  39.2786326  54.1748614   9.2642579  38.0046069  54.7162429
  11.8625887  36.4074245  60.2827812  12.6972778  36.8464049  60.4465373
  11.9985016  35.9312898  59.4636058   1.5443672  41.5961100  52.2787057
   0.9717639  42.2151287  51.8257529   2.1176465  42.1460461  52.8126979
   4.7640932  41.8798250  53.4095639   5.6971605  41.8143811  53.6128515
   4.6764144  42.7154517  52.9510172   7.3928948  41.1964120  50.3699587
   7.3142580  40.8623984  51.2635345   8.2138615  41.6885888  50.3691059
  10.0907139  34.0625859  63.5775905  10.0583460  33.1241860  63.7635589
  10.7007763  34.1409896  62.8441730   1.9290470  32.9321912  49.6203109
   2.8749575  32.8028120  49.6891527   1.5504715  32.1936574  50.0972537
  15.9083689  35.1241866  62.7181942  16.6387078  34.8627154  63.2789645
  15.2990635  34.3870588  62.7584010  13.9898986  33.2649729  63.3156393
  13.2632150  33.1305694  62.7072885  13.5746273  33.5726557  64.1213111
   1.7295453  25.4008778  55.7102236   0.9196182  25.0555863  56.0857482
   2.4179870  25.0916322  56.2989847   7.0364809  26.5887350  56.8405197
   6.4563478  27.2472154  56.4583249   6.7700741  25.7664695  56.4292614
   5.8189687  28.7487441  55.8961545   4.9315542  29.0337091  55.6781740
   6.2343676  28.5881204  55.0488822   9.1704223  28.7733962  59.6115884
   9.9464613  29.2630414  59.8840501   8.4452357  29.1992016  60.0687754
  11.6076781  29.4861581  60.6689825  12.2021272  29.2457317  59.9583133
  11.6803365  28.7668712  61.2963361   4.9632900  38.5132115  49.9909565
   5.6668750  38.7182118  50.6067221   4.2395549  39.0808877  50.2558648
   5.7930710  34.2641977  56.1111835   5.7365912  34.7210528  55.2719467
   6.3459053  33.5032661  55.9334678   9.6035516  30.0531709  56.9361955
   9.3472450  29.6528344  57.7670162   8.9788384  30.7675503  56.8112094
  13.9147854  32.7927782  59.4433246  13.3547412  32.8620971  60.2164808
  13.3091357  32.6168766  58.7232742   6.8719597  38.9514645  52.0408025
   7.7065201  38.5195843  51.8585500   6.7103940  38.7796658  52.9684919
   6.5265490  35.4546758  53.4064364   6.4714293  35.2891029  52.4652808
   5.9011545  36.1622791  53.5626554  15.5003873  49.4684296  62.1363202
  16.1382282  49.3491043  61.4326542  15.3824715  50.4165140  62.1951154
  12.3093579  49.4211724  62.0724726  11.9712090  49.3052789  61.1845261
  13.1783347  49.0202889  62.0525733   8.1680395  51.2747200  58.0621617
   7.6045260  51.1837137  57.2937905   8.0532790  50.4547105  58.5424110
  13.7479953  54.9418168  53.3736082  13.0967933  55.5272248  52.9870096
  14.5424316  55.4724363  53.4331120   7.6735580  52.0307305  53.7723217
   8.4466456  51.4836292  53.6336092   8.0260979  52.8951554  53.9837678
  10.0101858  48.1899971  51.4041667  10.2627379  47.6681493  50.6425130
   9.0726417  48.0266117  51.5068350  15.0545141  47.1935750  59.2116410
  15.8408230  46.7755173  58.8606827  15.3183845  48.0981842  59.3798058
  15.2255218  52.6308600  53.9105067  14.5901051  52.7043226  54.6225971
  14.8952625  53.2202199  53.2324146  20.4553568  47.1310983  60.1149388
  21.1878740  46.5610200  60.3487218  19.6992924  46.7432583  60.5555894
   9.7298147  50.0928077  53.6066041   9.6134405  49.4172981  54.2747126
   9.8400407  49.6060451  52.7898195  12.0729688  49.5538224  57.3112731
  11.7087895  49.0268845  58.0225652  12.9296804  49.1636693  57.1379216
  17.9778988  40.8432557  64.5743997  17.6462313  41.7127968  64.3505212
  17.3824602  40.5268841  65.2538027  11.7135175  44.5828124  52.3074079
  11.8809577  45.4508360  52.6744550  11.5232344  44.7455406  51.3835368
  17.8707652  45.5627643  61.6537347  16.9624529  45.4943052  61.3596108
  17.8195248  46.0399588  62.4819172  11.6924396  47.0385782  53.2920746
  11.5724021  47.4842832  54.1306226  10.9976984  47.3871099  52.7334284
  19.7369298  43.7644082  63.4315221  19.0943678  44.0576615  62.7855015
  19.2324227  43.6497002  64.2368418  17.3909462  47.5107255  54.1201080
  18.3027318  47.7434641  53.9448778  16.8819109  48.0944299  53.5576159
  15.9979044  52.4933073  61.5114662  15.3687907  52.6578787  60.8090729
  15.6104706  52.9074683  62.2825626  19.8768276  53.4287511  58.8659025
  19.1919314  53.8086412  58.3156059  19.9612125  54.0382838  59.5990973
  15.1780745  44.5308858  66.7877103  14.9341677  45.2850918  66.2511379
  15.4540675  44.9094205  67.6224350  17.1319208  51.0747470  65.4654369
  17.3436103  51.7179230  64.7888750  17.0848956  50.2409787  64.9976299
  14.7345437  43.6865291  62.3690941  13.8729916  43.9846544  62.6607679
  14.7607871  43.9035690  61.4371974  11.5507006  52.2307481  58.7764747
  12.0145352  52.5095184  57.9869369  11.2863804  51.3290926  58.5937837
  10.4875892  48.3530634  55.5854312  11.1899935  48.8051677  56.0528238
  10.1556521  47.7114452  56.2134205  18.2465036  53.9519425  63.6376726
  19.0682479  53.5499613  63.3559408  18.2427439  53.8487660  64.5892842
  26.3371029  50.2958174  59.9861698  25.5834737  49.7265572  59.8305702
  26.4718570  50.2620838  60.9332332  11.7269657  55.1671576  55.6616417
  11.5915332  56.0123112  56.0901265  12.2679469  55.3690854  54.8982351
  15.0762120  38.6902138  64.1915310  14.7326390  39.5803780  64.1154421
  15.4441083  38.5003796  63.3284896  15.0412403  48.6810749  52.6987746
  14.5259026  49.4515354  52.9376133  14.7689711  48.0075885  53.3220807
  12.6259514  43.5260450  57.7572984  11.7701110  43.1367300  57.5778623
  13.0386466  43.6052411  56.8972770  14.1558661  41.0606793  62.1564544
  13.6523456  41.0236928  61.3432349  14.4489268  41.9699536  62.2161200
  10.4001547  41.1445523  61.1630725  11.2654543  40.9488332  60.8036615
  10.4679055  40.9155875  62.0900082  20.0146677  51.4343104  54.6340919
  19.2376120  51.0954263  54.1896081  20.6938158  51.4395727  53.9595884
  14.8298706  46.5537841  54.5247527  14.5248842  46.8683991  55.3757670
  15.7829148  46.6319261  54.5674860  13.2745138  52.7128065  56.1740481
  12.7466500  51.9780824  55.8613718  12.7732641  53.4902741  55.9280449
  18.2537984  50.9077085  61.2907527  17.5961659  51.5976347  61.3787656
  19.0578383  51.2973517  61.6341513   8.0063866  43.3747731  58.5347092
   8.5807618  43.1522912  57.8020285   8.5934848  43.4436425  59.2875694
  17.0643443  49.2621458  59.3411469  17.5775325  49.8951450  59.8433179
  17.7144667  48.6622653  58.9754829   8.3333453  45.4052192  52.5542978
   7.4970765  45.7426878  52.8752252   8.1938222  45.2701172  51.6170115
  10.3086533  40.2488980  57.2622162   9.6550946  39.9337997  56.6378776
  10.2667008  39.6264720  57.9881985  11.4197738  50.5308275  49.1775454
  10.5124800  50.2997528  49.3766603  11.9168770  49.7345894  49.3649435
  14.3265817  59.2405782  52.0972140  13.6527516  59.5437479  52.7057098
  14.7131639  60.0434862  51.7477597  13.5424274  46.7370913  61.5869809
  12.6246835  46.9585860  61.4291497  13.9584417  46.8117224  60.7281517
  14.3259321  48.1362329  56.7172490  15.0731140  48.6483726  56.4079612
  14.5950911  47.8146382  57.5776883  12.5985972  50.6320870  53.6999444
  11.6897191  50.3479903  53.7971914  12.6281055  51.0519948  52.8402751
  17.8305239  54.2427459  57.4690611  17.3767566  53.4018369  57.5255802
  17.1999206  54.8788858  57.8065392  16.7738159  45.1719445  58.6991279
  16.0360915  44.6596832  59.0301521  17.0264932  44.7319827  57.8874556
  16.2738178  56.0803956  58.4040430  16.5661153  56.6409013  57.6852795
  16.7836799  56.3732517  59.1593589  16.8749786  37.9495697  59.2933048
  17.1808663  37.0893061  59.0058963  17.6002391  38.5413318  59.0932042
  11.1470866  48.2449490  59.8009239  11.2019475  47.2923327  59.7251716
  10.3362068  48.4008929  60.2850538  12.2962059  52.1729613  51.0387522
  11.8581489  51.4565472  50.5793160  13.0372500  52.4005728  50.4772614
   9.0863226  46.8626550  57.5599618   8.2731091  47.1620721  57.9664810
   9.5822220  46.4682239  58.2774100  20.4135174  50.4486810  57.0963841
  20.2753073  50.6388406  56.1685030  20.0571393  51.2106193  57.5531892
  20.4404554  52.5163337  62.1075113  20.8741061  52.4238627  62.9558167
  21.1536135  52.4920838  61.4695129   5.6620368  47.8790418  55.3655598
   4.7317956  47.8174873  55.5825560   5.7577840  47.3566371  54.5692239
   5.5805917  44.4045231  57.9533840   5.8412734  45.3190564  57.8443000
   6.4023089  43.9369673  58.1030453  21.3020103  52.5587038  64.6407998
  21.4955994  53.4632849  64.8867273  21.2020722  52.0994457  65.4746583
  12.5257032  59.4085455  54.3119219  12.7008788  58.9373498  55.1264842
  11.8389820  60.0351221  54.5400480  16.4173287  51.0313995  50.6319580
  15.8002458  50.3060823  50.5352633  15.9489776  51.7923355  50.2886654
   8.2071833  45.2499419  49.7540884   7.3301299  45.1288220  49.3903131
   8.6829586  44.4585498  49.5019773  14.7032409  43.4120339  59.6437610
  15.2001109  42.6590302  59.3238680  13.9319391  43.4484656  59.0780820
  22.5562167  49.1160705  61.2855902  22.5452043  49.9985420  60.9149835
  21.6879546  48.7632256  61.0910439  15.7862190  52.1692026  57.2176034
  14.8518469  52.2893489  57.0480738  15.9638858  51.2664493  56.9536043
  11.2867378  45.5537722  59.3709295  10.9165165  45.0008763  60.0590200
  11.7826470  44.9495856  58.8184295  19.1734741  48.0109346  57.7526068
  19.6395193  48.8437337  57.6786370  19.6242242  47.5454327  58.4571326
  17.2410972  54.3553167  54.7512220  17.5170816  54.2409762  55.6606094
  16.3715471  53.9570652  54.7124393  17.1451404  40.3789933  61.7916969
  16.2314484  40.6094160  61.9599176  17.5744505  40.4628377  62.6431001
  16.9157862  48.5679825  64.2916863  16.2629313  48.8155732  63.6369316
  17.2938242  47.7543963  63.9579340  13.8765036  58.6039518  58.3945033
  14.0587431  57.7861174  58.8572786  14.6998022  58.8207210  57.9569923
  14.2107202  57.5307703  55.6560082  14.7394968  57.0200158  55.0430244
  14.4735421  57.2150233  56.5205615   2.9350527  46.8441275  55.1953790
   3.2303968  45.9351953  55.1420844   2.0338563  46.8229014  54.8734792
   4.6638368  44.5255372  55.3193115   4.3351075  43.6452751  55.1368221
   5.0177739  44.4703041  56.2069504  13.9117947  56.1610275  59.8288101
  13.7642910  55.2326982  60.0095671  14.7371441  56.1830366  59.3445176
   7.7780192  44.8128342  55.6868593   8.1176264  45.3414263  54.9647201
   8.2252312  45.1508748  56.4627159  17.5152069  56.9838834  60.9152973
  18.4398617  56.7781695  60.7777425  17.3467373  56.7355235  61.8242315
  11.1240104  40.2814705  63.5898984  11.9466174  39.8075183  63.4677874
  11.3678168  41.0605189  64.0897670   9.7648339  43.3102964  53.8861886
  10.4856701  43.6884216  53.3825602   9.1413643  44.0291840  53.9896864
  13.9079462  44.0148113  54.8220218  14.1243076  44.8972751  54.5209046
  13.4273529  43.6234326  54.0925860  10.5075066  43.9636374  61.4471852
  10.4936635  43.0677467  61.1104150  11.2247494  43.9707038  62.0810138
  12.3601197  44.3973714  63.4924979  12.1018974  45.3190785  63.4909310
  11.8286237  44.0004149  64.1825444  17.3047385  57.5024501  56.2715065
  17.4784263  56.9370924  55.5188917  17.7976277  58.3025396  56.0894555
   9.9111962  42.8450754  56.7159422  10.0327873  41.9167400  56.9150310
   9.6214004  42.8589440  55.8037738  12.7803152  40.5305665  59.8526142
  12.8024849  40.5944998  58.8978122  13.1971211  39.6910173  60.0466648
  23.1586777  50.2660924  57.8905365  23.6017923  49.5168249  57.4924488
  22.2813287  50.2571060  57.5079097  18.2922558  56.8191266  53.3711963
  18.9873462  57.4397958  53.5899278  18.6345708  55.9686617  53.6464341
  20.1913981  54.2690971  54.8999294  20.7165305  54.6078244  54.1748614
  20.1036334  53.3337986  54.7162429   8.8842021  54.4304887  54.8075309
   9.0330141  55.1140351  54.1541982   9.6908464  54.4109977  55.3224765
  22.7019641  51.7366162  60.2827812  23.5366533  52.1755967  60.4465373
  22.8378770  51.2604816  59.4636058  19.7511147  49.2945897  66.2305300
  20.2265269  49.4873544  65.4224151  18.8276713  49.3505083  65.9848684
   6.6394654  50.4570064  55.8136378   6.3940696  49.5532394  56.0116588
   6.8090568  50.4587215  54.8715856  14.3291364  41.3293741  65.1961134
  14.8473307  42.0654768  64.8707622  13.9746496  41.6357734  66.0307893
   5.9090301  46.1898422  53.3122540   5.2159546  46.2642777  52.6562576
   5.6642053  45.4258766  53.8344057  14.5803958  37.7494023  60.7162030
  14.8605712  37.0817212  61.3422457  15.3654565  37.9423119  60.2036694
  12.3837426  56.9253017  52.2787057  11.8111393  57.5443204  51.8257529
  12.9570220  57.4752379  52.8126979  18.4512816  46.1711657  64.4633606
  19.4030239  46.2709755  64.4845830  18.2816267  45.3789926  64.9731690
  16.4727196  43.2567241  64.6493006  15.8777128  43.5372253  63.9539495
  16.1876892  43.7461142  65.4209748  15.6034686  57.2090167  53.4095639
  16.5365359  57.1435729  53.6128515  15.5157899  58.0446434  52.9510172
  18.2322703  56.5256038  50.3699587  18.1536334  56.1915901  51.2635345
  19.0532370  57.0177806  50.3691059  20.9300894  49.3917777  63.5775905
  20.8977214  48.4533778  63.7635589  21.5401518  49.4701814  62.8441730
  12.7684225  48.2613830  49.6203109  13.7143330  48.1320038  49.6891527
  12.3898470  47.5228492  50.0972537  21.0795382  46.1828820  63.6234188
  20.5634431  45.3987277  63.4364117  21.9635331  45.8547537  63.7880708
  18.7406109  39.9269836  59.5830001  18.5430930  39.6184924  60.4673333
  19.3505815  40.6531475  59.7127931  26.7477444  50.4533784  62.7181942
  27.4780832  50.1919072  63.2789645  26.1384389  49.7162506  62.7584010
  24.8292741  48.5941646  63.3156393  24.1025904  48.4597611  62.7072885
  24.4140028  48.9018475  64.1213111  10.9527142  46.1863806  49.5557994
  10.0458597  45.8896919  49.6320708  11.2303123  45.8893625  48.6892281
  12.5689208  40.7300696  55.7102236  11.7589936  40.3847781  56.0857482
  13.2573625  40.4208240  56.2989847  14.4979756  39.8078743  57.3326532
  15.0510795  40.2274196  57.9916556  14.7349842  38.8814491  57.3749488
   9.7225927  43.0450742  49.6969974  10.5845091  43.3705640  49.9565791
   9.9076271  42.2582238  49.1843039  17.8758563  41.9179268  56.8405197
  17.2957232  42.5764072  56.4583249  17.6094496  41.0956613  56.4292614
  16.3262129  41.3184326  59.0426517  16.8261908  41.4300860  58.2340836
  16.9697737  41.0145379  59.6827325  16.6583441  44.0779358  55.8961545
  15.7709296  44.3629009  55.6781740  17.0737430  43.9173122  55.0488822
  20.0097977  44.1025879  59.6115884  20.7858367  44.5922332  59.8840501
  19.2846111  44.5283934  60.0687754  22.4470536  44.8153499  60.6689825
  23.0415027  44.5749235  59.9583133  22.5197120  44.0960629  61.2963361
  15.8026655  53.8424033  49.9909565  16.5062505  54.0474036  50.6067221
  15.0789303  54.4100795  50.2558648  16.6324465  49.5933894  56.1111835
  16.5759666  50.0502446  55.2719467  17.1852807  48.8324579  55.9334678
  20.4429271  45.3823626  56.9361955  20.1866205  44.9820262  57.7670162
  19.8182139  46.0967420  56.8112094  24.7541609  48.1219700  59.4433246
  24.1941167  48.1912889  60.2164808  24.1485112  47.9460684  58.7232742
  17.7113352  54.2806562  52.0408025  18.5458956  53.8487761  51.8585500
  17.5497695  54.1088576  52.9684919  17.3659244  50.7838676  53.4064364
  17.3108048  50.6182947  52.4652808  16.7405299  51.4914709  53.5626554
  10.6755370  40.2846785  52.9849683  10.6634039  41.2288625  53.1417954
  11.5678791  40.1016930  52.6909144  14.4907489  36.8789561  57.2395619
  13.7239885  36.3248048  57.3852302  14.9018194  36.9511430  58.1009771
  23.1487333  64.7503642  62.0724726  22.8105845  64.6344706  61.1845261
  24.0177102  64.3494807  62.0525733  20.8495613  63.5191889  51.4041667
  21.1021133  62.9973410  50.6425130  19.9120172  63.3558034  51.5068350
  25.8938896  62.5227667  59.2116410  26.6801985  62.1047090  58.8606827
  26.1577600  63.4273759  59.3798058  31.2947323  62.4602901  60.1149388
  32.0272495  61.8902117  60.3487218  30.5386678  62.0724501  60.5555894
  22.9123442  64.8830142  57.3112731  22.5481650  64.3560763  58.0225652
  23.7690558  64.4928611  57.1379216  28.8172743  56.1724475  64.5743997
  28.4856068  57.0419886  64.3505212  28.2218356  55.8560759  65.2538027
  22.5528929  59.9120042  52.3074079  22.7203332  60.7800278  52.6744550
  22.3626098  60.0747323  51.3835368  22.5318150  62.3677699  53.2920746
  22.4117775  62.8134750  54.1306226  21.8370739  62.7163017  52.7334284
  28.2303216  62.8399172  54.1201080  29.1421072  63.0726559  53.9448778
  27.7212863  63.4236217  53.5576159  25.5739191  59.0157208  62.3690941
  24.7123670  59.3138462  62.6607679  25.6001626  59.2327607  61.4371974
  21.3269647  63.6822551  55.5854312  22.0293690  64.1343595  56.0528238
  20.9950275  63.0406370  56.2134205  25.9155875  54.0194056  64.1915310
  25.5720144  54.9095697  64.1154421  26.2834837  53.8295713  63.3284896
  25.8806158  64.0102667  52.6987746  25.3652781  64.7807272  52.9376133
  25.6083466  63.3367803  53.3220807  23.4653269  58.8552368  57.7572984
  22.6094865  58.4659218  57.5778623  23.8780220  58.9344328  56.8972770
  24.9952415  56.3898711  62.1564544  24.4917211  56.3528846  61.3432349
  25.2883022  57.2991454  62.2161200  21.2395301  56.4737441  61.1630725
  22.1048298  56.2780249  60.8036615  21.3072810  56.2447792  62.0900082
  30.8540432  66.7635022  54.6340919  30.0769874  66.4246181  54.1896081
  31.5331913  66.7687645  53.9595884  25.6692461  61.8829759  54.5247527
  25.3642596  62.1975908  55.3757670  26.6222903  61.9611179  54.5674860
  18.8457620  58.7039649  58.5347092  19.4201372  58.4814830  57.8020285
  19.4328603  58.7728343  59.2875694  27.9037197  64.5913375  59.3411469
  28.4169079  65.2243367  59.8433179  28.5538421  63.9914571  58.9754829
  19.1727207  60.7344110  52.5542978  18.3364520  61.0718796  52.8752252
  19.0331977  60.5993089  51.6170115  21.1480288  55.5780897  57.2622162
  20.4944700  55.2629915  56.6378776  21.1060762  54.9556638  57.9881985
  24.3818028  62.0662831  61.5869809  23.4640590  62.2877778  61.4291497
  24.7978172  62.1409142  60.7281517  25.1653076  63.4654247  56.7172490
  25.9124895  63.9775644  56.4079612  25.4344666  63.1438299  57.5776883
  27.6131913  60.5011363  58.6991279  26.8754670  59.9888749  59.0301521
  27.8658687  60.0611745  57.8874556  27.7143540  53.2787615  59.2933048
  28.0202417  52.4184978  59.0058963  28.4396145  53.8705235  59.0932042
  21.9864620  63.5741408  59.8009239  22.0413230  62.6215244  59.7251716
  21.1755822  63.7300847  60.2850538  19.9256980  62.1918468  57.5599618
  19.1124846  62.4912638  57.9664810  20.4215974  61.7974157  58.2774100
  31.2528929  65.7778728  57.0963841  31.1146827  65.9680324  56.1685030
  30.8965148  66.5398111  57.5531892  16.5014122  63.2082335  55.3655598
  15.5711710  63.1466791  55.5825560  16.5971594  62.6858288  54.5692239
  16.4199671  59.7337148  57.9533840  16.6806489  60.6482482  57.8443000
  17.2416844  59.2661591  58.1030453  27.2567042  66.3605913  50.6319580
  26.6396212  65.6352741  50.5352633  26.7883530  67.1215273  50.2886654
  19.0465587  60.5791337  49.7540884  18.1695054  60.4580138  49.3903131
  19.5223341  59.7877415  49.5019773  25.5426164  58.7412257  59.6437610
  26.0394863  57.9882219  59.3238680  24.7713145  58.7776574  59.0780820
  22.1261132  60.8829640  59.3709295  21.7558920  60.3300680  60.0590200
  22.6220225  60.2787773  58.8184295  30.0128496  63.3401263  57.7526068
  30.4788948  64.1729255  57.6786370  30.4635996  62.8746245  58.4571326
  27.9845158  55.7081850  61.7916969  27.0708238  55.9386077  61.9599176
  28.4138260  55.7920294  62.6431001  13.7744281  62.1733192  55.1953790
  14.0697722  61.2643871  55.1420844  12.8732317  62.1520932  54.8734792
  15.5032123  59.8547290  55.3193115  15.1744829  58.9744669  55.1368221
  15.8571494  59.7994959  56.2069504  18.6173946  60.1420260  55.6868593
  18.9570019  60.6706181  54.9647201  19.0646067  60.4800666  56.4627159
  21.9633859  55.6106623  63.5898984  22.7859928  55.1367101  63.4677874
  22.2071922  56.3897107  64.0897670  20.6042093  58.6394881  53.8861886
  21.3250456  59.0176134  53.3825602  19.9807397  59.3583758  53.9896864
  24.7473216  59.3440030  54.8220218  24.9636830  60.2264668  54.5209046
  24.2667283  58.9526244  54.0925860  21.3468820  59.2928292  61.4471852
  21.3330389  58.3969385  61.1104150  22.0641248  59.2998955  62.0810138
  23.1994951  59.7265632  63.4924979  22.9412729  60.6482702  63.4909310
  22.6679991  59.3296066  64.1825444  20.7505716  58.1742672  56.7159422
  20.8721627  57.2459318  56.9150310  20.4607759  58.1881358  55.8037738
  23.6196907  55.8597582  59.8526142  23.6418604  55.9236915  58.8978122
  24.0364966  55.0202091  60.0466648  25.1685118  56.6585659  65.1961134
  25.6867062  57.3946685  64.8707622  24.8140251  56.9649652  66.0307893
  16.7484056  61.5190340  53.3122540  16.0553301  61.5934695  52.6562576
  16.5035808  60.7550683  53.8344057  25.4197712  53.0785941  60.7162030
  25.6999466  52.4109130  61.3422457  26.2048319  53.2715037  60.2036694
  23.6077979  63.5905748  49.6203109  24.5537084  63.4611956  49.6891527
  23.2292224  62.8520410  50.0972537  29.5799864  55.2561754  59.5830001
  29.3824685  54.9476842  60.4673333  30.1899569  55.9823393  59.7127931
  21.7920896  61.5155724  49.5557994  20.8852352  61.2188837  49.6320708
  22.0696877  61.2185542  48.6892281  23.4082962  56.0592614  55.7102236
  22.5983690  55.7139699  56.0857482  24.0967379  55.7500158  56.2989847
  25.3373510  55.1370661  57.3326532  25.8904549  55.5566114  57.9916556
  25.5743597  54.2106409  57.3749488  20.5619681  58.3742659  49.6969974
  21.4238845  58.6997558  49.9565791  20.7470025  57.5874155  49.1843039
  28.7152318  57.2471186  56.8405197  28.1350987  57.9055990  56.4583249
  28.4488250  56.4248530  56.4292614  27.1655884  56.6476243  59.0426517
  27.6655662  56.7592778  58.2340836  27.8091492  56.3437296  59.6827325
  27.4977196  59.4071276  55.8961545  26.6103051  59.6920927  55.6781740
  27.9131185  59.2465040  55.0488822  30.8491732  59.4317797  59.6115884
  31.6252122  59.9214250  59.8840501  30.1239866  59.8575851  60.0687754
  33.2864290  60.1445416  60.6689825  33.8808781  59.9041152  59.9583133
  33.3590874  59.4252547  61.2963361  27.4718219  64.9225812  56.1111835
  27.4153421  65.3794364  55.2719467  28.0246562  64.1616497  55.9334678
  31.2823025  60.7115544  56.9361955  31.0259959  60.3112180  57.7670162
  30.6575893  61.4259338  56.8112094  28.2052999  66.1130593  53.4064364
  28.1501802  65.9474865  52.4652808  27.5799054  66.8206626  53.5626554
  21.5149124  55.6138702  52.9849683  21.5027794  56.5580542  53.1417954
  22.4072546  55.4308848  52.6909144  25.3301244  52.2081479  57.2395619
  24.5633639  51.6539966  57.3852302  25.7411948  52.2803348  58.1009771
   4.6610119  11.1454501  48.8608508   5.2988529  11.0261248  48.1571848
   4.5430962  12.0935345  48.9196460   2.9086200  16.6188373  40.0981389
   2.2574180  17.2042453  39.7115403   3.7030563  17.1494568  40.1576426
   4.2151388   8.8705955  45.9361716   5.0014477   8.4525378  45.5852133
   4.4790092   9.7752047  46.1043365   4.3861465  14.3078805  40.6350373
   3.7507298  14.3813431  41.3471278   4.0558872  14.8972404  39.9569452
   9.6159815   8.8081188  46.8394695  10.3484987   8.2380405  47.0732524
   8.8599171   8.4202788  47.2801200   1.2335935  11.2308429  44.0358037
   0.8694142  10.7039050  44.7470959   2.0903051  10.8406898  43.8624523
   6.5515709   9.1877460  40.8446387   7.4633565   9.4204846  40.6694084
   6.0425356   9.7714504  40.2821465   5.1585291  14.1703278  48.2359968
   4.5294153  14.3348992  47.5336036   4.7710953  14.5844888  49.0070932
   9.0374523  15.1057716  45.5904332   8.3525561  15.4856617  45.0401365
   9.1218372  15.7153043  46.3236280   7.4071282  15.6289630  50.3622033
   8.2288726  15.2269818  50.0804714   7.4033685  15.5257865  51.3138149
  15.4977275  11.9728379  46.7107004  14.7440984  11.4035777  46.5551009
  15.6324817  11.9391043  47.6577639   0.8875904  16.8441781  42.3861724
   0.7521578  17.6893317  42.8146571   1.4285716  17.0461059  41.6227657
   4.2018650  10.3580954  39.4233052   3.6865273  11.1285559  39.6621440
   3.9295958   9.6846090  40.0466114   9.1752924  13.1113309  41.3586226
   8.3982367  12.7724468  40.9141388   9.8544405  13.1165932  40.6841191
   3.9904953   8.2308046  41.2492833   3.6855089   8.5454195  42.1002977
   4.9435395   8.3089466  41.2920166   2.4351385  14.3898270  42.8985787
   1.9072746  13.6551029  42.5859025   1.9338888  15.1672946  42.6525756
   7.4144231  12.5847290  48.0152834   6.7567905  13.2746551  48.1032962
   8.2184630  12.9743722  48.3586820   6.2249690  10.9391663  46.0656775
   6.7381571  11.5721655  46.5678485   6.8750914  10.3392858  45.7000135
   3.4872064  20.9175987  38.8217447   2.8133763  21.2207684  39.4302404
   3.8737886  21.7205067  38.4722904   3.4865568   9.8132534  43.4417796
   4.2337387  10.3253931  43.1324918   3.7557158   9.4916587  44.3022190
   1.7592218  12.3091075  40.4244751   0.8503438  12.0250108  40.5217220
   1.7887302  12.7290153  39.5648057   6.9911486  15.9197664  44.1935918
   6.5373813  15.0788574  44.2501109   6.3605453  16.5559063  44.5310698
   5.4344425  17.7574161  45.1285736   5.7267399  18.3179218  44.4098102
   5.9443046  18.0502722  45.8838895   1.4568306  13.8499818  37.7632829
   1.0187736  13.1335677  37.3038466   2.1978747  14.0775933  37.2017920
   9.5741421  12.1257015  43.8209148   9.4359320  12.3158611  42.8930337
   9.2177640  12.8876398  44.2777199   9.6010801  14.1933542  48.8320419
  10.0347307  14.1008832  49.6803473  10.3142381  14.1691043  48.1940435
   3.3338696  17.7935637  50.3653520   3.3875718  18.3626573  51.1331236
   2.4653477  17.9637522  50.0007557  10.4626350  14.2357243  51.3653305
  10.6562240  15.1403054  51.6112579  10.3626968  13.7764662  52.1991890
   1.6863279  21.0855659  41.0364526   1.8615035  20.6143703  41.8510148
   0.9996067  21.7121426  41.2645786   2.6420342  15.3628166  47.0827827
   2.3070175  15.3228936  47.9785477   2.1424288  14.6972882  46.6098237
   5.5779534  12.7084200  37.3564887   4.9608704  11.9831028  37.2597939
   5.1096022  13.4693560  37.0131961  11.7168413  10.7930910  48.0101208
  11.7058290  11.6755625  47.6395141  10.8485793  10.4402460  47.8155745
   3.2250910  19.9410979  52.3704049   3.9378882  20.5758443  52.2979950
   2.7340938  20.0374845  51.5544050   4.9468437  13.8462231  43.9421340
   4.0124715  13.9663694  43.7726045   5.1245105  12.9434698  43.6781350
   8.3340988   9.6879551  44.4771374   8.8001440  10.5207542  44.4031677
   8.7848488   9.2224532  45.1816633   6.4017219  16.0323372  41.4757526
   6.6777063  15.9179967  42.3851401   5.5321718  15.6340857  41.4369700
   3.0371283  20.2809723  45.1190340   3.2193678  19.4631379  45.5818092
   3.8604269  20.4977415  44.6815230   3.3713449  19.2077908  42.3805389
   3.9001215  18.6970362  41.7675551   3.6341668  18.8920438  43.2450922
   0.8674465  22.2936768  51.7385823   1.4192773  22.4568390  52.5034908
   1.2080659  22.8841206  51.0665848   4.0042852  20.2418744  48.7249505
   3.8793992  19.4408483  48.2160450   4.6621943  20.7364937  48.2363475
   6.0677761  18.0427764  50.3529055   5.1208096  17.9233115  50.2807382
   6.4160534  17.1550262  50.4355317   3.0724194  17.8380480  46.5533407
   2.9249156  16.9097187  46.7340977   3.8977688  17.8600571  46.0690483
   6.6758316  18.6609039  47.6398280   7.6004863  18.4551900  47.5022731
   6.5073619  18.4125440  48.5487622   6.4653632  19.1794706  42.9960372
   6.6390510  18.6141129  42.2434224   6.9582523  19.9795601  42.8139861
  12.3193023  11.9431129  44.6150671  12.7624169  11.1938454  44.2169795
  11.4419534  11.9341265  44.2324403   7.4528805  18.4961471  40.0957270
   8.1479709  19.1168163  40.3144584   7.7951955  17.6456822  40.3709648
   9.3520228  15.9461176  41.6244601   9.8771552  16.2848449  40.8993921
   9.2642580  15.0108191  41.4407735   1.0360888  22.0133159  45.9839854
   0.5965879  21.5209538  46.6772710   1.7869005  21.4706127  45.7431929
  10.6630206  15.8483488  54.4870549  10.3715014  16.2113468  55.3234010
  10.0502337  15.1350496  54.3083881  11.8625888  13.4136367  47.0073119
  12.6972779  13.8526171  47.1710679  11.9985017  12.9375021  46.1881365
   1.5443673  18.6023222  39.0032363   0.9717640  19.2213409  38.5502835
   2.1176467  19.1522584  39.5372285   4.7640933  18.8860372  40.1340946
   5.6971606  18.8205934  40.3373821   4.6764146  19.7216639  39.6755478
   7.3928950  18.2026243  37.0944893   7.3142581  17.8686106  37.9880651
   8.2138616  18.6948011  37.0936366  10.0907141  11.0687982  50.3021212
  10.0583461  10.1303983  50.4880896  10.7007764  11.1472019  49.5687037
  15.9083691  12.1303989  49.4427249  16.6387079  11.8689277  50.0034952
  15.2990636  11.3932711  49.4829317  13.9898988  10.2711851  50.0401700
  13.2632151  10.1367816  49.4318191  13.5746275  10.5788680  50.8458418
   9.1704224   5.7796084  46.3361191   9.9464614   6.2692537  46.6085808
   8.4452358   6.2054139  46.7933060  11.6076783   6.4923704  47.3935131
  12.2021273   6.2519440  46.6828440  11.6803366   5.7730834  48.0208668
   4.9632901  15.5194238  36.7154872   5.6668751  15.7244241  37.3312527
   4.2395550  16.0871000  36.9803955   5.7930712  11.2704099  42.8357142
   5.7365913  11.7272651  41.9964774   6.3459054  10.5094784  42.6579984
   9.6035517   7.0593831  43.6607261   9.3472452   6.6590467  44.4915469
   8.9788386   7.7737625  43.5357400  13.9147855   9.7989904  46.1678553
  13.3547413   9.8683094  46.9410115  13.3091359   9.6230889  45.4478049
   6.8719599  15.9576767  38.7653332   7.7065203  15.5257966  38.5830806
   6.7103942  15.7858781  39.6930226   6.5265491  12.4608881  40.1309671
   6.4714295  12.2953152  39.1898115   5.9011546  13.1684913  40.2871861
  12.3093580  26.4273846  48.7970033  11.9712092  26.3114911  47.9090568
  13.1783348  26.0265012  48.7771039   8.1680396  28.2809323  44.7866924
   7.6045261  28.1899260  44.0183212   8.0532791  27.4609227  45.2669417
  12.7913363  27.5808698  54.7556239  12.7802004  27.1861496  53.8836742
  12.9534003  26.8474771  55.3490010   5.7144828  29.7760515  47.6251144
   6.5066120  29.4351339  47.2097444   5.9541478  29.8855490  48.5453298
   7.6735582  29.0369428  40.4968523   8.4466458  28.4898415  40.3581399
   8.0260981  29.9013677  40.7082985   9.5120624  30.3645810  53.7035423
   9.2210490  31.2691441  53.5882089  10.1477609  30.4062338  54.4179492
  10.4376831  27.7422659  50.2936782  11.0340403  27.5178681  49.5793745
  10.4951803  27.0007404  50.8962230  10.0101859  25.1962094  38.1286973
  10.2627380  24.6743615  37.3670436   9.0726419  25.0328239  38.2313657
  15.0545142  24.1997872  45.9361716  15.8408232  23.7817295  45.5852133
  15.3183847  25.1043964  46.1043365   9.7298148  27.0990200  40.3311348
   9.6134406  26.4235103  40.9992432   9.8400408  26.6122574  39.5143501
  12.0729689  26.5600347  44.0358037  11.7087896  26.0330968  44.7470959
  12.9296805  26.1698816  43.8624523  17.9778990  17.8494680  51.2989303
  17.6462315  18.7190091  51.0750518  17.3824603  17.5330964  51.9783334
  11.7135176  21.5890247  39.0319386  11.8809578  22.4570483  39.3989857
  11.5232345  21.7517528  38.1080675  14.4710509  30.0507226  50.6985216
  14.1711232  30.9532264  50.5901023  14.1261569  29.7839409  51.5506369
   7.9222991  26.5021022  46.7321921   6.9973487  26.3697236  46.9399612
   8.1707404  27.2815242  47.2291863  17.8707653  22.5689766  48.3782654
  16.9624530  22.5005174  48.0841415  17.8195249  23.0461711  49.2064479
  11.6924397  24.0447904  40.0166053  11.5724022  24.4904955  40.8551533
  10.9976985  24.3933222  39.4579591   5.2831802  26.1454296  47.5665710
   5.4124183  26.3988775  48.4805121   4.6029253  26.7382004  47.2470365
   9.4531289  36.8151546  43.6656184   9.3755319  37.7659371  43.7444664
   8.8492933  36.4697418  44.3231110  11.9448519  23.9879411  56.3217551
  11.1681853  24.5473331  56.3120415  12.5839082  24.4736194  56.8432421
  19.7369299  20.7706204  50.1560527  19.0943680  21.0638737  49.5100322
  19.2324228  20.6559124  50.9613724  10.1994891  26.7964865  55.8835518
  10.9409576  27.3349909  55.6070341   9.4931877  27.4231153  56.0407070
  15.6750231  28.9394005  54.4807679  16.0833587  28.4976416  53.7362312
  14.9527492  28.3646633  54.7341872  12.0281301  23.8766612  51.8541236
  12.8742496  24.3006025  51.9975885  11.9679939  23.2200236  52.5479799
  15.1780746  21.5370980  53.5122410  14.9341678  22.2913041  52.9756686
  15.4540677  21.9156328  54.3469657  14.7345438  20.6927413  49.0936248
  13.8729917  20.9908667  49.3852985  14.7607873  20.9097812  48.1617280
   8.4431088  28.7841085  48.4389817   9.0132445  29.2128354  47.8007301
   9.0339200  28.5023670  49.1374002  10.4875893  25.3592756  42.3099618
  11.1899937  25.8113800  42.7773545  10.1556522  24.7176575  42.9379512
   8.9356255  23.9504513  56.6850828   8.3054915  24.6320794  56.9186225
   8.8292343  23.8387594  55.7403966   4.2301227  23.6176309  47.6116752
   3.4400281  23.8733837  47.1356863   4.7212475  24.4324647  47.7168793
   6.1815973  23.9820888  44.5700229   5.3847136  24.0939582  45.0883724
   5.9541565  24.3207540  43.7041119  12.0121640  30.5065591  52.5182743
  12.0766073  30.9685999  53.3540915  11.3032564  29.8762956  52.6465053
   2.5138930  23.8706799  50.0431743   2.7646969  24.7553809  50.3089319
   3.0498479  23.6911401  49.2706835   5.1799055  29.6909137  42.9589649
   5.6923576  30.4852387  43.1095213   5.8321768  28.9935427  42.8923250
   6.9893940  32.8074893  45.0412402   7.1660568  33.7292858  44.8533386
   7.7850774  32.4933312  45.4706782  11.1304959  19.6683158  56.6396335
  11.8714672  20.2690311  56.5600798  11.3622881  18.9260796  56.0814378
   6.2746297  24.8539525  54.9174565   6.1599812  23.9524782  55.2181664
   5.4190814  25.1003222  54.5659382  13.3538134  32.7957265  56.5162066
  12.9101989  32.0093644  56.1982970  14.0155348  32.9836416  55.8505957
   8.1125256  34.3253067  51.0422744   8.6632681  34.1970130  50.2699738
   7.2736731  34.6247956  50.6917637  15.4519372  33.0760065  54.5443467
  15.4337848  33.8968946  54.0523736  16.3739293  32.9514140  54.7693608
  11.9092427  30.5904195  55.3866975  12.4420763  29.8292483  55.1566283
  11.3806508  30.2977847  56.1291130  15.0762122  15.6964261  50.9160617
  14.7326391  16.5865902  50.8399728  15.4441084  15.5065918  50.0530202
   3.1447972  28.0197791  43.7349219   3.9823194  28.4294800  43.5182927
   3.3226240  27.0797233  43.7049413  12.6259515  20.5322573  44.4818291
  11.7701112  20.1429423  44.3023929  13.0386467  20.6114533  43.6218076
  14.1558662  18.0668916  48.8809850  13.6523458  18.0299051  48.0677656
  14.4489269  18.9761659  48.9406507  10.4001548  18.1507646  47.8876032
  11.2654545  17.9550454  47.5281922  10.4679057  17.9217997  48.8145389
  14.8298707  23.5599964  41.2492833  14.5248843  23.8746113  42.1002977
  15.7829150  23.6381384  41.2920166   8.0063867  20.3809854  45.2592399
   8.5807619  20.1585035  44.5265592   8.5934849  20.4498548  46.0121000
   8.3333454  22.4114315  39.2788284   7.4970766  22.7489001  39.5997559
   8.1938224  22.2763294  38.3415421  10.3086535  17.2551102  43.9867468
   9.6550947  16.9400120  43.3624083  10.2667009  16.6326843  44.7127291
  11.4197739  27.5370398  35.9020760  10.5124801  27.3059651  36.1011909
  11.9168771  26.7408017  36.0894742  13.5424275  23.7433036  48.3115116
  12.6246836  23.9647983  48.1536804  13.9584419  23.8179346  47.4526823
  14.3259323  25.1424452  43.4417796  15.0731142  25.6545849  43.1324918
  14.5950912  24.8208504  44.3022190  16.7738160  22.1781568  45.4236586
  16.0360917  21.6658954  45.7546828  17.0264933  21.7381950  44.6119862
  16.8749787  14.9557820  46.0178355  17.1808664  14.0955183  45.7304270
  17.6002392  15.5475440  45.8177349   3.1674143  25.3588506  44.4059953
   2.9698543  24.7657867  43.6811019   2.6120807  25.0540717  45.1235892
  11.1470867  25.2511613  46.5254546  11.2019477  24.2985449  46.4497022
  10.3362069  25.4071052  47.0095844  12.2962061  29.1791736  37.7632829
  11.8581491  28.4627595  37.3038466  13.0372502  29.4067851  37.2017920
   9.0863227  23.8688673  44.2844925   8.2731092  24.1682843  44.6910117
   9.5822221  23.4744361  45.0019407  14.6837439  24.3330497  53.1159819
  15.0386826  24.5601970  53.9754284  15.3309570  24.6648874  52.4937074
   8.5777302  21.4407028  49.9006160   9.2176681  21.2995787  49.2029123
   7.7454832  21.1541542  49.5244762  14.1732450  33.1227554  50.3653520
  14.2269472  33.6918491  51.1331236  13.3047231  33.2929439  50.0007557
   5.6620369  24.8852540  42.0900905   4.7317957  24.8236996  42.3070867
   5.7577841  24.3628493  41.2937546   5.5805918  21.4107353  44.6779146
   5.8412735  22.3252686  44.5688307   6.4023090  20.9431796  44.8275759
   7.0530843  22.8245110  51.8477971   7.7253897  22.6162473  51.1990620
   6.2260630  22.6267196  51.4083203  12.9556415  19.4507051  53.8643632
  12.3084330  20.1497001  53.7708108  13.7257431  19.8843195  54.2319880
  16.3635213  29.7155903  56.9394185  16.2120720  29.4866455  56.0224269
  16.3539893  30.6726505  56.9525530  13.1320550  27.2887816  51.9240452
  14.0612610  27.4398976  51.7509419  12.7111580  27.3771837  51.0689098
  11.9308882  31.3138481  49.6938989  11.7919967  30.9457265  50.5664927
  11.1423478  31.8286120  49.5222947  12.5257034  36.4147577  41.0364526
  12.7008789  35.9435620  41.8510148  11.8389822  37.0413343  41.2645786
   7.4558341  26.0987713  52.6080408   7.3178139  25.3667952  53.2091947
   8.3663264  26.0096613  52.3264596  10.0840641  25.8107673  52.0964088
  10.7940260  25.1700865  52.0550706  10.0409949  26.0620568  53.0190269
  18.0727420  32.7475026  55.0170667  18.0139966  32.0634246  54.3501250
  18.4746938  33.4894016  54.5651293   8.7969575  22.7972891  53.9159727
   8.2606932  22.3463629  54.5681324   8.2086284  22.9318799  53.1730192
   7.0918119  39.5636940  47.8104386   7.3314717  40.1955464  48.4883405
   6.2487315  39.2124980  48.0969745   8.2071834  22.2561542  36.4786191
   7.3301301  22.1350343  36.1148438   8.6829587  21.4647620  36.2265080
  18.0744827  30.7114610  53.2484647  17.1871606  30.3740532  53.3711046
  18.6443378  29.9797641  53.4853412   4.5308697  21.9328898  51.0012722
   4.4466885  21.3254568  50.2663132   3.7091403  22.4237917  51.0022218
  11.6045981  35.3716062  50.2145890  11.5316152  36.1771034  50.7265194
  11.1623374  35.5708028  49.3893911  14.7032410  20.4182462  46.3682917
  15.2001110  19.6652424  46.0483987  13.9319392  20.4546778  45.8026126
  14.0644664  35.2702896  52.3704049  14.7772636  35.9050361  52.2979950
  13.5734693  35.3666762  51.5544050  11.2867379  22.5599845  46.0954601
  10.9165167  22.0070885  46.7835507  11.7826472  21.9557978  45.5429601
   9.1156578  33.0197340  53.1909619   9.8166037  33.6533823  53.3439014
   8.6451693  33.3612071  52.4305259  17.1451405  17.3852055  48.5162276
  16.2314485  17.6156282  48.6844483  17.5744507  17.4690499  49.3676308
  16.9157864  25.5741947  51.0162170  16.2629314  25.8217855  50.3614623
  17.2938244  24.7606085  50.6824647  12.9645437  26.3161758  57.5028207
  12.2886074  26.2155888  58.1730582  13.7873071  26.1600972  57.9664204
   4.7124296  32.5533695  50.1240722   5.2977733  31.8077383  50.2568626
   4.5149134  32.8637652  51.0077386   7.5662951  35.5884942  45.1403164
   6.8973326  36.0731070  44.6567205   7.4275821  35.8354163  46.0546543
  11.7068220  37.6228686  51.7385823  12.2586528  37.7860307  52.5034908
  12.0474413  38.2133124  51.0665848   6.6832713  19.9703836  52.3407708
   6.7474039  20.8318666  51.9285105   6.6199833  19.3577837  51.6080066
   6.1584985  22.0426968  55.9880742   6.7857024  21.6604045  56.6018266
   5.3012904  21.8241170  56.3536434  16.5579094  32.4489943  57.5934477
  17.1018998  33.0619902  57.0989432  15.9765939  33.0069522  58.1101490
   2.9350528  23.8503397  41.9199097   3.2303969  22.9414076  41.8666150
   2.0338564  23.8291137  41.5980099  14.8436607  35.5710661  48.7249505
  14.7187746  34.7700401  48.2160450  15.5015698  36.0656855  48.2363475
   6.4644775  21.9259394  47.9026645   5.7431361  22.5395362  47.7634119
   7.2538031  22.4617159  47.8243291  16.9071515  33.3719681  50.3529055
  15.9601851  33.2525033  50.2807382  17.2554288  32.4842179  50.4355317
   9.2671089  19.2613820  54.1767297   9.7905490  19.5076117  54.9393606
   9.0483422  20.0933855  53.7570434   4.6638370  21.5317495  42.0438422
   4.3351076  20.6514874  41.8613528   5.0177740  21.4765164  42.9314811
   7.7780193  21.8190465  42.4113899   8.1176265  22.3476386  41.6892508
   8.2252313  22.1570871  43.1872466  17.5152070  33.9900956  47.6398280
  18.4398618  33.7843818  47.5022731  17.3467374  33.7417357  48.5487622
  10.4723634  20.2027515  51.8616968  10.1320454  19.4035328  52.2637647
   9.7662640  20.5029226  51.2893801  11.1240105  17.2876828  50.3144291
  11.9466175  16.8137306  50.1923181  11.3678169  18.0667312  50.8142977
   9.7648340  20.3165086  40.6107192  10.4856702  20.6946339  40.1070909
   9.1413644  21.0353963  40.7142170  13.9079463  21.0210235  41.5465525
  14.1243077  21.9034873  41.2454353  13.4273530  20.6296449  40.8171167
   8.6478684  23.9795948  48.1236269   8.5023265  24.2936252  49.0160551
   8.1703888  24.5980849  47.5707168  10.5075067  20.9698496  48.1717159
  10.4936636  20.0739590  47.8349457  11.2247495  20.9769160  48.8055445
  12.3601198  21.4035837  50.2170286  12.1018976  22.3252907  50.2154617
  11.8286238  21.0066271  50.9070750   3.1224346  26.5201293  51.0623930
   2.5777814  27.2961101  51.1944205   4.0003696  26.8672097  50.9043052
   9.9111963  19.8512877  43.4404729  10.0327874  18.9229523  43.6395616
   9.6214005  19.8651563  42.5283044  12.7803153  17.5367787  46.5771449
  12.8024850  17.6007120  45.6223428  13.1971212  16.6972296  46.7711955
   3.9090368  25.6471189  53.9554087   3.1672104  25.7953824  54.5418718
   3.5883113  25.9079455  53.0920837  11.8534031  35.1887167  53.7534477
  12.1621157  34.9436314  54.6257177  12.6509513  35.3933806  53.2653347
   4.3546982  33.5336618  45.9864482   5.1805002  33.2340390  45.6063125
   4.0041034  32.7644240  46.4354270   9.3228515  32.8863086  48.0562155
   8.7008524  32.2233791  47.7564383   9.9933382  32.9124218  47.3735803
   2.5555587  31.4522944  46.9453415   1.7187495  31.0245119  46.7637417
   2.5279232  31.6455388  47.8824207   9.3953043  21.3644874  57.6494661
   9.4441198  22.2406997  57.2672431   9.9375557  20.8222267  57.0766305
  19.8807888  31.9085997  56.9295799  19.0903432  31.8910136  56.3900298
  19.6441243  32.4474291  57.6844835   8.8842022  31.4367009  41.5320616
   9.0330142  32.1202474  40.8787289   9.6908465  31.4172099  42.0470072
  17.2909526  24.7409392  55.5587834  18.1919388  24.6015857  55.2671832
  17.3657500  24.9063847  56.4986011  11.6252331  22.1176247  54.4041020
  10.7555640  22.4109813  54.1323609  11.8611811  22.7016692  55.1248284
   6.6394655  27.4632187  42.5381685   6.3940697  26.5594517  42.7361895
   6.8090570  27.4649338  41.5961163  14.3291365  18.3355863  51.9206440
  14.8473309  19.0716890  51.5952929  13.9746498  18.6419857  52.7553200
   5.9090303  23.1960545  40.0367846   5.2159547  23.2704900  39.3807882
   5.6642054  22.4320888  40.5589363  14.5803959  14.7556146  47.4407337
  14.8605713  14.0879335  48.0667764  15.3654566  14.9485242  46.9282001
  18.4512817  23.1773780  51.1878912  19.4030240  23.2771878  51.2091136
  18.2816268  22.3852049  51.6976997  16.4727197  20.2629363  51.3738313
  15.8777129  20.5434376  50.6784802  16.1876894  20.7523264  52.1455054
  12.7684226  25.2675953  36.3448416  13.7143331  25.1382161  36.4136834
  12.3898471  24.5290615  36.8217844  18.7406111  16.9331959  46.3075308
  18.5430932  16.6247047  47.1918640  19.3505816  17.6593598  46.4373238
  12.6522919  29.3193699  57.8049073  13.5725928  29.4972298  57.9989119
  12.6172502  28.3749744  57.6528772  10.9527143  23.1925929  36.2803301
  10.0458599  22.8959042  36.3566015  11.2303124  22.8955747  35.4137587
   1.8705084  24.5132292  46.7302348   1.5507868  23.6597601  46.4376722
   1.3238512  24.7280871  47.4860315   5.6484991  27.2294733  50.4471854
   5.8671001  28.1611841  50.4659888   6.0610765  26.8702708  51.2326658
  12.5689209  17.7362819  42.4347542  11.7589937  17.3909904  42.8102788
  13.2573626  17.4270362  43.0235154  14.4979757  16.8140866  44.0571839
  15.0510796  17.2336319  44.7161862  14.7349844  15.8876614  44.0994795
   9.7225928  20.0512864  36.4215280  10.5845092  20.3767763  36.6811098
   9.9076272  19.2644360  35.9088346   1.7393344  28.1335204  48.6995469
   1.0456815  27.7189157  48.1865424   2.4866335  28.1755740  48.1028888
  17.8758564  18.9241391  43.5650503  17.2957233  19.5826195  43.1828556
  17.6094497  18.1018735  43.1537921  16.3262131  18.3246448  45.7671824
  16.8261909  18.4362983  44.9586142  16.9697739  18.0207501  46.4072632
  10.3844127  26.2325078  58.6539665   9.9011208  27.0325438  58.8603554
  10.4705066  26.2433023  57.7007109   3.6530086  28.0653458  46.5761484
   3.6300774  28.1641145  45.6243367   3.9630723  28.9118608  46.8978650
   6.3117464  30.1229613  50.6908098   7.2660718  30.0913555  50.6238030
   6.1129988  29.6620236  51.5058324   6.9016846  28.6930729  53.2578896
   7.7209735  29.1874807  53.2813733   7.1753654  27.7762697  53.2296464
  16.6583442  21.0841481  42.6206852  15.7709297  21.3691132  42.4027046
  17.0737431  20.9235244  41.7734128  20.0097978  21.1088002  46.3361191
  20.7858369  21.5984455  46.6085808  19.2846113  21.5346056  46.7933060
   4.6667693  35.6649232  47.7078296   4.5322161  34.9049633  47.1416294
   4.2499755  36.3890132  47.2407085   7.8236819  36.5618549  47.9196739
   7.7069203  37.5063982  47.8175429   7.0029265  36.2592111  48.3082538
   2.1551760  23.0268863  53.9571093   2.8010624  22.5167817  54.4458318
   1.9468911  23.7637544  54.5314518  14.6805153  30.0949710  59.4563234
  15.5496312  30.2690362  59.0949869  14.2011904  30.9144127  59.3338963
  10.6755371  17.2908907  39.7094989  10.6634041  18.2350747  39.8663260
  11.5678793  17.1079053  39.4154451   8.8491333  37.2146811  51.1352667
   9.7518579  37.2470421  51.4519162   8.6228703  36.2847262  51.1499003
  10.6044935  35.9677798  47.7962746   9.6540566  35.9679659  47.6827118
  10.9077421  35.2210532  47.2798781  14.4907490  13.8851684  43.9640926
  13.7239886  13.3310171  44.1097608  14.9018195  13.9573553  44.8255078
  24.5873709  47.2772208  40.0981389  23.9361689  47.8626289  39.7115403
  25.3818072  47.8078403  40.1576426  20.3514379  45.6937728  53.7035423
  20.0604245  46.5983359  53.5882089  20.9871363  45.7354255  54.4179492
  22.7842273  39.3171329  56.3217551  22.0075607  39.8765249  56.3120415
  23.4232836  39.8028112  56.8432421  21.0388646  42.1256782  55.8835518
  21.7803330  42.6641826  55.6070341  20.3325631  42.7523071  56.0407070
  19.7750009  39.2796431  56.6850828  19.1448670  39.9612711  56.9186225
  19.6686097  39.1679512  55.7403966  19.0530752  33.5817196  59.0476079
  18.6597698  33.0283395  59.7223723  19.8696892  33.8927775  59.4382596
  17.1140051  40.1831443  54.9174565  16.9993566  39.2816700  55.2181664
  16.2584569  40.4295139  54.5659382  24.1931889  48.1249183  56.5162066
  23.7495743  47.3385562  56.1982970  24.8549102  48.3128334  55.8505957
  18.9519010  49.6544985  51.0422744  19.5026435  49.5262048  50.2699738
  18.1130486  49.9539874  50.6917637  22.7486181  45.9196112  55.3866975
  23.2814518  45.1584401  55.1566283  22.2200262  45.6269764  56.1291130
  25.1659573  51.5759822  38.8217447  24.4921272  51.8791519  39.4302404
  25.5525395  52.3788903  38.4722904  21.9864621  40.5803531  46.5254546
  22.0413231  39.6277367  46.4497022  21.1755823  40.7362970  47.0095844
  25.5231193  39.6622415  53.1159819  25.8780581  39.8893888  53.9754284
  26.1703324  39.9940792  52.4937074  19.4171056  36.7698946  49.9006160
  20.0570435  36.6287705  49.2029123  18.5848587  36.4833459  49.5244762
  17.8924598  38.1537028  51.8477971  18.5647651  37.9454390  51.1990620
  17.0654384  37.9559114  51.4083203  32.1413859  44.8941078  51.3653305
  32.3349749  45.7986889  51.6112579  32.0414477  44.4348497  52.1991890
  19.6363330  38.1264808  53.9159727  19.1000687  37.6755547  54.5681324
  19.0480038  38.2610717  53.1730192  17.9311873  54.8928858  47.8104386
  18.1708472  55.5247382  48.4883405  17.0881070  54.5416898  48.0969745
  10.5667729  42.3730619  46.5727698  11.2538769  42.0592349  45.9848713
  10.4115858  43.2771984  46.2994950  15.3702451  37.2620816  51.0012722
  15.2860640  36.6546486  50.2663132  14.5485157  37.7529834  51.0022218
  22.4439735  50.7007980  50.2145890  22.3709907  51.5062951  50.7265194
  22.0017128  50.8999946  49.3893911  24.9038419  50.5994814  52.3704049
  25.6166391  51.2342279  52.2979950  24.4128447  50.6958680  51.5544050
  19.9550332  48.3489257  53.1909619  20.6559792  48.9825740  53.3439014
  19.4845447  48.6903989  52.4305259  27.7551618  40.9033865  51.0162170
  27.1023068  41.1509772  50.3614623  28.1331998  40.0898003  50.6824647
  23.8039191  41.6453676  57.5028207  23.1279828  41.5447805  58.1730582
  24.6266825  41.4892890  57.9664204  15.5518050  47.8825613  50.1240722
  16.1371487  47.1369300  50.2568626  15.3542889  48.1929569  51.0077386
  18.4056705  50.9176860  45.1403164  17.7367081  51.4022988  44.6567205
  18.2669575  51.1646080  46.0546543  10.1435705  40.4531213  48.8445165
  10.1819805  39.9194803  49.6382283   9.6375998  39.9266418  48.2256142
  22.5461974  52.9520603  51.7385823  23.0980282  53.1152225  52.5034908
  22.8868168  53.5425041  51.0665848  17.5226467  35.2995753  52.3407708
  17.5867794  36.1610584  51.9285105  17.4593588  34.6869755  51.6080066
  16.9978740  37.3718886  55.9880742  17.6250779  36.9895963  56.6018266
  16.1406659  37.1533088  56.3536434  27.3972848  47.7781861  57.5934477
  27.9412752  48.3911819  57.0989432  26.8159693  48.3361439  58.1101490
  17.3038530  37.2551311  47.9026645  16.5825115  37.8687279  47.7634119
  18.0931785  37.7909076  47.8243291  13.9618101  41.8493211  51.0623930
  13.4171569  42.6253019  51.1944205  14.8397451  42.1964015  50.9043052
  14.7484123  40.9763107  53.9554087  14.0065859  41.1245742  54.5418718
  14.4276867  41.2371372  53.0920837  22.6927785  50.5179085  53.7534477
  23.0014912  50.2728232  54.6257177  23.4903267  50.7225724  53.2653347
  22.7148397  52.6716995  45.9839854  22.2753388  52.1793373  46.6772710
  23.4656514  52.1289962  45.7431929  15.1940736  48.8628536  45.9864482
  16.0198756  48.5632307  45.6063125  14.8434788  48.0936158  46.4354270
  13.3949341  46.7814862  46.9453415  12.5581250  46.3537036  46.7637417
  13.3672987  46.9747305  47.8824207  20.2346797  36.6936792  57.6494661
  20.2834953  37.5698915  57.2672431  20.7769311  36.1514185  57.0766305
  30.7201643  47.2377915  56.9295799  29.9297186  47.2202054  56.3900298
  30.4834997  47.7766209  57.6844835  22.4646086  37.4468164  54.4041020
  21.5949395  37.7401730  54.1323609  22.7005566  38.0308609  55.1248284
  26.4428442  49.5444208  40.1340946  27.3759115  49.4789769  40.3373821
  26.3551655  50.3800475  39.6755478  29.0716458  48.8610078  37.0944893
  28.9930090  48.5269942  37.9880651  29.8926125  49.3531846  37.0936366
  23.4916673  44.6485616  57.8049073  24.4119683  44.8264215  57.9989119
  23.4566256  43.7041662  57.6528772  21.3606611  38.1319857  59.8374603
  21.2603338  39.0814214  59.7686694  21.1428153  37.8038096  58.9650673
  12.5787098  43.4627122  48.6995469  11.8850570  43.0481074  48.1865424
  13.3260089  43.5047658  48.1028888  21.2237881  41.5616996  58.6539665
  20.7404963  42.3617356  58.8603554  21.3098820  41.5724941  57.7007109
  17.1511218  45.4521530  50.6908098  18.1054472  45.4205473  50.6238030
  16.9523742  44.9912154  51.5058324  17.7410601  44.0222646  53.2578896
  18.5603490  44.5166725  53.2813733  18.0147408  43.1054615  53.2296464
  15.5061447  50.9941150  47.7078296  15.3715915  50.2341551  47.1416294
  15.0893510  51.7182050  47.2407085  18.6630573  51.8910467  47.9196739
  18.5462957  52.8355899  47.8175429  17.8423019  51.5884028  48.3082538
  12.9945515  38.3560780  53.9571093  13.6404378  37.8459734  54.4458318
  12.7862666  39.0929462  54.5314518  25.5198907  45.4241628  59.4563234
  26.3890067  45.5982280  59.0949869  25.0405659  46.2436045  59.3338963
  19.6885087  52.5438729  51.1352667  20.5912334  52.5762339  51.4519162
  19.4622457  51.6139180  51.1499003  21.4438689  51.2969715  47.7962746
  20.4934320  51.2971577  47.6827118  21.7471175  50.5502450  47.2798781
  17.3343006  35.5028397  58.0546107  18.1974467  35.1465202  58.2649432
  16.7608417  35.1642292  58.7421512  37.1791383  57.1330254  48.8608508
  37.8169793  57.0137001  48.1571848  37.0612226  58.0811098  48.9196460
  33.9881089  57.0857682  48.7970033  33.6499601  56.9698747  47.9090568
  34.8570857  56.6848847  48.7771039  29.8467905  58.9393158  44.7866924
  29.2832770  58.8483095  44.0183212  29.7320300  58.1193063  45.2669417
  34.4700872  58.2392534  54.7556239  34.4589513  57.8445332  53.8836742
  34.6321512  57.5058606  55.3490010  27.3932337  60.4344350  47.6251144
  28.1853629  60.0935174  47.2097444  27.6328987  60.5439325  48.5453298
  35.4267463  62.6064126  40.0981389  34.7755443  63.1918206  39.7115403
  36.2211826  63.1370321  40.1576426  29.3523091  59.6953263  40.4968523
  30.1253967  59.1482250  40.3581399  29.7048489  60.5597512  40.7082985
  31.1908133  61.0229645  53.7035423  30.8997999  61.9275276  53.5882089
  31.8265118  61.0646173  54.4179492  32.1164340  58.4006494  50.2936782
  32.7127912  58.1762516  49.5793745  32.1739312  57.6591239  50.8962230
  36.9042729  60.2954558  40.6350373  36.2688562  60.3689184  41.3471278
  36.5740135  60.8848157  39.9569452  42.1341078  54.7956941  46.8394695
  42.8666250  54.2256158  47.0732524  41.3780434  54.4078541  47.2801200
  31.4085657  57.7574035  40.3311348  31.2921915  57.0818939  40.9992432
  31.5187917  57.2706409  39.5143501  33.7517198  57.2184182  44.0358037
  33.3875405  56.6914803  44.7470959  34.6084314  56.8282651  43.8624523
  39.6566499  48.5078515  51.2989303  39.3249824  49.3773926  51.0750518
  39.0612112  48.1914799  51.9783334  36.1498018  60.7091061  50.6985216
  35.8498741  61.6116100  50.5901023  35.8049078  60.4423244  51.5506369
  29.6010500  57.1604858  46.7321921  28.6760996  57.0281072  46.9399612
  29.8494913  57.9399077  47.2291863  26.9619311  56.8038131  47.5665710
  27.0911692  57.0572610  48.4805121  26.2816762  57.3965839  47.2470365
  31.1318798  67.4735381  43.6656184  31.0542828  68.4243206  43.7444664
  30.5280442  67.1281254  44.3231110  33.6236028  54.6463247  56.3217551
  32.8469362  55.2057167  56.3120415  34.2626591  55.1320030  56.8432421
  41.4156808  51.4290039  50.1560527  40.7731189  51.7222573  49.5100322
  40.9111737  51.3142960  50.9613724  39.0696972  55.1753213  40.8446387
  39.9814828  55.4080599  40.6694084  38.5606619  55.7590257  40.2821465
  31.8782400  57.4548700  55.8835518  32.6197085  57.9933744  55.6070341
  31.1719386  58.0814989  56.0407070  37.3537740  59.5977840  54.4807679
  37.7621096  59.1560251  53.7362312  36.6315001  59.0230468  54.7341872
  33.7068810  54.5350447  51.8541236  34.5530005  54.9589861  51.9975885
  33.6467448  53.8784072  52.5479799  37.6766554  60.1579031  48.2359968
  37.0475417  60.3224745  47.5336036  37.2892217  60.5720641  49.0070932
  41.5555786  61.0933469  45.5904332  40.8706824  61.4732370  45.0401365
  41.6399636  61.7028796  46.3236280  36.8568255  52.1954816  53.5122410
  36.6129187  52.9496876  52.9756686  37.1328186  52.5740163  54.3469657
  38.8106718  58.7393428  52.1899675  39.0223613  59.3825188  51.5134057
  38.7636466  57.9055745  51.7221606  33.2294516  59.8953439  45.5010053
  33.6932862  60.1741142  44.7114676  32.9651314  58.9936884  45.3183144
  30.1218597  59.4424921  48.4389817  30.6919954  59.8712189  47.8007301
  30.7126709  59.1607505  49.1374002  32.1663402  56.0176592  42.3099618
  32.8687446  56.4697635  42.7773545  31.8344031  55.3760410  42.9379512
  30.6143764  54.6088348  56.6850828  29.9842424  55.2904629  56.9186225
  30.5079852  54.4971430  55.7403966  25.9088736  54.2760144  47.6116752
  25.1187790  54.5317673  47.1356863  26.3999984  55.0908482  47.7168793
  39.9252546  61.6165383  50.3622033  40.7469990  61.2145571  50.0804714
  39.9214949  61.5133618  51.3138149  33.6909149  61.1649427  52.5182743
  33.7553582  61.6269834  53.3540915  32.9820073  60.5346792  52.6465053
  24.1926439  54.5290635  50.0431743  24.4434478  55.4137645  50.3089319
  24.7285988  54.3495236  49.2706835  48.0158539  57.9604132  46.7107004
  47.2622247  57.3911530  46.5551009  48.1506080  57.9266796  47.6577639
  33.4057167  62.8317534  42.3861724  33.2702842  63.6769070  42.8146571
  33.9466979  63.0336812  41.6227657  29.8924507  48.9109114  59.0476079
  29.4991452  48.3575313  59.7223723  30.7090647  49.2219693  59.4382596
  26.8586564  60.3492972  42.9589649  27.3711085  61.1436222  43.1095213
  27.5109277  59.6519263  42.8923250  28.6681449  63.4658729  45.0412402
  28.8448077  64.3876693  44.8533386  29.4638283  63.1517148  45.4706782
  32.8092468  50.3266993  56.6396335  33.5502181  50.9274146  56.5600798
  33.0410390  49.5844631  56.0814378  27.9533806  55.5123360  54.9174565
  27.8387321  54.6108618  55.2181664  27.0978323  55.7587057  54.5659382
  35.0325643  63.4541101  56.5162066  34.5889498  62.6677479  56.1982970
  35.6942857  63.6420251  55.8505957  29.7912765  64.9836902  51.0422744
  30.3420190  64.8553966  50.2699738  28.9524240  65.2831791  50.6917637
  37.1306881  63.7343901  54.5443467  37.1125357  64.5552782  54.0523736
  38.0526801  63.6097976  54.7693608  33.5879936  61.2488030  55.3866975
  34.1208272  60.4876318  55.1566283  33.0594017  60.9561682  56.1291130
  36.7549631  46.3548096  50.9160617  36.4113900  47.2449738  50.8399728
  37.1228593  46.1649754  50.0530202  24.8235481  58.6781627  43.7349219
  25.6610703  59.0878635  43.5182927  25.0013749  57.7381069  43.7049413
  36.7199913  56.3456707  39.4233052  36.2046537  57.1161312  39.6621440
  36.4477222  55.6721843  40.0466114  41.6934187  59.0989062  41.3586226
  40.9163630  58.7600221  40.9141388  42.3725668  59.1041685  40.6841191
  36.5086216  54.2183799  41.2492833  36.2036352  54.5329948  42.1002977
  37.4616659  54.2965219  41.2920166  34.9532648  60.3774023  42.8985787
  34.4254010  59.6426782  42.5859025  34.4520151  61.1548699  42.6525756
  39.9325494  58.5723043  48.0152834  39.2749169  59.2622304  48.1032962
  40.7365894  58.9619475  48.3586820  38.7430953  56.9267416  46.0656775
  39.2562835  57.5597408  46.5678485  39.3932177  56.3268611  45.7000135
  33.0985248  58.1954233  35.9020760  32.1912310  57.9643486  36.1011909
  33.5956280  57.3991852  36.0894742  36.0053327  66.9051740  38.8217447
  35.3315026  67.2083437  39.4302404  36.3919149  67.7080820  38.4722904
  35.2211784  54.4016871  48.3115116  34.3034345  54.6231818  48.1536804
  35.6371928  54.4763182  47.4526823  36.0046832  55.8008287  43.4417796
  36.7518651  56.3129684  43.1324918  36.2738421  55.4792340  44.3022190
  34.2773482  58.2966828  40.4244751  33.3684701  58.0125861  40.5217220
  34.3068566  58.7165906  39.5648057  39.5092749  61.9073417  44.1935918
  39.0555076  61.0664327  44.2501109  38.8786716  62.5434816  44.5310698
  37.9525689  63.7449914  45.1285736  38.2448663  64.3054971  44.4098102
  38.4624309  64.0378475  45.8838895  24.8461652  56.0172342  44.4059953
  24.6486052  55.4241703  43.6811019  24.2908316  55.7124552  45.1235892
  32.8258376  55.9095448  46.5254546  32.8806986  54.9569285  46.4497022
  32.0149578  56.0654887  47.0095844  33.9749570  59.8375571  37.7632829
  33.5369000  59.1211430  37.3038466  34.7160011  60.0651686  37.2017920
  30.7650736  54.5272508  44.2844925  29.9518601  54.8266679  44.6910117
  31.2609730  54.1328197  45.0019407  32.9159314  64.5230265  46.2179189
  32.8735493  64.7491111  45.2887721  33.8322013  64.2893640  46.3664991
  36.3624948  54.9914333  53.1159819  36.7174335  55.2185806  53.9754284
  37.0097079  55.3232709  52.4937074  42.0922684  58.1132768  43.8209148
  41.9540583  58.3034364  42.8930337  41.7358903  58.8752151  44.2777199
  42.1192064  60.1809295  48.8320419  42.5528571  60.0884585  49.6803473
  42.8323645  60.1566796  48.1940435  31.0325115  61.3993294  46.0141152
  31.8265713  60.9043614  45.8123727  30.3216807  60.8711157  45.6508858
  35.8519959  63.7811390  50.3653520  35.9056981  64.3502326  51.1331236
  34.9834740  63.9513275  50.0007557  27.3407878  55.5436376  42.0900905
  26.4105466  55.4820831  42.3070867  27.4365350  55.0212329  41.2937546
  28.7318352  53.4828946  51.8477971  29.4041406  53.2746308  51.1990620
  27.9048139  53.2851032  51.4083203  42.9807614  60.2232996  51.3653305
  43.1743504  61.1278807  51.6112579  42.8808232  59.7640415  52.1991890
  38.0422722  60.3739739  56.9394185  37.8908229  60.1450291  56.0224269
  38.0327402  61.3310340  56.9525530  34.8108059  57.9471652  51.9240452
  35.7400119  58.0982811  51.7509419  34.3899089  58.0355672  51.0689098
  33.6096391  61.9722316  49.6938989  33.4707476  61.6041100  50.5664927
  32.8210987  62.4869955  49.5222947  34.2044543  67.0731412  41.0364526
  34.3796298  66.6019456  41.8510148  33.5177331  67.6997179  41.2645786
  35.1601606  61.3503919  47.0827827  34.8251438  61.3104689  47.9785477
  34.6605551  60.6848635  46.6098237  29.1345850  56.7571549  52.6080408
  28.9965648  56.0251788  53.2091947  30.0450773  56.6680449  52.3264596
  38.0960797  58.6959953  37.3564887  37.4789968  57.9706781  37.2597939
  37.6277286  59.4569313  37.0131961  31.7628150  56.4691508  52.0964088
  32.4727769  55.8284700  52.0550706  31.7197458  56.7204403  53.0190269
  39.7514929  63.4058861  55.0170667  39.6927475  62.7218082  54.3501250
  40.1534447  64.1477851  54.5651293  30.4757084  53.4556726  53.9159727
  29.9394441  53.0047464  54.5681324  29.8873793  53.5902635  53.1730192
  39.7532336  61.3698445  53.2484647  38.8659115  61.0324367  53.3711046
  40.3230887  60.6381477  53.4853412  21.4061483  57.7022537  46.5727698
  22.0932523  57.3884267  45.9848713  21.2509612  58.6063902  46.2994950
  26.2096206  52.5912734  51.0012722  26.1254394  51.9838403  50.2663132
  25.3878912  53.0821752  51.0022218  33.2833490  66.0299898  50.2145890
  33.2103661  66.8354869  50.7265194  32.8410883  66.2291863  49.3893911
  33.0723269  65.2671668  43.7248711  32.2890791  65.8093348  43.8186936
  33.7716014  65.7845647  44.1242953  44.2349677  56.7806663  48.0101208
  44.2239553  57.6631378  47.6395141  43.3667056  56.4278214  47.8155745
  35.7432173  65.9286732  52.3704049  36.4560145  66.5634197  52.2979950
  35.2522202  66.0250598  51.5544050  37.4649700  59.8337984  43.9421340
  36.5305979  59.9539447  43.7726045  37.6426369  58.9310451  43.6781350
  40.8522251  55.6755304  44.4771374  41.3182704  56.5083295  44.4031677
  41.3029752  55.2100285  45.1816633  30.7944087  63.6781175  53.1909619
  31.4953546  64.3117658  53.3439014  30.3239202  64.0195907  52.4305259
  38.9198483  62.0199125  41.4757526  39.1958326  61.9055720  42.3851401
  38.0502981  61.6216610  41.4369700  38.5945373  56.2325783  51.0162170
  37.9416823  56.4801690  50.3614623  38.9725753  55.4189921  50.6824647
  35.5552547  66.2685476  45.1190340  35.7374941  65.4507132  45.5818092
  36.3785533  66.4853168  44.6815230  35.8894712  65.1953661  42.3805389
  36.4182478  64.6846116  41.7675551  36.1522932  64.8796191  43.2450922
  34.6432946  56.9745594  57.5028207  33.9673583  56.8739723  58.1730582
  35.4660580  56.8184807  57.9664204  26.3911805  63.2117530  50.1240722
  26.9765242  62.4661218  50.2568626  26.1936643  63.5221487  51.0077386
  29.2450460  66.2468778  45.1403164  28.5760835  66.7314905  44.6567205
  29.1063330  66.4937998  46.0546543  20.9829460  55.7823130  48.8445165
  21.0213559  55.2486721  49.6382283  20.4769752  55.2558336  48.2256142
  33.3855729  68.2812521  51.7385823  33.9374037  68.4444143  52.5034908
  33.7261922  68.8716959  51.0665848  27.8372494  52.7010803  55.9880742
  28.4644533  52.3187881  56.6018266  26.9800413  52.4825005  56.3536434
  24.6138037  54.5087233  41.9199097  24.9091478  53.5997911  41.8666150
  23.7126073  54.4874972  41.5980099  36.5224116  66.2294497  48.7249505
  36.3975255  65.4284236  48.2160450  37.1803207  66.7240690  48.2363475
  38.5859024  64.0303517  50.3529055  37.6389360  63.9108868  50.2807382
  38.9341797  63.1426015  50.4355317  35.5905458  63.8256233  46.5533407
  35.4430420  62.8972940  46.7340977  36.4158951  63.8476324  46.0690483
  39.1939579  64.6484792  47.6398280  40.1186127  64.4427653  47.5022731
  39.0254883  64.4001193  48.5487622  30.3266193  54.6379784  48.1236269
  30.1810774  54.9520087  49.0160551  29.8491397  55.2564684  47.5707168
  38.9834896  65.1670459  42.9960372  39.1571773  64.6016882  42.2434224
  39.4763787  65.9671354  42.8139861  24.8011855  57.1785128  51.0623930
  24.2565323  57.9544936  51.1944205  25.6791205  57.5255933  50.9043052
  44.8374287  57.9306882  44.6150671  45.2805433  57.1814207  44.2169795
  43.9600797  57.9217018  44.2324403  39.9710068  64.4837224  40.0957270
  40.6660973  65.1043916  40.3144584  40.3133218  63.6332575  40.3709648
  25.5877877  56.3055024  53.9554087  24.8459613  56.4537660  54.5418718
  25.2670622  56.5663290  53.0920837  41.8701491  61.9336929  41.6244601
  42.3952815  62.2724202  40.8993921  41.7823844  60.9983944  41.4407735
  33.5321540  65.8471003  53.7534477  33.8408666  65.6020149  54.6257177
  34.3297022  66.0517641  53.2653347  33.5542152  68.0008912  45.9839854
  33.1147142  67.5085291  46.6772710  34.3050269  67.4581880  45.7431929
  26.0334491  64.1920453  45.9864482  26.8592511  63.8924225  45.6063125
  25.6828543  63.4228076  46.4354270  31.0016024  63.5446921  48.0562155
  30.3796033  62.8817626  47.7564383  31.6720891  63.5708053  47.3735803
  24.2343096  62.1106780  46.9453415  23.3975004  61.6828954  46.7637417
  24.2066741  62.3039223  47.8824207  31.0740552  52.0228709  57.6494661
  31.1228707  52.8990832  57.2672431  31.6163066  51.4806103  57.0766305
  41.6793272  59.4162299  54.2428527  41.7291277  59.2512307  55.1844050
  41.5707196  58.5489558  53.8526408  30.5629531  62.0950845  41.5320616
  30.7117651  62.7786309  40.8787289  31.3695974  62.0755935  42.0470072
  38.9697035  55.3993227  55.5587834  39.8706897  55.2599692  55.2671832
  39.0445009  55.5647682  56.4986011  33.3039840  52.7760082  54.4041020
  32.4343149  53.0693648  54.1323609  33.5399320  53.3600527  55.1248284
  43.1811469  61.8359241  54.4870549  42.8896277  62.1989221  55.3234010
  42.5683600  61.1226249  54.3083881  44.3807151  59.4012120  47.0073119
  45.2154043  59.8401924  47.1710679  44.5166280  58.9250774  46.1881365
  41.4298657  56.9591855  52.9550607  41.9052779  57.1519502  52.1469458
  40.5064223  57.0151041  52.7093990  28.3182164  58.1216022  42.5381685
  28.0728206  57.2178352  42.7361895  28.4878079  58.1233173  41.5961163
  36.0078874  48.9939699  51.9206440  36.5260818  49.7300726  51.5952929
  35.6534007  49.3003692  52.7553200  27.5877812  53.8544380  40.0367846
  26.8947056  53.9288735  39.3807882  27.3429563  53.0904724  40.5589363
  34.0624937  64.5898975  39.0032363  33.4898904  65.2089162  38.5502835
  34.6357730  65.1398337  39.5372285  40.1300326  53.8357615  51.1878912
  41.0817749  53.9355713  51.2091136  39.9603777  53.0435884  51.6976997
  37.2822196  64.8736125  40.1340946  38.2152869  64.8081687  40.3373821
  37.1945409  65.7092392  39.6755478  39.9110213  64.1901996  37.0944893
  39.8323845  63.8561859  37.9880651  40.7319880  64.6823764  37.0936366
  42.6088404  57.0563735  50.3021212  42.5764724  56.1179736  50.4880896
  43.2189028  57.1347772  49.5687037  34.4471735  55.9259788  36.3448416
  35.3930840  55.7965996  36.4136834  34.0685980  55.1874450  36.8217844
  42.7582893  53.8474778  50.3479495  42.2421941  53.0633235  50.1609424
  43.6422841  53.5193495  50.5126015  48.4264954  58.1179742  49.4427249
  49.1568342  57.8565030  50.0034952  47.8171899  57.3808464  49.4829317
  46.5080251  56.2587604  50.0401700  45.7813415  56.1243569  49.4318191
  46.0927538  56.5664433  50.8458418  34.3310428  59.9777534  57.8049073
  35.2513437  60.1556133  57.9989119  34.2960011  59.0333579  57.6528772
  23.5492593  55.1716128  46.7302348  23.2295377  54.3181436  46.4376722
  23.0026021  55.3864706  47.4860315  27.3272500  57.8878569  50.4471854
  27.5458510  58.8195677  50.4659888  27.7398274  57.5286543  51.2326658
  32.2000365  53.4611775  59.8374603  32.0997092  54.4106131  59.7686694
  31.9821907  53.1330013  58.9650673  23.4180853  58.7919039  48.6995469
  22.7244324  58.3772992  48.1865424  24.1653844  58.8339576  48.1028888
  32.0631635  56.8908913  58.6539665  31.5798717  57.6909273  58.8603554
  32.1492575  56.9016858  57.7007109  25.3317595  58.7237293  46.5761484
  25.3088283  58.8224980  45.6243367  25.6418232  59.5702444  46.8978650
  27.9904973  60.7813448  50.6908098  28.9448227  60.7497390  50.6238030
  27.7917497  60.3204072  51.5058324  28.5804355  59.3514564  53.2578896
  29.3997244  59.8458643  53.2813733  28.8541163  58.4346532  53.2296464
  38.3370951  51.7425316  42.6206852  37.4496806  52.0274967  42.4027046
  38.7524940  51.5819080  41.7734128  41.6885487  51.7671837  46.3361191
  42.4645878  52.2568290  46.6085808  40.9633622  52.1929892  46.7933060
  44.1258046  52.4799457  47.3935131  44.7202537  52.2395193  46.6828440
  44.1984630  51.7606587  48.0208668  26.3455202  66.3233068  47.7078296
  26.2109670  65.5633468  47.1416294  25.9287264  67.0473967  47.2407085
  37.4814165  61.5069991  36.7154872  38.1850015  61.7119994  37.3312527
  36.7576814  62.0746753  36.9803955  38.3111975  57.2579852  42.8357142
  38.2547176  57.7148404  41.9964774  38.8640318  56.4970537  42.6579984
  42.1216781  53.0469584  43.6607261  41.8653715  52.6466220  44.4915469
  41.4969649  53.7613378  43.5357400  46.4329119  55.7865657  46.1678553
  45.8728677  55.8558847  46.9410115  45.8272622  55.6106642  45.4478049
  29.5024328  67.2202385  47.9196739  29.3856712  68.1647817  47.8175429
  28.6816774  66.9175946  48.3082538  39.3900862  61.9452520  38.7653332
  40.2246466  61.5133719  38.5830806  39.2285205  61.7734534  39.6930226
  39.0446754  58.4484634  40.1309671  38.9895558  58.2828905  39.1898115
  38.4192810  59.1560667  40.2871861  23.8339269  53.6852698  53.9571093
  24.4798133  53.1751652  54.4458318  23.6256420  54.4221380  54.5314518
  30.5278842  67.8730646  51.1352667  31.4306088  67.9054257  51.4519162
  30.3016212  66.9431097  51.1499003  32.2832444  66.6261633  47.7962746
  31.3328075  66.6263495  47.6827118  32.5864930  65.8794368  47.2798781
  28.1736760  50.8320315  58.0546107  29.0368222  50.4757120  58.2649432
  27.6002171  50.4934210  58.7421512  44.8274844  72.4149600  48.7970033
  44.4893355  72.2990664  47.9090568  45.6964612  72.0140765  48.7771039
  42.5283123  71.1837847  38.1286973  42.7808644  70.6619368  37.3670436
  41.5907682  71.0203992  38.2313657  47.5726406  70.1873625  45.9361716
  48.3589495  69.7693048  45.5852133  47.8365110  71.0919717  46.1043365
  44.5910953  72.5476100  44.0358037  44.2269160  72.0206721  44.7470959
  45.4478069  72.1574569  43.8624523  50.4960253  63.8370433  51.2989303
  50.1643578  64.7065844  51.0750518  49.9005867  63.5206717  51.9783334
  44.2316440  67.5766000  39.0319386  44.3990842  68.4446236  39.3989857
  44.0413609  67.7393281  38.1080675  44.2105660  70.0323657  40.0166053
  44.0905286  70.4780708  40.8551533  43.5158249  70.3808975  39.4579591
  47.2526701  66.6803166  49.0936248  46.3911180  66.9784420  49.3852985
  47.2789136  66.8973565  48.1617280  43.0057157  71.3468509  42.3099618
  43.7081200  71.7989553  42.7773545  42.6737785  70.7052328  42.9379512
  36.7482491  69.6052062  47.6116752  35.9581545  69.8609590  47.1356863
  37.2393738  70.4200400  47.7168793  38.6997236  69.9696641  44.5700229
  37.9028399  70.0815335  45.0883724  38.4722828  70.3083293  43.7041119
  47.5943385  61.6840014  50.9160617  47.2507654  62.5741655  50.8399728
  47.9622348  61.4941671  50.0530202  47.5593668  71.6748625  39.4233052
  47.0440291  72.4453229  39.6621440  47.2870976  71.0013761  40.0466114
  45.1440779  66.5198326  44.4818291  44.2882375  66.1305176  44.3023929
  45.5567731  66.5990286  43.6218076  46.6739925  64.0544669  48.8809850
  46.1704721  64.0174804  48.0677656  46.9670532  64.9637412  48.9406507
  42.9182811  64.1383399  47.8876032  43.7835808  63.9426207  47.5281922
  42.9860320  63.9093750  48.8145389  47.3479971  69.5475717  41.2492833
  47.0430107  69.8621866  42.1002977  48.3010413  69.6257137  41.2920166
  40.5245130  66.3685607  45.2592399  41.0988882  66.1460788  44.5265592
  41.1116113  66.4374301  46.0121000  40.8514718  68.3990068  39.2788284
  40.0152030  68.7364754  39.5997559  40.7119487  68.2639047  38.3415421
  42.8267798  63.2426855  43.9867468  42.1732210  62.9275873  43.3624083
  42.7848272  62.6202596  44.7127291  46.0605538  69.7308789  48.3115116
  45.1428100  69.9523736  48.1536804  46.4765682  69.8055099  47.4526823
  46.8440586  71.1300205  43.4417796  47.5912405  71.6421602  43.1324918
  47.1132176  70.8084257  44.3022190  49.2919423  68.1657321  45.4236586
  48.5542180  67.6534707  45.7546828  49.5446197  67.7257703  44.6119862
  49.3931051  60.9433573  46.0178355  49.6989928  60.0830936  45.7304270
  50.1183656  61.5351193  45.8177349  43.6652130  71.2387366  46.5254546
  43.7200740  70.2861202  46.4497022  42.8543332  71.3946805  47.0095844
  41.6044490  69.8564426  44.2844925  40.7912356  70.1558596  44.6910117
  42.1003485  69.4620115  45.0019407  41.0958565  67.4282781  49.9006160
  41.7357944  67.2871540  49.2029123  40.2636096  67.1417295  49.5244762
  38.1801632  70.8728293  42.0900905  37.2499221  70.8112749  42.3070867
  38.2759104  70.3504246  41.2937546  38.0987182  67.3983106  44.6779146
  38.3593999  68.3128440  44.5688307  38.9204354  66.9307549  44.8275759
  39.5712107  68.8120863  51.8477971  40.2435160  68.6038226  51.1990620
  38.7441893  68.6142949  51.4083203  40.7253098  68.2437295  36.4786191
  39.8482564  68.1226096  36.1148438  41.2010851  67.4523373  36.2265080
  37.0489960  67.9204651  51.0012722  36.9648149  67.3130321  50.2663132
  36.2272666  68.4113670  51.0022218  47.2213674  66.4058215  46.3682917
  47.7182373  65.6528177  46.0483987  46.4500655  66.4422531  45.8026126
  43.8048643  68.5475598  46.0954601  43.4346430  67.9946638  46.7835507
  44.3007735  67.9433731  45.5429601  49.6632669  63.3727808  48.5162276
  48.7495748  63.6032035  48.6844483  50.0925770  63.4566252  49.3676308
  39.2013976  65.9579589  52.3407708  39.2655303  66.8194420  51.9285105
  39.1381097  65.3453590  51.6080066  35.4531792  69.8379150  41.9199097
  35.7485233  68.9289829  41.8666150  34.5519827  69.8166890  41.5980099
  38.9826039  67.9135147  47.9026645  38.2612624  68.5271115  47.7634119
  39.7719294  68.4492912  47.8243291  37.1819633  67.5193248  42.0438422
  36.8532339  66.6390627  41.8613528  37.5359004  67.4640917  42.9314811
  40.2961456  67.8066218  42.4113899  40.6357529  68.3352139  41.6892508
  40.7433577  68.1446624  43.1872466  42.9904897  66.1903268  51.8616968
  42.6501717  65.3911082  52.2637647  42.2843903  66.4904979  51.2893801
  43.6421369  63.2752581  50.3144291  44.4647438  62.8013059  50.1923181
  43.8859432  64.0543065  50.8142977  42.2829603  66.3040839  40.6107192
  43.0037966  66.6822092  40.1070909  41.6594908  67.0229716  40.7142170
  46.4260726  67.0085988  41.5465525  46.6424341  67.8910626  41.2454353
  45.9454793  66.6172202  40.8171167  41.1659948  69.9671702  48.1236269
  41.0204528  70.2812005  49.0160551  40.6885151  70.5856602  47.5707168
  43.0256331  66.9574249  48.1717159  43.0117899  66.0615343  47.8349457
  43.7428759  66.9644913  48.8055445  44.8782461  67.3911590  50.2170286
  44.6200239  68.3128660  50.2154617  44.3467502  66.9942024  50.9070750
  42.4293227  65.8388630  43.4404729  42.5509138  64.9105276  43.6395616
  42.1395269  65.8527316  42.5283044  45.2984417  63.5243540  46.5771449
  45.3206114  63.5882873  45.6223428  45.7152476  62.6848049  46.7711955
  46.8472628  64.3231616  51.9206440  47.3654572  65.0592643  51.5952929
  46.4927761  64.6295610  52.7553200  38.4271566  69.1836298  40.0367846
  37.7340811  69.2580653  39.3807882  38.1823318  68.4196641  40.5589363
  47.0985223  60.7431899  47.4407337  47.3786976  60.0755088  48.0667764
  47.8835829  60.9360995  46.9282001  45.2865490  71.2551706  36.3448416
  46.2324594  71.1257914  36.4136834  44.9079734  70.5166368  36.8217844
  51.2587374  62.9207712  46.3075308  51.0612195  62.6122800  47.1918640
  51.8687080  63.6469351  46.4373238  43.4708407  69.1801682  36.2803301
  42.5639862  68.8834795  36.3566015  43.7484388  68.8831500  35.4137587
  45.0870472  63.7238572  42.4347542  44.2771201  63.3785657  42.8102788
  45.7754889  63.4146115  43.0235154  47.0161021  62.8016619  44.0571839
  47.5692059  63.2212072  44.7161862  47.2531107  61.8752367  44.0994795
  42.2407191  66.0388617  36.4215280  43.1026355  66.3643516  36.6811098
  42.4257535  65.2520113  35.9088346  50.3939828  64.9117144  43.5650503
  49.8138497  65.5701948  43.1828556  50.1275760  64.0894488  43.1537921
  48.8443394  64.3122201  45.7671824  49.3443173  64.4238736  44.9586142
  49.4879002  64.0083254  46.4072632  49.1764706  67.0717234  42.6206852
  48.2890561  67.3566885  42.4027046  49.5918695  66.9110997  41.7734128
  52.5279242  67.0963755  46.3361191  53.3039632  67.5860208  46.6085808
  51.8027376  67.5221809  46.7933060  52.9610535  68.3761502  43.6607261
  52.7047470  67.9758138  44.4915469  52.3363403  69.0905296  43.5357400
  34.6733024  69.0144616  53.9571093  35.3191887  68.5043570  54.4458318
  34.4650175  69.7513297  54.5314518  43.1936634  63.2784660  39.7094989
  43.1815304  64.2226500  39.8663260  44.0860056  63.0954806  39.4154451
  47.0088754  59.8727437  43.9640926  46.2421150  59.3185924  44.1097608
  47.4199459  59.9449306  44.8255078  15.5003875   3.4808541  35.5853815
  16.1382285   3.3615288  34.8817155  15.3824718   4.4289385  35.6441767
  12.3093581   3.4335969  35.5215340  11.9712093   3.3177034  34.6335875
  13.1783350   3.0327134  35.5016346  12.7913364   4.5870821  41.4801545
  12.7802005   4.1923619  40.6082049  12.9534004   3.8536893  42.0735317
   5.7144829   6.7822637  34.3496451   6.5066121   6.4413462  33.9342750
   5.9541479   6.8917612  35.2698604  13.7479956   8.9542413  26.8226696
  13.0967936   9.5396494  26.4360709  14.5424319   9.4848608  26.8821733
   7.6735583   6.0431550  27.2213830   8.4466459   5.4960537  27.0826706
   8.0260982   6.9075800  27.4328291   9.5120625   7.3707933  40.4280729
   9.2210491   8.2753563  40.3127396  10.1477610   7.4124460  41.1424799
  10.4376832   4.7484781  37.0182089  11.0340405   4.5240804  36.3039052
  10.4951804   4.0069527  37.6207537  15.0545144   1.2059995  32.6607023
  15.8408233   0.7879418  32.3097440  15.3183848   2.1106087  32.8288671
  15.2255221   6.6432845  27.3595680  14.5901054   6.7167472  28.0716584
  14.8952627   7.2326444  26.6814759  20.4553571   1.1435228  33.5640002
  21.1878743   0.5734445  33.7977831  19.6992926   0.7556828  34.0046507
  12.0729690   3.5662470  30.7603344  11.7087898   3.0393090  31.4716265
  12.9296806   3.1760939  30.5869829  14.4710511   7.0569348  37.4230523
  14.1711234   7.9594387  37.3146330  14.1261570   6.7901531  38.2751676
  17.8707654  -0.4248112  35.1027960  16.9624532  -0.4932703  34.8086721
  17.8195250   0.0523833  35.9309786   9.4531290  13.8213668  30.3901491
   9.3755320  14.7721494  30.4689971   8.8492934  13.4759541  31.0476417
  19.7369301  -2.2231673  36.8805834  19.0943681  -1.9299140  36.2345629
  19.2324229  -2.3378753  37.6859031  17.3909464   1.5231500  27.5691693
  18.3027321   1.7558887  27.3939391  16.8819111   2.1068544  27.0066772
  10.1994892   3.8026987  42.6080824  10.9409577   4.3412031  42.3315648
   9.4931878   4.4293276  42.7652376  15.6750232   5.9456128  41.2052986
  16.0833588   5.5038538  40.4607618  14.9527494   5.3708755  41.4587179
  15.9979047   6.5057318  34.9605275  15.3687909   6.6703032  34.2581343
  15.6104709   6.9198928  35.7316239  19.8768279   7.4411756  32.3149639
  19.1919317   7.8210658  31.7646672  19.9612128   8.0507083  33.0481586
  17.1319210   5.0871715  38.9144982  17.3436105   5.7303475  38.2379363
  17.0848958   4.2534032  38.4466912  11.5507009   6.2431726  32.2255360
  12.0145354   6.5219429  31.4359982  11.2863807   5.3415171  32.0428451
   8.4431090   5.7903208  35.1635123   9.0132447   6.2190476  34.5252608
   9.0339202   5.5085793  35.8619309  18.2465038   7.9643671  37.0867339
  19.0682482   7.5623858  36.8050021  18.2427441   7.8611905  38.0383455
  12.0121642   7.5127714  39.2428050  12.0766074   7.9748121  40.0786222
  11.3032565   6.8825079  39.3710360  26.3371031   4.3082419  33.4352311
  25.5834740   3.7389817  33.2796315  26.4718572   4.2745084  34.3822946
  11.7269659   9.1795821  29.1107030  11.5915334  10.0247357  29.5391878
  12.2679472   9.3815099  28.3472964   6.9893941   9.8137016  31.7657709
   7.1660570  10.7354980  31.5778692   7.7850775   9.4995435  32.1952088
  13.3538136   9.8019388  43.2407372  12.9101990   9.0155767  42.9228277
  14.0155349   9.9898538  42.5751263   8.1125257  11.3315190  37.7668051
   8.6632682  11.2032253  36.9945045   7.2736733  11.6310079  37.4162944
  15.4519374  10.0822188  41.2688774  15.4337849  10.9031069  40.7769043
  16.3739294   9.9576263  41.4938915  11.9092428   7.5966317  42.1112282
  12.4420765   6.8354606  41.8811590  11.3806509   7.3039969  42.8536437
  15.0412406   2.6934994  26.1478359  14.5259029   3.4639599  26.3866746
  14.7689714   2.0200131  26.7711420  20.0146680   5.4467349  28.0831532
  19.2376122   5.1078509  27.6386694  20.6938161   5.4519972  27.4086497
  14.8298709   0.5662087  27.9738140  14.5248844   0.8808236  28.8248283
  15.7829151   0.6443506  28.0165473  13.2745141   6.7252310  29.6231094
  12.7466502   5.9905069  29.3104331  12.7732643   7.5026986  29.3771062
  18.2537987   4.9201330  34.7398140  17.5961661   5.6100592  34.8278269
  19.0578386   5.3097762  35.0832127  17.0643445   3.2745703  32.7902082
  17.5775327   3.9075695  33.2923792  17.7144669   2.6746899  32.4245442
  11.4197741   4.5432520  22.6266067  10.5124802   4.3121774  22.8257216
  11.9168773   3.7470139  22.8140049  14.3265820  13.2530027  25.5462753
  13.6527518  13.5561724  26.1547711  14.7131642  14.0559108  25.1968210
  14.3259324   2.1486574  30.1663103  15.0731143   2.6607971  29.8570225
  14.5950914   1.8270627  31.0267496  12.5985974   4.6445115  27.1490057
  11.6897193   4.3604148  27.2462527  12.6281058   5.0644194  26.2893364
  17.8305242   8.2551704  30.9181225  17.3767569   7.4142614  30.9746415
  17.1999208   8.8913103  31.2556005  16.2738181  10.0928201  31.8531043
  16.5661155  10.6533258  31.1343408  16.7836801  10.3856762  32.6084202
  12.2962062   6.1853859  24.4878136  11.8581492   5.4689718  24.0283773
  13.0372503   6.4129973  23.9263227  11.2371806  10.8708552  32.9424496
  11.1947985  11.0969399  32.0133028  12.1534505  10.6371927  33.0910297
  14.6837440   1.3392620  39.8405125  15.0386828   1.5664093  40.6999591
  15.3309571   1.6710997  39.2182381  20.4135177   4.4611056  30.5454454
  20.2753075   4.6512652  29.6175644  20.0571396   5.2230438  31.0022505
  20.4404556   6.5287583  35.5565726  20.8741063   6.4362872  36.4048780
  21.1536137   6.5045083  34.9185742   9.3537607   7.7471581  32.7386459
  10.1478205   7.2521901  32.5369034   8.6429299   7.2189444  32.3754164
  14.1732451  10.1289677  37.0898826  14.2269474  10.6980613  37.8576542
  13.3047233  10.2991562  36.7252864  21.3020106   6.5711283  38.0898611
  21.4955996   7.4757094  38.3357886  21.2020724   6.1118702  38.9237196
  16.3635215   6.7218026  43.6639492  16.2120721   6.4928578  42.7469576
  16.3539894   7.6788628  43.6770837  13.1320551   4.2949939  38.6485758
  14.0612611   4.4461098  38.4754726  12.7111581   4.3833960  37.7934405
  11.9308883   8.3200603  36.4184296  11.7919969   7.9519388  37.2910234
  11.1423479   8.8348243  36.2468254  12.5257035  13.4209700  27.7609832
  12.7008790  12.9497743  28.5755455  11.8389823  14.0475466  27.9891093
  13.4814098   7.6982206  33.8073134  13.1463931   7.6582976  34.7030784
  12.9818044   7.0326922  33.3343544  16.4173290   5.0438240  24.0810193
  15.8002460   4.3185068  23.9843246  15.9489778   5.8047601  23.7377268
  18.0727421   9.7537149  41.7415974  18.0139967   9.0696369  41.0746557
  18.4746940  10.4956139  41.2896600   7.0918120  16.5699062  34.5349693
   7.3314718  17.2017587  35.2128711   6.2487317  16.2187102  34.8215052
  18.0744829   7.7176733  39.9729953  17.1871607   7.3802654  40.0956352
  18.6443380   6.9859764  40.2098719  11.6045982  12.3778185  36.9391197
  11.5316153  13.1833156  37.4510501  11.1623375  12.5770151  36.1139218
  11.3935762  11.6149955  30.4494018  10.6103283  12.1571635  30.5432243
  12.0928507  12.1323935  30.8488259  22.5562169   3.1284950  34.7346515
  22.5452045   4.0109665  34.3640448  21.6879549   2.7756501  34.5401052
  14.0644665  12.2765019  39.0949355  14.7772638  12.9112484  39.0225257
  13.5734694  12.3728885  38.2789357  15.7862192   6.1816272  30.6666647
  14.8518471   6.3017734  30.4971351  15.9638861   5.2788738  30.4026657
  19.1734744   2.0233591  31.2016681  19.6395196   2.8561582  31.1276984
  19.6242244   1.5578572  31.9061940   9.1156579  10.0259462  39.9154926
   9.8166038  10.6595945  40.0684320   8.6451694  10.3674194  39.1550565
  17.2410975   8.3677412  28.2002833  17.5170819   8.2534007  29.1096707
  16.3715474   7.9694897  28.1615006  16.9157865   2.5804070  37.7407476
  16.2629315   2.8279977  37.0859929  17.2938245   1.7668208  37.4069954
  13.8765039  12.6163763  31.8435647  14.0587433  11.7985419  32.3063399
  14.6998025  12.8331455  31.4060537  14.2107204  11.5431948  29.1050695
  14.7394971  11.0324403  28.4920857  14.4735424  11.2274478  29.9696228
  12.9645438   3.3223881  44.2273513  12.2886075   3.2218010  44.8975889
  13.7873072   3.1663095  44.6909511   4.7124297   9.5595817  36.8486029
   5.2977734   8.8139505  36.9813933   4.5149136   9.8699774  37.7322693
   7.5662952  12.5947065  31.8648471   6.8973328  13.0793192  31.3812511
   7.4275822  12.8416285  32.7791850  11.7068221  14.6290808  38.4631129
  12.2586529  14.7922430  39.2280215  12.0474414  15.2195246  37.7911154
  16.5579095   9.4552066  44.3179784  17.1018999  10.0682024  43.8234739
  15.9765940  10.0131644  44.8346797  14.8436608  12.5772784  35.4494812
  14.7187748  11.7762524  34.9405757  15.5015699  13.0718977  34.9608782
  16.9071517  10.3781804  37.0774362  15.9601852  10.2587155  37.0052688
  17.2554290   9.4904302  37.1600623  13.9117950  10.1734520  33.2778714
  13.7642912   9.2451228  33.4586284  14.7371443  10.1954611  32.7935789
  17.5152072  10.9963079  34.3643587  18.4398619  10.7905940  34.2268038
  17.3467375  10.7479480  35.2732928  17.3047388  11.5148746  29.7205678
  17.4784265  10.9495169  28.9679531  17.7976279  12.3149641  29.5385168
  23.1586779   4.2785169  31.3395978  23.6017925   3.5292495  30.9415101
  22.2813289   4.2695306  30.9569710  18.2922560  10.8315511  26.8202576
  18.9873465  11.4522203  27.0389891  18.6345710   9.9810862  27.0954954
  20.1913983   8.2815216  28.3489907  20.7165308   8.6202489  27.6239227
  20.1036336   7.3462232  28.1653042  11.8534032  12.1949290  40.4779784
  12.1621159  11.9498437  41.3502483  12.6509514  12.3995928  39.9898654
  11.8754644  14.3487200  32.7085160  11.4359635  13.8563578  33.4018017
  12.6262761  13.8060167  32.4677236   4.3546983  10.5398740  32.7109788
   5.1805003  10.2402512  32.3308432   4.0041035   9.7706363  33.1599577
   9.3228516   9.8925209  34.7807462   8.7008526   9.2295914  34.4809690
   9.9933383   9.9186341  34.0981110  19.8807890   8.9148120  43.6541105
  19.0903433   8.8972259  43.1145605  19.6441244   9.4536414  44.4090142
  20.0005765   5.7640586  40.9673834  20.0503770   5.5990594  41.9089356
  19.8919688   4.8967845  40.5771714   8.8842023   8.4429132  28.2565923
   9.0330144   9.1264596  27.6032595   9.6908467   8.4234222  28.7715378
  17.2909527   1.7471514  42.2833140  18.1919390   1.6077979  41.9917138
  17.3657501   1.9125969  43.2231318  21.5023961   8.1837528  41.2115855
  21.2108770   8.5467508  42.0479316  20.8896093   7.4704536  41.0329187
  22.7019644   5.7490408  33.7318425  23.5366535   6.1880212  33.8955986
  22.8378773   5.2729061  32.9126671  19.7511150   3.3070142  39.6795913
  20.2265271   3.4997789  38.8714765  18.8276715   3.3629328  39.4339297
  12.3837429  10.9377262  25.7277670  11.8111396  11.5567450  25.2748142
  12.9570222  11.4876624  26.2617592  18.4512819   0.1835903  37.9124219
  19.4030242   0.2834000  37.9336443  18.2816269  -0.6085829  38.4222303
  15.6034689  11.2214413  26.8586252  16.5365362  11.1559974  27.0619128
  15.5157901  12.0570679  26.4000785  18.2322705  10.5380283  23.8190200
  18.1536337  10.2040147  24.7125958  19.0532372  11.0302051  23.8181672
  20.9300896   3.4042022  37.0266518  20.8977217   2.4658023  37.2126202
  21.5401520   3.4826059  36.2932343  21.0795385   0.1953066  37.0724802
  20.5634434  -0.5888478  36.8854731  21.9635333  -0.1328218  37.2371321
  26.7477446   4.4658029  36.1672555  27.4780835   4.2043317  36.7280259
  26.1384392   3.7286751  36.2074623  24.8292743   2.6065892  36.7647006
  24.1025907   2.4721857  36.1563498  24.4140030   2.9142720  37.5703725
  12.6522920   6.3255821  44.5294379  13.5725929   6.5034420  44.7234426
  12.6172503   5.3811867  44.3774079   6.3117465   7.1291735  37.4153405
   7.2660719   7.0975678  37.3483337   6.1129989   6.6682359  38.2303631
  20.0097980  -1.8849875  33.0606497  20.7858370  -1.3953423  33.3331114
  19.2846114  -1.4591821  33.5178367  22.4470538  -1.1722256  34.1180438
  23.0415029  -1.4126520  33.4073746  22.5197122  -1.8915126  34.7453974
   4.6667694  12.6711355  34.4323603   4.5322162  11.9111756  33.8661601
   4.2499756  13.3952255  33.9652392  15.8026657   7.8548278  23.4400178
  16.5062507   8.0598281  24.0557834  15.0789306   8.4225040  23.7049262
  16.6324467   3.6058140  29.5602448  16.5759669   4.0626691  28.7210081
  17.1852810   2.8448824  29.3825291  20.4429273  -0.6052129  30.3852568
  20.1866207  -1.0055493  31.2160776  19.8182141   0.1091665  30.2602707
  24.7541611   2.1343945  32.8923859  24.1941169   2.2037134  33.6655421
  24.1485114   1.9584929  32.1723356   7.8236820  13.5680672  34.6442046
   7.7069204  14.5126104  34.5420736   7.0029266  13.2654233  35.0327845
  17.7113354   8.2930808  25.4898638  18.5458958   7.8612006  25.3076113
  17.5497697   8.1212821  26.4175533  17.3659247   4.7962921  26.8554978
  17.3108050   4.6307192  25.9143422  16.7405302   5.5038954  27.0117167
  14.6805154   7.1011833  46.1808540  15.5496313   7.2752485  45.8195175
  14.2011905   7.9206250  46.0584270   8.8491334  14.2208934  37.8597974
   9.7518581  14.2532544  38.1764469   8.6228704  13.2909385  37.8744310
  10.6044936  12.9739920  34.5208053   9.6540567  12.9741782  34.4072425
  10.9077422  12.2272655  34.0044087  26.3397630  18.8100459  35.5853815
  26.9776039  18.6907206  34.8817155  26.2218472  19.7581303  35.6441767
  23.1487336  18.7627887  35.5215340  22.8105847  18.6468951  34.6335875
  24.0177104  18.3619052  35.5016346  19.0074152  20.6163363  31.5112231
  18.4439017  20.5253300  30.7428518  18.8926547  19.7963268  31.9914723
  16.5538583  22.1114555  34.3496451  17.3459875  21.7705379  33.9342750
  16.7935234  22.2209530  35.2698604  18.5129337  21.3723468  27.2213830
  19.2860213  20.8252455  27.0826706  18.8654736  22.2367717  27.4328291
  21.2770587  20.0776699  37.0182089  21.8734159  19.8532721  36.3039052
  21.3345558  19.3361444  37.6207537  20.8495615  17.5316134  24.8532280
  21.1021136  17.0097655  24.0915743  19.9120174  17.3682280  24.9558963
  25.8938898  16.5351913  32.6607023  26.6801987  16.1171336  32.3097440
  26.1577602  17.4398005  32.8288671  20.5691904  19.4344240  27.0556655
  20.4528162  18.7589143  27.7237739  20.6794164  18.9476614  26.2388808
  22.9123445  18.8954387  30.7603344  22.5481652  18.3685008  31.4716265
  23.7690561  18.5052856  30.5869829  28.8172745  10.1848720  38.0234610
  28.4856070  11.0544131  37.7995825  28.2218359   9.8685004  38.7028641
  22.5528932  13.9244287  25.7564693  22.7203334  14.7924523  26.1235164
  22.3626101  14.0871569  24.8325982  18.7616747  18.8375063  33.4567227
  17.8367243  18.7051277  33.6644919  19.0101160  19.6169282  33.9537170
  28.7101409  14.9043806  35.1027960  27.8018286  14.8359214  34.8086721
  28.6589005  15.3815751  35.9309786  22.5318153  16.3801944  26.7411359
  22.4117778  16.8258995  27.5796840  21.8370741  16.7287262  26.1824897
  16.1225558  18.4808336  34.2911016  16.2517939  18.7342815  35.2050428
  15.4423009  19.0736044  33.9715671  22.7842275  16.3233452  43.0462857
  22.0075609  16.8827372  43.0365722  23.4232838  16.8090235  43.5677728
  30.5763055  13.1060244  36.8805834  29.9337435  13.3992778  36.2345629
  30.0717984  12.9913165  37.6859031  21.0388647  19.1318905  42.6080824
  21.7803331  19.6703949  42.3315648  20.3325632  19.7585194  42.7652376
  22.8675057  16.2120652  38.5786543  23.7136252  16.6360066  38.7221192
  22.8073694  15.5554276  39.2725106  26.0174502  13.8725021  40.2367717
  25.7735434  14.6267081  39.7001992  26.2934432  14.2510368  41.0714964
  27.9712965  20.4163633  38.9144982  28.1829860  21.0595393  38.2379363
  27.9242713  19.5825949  38.4466912  25.5739194  13.0281454  35.8181554
  24.7123673  13.3262707  36.1098292  25.6001628  13.2451852  34.8862587
  19.2824844  21.1195126  35.1635123  19.8526201  21.5482394  34.5252608
  19.8732956  20.8377710  35.8619309  21.3269649  17.6946796  29.0344925
  22.0293692  18.1467840  29.5018851  20.9950278  17.0530615  29.6624818
  19.7750011  16.2858553  43.4096134  19.1448671  16.9674834  43.6431531
  19.6686099  16.1741635  42.4649273  15.0694983  15.9530349  34.3362059
  14.2794037  16.2087878  33.8602169  15.5606230  16.7678687  34.4414099
  17.0209728  16.3174928  31.2945535  16.2240892  16.4293623  31.8129031
  16.7935321  16.6561581  30.4286426  13.3532686  16.2060840  36.7677049
  13.6040724  17.0907850  37.0334625  13.8892234  16.0265441  35.9952141
  22.5663414  24.5087739  29.1107030  22.4309089  25.3539275  29.5391878
  23.1073226  24.7107017  28.3472964  19.0530753  10.5879319  45.7721386
  18.6597699  10.0345518  46.4469030  19.8696894  10.8989897  46.1627903
  16.0192811  22.0263177  29.6834955  16.5317332  22.8206427  29.8340520
  16.6715524  21.3289468  29.6168557  21.9698714  12.0037198  43.3641642
  22.7108428  12.6044351  43.2846105  22.2016637  11.2614836  42.8059685
  17.1140052  17.1893565  41.6419872  16.9993568  16.2878823  41.9426971
  16.2584570  17.4357262  41.2904688  25.9155877   8.0318301  37.6405924
  25.5720147   8.9219943  37.5645034  26.2834840   7.8419959  36.7775509
  13.9841728  20.3551831  30.4594526  14.8216950  20.7648840  30.2428234
  14.1619996  19.4151274  30.4294720  23.4653271  12.8676613  31.2063597
  22.6094867  12.4783463  31.0269236  23.8780223  12.9468574  30.3463383
  24.9952418  10.4022956  35.6055157  24.4917213  10.3653091  34.7922962
  25.2883025  11.3115699  35.6651814  21.2395304  10.4861686  34.6121339
  22.1048300  10.2904495  34.2527228  21.3072813  10.2572038  35.5390696
  25.6692463  15.8954004  27.9738140  25.3642599  16.2100153  28.8248283
  26.6222905  15.9735424  28.0165473  18.8457623  12.7163894  31.9837706
  19.4201375  12.4939075  31.2510899  19.4328605  12.7852588  32.7366307
  19.1727210  14.7468355  26.0033591  18.3364522  15.0843041  26.3242866
  19.0331979  14.6117335  25.0660728  21.1480290   9.5905143  30.7112775
  20.4944703   9.2754160  30.0869390  21.1060765   8.9680883  31.4372598
  24.3818031  16.0787076  35.0360423  23.4640592  16.3002023  34.8782111
  24.7978174  16.1533387  34.1772130  27.6131916  14.5135608  32.1481892
  26.8754672  14.0012994  32.4792135  27.8658689  14.0735990  31.3365169
  27.7143543   7.2911860  32.7423661  28.0202420   6.4309224  32.4549577
  28.4396148   7.8829480  32.5422655  14.0067899  17.6942547  31.1305259
  13.8092299  17.1011907  30.4056326  13.4514563  17.3894757  31.8481198
  21.9864623  17.5865653  33.2499853  22.0413233  16.6339490  33.1742329
  21.1755825  17.7425092  33.7341151  19.9256983  16.2042713  31.0090231
  19.1124848  16.5036884  31.4155424  20.4215977  15.8098402  31.7264714
  25.5231194  16.6684537  39.8405125  25.8780582  16.8956011  40.6999591
  26.1703326  17.0002914  39.2182381  19.4171057  13.7761069  36.6251466
  20.0570437  13.6349828  35.9274430  18.5848588  13.4895582  36.2490068
  20.1931361  23.0763499  32.7386459  20.9871960  22.5813819  32.5369034
  19.4823054  22.5481362  32.3754164  16.5014125  17.2206581  28.8146211
  15.5711713  17.1591036  29.0316174  16.5971597  16.6982533  28.0182853
  16.4199674  13.7461394  31.4024453  16.6806491  14.6606727  31.2933614
  17.2416846  13.2785836  31.5521066  17.8924599  15.1599151  38.5723278
  18.5647653  14.9516513  37.9235927  17.0654386  14.9621237  38.1328510
  23.7950171  11.7861092  40.5888939  23.1478086  12.4851041  40.4953415
  24.5651187  12.2197236  40.9565187  23.9714306  19.6241856  38.6485758
  24.9006366  19.7753016  38.4754726  23.5505336  19.7125877  37.7934405
  18.2952096  18.4341754  39.3325715  18.1571894  17.7021992  39.9337254
  19.2057020  18.3450654  39.0509903  20.9234397  18.1461713  38.8209394
  21.6334016  17.5054905  38.7796013  20.8803705  18.3974608  39.7435575
  28.9121176  25.0829066  41.7415974  28.8533722  24.3988286  41.0746557
  29.3140694  25.8248056  41.2896600  19.6363331  15.1326931  40.6405034
  19.1000688  14.6817669  41.2926630  19.0480040  15.2672840  39.8975498
  19.0465590  14.5915582  23.2031498  18.1695056  14.4704383  22.8393744
  19.5223343  13.8001661  22.9510386  28.9138583  23.0468650  39.9729953
  28.0265362  22.7094572  40.0956352  29.4837134  22.3151681  40.2098719
  10.5667730  19.3792742  33.2973005  11.2538770  19.0654472  32.7094020
  10.4115859  20.2834107  33.0240256  15.3702452  14.2682939  37.7258028
  15.2860641  13.6608608  36.9908438  14.5485159  14.7591957  37.7267525
  25.5426166  12.7536502  33.0928224  26.0394866  12.0006464  32.7729294
  24.7713148  12.7900819  32.5271433  22.1261135  14.8953885  32.8199908
  21.7558922  14.3424925  33.5080814  22.6220227  14.2912019  32.2674908
  27.9845161   9.7206096  35.2407582  27.0708241   9.9510322  35.4089789
  28.4138262   9.8044540  36.0921615  25.0500959  26.8723866  29.1050695
  25.5788725  26.3616320  28.4920857  25.3129178  26.5566396  29.9696228
  10.1435706  17.4593335  35.5690472  10.1819806  16.9256926  36.3627590
   9.6375999  16.9328541  34.9501449  17.5226469  12.3057876  39.0653014
  17.5867795  13.1672707  38.6530412  17.4593589  11.6931878  38.3325373
  16.9978741  14.3781008  42.7126048  17.6250780  13.9958086  43.3263573
  16.1406660  14.1595210  43.0781741  13.7744284  16.1857438  28.6444403
  14.0697725  15.2768116  28.5911457  12.8732320  16.1645177  28.3225406
  17.3038531  14.2613434  34.6271952  16.5825117  14.8749402  34.4879425
  18.0931787  14.7971199  34.5488598  20.1064844  11.5967861  40.9012604
  20.6299246  11.8430157  41.6638913  19.8877178  12.4287895  40.4815741
  15.5032125  13.8671535  28.7683728  15.1744832  12.9868914  28.5858834
  15.8571496  13.8119204  29.6560118  18.6173949  14.1544505  29.1359206
  18.9570021  14.6830426  28.4137814  19.0646069  14.4924911  29.9117773
  21.3117389  12.5381556  38.5862274  20.9714210  11.7389369  38.9882954
  20.6056396  12.8383267  38.0139107  21.9633861   9.6230868  37.0389597
  22.7859931   9.1491346  36.9168488  22.2071925  10.4021352  37.5388283
  20.6042096  12.6519127  27.3352499  21.3250458  13.0300379  26.8316216
  19.9807400  13.3708003  27.4387477  24.7473219  13.3564276  28.2710831
  24.9636833  14.2388913  27.9699659  24.2667286  12.9650489  27.5416473
  19.4872440  16.3149989  34.8481576  19.3417021  16.6290292  35.7405857
  19.0097644  16.9334889  34.2952474  21.3468823  13.3052537  34.8962465
  21.3330392  12.4093630  34.5594763  22.0641251  13.3123200  35.5300751
  23.1994954  13.7389877  36.9415593  22.9412731  14.6606948  36.9399923
  22.6679994  13.3420311  37.6316057  13.9618102  18.8555333  37.7869237
  13.4171570  19.6315141  37.9189511  14.8397452  19.2026138  37.6288358
  20.7505719  12.1866917  30.1650035  20.8721630  11.2583563  30.3640923
  20.4607761  12.2005603  29.2528351  23.6196909   9.8721827  33.3016755
  23.6418606   9.9361161  32.3468735  24.0364968   9.0326336  33.4957261
  14.7484124  17.9825229  40.6799394  14.0065860  18.1307865  41.2664024
  14.4276868  18.2433495  39.8166143  15.1940738  25.8690658  32.7109788
  16.0198758  25.5694430  32.3308432  14.8434790  25.0998281  33.1599577
  13.3949343  23.7876985  33.6698722  12.5581251  23.3599159  33.4882723
  13.3672988  23.9809428  34.6069513  20.2346798  13.6998914  44.3739968
  20.2834954  14.5761037  43.9917738  20.7769313  13.1576307  43.8011611
  19.7235778  23.7721050  28.2565923  19.8723898  24.4556514  27.6032595
  20.5302221  23.7526140  28.7715378  28.1303281  17.0763432  42.2833140
  29.0313144  16.9369897  41.9917138  28.2051256  17.2417887  43.2231318
  22.4646087  14.4530287  41.1286327  21.5949396  14.7463853  40.8568915
  22.7005567  15.0370732  41.8493590  17.4788411  19.7986227  29.2626992
  17.2334453  18.8948557  29.4607202  17.6484325  19.8003378  28.3206470
  25.1685121  10.6709904  38.6451747  25.6867065  11.4070931  38.3198236
  24.8140253  10.9773897  39.4798506  16.7484058  15.5314585  26.7613153
  16.0553303  15.6058940  26.1053189  16.5035810  14.7674929  27.2834670
  25.4197715   7.0910186  34.1652644  25.6999469   6.4233375  34.7913070
  26.2048322   7.2839282  33.6527308  23.2231183  26.2669180  25.7277670
  22.6505150  26.8859367  25.2748142  23.7963977  26.8168542  26.2617592
  29.2906573  15.5127820  37.9124219  30.2423996  15.6125918  37.9336443
  29.1210024  14.7206089  38.4222303  27.3120953  12.5983403  38.0983620
  26.7170885  12.8788416  37.4030108  27.0270649  13.0877304  38.8700361
  31.9189139  15.5244983  37.0724802  31.4028188  14.7403440  36.8854731
  32.8029088  15.1963700  37.2371321  29.5799866   9.2685999  33.0320614
  29.3824687   8.9601087  33.9163946  30.1899572   9.9947638  33.1618544
  21.7920899  15.5279969  23.0048608  20.8852354  15.2313082  23.0811321
  22.0696880  15.2309787  22.1382894  12.7098839  16.8486333  33.4547654
  12.3901624  15.9951641  33.1622028  12.1632268  17.0634911  34.2105621
  16.4878747  19.5648774  37.1717161  16.7064757  20.4965882  37.1905194
  16.9004521  19.2056748  37.9571964  23.4082965  10.0716859  29.1592849
  22.5983693   9.7263944  29.5348095  24.0967382   9.7624403  29.7480461
  25.3373513   9.1494906  30.7817146  25.8904552   9.5690359  31.4407169
  25.5743599   8.2230654  30.8240102  21.3606612  15.1381979  46.5619910
  21.2603339  16.0876336  46.4932001  21.1428154  14.8100218  45.6895980
  20.5619684  12.3866905  23.1460587  21.4238848  12.7121803  23.4056404
  20.7470028  11.5998400  22.6333653  12.5787099  20.4689244  35.4240776
  11.8850571  20.0543197  34.9110730  13.3260090  20.5109781  34.8274195
  28.7152320  11.2595431  30.2895810  28.1350989  11.9180235  29.9073862
  28.4488253  10.4372776  29.8783227  27.1655886  10.6600489  32.4917130
  27.6655665  10.7717023  31.6831449  27.8091494  10.3561542  33.1317939
  21.2237882  18.5679118  45.3784971  20.7404964  19.3679478  45.5848860
  21.3098821  18.5787063  44.4252415  14.4923842  20.4007498  33.3006791
  14.4694530  20.4995185  32.3488674  14.8024478  21.2472649  33.6223957
  17.1511220  22.4583653  37.4153405  18.1054473  22.4267595  37.3483337
  16.9523743  21.9974277  38.2303631  17.7410602  21.0284769  39.9824203
  18.5603491  21.5228848  40.0059040  18.0147410  20.1116737  39.9541770
  27.4977198  13.4195521  29.3452158  26.6103053  13.7045172  29.1272353
  27.9131187  13.2589285  28.4979435  30.8491734  13.4442042  33.0606497
  31.6252124  13.9338495  33.3331114  30.1239868  13.8700097  33.5178367
  33.2864293  14.1569662  34.1180438  33.8808784  13.9165398  33.4073746
  33.3590877  13.4376792  34.7453974  12.9945516  15.3622903  40.6816400
  13.6404380  14.8521857  41.1703625  12.7862667  16.0991585  41.2559825
  21.5149127   9.6262948  26.4340296  21.5027796  10.5704787  26.5908567
  22.4072548   9.4433093  26.1399757  19.6885089  29.5500851  37.8597974
  20.5912335  29.5824462  38.1764469  19.4622459  28.6201302  37.8744310
  25.3301246   6.2205724  30.6886233  24.5633642   5.6664211  30.8342915
  25.7411951   6.2927593  31.5500384  17.3343007  12.5090520  44.7791414
  18.1974469  12.1527325  44.9894739  16.7608418  12.1704415  45.4666818
  48.0185139  49.4684294  35.5853815  48.6563548  49.3491041  34.8817155
  47.9005981  50.4165138  35.6441767  44.8274845  49.4211722  35.5215340
  44.4893356  49.3052787  34.6335875  45.6964613  49.0202887  35.5016346
  38.2326092  52.7698390  34.3496451  39.0247384  52.4289215  33.9342750
  38.4722743  52.8793365  35.2698604  46.2661219  54.9418166  26.8226696
  45.6149199  55.5272247  26.4360709  47.0605582  55.4724361  26.8821733
  40.1916846  52.0307303  27.2213830  40.9647722  51.4836290  27.0826706
  40.5442245  52.8951553  27.4328291  42.0301889  53.3583686  40.4280729
  41.7391755  54.2629316  40.3127396  42.6658873  53.4000213  41.1424799
  42.9558096  50.7360534  37.0182089  43.5521668  50.5116557  36.3039052
  43.0133067  49.9945280  37.6207537  47.5726407  47.1935748  32.6607023
  48.3589496  46.7755171  32.3097440  47.8365111  48.0981840  32.8288671
  47.7436484  52.6308598  27.3595680  47.1082317  52.7043225  28.0716584
  47.4133891  53.2202197  26.6814759  52.9734834  47.1310981  33.5640002
  53.7060006  46.5610198  33.7977831  52.2174190  46.7432582  34.0046507
  50.4960254  40.8432555  38.0234610  50.1643579  41.7127966  37.7995825
  49.9005868  40.5268839  38.7028641  46.9891774  53.0445101  37.4230523
  46.6892497  53.9470140  37.3146330  46.6442834  52.7777284  38.2751676
  50.3888918  45.5627641  35.1027960  49.4805795  45.4943050  34.8086721
  50.3376514  46.0399586  35.9309786  41.9712554  59.8089422  30.3901491
  41.8936584  60.7597247  30.4689971  41.3674197  59.4635294  31.0476417
  52.2550564  43.7644080  36.8805834  51.6124944  44.0576613  36.2345629
  51.7505493  43.6497000  37.6859031  49.9090728  47.5107253  27.5691693
  50.8208584  47.7434640  27.3939391  49.4000375  48.0944297  27.0066772
  48.1931496  51.9331881  41.2052986  48.6014852  51.4914291  40.4607618
  47.4708757  51.3584508  41.4587179  48.5160310  52.4933071  34.9605275
  47.8869173  52.6578786  34.2581343  48.1285972  52.9074681  35.7316239
  52.3949542  53.4287509  32.3149639  51.7100580  53.8086411  31.7646672
  52.4793391  54.0382836  33.0481586  49.6500474  51.0747468  38.9144982
  49.8617369  51.7179228  38.2379363  49.6030222  50.2409785  38.4466912
  44.0688272  52.2307479  32.2255360  44.5326618  52.5095182  31.4359982
  43.8045070  51.3290924  32.0428451  40.9612353  51.7778961  35.1635123
  41.5313710  52.2066229  34.5252608  41.5520465  51.4961546  35.8619309
  50.7646302  53.9519424  37.0867339  51.5863745  53.5499611  36.8050021
  50.7608705  53.8487658  38.0383455  44.5302905  53.5003467  39.2428050
  44.5947338  53.9623874  40.0786222  43.8213829  52.8700832  39.3710360
  58.8552295  50.2958172  33.4352311  58.1016003  49.7265570  33.2796315
  58.9899836  50.2620837  34.3822946  44.2450923  55.1671574  29.1107030
  44.1096598  56.0123110  29.5391878  44.7860735  55.3690852  28.3472964
  39.5075205  55.8012769  31.7657709  39.6841833  56.7230733  31.5778692
  40.3032038  55.4871188  32.1952088  45.8719399  55.7895141  43.2407372
  45.4283253  55.0031520  42.9228277  46.5336613  55.9774291  42.5751263
  40.6306520  57.3190943  37.7668051  41.1813945  57.1908006  36.9945045
  39.7917996  57.6185832  37.4162944  47.9700637  56.0697941  41.2688774
  47.9519113  56.8906822  40.7769043  48.8920557  55.9452016  41.4938915
  44.4273691  53.5842070  42.1112282  44.9602028  52.8230359  41.8811590
  43.8987772  53.2915722  42.8536437  47.5593669  48.6810747  26.1478359
  47.0440292  49.4515352  26.3866746  47.2870977  48.0075884  26.7711420
  52.5327943  51.4343102  28.0831532  51.7557386  51.0954262  27.6386694
  53.2119424  51.4395725  27.4086497  47.3479972  46.5537840  27.9738140
  47.0430108  46.8683989  28.8248283  48.3010414  46.6319259  28.0165473
  45.7926404  52.7128063  29.6231094  45.2647766  51.9780822  29.3104331
  45.2913907  53.4902739  29.3771062  50.7719250  50.9077083  34.7398140
  50.1142924  51.5976345  34.8278269  51.5759649  51.2973515  35.0832127
  49.5824709  49.2621456  32.7902082  50.0956591  49.8951448  33.2923792
  50.2325933  48.6622652  32.4245442  43.9379004  50.5308273  22.6266067
  43.0306066  50.2997527  22.8257216  44.4350036  49.7345892  22.8140049
  46.8447083  59.2405780  25.5462753  46.1708782  59.5437477  26.1547711
  47.2312905  60.0434861  25.1968210  46.8440587  48.1362327  30.1663103
  47.5912406  48.6483724  29.8570225  47.1132177  47.8146380  31.0267496
  45.1167238  50.6320868  27.1490057  44.2078457  50.3479901  27.2462527
  45.1462321  51.0519947  26.2893364  50.3486505  54.2427457  30.9181225
  49.8948832  53.4018367  30.9746415  49.7180472  54.8788856  31.2556005
  48.7919444  56.0803954  31.8531043  49.0842419  56.6409011  31.1343408
  49.3018065  56.3732515  32.6084202  49.3931052  37.9495696  32.7423661
  49.6989929  37.0893059  32.4549577  50.1183657  38.5413316  32.5422655
  44.8143325  52.1729612  24.4878136  44.3762755  51.4565471  24.0283773
  45.5553766  52.4005726  23.9263227  43.7553070  56.8584305  32.9424496
  43.7129248  57.0845152  32.0133028  44.6715768  56.6247680  33.0910297
  52.9316440  50.4486809  30.5454454  52.7934339  50.6388405  29.6175644
  52.5752659  51.2106192  31.0022505  52.9585820  52.5163336  35.5565726
  53.3922327  52.4238625  36.4048780  53.6717401  52.4920836  34.9185742
  41.8718870  53.7347334  32.7386459  42.6659469  53.2397654  32.5369034
  41.1610563  53.2065197  32.3754164  46.6913715  56.1165430  37.0898826
  46.7450737  56.6856366  37.8576542  45.8228496  56.2867315  36.7252864
  53.8201369  52.5587036  38.0898611  54.0137259  53.4632847  38.3357886
  53.7201988  52.0994455  38.9237196  48.8816478  52.7093779  43.6639492
  48.7301985  52.4804331  42.7469576  48.8721158  53.6664381  43.6770837
  44.4490146  54.3076356  36.4184296  44.3101232  53.9395141  37.2910234
  43.6604743  54.8223996  36.2468254  45.0438298  59.4085453  27.7609832
  45.2190054  58.9373496  28.5755455  44.3571086  60.0351219  27.9891093
  45.9995361  53.6857959  33.8073134  45.6645194  53.6458729  34.7030784
  45.4999307  53.0202675  33.3343544  48.9354553  51.0313993  24.0810193
  48.3183724  50.3060821  23.9843246  48.4671042  51.7923354  23.7377268
  50.5908685  55.7412902  41.7415974  50.5321231  55.0572122  41.0746557
  50.9928203  56.4831892  41.2896600  39.6099384  62.5574816  34.5349693
  39.8495982  63.1893340  35.2128711  38.7668580  62.2062856  34.8215052
  50.5926092  53.7052486  39.9729953  49.7052871  53.3678407  40.0956352
  51.1624643  52.9735517  40.2098719  44.1227245  58.3653938  36.9391197
  44.0497417  59.1708909  37.4510501  43.6804639  58.5645904  36.1139218
  43.9117025  57.6025708  30.4494018  43.1284547  58.1447388  30.5432243
  44.6109770  58.1199688  30.8488259  55.0743433  49.1160703  34.7346515
  55.0633309  49.9985418  34.3640448  54.2060812  48.7632254  34.5401052
  46.5825929  58.2640772  39.0949355  47.2953901  58.8988237  39.0225257
  46.0915958  58.3604638  38.2789357  48.3043456  52.1692025  30.6666647
  47.3699735  52.2893487  30.4971351  48.4820124  51.2664491  30.4026657
  51.6916007  48.0109344  31.2016681  52.1576459  48.8437336  31.1276984
  52.1423508  47.5454326  31.9061940  41.6337842  56.0135215  39.9154926
  42.3347302  56.6471698  40.0684320  41.1632957  56.3549947  39.1550565
  49.7592238  54.3553165  28.2002833  50.0352082  54.2409760  29.1096707
  48.8896737  53.9570650  28.1615006  49.6632670  40.3789931  35.2407582
  48.7495750  40.6094158  35.4089789  50.0925771  40.4628375  36.0921615
  49.4339128  48.5679823  37.7407476  48.7810579  48.8155730  37.0859929
  49.8119508  47.7543961  37.4069954  46.3946302  58.6039516  31.8435647
  46.5768697  57.7861172  32.3063399  47.2179288  58.8207208  31.4060537
  46.7288468  57.5307701  29.1050695  47.2576234  57.0200156  28.4920857
  46.9916687  57.2150231  29.9696228  37.2305561  55.5471570  36.8486029
  37.8158997  54.8015258  36.9813933  37.0330399  55.8575527  37.7322693
  40.0844216  58.5822818  31.8648471  39.4154591  59.0668946  31.3812511
  39.9457085  58.8292038  32.7791850  44.2249484  60.6166561  38.4631129
  44.7767792  60.7798183  39.2280215  44.5655678  61.2070999  37.7911154
  49.0760359  55.4427819  44.3179784  49.6200263  56.0557777  43.8234739
  48.4947203  56.0007397  44.8346797  47.3617872  58.5648537  35.4494812
  47.2369011  57.7638277  34.9405757  48.0196963  59.0594730  34.9608782
  49.4252780  56.3657557  37.0774362  48.4783116  56.2462908  37.0052688
  49.7735553  55.4780055  37.1600623  46.4299213  56.1610273  33.2778714
  46.2824176  55.2326981  33.4586284  47.2552707  56.1830364  32.7935789
  50.0333335  56.9838832  34.3643587  50.9579883  56.7781693  34.2268038
  49.8648639  56.7355233  35.2732928  42.9904898  43.1965391  38.5862274
  42.6501719  42.3973204  38.9882954  42.2843905  43.4967102  38.0139107
  49.8228651  57.5024499  29.7205678  49.9965529  56.9370922  28.9679531
  50.3157543  58.3025394  29.5385168  55.6768043  50.2660922  31.3395978
  56.1199189  49.5168248  30.9415101  54.7994553  50.2571059  30.9569710
  50.8103824  56.8191264  26.8202576  51.5054728  57.4397956  27.0389891
  51.1526974  55.9686615  27.0954954  52.7095247  54.2690969  28.3489907
  53.2346571  54.6078242  27.6239227  52.6217600  53.3337985  28.1653042
  44.3715296  58.1825043  40.4779784  44.6802422  57.9374190  41.3502483
  45.1690778  58.3871681  39.9898654  44.3935908  60.3362953  32.7085160
  43.9540898  59.8439331  33.4018017  45.1444025  59.7935920  32.4677236
  36.8728247  56.5274493  32.7109788  37.6986267  56.2278265  32.3308432
  36.5222299  55.7582116  33.1599577  41.8409780  55.8800962  34.7807462
  41.2189789  55.2171667  34.4809690  42.5114647  55.9062094  34.0981110
  35.0736852  54.4460820  33.6698722  34.2368760  54.0182994  33.4882723
  35.0460497  54.6393263  34.6069513  52.3989153  54.9023873  43.6541105
  51.6084697  54.8848012  43.1145605  52.1622508  55.4412167  44.4090142
  52.5187028  51.7516339  40.9673834  52.5685033  51.5866347  41.9089356
  52.4100951  50.8843598  40.5771714  41.4023287  54.4304885  28.2565923
  41.5511407  55.1140349  27.6032595  42.2089730  54.4109975  28.7715378
  49.8090790  47.7347267  42.2833140  50.7100653  47.5953732  41.9917138
  49.8838765  47.9001722  43.2231318  54.0205225  54.1713281  41.2115855
  53.7290033  54.5343261  42.0479316  53.4077356  53.4580289  41.0329187
  55.2200907  51.7366161  33.7318425  56.0547799  52.1755965  33.8955986
  55.3560036  51.2604814  32.9126671  52.2692413  49.2945895  39.6795913
  52.7446535  49.4873542  38.8714765  51.3457979  49.3505081  39.4339297
  44.9018692  56.9253015  25.7277670  44.3292659  57.5443203  25.2748142
  45.4751486  57.4752377  26.2617592  50.9694082  46.1711656  37.9124219
  51.9211505  46.2709753  37.9336443  50.7997533  45.3789924  38.4222303
  48.1215952  57.2090166  26.8586252  49.0546625  57.1435727  27.0619128
  48.0339165  58.0446432  26.4000785  50.7503969  56.5256036  23.8190200
  50.6717600  56.1915900  24.7125958  51.5713636  57.0177804  23.8181672
  53.4482160  49.3917775  37.0266518  53.4158480  48.4533776  37.2126202
  54.0582784  49.4701812  36.2932343  45.2865491  48.2613828  23.0693723
  46.2324596  48.1320036  23.1382141  44.9079736  47.5228490  23.5463151
  53.5976648  46.1828819  37.0724802  53.0815697  45.3987275  36.8854731
  54.4816597  45.8547535  37.2371321  51.2587375  39.9269834  33.0320614
  51.0612196  39.6184922  33.9163946  51.8687081  40.6531473  33.1618544
  59.2658710  50.4533782  36.1672555  59.9962098  50.1919070  36.7280259
  58.6565655  49.7162504  36.2074623  57.3474007  48.5941645  36.7647006
  56.6207170  48.4597610  36.1563498  56.9321294  48.9018473  37.5703725
  45.1704183  52.3131574  44.5294379  46.0907193  52.4910173  44.7234426
  45.1353766  51.3687620  44.3774079  50.3939829  41.9179266  30.2895810
  49.8138498  42.5764070  29.9073862  50.1275762  41.0956611  29.8783227
  38.8298729  53.1167488  37.4153405  39.7841982  53.0851431  37.3483337
  38.6311252  52.6558112  38.2303631  39.4198111  51.6868604  39.9824203
  40.2391000  52.1812683  40.0059040  39.6934919  50.7700573  39.9541770
  52.5279243  44.1025878  33.0606497  53.3039633  44.5922330  33.3331114
  51.8027377  44.5283932  33.5178367  54.9651802  44.8153497  34.1180438
  55.5596293  44.5749233  33.4073746  55.0378386  44.0960627  34.7453974
  37.1848958  58.6587108  34.4323603  37.0503425  57.8987509  33.8661601
  36.7681020  59.3828008  33.9652392  48.3207921  53.8424031  23.4400178
  49.0243771  54.0474034  24.0557834  47.5970569  54.4100793  23.7049262
  49.1505731  49.5933893  29.5602448  49.0940932  50.0502444  28.7210081
  49.7034073  48.8324577  29.3825291  52.9610537  45.3823625  30.3852568
  52.7047471  44.9820260  31.2160776  52.3363405  46.0967418  30.2602707
  57.2722875  48.1219698  32.8923859  56.7122433  48.1912887  33.6655421
  56.6666378  47.9460682  32.1723356  40.3418083  59.5556425  34.6442046
  40.2250468  60.5001857  34.5420736  39.5210530  59.2529986  35.0327845
  50.2294618  54.2806561  25.4898638  51.0640222  53.8487759  25.3076113
  50.0678961  54.1088574  26.4175533  49.8840510  50.7838674  26.8554978
  49.8289314  50.6182945  25.9143422  49.2586565  51.4914707  27.0117167
  47.1986417  53.0887586  46.1808540  48.0677577  53.2628238  45.8195175
  46.7193169  53.9082003  46.0584270  41.3672598  60.2084687  37.8597974
  42.2699844  60.2408297  38.1764469  41.1409968  59.2785138  37.8744310
  43.1226200  58.9615673  34.5208053  42.1721831  58.9617535  34.4072425
  43.4258686  58.2148408  34.0044087  55.6668599  64.7503640  35.5215340
  55.3287111  64.6344704  34.6335875  56.5358367  64.3494805  35.5016346
  51.5255415  66.6039116  31.5112231  50.9620280  66.5129053  30.7428518
  51.4107810  65.7839021  31.9914723  56.1488382  65.9038492  41.4801545
  56.1377023  65.5091290  40.6082049  56.3109022  65.1704564  42.0735317
  49.0719847  68.0990308  34.3496451  49.8641139  67.7581132  33.9342750
  49.3116497  68.2085283  35.2698604  51.0310601  67.3599221  27.2213830
  51.8041477  66.8128208  27.0826706  51.3836000  68.2243470  27.4328291
  53.7951850  66.0652452  37.0182089  54.3915423  65.8408474  36.3039052
  53.8526822  65.3237197  37.6207537  53.3676879  63.5191887  24.8532280
  53.6202399  62.9973408  24.0915743  52.4301438  63.3558033  24.9558963
  58.4120161  62.5227666  32.6607023  59.1983251  62.1047089  32.3097440
  58.6758866  63.4273758  32.8288671  53.0873167  65.4219993  27.0556655
  52.9709426  64.7464897  27.7237739  53.1975427  64.9352367  26.2388808
  55.4304708  64.8830140  30.7603344  55.0662916  64.3560761  31.4716265
  56.2871824  64.4928609  30.5869829  61.3354009  56.1724473  38.0234610
[truncated: 323,501 more chars]
