# Supplementary material for: Exploring Aromatic Cage Flexibility Using Cosolvent Molecular Dynamics Simulations—An In-Silico Case Study of Tudor Domains
Source: J Chem Inf Model. 2024 May 21;64(11):4553–69. doi: 10.1021/acs.jcim.4c00298 (PMC11167732; doi:10.1021/acs.jcim.4c00298)
Supplement: Supplementary file 2 — ci4c00298_si_002.zip [file ci4c00298_si_002.zip › SPIN1/docking_domain2/ISOIND_cluster2_A366.pdb]

TITLE     rep03.c2 A366
REMARK   4      COMPLIES WITH FORMAT V. 3.0, 1-DEC-2006
REMARK 888
REMARK 888 WRITTEN BY MAESTRO (A PRODUCT OF SCHRODINGER, LLC)
CRYST1   83.038   83.038   83.038 109.47 109.47 109.47 P 1           1
ATOM      1  CH3 ACE     1      46.068  22.370  64.863  1.00  0.00           C  
ATOM      2  C   ACE     1      45.651  20.994  64.483  1.00  0.00           C  
ATOM      3  O   ACE     1      45.926  20.681  63.305  1.00  0.00           O  
ATOM      4  H1  ACE     1      47.017  22.277  65.391  1.00  0.00           H  
ATOM      5  H2  ACE     1      46.259  22.995  63.991  1.00  0.00           H  
ATOM      6  H3  ACE     1      45.309  22.860  65.474  1.00  0.00           H  
ATOM      7  N   ARG     2      45.025  20.184  65.357  1.00  0.00           N  
ATOM      8  CA  ARG     2      44.325  18.962  64.924  1.00  0.00           C  
ATOM      9  C   ARG     2      42.999  19.246  64.210  1.00  0.00           C  
ATOM     10  O   ARG     2      42.032  18.543  64.511  1.00  0.00           O  
ATOM     11  CB  ARG     2      44.265  18.040  66.072  1.00  0.00           C  
ATOM     12  CG  ARG     2      45.651  17.420  66.587  1.00  0.00           C  
ATOM     13  CD  ARG     2      45.570  15.904  66.819  1.00  0.00           C  
ATOM     14  NE  ARG     2      46.828  15.234  67.274  1.00  0.00           N  
ATOM     15  CZ  ARG     2      47.108  13.932  67.295  1.00  0.00           C  
ATOM     16  NH1 ARG     2      46.255  13.052  66.792  1.00  0.00           N  
ATOM     17  NH2 ARG     2      48.203  13.408  67.727  1.00  0.00           N1+
ATOM     18  H   ARG     2      45.016  20.435  66.335  1.00  0.00           H  
ATOM     19  HA  ARG     2      44.890  18.496  64.116  1.00  0.00           H  
ATOM     20  HB2 ARG     2      43.725  18.400  66.948  1.00  0.00           H  
ATOM     21  HB3 ARG     2      43.679  17.175  65.762  1.00  0.00           H  
ATOM     22  HG2 ARG     2      46.415  17.515  65.816  1.00  0.00           H  
ATOM     23  HG3 ARG     2      45.996  17.962  67.467  1.00  0.00           H  
ATOM     24  HD2 ARG     2      44.697  15.745  67.452  1.00  0.00           H  
ATOM     25  HD3 ARG     2      45.325  15.469  65.850  1.00  0.00           H  
ATOM     26  HE  ARG     2      47.595  15.855  67.487  1.00  0.00           H  
ATOM     27 HH11 ARG     2      45.310  13.313  66.550  1.00  0.00           H  
ATOM     28 HH12 ARG     2      46.549  12.087  66.740  1.00  0.00           H  
ATOM     29 HH21 ARG     2      49.076  13.912  67.795  1.00  0.00           H  
ATOM     30 HH22 ARG     2      48.315  12.449  68.023  1.00  0.00           H  
ATOM     31  N   ARG     3      42.911  20.258  63.364  1.00  0.00           N  
ATOM     32  CA  ARG     3      41.736  20.464  62.546  1.00  0.00           C  
ATOM     33  C   ARG     3      41.989  21.448  61.371  1.00  0.00           C  
ATOM     34  O   ARG     3      42.854  22.326  61.549  1.00  0.00           O  
ATOM     35  CB  ARG     3      40.716  21.225  63.453  1.00  0.00           C  
ATOM     36  CG  ARG     3      39.341  21.437  62.738  1.00  0.00           C  
ATOM     37  CD  ARG     3      38.423  22.193  63.762  1.00  0.00           C  
ATOM     38  NE  ARG     3      37.111  22.657  63.204  1.00  0.00           N  
ATOM     39  CZ  ARG     3      36.203  23.299  63.879  1.00  0.00           C  
ATOM     40  NH1 ARG     3      36.371  23.731  65.124  1.00  0.00           N  
ATOM     41  NH2 ARG     3      35.111  23.684  63.290  1.00  0.00           N1+
ATOM     42  H   ARG     3      43.715  20.858  63.245  1.00  0.00           H  
ATOM     43  HA  ARG     3      41.384  19.527  62.115  1.00  0.00           H  
ATOM     44  HB2 ARG     3      40.542  20.599  64.328  1.00  0.00           H  
ATOM     45  HB3 ARG     3      41.083  22.211  63.738  1.00  0.00           H  
ATOM     46  HG2 ARG     3      39.478  22.033  61.835  1.00  0.00           H  
ATOM     47  HG3 ARG     3      38.949  20.502  62.337  1.00  0.00           H  
ATOM     48  HD2 ARG     3      38.228  21.549  64.618  1.00  0.00           H  
ATOM     49  HD3 ARG     3      39.019  23.005  64.177  1.00  0.00           H  
ATOM     50  HE  ARG     3      36.747  22.355  62.311  1.00  0.00           H  
ATOM     51 HH11 ARG     3      37.084  23.288  65.685  1.00  0.00           H  
ATOM     52 HH12 ARG     3      35.878  24.500  65.553  1.00  0.00           H  
ATOM     53 HH21 ARG     3      34.981  23.275  62.375  1.00  0.00           H  
ATOM     54 HH22 ARG     3      34.342  24.093  63.803  1.00  0.00           H  
ATOM     55  N   ASN     4      41.312  21.297  60.167  1.00  0.00           N  
ATOM     56  CA  ASN     4      41.498  22.079  58.961  1.00  0.00           C  
ATOM     57  C   ASN     4      41.182  23.517  59.088  1.00  0.00           C  
ATOM     58  O   ASN     4      40.004  23.845  59.396  1.00  0.00           O  
ATOM     59  CB  ASN     4      40.757  21.425  57.784  1.00  0.00           C  
ATOM     60  CG  ASN     4      41.033  21.877  56.343  1.00  0.00           C  
ATOM     61  OD1 ASN     4      41.629  22.948  56.025  1.00  0.00           O  
ATOM     62  ND2 ASN     4      40.533  21.137  55.404  1.00  0.00           N  
ATOM     63  H   ASN     4      40.542  20.644  60.149  1.00  0.00           H  
ATOM     64  HA  ASN     4      42.549  22.062  58.673  1.00  0.00           H  
ATOM     65  HB2 ASN     4      40.904  20.346  57.736  1.00  0.00           H  
ATOM     66  HB3 ASN     4      39.688  21.597  57.906  1.00  0.00           H  
ATOM     67 HD21 ASN     4      40.092  20.259  55.637  1.00  0.00           H  
ATOM     68 HD22 ASN     4      40.472  21.552  54.485  1.00  0.00           H  
ATOM     69  N   ILE     5      42.147  24.411  58.815  1.00  0.00           N  
ATOM     70  CA  ILE     5      42.154  25.856  59.056  1.00  0.00           C  
ATOM     71  C   ILE     5      41.106  26.614  58.331  1.00  0.00           C  
ATOM     72  O   ILE     5      40.703  27.724  58.735  1.00  0.00           O  
ATOM     73  CB  ILE     5      43.594  26.344  58.711  1.00  0.00           C  
ATOM     74  CG2 ILE     5      44.034  26.077  57.254  1.00  0.00           C  
ATOM     75  CG1 ILE     5      44.078  27.749  59.150  1.00  0.00           C  
ATOM     76  CD1 ILE     5      45.554  27.936  59.437  1.00  0.00           C  
ATOM     77  H   ILE     5      43.039  24.009  58.564  1.00  0.00           H  
ATOM     78  HA  ILE     5      42.053  25.987  60.134  1.00  0.00           H  
ATOM     79  HB  ILE     5      44.172  25.643  59.313  1.00  0.00           H  
ATOM     80 HG21 ILE     5      45.117  25.954  57.282  1.00  0.00           H  
ATOM     81 HG22 ILE     5      43.626  25.169  56.811  1.00  0.00           H  
ATOM     82 HG23 ILE     5      43.838  26.898  56.564  1.00  0.00           H  
ATOM     83 HG12 ILE     5      43.768  28.372  58.311  1.00  0.00           H  
ATOM     84 HG13 ILE     5      43.529  28.091  60.027  1.00  0.00           H  
ATOM     85 HD11 ILE     5      45.802  28.985  59.594  1.00  0.00           H  
ATOM     86 HD12 ILE     5      45.821  27.396  60.345  1.00  0.00           H  
ATOM     87 HD13 ILE     5      46.156  27.618  58.586  1.00  0.00           H  
ATOM     88  N   VAL     6      40.572  26.127  57.216  1.00  0.00           N  
ATOM     89  CA  VAL     6      39.532  26.760  56.445  1.00  0.00           C  
ATOM     90  C   VAL     6      38.328  27.068  57.332  1.00  0.00           C  
ATOM     91  O   VAL     6      37.955  26.251  58.171  1.00  0.00           O  
ATOM     92  CB  VAL     6      39.318  25.983  55.171  1.00  0.00           C  
ATOM     93  CG1 VAL     6      38.929  24.532  55.299  1.00  0.00           C  
ATOM     94  CG2 VAL     6      38.276  26.672  54.252  1.00  0.00           C  
ATOM     95  H   VAL     6      40.927  25.254  56.854  1.00  0.00           H  
ATOM     96  HA  VAL     6      40.022  27.697  56.179  1.00  0.00           H  
ATOM     97  HB  VAL     6      40.273  25.947  54.645  1.00  0.00           H  
ATOM     98 HG11 VAL     6      39.078  23.905  54.421  1.00  0.00           H  
ATOM     99 HG12 VAL     6      39.439  24.118  56.169  1.00  0.00           H  
ATOM    100 HG13 VAL     6      37.847  24.557  55.430  1.00  0.00           H  
ATOM    101 HG21 VAL     6      38.236  26.117  53.315  1.00  0.00           H  
ATOM    102 HG22 VAL     6      37.320  26.754  54.768  1.00  0.00           H  
ATOM    103 HG23 VAL     6      38.568  27.718  54.154  1.00  0.00           H  
ATOM    104  N   GLY     7      37.732  28.250  57.204  1.00  0.00           N  
ATOM    105  CA  GLY     7      36.672  28.745  58.163  1.00  0.00           C  
ATOM    106  C   GLY     7      37.083  29.550  59.349  1.00  0.00           C  
ATOM    107  O   GLY     7      36.224  30.042  60.126  1.00  0.00           O  
ATOM    108  H   GLY     7      38.054  28.954  56.554  1.00  0.00           H  
ATOM    109  HA2 GLY     7      36.008  29.339  57.535  1.00  0.00           H  
ATOM    110  HA3 GLY     7      36.076  27.897  58.500  1.00  0.00           H  
ATOM    111  N   CYS     8      38.381  29.570  59.704  1.00  0.00           N  
ATOM    112  CA  CYS     8      38.783  30.246  60.883  1.00  0.00           C  
ATOM    113  C   CYS     8      39.211  31.701  60.599  1.00  0.00           C  
ATOM    114  O   CYS     8      39.622  32.055  59.463  1.00  0.00           O  
ATOM    115  CB  CYS     8      39.844  29.459  61.527  1.00  0.00           C  
ATOM    116  SG  CYS     8      39.539  27.732  61.700  1.00  0.00           S  
ATOM    117  H   CYS     8      39.031  28.981  59.203  1.00  0.00           H  
ATOM    118  HA  CYS     8      37.935  30.339  61.561  1.00  0.00           H  
ATOM    119  HB2 CYS     8      40.753  29.503  60.926  1.00  0.00           H  
ATOM    120  HB3 CYS     8      40.070  30.011  62.439  1.00  0.00           H  
ATOM    121  HG  CYS     8      39.614  27.421  60.403  1.00  0.00           H  
ATOM    122  N   ARG     9      39.210  32.482  61.693  1.00  0.00           N  
ATOM    123  CA  ARG     9      40.178  33.586  61.704  1.00  0.00           C  
ATOM    124  C   ARG     9      41.532  33.046  62.182  1.00  0.00           C  
ATOM    125  O   ARG     9      41.598  32.231  63.067  1.00  0.00           O  
ATOM    126  CB  ARG     9      39.567  34.714  62.645  1.00  0.00           C  
ATOM    127  CG  ARG     9      38.536  35.466  61.864  1.00  0.00           C  
ATOM    128  CD  ARG     9      38.005  36.739  62.545  1.00  0.00           C  
ATOM    129  NE  ARG     9      39.014  37.580  63.122  1.00  0.00           N  
ATOM    130  CZ  ARG     9      39.899  38.259  62.418  1.00  0.00           C  
ATOM    131  NH1 ARG     9      39.806  38.279  61.126  1.00  0.00           N  
ATOM    132  NH2 ARG     9      40.748  38.952  63.091  1.00  0.00           N1+
ATOM    133  H   ARG     9      38.887  32.138  62.586  1.00  0.00           H  
ATOM    134  HA  ARG     9      40.366  33.979  60.705  1.00  0.00           H  
ATOM    135  HB2 ARG     9      39.129  34.268  63.538  1.00  0.00           H  
ATOM    136  HB3 ARG     9      40.353  35.374  63.011  1.00  0.00           H  
ATOM    137  HG2 ARG     9      38.978  35.796  60.924  1.00  0.00           H  
ATOM    138  HG3 ARG     9      37.706  34.790  61.660  1.00  0.00           H  
ATOM    139  HD2 ARG     9      37.307  37.225  61.863  1.00  0.00           H  
ATOM    140  HD3 ARG     9      37.403  36.391  63.384  1.00  0.00           H  
ATOM    141  HE  ARG     9      38.984  37.666  64.128  1.00  0.00           H  
ATOM    142 HH11 ARG     9      39.052  37.701  60.784  1.00  0.00           H  
ATOM    143 HH12 ARG     9      40.416  38.932  60.655  1.00  0.00           H  
ATOM    144 HH21 ARG     9      40.725  39.003  64.100  1.00  0.00           H  
ATOM    145 HH22 ARG     9      41.277  39.574  62.496  1.00  0.00           H  
ATOM    146  N   ILE    10      42.591  33.618  61.675  1.00  0.00           N  
ATOM    147  CA  ILE    10      43.978  33.304  61.881  1.00  0.00           C  
ATOM    148  C   ILE    10      44.930  34.466  62.109  1.00  0.00           C  
ATOM    149  O   ILE    10      44.681  35.618  61.637  1.00  0.00           O  
ATOM    150  CB  ILE    10      44.485  32.517  60.662  1.00  0.00           C  
ATOM    151  CG2 ILE    10      43.965  31.091  60.584  1.00  0.00           C  
ATOM    152  CG1 ILE    10      44.408  33.299  59.304  1.00  0.00           C  
ATOM    153  CD1 ILE    10      45.462  32.847  58.349  1.00  0.00           C  
ATOM    154  H   ILE    10      42.387  34.471  61.174  1.00  0.00           H  
ATOM    155  HA  ILE    10      44.013  32.637  62.742  1.00  0.00           H  
ATOM    156  HB  ILE    10      45.563  32.490  60.816  1.00  0.00           H  
ATOM    157 HG21 ILE    10      44.306  30.369  61.326  1.00  0.00           H  
ATOM    158 HG22 ILE    10      42.880  31.176  60.516  1.00  0.00           H  
ATOM    159 HG23 ILE    10      44.299  30.656  59.642  1.00  0.00           H  
ATOM    160 HG12 ILE    10      43.447  33.287  58.790  1.00  0.00           H  
ATOM    161 HG13 ILE    10      44.660  34.342  59.496  1.00  0.00           H  
ATOM    162 HD11 ILE    10      45.096  33.071  57.347  1.00  0.00           H  
ATOM    163 HD12 ILE    10      46.410  33.380  58.420  1.00  0.00           H  
ATOM    164 HD13 ILE    10      45.735  31.805  58.512  1.00  0.00           H  
ATOM    165  N   GLN    11      46.093  34.302  62.777  1.00  0.00           N  
ATOM    166  CA  GLN    11      47.223  35.279  62.842  1.00  0.00           C  
ATOM    167  C   GLN    11      48.554  34.604  62.552  1.00  0.00           C  
ATOM    168  O   GLN    11      48.710  33.428  62.814  1.00  0.00           O  
ATOM    169  CB  GLN    11      47.203  36.119  64.133  1.00  0.00           C  
ATOM    170  CG  GLN    11      47.574  35.236  65.392  1.00  0.00           C  
ATOM    171  CD  GLN    11      47.876  36.160  66.599  1.00  0.00           C  
ATOM    172  OE1 GLN    11      47.421  37.298  66.709  1.00  0.00           O  
ATOM    173  NE2 GLN    11      48.656  35.712  67.563  1.00  0.00           N  
ATOM    174  H   GLN    11      46.269  33.360  63.095  1.00  0.00           H  
ATOM    175  HA  GLN    11      47.088  36.060  62.093  1.00  0.00           H  
ATOM    176  HB2 GLN    11      47.904  36.947  64.031  1.00  0.00           H  
ATOM    177  HB3 GLN    11      46.230  36.598  64.245  1.00  0.00           H  
ATOM    178  HG2 GLN    11      46.771  34.523  65.578  1.00  0.00           H  
ATOM    179  HG3 GLN    11      48.504  34.743  65.109  1.00  0.00           H  
ATOM    180 HE21 GLN    11      49.306  34.960  67.388  1.00  0.00           H  
ATOM    181 HE22 GLN    11      48.881  36.423  68.244  1.00  0.00           H  
ATOM    182  N   HIS    12      49.533  35.384  62.021  1.00  0.00           N  
ATOM    183  CA  HIS    12      50.837  34.921  61.504  1.00  0.00           C  
ATOM    184  C   HIS    12      51.818  36.002  61.200  1.00  0.00           C  
ATOM    185  O   HIS    12      51.569  36.999  60.528  1.00  0.00           O  
ATOM    186  CB  HIS    12      50.673  34.011  60.299  1.00  0.00           C  
ATOM    187  CG  HIS    12      50.182  34.601  58.955  1.00  0.00           C  
ATOM    188  ND1 HIS    12      50.944  35.089  57.915  1.00  0.00           N  
ATOM    189  CE1 HIS    12      50.158  35.285  56.894  1.00  0.00           C  
ATOM    190  NE2 HIS    12      48.871  35.092  57.206  1.00  0.00           N  
ATOM    191  CD2 HIS    12      48.868  34.623  58.506  1.00  0.00           C  
ATOM    192  H   HIS    12      49.340  36.361  61.856  1.00  0.00           H  
ATOM    193  HA  HIS    12      51.441  34.324  62.187  1.00  0.00           H  
ATOM    194  HB2 HIS    12      51.678  33.668  60.056  1.00  0.00           H  
ATOM    195  HB3 HIS    12      50.019  33.160  60.487  1.00  0.00           H  
ATOM    196  HD1 HIS    12      51.932  35.296  57.961  1.00  0.00           H  
ATOM    197  HE1 HIS    12      50.545  35.711  55.981  1.00  0.00           H  
ATOM    198  HD2 HIS    12      47.979  34.488  59.104  1.00  0.00           H  
ATOM    199  N   GLY    13      53.114  35.765  61.536  1.00  0.00           N  
ATOM    200  CA  GLY    13      54.245  36.410  60.839  1.00  0.00           C  
ATOM    201  C   GLY    13      54.341  36.080  59.362  1.00  0.00           C  
ATOM    202  O   GLY    13      53.773  35.155  58.787  1.00  0.00           O  
ATOM    203  H   GLY    13      53.363  34.872  61.937  1.00  0.00           H  
ATOM    204  HA2 GLY    13      54.010  37.472  60.919  1.00  0.00           H  
ATOM    205  HA3 GLY    13      55.186  36.156  61.328  1.00  0.00           H  
ATOM    206  N   TRP    14      55.026  36.959  58.735  1.00  0.00           N  
ATOM    207  CA  TRP    14      55.403  36.964  57.314  1.00  0.00           C  
ATOM    208  C   TRP    14      56.828  37.448  57.090  1.00  0.00           C  
ATOM    209  O   TRP    14      57.231  38.453  57.721  1.00  0.00           O  
ATOM    210  CB  TRP    14      54.342  37.797  56.563  1.00  0.00           C  
ATOM    211  CG  TRP    14      54.446  38.083  55.134  1.00  0.00           C  
ATOM    212  CD1 TRP    14      54.930  39.245  54.631  1.00  0.00           C  
ATOM    213  NE1 TRP    14      54.958  39.191  53.260  1.00  0.00           N  
ATOM    214  CE2 TRP    14      54.560  37.940  52.847  1.00  0.00           C  
ATOM    215  CZ2 TRP    14      54.528  37.360  51.570  1.00  0.00           C  
ATOM    216  CH2 TRP    14      54.028  36.071  51.386  1.00  0.00           C  
ATOM    217  CZ3 TRP    14      53.598  35.327  52.542  1.00  0.00           C  
ATOM    218  CE3 TRP    14      53.591  35.901  53.834  1.00  0.00           C  
ATOM    219  CD2 TRP    14      54.172  37.217  54.045  1.00  0.00           C  
ATOM    220  H   TRP    14      55.490  37.693  59.251  1.00  0.00           H  
ATOM    221  HA  TRP    14      55.330  35.929  56.980  1.00  0.00           H  
ATOM    222  HB2 TRP    14      53.494  37.126  56.698  1.00  0.00           H  
ATOM    223  HB3 TRP    14      54.125  38.773  56.995  1.00  0.00           H  
ATOM    224  HD1 TRP    14      55.290  40.045  55.260  1.00  0.00           H  
ATOM    225  HE1 TRP    14      55.490  39.823  52.678  1.00  0.00           H  
ATOM    226  HZ2 TRP    14      54.727  37.991  50.716  1.00  0.00           H  
ATOM    227  HH2 TRP    14      53.936  35.637  50.401  1.00  0.00           H  
ATOM    228  HZ3 TRP    14      53.258  34.313  52.390  1.00  0.00           H  
ATOM    229  HE3 TRP    14      53.349  35.205  54.623  1.00  0.00           H  
ATOM    230  N   LYS    15      57.453  36.846  56.106  1.00  0.00           N  
ATOM    231  CA  LYS    15      58.895  36.978  55.856  1.00  0.00           C  
ATOM    232  C   LYS    15      59.200  37.600  54.469  1.00  0.00           C  
ATOM    233  O   LYS    15      58.481  37.258  53.485  1.00  0.00           O  
ATOM    234  CB  LYS    15      59.638  35.662  56.060  1.00  0.00           C  
ATOM    235  CG  LYS    15      59.537  35.147  57.514  1.00  0.00           C  
ATOM    236  CD  LYS    15      60.289  33.868  57.803  1.00  0.00           C  
ATOM    237  CE  LYS    15      60.209  33.547  59.336  1.00  0.00           C  
ATOM    238  NZ  LYS    15      61.027  32.380  59.584  1.00  0.00           N1+
ATOM    239  H   LYS    15      57.064  36.068  55.593  1.00  0.00           H  
ATOM    240  HA  LYS    15      59.301  37.710  56.554  1.00  0.00           H  
ATOM    241  HB2 LYS    15      59.223  34.927  55.370  1.00  0.00           H  
ATOM    242  HB3 LYS    15      60.673  35.809  55.751  1.00  0.00           H  
ATOM    243  HG2 LYS    15      60.065  35.810  58.200  1.00  0.00           H  
ATOM    244  HG3 LYS    15      58.476  34.997  57.714  1.00  0.00           H  
ATOM    245  HD2 LYS    15      60.019  33.080  57.100  1.00  0.00           H  
ATOM    246  HD3 LYS    15      61.304  34.161  57.535  1.00  0.00           H  
ATOM    247  HE2 LYS    15      60.711  34.344  59.883  1.00  0.00           H  
ATOM    248  HE3 LYS    15      59.170  33.432  59.646  1.00  0.00           H  
ATOM    249  HZ1 LYS    15      61.061  32.121  60.559  1.00  0.00           H  
ATOM    250  HZ2 LYS    15      60.803  31.615  58.963  1.00  0.00           H  
ATOM    251  HZ3 LYS    15      61.998  32.564  59.376  1.00  0.00           H  
ATOM    252  N   GLU    16      60.272  38.419  54.346  1.00  0.00           N  
ATOM    253  CA  GLU    16      60.593  39.096  53.051  1.00  0.00           C  
ATOM    254  C   GLU    16      62.050  38.952  52.732  1.00  0.00           C  
ATOM    255  O   GLU    16      62.588  39.464  51.729  1.00  0.00           O  
ATOM    256  CB  GLU    16      60.037  40.541  52.879  1.00  0.00           C  
ATOM    257  CG  GLU    16      60.675  41.635  53.701  1.00  0.00           C  
ATOM    258  CD  GLU    16      60.294  43.064  53.198  1.00  0.00           C  
ATOM    259  OE1 GLU    16      59.857  43.781  54.094  1.00  0.00           O  
ATOM    260  OE2 GLU    16      60.527  43.370  52.012  1.00  0.00           O1-
ATOM    261  H   GLU    16      60.802  38.657  55.173  1.00  0.00           H  
ATOM    262  HA  GLU    16      60.066  38.532  52.281  1.00  0.00           H  
ATOM    263  HB2 GLU    16      60.344  40.744  51.853  1.00  0.00           H  
ATOM    264  HB3 GLU    16      58.965  40.588  53.068  1.00  0.00           H  
ATOM    265  HG2 GLU    16      60.395  41.467  54.741  1.00  0.00           H  
ATOM    266  HG3 GLU    16      61.741  41.426  53.610  1.00  0.00           H  
ATOM    267  N   GLY    17      62.833  38.273  53.591  1.00  0.00           N  
ATOM    268  CA  GLY    17      64.318  38.323  53.657  1.00  0.00           C  
ATOM    269  C   GLY    17      64.925  39.541  54.344  1.00  0.00           C  
ATOM    270  O   GLY    17      66.129  39.650  54.329  1.00  0.00           O  
ATOM    271  H   GLY    17      62.413  37.875  54.418  1.00  0.00           H  
ATOM    272  HA2 GLY    17      64.622  37.447  54.229  1.00  0.00           H  
ATOM    273  HA3 GLY    17      64.853  38.325  52.707  1.00  0.00           H  
ATOM    274  N   ASN    18      64.235  40.421  54.963  1.00  0.00           N  
ATOM    275  CA  ASN    18      64.659  41.768  55.420  1.00  0.00           C  
ATOM    276  C   ASN    18      63.753  42.183  56.665  1.00  0.00           C  
ATOM    277  O   ASN    18      62.514  42.215  56.678  1.00  0.00           O  
ATOM    278  CB  ASN    18      64.521  42.818  54.250  1.00  0.00           C  
ATOM    279  CG  ASN    18      64.568  44.271  54.734  1.00  0.00           C  
ATOM    280  OD1 ASN    18      63.563  44.899  55.175  1.00  0.00           O  
ATOM    281  ND2 ASN    18      65.792  44.848  54.795  1.00  0.00           N  
ATOM    282  H   ASN    18      63.241  40.255  55.036  1.00  0.00           H  
ATOM    283  HA  ASN    18      65.725  41.764  55.645  1.00  0.00           H  
ATOM    284  HB2 ASN    18      65.305  42.518  53.556  1.00  0.00           H  
ATOM    285  HB3 ASN    18      63.529  42.711  53.810  1.00  0.00           H  
ATOM    286 HD21 ASN    18      66.550  44.255  54.487  1.00  0.00           H  
ATOM    287 HD22 ASN    18      65.994  45.801  55.062  1.00  0.00           H  
ATOM    288  N   GLY    19      64.440  42.613  57.691  1.00  0.00           N  
ATOM    289  CA  GLY    19      63.990  43.333  58.878  1.00  0.00           C  
ATOM    290  C   GLY    19      63.067  42.451  59.815  1.00  0.00           C  
ATOM    291  O   GLY    19      63.040  41.217  59.640  1.00  0.00           O  
ATOM    292  H   GLY    19      65.405  42.316  57.659  1.00  0.00           H  
ATOM    293  HA2 GLY    19      64.785  43.761  59.488  1.00  0.00           H  
ATOM    294  HA3 GLY    19      63.498  44.262  58.588  1.00  0.00           H  
ATOM    295  N   PRO    20      62.393  43.075  60.779  1.00  0.00           N  
ATOM    296  CA  PRO    20      61.438  42.368  61.608  1.00  0.00           C  
ATOM    297  C   PRO    20      60.368  41.612  60.787  1.00  0.00           C  
ATOM    298  O   PRO    20      59.815  42.080  59.818  1.00  0.00           O  
ATOM    299  CD  PRO    20      62.474  44.431  61.201  1.00  0.00           C  
ATOM    300  CG  PRO    20      61.922  44.532  62.581  1.00  0.00           C  
ATOM    301  CB  PRO    20      60.892  43.451  62.545  1.00  0.00           C  
ATOM    302  HD2 PRO    20      61.889  45.091  60.560  1.00  0.00           H  
ATOM    303  HD3 PRO    20      63.496  44.791  61.316  1.00  0.00           H  
ATOM    304  HG2 PRO    20      61.349  45.417  62.854  1.00  0.00           H  
ATOM    305  HG3 PRO    20      62.575  44.203  63.389  1.00  0.00           H  
ATOM    306  HB2 PRO    20      60.062  43.959  62.052  1.00  0.00           H  
ATOM    307  HB3 PRO    20      60.635  43.048  63.525  1.00  0.00           H  
ATOM    308  HA  PRO    20      62.010  41.721  62.273  1.00  0.00           H  
ATOM    309  N   VAL    21      59.977  40.428  61.245  1.00  0.00           N  
ATOM    310  CA  VAL    21      58.856  39.602  60.798  1.00  0.00           C  
ATOM    311  C   VAL    21      57.502  40.292  61.056  1.00  0.00           C  
ATOM    312  O   VAL    21      57.024  40.292  62.220  1.00  0.00           O  
ATOM    313  CB  VAL    21      59.042  38.219  61.413  1.00  0.00           C  
ATOM    314  CG1 VAL    21      57.901  37.261  60.937  1.00  0.00           C  
ATOM    315  CG2 VAL    21      60.320  37.503  61.086  1.00  0.00           C  
ATOM    316  H   VAL    21      60.422  40.103  62.091  1.00  0.00           H  
ATOM    317  HA  VAL    21      58.974  39.372  59.739  1.00  0.00           H  
ATOM    318  HB  VAL    21      58.879  38.258  62.490  1.00  0.00           H  
ATOM    319 HG11 VAL    21      57.921  37.078  59.862  1.00  0.00           H  
ATOM    320 HG12 VAL    21      58.005  36.344  61.516  1.00  0.00           H  
ATOM    321 HG13 VAL    21      56.919  37.701  61.107  1.00  0.00           H  
ATOM    322 HG21 VAL    21      61.165  38.170  61.257  1.00  0.00           H  
ATOM    323 HG22 VAL    21      60.436  36.584  61.662  1.00  0.00           H  
ATOM    324 HG23 VAL    21      60.267  37.218  60.035  1.00  0.00           H  
ATOM    325  N   THR    22      56.710  40.834  60.066  1.00  0.00           N  
ATOM    326  CA  THR    22      55.427  41.478  60.223  1.00  0.00           C  
ATOM    327  C   THR    22      54.315  40.496  60.594  1.00  0.00           C  
ATOM    328  O   THR    22      54.066  39.578  59.863  1.00  0.00           O  
ATOM    329  CB  THR    22      54.927  42.283  58.983  1.00  0.00           C  
ATOM    330  CG2 THR    22      55.607  43.592  58.918  1.00  0.00           C  
ATOM    331  OG1 THR    22      55.079  41.530  57.734  1.00  0.00           O  
ATOM    332  H   THR    22      57.034  40.724  59.115  1.00  0.00           H  
ATOM    333  HA  THR    22      55.474  42.159  61.073  1.00  0.00           H  
ATOM    334  HB  THR    22      53.888  42.522  59.214  1.00  0.00           H  
ATOM    335 HG21 THR    22      55.131  44.133  58.101  1.00  0.00           H  
ATOM    336 HG22 THR    22      55.421  44.183  59.815  1.00  0.00           H  
ATOM    337 HG23 THR    22      56.671  43.472  58.711  1.00  0.00           H  
ATOM    338  HG1 THR    22      54.601  40.698  57.767  1.00  0.00           H  
ATOM    339  N   GLN    23      53.525  40.829  61.628  1.00  0.00           N  
ATOM    340  CA  GLN    23      52.245  40.137  61.999  1.00  0.00           C  
ATOM    341  C   GLN    23      51.100  40.590  61.042  1.00  0.00           C  
ATOM    342  O   GLN    23      50.827  41.758  60.879  1.00  0.00           O  
ATOM    343  CB  GLN    23      52.041  40.309  63.454  1.00  0.00           C  
ATOM    344  CG  GLN    23      50.781  39.638  64.024  1.00  0.00           C  
ATOM    345  CD  GLN    23      50.795  39.507  65.552  1.00  0.00           C  
ATOM    346  OE1 GLN    23      51.308  40.411  66.289  1.00  0.00           O  
ATOM    347  NE2 GLN    23      50.381  38.439  66.068  1.00  0.00           N  
ATOM    348  H   GLN    23      53.762  41.633  62.190  1.00  0.00           H  
ATOM    349  HA  GLN    23      52.376  39.067  61.839  1.00  0.00           H  
ATOM    350  HB2 GLN    23      52.961  39.945  63.912  1.00  0.00           H  
ATOM    351  HB3 GLN    23      51.808  41.357  63.638  1.00  0.00           H  
ATOM    352  HG2 GLN    23      49.933  40.185  63.613  1.00  0.00           H  
ATOM    353  HG3 GLN    23      50.762  38.632  63.604  1.00  0.00           H  
ATOM    354 HE21 GLN    23      50.138  37.613  65.540  1.00  0.00           H  
ATOM    355 HE22 GLN    23      50.635  38.345  67.041  1.00  0.00           H  
ATOM    356  N   TRP    24      50.468  39.603  60.398  1.00  0.00           N  
ATOM    357  CA  TRP    24      49.153  39.584  59.709  1.00  0.00           C  
ATOM    358  C   TRP    24      48.174  38.937  60.562  1.00  0.00           C  
ATOM    359  O   TRP    24      48.426  38.021  61.359  1.00  0.00           O  
ATOM    360  CB  TRP    24      49.342  38.952  58.344  1.00  0.00           C  
ATOM    361  CG  TRP    24      50.076  39.783  57.331  1.00  0.00           C  
ATOM    362  CD1 TRP    24      50.650  40.974  57.537  1.00  0.00           C  
ATOM    363  NE1 TRP    24      51.319  41.429  56.412  1.00  0.00           N  
ATOM    364  CE2 TRP    24      51.268  40.487  55.414  1.00  0.00           C  
ATOM    365  CZ2 TRP    24      51.907  40.379  54.168  1.00  0.00           C  
ATOM    366  CH2 TRP    24      51.526  39.281  53.356  1.00  0.00           C  
ATOM    367  CZ3 TRP    24      50.688  38.276  53.851  1.00  0.00           C  
ATOM    368  CE3 TRP    24      50.154  38.366  55.154  1.00  0.00           C  
ATOM    369  CD2 TRP    24      50.407  39.435  55.986  1.00  0.00           C  
ATOM    370  H   TRP    24      50.900  38.690  60.408  1.00  0.00           H  
ATOM    371  HA  TRP    24      48.912  40.640  59.588  1.00  0.00           H  
ATOM    372  HB2 TRP    24      49.743  37.943  58.444  1.00  0.00           H  
ATOM    373  HB3 TRP    24      48.384  38.767  57.859  1.00  0.00           H  
ATOM    374  HD1 TRP    24      50.568  41.596  58.416  1.00  0.00           H  
ATOM    375  HE1 TRP    24      51.725  42.334  56.222  1.00  0.00           H  
ATOM    376  HZ2 TRP    24      52.548  41.191  53.859  1.00  0.00           H  
ATOM    377  HH2 TRP    24      51.876  39.102  52.350  1.00  0.00           H  
ATOM    378  HZ3 TRP    24      50.506  37.417  53.223  1.00  0.00           H  
ATOM    379  HE3 TRP    24      49.530  37.540  55.461  1.00  0.00           H  
ATOM    380  N   LYS    25      46.934  39.451  60.409  1.00  0.00           N  
ATOM    381  CA  LYS    25      45.685  38.895  60.983  1.00  0.00           C  
ATOM    382  C   LYS    25      44.573  38.735  59.843  1.00  0.00           C  
ATOM    383  O   LYS    25      44.546  39.644  59.002  1.00  0.00           O  
ATOM    384  CB  LYS    25      45.185  39.819  62.074  1.00  0.00           C  
ATOM    385  CG  LYS    25      46.102  39.863  63.279  1.00  0.00           C  
ATOM    386  CD  LYS    25      45.791  41.001  64.283  1.00  0.00           C  
ATOM    387  CE  LYS    25      46.762  41.033  65.463  1.00  0.00           C  
ATOM    388  NZ  LYS    25      46.539  39.938  66.387  1.00  0.00           N1+
ATOM    389  H   LYS    25      46.836  40.308  59.883  1.00  0.00           H  
ATOM    390  HA  LYS    25      45.866  37.961  61.515  1.00  0.00           H  
ATOM    391  HB2 LYS    25      44.986  40.747  61.537  1.00  0.00           H  
ATOM    392  HB3 LYS    25      44.204  39.381  62.257  1.00  0.00           H  
ATOM    393  HG2 LYS    25      46.035  38.907  63.798  1.00  0.00           H  
ATOM    394  HG3 LYS    25      47.167  39.962  63.074  1.00  0.00           H  
ATOM    395  HD2 LYS    25      45.902  41.914  63.697  1.00  0.00           H  
ATOM    396  HD3 LYS    25      44.739  40.883  64.541  1.00  0.00           H  
ATOM    397  HE2 LYS    25      47.792  40.931  65.121  1.00  0.00           H  
ATOM    398  HE3 LYS    25      46.698  41.882  66.144  1.00  0.00           H  
ATOM    399  HZ1 LYS    25      46.836  39.036  66.044  1.00  0.00           H  
ATOM    400  HZ2 LYS    25      46.974  40.047  67.292  1.00  0.00           H  
ATOM    401  HZ3 LYS    25      45.544  39.858  66.544  1.00  0.00           H  
ATOM    402  N   GLY    26      43.703  37.708  59.823  1.00  0.00           N  
ATOM    403  CA  GLY    26      42.787  37.515  58.753  1.00  0.00           C  
ATOM    404  C   GLY    26      41.849  36.372  58.922  1.00  0.00           C  
ATOM    405  O   GLY    26      41.829  35.695  59.970  1.00  0.00           O  
ATOM    406  H   GLY    26      43.885  36.941  60.454  1.00  0.00           H  
ATOM    407  HA2 GLY    26      42.328  38.467  58.488  1.00  0.00           H  
ATOM    408  HA3 GLY    26      43.429  37.276  57.905  1.00  0.00           H  
ATOM    409  N   THR    27      41.012  36.162  57.902  1.00  0.00           N  
ATOM    410  CA  THR    27      39.866  35.267  57.903  1.00  0.00           C  
ATOM    411  C   THR    27      39.996  34.305  56.703  1.00  0.00           C  
ATOM    412  O   THR    27      40.305  34.699  55.580  1.00  0.00           O  
ATOM    413  CB  THR    27      38.465  35.931  57.778  1.00  0.00           C  
ATOM    414  CG2 THR    27      37.322  34.995  58.123  1.00  0.00           C  
ATOM    415  OG1 THR    27      38.377  36.914  58.777  1.00  0.00           O  
ATOM    416  H   THR    27      40.993  36.895  57.208  1.00  0.00           H  
ATOM    417  HA  THR    27      39.949  34.726  58.846  1.00  0.00           H  
ATOM    418  HB  THR    27      38.394  36.476  56.837  1.00  0.00           H  
ATOM    419 HG21 THR    27      37.647  34.504  59.041  1.00  0.00           H  
ATOM    420 HG22 THR    27      36.324  35.429  58.187  1.00  0.00           H  
ATOM    421 HG23 THR    27      37.278  34.365  57.234  1.00  0.00           H  
ATOM    422  HG1 THR    27      38.935  37.601  58.403  1.00  0.00           H  
ATOM    423  N   VAL    28      39.888  32.965  56.840  1.00  0.00           N  
ATOM    424  CA  VAL    28      40.025  31.920  55.782  1.00  0.00           C  
ATOM    425  C   VAL    28      38.651  31.774  55.157  1.00  0.00           C  
ATOM    426  O   VAL    28      37.764  31.233  55.803  1.00  0.00           O  
ATOM    427  CB  VAL    28      40.713  30.636  56.208  1.00  0.00           C  
ATOM    428  CG1 VAL    28      41.083  29.859  54.934  1.00  0.00           C  
ATOM    429  CG2 VAL    28      41.831  30.651  57.199  1.00  0.00           C  
ATOM    430  H   VAL    28      39.704  32.659  57.785  1.00  0.00           H  
ATOM    431  HA  VAL    28      40.669  32.318  54.997  1.00  0.00           H  
ATOM    432  HB  VAL    28      39.896  30.091  56.681  1.00  0.00           H  
ATOM    433 HG11 VAL    28      40.235  29.670  54.276  1.00  0.00           H  
ATOM    434 HG12 VAL    28      41.853  30.457  54.445  1.00  0.00           H  
ATOM    435 HG13 VAL    28      41.488  28.881  55.196  1.00  0.00           H  
ATOM    436 HG21 VAL    28      41.536  30.906  58.217  1.00  0.00           H  
ATOM    437 HG22 VAL    28      42.188  29.625  57.282  1.00  0.00           H  
ATOM    438 HG23 VAL    28      42.644  31.339  56.966  1.00  0.00           H  
ATOM    439  N   LEU    29      38.506  32.186  53.834  1.00  0.00           N  
ATOM    440  CA  LEU    29      37.182  32.306  53.198  1.00  0.00           C  
ATOM    441  C   LEU    29      36.829  30.934  52.518  1.00  0.00           C  
ATOM    442  O   LEU    29      35.670  30.462  52.605  1.00  0.00           O  
ATOM    443  CB  LEU    29      37.437  33.382  52.091  1.00  0.00           C  
ATOM    444  CG  LEU    29      37.126  34.809  52.544  1.00  0.00           C  
ATOM    445  CD1 LEU    29      37.775  35.319  53.778  1.00  0.00           C  
ATOM    446  CD2 LEU    29      37.527  35.743  51.412  1.00  0.00           C  
ATOM    447  H   LEU    29      39.333  32.581  53.409  1.00  0.00           H  
ATOM    448  HA  LEU    29      36.441  32.577  53.951  1.00  0.00           H  
ATOM    449  HB2 LEU    29      38.486  33.262  51.818  1.00  0.00           H  
ATOM    450  HB3 LEU    29      36.882  33.076  51.204  1.00  0.00           H  
ATOM    451  HG  LEU    29      36.041  34.888  52.600  1.00  0.00           H  
ATOM    452 HD11 LEU    29      37.534  36.378  53.864  1.00  0.00           H  
ATOM    453 HD12 LEU    29      37.310  34.864  54.652  1.00  0.00           H  
ATOM    454 HD13 LEU    29      38.838  35.081  53.741  1.00  0.00           H  
ATOM    455 HD21 LEU    29      38.607  35.748  51.262  1.00  0.00           H  
ATOM    456 HD22 LEU    29      37.041  35.549  50.456  1.00  0.00           H  
ATOM    457 HD23 LEU    29      37.187  36.748  51.660  1.00  0.00           H  
ATOM    458  N   ASP    30      37.732  30.470  51.672  1.00  0.00           N  
ATOM    459  CA  ASP    30      37.621  29.258  50.804  1.00  0.00           C  
ATOM    460  C   ASP    30      38.923  28.416  50.626  1.00  0.00           C  
ATOM    461  O   ASP    30      39.958  28.718  51.165  1.00  0.00           O  
ATOM    462  CB  ASP    30      36.989  29.780  49.467  1.00  0.00           C  
ATOM    463  CG  ASP    30      36.338  28.843  48.543  1.00  0.00           C  
ATOM    464  OD1 ASP    30      36.265  27.622  48.789  1.00  0.00           O  
ATOM    465  OD2 ASP    30      35.649  29.380  47.646  1.00  0.00           O1-
ATOM    466  H   ASP    30      38.635  30.923  51.674  1.00  0.00           H  
ATOM    467  HA  ASP    30      36.906  28.580  51.270  1.00  0.00           H  
ATOM    468  HB2 ASP    30      36.347  30.595  49.799  1.00  0.00           H  
ATOM    469  HB3 ASP    30      37.815  30.234  48.920  1.00  0.00           H  
ATOM    470  N   GLN    31      38.792  27.291  49.936  1.00  0.00           N  
ATOM    471  CA  GLN    31      39.767  26.236  49.559  1.00  0.00           C  
ATOM    472  C   GLN    31      39.503  25.980  48.091  1.00  0.00           C  
ATOM    473  O   GLN    31      38.357  25.869  47.651  1.00  0.00           O  
ATOM    474  CB  GLN    31      39.456  24.965  50.379  1.00  0.00           C  
ATOM    475  CG  GLN    31      40.711  24.087  50.594  1.00  0.00           C  
ATOM    476  CD  GLN    31      40.501  22.741  51.359  1.00  0.00           C  
ATOM    477  OE1 GLN    31      40.572  22.666  52.560  1.00  0.00           O  
ATOM    478  NE2 GLN    31      40.406  21.654  50.590  1.00  0.00           N  
ATOM    479  H   GLN    31      37.868  27.233  49.533  1.00  0.00           H  
ATOM    480  HA  GLN    31      40.800  26.569  49.666  1.00  0.00           H  
ATOM    481  HB2 GLN    31      39.028  25.285  51.329  1.00  0.00           H  
ATOM    482  HB3 GLN    31      38.663  24.411  49.876  1.00  0.00           H  
ATOM    483  HG2 GLN    31      41.125  23.805  49.626  1.00  0.00           H  
ATOM    484  HG3 GLN    31      41.379  24.797  51.081  1.00  0.00           H  
ATOM    485 HE21 GLN    31      40.381  21.646  49.581  1.00  0.00           H  
ATOM    486 HE22 GLN    31      40.246  20.764  51.041  1.00  0.00           H  
ATOM    487  N   VAL    32      40.519  26.168  47.199  1.00  0.00           N  
ATOM    488  CA  VAL    32      40.377  26.098  45.752  1.00  0.00           C  
ATOM    489  C   VAL    32      40.053  24.634  45.337  1.00  0.00           C  
ATOM    490  O   VAL    32      40.702  23.664  45.807  1.00  0.00           O  
ATOM    491  CB  VAL    32      41.693  26.634  45.070  1.00  0.00           C  
ATOM    492  CG1 VAL    32      41.720  26.389  43.533  1.00  0.00           C  
ATOM    493  CG2 VAL    32      41.907  28.093  45.352  1.00  0.00           C  
ATOM    494  H   VAL    32      41.452  26.251  47.577  1.00  0.00           H  
ATOM    495  HA  VAL    32      39.534  26.688  45.390  1.00  0.00           H  
ATOM    496  HB  VAL    32      42.475  26.080  45.590  1.00  0.00           H  
ATOM    497 HG11 VAL    32      41.760  25.316  43.344  1.00  0.00           H  
ATOM    498 HG12 VAL    32      40.861  26.942  43.154  1.00  0.00           H  
ATOM    499 HG13 VAL    32      42.591  26.860  43.080  1.00  0.00           H  
ATOM    500 HG21 VAL    32      42.780  28.411  44.783  1.00  0.00           H  
ATOM    501 HG22 VAL    32      41.142  28.737  44.918  1.00  0.00           H  
ATOM    502 HG23 VAL    32      42.006  28.228  46.429  1.00  0.00           H  
ATOM    503  N   PRO    33      39.209  24.435  44.293  1.00  0.00           N  
ATOM    504  CA  PRO    33      38.818  23.073  43.888  1.00  0.00           C  
ATOM    505  C   PRO    33      39.949  22.240  43.272  1.00  0.00           C  
ATOM    506  O   PRO    33      39.836  21.010  43.168  1.00  0.00           O  
ATOM    507  CD  PRO    33      38.513  25.436  43.551  1.00  0.00           C  
ATOM    508  CG  PRO    33      37.271  24.752  43.004  1.00  0.00           C  
ATOM    509  CB  PRO    33      37.664  23.292  42.859  1.00  0.00           C  
ATOM    510  HD2 PRO    33      39.132  25.753  42.711  1.00  0.00           H  
ATOM    511  HD3 PRO    33      38.078  26.289  44.071  1.00  0.00           H  
ATOM    512  HG2 PRO    33      36.930  25.166  42.055  1.00  0.00           H  
ATOM    513  HG3 PRO    33      36.429  24.844  43.691  1.00  0.00           H  
ATOM    514  HB2 PRO    33      38.082  22.971  41.906  1.00  0.00           H  
ATOM    515  HB3 PRO    33      36.856  22.680  43.260  1.00  0.00           H  
ATOM    516  HA  PRO    33      38.452  22.517  44.751  1.00  0.00           H  
ATOM    517  N   VAL    34      41.066  22.839  42.816  1.00  0.00           N  
ATOM    518  CA  VAL    34      42.221  22.194  42.158  1.00  0.00           C  
ATOM    519  C   VAL    34      43.301  21.615  43.118  1.00  0.00           C  
ATOM    520  O   VAL    34      43.953  20.625  42.744  1.00  0.00           O  
ATOM    521  CB  VAL    34      42.916  23.166  41.099  1.00  0.00           C  
ATOM    522  CG1 VAL    34      43.600  22.181  40.036  1.00  0.00           C  
ATOM    523  CG2 VAL    34      41.873  24.081  40.331  1.00  0.00           C  
ATOM    524  H   VAL    34      41.162  23.839  42.919  1.00  0.00           H  
ATOM    525  HA  VAL    34      41.794  21.434  41.505  1.00  0.00           H  
ATOM    526  HB  VAL    34      43.642  23.768  41.645  1.00  0.00           H  
ATOM    527 HG11 VAL    34      44.229  21.461  40.560  1.00  0.00           H  
ATOM    528 HG12 VAL    34      42.831  21.664  39.461  1.00  0.00           H  
ATOM    529 HG13 VAL    34      44.229  22.839  39.437  1.00  0.00           H  
ATOM    530 HG21 VAL    34      42.438  24.719  39.651  1.00  0.00           H  
ATOM    531 HG22 VAL    34      41.202  23.469  39.729  1.00  0.00           H  
ATOM    532 HG23 VAL    34      41.397  24.768  41.030  1.00  0.00           H  
ATOM    533  N   ASN    35      43.451  22.250  44.294  1.00  0.00           N  
ATOM    534  CA  ASN    35      44.654  21.971  45.166  1.00  0.00           C  
ATOM    535  C   ASN    35      44.179  21.942  46.635  1.00  0.00           C  
ATOM    536  O   ASN    35      43.837  23.057  47.118  1.00  0.00           O  
ATOM    537  CB  ASN    35      45.702  23.009  44.940  1.00  0.00           C  
ATOM    538  CG  ASN    35      47.000  22.892  45.849  1.00  0.00           C  
ATOM    539  OD1 ASN    35      47.086  22.178  46.846  1.00  0.00           O  
ATOM    540  ND2 ASN    35      47.998  23.647  45.674  1.00  0.00           N  
ATOM    541  H   ASN    35      42.955  23.068  44.618  1.00  0.00           H  
ATOM    542  HA  ASN    35      45.079  21.022  44.839  1.00  0.00           H  
ATOM    543  HB2 ASN    35      46.087  22.934  43.923  1.00  0.00           H  
ATOM    544  HB3 ASN    35      45.312  24.024  45.019  1.00  0.00           H  
ATOM    545 HD21 ASN    35      48.066  24.312  44.917  1.00  0.00           H  
ATOM    546 HD22 ASN    35      48.680  23.640  46.419  1.00  0.00           H  
ATOM    547  N   PRO    36      44.099  20.824  47.370  1.00  0.00           N  
ATOM    548  CA  PRO    36      43.523  20.795  48.709  1.00  0.00           C  
ATOM    549  C   PRO    36      44.318  21.655  49.725  1.00  0.00           C  
ATOM    550  O   PRO    36      43.764  22.029  50.761  1.00  0.00           O  
ATOM    551  CD  PRO    36      44.312  19.473  46.902  1.00  0.00           C  
ATOM    552  CG  PRO    36      44.297  18.576  48.167  1.00  0.00           C  
ATOM    553  CB  PRO    36      43.344  19.328  49.034  1.00  0.00           C  
ATOM    554  HD2 PRO    36      45.305  19.439  46.453  1.00  0.00           H  
ATOM    555  HD3 PRO    36      43.513  19.140  46.239  1.00  0.00           H  
ATOM    556  HG2 PRO    36      45.297  18.698  48.583  1.00  0.00           H  
ATOM    557  HG3 PRO    36      43.962  17.561  47.952  1.00  0.00           H  
ATOM    558  HB2 PRO    36      43.584  19.036  50.057  1.00  0.00           H  
ATOM    559  HB3 PRO    36      42.294  19.091  48.859  1.00  0.00           H  
ATOM    560  HA  PRO    36      42.531  21.198  48.505  1.00  0.00           H  
ATOM    561  N   SER    37      45.586  21.998  49.500  1.00  0.00           N  
ATOM    562  CA  SER    37      46.382  22.886  50.302  1.00  0.00           C  
ATOM    563  C   SER    37      46.120  24.348  49.976  1.00  0.00           C  
ATOM    564  O   SER    37      46.794  25.196  50.624  1.00  0.00           O  
ATOM    565  CB  SER    37      47.819  22.584  50.108  1.00  0.00           C  
ATOM    566  OG  SER    37      48.003  21.333  50.594  1.00  0.00           O  
ATOM    567  H   SER    37      45.963  21.558  48.673  1.00  0.00           H  
ATOM    568  HA  SER    37      46.091  22.719  51.339  1.00  0.00           H  
ATOM    569  HB2 SER    37      48.224  22.718  49.105  1.00  0.00           H  
ATOM    570  HB3 SER    37      48.387  23.265  50.742  1.00  0.00           H  
ATOM    571  HG  SER    37      48.897  21.068  50.365  1.00  0.00           H  
ATOM    572  N   LEU    38      45.391  24.822  48.951  1.00  0.00           N  
ATOM    573  CA  LEU    38      45.408  26.254  48.575  1.00  0.00           C  
ATOM    574  C   LEU    38      44.158  26.943  49.093  1.00  0.00           C  
ATOM    575  O   LEU    38      42.997  26.919  48.578  1.00  0.00           O  
ATOM    576  CB  LEU    38      45.497  26.340  47.024  1.00  0.00           C  
ATOM    577  CG  LEU    38      45.715  27.673  46.138  1.00  0.00           C  
ATOM    578  CD1 LEU    38      47.046  28.275  46.690  1.00  0.00           C  
ATOM    579  CD2 LEU    38      45.822  27.435  44.587  1.00  0.00           C  
ATOM    580  H   LEU    38      44.948  24.171  48.319  1.00  0.00           H  
ATOM    581  HA  LEU    38      46.183  26.866  49.036  1.00  0.00           H  
ATOM    582  HB2 LEU    38      46.318  25.710  46.682  1.00  0.00           H  
ATOM    583  HB3 LEU    38      44.603  25.803  46.706  1.00  0.00           H  
ATOM    584  HG  LEU    38      44.853  28.329  46.260  1.00  0.00           H  
ATOM    585 HD11 LEU    38      47.309  29.205  46.186  1.00  0.00           H  
ATOM    586 HD12 LEU    38      47.024  28.597  47.731  1.00  0.00           H  
ATOM    587 HD13 LEU    38      47.873  27.568  46.619  1.00  0.00           H  
ATOM    588 HD21 LEU    38      46.802  27.016  44.360  1.00  0.00           H  
ATOM    589 HD22 LEU    38      45.031  26.792  44.201  1.00  0.00           H  
ATOM    590 HD23 LEU    38      45.892  28.400  44.086  1.00  0.00           H  
ATOM    591  N   TYR    39      44.390  27.716  50.183  1.00  0.00           N  
ATOM    592  CA  TYR    39      43.362  28.491  50.906  1.00  0.00           C  
ATOM    593  C   TYR    39      43.299  29.975  50.421  1.00  0.00           C  
ATOM    594  O   TYR    39      44.334  30.593  50.126  1.00  0.00           O  
ATOM    595  CB  TYR    39      43.665  28.399  52.438  1.00  0.00           C  
ATOM    596  CG  TYR    39      43.784  26.962  52.956  1.00  0.00           C  
ATOM    597  CD1 TYR    39      44.964  26.459  53.461  1.00  0.00           C  
ATOM    598  CE1 TYR    39      45.145  25.151  53.981  1.00  0.00           C  
ATOM    599  CZ  TYR    39      44.015  24.373  54.177  1.00  0.00           C  
ATOM    600  OH  TYR    39      43.987  23.182  54.894  1.00  0.00           O  
ATOM    601  CE2 TYR    39      42.786  24.858  53.593  1.00  0.00           C  
ATOM    602  CD2 TYR    39      42.661  26.144  52.979  1.00  0.00           C  
ATOM    603  H   TYR    39      45.315  27.686  50.588  1.00  0.00           H  
ATOM    604  HA  TYR    39      42.387  28.055  50.685  1.00  0.00           H  
ATOM    605  HB2 TYR    39      44.567  28.969  52.662  1.00  0.00           H  
ATOM    606  HB3 TYR    39      42.774  28.833  52.891  1.00  0.00           H  
ATOM    607  HD1 TYR    39      45.835  27.092  53.378  1.00  0.00           H  
ATOM    608  HE1 TYR    39      46.146  24.923  54.315  1.00  0.00           H  
ATOM    609  HH  TYR    39      43.156  23.212  55.374  1.00  0.00           H  
ATOM    610  HE2 TYR    39      41.833  24.361  53.699  1.00  0.00           H  
ATOM    611  HD2 TYR    39      41.748  26.516  52.538  1.00  0.00           H  
ATOM    612  N   LEU    40      42.096  30.506  50.384  1.00  0.00           N  
ATOM    613  CA  LEU    40      41.787  31.946  50.177  1.00  0.00           C  
ATOM    614  C   LEU    40      41.654  32.699  51.576  1.00  0.00           C  
ATOM    615  O   LEU    40      41.043  32.293  52.604  1.00  0.00           O  
ATOM    616  CB  LEU    40      40.540  32.141  49.294  1.00  0.00           C  
ATOM    617  CG  LEU    40      40.606  31.987  47.771  1.00  0.00           C  
ATOM    618  CD1 LEU    40      40.818  30.475  47.441  1.00  0.00           C  
ATOM    619  CD2 LEU    40      39.447  32.499  46.981  1.00  0.00           C  
ATOM    620  H   LEU    40      41.340  29.918  50.703  1.00  0.00           H  
ATOM    621  HA  LEU    40      42.654  32.299  49.617  1.00  0.00           H  
ATOM    622  HB2 LEU    40      39.791  31.440  49.662  1.00  0.00           H  
ATOM    623  HB3 LEU    40      40.100  33.102  49.560  1.00  0.00           H  
ATOM    624  HG  LEU    40      41.542  32.423  47.422  1.00  0.00           H  
ATOM    625 HD11 LEU    40      41.102  30.336  46.398  1.00  0.00           H  
ATOM    626 HD12 LEU    40      41.604  30.027  48.050  1.00  0.00           H  
ATOM    627 HD13 LEU    40      39.881  29.940  47.595  1.00  0.00           H  
ATOM    628 HD21 LEU    40      39.258  33.518  47.319  1.00  0.00           H  
ATOM    629 HD22 LEU    40      39.620  32.588  45.909  1.00  0.00           H  
ATOM    630 HD23 LEU    40      38.656  31.762  47.121  1.00  0.00           H  
ATOM    631  N   ILE    41      42.249  33.888  51.733  1.00  0.00           N  
ATOM    632  CA  ILE    41      42.324  34.757  52.985  1.00  0.00           C  
ATOM    633  C   ILE    41      42.006  36.203  52.682  1.00  0.00           C  
ATOM    634  O   ILE    41      42.551  36.759  51.721  1.00  0.00           O  
ATOM    635  CB  ILE    41      43.616  34.628  53.872  1.00  0.00           C  
ATOM    636  CG2 ILE    41      43.449  35.518  55.190  1.00  0.00           C  
ATOM    637  CG1 ILE    41      43.961  33.212  54.318  1.00  0.00           C  
ATOM    638  CD1 ILE    41      44.513  32.369  53.154  1.00  0.00           C  
ATOM    639  H   ILE    41      42.648  34.323  50.914  1.00  0.00           H  
ATOM    640  HA  ILE    41      41.560  34.459  53.703  1.00  0.00           H  
ATOM    641  HB  ILE    41      44.437  35.007  53.264  1.00  0.00           H  
ATOM    642 HG21 ILE    41      42.660  35.060  55.787  1.00  0.00           H  
ATOM    643 HG22 ILE    41      44.341  35.357  55.795  1.00  0.00           H  
ATOM    644 HG23 ILE    41      43.363  36.596  55.054  1.00  0.00           H  
ATOM    645 HG12 ILE    41      44.788  33.193  55.029  1.00  0.00           H  
ATOM    646 HG13 ILE    41      43.199  32.647  54.856  1.00  0.00           H  
ATOM    647 HD11 ILE    41      43.635  31.909  52.700  1.00  0.00           H  
ATOM    648 HD12 ILE    41      44.960  33.067  52.447  1.00  0.00           H  
ATOM    649 HD13 ILE    41      45.172  31.549  53.440  1.00  0.00           H  
ATOM    650  N   LYS    42      41.176  36.834  53.521  1.00  0.00           N  
ATOM    651  CA  LYS    42      40.906  38.311  53.565  1.00  0.00           C  
ATOM    652  C   LYS    42      41.566  38.756  54.837  1.00  0.00           C  
ATOM    653  O   LYS    42      41.146  38.291  55.894  1.00  0.00           O  
ATOM    654  CB  LYS    42      39.400  38.615  53.442  1.00  0.00           C  
ATOM    655  CG  LYS    42      39.177  40.123  53.560  1.00  0.00           C  
ATOM    656  CD  LYS    42      39.936  40.992  52.553  1.00  0.00           C  
ATOM    657  CE  LYS    42      39.437  42.408  52.622  1.00  0.00           C  
ATOM    658  NZ  LYS    42      39.668  43.135  53.903  1.00  0.00           N1+
ATOM    659  H   LYS    42      40.908  36.232  54.287  1.00  0.00           H  
ATOM    660  HA  LYS    42      41.434  38.733  52.711  1.00  0.00           H  
ATOM    661  HB2 LYS    42      39.016  38.304  52.470  1.00  0.00           H  
ATOM    662  HB3 LYS    42      38.877  38.080  54.235  1.00  0.00           H  
ATOM    663  HG2 LYS    42      38.122  40.369  53.444  1.00  0.00           H  
ATOM    664  HG3 LYS    42      39.569  40.386  54.542  1.00  0.00           H  
ATOM    665  HD2 LYS    42      40.991  41.084  52.810  1.00  0.00           H  
ATOM    666  HD3 LYS    42      39.781  40.636  51.535  1.00  0.00           H  
ATOM    667  HE2 LYS    42      39.899  43.017  51.845  1.00  0.00           H  
ATOM    668  HE3 LYS    42      38.363  42.310  52.459  1.00  0.00           H  
ATOM    669  HZ1 LYS    42      40.653  43.331  54.010  1.00  0.00           H  
ATOM    670  HZ2 LYS    42      39.290  44.072  53.899  1.00  0.00           H  
ATOM    671  HZ3 LYS    42      39.274  42.660  54.703  1.00  0.00           H  
ATOM    672  N   TYR    43      42.600  39.657  54.731  1.00  0.00           N  
ATOM    673  CA  TYR    43      43.317  40.194  55.890  1.00  0.00           C  
ATOM    674  C   TYR    43      42.468  41.372  56.396  1.00  0.00           C  
ATOM    675  O   TYR    43      41.624  41.875  55.684  1.00  0.00           O  
ATOM    676  CB  TYR    43      44.742  40.455  55.405  1.00  0.00           C  
ATOM    677  CG  TYR    43      45.427  39.199  55.099  1.00  0.00           C  
ATOM    678  CD1 TYR    43      45.394  38.431  53.876  1.00  0.00           C  
ATOM    679  CE1 TYR    43      46.013  37.165  53.778  1.00  0.00           C  
ATOM    680  CZ  TYR    43      46.733  36.680  54.874  1.00  0.00           C  
ATOM    681  OH  TYR    43      47.262  35.459  54.822  1.00  0.00           O  
ATOM    682  CE2 TYR    43      46.779  37.427  56.096  1.00  0.00           C  
ATOM    683  CD2 TYR    43      46.149  38.660  56.158  1.00  0.00           C  
ATOM    684  H   TYR    43      42.797  40.118  53.854  1.00  0.00           H  
ATOM    685  HA  TYR    43      43.328  39.444  56.680  1.00  0.00           H  
ATOM    686  HB2 TYR    43      44.779  41.098  54.526  1.00  0.00           H  
ATOM    687  HB3 TYR    43      45.307  40.956  56.191  1.00  0.00           H  
ATOM    688  HD1 TYR    43      44.999  38.828  52.952  1.00  0.00           H  
ATOM    689  HE1 TYR    43      46.097  36.581  52.874  1.00  0.00           H  
ATOM    690  HH  TYR    43      47.701  35.261  55.653  1.00  0.00           H  
ATOM    691  HE2 TYR    43      47.422  37.051  56.878  1.00  0.00           H  
ATOM    692  HD2 TYR    43      46.120  39.245  57.065  1.00  0.00           H  
ATOM    693  N   ASP    44      42.674  41.833  57.644  1.00  0.00           N  
ATOM    694  CA  ASP    44      41.782  42.811  58.335  1.00  0.00           C  
ATOM    695  C   ASP    44      42.245  44.210  57.887  1.00  0.00           C  
ATOM    696  O   ASP    44      41.465  45.109  57.751  1.00  0.00           O  
ATOM    697  CB  ASP    44      42.011  42.706  59.862  1.00  0.00           C  
ATOM    698  CG  ASP    44      41.671  41.297  60.417  1.00  0.00           C  
ATOM    699  OD1 ASP    44      41.613  41.263  61.648  1.00  0.00           O  
ATOM    700  OD2 ASP    44      41.350  40.293  59.718  1.00  0.00           O1-
ATOM    701  H   ASP    44      43.355  41.248  58.108  1.00  0.00           H  
ATOM    702  HA  ASP    44      40.736  42.742  58.036  1.00  0.00           H  
ATOM    703  HB2 ASP    44      43.020  42.921  60.213  1.00  0.00           H  
ATOM    704  HB3 ASP    44      41.306  43.416  60.296  1.00  0.00           H  
ATOM    705  N   GLY    45      43.567  44.444  57.659  1.00  0.00           N  
ATOM    706  CA  GLY    45      44.149  45.707  57.058  1.00  0.00           C  
ATOM    707  C   GLY    45      44.351  45.882  55.562  1.00  0.00           C  
ATOM    708  O   GLY    45      44.048  46.953  55.070  1.00  0.00           O  
ATOM    709  H   GLY    45      44.211  43.732  57.971  1.00  0.00           H  
ATOM    710  HA2 GLY    45      43.609  46.596  57.385  1.00  0.00           H  
ATOM    711  HA3 GLY    45      45.166  45.753  57.446  1.00  0.00           H  
ATOM    712  N   PHE    46      44.640  44.801  54.849  1.00  0.00           N  
ATOM    713  CA  PHE    46      44.658  44.704  53.338  1.00  0.00           C  
ATOM    714  C   PHE    46      43.211  44.809  52.732  1.00  0.00           C  
ATOM    715  O   PHE    46      42.271  44.333  53.411  1.00  0.00           O  
ATOM    716  CB  PHE    46      45.407  43.508  52.708  1.00  0.00           C  
ATOM    717  CG  PHE    46      46.863  43.399  53.007  1.00  0.00           C  
ATOM    718  CD1 PHE    46      47.381  42.287  53.707  1.00  0.00           C  
ATOM    719  CE1 PHE    46      48.715  42.245  54.073  1.00  0.00           C  
ATOM    720  CZ  PHE    46      49.595  43.285  53.783  1.00  0.00           C  
ATOM    721  CE2 PHE    46      49.168  44.305  52.967  1.00  0.00           C  
ATOM    722  CD2 PHE    46      47.776  44.400  52.571  1.00  0.00           C  
ATOM    723  H   PHE    46      45.031  44.052  55.404  1.00  0.00           H  
ATOM    724  HA  PHE    46      45.079  45.674  53.074  1.00  0.00           H  
ATOM    725  HB2 PHE    46      44.864  42.605  52.987  1.00  0.00           H  
ATOM    726  HB3 PHE    46      45.239  43.581  51.634  1.00  0.00           H  
ATOM    727  HD1 PHE    46      46.780  41.472  54.080  1.00  0.00           H  
ATOM    728  HE1 PHE    46      49.105  41.380  54.588  1.00  0.00           H  
ATOM    729  HZ  PHE    46      50.617  43.252  54.130  1.00  0.00           H  
ATOM    730  HE2 PHE    46      49.917  44.916  52.485  1.00  0.00           H  
ATOM    731  HD2 PHE    46      47.492  45.191  51.892  1.00  0.00           H  
ATOM    732  N   ASP    47      43.020  45.353  51.563  1.00  0.00           N  
ATOM    733  CA  ASP    47      41.756  45.297  50.861  1.00  0.00           C  
ATOM    734  C   ASP    47      41.738  44.191  49.847  1.00  0.00           C  
ATOM    735  O   ASP    47      40.669  43.657  49.504  1.00  0.00           O  
ATOM    736  CB  ASP    47      41.414  46.602  50.152  1.00  0.00           C  
ATOM    737  CG  ASP    47      41.556  47.860  51.035  1.00  0.00           C  
ATOM    738  OD1 ASP    47      40.810  47.995  52.003  1.00  0.00           O  
ATOM    739  OD2 ASP    47      42.487  48.663  50.806  1.00  0.00           O1-
ATOM    740  H   ASP    47      43.897  45.651  51.160  1.00  0.00           H  
ATOM    741  HA  ASP    47      40.924  44.989  51.495  1.00  0.00           H  
ATOM    742  HB2 ASP    47      42.073  46.670  49.286  1.00  0.00           H  
ATOM    743  HB3 ASP    47      40.402  46.440  49.783  1.00  0.00           H  
ATOM    744  N   CYS    48      42.936  43.829  49.277  1.00  0.00           N  
ATOM    745  CA  CYS    48      43.079  42.578  48.529  1.00  0.00           C  
ATOM    746  C   CYS    48      42.813  41.279  49.270  1.00  0.00           C  
ATOM    747  O   CYS    48      43.289  41.165  50.423  1.00  0.00           O  
ATOM    748  CB  CYS    48      44.503  42.503  47.980  1.00  0.00           C  
ATOM    749  SG  CYS    48      44.583  41.113  46.795  1.00  0.00           S  
ATOM    750  H   CYS    48      43.759  44.401  49.403  1.00  0.00           H  
ATOM    751  HA  CYS    48      42.452  42.785  47.661  1.00  0.00           H  
ATOM    752  HB2 CYS    48      44.778  43.413  47.447  1.00  0.00           H  
ATOM    753  HB3 CYS    48      45.202  42.306  48.793  1.00  0.00           H  
ATOM    754  HG  CYS    48      43.448  41.502  46.207  1.00  0.00           H  
ATOM    755  N   VAL    49      42.223  40.312  48.617  1.00  0.00           N  
ATOM    756  CA  VAL    49      42.148  38.956  49.064  1.00  0.00           C  
ATOM    757  C   VAL    49      43.345  38.081  48.460  1.00  0.00           C  
ATOM    758  O   VAL    49      43.696  38.102  47.247  1.00  0.00           O  
ATOM    759  CB  VAL    49      40.772  38.379  48.695  1.00  0.00           C  
ATOM    760  CG1 VAL    49      40.402  37.052  49.475  1.00  0.00           C  
ATOM    761  CG2 VAL    49      39.590  39.326  48.692  1.00  0.00           C  
ATOM    762  H   VAL    49      41.844  40.459  47.693  1.00  0.00           H  
ATOM    763  HA  VAL    49      42.261  38.918  50.147  1.00  0.00           H  
ATOM    764  HB  VAL    49      40.711  38.109  47.641  1.00  0.00           H  
ATOM    765 HG11 VAL    49      41.059  36.207  49.269  1.00  0.00           H  
ATOM    766 HG12 VAL    49      40.324  37.400  50.505  1.00  0.00           H  
ATOM    767 HG13 VAL    49      39.498  36.555  49.123  1.00  0.00           H  
ATOM    768 HG21 VAL    49      39.730  39.904  49.606  1.00  0.00           H  
ATOM    769 HG22 VAL    49      39.673  39.967  47.814  1.00  0.00           H  
ATOM    770 HG23 VAL    49      38.611  38.859  48.793  1.00  0.00           H  
ATOM    771  N   TYR    50      43.980  37.231  49.298  1.00  0.00           N  
ATOM    772  CA  TYR    50      45.232  36.501  48.872  1.00  0.00           C  
ATOM    773  C   TYR    50      44.997  34.989  48.773  1.00  0.00           C  
ATOM    774  O   TYR    50      44.137  34.411  49.426  1.00  0.00           O  
ATOM    775  CB  TYR    50      46.484  36.794  49.741  1.00  0.00           C  
ATOM    776  CG  TYR    50      46.991  38.186  50.065  1.00  0.00           C  
ATOM    777  CD1 TYR    50      46.872  39.161  49.085  1.00  0.00           C  
ATOM    778  CE1 TYR    50      47.483  40.440  49.361  1.00  0.00           C  
ATOM    779  CZ  TYR    50      48.233  40.693  50.538  1.00  0.00           C  
ATOM    780  OH  TYR    50      48.861  41.852  50.742  1.00  0.00           O  
ATOM    781  CE2 TYR    50      48.305  39.670  51.529  1.00  0.00           C  
ATOM    782  CD2 TYR    50      47.790  38.400  51.253  1.00  0.00           C  
ATOM    783  H   TYR    50      43.726  37.256  50.275  1.00  0.00           H  
ATOM    784  HA  TYR    50      45.615  36.842  47.911  1.00  0.00           H  
ATOM    785  HB2 TYR    50      46.335  36.406  50.748  1.00  0.00           H  
ATOM    786  HB3 TYR    50      47.331  36.260  49.311  1.00  0.00           H  
ATOM    787  HD1 TYR    50      46.452  38.955  48.111  1.00  0.00           H  
ATOM    788  HE1 TYR    50      47.476  41.155  48.551  1.00  0.00           H  
ATOM    789  HH  TYR    50      48.664  42.127  51.640  1.00  0.00           H  
ATOM    790  HE2 TYR    50      48.875  39.849  52.428  1.00  0.00           H  
ATOM    791  HD2 TYR    50      47.965  37.569  51.921  1.00  0.00           H  
ATOM    792  N   GLY    51      45.730  34.334  47.873  1.00  0.00           N  
ATOM    793  CA  GLY    51      45.821  32.887  47.974  1.00  0.00           C  
ATOM    794  C   GLY    51      47.119  32.334  48.569  1.00  0.00           C  
ATOM    795  O   GLY    51      48.218  32.561  47.996  1.00  0.00           O  
ATOM    796  H   GLY    51      46.416  34.841  47.332  1.00  0.00           H  
ATOM    797  HA2 GLY    51      44.977  32.572  48.588  1.00  0.00           H  
ATOM    798  HA3 GLY    51      45.589  32.455  47.001  1.00  0.00           H  
ATOM    799  N   LEU    52      47.075  31.523  49.544  1.00  0.00           N  
ATOM    800  CA  LEU    52      48.251  30.950  50.154  1.00  0.00           C  
ATOM    801  C   LEU    52      48.155  29.420  50.421  1.00  0.00           C  
ATOM    802  O   LEU    52      47.145  28.884  50.897  1.00  0.00           O  
ATOM    803  CB  LEU    52      48.810  31.646  51.442  1.00  0.00           C  
ATOM    804  CG  LEU    52      49.091  33.140  51.312  1.00  0.00           C  
ATOM    805  CD1 LEU    52      49.158  33.696  52.723  1.00  0.00           C  
ATOM    806  CD2 LEU    52      50.414  33.447  50.450  1.00  0.00           C  
ATOM    807  H   LEU    52      46.164  31.264  49.894  1.00  0.00           H  
ATOM    808  HA  LEU    52      48.991  30.969  49.354  1.00  0.00           H  
ATOM    809  HB2 LEU    52      48.166  31.356  52.272  1.00  0.00           H  
ATOM    810  HB3 LEU    52      49.788  31.222  51.670  1.00  0.00           H  
ATOM    811  HG  LEU    52      48.220  33.611  50.856  1.00  0.00           H  
ATOM    812 HD11 LEU    52      48.893  34.740  52.886  1.00  0.00           H  
ATOM    813 HD12 LEU    52      48.538  33.130  53.418  1.00  0.00           H  
ATOM    814 HD13 LEU    52      50.133  33.697  53.211  1.00  0.00           H  
ATOM    815 HD21 LEU    52      50.189  33.129  49.432  1.00  0.00           H  
ATOM    816 HD22 LEU    52      50.628  34.510  50.561  1.00  0.00           H  
ATOM    817 HD23 LEU    52      51.334  32.992  50.817  1.00  0.00           H  
ATOM    818  N   GLU    53      49.326  28.739  50.317  1.00  0.00           N  
ATOM    819  CA  GLU    53      49.472  27.386  50.940  1.00  0.00           C  
ATOM    820  C   GLU    53      49.987  27.556  52.424  1.00  0.00           C  
ATOM    821  O   GLU    53      51.184  27.307  52.680  1.00  0.00           O  
ATOM    822  CB  GLU    53      50.435  26.408  50.189  1.00  0.00           C  
ATOM    823  CG  GLU    53      49.805  25.986  48.908  1.00  0.00           C  
ATOM    824  CD  GLU    53      50.613  24.950  48.073  1.00  0.00           C  
ATOM    825  OE1 GLU    53      51.613  24.379  48.500  1.00  0.00           O  
ATOM    826  OE2 GLU    53      50.105  24.486  46.986  1.00  0.00           O1-
ATOM    827  H   GLU    53      50.125  29.275  50.011  1.00  0.00           H  
ATOM    828  HA  GLU    53      48.481  26.932  50.967  1.00  0.00           H  
ATOM    829  HB2 GLU    53      51.381  26.880  49.921  1.00  0.00           H  
ATOM    830  HB3 GLU    53      50.565  25.515  50.801  1.00  0.00           H  
ATOM    831  HG2 GLU    53      48.796  25.637  49.127  1.00  0.00           H  
ATOM    832  HG3 GLU    53      49.612  26.874  48.306  1.00  0.00           H  
ATOM    833  N   LEU    54      49.137  28.054  53.337  1.00  0.00           N  
ATOM    834  CA  LEU    54      49.458  28.383  54.758  1.00  0.00           C  
ATOM    835  C   LEU    54      50.134  27.216  55.580  1.00  0.00           C  
ATOM    836  O   LEU    54      51.126  27.493  56.247  1.00  0.00           O  
ATOM    837  CB  LEU    54      48.064  28.703  55.463  1.00  0.00           C  
ATOM    838  CG  LEU    54      47.270  30.006  55.129  1.00  0.00           C  
ATOM    839  CD1 LEU    54      45.822  29.840  55.708  1.00  0.00           C  
ATOM    840  CD2 LEU    54      47.919  31.272  55.779  1.00  0.00           C  
ATOM    841  H   LEU    54      48.246  28.235  52.897  1.00  0.00           H  
ATOM    842  HA  LEU    54      50.174  29.205  54.793  1.00  0.00           H  
ATOM    843  HB2 LEU    54      47.444  27.852  55.179  1.00  0.00           H  
ATOM    844  HB3 LEU    54      48.160  28.773  56.547  1.00  0.00           H  
ATOM    845  HG  LEU    54      47.217  30.124  54.047  1.00  0.00           H  
ATOM    846 HD11 LEU    54      45.900  29.641  56.776  1.00  0.00           H  
ATOM    847 HD12 LEU    54      45.305  30.778  55.501  1.00  0.00           H  
ATOM    848 HD13 LEU    54      45.304  28.998  55.248  1.00  0.00           H  
ATOM    849 HD21 LEU    54      47.999  31.125  56.856  1.00  0.00           H  
ATOM    850 HD22 LEU    54      48.946  31.417  55.443  1.00  0.00           H  
ATOM    851 HD23 LEU    54      47.320  32.118  55.442  1.00  0.00           H  
ATOM    852  N   ASN    55      49.805  25.958  55.370  1.00  0.00           N  
ATOM    853  CA  ASN    55      50.447  24.951  56.171  1.00  0.00           C  
ATOM    854  C   ASN    55      51.780  24.437  55.488  1.00  0.00           C  
ATOM    855  O   ASN    55      52.040  23.239  55.646  1.00  0.00           O  
ATOM    856  CB  ASN    55      49.538  23.795  56.577  1.00  0.00           C  
ATOM    857  CG  ASN    55      48.408  24.242  57.372  1.00  0.00           C  
ATOM    858  OD1 ASN    55      48.468  25.247  58.070  1.00  0.00           O  
ATOM    859  ND2 ASN    55      47.247  23.668  57.366  1.00  0.00           N  
ATOM    860  H   ASN    55      49.347  25.665  54.519  1.00  0.00           H  
ATOM    861  HA  ASN    55      50.743  25.418  57.110  1.00  0.00           H  
ATOM    862  HB2 ASN    55      49.172  23.280  55.688  1.00  0.00           H  
ATOM    863  HB3 ASN    55      50.090  23.149  57.259  1.00  0.00           H  
ATOM    864 HD21 ASN    55      47.084  22.783  56.907  1.00  0.00           H  
ATOM    865 HD22 ASN    55      46.578  24.121  57.971  1.00  0.00           H  
ATOM    866  N   LYS    56      52.469  25.173  54.644  1.00  0.00           N  
ATOM    867  CA  LYS    56      53.640  24.729  53.806  1.00  0.00           C  
ATOM    868  C   LYS    56      54.588  25.858  53.543  1.00  0.00           C  
ATOM    869  O   LYS    56      55.753  25.733  53.617  1.00  0.00           O  
ATOM    870  CB  LYS    56      53.060  24.081  52.524  1.00  0.00           C  
ATOM    871  CG  LYS    56      54.020  23.428  51.590  1.00  0.00           C  
ATOM    872  CD  LYS    56      55.268  22.782  52.262  1.00  0.00           C  
ATOM    873  CE  LYS    56      56.178  22.036  51.298  1.00  0.00           C  
ATOM    874  NZ  LYS    56      55.675  20.716  50.794  1.00  0.00           N1+
ATOM    875  H   LYS    56      52.090  26.079  54.406  1.00  0.00           H  
ATOM    876  HA  LYS    56      54.171  24.002  54.420  1.00  0.00           H  
ATOM    877  HB2 LYS    56      52.437  23.299  52.958  1.00  0.00           H  
ATOM    878  HB3 LYS    56      52.425  24.824  52.040  1.00  0.00           H  
ATOM    879  HG2 LYS    56      53.534  22.626  51.033  1.00  0.00           H  
ATOM    880  HG3 LYS    56      54.337  24.185  50.872  1.00  0.00           H  
ATOM    881  HD2 LYS    56      55.870  23.533  52.774  1.00  0.00           H  
ATOM    882  HD3 LYS    56      54.819  22.211  53.075  1.00  0.00           H  
ATOM    883  HE2 LYS    56      56.361  22.677  50.435  1.00  0.00           H  
ATOM    884  HE3 LYS    56      57.069  21.707  51.833  1.00  0.00           H  
ATOM    885  HZ1 LYS    56      56.126  20.482  49.922  1.00  0.00           H  
ATOM    886  HZ2 LYS    56      55.807  20.090  51.576  1.00  0.00           H  
ATOM    887  HZ3 LYS    56      54.692  20.706  50.564  1.00  0.00           H  
ATOM    888  N   ASP    57      54.068  27.019  53.074  1.00  0.00           N  
ATOM    889  CA  ASP    57      54.816  28.200  52.644  1.00  0.00           C  
ATOM    890  C   ASP    57      55.582  28.709  53.810  1.00  0.00           C  
ATOM    891  O   ASP    57      55.061  29.056  54.854  1.00  0.00           O  
ATOM    892  CB  ASP    57      53.843  29.356  52.109  1.00  0.00           C  
ATOM    893  CG  ASP    57      54.630  30.553  51.485  1.00  0.00           C  
ATOM    894  OD1 ASP    57      55.848  30.819  51.755  1.00  0.00           O  
ATOM    895  OD2 ASP    57      53.975  31.274  50.705  1.00  0.00           O1-
ATOM    896  H   ASP    57      53.059  27.014  53.018  1.00  0.00           H  
ATOM    897  HA  ASP    57      55.478  28.006  51.800  1.00  0.00           H  
ATOM    898  HB2 ASP    57      53.227  28.950  51.307  1.00  0.00           H  
ATOM    899  HB3 ASP    57      53.225  29.742  52.919  1.00  0.00           H  
ATOM    900  N   GLU    58      56.941  28.567  53.721  1.00  0.00           N  
ATOM    901  CA  GLU    58      57.859  28.784  54.863  1.00  0.00           C  
ATOM    902  C   GLU    58      58.130  30.267  55.140  1.00  0.00           C  
ATOM    903  O   GLU    58      58.739  30.608  56.166  1.00  0.00           O  
ATOM    904  CB  GLU    58      59.176  28.025  54.587  1.00  0.00           C  
ATOM    905  CG  GLU    58      60.093  28.575  53.467  1.00  0.00           C  
ATOM    906  CD  GLU    58      59.519  28.871  52.103  1.00  0.00           C  
ATOM    907  OE1 GLU    58      58.700  28.080  51.493  1.00  0.00           O  
ATOM    908  OE2 GLU    58      59.787  29.950  51.619  1.00  0.00           O1-
ATOM    909  H   GLU    58      57.183  28.137  52.840  1.00  0.00           H  
ATOM    910  HA  GLU    58      57.477  28.347  55.786  1.00  0.00           H  
ATOM    911  HB2 GLU    58      59.685  28.135  55.544  1.00  0.00           H  
ATOM    912  HB3 GLU    58      58.889  26.981  54.464  1.00  0.00           H  
ATOM    913  HG2 GLU    58      60.618  29.493  53.730  1.00  0.00           H  
ATOM    914  HG3 GLU    58      60.915  27.881  53.293  1.00  0.00           H  
ATOM    915  N   ARG    59      57.629  31.184  54.314  1.00  0.00           N  
ATOM    916  CA  ARG    59      57.435  32.601  54.681  1.00  0.00           C  
ATOM    917  C   ARG    59      56.345  32.908  55.755  1.00  0.00           C  
ATOM    918  O   ARG    59      56.465  33.988  56.314  1.00  0.00           O  
ATOM    919  CB  ARG    59      56.963  33.412  53.451  1.00  0.00           C  
ATOM    920  CG  ARG    59      57.985  33.568  52.329  1.00  0.00           C  
ATOM    921  CD  ARG    59      57.385  34.547  51.290  1.00  0.00           C  
ATOM    922  NE  ARG    59      56.344  33.688  50.544  1.00  0.00           N  
ATOM    923  CZ  ARG    59      55.751  33.885  49.375  1.00  0.00           C  
ATOM    924  NH1 ARG    59      56.232  34.938  48.727  1.00  0.00           N  
ATOM    925  NH2 ARG    59      54.859  33.128  48.728  1.00  0.00           N1+
ATOM    926  H   ARG    59      57.095  30.770  53.563  1.00  0.00           H  
ATOM    927  HA  ARG    59      58.358  32.956  55.140  1.00  0.00           H  
ATOM    928  HB2 ARG    59      55.982  33.042  53.151  1.00  0.00           H  
ATOM    929  HB3 ARG    59      56.778  34.438  53.769  1.00  0.00           H  
ATOM    930  HG2 ARG    59      58.896  33.970  52.772  1.00  0.00           H  
ATOM    931  HG3 ARG    59      58.268  32.569  51.998  1.00  0.00           H  
ATOM    932  HD2 ARG    59      56.916  35.359  51.845  1.00  0.00           H  
ATOM    933  HD3 ARG    59      58.184  34.861  50.619  1.00  0.00           H  
ATOM    934  HE  ARG    59      56.231  32.749  50.899  1.00  0.00           H  
ATOM    935 HH11 ARG    59      57.118  35.275  49.074  1.00  0.00           H  
ATOM    936 HH12 ARG    59      55.908  35.162  47.797  1.00  0.00           H  
ATOM    937 HH21 ARG    59      54.425  32.317  49.145  1.00  0.00           H  
ATOM    938 HH22 ARG    59      54.454  33.368  47.835  1.00  0.00           H  
ATOM    939  N   VAL    60      55.384  32.020  55.797  1.00  0.00           N  
ATOM    940  CA  VAL    60      54.370  31.938  56.810  1.00  0.00           C  
ATOM    941  C   VAL    60      55.014  31.326  58.091  1.00  0.00           C  
ATOM    942  O   VAL    60      55.503  30.208  58.064  1.00  0.00           O  
ATOM    943  CB  VAL    60      53.075  31.329  56.284  1.00  0.00           C  
ATOM    944  CG1 VAL    60      51.920  31.287  57.276  1.00  0.00           C  
ATOM    945  CG2 VAL    60      52.637  32.090  55.001  1.00  0.00           C  
ATOM    946  H   VAL    60      55.482  31.114  55.362  1.00  0.00           H  
ATOM    947  HA  VAL    60      54.084  32.981  56.943  1.00  0.00           H  
ATOM    948  HB  VAL    60      53.270  30.266  56.142  1.00  0.00           H  
ATOM    949 HG11 VAL    60      51.066  30.914  56.711  1.00  0.00           H  
ATOM    950 HG12 VAL    60      52.204  30.524  58.001  1.00  0.00           H  
ATOM    951 HG13 VAL    60      51.577  32.231  57.699  1.00  0.00           H  
ATOM    952 HG21 VAL    60      52.402  33.122  55.258  1.00  0.00           H  
ATOM    953 HG22 VAL    60      53.417  32.001  54.244  1.00  0.00           H  
ATOM    954 HG23 VAL    60      51.810  31.472  54.649  1.00  0.00           H  
ATOM    955  N   SER    61      54.839  32.010  59.168  1.00  0.00           N  
ATOM    956  CA  SER    61      55.387  31.739  60.574  1.00  0.00           C  
ATOM    957  C   SER    61      54.456  32.154  61.704  1.00  0.00           C  
ATOM    958  O   SER    61      53.605  33.019  61.528  1.00  0.00           O  
ATOM    959  CB  SER    61      56.851  32.330  60.765  1.00  0.00           C  
ATOM    960  OG  SER    61      57.519  31.820  61.867  1.00  0.00           O  
ATOM    961  H   SER    61      54.286  32.851  59.082  1.00  0.00           H  
ATOM    962  HA  SER    61      55.461  30.652  60.617  1.00  0.00           H  
ATOM    963  HB2 SER    61      57.465  32.208  59.873  1.00  0.00           H  
ATOM    964  HB3 SER    61      56.634  33.387  60.922  1.00  0.00           H  
ATOM    965  HG  SER    61      57.849  30.962  61.589  1.00  0.00           H  
ATOM    966  N   ALA    62      54.700  31.672  62.906  1.00  0.00           N  
ATOM    967  CA  ALA    62      53.942  31.813  64.135  1.00  0.00           C  
ATOM    968  C   ALA    62      52.438  31.521  63.995  1.00  0.00           C  
ATOM    969  O   ALA    62      51.518  31.948  64.767  1.00  0.00           O  
ATOM    970  CB  ALA    62      54.211  33.186  64.701  1.00  0.00           C  
ATOM    971  H   ALA    62      55.517  31.092  63.034  1.00  0.00           H  
ATOM    972  HA  ALA    62      54.426  31.112  64.816  1.00  0.00           H  
ATOM    973  HB1 ALA    62      53.737  33.303  65.675  1.00  0.00           H  
ATOM    974  HB2 ALA    62      55.258  33.479  64.772  1.00  0.00           H  
ATOM    975  HB3 ALA    62      53.740  34.002  64.153  1.00  0.00           H  
ATOM    976  N   LEU    63      52.133  30.760  62.972  1.00  0.00           N  
ATOM    977  CA  LEU    63      50.728  30.700  62.390  1.00  0.00           C  
ATOM    978  C   LEU    63      49.781  30.054  63.410  1.00  0.00           C  
ATOM    979  O   LEU    63      50.091  28.952  63.956  1.00  0.00           O  
ATOM    980  CB  LEU    63      50.758  29.891  61.050  1.00  0.00           C  
ATOM    981  CG  LEU    63      49.432  29.594  60.435  1.00  0.00           C  
ATOM    982  CD1 LEU    63      48.555  30.797  59.990  1.00  0.00           C  
ATOM    983  CD2 LEU    63      49.602  28.700  59.146  1.00  0.00           C  
ATOM    984  H   LEU    63      52.917  30.411  62.439  1.00  0.00           H  
ATOM    985  HA  LEU    63      50.329  31.677  62.119  1.00  0.00           H  
ATOM    986  HB2 LEU    63      51.486  30.402  60.420  1.00  0.00           H  
ATOM    987  HB3 LEU    63      51.214  28.902  61.097  1.00  0.00           H  
ATOM    988  HG  LEU    63      48.788  29.131  61.183  1.00  0.00           H  
ATOM    989 HD11 LEU    63      48.071  31.458  60.708  1.00  0.00           H  
ATOM    990 HD12 LEU    63      49.172  31.319  59.259  1.00  0.00           H  
ATOM    991 HD13 LEU    63      47.676  30.361  59.516  1.00  0.00           H  
ATOM    992 HD21 LEU    63      50.094  29.229  58.331  1.00  0.00           H  
ATOM    993 HD22 LEU    63      50.160  27.808  59.429  1.00  0.00           H  
ATOM    994 HD23 LEU    63      48.577  28.449  58.870  1.00  0.00           H  
ATOM    995  N   GLU    64      48.626  30.666  63.686  1.00  0.00           N  
ATOM    996  CA  GLU    64      47.714  30.300  64.778  1.00  0.00           C  
ATOM    997  C   GLU    64      46.284  30.711  64.400  1.00  0.00           C  
ATOM    998  O   GLU    64      45.911  31.634  63.729  1.00  0.00           O  
ATOM    999  CB  GLU    64      48.276  30.986  66.078  1.00  0.00           C  
ATOM   1000  CG  GLU    64      47.287  31.087  67.193  1.00  0.00           C  
ATOM   1001  CD  GLU    64      46.802  29.799  67.789  1.00  0.00           C  
ATOM   1002  OE1 GLU    64      46.691  28.734  67.091  1.00  0.00           O  
ATOM   1003  OE2 GLU    64      46.660  29.775  69.025  1.00  0.00           O1-
ATOM   1004  H   GLU    64      48.475  31.578  63.278  1.00  0.00           H  
ATOM   1005  HA  GLU    64      47.821  29.219  64.866  1.00  0.00           H  
ATOM   1006  HB2 GLU    64      49.233  30.549  66.364  1.00  0.00           H  
ATOM   1007  HB3 GLU    64      48.531  32.028  65.884  1.00  0.00           H  
ATOM   1008  HG2 GLU    64      47.756  31.596  68.035  1.00  0.00           H  
ATOM   1009  HG3 GLU    64      46.480  31.785  66.967  1.00  0.00           H  
ATOM   1010  N   VAL    65      45.267  29.981  64.995  1.00  0.00           N  
ATOM   1011  CA  VAL    65      43.767  30.226  64.846  1.00  0.00           C  
ATOM   1012  C   VAL    65      43.333  31.224  65.949  1.00  0.00           C  
ATOM   1013  O   VAL    65      43.809  31.234  67.109  1.00  0.00           O  
ATOM   1014  CB  VAL    65      42.949  28.843  64.815  1.00  0.00           C  
ATOM   1015  CG1 VAL    65      41.487  28.930  65.215  1.00  0.00           C  
ATOM   1016  CG2 VAL    65      42.895  28.328  63.352  1.00  0.00           C  
ATOM   1017  H   VAL    65      45.571  29.281  65.655  1.00  0.00           H  
ATOM   1018  HA  VAL    65      43.545  30.839  63.972  1.00  0.00           H  
ATOM   1019  HB  VAL    65      43.379  28.151  65.539  1.00  0.00           H  
ATOM   1020 HG11 VAL    65      41.037  29.628  64.509  1.00  0.00           H  
ATOM   1021 HG12 VAL    65      41.095  27.913  65.218  1.00  0.00           H  
ATOM   1022 HG13 VAL    65      41.336  29.379  66.197  1.00  0.00           H  
ATOM   1023 HG21 VAL    65      43.907  28.073  63.035  1.00  0.00           H  
ATOM   1024 HG22 VAL    65      42.274  27.439  63.240  1.00  0.00           H  
ATOM   1025 HG23 VAL    65      42.394  29.091  62.755  1.00  0.00           H  
ATOM   1026  N   LEU    66      42.583  32.255  65.606  1.00  0.00           N  
ATOM   1027  CA  LEU    66      41.929  33.248  66.438  1.00  0.00           C  
ATOM   1028  C   LEU    66      40.496  32.914  66.697  1.00  0.00           C  
ATOM   1029  O   LEU    66      39.892  32.082  65.997  1.00  0.00           O  
ATOM   1030  CB  LEU    66      42.033  34.577  65.618  1.00  0.00           C  
ATOM   1031  CG  LEU    66      43.412  35.261  65.309  1.00  0.00           C  
ATOM   1032  CD1 LEU    66      43.126  36.341  64.233  1.00  0.00           C  
ATOM   1033  CD2 LEU    66      43.940  35.949  66.667  1.00  0.00           C  
ATOM   1034  H   LEU    66      42.194  32.249  64.674  1.00  0.00           H  
ATOM   1035  HA  LEU    66      42.501  33.428  67.348  1.00  0.00           H  
ATOM   1036  HB2 LEU    66      41.594  34.406  64.636  1.00  0.00           H  
ATOM   1037  HB3 LEU    66      41.312  35.244  66.089  1.00  0.00           H  
ATOM   1038  HG  LEU    66      44.105  34.556  64.851  1.00  0.00           H  
ATOM   1039 HD11 LEU    66      44.095  36.773  63.985  1.00  0.00           H  
ATOM   1040 HD12 LEU    66      42.661  35.945  63.330  1.00  0.00           H  
ATOM   1041 HD13 LEU    66      42.419  37.008  64.726  1.00  0.00           H  
ATOM   1042 HD21 LEU    66      44.930  36.404  66.619  1.00  0.00           H  
ATOM   1043 HD22 LEU    66      43.238  36.714  67.000  1.00  0.00           H  
ATOM   1044 HD23 LEU    66      44.059  35.266  67.508  1.00  0.00           H  
ATOM   1045  N   PRO    67      39.821  33.581  67.657  1.00  0.00           N  
ATOM   1046  CA  PRO    67      38.336  33.474  67.728  1.00  0.00           C  
ATOM   1047  C   PRO    67      37.681  34.287  66.563  1.00  0.00           C  
ATOM   1048  O   PRO    67      38.152  35.258  65.982  1.00  0.00           O  
ATOM   1049  CD  PRO    67      40.358  34.340  68.764  1.00  0.00           C  
ATOM   1050  CG  PRO    67      39.217  35.020  69.431  1.00  0.00           C  
ATOM   1051  CB  PRO    67      38.039  34.161  69.065  1.00  0.00           C  
ATOM   1052  HD2 PRO    67      41.136  35.087  68.602  1.00  0.00           H  
ATOM   1053  HD3 PRO    67      40.692  33.566  69.456  1.00  0.00           H  
ATOM   1054  HG2 PRO    67      39.103  36.039  69.061  1.00  0.00           H  
ATOM   1055  HG3 PRO    67      39.394  35.125  70.501  1.00  0.00           H  
ATOM   1056  HB2 PRO    67      37.059  34.631  69.152  1.00  0.00           H  
ATOM   1057  HB3 PRO    67      38.080  33.310  69.744  1.00  0.00           H  
ATOM   1058  HA  PRO    67      37.920  32.468  67.691  1.00  0.00           H  
ATOM   1059  N   ASP    68      36.366  34.025  66.432  1.00  0.00           N  
ATOM   1060  CA  ASP    68      35.432  34.523  65.438  1.00  0.00           C  
ATOM   1061  C   ASP    68      33.956  34.658  65.799  1.00  0.00           C  
ATOM   1062  O   ASP    68      33.428  33.813  66.482  1.00  0.00           O  
ATOM   1063  CB  ASP    68      35.595  33.747  64.082  1.00  0.00           C  
ATOM   1064  CG  ASP    68      35.483  32.182  63.956  1.00  0.00           C  
ATOM   1065  OD1 ASP    68      35.067  31.655  62.889  1.00  0.00           O  
ATOM   1066  OD2 ASP    68      35.741  31.445  64.923  1.00  0.00           O1-
ATOM   1067  H   ASP    68      35.996  33.421  67.152  1.00  0.00           H  
ATOM   1068  HA  ASP    68      35.689  35.573  65.302  1.00  0.00           H  
ATOM   1069  HB2 ASP    68      34.863  34.179  63.399  1.00  0.00           H  
ATOM   1070  HB3 ASP    68      36.542  33.995  63.603  1.00  0.00           H  
ATOM   1071  N   ARG    69      33.221  35.636  65.194  1.00  0.00           N  
ATOM   1072  CA  ARG    69      31.774  35.640  65.373  1.00  0.00           C  
ATOM   1073  C   ARG    69      31.237  34.426  64.624  1.00  0.00           C  
ATOM   1074  O   ARG    69      31.923  33.952  63.741  1.00  0.00           O  
ATOM   1075  CB  ARG    69      31.203  36.980  64.895  1.00  0.00           C  
ATOM   1076  CG  ARG    69      31.055  37.186  63.384  1.00  0.00           C  
ATOM   1077  CD  ARG    69      30.351  38.496  63.060  1.00  0.00           C  
ATOM   1078  NE  ARG    69      31.109  39.690  63.411  1.00  0.00           N  
ATOM   1079  CZ  ARG    69      30.666  40.907  63.564  1.00  0.00           C  
ATOM   1080  NH1 ARG    69      29.415  41.249  63.622  1.00  0.00           N  
ATOM   1081  NH2 ARG    69      31.497  41.858  63.762  1.00  0.00           N1+
ATOM   1082  H   ARG    69      33.662  36.278  64.551  1.00  0.00           H  
ATOM   1083  HA  ARG    69      31.572  35.416  66.420  1.00  0.00           H  
ATOM   1084  HB2 ARG    69      30.276  37.179  65.433  1.00  0.00           H  
ATOM   1085  HB3 ARG    69      31.882  37.772  65.213  1.00  0.00           H  
ATOM   1086  HG2 ARG    69      32.014  37.131  62.869  1.00  0.00           H  
ATOM   1087  HG3 ARG    69      30.403  36.396  63.012  1.00  0.00           H  
ATOM   1088  HD2 ARG    69      30.185  38.418  61.986  1.00  0.00           H  
ATOM   1089  HD3 ARG    69      29.389  38.483  63.573  1.00  0.00           H  
ATOM   1090  HE  ARG    69      32.103  39.679  63.231  1.00  0.00           H  
ATOM   1091 HH11 ARG    69      28.642  40.618  63.464  1.00  0.00           H  
ATOM   1092 HH12 ARG    69      29.118  42.211  63.695  1.00  0.00           H  
ATOM   1093 HH21 ARG    69      32.490  41.731  63.626  1.00  0.00           H  
ATOM   1094 HH22 ARG    69      31.137  42.789  63.917  1.00  0.00           H  
ATOM   1095  N   VAL    70      30.059  33.842  64.892  1.00  0.00           N  
ATOM   1096  CA  VAL    70      29.271  32.858  64.027  1.00  0.00           C  
ATOM   1097  C   VAL    70      28.782  33.497  62.697  1.00  0.00           C  
ATOM   1098  O   VAL    70      28.384  34.655  62.692  1.00  0.00           O  
ATOM   1099  CB  VAL    70      28.170  32.312  64.911  1.00  0.00           C  
ATOM   1100  CG1 VAL    70      27.569  33.323  65.869  1.00  0.00           C  
ATOM   1101  CG2 VAL    70      27.106  31.722  63.986  1.00  0.00           C  
ATOM   1102  H   VAL    70      29.551  34.230  65.674  1.00  0.00           H  
ATOM   1103  HA  VAL    70      29.920  32.050  63.689  1.00  0.00           H  
ATOM   1104  HB  VAL    70      28.625  31.516  65.502  1.00  0.00           H  
ATOM   1105 HG11 VAL    70      26.586  33.056  66.256  1.00  0.00           H  
ATOM   1106 HG12 VAL    70      28.282  33.245  66.690  1.00  0.00           H  
ATOM   1107 HG13 VAL    70      27.584  34.324  65.436  1.00  0.00           H  
ATOM   1108 HG21 VAL    70      27.559  31.078  63.232  1.00  0.00           H  
ATOM   1109 HG22 VAL    70      26.416  31.142  64.599  1.00  0.00           H  
ATOM   1110 HG23 VAL    70      26.440  32.449  63.521  1.00  0.00           H  
ATOM   1111  N   ALA    71      28.892  32.823  61.560  1.00  0.00           N  
ATOM   1112  CA  ALA    71      28.408  33.270  60.204  1.00  0.00           C  
ATOM   1113  C   ALA    71      26.928  33.142  59.958  1.00  0.00           C  
ATOM   1114  O   ALA    71      26.424  32.000  60.088  1.00  0.00           O  
ATOM   1115  CB  ALA    71      29.279  32.682  59.073  1.00  0.00           C  
ATOM   1116  H   ALA    71      29.089  31.833  61.582  1.00  0.00           H  
ATOM   1117  HA  ALA    71      28.600  34.342  60.160  1.00  0.00           H  
ATOM   1118  HB1 ALA    71      30.354  32.858  59.117  1.00  0.00           H  
ATOM   1119  HB2 ALA    71      29.307  31.593  59.119  1.00  0.00           H  
ATOM   1120  HB3 ALA    71      28.965  33.005  58.081  1.00  0.00           H  
ATOM   1121  N   THR    72      26.266  34.202  59.472  1.00  0.00           N  
ATOM   1122  CA  THR    72      24.846  34.287  59.022  1.00  0.00           C  
ATOM   1123  C   THR    72      24.729  34.934  57.658  1.00  0.00           C  
ATOM   1124  O   THR    72      25.295  36.026  57.418  1.00  0.00           O  
ATOM   1125  CB  THR    72      23.933  34.869  60.085  1.00  0.00           C  
ATOM   1126  CG2 THR    72      24.053  36.386  60.318  1.00  0.00           C  
ATOM   1127  OG1 THR    72      22.616  34.886  59.624  1.00  0.00           O  
ATOM   1128  H   THR    72      26.780  35.071  59.478  1.00  0.00           H  
ATOM   1129  HA  THR    72      24.582  33.230  58.988  1.00  0.00           H  
ATOM   1130  HB  THR    72      24.042  34.303  61.011  1.00  0.00           H  
ATOM   1131 HG21 THR    72      25.079  36.572  60.636  1.00  0.00           H  
ATOM   1132 HG22 THR    72      23.692  36.930  59.445  1.00  0.00           H  
ATOM   1133 HG23 THR    72      23.461  36.665  61.189  1.00  0.00           H  
ATOM   1134  HG1 THR    72      22.425  34.008  59.286  1.00  0.00           H  
ATOM   1135  N   SER    73      23.884  34.309  56.769  1.00  0.00           N  
ATOM   1136  CA  SER    73      23.428  34.945  55.539  1.00  0.00           C  
ATOM   1137  C   SER    73      22.223  35.911  55.689  1.00  0.00           C  
ATOM   1138  O   SER    73      21.809  36.468  54.677  1.00  0.00           O  
ATOM   1139  CB  SER    73      23.143  33.764  54.531  1.00  0.00           C  
ATOM   1140  OG  SER    73      22.281  32.816  55.150  1.00  0.00           O  
ATOM   1141  H   SER    73      23.616  33.343  56.898  1.00  0.00           H  
ATOM   1142  HA  SER    73      24.164  35.614  55.094  1.00  0.00           H  
ATOM   1143  HB2 SER    73      22.627  34.200  53.677  1.00  0.00           H  
ATOM   1144  HB3 SER    73      24.088  33.258  54.330  1.00  0.00           H  
ATOM   1145  HG  SER    73      22.192  32.114  54.502  1.00  0.00           H  
ATOM   1146  N   ARG    74      21.574  36.044  56.876  1.00  0.00           N  
ATOM   1147  CA  ARG    74      20.347  36.801  57.147  1.00  0.00           C  
ATOM   1148  C   ARG    74      20.786  38.253  57.397  1.00  0.00           C  
ATOM   1149  O   ARG    74      20.519  38.716  58.505  1.00  0.00           O  
ATOM   1150  CB  ARG    74      19.575  36.213  58.368  1.00  0.00           C  
ATOM   1151  CG  ARG    74      19.151  34.764  58.098  1.00  0.00           C  
ATOM   1152  CD  ARG    74      18.985  34.029  59.451  1.00  0.00           C  
ATOM   1153  NE  ARG    74      17.835  34.557  60.284  1.00  0.00           N  
ATOM   1154  CZ  ARG    74      17.367  34.091  61.441  1.00  0.00           C  
ATOM   1155  NH1 ARG    74      17.784  33.112  62.086  1.00  0.00           N  
ATOM   1156  NH2 ARG    74      16.475  34.756  62.001  1.00  0.00           N1+
ATOM   1157  H   ARG    74      22.019  35.599  57.666  1.00  0.00           H  
ATOM   1158  HA  ARG    74      19.685  36.804  56.281  1.00  0.00           H  
ATOM   1159  HB2 ARG    74      20.218  36.333  59.241  1.00  0.00           H  
ATOM   1160  HB3 ARG    74      18.654  36.718  58.656  1.00  0.00           H  
ATOM   1161  HG2 ARG    74      18.237  34.648  57.516  1.00  0.00           H  
ATOM   1162  HG3 ARG    74      19.983  34.224  57.644  1.00  0.00           H  
ATOM   1163  HD2 ARG    74      18.684  32.999  59.262  1.00  0.00           H  
ATOM   1164  HD3 ARG    74      19.878  34.137  60.066  1.00  0.00           H  
ATOM   1165  HE  ARG    74      17.324  35.313  59.852  1.00  0.00           H  
ATOM   1166 HH11 ARG    74      18.678  32.754  61.783  1.00  0.00           H  
ATOM   1167 HH12 ARG    74      17.400  32.911  62.998  1.00  0.00           H  
ATOM   1168 HH21 ARG    74      16.231  35.646  61.592  1.00  0.00           H  
ATOM   1169 HH22 ARG    74      16.084  34.447  62.880  1.00  0.00           H  
ATOM   1170  N   ILE    75      21.496  38.858  56.483  1.00  0.00           N  
ATOM   1171  CA  ILE    75      22.106  40.158  56.724  1.00  0.00           C  
ATOM   1172  C   ILE    75      21.010  41.235  56.723  1.00  0.00           C  
ATOM   1173  O   ILE    75      19.996  41.084  56.070  1.00  0.00           O  
ATOM   1174  CB  ILE    75      23.273  40.363  55.732  1.00  0.00           C  
ATOM   1175  CG2 ILE    75      24.200  39.147  55.791  1.00  0.00           C  
ATOM   1176  CG1 ILE    75      22.676  40.580  54.316  1.00  0.00           C  
ATOM   1177  CD1 ILE    75      23.813  40.938  53.337  1.00  0.00           C  
ATOM   1178  H   ILE    75      21.385  38.554  55.526  1.00  0.00           H  
ATOM   1179  HA  ILE    75      22.524  40.148  57.730  1.00  0.00           H  
ATOM   1180  HB  ILE    75      23.900  41.161  56.131  1.00  0.00           H  
ATOM   1181 HG21 ILE    75      25.090  39.413  55.220  1.00  0.00           H  
ATOM   1182 HG22 ILE    75      24.475  38.854  56.805  1.00  0.00           H  
ATOM   1183 HG23 ILE    75      23.838  38.262  55.268  1.00  0.00           H  
ATOM   1184 HG12 ILE    75      22.223  39.676  53.908  1.00  0.00           H  
ATOM   1185 HG13 ILE    75      21.971  41.412  54.337  1.00  0.00           H  
ATOM   1186 HD11 ILE    75      23.588  41.548  52.462  1.00  0.00           H  
ATOM   1187 HD12 ILE    75      24.602  41.513  53.822  1.00  0.00           H  
ATOM   1188 HD13 ILE    75      24.278  39.984  53.089  1.00  0.00           H  
ATOM   1189  N   SER    76      21.174  42.301  57.431  1.00  0.00           N  
ATOM   1190  CA  SER    76      20.273  43.384  57.414  1.00  0.00           C  
ATOM   1191  C   SER    76      20.280  44.032  55.990  1.00  0.00           C  
ATOM   1192  O   SER    76      21.287  44.083  55.300  1.00  0.00           O  
ATOM   1193  CB  SER    76      20.780  44.390  58.562  1.00  0.00           C  
ATOM   1194  OG  SER    76      19.952  45.477  58.533  1.00  0.00           O  
ATOM   1195  H   SER    76      21.903  42.240  58.128  1.00  0.00           H  
ATOM   1196  HA  SER    76      19.318  42.992  57.763  1.00  0.00           H  
ATOM   1197  HB2 SER    76      20.651  43.783  59.459  1.00  0.00           H  
ATOM   1198  HB3 SER    76      21.817  44.653  58.355  1.00  0.00           H  
ATOM   1199  HG  SER    76      19.323  45.373  59.250  1.00  0.00           H  
ATOM   1200  N   ASP    77      19.076  44.511  55.590  1.00  0.00           N  
ATOM   1201  CA  ASP    77      18.925  45.117  54.215  1.00  0.00           C  
ATOM   1202  C   ASP    77      19.477  44.271  52.973  1.00  0.00           C  
ATOM   1203  O   ASP    77      20.204  44.769  52.103  1.00  0.00           O  
ATOM   1204  CB  ASP    77      19.599  46.494  54.169  1.00  0.00           C  
ATOM   1205  CG  ASP    77      18.878  47.640  54.873  1.00  0.00           C  
ATOM   1206  OD1 ASP    77      17.622  47.609  54.945  1.00  0.00           O  
ATOM   1207  OD2 ASP    77      19.548  48.488  55.553  1.00  0.00           O1-
ATOM   1208  H   ASP    77      18.261  44.304  56.150  1.00  0.00           H  
ATOM   1209  HA  ASP    77      17.856  45.307  54.116  1.00  0.00           H  
ATOM   1210  HB2 ASP    77      20.606  46.408  54.576  1.00  0.00           H  
ATOM   1211  HB3 ASP    77      19.757  46.760  53.124  1.00  0.00           H  
ATOM   1212  N   ALA    78      19.188  42.990  52.861  1.00  0.00           N  
ATOM   1213  CA  ALA    78      19.716  42.201  51.707  1.00  0.00           C  
ATOM   1214  C   ALA    78      19.254  42.547  50.323  1.00  0.00           C  
ATOM   1215  O   ALA    78      19.937  42.312  49.320  1.00  0.00           O  
ATOM   1216  CB  ALA    78      19.353  40.739  52.049  1.00  0.00           C  
ATOM   1217  H   ALA    78      18.675  42.485  53.568  1.00  0.00           H  
ATOM   1218  HA  ALA    78      20.796  42.349  51.707  1.00  0.00           H  
ATOM   1219  HB1 ALA    78      19.969  40.363  52.865  1.00  0.00           H  
ATOM   1220  HB2 ALA    78      18.281  40.615  52.203  1.00  0.00           H  
ATOM   1221  HB3 ALA    78      19.659  40.195  51.155  1.00  0.00           H  
ATOM   1222  N   HIS    79      18.127  43.208  50.160  1.00  0.00           N  
ATOM   1223  CA  HIS    79      17.634  43.764  48.847  1.00  0.00           C  
ATOM   1224  C   HIS    79      18.579  44.876  48.253  1.00  0.00           C  
ATOM   1225  O   HIS    79      18.515  45.176  47.083  1.00  0.00           O  
ATOM   1226  CB  HIS    79      16.203  44.211  48.936  1.00  0.00           C  
ATOM   1227  CG  HIS    79      15.556  44.723  47.691  1.00  0.00           C  
ATOM   1228  ND1 HIS    79      15.187  43.857  46.593  1.00  0.00           N  
ATOM   1229  CE1 HIS    79      14.747  44.697  45.673  1.00  0.00           C  
ATOM   1230  NE2 HIS    79      14.655  45.965  46.171  1.00  0.00           N  
ATOM   1231  CD2 HIS    79      15.191  46.031  47.421  1.00  0.00           C  
ATOM   1232  H   HIS    79      17.586  43.520  50.955  1.00  0.00           H  
ATOM   1233  HA  HIS    79      17.695  42.992  48.079  1.00  0.00           H  
ATOM   1234  HB2 HIS    79      15.661  43.292  49.158  1.00  0.00           H  
ATOM   1235  HB3 HIS    79      15.989  44.915  49.740  1.00  0.00           H  
ATOM   1236  HE1 HIS    79      14.296  44.325  44.765  1.00  0.00           H  
ATOM   1237  HE2 HIS    79      14.225  46.751  45.703  1.00  0.00           H  
ATOM   1238  HD2 HIS    79      15.256  46.846  48.127  1.00  0.00           H  
ATOM   1239  N   LEU    80      19.425  45.511  49.061  1.00  0.00           N  
ATOM   1240  CA  LEU    80      20.469  46.419  48.650  1.00  0.00           C  
ATOM   1241  C   LEU    80      21.636  45.665  48.024  1.00  0.00           C  
ATOM   1242  O   LEU    80      22.130  45.983  46.935  1.00  0.00           O  
ATOM   1243  CB  LEU    80      20.903  47.399  49.773  1.00  0.00           C  
ATOM   1244  CG  LEU    80      19.868  48.572  50.007  1.00  0.00           C  
ATOM   1245  CD1 LEU    80      18.445  48.122  50.410  1.00  0.00           C  
ATOM   1246  CD2 LEU    80      20.437  49.484  51.026  1.00  0.00           C  
ATOM   1247  H   LEU    80      19.441  45.145  50.002  1.00  0.00           H  
ATOM   1248  HA  LEU    80      20.035  47.024  47.854  1.00  0.00           H  
ATOM   1249  HB2 LEU    80      21.017  46.906  50.739  1.00  0.00           H  
ATOM   1250  HB3 LEU    80      21.801  47.932  49.459  1.00  0.00           H  
ATOM   1251  HG  LEU    80      19.889  49.136  49.075  1.00  0.00           H  
ATOM   1252 HD11 LEU    80      18.466  47.524  51.321  1.00  0.00           H  
ATOM   1253 HD12 LEU    80      17.809  49.000  50.519  1.00  0.00           H  
ATOM   1254 HD13 LEU    80      17.961  47.645  49.559  1.00  0.00           H  
ATOM   1255 HD21 LEU    80      19.831  50.388  50.959  1.00  0.00           H  
ATOM   1256 HD22 LEU    80      20.423  49.008  52.006  1.00  0.00           H  
ATOM   1257 HD23 LEU    80      21.479  49.741  50.834  1.00  0.00           H  
ATOM   1258  N   ALA    81      21.934  44.533  48.643  1.00  0.00           N  
ATOM   1259  CA  ALA    81      22.963  43.582  48.275  1.00  0.00           C  
ATOM   1260  C   ALA    81      22.586  42.692  47.136  1.00  0.00           C  
ATOM   1261  O   ALA    81      23.373  42.423  46.254  1.00  0.00           O  
ATOM   1262  CB  ALA    81      23.303  42.760  49.549  1.00  0.00           C  
ATOM   1263  H   ALA    81      21.438  44.365  49.507  1.00  0.00           H  
ATOM   1264  HA  ALA    81      23.773  44.275  48.049  1.00  0.00           H  
ATOM   1265  HB1 ALA    81      22.355  42.388  49.937  1.00  0.00           H  
ATOM   1266  HB2 ALA    81      23.935  41.892  49.358  1.00  0.00           H  
ATOM   1267  HB3 ALA    81      23.879  43.344  50.267  1.00  0.00           H  
ATOM   1268  N   ASP    82      21.320  42.228  47.059  1.00  0.00           N  
ATOM   1269  CA  ASP    82      20.821  41.460  45.885  1.00  0.00           C  
ATOM   1270  C   ASP    82      20.607  42.328  44.608  1.00  0.00           C  
ATOM   1271  O   ASP    82      20.519  41.784  43.464  1.00  0.00           O  
ATOM   1272  CB  ASP    82      19.650  40.660  46.322  1.00  0.00           C  
ATOM   1273  CG  ASP    82      19.825  39.520  47.263  1.00  0.00           C  
ATOM   1274  OD1 ASP    82      20.941  39.097  47.491  1.00  0.00           O  
ATOM   1275  OD2 ASP    82      18.875  39.010  47.834  1.00  0.00           O1-
ATOM   1276  H   ASP    82      20.713  42.311  47.862  1.00  0.00           H  
ATOM   1277  HA  ASP    82      21.609  40.755  45.620  1.00  0.00           H  
ATOM   1278  HB2 ASP    82      18.867  41.252  46.795  1.00  0.00           H  
ATOM   1279  HB3 ASP    82      19.260  40.236  45.397  1.00  0.00           H  
ATOM   1280  N   THR    83      20.759  43.657  44.661  1.00  0.00           N  
ATOM   1281  CA  THR    83      20.703  44.559  43.530  1.00  0.00           C  
ATOM   1282  C   THR    83      22.011  44.760  42.817  1.00  0.00           C  
ATOM   1283  O   THR    83      22.202  44.763  41.586  1.00  0.00           O  
ATOM   1284  CB  THR    83      20.012  45.917  43.807  1.00  0.00           C  
ATOM   1285  CG2 THR    83      20.006  46.885  42.705  1.00  0.00           C  
ATOM   1286  OG1 THR    83      18.698  45.660  44.231  1.00  0.00           O  
ATOM   1287  H   THR    83      20.706  44.116  45.559  1.00  0.00           H  
ATOM   1288  HA  THR    83      20.104  44.149  42.717  1.00  0.00           H  
ATOM   1289  HB  THR    83      20.540  46.444  44.602  1.00  0.00           H  
ATOM   1290 HG21 THR    83      21.030  47.123  42.417  1.00  0.00           H  
ATOM   1291 HG22 THR    83      19.628  46.376  41.819  1.00  0.00           H  
ATOM   1292 HG23 THR    83      19.461  47.780  43.004  1.00  0.00           H  
ATOM   1293  HG1 THR    83      18.752  45.378  45.147  1.00  0.00           H  
ATOM   1294  N   MET    84      23.046  44.928  43.690  1.00  0.00           N  
ATOM   1295  CA  MET    84      24.432  45.191  43.217  1.00  0.00           C  
ATOM   1296  C   MET    84      25.271  44.004  42.878  1.00  0.00           C  
ATOM   1297  O   MET    84      26.288  44.148  42.203  1.00  0.00           O  
ATOM   1298  CB  MET    84      25.097  45.992  44.311  1.00  0.00           C  
ATOM   1299  CG  MET    84      25.307  45.284  45.660  1.00  0.00           C  
ATOM   1300  SD  MET    84      26.300  46.255  46.772  1.00  0.00           S  
ATOM   1301  CE  MET    84      25.273  46.695  48.178  1.00  0.00           C  
ATOM   1302  H   MET    84      22.826  44.738  44.657  1.00  0.00           H  
ATOM   1303  HA  MET    84      24.284  45.812  42.333  1.00  0.00           H  
ATOM   1304  HB2 MET    84      26.045  46.335  43.896  1.00  0.00           H  
ATOM   1305  HB3 MET    84      24.498  46.869  44.555  1.00  0.00           H  
ATOM   1306  HG2 MET    84      24.324  45.191  46.122  1.00  0.00           H  
ATOM   1307  HG3 MET    84      25.809  44.320  45.576  1.00  0.00           H  
ATOM   1308  HE1 MET    84      25.881  47.057  49.007  1.00  0.00           H  
ATOM   1309  HE2 MET    84      24.598  47.468  47.810  1.00  0.00           H  
ATOM   1310  HE3 MET    84      24.539  46.012  48.605  1.00  0.00           H  
ATOM   1311  N   ILE    85      24.841  42.772  43.239  1.00  0.00           N  
ATOM   1312  CA  ILE    85      25.596  41.532  43.031  1.00  0.00           C  
ATOM   1313  C   ILE    85      25.883  41.256  41.562  1.00  0.00           C  
ATOM   1314  O   ILE    85      24.936  41.060  40.803  1.00  0.00           O  
ATOM   1315  CB  ILE    85      24.956  40.386  43.785  1.00  0.00           C  
ATOM   1316  CG2 ILE    85      23.474  40.073  43.494  1.00  0.00           C  
ATOM   1317  CG1 ILE    85      25.780  39.045  43.916  1.00  0.00           C  
ATOM   1318  CD1 ILE    85      26.205  38.357  42.709  1.00  0.00           C  
ATOM   1319  H   ILE    85      24.057  42.724  43.874  1.00  0.00           H  
ATOM   1320  HA  ILE    85      26.599  41.678  43.430  1.00  0.00           H  
ATOM   1321  HB  ILE    85      24.932  40.780  44.801  1.00  0.00           H  
ATOM   1322 HG21 ILE    85      23.296  39.491  42.590  1.00  0.00           H  
ATOM   1323 HG22 ILE    85      23.064  39.709  44.436  1.00  0.00           H  
ATOM   1324 HG23 ILE    85      23.002  41.035  43.294  1.00  0.00           H  
ATOM   1325 HG12 ILE    85      26.672  39.299  44.488  1.00  0.00           H  
ATOM   1326 HG13 ILE    85      25.101  38.302  44.334  1.00  0.00           H  
ATOM   1327 HD11 ILE    85      26.651  37.408  43.007  1.00  0.00           H  
ATOM   1328 HD12 ILE    85      25.459  38.177  41.935  1.00  0.00           H  
ATOM   1329 HD13 ILE    85      27.057  38.886  42.281  1.00  0.00           H  
ATOM   1330  N   GLY    86      27.123  41.044  41.122  1.00  0.00           N  
ATOM   1331  CA  GLY    86      27.536  40.589  39.793  1.00  0.00           C  
ATOM   1332  C   GLY    86      27.581  41.805  38.730  1.00  0.00           C  
ATOM   1333  O   GLY    86      27.611  41.475  37.579  1.00  0.00           O  
ATOM   1334  H   GLY    86      27.826  41.043  41.848  1.00  0.00           H  
ATOM   1335  HA2 GLY    86      28.555  40.204  39.814  1.00  0.00           H  
ATOM   1336  HA3 GLY    86      26.894  39.777  39.452  1.00  0.00           H  
ATOM   1337  N   LYS    87      27.507  43.091  39.157  1.00  0.00           N  
ATOM   1338  CA  LYS    87      27.128  44.268  38.257  1.00  0.00           C  
ATOM   1339  C   LYS    87      28.298  45.238  38.142  1.00  0.00           C  
ATOM   1340  O   LYS    87      29.064  45.555  39.087  1.00  0.00           O  
ATOM   1341  CB  LYS    87      25.899  44.985  38.827  1.00  0.00           C  
ATOM   1342  CG  LYS    87      24.581  44.307  39.109  1.00  0.00           C  
ATOM   1343  CD  LYS    87      24.153  43.291  38.035  1.00  0.00           C  
ATOM   1344  CE  LYS    87      23.035  42.397  38.402  1.00  0.00           C  
ATOM   1345  NZ  LYS    87      21.797  43.147  38.700  1.00  0.00           N1+
ATOM   1346  H   LYS    87      27.538  43.268  40.151  1.00  0.00           H  
ATOM   1347  HA  LYS    87      26.905  43.837  37.281  1.00  0.00           H  
ATOM   1348  HB2 LYS    87      26.269  45.360  39.781  1.00  0.00           H  
ATOM   1349  HB3 LYS    87      25.641  45.828  38.185  1.00  0.00           H  
ATOM   1350  HG2 LYS    87      24.748  43.810  40.065  1.00  0.00           H  
ATOM   1351  HG3 LYS    87      23.765  45.001  39.312  1.00  0.00           H  
ATOM   1352  HD2 LYS    87      23.827  43.777  37.116  1.00  0.00           H  
ATOM   1353  HD3 LYS    87      24.946  42.602  37.743  1.00  0.00           H  
ATOM   1354  HE2 LYS    87      22.845  41.740  37.553  1.00  0.00           H  
ATOM   1355  HE3 LYS    87      23.365  41.900  39.315  1.00  0.00           H  
ATOM   1356  HZ1 LYS    87      21.886  43.942  39.317  1.00  0.00           H  
ATOM   1357  HZ2 LYS    87      21.354  43.529  37.877  1.00  0.00           H  
ATOM   1358  HZ3 LYS    87      21.059  42.512  38.968  1.00  0.00           H  
ATOM   1359  N   ALA    88      28.396  45.847  36.995  1.00  0.00           N  
ATOM   1360  CA  ALA    88      29.163  47.034  36.658  1.00  0.00           C  
ATOM   1361  C   ALA    88      28.748  48.205  37.576  1.00  0.00           C  
ATOM   1362  O   ALA    88      27.556  48.323  37.761  1.00  0.00           O  
ATOM   1363  CB  ALA    88      28.970  47.414  35.193  1.00  0.00           C  
ATOM   1364  H   ALA    88      27.786  45.527  36.256  1.00  0.00           H  
ATOM   1365  HA  ALA    88      30.219  46.804  36.802  1.00  0.00           H  
ATOM   1366  HB1 ALA    88      29.364  48.418  35.030  1.00  0.00           H  
ATOM   1367  HB2 ALA    88      29.562  46.747  34.566  1.00  0.00           H  
ATOM   1368  HB3 ALA    88      27.911  47.248  34.997  1.00  0.00           H  
ATOM   1369  N   VAL    89      29.735  49.060  38.053  1.00  0.00           N  
ATOM   1370  CA  VAL    89      29.489  50.294  38.938  1.00  0.00           C  
ATOM   1371  C   VAL    89      30.536  51.469  38.657  1.00  0.00           C  
ATOM   1372  O   VAL    89      31.675  51.221  38.284  1.00  0.00           O  
ATOM   1373  CB  VAL    89      29.525  49.906  40.481  1.00  0.00           C  
ATOM   1374  CG1 VAL    89      28.434  48.903  40.984  1.00  0.00           C  
ATOM   1375  CG2 VAL    89      30.926  49.275  40.788  1.00  0.00           C  
ATOM   1376  H   VAL    89      30.708  48.911  37.829  1.00  0.00           H  
ATOM   1377  HA  VAL    89      28.503  50.665  38.661  1.00  0.00           H  
ATOM   1378  HB  VAL    89      29.369  50.832  41.034  1.00  0.00           H  
ATOM   1379 HG11 VAL    89      27.440  49.327  40.846  1.00  0.00           H  
ATOM   1380 HG12 VAL    89      28.477  47.956  40.446  1.00  0.00           H  
ATOM   1381 HG13 VAL    89      28.481  48.759  42.064  1.00  0.00           H  
ATOM   1382 HG21 VAL    89      31.013  49.210  41.872  1.00  0.00           H  
ATOM   1383 HG22 VAL    89      30.954  48.322  40.258  1.00  0.00           H  
ATOM   1384 HG23 VAL    89      31.752  49.938  40.532  1.00  0.00           H  
ATOM   1385  N   GLU    90      30.175  52.670  39.134  1.00  0.00           N  
ATOM   1386  CA  GLU    90      31.173  53.715  39.612  1.00  0.00           C  
ATOM   1387  C   GLU    90      31.143  53.895  41.192  1.00  0.00           C  
ATOM   1388  O   GLU    90      30.046  53.873  41.806  1.00  0.00           O  
ATOM   1389  CB  GLU    90      31.042  55.021  38.783  1.00  0.00           C  
ATOM   1390  CG  GLU    90      31.280  54.756  37.315  1.00  0.00           C  
ATOM   1391  CD  GLU    90      31.623  56.042  36.526  1.00  0.00           C  
ATOM   1392  OE1 GLU    90      32.338  56.100  35.501  1.00  0.00           O  
ATOM   1393  OE2 GLU    90      31.045  57.106  36.808  1.00  0.00           O1-
ATOM   1394  H   GLU    90      29.195  52.809  39.336  1.00  0.00           H  
ATOM   1395  HA  GLU    90      32.165  53.292  39.452  1.00  0.00           H  
ATOM   1396  HB2 GLU    90      30.072  55.499  38.918  1.00  0.00           H  
ATOM   1397  HB3 GLU    90      31.800  55.729  39.119  1.00  0.00           H  
ATOM   1398  HG2 GLU    90      32.201  54.175  37.371  1.00  0.00           H  
ATOM   1399  HG3 GLU    90      30.457  54.272  36.789  1.00  0.00           H  
ATOM   1400  N   HIS    91      32.353  53.951  41.754  1.00  0.00           N  
ATOM   1401  CA  HIS    91      32.702  53.928  43.176  1.00  0.00           C  
ATOM   1402  C   HIS    91      33.509  55.154  43.626  1.00  0.00           C  
ATOM   1403  O   HIS    91      34.558  55.361  43.050  1.00  0.00           O  
ATOM   1404  CB  HIS    91      33.528  52.622  43.633  1.00  0.00           C  
ATOM   1405  CG  HIS    91      33.668  52.224  45.129  1.00  0.00           C  
ATOM   1406  ND1 HIS    91      34.257  51.083  45.672  1.00  0.00           N  
ATOM   1407  CE1 HIS    91      33.900  50.955  46.948  1.00  0.00           C  
ATOM   1408  NE2 HIS    91      33.074  51.982  47.293  1.00  0.00           N  
ATOM   1409  CD2 HIS    91      32.917  52.742  46.131  1.00  0.00           C  
ATOM   1410  H   HIS    91      33.135  53.740  41.151  1.00  0.00           H  
ATOM   1411  HA  HIS    91      31.815  53.834  43.803  1.00  0.00           H  
ATOM   1412  HB2 HIS    91      33.017  51.796  43.141  1.00  0.00           H  
ATOM   1413  HB3 HIS    91      34.552  52.733  43.272  1.00  0.00           H  
ATOM   1414  HE1 HIS    91      34.297  50.152  47.551  1.00  0.00           H  
ATOM   1415  HE2 HIS    91      32.671  52.117  48.209  1.00  0.00           H  
ATOM   1416  HD2 HIS    91      32.141  53.475  45.968  1.00  0.00           H  
ATOM   1417  N   MET    92      33.043  55.824  44.676  1.00  0.00           N  
ATOM   1418  CA  MET    92      33.588  57.047  45.262  1.00  0.00           C  
ATOM   1419  C   MET    92      34.426  56.805  46.503  1.00  0.00           C  
ATOM   1420  O   MET    92      34.153  55.843  47.276  1.00  0.00           O  
ATOM   1421  CB  MET    92      32.461  58.133  45.443  1.00  0.00           C  
ATOM   1422  CG  MET    92      31.556  58.268  44.206  1.00  0.00           C  
ATOM   1423  SD  MET    92      30.209  59.433  44.310  1.00  0.00           S  
ATOM   1424  CE  MET    92      30.886  61.012  43.937  1.00  0.00           C  
ATOM   1425  H   MET    92      32.193  55.496  45.112  1.00  0.00           H  
ATOM   1426  HA  MET    92      34.274  57.497  44.544  1.00  0.00           H  
ATOM   1427  HB2 MET    92      31.787  57.743  46.206  1.00  0.00           H  
ATOM   1428  HB3 MET    92      32.901  59.096  45.700  1.00  0.00           H  
ATOM   1429  HG2 MET    92      32.187  58.526  43.354  1.00  0.00           H  
ATOM   1430  HG3 MET    92      31.072  57.301  44.069  1.00  0.00           H  
ATOM   1431  HE1 MET    92      31.360  61.353  44.856  1.00  0.00           H  
ATOM   1432  HE2 MET    92      31.536  60.979  43.063  1.00  0.00           H  
ATOM   1433  HE3 MET    92      30.077  61.668  43.615  1.00  0.00           H  
ATOM   1434  N   PHE    93      35.404  57.620  46.778  1.00  0.00           N  
ATOM   1435  CA  PHE    93      36.193  57.690  48.001  1.00  0.00           C  
ATOM   1436  C   PHE    93      36.636  59.163  48.362  1.00  0.00           C  
ATOM   1437  O   PHE    93      36.435  60.123  47.539  1.00  0.00           O  
ATOM   1438  CB  PHE    93      37.369  56.672  48.172  1.00  0.00           C  
ATOM   1439  CG  PHE    93      38.656  56.798  47.324  1.00  0.00           C  
ATOM   1440  CD1 PHE    93      39.868  56.157  47.701  1.00  0.00           C  
ATOM   1441  CE1 PHE    93      41.002  56.235  46.907  1.00  0.00           C  
ATOM   1442  CZ  PHE    93      40.959  56.939  45.690  1.00  0.00           C  
ATOM   1443  CE2 PHE    93      39.789  57.557  45.273  1.00  0.00           C  
ATOM   1444  CD2 PHE    93      38.646  57.536  46.103  1.00  0.00           C  
ATOM   1445  H   PHE    93      35.494  58.362  46.099  1.00  0.00           H  
ATOM   1446  HA  PHE    93      35.454  57.401  48.749  1.00  0.00           H  
ATOM   1447  HB2 PHE    93      37.687  56.697  49.214  1.00  0.00           H  
ATOM   1448  HB3 PHE    93      36.898  55.727  47.900  1.00  0.00           H  
ATOM   1449  HD1 PHE    93      39.920  55.507  48.561  1.00  0.00           H  
ATOM   1450  HE1 PHE    93      41.834  55.579  47.116  1.00  0.00           H  
ATOM   1451  HZ  PHE    93      41.753  56.931  44.958  1.00  0.00           H  
ATOM   1452  HE2 PHE    93      39.726  57.954  44.271  1.00  0.00           H  
ATOM   1453  HD2 PHE    93      37.793  58.088  45.737  1.00  0.00           H  
ATOM   1454  N   GLU    94      37.076  59.402  49.656  1.00  0.00           N  
ATOM   1455  CA  GLU    94      37.276  60.731  50.181  1.00  0.00           C  
ATOM   1456  C   GLU    94      38.696  61.267  50.062  1.00  0.00           C  
ATOM   1457  O   GLU    94      39.689  60.556  49.911  1.00  0.00           O  
ATOM   1458  CB  GLU    94      36.818  60.798  51.675  1.00  0.00           C  
ATOM   1459  CG  GLU    94      35.351  60.681  51.912  1.00  0.00           C  
ATOM   1460  CD  GLU    94      34.770  59.269  52.039  1.00  0.00           C  
ATOM   1461  OE1 GLU    94      35.230  58.505  52.950  1.00  0.00           O  
ATOM   1462  OE2 GLU    94      34.047  58.868  51.164  1.00  0.00           O1-
ATOM   1463  H   GLU    94      37.301  58.630  50.267  1.00  0.00           H  
ATOM   1464  HA  GLU    94      36.644  61.497  49.733  1.00  0.00           H  
ATOM   1465  HB2 GLU    94      37.225  59.932  52.197  1.00  0.00           H  
ATOM   1466  HB3 GLU    94      37.221  61.703  52.128  1.00  0.00           H  
ATOM   1467  HG2 GLU    94      35.173  61.177  52.866  1.00  0.00           H  
ATOM   1468  HG3 GLU    94      34.842  61.325  51.195  1.00  0.00           H  
ATOM   1469  N   THR    95      38.788  62.588  49.871  1.00  0.00           N  
ATOM   1470  CA  THR    95      40.122  63.317  49.703  1.00  0.00           C  
ATOM   1471  C   THR    95      40.294  64.486  50.617  1.00  0.00           C  
ATOM   1472  O   THR    95      39.298  65.035  51.012  1.00  0.00           O  
ATOM   1473  CB  THR    95      40.305  63.752  48.309  1.00  0.00           C  
ATOM   1474  CG2 THR    95      40.048  62.601  47.303  1.00  0.00           C  
ATOM   1475  OG1 THR    95      39.360  64.767  47.965  1.00  0.00           O  
ATOM   1476  H   THR    95      38.023  63.238  49.983  1.00  0.00           H  
ATOM   1477  HA  THR    95      40.913  62.623  49.986  1.00  0.00           H  
ATOM   1478  HB  THR    95      41.361  64.001  48.205  1.00  0.00           H  
ATOM   1479 HG21 THR    95      39.015  62.298  47.132  1.00  0.00           H  
ATOM   1480 HG22 THR    95      40.567  62.871  46.384  1.00  0.00           H  
ATOM   1481 HG23 THR    95      40.476  61.655  47.635  1.00  0.00           H  
ATOM   1482  HG1 THR    95      38.495  64.384  48.129  1.00  0.00           H  
ATOM   1483  N   GLU    96      41.524  64.765  51.021  1.00  0.00           N  
ATOM   1484  CA  GLU    96      41.862  65.905  51.848  1.00  0.00           C  
ATOM   1485  C   GLU    96      41.598  67.230  51.089  1.00  0.00           C  
ATOM   1486  O   GLU    96      41.268  68.199  51.658  1.00  0.00           O  
ATOM   1487  CB  GLU    96      43.423  65.760  52.086  1.00  0.00           C  
ATOM   1488  CG  GLU    96      44.059  67.032  52.742  1.00  0.00           C  
ATOM   1489  CD  GLU    96      43.494  67.377  54.143  1.00  0.00           C  
ATOM   1490  OE1 GLU    96      43.299  68.553  54.498  1.00  0.00           O  
ATOM   1491  OE2 GLU    96      43.105  66.499  54.900  1.00  0.00           O1-
ATOM   1492  H   GLU    96      42.268  64.197  50.641  1.00  0.00           H  
ATOM   1493  HA  GLU    96      41.254  65.893  52.752  1.00  0.00           H  
ATOM   1494  HB2 GLU    96      43.645  64.868  52.672  1.00  0.00           H  
ATOM   1495  HB3 GLU    96      43.940  65.642  51.134  1.00  0.00           H  
ATOM   1496  HG2 GLU    96      45.143  66.927  52.788  1.00  0.00           H  
ATOM   1497  HG3 GLU    96      43.912  67.838  52.024  1.00  0.00           H  
ATOM   1498  N   ASP    97      41.832  67.289  49.782  1.00  0.00           N  
ATOM   1499  CA  ASP    97      41.443  68.475  48.961  1.00  0.00           C  
ATOM   1500  C   ASP    97      39.928  68.750  49.102  1.00  0.00           C  
ATOM   1501  O   ASP    97      39.458  69.888  49.025  1.00  0.00           O  
ATOM   1502  CB  ASP    97      41.679  68.211  47.461  1.00  0.00           C  
ATOM   1503  CG  ASP    97      41.046  69.280  46.593  1.00  0.00           C  
ATOM   1504  OD1 ASP    97      41.511  70.451  46.745  1.00  0.00           O  
ATOM   1505  OD2 ASP    97      40.029  68.964  45.942  1.00  0.00           O1-
ATOM   1506  H   ASP    97      42.364  66.579  49.300  1.00  0.00           H  
ATOM   1507  HA  ASP    97      42.013  69.322  49.344  1.00  0.00           H  
ATOM   1508  HB2 ASP    97      42.757  68.108  47.337  1.00  0.00           H  
ATOM   1509  HB3 ASP    97      41.209  67.258  47.221  1.00  0.00           H  
ATOM   1510  N   GLY    98      39.151  67.723  49.408  1.00  0.00           N  
ATOM   1511  CA  GLY    98      37.722  67.836  49.616  1.00  0.00           C  
ATOM   1512  C   GLY    98      36.864  67.660  48.402  1.00  0.00           C  
ATOM   1513  O   GLY    98      37.312  67.761  47.282  1.00  0.00           O  
ATOM   1514  H   GLY    98      39.553  66.812  49.578  1.00  0.00           H  
ATOM   1515  HA2 GLY    98      37.455  66.998  50.260  1.00  0.00           H  
ATOM   1516  HA3 GLY    98      37.447  68.739  50.160  1.00  0.00           H  
ATOM   1517  N   SER    99      35.545  67.390  48.619  1.00  0.00           N  
ATOM   1518  CA  SER    99      34.705  66.647  47.653  1.00  0.00           C  
ATOM   1519  C   SER    99      35.330  65.265  47.400  1.00  0.00           C  
ATOM   1520  O   SER    99      36.158  64.845  48.223  1.00  0.00           O  
ATOM   1521  CB  SER    99      34.365  67.477  46.366  1.00  0.00           C  
ATOM   1522  OG  SER    99      33.656  66.806  45.317  1.00  0.00           O  
ATOM   1523  H   SER    99      35.105  67.627  49.496  1.00  0.00           H  
ATOM   1524  HA  SER    99      33.760  66.380  48.128  1.00  0.00           H  
ATOM   1525  HB2 SER    99      33.840  68.354  46.746  1.00  0.00           H  
ATOM   1526  HB3 SER    99      35.243  67.935  45.911  1.00  0.00           H  
ATOM   1527  HG  SER    99      33.809  67.287  44.500  1.00  0.00           H  
ATOM   1528  N   LYS   100      34.880  64.434  46.412  1.00  0.00           N  
ATOM   1529  CA  LYS   100      35.365  62.985  46.239  1.00  0.00           C  
ATOM   1530  C   LYS   100      35.999  62.724  44.856  1.00  0.00           C  
ATOM   1531  O   LYS   100      35.866  63.600  43.978  1.00  0.00           O  
ATOM   1532  CB  LYS   100      34.190  61.935  46.509  1.00  0.00           C  
ATOM   1533  CG  LYS   100      33.745  62.190  47.936  1.00  0.00           C  
ATOM   1534  CD  LYS   100      32.790  61.155  48.415  1.00  0.00           C  
ATOM   1535  CE  LYS   100      32.013  61.561  49.672  1.00  0.00           C  
ATOM   1536  NZ  LYS   100      31.572  60.360  50.394  1.00  0.00           N1+
ATOM   1537  H   LYS   100      34.153  64.816  45.824  1.00  0.00           H  
ATOM   1538  HA  LYS   100      36.199  62.839  46.925  1.00  0.00           H  
ATOM   1539  HB2 LYS   100      33.408  62.008  45.753  1.00  0.00           H  
ATOM   1540  HB3 LYS   100      34.484  60.894  46.377  1.00  0.00           H  
ATOM   1541  HG2 LYS   100      34.618  62.274  48.583  1.00  0.00           H  
ATOM   1542  HG3 LYS   100      33.159  63.106  48.001  1.00  0.00           H  
ATOM   1543  HD2 LYS   100      32.065  61.037  47.610  1.00  0.00           H  
ATOM   1544  HD3 LYS   100      33.313  60.207  48.548  1.00  0.00           H  
ATOM   1545  HE2 LYS   100      32.684  62.079  50.357  1.00  0.00           H  
ATOM   1546  HE3 LYS   100      31.207  62.268  49.471  1.00  0.00           H  
ATOM   1547  HZ1 LYS   100      32.333  59.805  50.758  1.00  0.00           H  
ATOM   1548  HZ2 LYS   100      31.102  60.574  51.262  1.00  0.00           H  
ATOM   1549  HZ3 LYS   100      31.026  59.801  49.754  1.00  0.00           H  
ATOM   1550  N   ASP   101      36.751  61.643  44.816  1.00  0.00           N  
ATOM   1551  CA  ASP   101      37.305  61.043  43.666  1.00  0.00           C  
ATOM   1552  C   ASP   101      36.594  59.689  43.363  1.00  0.00           C  
ATOM   1553  O   ASP   101      36.054  59.066  44.310  1.00  0.00           O  
ATOM   1554  CB  ASP   101      38.857  60.830  43.763  1.00  0.00           C  
ATOM   1555  CG  ASP   101      39.606  60.775  42.467  1.00  0.00           C  
ATOM   1556  OD1 ASP   101      40.864  60.584  42.526  1.00  0.00           O  
ATOM   1557  OD2 ASP   101      38.970  60.657  41.340  1.00  0.00           O1-
ATOM   1558  H   ASP   101      36.854  61.078  45.647  1.00  0.00           H  
ATOM   1559  HA  ASP   101      37.053  61.654  42.799  1.00  0.00           H  
ATOM   1560  HB2 ASP   101      39.246  61.687  44.313  1.00  0.00           H  
ATOM   1561  HB3 ASP   101      39.080  59.977  44.404  1.00  0.00           H  
ATOM   1562  N   GLU   102      36.610  59.162  42.154  1.00  0.00           N  
ATOM   1563  CA  GLU   102      35.626  58.230  41.651  1.00  0.00           C  
ATOM   1564  C   GLU   102      36.244  57.189  40.654  1.00  0.00           C  
ATOM   1565  O   GLU   102      36.591  57.506  39.561  1.00  0.00           O  
ATOM   1566  CB  GLU   102      34.439  59.028  41.031  1.00  0.00           C  
ATOM   1567  CG  GLU   102      33.370  57.959  40.657  1.00  0.00           C  
ATOM   1568  CD  GLU   102      32.086  58.498  40.006  1.00  0.00           C  
ATOM   1569  OE1 GLU   102      32.231  59.345  39.078  1.00  0.00           O  
ATOM   1570  OE2 GLU   102      31.001  57.964  40.356  1.00  0.00           O1-
ATOM   1571  H   GLU   102      37.137  59.662  41.452  1.00  0.00           H  
ATOM   1572  HA  GLU   102      35.185  57.658  42.467  1.00  0.00           H  
ATOM   1573  HB2 GLU   102      33.976  59.699  41.755  1.00  0.00           H  
ATOM   1574  HB3 GLU   102      34.775  59.587  40.158  1.00  0.00           H  
ATOM   1575  HG2 GLU   102      33.760  57.214  39.963  1.00  0.00           H  
ATOM   1576  HG3 GLU   102      33.078  57.410  41.552  1.00  0.00           H  
ATOM   1577  N   TRP   103      36.381  55.938  41.040  1.00  0.00           N  
ATOM   1578  CA  TRP   103      36.890  54.885  40.204  1.00  0.00           C  
ATOM   1579  C   TRP   103      35.678  54.067  39.521  1.00  0.00           C  
ATOM   1580  O   TRP   103      34.586  53.963  40.085  1.00  0.00           O  
ATOM   1581  CB  TRP   103      37.832  53.870  40.953  1.00  0.00           C  
ATOM   1582  CG  TRP   103      39.229  54.369  41.296  1.00  0.00           C  
ATOM   1583  CD1 TRP   103      39.581  55.655  41.596  1.00  0.00           C  
ATOM   1584  NE1 TRP   103      40.918  55.706  41.926  1.00  0.00           N  
ATOM   1585  CE2 TRP   103      41.390  54.439  42.019  1.00  0.00           C  
ATOM   1586  CZ2 TRP   103      42.604  53.944  42.413  1.00  0.00           C  
ATOM   1587  CH2 TRP   103      42.989  52.585  42.343  1.00  0.00           C  
ATOM   1588  CZ3 TRP   103      41.977  51.744  41.808  1.00  0.00           C  
ATOM   1589  CE3 TRP   103      40.761  52.218  41.339  1.00  0.00           C  
ATOM   1590  CD2 TRP   103      40.363  53.572  41.547  1.00  0.00           C  
ATOM   1591  H   TRP   103      35.964  55.618  41.903  1.00  0.00           H  
ATOM   1592  HA  TRP   103      37.516  55.262  39.396  1.00  0.00           H  
ATOM   1593  HB2 TRP   103      37.433  53.679  41.950  1.00  0.00           H  
ATOM   1594  HB3 TRP   103      37.966  52.938  40.403  1.00  0.00           H  
ATOM   1595  HD1 TRP   103      38.806  56.406  41.631  1.00  0.00           H  
ATOM   1596  HE1 TRP   103      41.485  56.496  41.653  1.00  0.00           H  
ATOM   1597  HZ2 TRP   103      43.394  54.571  42.801  1.00  0.00           H  
ATOM   1598  HH2 TRP   103      43.930  52.190  42.696  1.00  0.00           H  
ATOM   1599  HZ3 TRP   103      42.244  50.718  41.604  1.00  0.00           H  
ATOM   1600  HE3 TRP   103      40.023  51.497  41.021  1.00  0.00           H  
ATOM   1601  N   ARG   104      35.881  53.561  38.328  1.00  0.00           N  
ATOM   1602  CA  ARG   104      34.961  52.673  37.651  1.00  0.00           C  
ATOM   1603  C   ARG   104      35.308  51.224  38.003  1.00  0.00           C  
ATOM   1604  O   ARG   104      36.486  50.911  38.211  1.00  0.00           O  
ATOM   1605  CB  ARG   104      34.868  53.101  36.173  1.00  0.00           C  
ATOM   1606  CG  ARG   104      33.833  52.329  35.284  1.00  0.00           C  
ATOM   1607  CD  ARG   104      33.801  52.795  33.832  1.00  0.00           C  
ATOM   1608  NE  ARG   104      33.447  54.186  33.665  1.00  0.00           N  
ATOM   1609  CZ  ARG   104      33.689  54.970  32.669  1.00  0.00           C  
ATOM   1610  NH1 ARG   104      34.384  54.734  31.563  1.00  0.00           N  
ATOM   1611  NH2 ARG   104      33.306  56.160  32.809  1.00  0.00           N1+
ATOM   1612  H   ARG   104      36.757  53.730  37.856  1.00  0.00           H  
ATOM   1613  HA  ARG   104      33.965  52.740  38.090  1.00  0.00           H  
ATOM   1614  HB2 ARG   104      34.652  54.168  36.115  1.00  0.00           H  
ATOM   1615  HB3 ARG   104      35.875  52.881  35.819  1.00  0.00           H  
ATOM   1616  HG2 ARG   104      34.110  51.275  35.257  1.00  0.00           H  
ATOM   1617  HG3 ARG   104      32.856  52.362  35.768  1.00  0.00           H  
ATOM   1618  HD2 ARG   104      34.780  52.554  33.417  1.00  0.00           H  
ATOM   1619  HD3 ARG   104      33.014  52.255  33.305  1.00  0.00           H  
ATOM   1620  HE  ARG   104      33.108  54.594  34.524  1.00  0.00           H  
ATOM   1621 HH11 ARG   104      34.778  53.825  31.367  1.00  0.00           H  
ATOM   1622 HH12 ARG   104      34.651  55.472  30.927  1.00  0.00           H  
ATOM   1623 HH21 ARG   104      32.852  56.440  33.667  1.00  0.00           H  
ATOM   1624 HH22 ARG   104      33.461  56.839  32.078  1.00  0.00           H  
ATOM   1625  N   GLY   105      34.332  50.352  38.162  1.00  0.00           N  
ATOM   1626  CA  GLY   105      34.540  48.988  38.747  1.00  0.00           C  
ATOM   1627  C   GLY   105      33.492  47.971  38.395  1.00  0.00           C  
ATOM   1628  O   GLY   105      32.665  48.118  37.554  1.00  0.00           O  
ATOM   1629  H   GLY   105      33.373  50.597  37.958  1.00  0.00           H  
ATOM   1630  HA2 GLY   105      35.421  48.571  38.258  1.00  0.00           H  
ATOM   1631  HA3 GLY   105      34.702  49.037  39.824  1.00  0.00           H  
ATOM   1632  N   MET   106      33.629  46.774  38.990  1.00  0.00           N  
ATOM   1633  CA  MET   106      32.491  45.846  38.976  1.00  0.00           C  
ATOM   1634  C   MET   106      32.431  45.087  40.257  1.00  0.00           C  
ATOM   1635  O   MET   106      33.512  44.712  40.725  1.00  0.00           O  
ATOM   1636  CB  MET   106      32.671  44.905  37.738  1.00  0.00           C  
ATOM   1637  CG  MET   106      31.753  43.628  37.811  1.00  0.00           C  
ATOM   1638  SD  MET   106      31.725  42.866  36.109  1.00  0.00           S  
ATOM   1639  CE  MET   106      30.736  44.052  35.188  1.00  0.00           C  
ATOM   1640  H   MET   106      34.462  46.709  39.557  1.00  0.00           H  
ATOM   1641  HA  MET   106      31.541  46.373  38.886  1.00  0.00           H  
ATOM   1642  HB2 MET   106      32.302  45.455  36.872  1.00  0.00           H  
ATOM   1643  HB3 MET   106      33.724  44.679  37.573  1.00  0.00           H  
ATOM   1644  HG2 MET   106      32.075  42.940  38.593  1.00  0.00           H  
ATOM   1645  HG3 MET   106      30.778  43.779  38.275  1.00  0.00           H  
ATOM   1646  HE1 MET   106      29.914  44.307  35.857  1.00  0.00           H  
ATOM   1647  HE2 MET   106      31.404  44.899  35.029  1.00  0.00           H  
ATOM   1648  HE3 MET   106      30.218  43.573  34.358  1.00  0.00           H  
ATOM   1649  N   VAL   107      31.226  44.963  40.838  1.00  0.00           N  
ATOM   1650  CA  VAL   107      30.927  44.046  41.952  1.00  0.00           C  
ATOM   1651  C   VAL   107      30.523  42.648  41.554  1.00  0.00           C  
ATOM   1652  O   VAL   107      29.865  42.506  40.565  1.00  0.00           O  
ATOM   1653  CB  VAL   107      29.802  44.645  42.837  1.00  0.00           C  
ATOM   1654  CG1 VAL   107      29.764  44.001  44.231  1.00  0.00           C  
ATOM   1655  CG2 VAL   107      29.789  46.142  43.111  1.00  0.00           C  
ATOM   1656  H   VAL   107      30.445  45.436  40.406  1.00  0.00           H  
ATOM   1657  HA  VAL   107      31.801  43.908  42.589  1.00  0.00           H  
ATOM   1658  HB  VAL   107      28.851  44.431  42.348  1.00  0.00           H  
ATOM   1659 HG11 VAL   107      29.680  42.916  44.168  1.00  0.00           H  
ATOM   1660 HG12 VAL   107      30.672  44.257  44.777  1.00  0.00           H  
ATOM   1661 HG13 VAL   107      28.894  44.416  44.739  1.00  0.00           H  
ATOM   1662 HG21 VAL   107      30.717  46.395  43.621  1.00  0.00           H  
ATOM   1663 HG22 VAL   107      29.674  46.705  42.184  1.00  0.00           H  
ATOM   1664 HG23 VAL   107      29.094  46.380  43.917  1.00  0.00           H  
ATOM   1665  N   LEU   108      31.081  41.693  42.239  1.00  0.00           N  
ATOM   1666  CA  LEU   108      30.829  40.301  41.997  1.00  0.00           C  
ATOM   1667  C   LEU   108      29.953  39.819  43.169  1.00  0.00           C  
ATOM   1668  O   LEU   108      29.106  40.589  43.634  1.00  0.00           O  
ATOM   1669  CB  LEU   108      32.196  39.510  41.897  1.00  0.00           C  
ATOM   1670  CG  LEU   108      33.235  40.272  40.995  1.00  0.00           C  
ATOM   1671  CD1 LEU   108      34.550  39.600  41.192  1.00  0.00           C  
ATOM   1672  CD2 LEU   108      32.859  40.297  39.531  1.00  0.00           C  
ATOM   1673  H   LEU   108      31.698  41.966  42.990  1.00  0.00           H  
ATOM   1674  HA  LEU   108      30.197  40.109  41.130  1.00  0.00           H  
ATOM   1675  HB2 LEU   108      32.520  39.330  42.921  1.00  0.00           H  
ATOM   1676  HB3 LEU   108      31.897  38.509  41.585  1.00  0.00           H  
ATOM   1677  HG  LEU   108      33.316  41.302  41.343  1.00  0.00           H  
ATOM   1678 HD11 LEU   108      35.359  40.081  40.643  1.00  0.00           H  
ATOM   1679 HD12 LEU   108      34.784  39.536  42.255  1.00  0.00           H  
ATOM   1680 HD13 LEU   108      34.505  38.583  40.801  1.00  0.00           H  
ATOM   1681 HD21 LEU   108      32.864  39.239  39.266  1.00  0.00           H  
ATOM   1682 HD22 LEU   108      31.893  40.753  39.313  1.00  0.00           H  
ATOM   1683 HD23 LEU   108      33.638  40.817  38.973  1.00  0.00           H  
ATOM   1684  N   ALA   109      30.276  38.655  43.655  1.00  0.00           N  
ATOM   1685  CA  ALA   109      29.473  38.010  44.722  1.00  0.00           C  
ATOM   1686  C   ALA   109      29.713  38.514  46.159  1.00  0.00           C  
ATOM   1687  O   ALA   109      30.778  39.112  46.460  1.00  0.00           O  
ATOM   1688  CB  ALA   109      29.950  36.526  44.688  1.00  0.00           C  
ATOM   1689  H   ALA   109      31.049  38.168  43.226  1.00  0.00           H  
ATOM   1690  HA  ALA   109      28.413  38.076  44.478  1.00  0.00           H  
ATOM   1691  HB1 ALA   109      29.581  36.174  43.724  1.00  0.00           H  
ATOM   1692  HB2 ALA   109      31.036  36.436  44.703  1.00  0.00           H  
ATOM   1693  HB3 ALA   109      29.628  35.940  45.549  1.00  0.00           H  
ATOM   1694  N   ARG   110      28.792  38.199  47.076  1.00  0.00           N  
ATOM   1695  CA  ARG   110      29.004  38.228  48.534  1.00  0.00           C  
ATOM   1696  C   ARG   110      30.219  37.359  48.928  1.00  0.00           C  
ATOM   1697  O   ARG   110      30.375  36.326  48.302  1.00  0.00           O  
ATOM   1698  CB  ARG   110      27.784  37.660  49.265  1.00  0.00           C  
ATOM   1699  CG  ARG   110      26.554  38.590  49.203  1.00  0.00           C  
ATOM   1700  CD  ARG   110      25.492  38.091  50.197  1.00  0.00           C  
ATOM   1701  NE  ARG   110      24.117  38.454  49.848  1.00  0.00           N  
ATOM   1702  CZ  ARG   110      23.043  38.168  50.539  1.00  0.00           C  
ATOM   1703  NH1 ARG   110      23.094  37.695  51.744  1.00  0.00           N  
ATOM   1704  NH2 ARG   110      21.865  38.523  50.023  1.00  0.00           N1+
ATOM   1705  H   ARG   110      27.985  37.707  46.720  1.00  0.00           H  
ATOM   1706  HA  ARG   110      29.128  39.258  48.867  1.00  0.00           H  
ATOM   1707  HB2 ARG   110      27.448  36.673  48.946  1.00  0.00           H  
ATOM   1708  HB3 ARG   110      28.100  37.681  50.308  1.00  0.00           H  
ATOM   1709  HG2 ARG   110      26.868  39.605  49.448  1.00  0.00           H  
ATOM   1710  HG3 ARG   110      26.140  38.493  48.200  1.00  0.00           H  
ATOM   1711  HD2 ARG   110      25.527  37.006  50.292  1.00  0.00           H  
ATOM   1712  HD3 ARG   110      25.766  38.440  51.192  1.00  0.00           H  
ATOM   1713  HE  ARG   110      23.904  38.786  48.919  1.00  0.00           H  
ATOM   1714 HH11 ARG   110      23.958  37.612  52.261  1.00  0.00           H  
ATOM   1715 HH12 ARG   110      22.179  37.507  52.127  1.00  0.00           H  
ATOM   1716 HH21 ARG   110      21.694  38.810  49.070  1.00  0.00           H  
ATOM   1717 HH22 ARG   110      21.069  38.449  50.640  1.00  0.00           H  
ATOM   1718  N   ALA   111      31.037  37.782  49.902  1.00  0.00           N  
ATOM   1719  CA  ALA   111      32.148  36.920  50.325  1.00  0.00           C  
ATOM   1720  C   ALA   111      31.688  35.619  51.149  1.00  0.00           C  
ATOM   1721  O   ALA   111      30.738  35.859  51.939  1.00  0.00           O  
ATOM   1722  CB  ALA   111      32.998  37.805  51.262  1.00  0.00           C  
ATOM   1723  H   ALA   111      30.841  38.678  50.324  1.00  0.00           H  
ATOM   1724  HA  ALA   111      32.781  36.547  49.519  1.00  0.00           H  
ATOM   1725  HB1 ALA   111      33.791  37.190  51.687  1.00  0.00           H  
ATOM   1726  HB2 ALA   111      33.501  38.456  50.548  1.00  0.00           H  
ATOM   1727  HB3 ALA   111      32.431  38.335  52.027  1.00  0.00           H  
ATOM   1728  N   PRO   112      32.166  34.374  50.885  1.00  0.00           N  
ATOM   1729  CA  PRO   112      31.937  33.279  51.827  1.00  0.00           C  
ATOM   1730  C   PRO   112      32.426  33.630  53.242  1.00  0.00           C  
ATOM   1731  O   PRO   112      33.354  34.349  53.354  1.00  0.00           O  
ATOM   1732  CD  PRO   112      33.110  34.071  49.913  1.00  0.00           C  
ATOM   1733  CG  PRO   112      33.713  32.765  50.293  1.00  0.00           C  
ATOM   1734  CB  PRO   112      32.668  32.097  51.164  1.00  0.00           C  
ATOM   1735  HD2 PRO   112      33.924  34.787  50.026  1.00  0.00           H  
ATOM   1736  HD3 PRO   112      32.732  33.989  48.894  1.00  0.00           H  
ATOM   1737  HG2 PRO   112      34.684  32.960  50.749  1.00  0.00           H  
ATOM   1738  HG3 PRO   112      34.043  32.164  49.446  1.00  0.00           H  
ATOM   1739  HB2 PRO   112      33.312  31.449  51.758  1.00  0.00           H  
ATOM   1740  HB3 PRO   112      31.919  31.629  50.525  1.00  0.00           H  
ATOM   1741  HA  PRO   112      30.875  33.062  51.945  1.00  0.00           H  
ATOM   1742  N   VAL   113      31.727  33.002  54.229  1.00  0.00           N  
ATOM   1743  CA  VAL   113      31.732  33.420  55.669  1.00  0.00           C  
ATOM   1744  C   VAL   113      31.287  34.822  55.904  1.00  0.00           C  
ATOM   1745  O   VAL   113      30.258  34.985  56.581  1.00  0.00           O  
ATOM   1746  CB  VAL   113      33.208  33.230  56.319  1.00  0.00           C  
ATOM   1747  CG1 VAL   113      33.292  33.465  57.863  1.00  0.00           C  
ATOM   1748  CG2 VAL   113      33.754  31.834  56.176  1.00  0.00           C  
ATOM   1749  H   VAL   113      30.997  32.364  53.946  1.00  0.00           H  
ATOM   1750  HA  VAL   113      31.158  32.683  56.231  1.00  0.00           H  
ATOM   1751  HB  VAL   113      33.886  33.939  55.845  1.00  0.00           H  
ATOM   1752 HG11 VAL   113      33.144  34.539  57.973  1.00  0.00           H  
ATOM   1753 HG12 VAL   113      32.481  32.974  58.402  1.00  0.00           H  
ATOM   1754 HG13 VAL   113      34.188  33.092  58.359  1.00  0.00           H  
ATOM   1755 HG21 VAL   113      33.789  31.578  55.117  1.00  0.00           H  
ATOM   1756 HG22 VAL   113      34.736  31.763  56.645  1.00  0.00           H  
ATOM   1757 HG23 VAL   113      33.034  31.107  56.551  1.00  0.00           H  
ATOM   1758  N   MET   114      32.087  35.829  55.441  1.00  0.00           N  
ATOM   1759  CA  MET   114      31.908  37.229  55.629  1.00  0.00           C  
ATOM   1760  C   MET   114      30.794  37.846  54.806  1.00  0.00           C  
ATOM   1761  O   MET   114      31.075  38.699  54.015  1.00  0.00           O  
ATOM   1762  CB  MET   114      33.312  37.865  55.331  1.00  0.00           C  
ATOM   1763  CG  MET   114      34.473  37.261  56.167  1.00  0.00           C  
ATOM   1764  SD  MET   114      36.055  38.049  56.140  1.00  0.00           S  
ATOM   1765  CE  MET   114      35.720  39.849  56.609  1.00  0.00           C  
ATOM   1766  H   MET   114      32.904  35.618  54.886  1.00  0.00           H  
ATOM   1767  HA  MET   114      31.689  37.260  56.696  1.00  0.00           H  
ATOM   1768  HB2 MET   114      33.740  37.612  54.361  1.00  0.00           H  
ATOM   1769  HB3 MET   114      33.337  38.928  55.569  1.00  0.00           H  
ATOM   1770  HG2 MET   114      34.186  37.245  57.219  1.00  0.00           H  
ATOM   1771  HG3 MET   114      34.598  36.259  55.755  1.00  0.00           H  
ATOM   1772  HE1 MET   114      36.669  40.351  56.803  1.00  0.00           H  
ATOM   1773  HE2 MET   114      35.286  40.450  55.810  1.00  0.00           H  
ATOM   1774  HE3 MET   114      35.047  39.834  57.466  1.00  0.00           H  
ATOM   1775  N   ASN   115      29.585  37.336  54.976  1.00  0.00           N  
ATOM   1776  CA  ASN   115      28.496  37.431  54.004  1.00  0.00           C  
ATOM   1777  C   ASN   115      28.134  38.931  53.739  1.00  0.00           C  
ATOM   1778  O   ASN   115      27.665  39.146  52.631  1.00  0.00           O  
ATOM   1779  CB  ASN   115      27.294  36.574  54.599  1.00  0.00           C  
ATOM   1780  CG  ASN   115      26.153  36.367  53.611  1.00  0.00           C  
ATOM   1781  OD1 ASN   115      25.391  37.260  53.354  1.00  0.00           O  
ATOM   1782  ND2 ASN   115      26.067  35.192  53.055  1.00  0.00           N  
ATOM   1783  H   ASN   115      29.403  36.659  55.703  1.00  0.00           H  
ATOM   1784  HA  ASN   115      28.694  36.995  53.025  1.00  0.00           H  
ATOM   1785  HB2 ASN   115      27.702  35.618  54.927  1.00  0.00           H  
ATOM   1786  HB3 ASN   115      26.789  37.115  55.399  1.00  0.00           H  
ATOM   1787 HD21 ASN   115      26.754  34.512  53.347  1.00  0.00           H  
ATOM   1788 HD22 ASN   115      25.463  35.034  52.261  1.00  0.00           H  
ATOM   1789  N   THR   116      28.264  39.860  54.722  1.00  0.00           N  
ATOM   1790  CA  THR   116      28.148  41.381  54.572  1.00  0.00           C  
ATOM   1791  C   THR   116      29.273  42.088  53.862  1.00  0.00           C  
ATOM   1792  O   THR   116      29.204  43.314  53.718  1.00  0.00           O  
ATOM   1793  CB  THR   116      28.128  41.963  56.037  1.00  0.00           C  
ATOM   1794  CG2 THR   116      26.751  41.844  56.761  1.00  0.00           C  
ATOM   1795  OG1 THR   116      29.055  41.346  56.907  1.00  0.00           O  
ATOM   1796  H   THR   116      28.678  39.539  55.585  1.00  0.00           H  
ATOM   1797  HA  THR   116      27.190  41.541  54.077  1.00  0.00           H  
ATOM   1798  HB  THR   116      28.437  43.007  55.978  1.00  0.00           H  
ATOM   1799 HG21 THR   116      26.873  42.371  57.708  1.00  0.00           H  
ATOM   1800 HG22 THR   116      26.061  42.202  55.998  1.00  0.00           H  
ATOM   1801 HG23 THR   116      26.506  40.787  56.860  1.00  0.00           H  
ATOM   1802  HG1 THR   116      28.625  41.337  57.766  1.00  0.00           H  
ATOM   1803  N   TRP   117      30.275  41.337  53.452  1.00  0.00           N  
ATOM   1804  CA  TRP   117      31.366  41.783  52.610  1.00  0.00           C  
ATOM   1805  C   TRP   117      31.095  41.179  51.213  1.00  0.00           C  
ATOM   1806  O   TRP   117      30.325  40.241  50.973  1.00  0.00           O  
ATOM   1807  CB  TRP   117      32.794  41.346  53.038  1.00  0.00           C  
ATOM   1808  CG  TRP   117      33.318  41.995  54.278  1.00  0.00           C  
ATOM   1809  CD1 TRP   117      32.850  41.712  55.505  1.00  0.00           C  
ATOM   1810  NE1 TRP   117      33.558  42.416  56.451  1.00  0.00           N  
ATOM   1811  CE2 TRP   117      34.562  43.143  55.856  1.00  0.00           C  
ATOM   1812  CZ2 TRP   117      35.563  44.018  56.378  1.00  0.00           C  
ATOM   1813  CH2 TRP   117      36.532  44.593  55.491  1.00  0.00           C  
ATOM   1814  CZ3 TRP   117      36.433  44.296  54.092  1.00  0.00           C  
ATOM   1815  CE3 TRP   117      35.385  43.501  53.561  1.00  0.00           C  
ATOM   1816  CD2 TRP   117      34.481  42.866  54.437  1.00  0.00           C  
ATOM   1817  H   TRP   117      30.082  40.346  53.439  1.00  0.00           H  
ATOM   1818  HA  TRP   117      31.436  42.859  52.452  1.00  0.00           H  
ATOM   1819  HB2 TRP   117      32.837  40.260  53.122  1.00  0.00           H  
ATOM   1820  HB3 TRP   117      33.561  41.558  52.293  1.00  0.00           H  
ATOM   1821  HD1 TRP   117      32.031  41.032  55.686  1.00  0.00           H  
ATOM   1822  HE1 TRP   117      33.279  42.424  57.422  1.00  0.00           H  
ATOM   1823  HZ2 TRP   117      35.670  44.202  57.437  1.00  0.00           H  
ATOM   1824  HH2 TRP   117      37.397  45.157  55.804  1.00  0.00           H  
ATOM   1825  HZ3 TRP   117      37.230  44.672  53.467  1.00  0.00           H  
ATOM   1826  HE3 TRP   117      35.442  43.314  52.498  1.00  0.00           H  
ATOM   1827  N   PHE   118      31.749  41.854  50.260  1.00  0.00           N  
ATOM   1828  CA  PHE   118      31.601  41.710  48.838  1.00  0.00           C  
ATOM   1829  C   PHE   118      32.918  41.655  48.109  1.00  0.00           C  
ATOM   1830  O   PHE   118      33.849  42.395  48.372  1.00  0.00           O  
ATOM   1831  CB  PHE   118      30.789  42.970  48.309  1.00  0.00           C  
ATOM   1832  CG  PHE   118      29.295  42.713  48.084  1.00  0.00           C  
ATOM   1833  CD1 PHE   118      28.296  43.368  48.862  1.00  0.00           C  
ATOM   1834  CE1 PHE   118      26.917  43.117  48.592  1.00  0.00           C  
ATOM   1835  CZ  PHE   118      26.562  42.214  47.612  1.00  0.00           C  
ATOM   1836  CE2 PHE   118      27.544  41.451  46.962  1.00  0.00           C  
ATOM   1837  CD2 PHE   118      28.896  41.723  47.160  1.00  0.00           C  
ATOM   1838  H   PHE   118      32.410  42.546  50.581  1.00  0.00           H  
ATOM   1839  HA  PHE   118      31.069  40.775  48.665  1.00  0.00           H  
ATOM   1840  HB2 PHE   118      30.927  43.827  48.967  1.00  0.00           H  
ATOM   1841  HB3 PHE   118      31.205  43.327  47.367  1.00  0.00           H  
ATOM   1842  HD1 PHE   118      28.578  44.055  49.646  1.00  0.00           H  
ATOM   1843  HE1 PHE   118      26.178  43.682  49.141  1.00  0.00           H  
ATOM   1844  HZ  PHE   118      25.514  42.037  47.422  1.00  0.00           H  
ATOM   1845  HE2 PHE   118      27.235  40.658  46.297  1.00  0.00           H  
ATOM   1846  HD2 PHE   118      29.666  41.225  46.589  1.00  0.00           H  
ATOM   1847  N   TYR   119      33.016  40.770  47.126  1.00  0.00           N  
ATOM   1848  CA  TYR   119      34.024  40.821  46.084  1.00  0.00           C  
ATOM   1849  C   TYR   119      33.843  41.876  44.977  1.00  0.00           C  
ATOM   1850  O   TYR   119      32.726  42.005  44.466  1.00  0.00           O  
ATOM   1851  CB  TYR   119      34.125  39.448  45.385  1.00  0.00           C  
ATOM   1852  CG  TYR   119      34.496  38.400  46.358  1.00  0.00           C  
ATOM   1853  CD1 TYR   119      33.648  37.291  46.562  1.00  0.00           C  
ATOM   1854  CE1 TYR   119      34.196  36.134  47.062  1.00  0.00           C  
ATOM   1855  CZ  TYR   119      35.575  36.066  47.475  1.00  0.00           C  
ATOM   1856  OH  TYR   119      36.166  34.920  47.894  1.00  0.00           O  
ATOM   1857  CE2 TYR   119      36.309  37.248  47.398  1.00  0.00           C  
ATOM   1858  CD2 TYR   119      35.803  38.409  46.816  1.00  0.00           C  
ATOM   1859  H   TYR   119      32.232  40.176  46.897  1.00  0.00           H  
ATOM   1860  HA  TYR   119      34.974  40.988  46.592  1.00  0.00           H  
ATOM   1861  HB2 TYR   119      33.148  39.211  44.964  1.00  0.00           H  
ATOM   1862  HB3 TYR   119      34.877  39.488  44.597  1.00  0.00           H  
ATOM   1863  HD1 TYR   119      32.639  37.162  46.198  1.00  0.00           H  
ATOM   1864  HE1 TYR   119      33.596  35.238  47.010  1.00  0.00           H  
ATOM   1865  HH  TYR   119      35.638  34.119  47.861  1.00  0.00           H  
ATOM   1866  HE2 TYR   119      37.342  37.175  47.703  1.00  0.00           H  
ATOM   1867  HD2 TYR   119      36.443  39.279  46.815  1.00  0.00           H  
ATOM   1868  N   ILE   120      34.923  42.497  44.576  1.00  0.00           N  
ATOM   1869  CA  ILE   120      34.951  43.689  43.781  1.00  0.00           C  
ATOM   1870  C   ILE   120      36.319  43.903  43.047  1.00  0.00           C  
ATOM   1871  O   ILE   120      37.365  43.422  43.483  1.00  0.00           O  
ATOM   1872  CB  ILE   120      34.476  44.868  44.749  1.00  0.00           C  
ATOM   1873  CG2 ILE   120      35.461  45.164  45.862  1.00  0.00           C  
ATOM   1874  CG1 ILE   120      34.503  46.159  43.844  1.00  0.00           C  
ATOM   1875  CD1 ILE   120      33.828  47.416  44.480  1.00  0.00           C  
ATOM   1876  H   ILE   120      35.766  42.144  45.005  1.00  0.00           H  
ATOM   1877  HA  ILE   120      34.210  43.580  42.989  1.00  0.00           H  
ATOM   1878  HB  ILE   120      33.476  44.661  45.130  1.00  0.00           H  
ATOM   1879 HG21 ILE   120      36.443  45.436  45.475  1.00  0.00           H  
ATOM   1880 HG22 ILE   120      35.158  46.044  46.429  1.00  0.00           H  
ATOM   1881 HG23 ILE   120      35.625  44.319  46.530  1.00  0.00           H  
ATOM   1882 HG12 ILE   120      35.522  46.526  43.722  1.00  0.00           H  
ATOM   1883 HG13 ILE   120      34.069  45.877  42.885  1.00  0.00           H  
ATOM   1884 HD11 ILE   120      33.522  48.182  43.767  1.00  0.00           H  
ATOM   1885 HD12 ILE   120      32.836  47.101  44.805  1.00  0.00           H  
ATOM   1886 HD13 ILE   120      34.378  47.754  45.359  1.00  0.00           H  
ATOM   1887  N   THR   121      36.256  44.470  41.907  1.00  0.00           N  
ATOM   1888  CA  THR   121      37.451  44.549  41.000  1.00  0.00           C  
ATOM   1889  C   THR   121      37.388  45.710  40.009  1.00  0.00           C  
ATOM   1890  O   THR   121      36.258  46.014  39.564  1.00  0.00           O  
ATOM   1891  CB  THR   121      37.743  43.207  40.277  1.00  0.00           C  
ATOM   1892  CG2 THR   121      36.661  42.867  39.221  1.00  0.00           C  
ATOM   1893  OG1 THR   121      38.992  43.386  39.592  1.00  0.00           O  
ATOM   1894  H   THR   121      35.345  44.695  41.535  1.00  0.00           H  
ATOM   1895  HA  THR   121      38.324  44.819  41.595  1.00  0.00           H  
ATOM   1896  HB  THR   121      37.812  42.443  41.051  1.00  0.00           H  
ATOM   1897 HG21 THR   121      36.514  43.701  38.535  1.00  0.00           H  
ATOM   1898 HG22 THR   121      37.045  42.014  38.662  1.00  0.00           H  
ATOM   1899 HG23 THR   121      35.722  42.734  39.759  1.00  0.00           H  
ATOM   1900  HG1 THR   121      39.646  43.183  40.264  1.00  0.00           H  
ATOM   1901  N   TYR   122      38.455  46.488  39.820  1.00  0.00           N  
ATOM   1902  CA  TYR   122      38.343  47.830  39.241  1.00  0.00           C  
ATOM   1903  C   TYR   122      38.885  47.851  37.874  1.00  0.00           C  
ATOM   1904  O   TYR   122      39.675  46.971  37.461  1.00  0.00           O  
ATOM   1905  CB  TYR   122      39.086  48.915  40.033  1.00  0.00           C  
ATOM   1906  CG  TYR   122      38.559  49.066  41.475  1.00  0.00           C  
ATOM   1907  CD1 TYR   122      39.074  48.308  42.586  1.00  0.00           C  
ATOM   1908  CE1 TYR   122      38.395  48.294  43.864  1.00  0.00           C  
ATOM   1909  CZ  TYR   122      37.291  49.115  44.004  1.00  0.00           C  
ATOM   1910  OH  TYR   122      36.652  49.222  45.204  1.00  0.00           O  
ATOM   1911  CE2 TYR   122      36.746  49.833  42.947  1.00  0.00           C  
ATOM   1912  CD2 TYR   122      37.463  49.893  41.725  1.00  0.00           C  
ATOM   1913  H   TYR   122      39.382  46.151  40.037  1.00  0.00           H  
ATOM   1914  HA  TYR   122      37.298  48.135  39.183  1.00  0.00           H  
ATOM   1915  HB2 TYR   122      40.139  48.649  40.116  1.00  0.00           H  
ATOM   1916  HB3 TYR   122      38.960  49.916  39.620  1.00  0.00           H  
ATOM   1917  HD1 TYR   122      39.886  47.623  42.393  1.00  0.00           H  
ATOM   1918  HE1 TYR   122      38.842  47.628  44.588  1.00  0.00           H  
ATOM   1919  HH  TYR   122      35.889  49.797  45.114  1.00  0.00           H  
ATOM   1920  HE2 TYR   122      36.042  50.634  43.117  1.00  0.00           H  
ATOM   1921  HD2 TYR   122      37.171  50.609  40.971  1.00  0.00           H  
ATOM   1922  N   GLU   123      38.358  48.805  37.134  1.00  0.00           N  
ATOM   1923  CA  GLU   123      38.903  49.030  35.766  1.00  0.00           C  
ATOM   1924  C   GLU   123      40.454  49.344  35.795  1.00  0.00           C  
ATOM   1925  O   GLU   123      41.276  48.634  35.201  1.00  0.00           O  
ATOM   1926  CB  GLU   123      38.180  50.207  35.154  1.00  0.00           C  
ATOM   1927  CG  GLU   123      36.677  49.917  34.953  1.00  0.00           C  
ATOM   1928  CD  GLU   123      36.323  48.800  33.945  1.00  0.00           C  
ATOM   1929  OE1 GLU   123      37.196  48.314  33.155  1.00  0.00           O  
ATOM   1930  OE2 GLU   123      35.130  48.262  33.892  1.00  0.00           O1-
ATOM   1931  H   GLU   123      37.641  49.418  37.496  1.00  0.00           H  
ATOM   1932  HA  GLU   123      38.657  48.178  35.132  1.00  0.00           H  
ATOM   1933  HB2 GLU   123      38.361  51.079  35.782  1.00  0.00           H  
ATOM   1934  HB3 GLU   123      38.712  50.417  34.226  1.00  0.00           H  
ATOM   1935  HG2 GLU   123      36.239  49.629  35.908  1.00  0.00           H  
ATOM   1936  HG3 GLU   123      36.247  50.868  34.639  1.00  0.00           H  
ATOM   1937  N   LYS   124      40.817  50.234  36.624  1.00  0.00           N  
ATOM   1938  CA  LYS   124      42.231  50.579  36.898  1.00  0.00           C  
ATOM   1939  C   LYS   124      43.083  49.497  37.520  1.00  0.00           C  
ATOM   1940  O   LYS   124      44.309  49.683  37.543  1.00  0.00           O  
ATOM   1941  CB  LYS   124      42.352  51.885  37.758  1.00  0.00           C  
ATOM   1942  CG  LYS   124      41.918  53.180  37.047  1.00  0.00           C  
ATOM   1943  CD  LYS   124      42.071  54.354  38.051  1.00  0.00           C  
ATOM   1944  CE  LYS   124      42.036  55.722  37.317  1.00  0.00           C  
ATOM   1945  NZ  LYS   124      42.130  56.884  38.259  1.00  0.00           N1+
ATOM   1946  H   LYS   124      40.073  50.756  37.065  1.00  0.00           H  
ATOM   1947  HA  LYS   124      42.725  50.796  35.952  1.00  0.00           H  
ATOM   1948  HB2 LYS   124      41.640  51.719  38.566  1.00  0.00           H  
ATOM   1949  HB3 LYS   124      43.369  51.975  38.141  1.00  0.00           H  
ATOM   1950  HG2 LYS   124      42.681  53.344  36.286  1.00  0.00           H  
ATOM   1951  HG3 LYS   124      40.887  53.177  36.693  1.00  0.00           H  
ATOM   1952  HD2 LYS   124      41.319  54.232  38.830  1.00  0.00           H  
ATOM   1953  HD3 LYS   124      43.012  54.153  38.563  1.00  0.00           H  
ATOM   1954  HE2 LYS   124      42.898  55.707  36.650  1.00  0.00           H  
ATOM   1955  HE3 LYS   124      41.121  55.694  36.725  1.00  0.00           H  
ATOM   1956  HZ1 LYS   124      42.086  57.773  37.782  1.00  0.00           H  
ATOM   1957  HZ2 LYS   124      41.331  56.997  38.866  1.00  0.00           H  
ATOM   1958  HZ3 LYS   124      42.959  56.909  38.835  1.00  0.00           H  
ATOM   1959  N   ASP   125      42.504  48.421  37.952  1.00  0.00           N  
ATOM   1960  CA  ASP   125      43.195  47.455  38.800  1.00  0.00           C  
ATOM   1961  C   ASP   125      42.337  46.106  38.842  1.00  0.00           C  
ATOM   1962  O   ASP   125      41.518  45.960  39.792  1.00  0.00           O  
ATOM   1963  CB  ASP   125      43.334  47.953  40.187  1.00  0.00           C  
ATOM   1964  CG  ASP   125      44.250  47.103  40.931  1.00  0.00           C  
ATOM   1965  OD1 ASP   125      44.520  47.510  42.085  1.00  0.00           O  
ATOM   1966  OD2 ASP   125      44.804  46.058  40.498  1.00  0.00           O1-
ATOM   1967  H   ASP   125      41.495  48.438  37.920  1.00  0.00           H  
ATOM   1968  HA  ASP   125      44.154  47.165  38.370  1.00  0.00           H  
ATOM   1969  HB2 ASP   125      43.796  48.940  40.214  1.00  0.00           H  
ATOM   1970  HB3 ASP   125      42.408  48.003  40.759  1.00  0.00           H  
ATOM   1971  N   PRO   126      42.676  45.168  37.988  1.00  0.00           N  
ATOM   1972  CA  PRO   126      42.233  43.779  37.989  1.00  0.00           C  
ATOM   1973  C   PRO   126      42.664  42.947  39.193  1.00  0.00           C  
ATOM   1974  O   PRO   126      42.368  41.735  39.158  1.00  0.00           O  
ATOM   1975  CD  PRO   126      43.433  45.360  36.755  1.00  0.00           C  
ATOM   1976  CG  PRO   126      42.965  44.380  35.819  1.00  0.00           C  
ATOM   1977  CB  PRO   126      42.666  43.132  36.720  1.00  0.00           C  
ATOM   1978  HD2 PRO   126      44.491  45.165  36.932  1.00  0.00           H  
ATOM   1979  HD3 PRO   126      43.281  46.340  36.303  1.00  0.00           H  
ATOM   1980  HG2 PRO   126      43.701  44.182  35.039  1.00  0.00           H  
ATOM   1981  HG3 PRO   126      42.058  44.762  35.352  1.00  0.00           H  
ATOM   1982  HB2 PRO   126      43.526  42.464  36.767  1.00  0.00           H  
ATOM   1983  HB3 PRO   126      41.897  42.504  36.272  1.00  0.00           H  
ATOM   1984  HA  PRO   126      41.145  43.836  37.998  1.00  0.00           H  
ATOM   1985  N   VAL   127      43.374  43.431  40.237  1.00  0.00           N  
ATOM   1986  CA  VAL   127      43.536  42.596  41.450  1.00  0.00           C  
ATOM   1987  C   VAL   127      42.065  42.291  41.975  1.00  0.00           C  
ATOM   1988  O   VAL   127      41.202  43.130  41.773  1.00  0.00           O  
ATOM   1989  CB  VAL   127      44.411  43.303  42.511  1.00  0.00           C  
ATOM   1990  CG1 VAL   127      44.218  42.688  43.896  1.00  0.00           C  
ATOM   1991  CG2 VAL   127      45.874  43.205  42.238  1.00  0.00           C  
ATOM   1992  H   VAL   127      43.567  44.422  40.195  1.00  0.00           H  
ATOM   1993  HA  VAL   127      43.957  41.616  41.227  1.00  0.00           H  
ATOM   1994  HB  VAL   127      44.164  44.352  42.676  1.00  0.00           H  
ATOM   1995 HG11 VAL   127      43.185  42.796  44.225  1.00  0.00           H  
ATOM   1996 HG12 VAL   127      44.377  41.610  43.858  1.00  0.00           H  
ATOM   1997 HG13 VAL   127      44.867  43.241  44.576  1.00  0.00           H  
ATOM   1998 HG21 VAL   127      46.365  43.837  42.978  1.00  0.00           H  
ATOM   1999 HG22 VAL   127      46.337  42.222  42.327  1.00  0.00           H  
ATOM   2000 HG23 VAL   127      46.073  43.567  41.229  1.00  0.00           H  
ATOM   2001  N   LEU   128      41.859  41.194  42.687  1.00  0.00           N  
ATOM   2002  CA  LEU   128      40.639  40.992  43.437  1.00  0.00           C  
ATOM   2003  C   LEU   128      40.649  41.664  44.846  1.00  0.00           C  
ATOM   2004  O   LEU   128      41.377  41.278  45.764  1.00  0.00           O  
ATOM   2005  CB  LEU   128      40.502  39.449  43.623  1.00  0.00           C  
ATOM   2006  CG  LEU   128      39.347  39.025  44.575  1.00  0.00           C  
ATOM   2007  CD1 LEU   128      38.034  39.444  43.917  1.00  0.00           C  
ATOM   2008  CD2 LEU   128      39.183  37.471  44.678  1.00  0.00           C  
ATOM   2009  H   LEU   128      42.639  40.568  42.825  1.00  0.00           H  
ATOM   2010  HA  LEU   128      39.745  41.328  42.911  1.00  0.00           H  
ATOM   2011  HB2 LEU   128      40.366  38.984  42.647  1.00  0.00           H  
ATOM   2012  HB3 LEU   128      41.416  39.122  44.121  1.00  0.00           H  
ATOM   2013  HG  LEU   128      39.452  39.469  45.565  1.00  0.00           H  
ATOM   2014 HD11 LEU   128      38.154  39.269  42.848  1.00  0.00           H  
ATOM   2015 HD12 LEU   128      37.150  38.955  44.325  1.00  0.00           H  
ATOM   2016 HD13 LEU   128      37.987  40.494  44.204  1.00  0.00           H  
ATOM   2017 HD21 LEU   128      40.005  36.996  45.213  1.00  0.00           H  
ATOM   2018 HD22 LEU   128      38.299  37.285  45.289  1.00  0.00           H  
ATOM   2019 HD23 LEU   128      39.080  37.029  43.687  1.00  0.00           H  
ATOM   2020  N   TYR   129      39.743  42.649  44.992  1.00  0.00           N  
ATOM   2021  CA  TYR   129      39.465  43.332  46.219  1.00  0.00           C  
ATOM   2022  C   TYR   129      38.215  42.873  46.890  1.00  0.00           C  
ATOM   2023  O   TYR   129      37.347  42.224  46.310  1.00  0.00           O  
ATOM   2024  CB  TYR   129      39.292  44.818  45.848  1.00  0.00           C  
ATOM   2025  CG  TYR   129      40.609  45.354  45.413  1.00  0.00           C  
ATOM   2026  CD1 TYR   129      40.958  45.654  44.117  1.00  0.00           C  
ATOM   2027  CE1 TYR   129      42.227  46.074  43.817  1.00  0.00           C  
ATOM   2028  CZ  TYR   129      43.212  46.185  44.833  1.00  0.00           C  
ATOM   2029  OH  TYR   129      44.426  46.567  44.450  1.00  0.00           O  
ATOM   2030  CE2 TYR   129      42.839  46.116  46.196  1.00  0.00           C  
ATOM   2031  CD2 TYR   129      41.545  45.719  46.459  1.00  0.00           C  
ATOM   2032  H   TYR   129      39.213  42.968  44.194  1.00  0.00           H  
ATOM   2033  HA  TYR   129      40.345  43.290  46.859  1.00  0.00           H  
ATOM   2034  HB2 TYR   129      38.625  44.766  44.988  1.00  0.00           H  
ATOM   2035  HB3 TYR   129      38.965  45.401  46.709  1.00  0.00           H  
ATOM   2036  HD1 TYR   129      40.280  45.484  43.294  1.00  0.00           H  
ATOM   2037  HE1 TYR   129      42.408  46.202  42.760  1.00  0.00           H  
ATOM   2038  HH  TYR   129      44.517  46.841  43.534  1.00  0.00           H  
ATOM   2039  HE2 TYR   129      43.519  46.282  47.018  1.00  0.00           H  
ATOM   2040  HD2 TYR   129      41.262  45.596  47.494  1.00  0.00           H  
ATOM   2041  N   MET   130      38.096  43.273  48.152  1.00  0.00           N  
ATOM   2042  CA  MET   130      36.941  42.821  48.902  1.00  0.00           C  
ATOM   2043  C   MET   130      36.658  43.742  50.095  1.00  0.00           C  
ATOM   2044  O   MET   130      37.561  44.043  50.909  1.00  0.00           O  
ATOM   2045  CB  MET   130      37.298  41.395  49.259  1.00  0.00           C  
ATOM   2046  CG  MET   130      36.401  40.970  50.437  1.00  0.00           C  
ATOM   2047  SD  MET   130      36.541  39.258  51.053  1.00  0.00           S  
ATOM   2048  CE  MET   130      35.591  39.468  52.485  1.00  0.00           C  
ATOM   2049  H   MET   130      38.777  43.881  48.585  1.00  0.00           H  
ATOM   2050  HA  MET   130      36.075  42.922  48.248  1.00  0.00           H  
ATOM   2051  HB2 MET   130      37.102  40.689  48.452  1.00  0.00           H  
ATOM   2052  HB3 MET   130      38.323  41.305  49.618  1.00  0.00           H  
ATOM   2053  HG2 MET   130      36.648  41.603  51.289  1.00  0.00           H  
ATOM   2054  HG3 MET   130      35.343  41.180  50.279  1.00  0.00           H  
ATOM   2055  HE1 MET   130      35.752  38.637  53.172  1.00  0.00           H  
ATOM   2056  HE2 MET   130      35.795  40.428  52.960  1.00  0.00           H  
ATOM   2057  HE3 MET   130      34.544  39.561  52.196  1.00  0.00           H  
ATOM   2058  N   TYR   131      35.413  44.154  50.097  1.00  0.00           N  
ATOM   2059  CA  TYR   131      34.880  45.309  50.829  1.00  0.00           C  
ATOM   2060  C   TYR   131      33.404  44.953  51.400  1.00  0.00           C  
ATOM   2061  O   TYR   131      32.618  44.266  50.777  1.00  0.00           O  
ATOM   2062  CB  TYR   131      34.938  46.573  49.953  1.00  0.00           C  
ATOM   2063  CG  TYR   131      36.193  47.400  49.804  1.00  0.00           C  
ATOM   2064  CD1 TYR   131      37.157  47.058  48.817  1.00  0.00           C  
ATOM   2065  CE1 TYR   131      38.212  48.050  48.526  1.00  0.00           C  
ATOM   2066  CZ  TYR   131      38.441  49.105  49.456  1.00  0.00           C  
ATOM   2067  OH  TYR   131      39.468  49.936  49.248  1.00  0.00           O  
ATOM   2068  CE2 TYR   131      37.484  49.347  50.423  1.00  0.00           C  
ATOM   2069  CD2 TYR   131      36.290  48.618  50.541  1.00  0.00           C  
ATOM   2070  H   TYR   131      34.809  43.610  49.497  1.00  0.00           H  
ATOM   2071  HA  TYR   131      35.557  45.431  51.675  1.00  0.00           H  
ATOM   2072  HB2 TYR   131      34.745  46.170  48.958  1.00  0.00           H  
ATOM   2073  HB3 TYR   131      34.114  47.277  50.063  1.00  0.00           H  
ATOM   2074  HD1 TYR   131      37.075  46.109  48.307  1.00  0.00           H  
ATOM   2075  HE1 TYR   131      38.883  47.793  47.719  1.00  0.00           H  
ATOM   2076  HH  TYR   131      39.752  50.399  50.040  1.00  0.00           H  
ATOM   2077  HE2 TYR   131      37.540  50.278  50.968  1.00  0.00           H  
ATOM   2078  HD2 TYR   131      35.525  48.878  51.258  1.00  0.00           H  
ATOM   2079  N   GLN   132      33.006  45.796  52.384  1.00  0.00           N  
ATOM   2080  CA  GLN   132      31.546  46.111  52.586  1.00  0.00           C  
ATOM   2081  C   GLN   132      31.180  47.286  51.715  1.00  0.00           C  
ATOM   2082  O   GLN   132      31.946  48.242  51.474  1.00  0.00           O  
ATOM   2083  CB  GLN   132      31.395  46.548  54.065  1.00  0.00           C  
ATOM   2084  CG  GLN   132      31.969  45.472  55.010  1.00  0.00           C  
ATOM   2085  CD  GLN   132      32.044  46.038  56.447  1.00  0.00           C  
ATOM   2086  OE1 GLN   132      31.145  45.788  57.291  1.00  0.00           O  
ATOM   2087  NE2 GLN   132      33.091  46.763  56.711  1.00  0.00           N  
ATOM   2088  H   GLN   132      33.763  46.322  52.797  1.00  0.00           H  
ATOM   2089  HA  GLN   132      30.938  45.227  52.393  1.00  0.00           H  
ATOM   2090  HB2 GLN   132      31.986  47.457  54.175  1.00  0.00           H  
ATOM   2091  HB3 GLN   132      30.334  46.688  54.274  1.00  0.00           H  
ATOM   2092  HG2 GLN   132      31.370  44.566  55.104  1.00  0.00           H  
ATOM   2093  HG3 GLN   132      32.928  45.102  54.648  1.00  0.00           H  
ATOM   2094 HE21 GLN   132      33.824  46.821  56.019  1.00  0.00           H  
ATOM   2095 HE22 GLN   132      33.248  47.141  57.634  1.00  0.00           H  
ATOM   2096  N   LEU   133      29.952  47.257  51.150  1.00  0.00           N  
ATOM   2097  CA  LEU   133      29.420  48.237  50.177  1.00  0.00           C  
ATOM   2098  C   LEU   133      28.002  48.865  50.527  1.00  0.00           C  
ATOM   2099  O   LEU   133      27.563  49.808  49.943  1.00  0.00           O  
ATOM   2100  CB  LEU   133      29.454  47.705  48.756  1.00  0.00           C  
ATOM   2101  CG  LEU   133      30.674  47.055  48.106  1.00  0.00           C  
ATOM   2102  CD1 LEU   133      30.386  46.255  46.821  1.00  0.00           C  
ATOM   2103  CD2 LEU   133      31.716  48.077  47.727  1.00  0.00           C  
ATOM   2104  H   LEU   133      29.285  46.565  51.457  1.00  0.00           H  
ATOM   2105  HA  LEU   133      30.088  49.098  50.161  1.00  0.00           H  
ATOM   2106  HB2 LEU   133      28.661  46.957  48.766  1.00  0.00           H  
ATOM   2107  HB3 LEU   133      29.023  48.454  48.093  1.00  0.00           H  
ATOM   2108  HG  LEU   133      31.207  46.525  48.895  1.00  0.00           H  
ATOM   2109 HD11 LEU   133      31.273  45.733  46.461  1.00  0.00           H  
ATOM   2110 HD12 LEU   133      29.602  45.525  47.017  1.00  0.00           H  
ATOM   2111 HD13 LEU   133      29.979  46.924  46.062  1.00  0.00           H  
ATOM   2112 HD21 LEU   133      31.337  48.552  46.822  1.00  0.00           H  
ATOM   2113 HD22 LEU   133      31.882  48.820  48.506  1.00  0.00           H  
ATOM   2114 HD23 LEU   133      32.656  47.525  47.703  1.00  0.00           H  
ATOM   2115  N   LEU   134      27.390  48.310  51.631  1.00  0.00           N  
ATOM   2116  CA  LEU   134      26.090  48.837  52.043  1.00  0.00           C  
ATOM   2117  C   LEU   134      26.058  50.348  52.362  1.00  0.00           C  
ATOM   2118  O   LEU   134      25.193  51.082  51.856  1.00  0.00           O  
ATOM   2119  CB  LEU   134      25.658  47.969  53.279  1.00  0.00           C  
ATOM   2120  CG  LEU   134      24.242  48.174  53.670  1.00  0.00           C  
ATOM   2121  CD1 LEU   134      23.265  47.545  52.609  1.00  0.00           C  
ATOM   2122  CD2 LEU   134      23.992  47.622  55.013  1.00  0.00           C  
ATOM   2123  H   LEU   134      27.829  47.575  52.167  1.00  0.00           H  
ATOM   2124  HA  LEU   134      25.379  48.741  51.222  1.00  0.00           H  
ATOM   2125  HB2 LEU   134      25.845  46.930  53.007  1.00  0.00           H  
ATOM   2126  HB3 LEU   134      26.249  48.140  54.179  1.00  0.00           H  
ATOM   2127  HG  LEU   134      23.928  49.213  53.765  1.00  0.00           H  
ATOM   2128 HD11 LEU   134      23.223  48.189  51.731  1.00  0.00           H  
ATOM   2129 HD12 LEU   134      23.612  46.623  52.142  1.00  0.00           H  
ATOM   2130 HD13 LEU   134      22.281  47.446  53.067  1.00  0.00           H  
ATOM   2131 HD21 LEU   134      22.986  47.884  55.340  1.00  0.00           H  
ATOM   2132 HD22 LEU   134      23.990  46.535  55.095  1.00  0.00           H  
ATOM   2133 HD23 LEU   134      24.708  48.108  55.676  1.00  0.00           H  
ATOM   2134  N   ASP   135      26.996  50.854  53.113  1.00  0.00           N  
ATOM   2135  CA  ASP   135      26.992  52.330  53.433  1.00  0.00           C  
ATOM   2136  C   ASP   135      27.337  53.228  52.232  1.00  0.00           C  
ATOM   2137  O   ASP   135      26.893  54.360  52.191  1.00  0.00           O  
ATOM   2138  CB  ASP   135      27.895  52.539  54.614  1.00  0.00           C  
ATOM   2139  CG  ASP   135      27.334  51.887  55.881  1.00  0.00           C  
ATOM   2140  OD1 ASP   135      28.073  51.096  56.526  1.00  0.00           O  
ATOM   2141  OD2 ASP   135      26.197  52.243  56.181  1.00  0.00           O1-
ATOM   2142  H   ASP   135      27.726  50.218  53.402  1.00  0.00           H  
ATOM   2143  HA  ASP   135      26.037  52.664  53.839  1.00  0.00           H  
ATOM   2144  HB2 ASP   135      28.905  52.210  54.371  1.00  0.00           H  
ATOM   2145  HB3 ASP   135      27.996  53.599  54.849  1.00  0.00           H  
ATOM   2146  N   ASP   136      28.149  52.807  51.302  1.00  0.00           N  
ATOM   2147  CA  ASP   136      28.532  53.506  50.039  1.00  0.00           C  
ATOM   2148  C   ASP   136      27.298  53.527  49.123  1.00  0.00           C  
ATOM   2149  O   ASP   136      26.936  54.618  48.624  1.00  0.00           O  
ATOM   2150  CB  ASP   136      29.790  52.835  49.356  1.00  0.00           C  
ATOM   2151  CG  ASP   136      31.086  52.951  50.163  1.00  0.00           C  
ATOM   2152  OD1 ASP   136      31.224  53.946  50.953  1.00  0.00           O  
ATOM   2153  OD2 ASP   136      31.969  52.122  50.010  1.00  0.00           O1-
ATOM   2154  H   ASP   136      28.579  51.914  51.497  1.00  0.00           H  
ATOM   2155  HA  ASP   136      28.708  54.539  50.339  1.00  0.00           H  
ATOM   2156  HB2 ASP   136      29.594  51.790  49.117  1.00  0.00           H  
ATOM   2157  HB3 ASP   136      29.942  53.480  48.490  1.00  0.00           H  
ATOM   2158  N   TYR   137      26.638  52.384  48.996  1.00  0.00           N  
ATOM   2159  CA  TYR   137      25.452  52.279  48.104  1.00  0.00           C  
ATOM   2160  C   TYR   137      24.369  53.207  48.652  1.00  0.00           C  
ATOM   2161  O   TYR   137      23.834  54.077  47.984  1.00  0.00           O  
ATOM   2162  CB  TYR   137      24.955  50.756  48.085  1.00  0.00           C  
ATOM   2163  CG  TYR   137      23.648  50.348  47.326  1.00  0.00           C  
ATOM   2164  CD1 TYR   137      23.723  49.637  46.128  1.00  0.00           C  
ATOM   2165  CE1 TYR   137      22.475  49.291  45.497  1.00  0.00           C  
ATOM   2166  CZ  TYR   137      21.245  49.733  45.997  1.00  0.00           C  
ATOM   2167  OH  TYR   137      20.095  49.515  45.332  1.00  0.00           O  
ATOM   2168  CE2 TYR   137      21.227  50.599  47.118  1.00  0.00           C  
ATOM   2169  CD2 TYR   137      22.406  50.882  47.769  1.00  0.00           C  
ATOM   2170  H   TYR   137      27.048  51.542  49.373  1.00  0.00           H  
ATOM   2171  HA  TYR   137      25.878  52.519  47.130  1.00  0.00           H  
ATOM   2172  HB2 TYR   137      25.853  50.222  47.773  1.00  0.00           H  
ATOM   2173  HB3 TYR   137      24.931  50.544  49.154  1.00  0.00           H  
ATOM   2174  HD1 TYR   137      24.674  49.287  45.756  1.00  0.00           H  
ATOM   2175  HE1 TYR   137      22.581  48.638  44.644  1.00  0.00           H  
ATOM   2176  HH  TYR   137      19.413  50.090  45.686  1.00  0.00           H  
ATOM   2177  HE2 TYR   137      20.377  51.133  47.516  1.00  0.00           H  
ATOM   2178  HD2 TYR   137      22.438  51.577  48.596  1.00  0.00           H  
ATOM   2179  N   LYS   138      24.151  53.275  49.961  1.00  0.00           N  
ATOM   2180  CA  LYS   138      23.204  54.178  50.655  1.00  0.00           C  
ATOM   2181  C   LYS   138      23.520  55.668  50.617  1.00  0.00           C  
ATOM   2182  O   LYS   138      22.563  56.459  50.574  1.00  0.00           O  
ATOM   2183  CB  LYS   138      23.037  53.715  52.108  1.00  0.00           C  
ATOM   2184  CG  LYS   138      22.251  52.514  52.247  1.00  0.00           C  
ATOM   2185  CD  LYS   138      21.988  52.224  53.724  1.00  0.00           C  
ATOM   2186  CE  LYS   138      21.000  50.965  53.818  1.00  0.00           C  
ATOM   2187  NZ  LYS   138      20.225  51.057  55.068  1.00  0.00           N1+
ATOM   2188  H   LYS   138      24.496  52.506  50.516  1.00  0.00           H  
ATOM   2189  HA  LYS   138      22.291  54.024  50.081  1.00  0.00           H  
ATOM   2190  HB2 LYS   138      24.038  53.504  52.482  1.00  0.00           H  
ATOM   2191  HB3 LYS   138      22.547  54.497  52.688  1.00  0.00           H  
ATOM   2192  HG2 LYS   138      21.357  52.626  51.633  1.00  0.00           H  
ATOM   2193  HG3 LYS   138      22.865  51.702  51.859  1.00  0.00           H  
ATOM   2194  HD2 LYS   138      22.953  51.832  54.042  1.00  0.00           H  
ATOM   2195  HD3 LYS   138      21.587  53.147  54.146  1.00  0.00           H  
ATOM   2196  HE2 LYS   138      20.323  51.041  52.968  1.00  0.00           H  
ATOM   2197  HE3 LYS   138      21.600  50.057  53.749  1.00  0.00           H  
ATOM   2198  HZ1 LYS   138      19.774  50.192  55.329  1.00  0.00           H  
ATOM   2199  HZ2 LYS   138      20.779  51.316  55.872  1.00  0.00           H  
ATOM   2200  HZ3 LYS   138      19.511  51.760  54.943  1.00  0.00           H  
ATOM   2201  N   GLU   139      24.809  55.946  50.558  1.00  0.00           N  
ATOM   2202  CA  GLU   139      25.315  57.355  50.399  1.00  0.00           C  
ATOM   2203  C   GLU   139      25.291  57.741  48.874  1.00  0.00           C  
ATOM   2204  O   GLU   139      25.561  58.877  48.586  1.00  0.00           O  
ATOM   2205  CB  GLU   139      26.715  57.401  50.954  1.00  0.00           C  
ATOM   2206  CG  GLU   139      27.525  58.748  50.754  1.00  0.00           C  
ATOM   2207  CD  GLU   139      26.610  59.983  50.997  1.00  0.00           C  
ATOM   2208  OE1 GLU   139      26.718  61.013  50.250  1.00  0.00           O  
ATOM   2209  OE2 GLU   139      25.756  60.039  51.914  1.00  0.00           O1-
ATOM   2210  H   GLU   139      25.448  55.167  50.631  1.00  0.00           H  
ATOM   2211  HA  GLU   139      24.649  58.077  50.872  1.00  0.00           H  
ATOM   2212  HB2 GLU   139      26.607  57.247  52.028  1.00  0.00           H  
ATOM   2213  HB3 GLU   139      27.356  56.676  50.453  1.00  0.00           H  
ATOM   2214  HG2 GLU   139      28.355  58.852  51.454  1.00  0.00           H  
ATOM   2215  HG3 GLU   139      27.994  58.809  49.772  1.00  0.00           H  
ATOM   2216  N   GLY   140      25.080  56.794  47.944  1.00  0.00           N  
ATOM   2217  CA  GLY   140      25.293  57.009  46.520  1.00  0.00           C  
ATOM   2218  C   GLY   140      26.786  57.250  46.154  1.00  0.00           C  
ATOM   2219  O   GLY   140      27.045  57.793  45.118  1.00  0.00           O  
ATOM   2220  H   GLY   140      24.949  55.829  48.212  1.00  0.00           H  
ATOM   2221  HA2 GLY   140      25.030  56.127  45.935  1.00  0.00           H  
ATOM   2222  HA3 GLY   140      24.776  57.881  46.122  1.00  0.00           H  
ATOM   2223  N   ASP   141      27.717  56.838  47.009  1.00  0.00           N  
ATOM   2224  CA  ASP   141      29.107  56.592  46.646  1.00  0.00           C  
ATOM   2225  C   ASP   141      29.391  55.360  45.880  1.00  0.00           C  
ATOM   2226  O   ASP   141      30.501  55.119  45.455  1.00  0.00           O  
ATOM   2227  CB  ASP   141      29.946  56.509  47.923  1.00  0.00           C  
ATOM   2228  CG  ASP   141      30.145  57.798  48.611  1.00  0.00           C  
ATOM   2229  OD1 ASP   141      30.487  57.804  49.766  1.00  0.00           O  
ATOM   2230  OD2 ASP   141      29.888  58.902  48.043  1.00  0.00           O1-
ATOM   2231  H   ASP   141      27.426  56.352  47.845  1.00  0.00           H  
ATOM   2232  HA  ASP   141      29.433  57.483  46.111  1.00  0.00           H  
ATOM   2233  HB2 ASP   141      29.445  55.827  48.610  1.00  0.00           H  
ATOM   2234  HB3 ASP   141      30.961  56.147  47.759  1.00  0.00           H  
ATOM   2235  N   LEU   142      28.357  54.522  45.693  1.00  0.00           N  
ATOM   2236  CA  LEU   142      28.423  53.371  44.788  1.00  0.00           C  
ATOM   2237  C   LEU   142      27.123  53.312  43.964  1.00  0.00           C  
ATOM   2238  O   LEU   142      26.045  53.078  44.531  1.00  0.00           O  
ATOM   2239  CB  LEU   142      28.723  52.100  45.529  1.00  0.00           C  
ATOM   2240  CG  LEU   142      28.661  50.775  44.738  1.00  0.00           C  
ATOM   2241  CD1 LEU   142      29.978  50.291  44.240  1.00  0.00           C  
ATOM   2242  CD2 LEU   142      28.080  49.532  45.334  1.00  0.00           C  
ATOM   2243  H   LEU   142      27.466  54.788  46.086  1.00  0.00           H  
ATOM   2244  HA  LEU   142      29.175  53.472  44.006  1.00  0.00           H  
ATOM   2245  HB2 LEU   142      29.751  52.184  45.882  1.00  0.00           H  
ATOM   2246  HB3 LEU   142      28.083  51.970  46.402  1.00  0.00           H  
ATOM   2247  HG  LEU   142      28.083  50.898  43.823  1.00  0.00           H  
ATOM   2248 HD11 LEU   142      30.284  50.863  43.363  1.00  0.00           H  
ATOM   2249 HD12 LEU   142      30.716  50.357  45.039  1.00  0.00           H  
ATOM   2250 HD13 LEU   142      29.980  49.244  43.937  1.00  0.00           H  
ATOM   2251 HD21 LEU   142      27.945  48.854  44.492  1.00  0.00           H  
ATOM   2252 HD22 LEU   142      28.657  49.202  46.198  1.00  0.00           H  
ATOM   2253 HD23 LEU   142      27.088  49.794  45.703  1.00  0.00           H  
ATOM   2254  N   ARG   143      27.268  53.313  42.639  1.00  0.00           N  
ATOM   2255  CA  ARG   143      26.195  53.380  41.646  1.00  0.00           C  
ATOM   2256  C   ARG   143      26.373  52.378  40.498  1.00  0.00           C  
ATOM   2257  O   ARG   143      27.450  52.263  39.926  1.00  0.00           O  
ATOM   2258  CB  ARG   143      26.099  54.878  41.237  1.00  0.00           C  
ATOM   2259  CG  ARG   143      25.283  55.768  42.280  1.00  0.00           C  
ATOM   2260  CD  ARG   143      25.330  57.304  42.001  1.00  0.00           C  
ATOM   2261  NE  ARG   143      26.625  57.891  42.124  1.00  0.00           N  
ATOM   2262  CZ  ARG   143      27.053  58.980  41.631  1.00  0.00           C  
ATOM   2263  NH1 ARG   143      26.426  59.758  40.818  1.00  0.00           N  
ATOM   2264  NH2 ARG   143      28.235  59.423  42.059  1.00  0.00           N1+
ATOM   2265  H   ARG   143      28.207  53.333  42.267  1.00  0.00           H  
ATOM   2266  HA  ARG   143      25.290  53.074  42.170  1.00  0.00           H  
ATOM   2267  HB2 ARG   143      27.039  55.363  40.972  1.00  0.00           H  
ATOM   2268  HB3 ARG   143      25.501  54.882  40.324  1.00  0.00           H  
ATOM   2269  HG2 ARG   143      24.233  55.486  42.198  1.00  0.00           H  
ATOM   2270  HG3 ARG   143      25.663  55.565  43.281  1.00  0.00           H  
ATOM   2271  HD2 ARG   143      24.992  57.512  40.986  1.00  0.00           H  
ATOM   2272  HD3 ARG   143      24.602  57.790  42.650  1.00  0.00           H  
ATOM   2273  HE  ARG   143      27.203  57.420  42.807  1.00  0.00           H  
ATOM   2274 HH11 ARG   143      25.446  59.521  40.753  1.00  0.00           H  
ATOM   2275 HH12 ARG   143      26.803  60.646  40.518  1.00  0.00           H  
ATOM   2276 HH21 ARG   143      28.742  58.837  42.706  1.00  0.00           H  
ATOM   2277 HH22 ARG   143      28.599  60.324  41.781  1.00  0.00           H  
ATOM   2278  N   ILE   144      25.280  51.718  40.186  1.00  0.00           N  
ATOM   2279  CA  ILE   144      25.187  50.579  39.126  1.00  0.00           C  
ATOM   2280  C   ILE   144      24.839  51.097  37.666  1.00  0.00           C  
ATOM   2281  O   ILE   144      23.988  51.972  37.418  1.00  0.00           O  
ATOM   2282  CB  ILE   144      24.098  49.535  39.534  1.00  0.00           C  
ATOM   2283  CG2 ILE   144      23.813  48.448  38.439  1.00  0.00           C  
ATOM   2284  CG1 ILE   144      24.391  48.684  40.863  1.00  0.00           C  
ATOM   2285  CD1 ILE   144      24.418  49.514  42.200  1.00  0.00           C  
ATOM   2286  H   ILE   144      24.513  51.833  40.831  1.00  0.00           H  
ATOM   2287  HA  ILE   144      26.114  50.013  39.034  1.00  0.00           H  
ATOM   2288  HB  ILE   144      23.189  50.100  39.741  1.00  0.00           H  
ATOM   2289 HG21 ILE   144      24.712  47.845  38.312  1.00  0.00           H  
ATOM   2290 HG22 ILE   144      22.997  47.781  38.716  1.00  0.00           H  
ATOM   2291 HG23 ILE   144      23.567  49.056  37.567  1.00  0.00           H  
ATOM   2292 HG12 ILE   144      23.536  48.034  41.048  1.00  0.00           H  
ATOM   2293 HG13 ILE   144      25.315  48.129  40.699  1.00  0.00           H  
ATOM   2294 HD11 ILE   144      25.294  50.162  42.220  1.00  0.00           H  
ATOM   2295 HD12 ILE   144      23.534  50.150  42.246  1.00  0.00           H  
ATOM   2296 HD13 ILE   144      24.430  48.827  43.046  1.00  0.00           H  
ATOM   2297  N   MET   145      25.567  50.524  36.691  1.00  0.00           N  
ATOM   2298  CA  MET   145      25.213  50.661  35.296  1.00  0.00           C  
ATOM   2299  C   MET   145      24.210  49.533  34.953  1.00  0.00           C  
ATOM   2300  O   MET   145      24.335  48.415  35.513  1.00  0.00           O  
ATOM   2301  CB  MET   145      26.481  50.462  34.474  1.00  0.00           C  
ATOM   2302  CG  MET   145      27.268  51.703  34.427  1.00  0.00           C  
ATOM   2303  SD  MET   145      28.515  52.018  35.719  1.00  0.00           S  
ATOM   2304  CE  MET   145      27.692  53.375  36.612  1.00  0.00           C  
ATOM   2305  H   MET   145      26.234  49.803  36.925  1.00  0.00           H  
ATOM   2306  HA  MET   145      24.729  51.624  35.132  1.00  0.00           H  
ATOM   2307  HB2 MET   145      27.113  49.658  34.849  1.00  0.00           H  
ATOM   2308  HB3 MET   145      26.256  50.256  33.428  1.00  0.00           H  
ATOM   2309  HG2 MET   145      27.814  51.713  33.483  1.00  0.00           H  
ATOM   2310  HG3 MET   145      26.637  52.586  34.323  1.00  0.00           H  
ATOM   2311  HE1 MET   145      28.327  53.636  37.458  1.00  0.00           H  
ATOM   2312  HE2 MET   145      27.586  54.266  35.993  1.00  0.00           H  
ATOM   2313  HE3 MET   145      26.735  53.049  37.019  1.00  0.00           H  
ATOM   2314  N   PRO   146      23.244  49.657  34.030  1.00  0.00           N  
ATOM   2315  CA  PRO   146      22.659  48.390  33.422  1.00  0.00           C  
ATOM   2316  C   PRO   146      23.803  47.661  32.594  1.00  0.00           C  
ATOM   2317  O   PRO   146      24.627  48.287  31.956  1.00  0.00           O  
ATOM   2318  CD  PRO   146      22.911  50.909  33.301  1.00  0.00           C  
ATOM   2319  CG  PRO   146      22.031  50.495  32.095  1.00  0.00           C  
ATOM   2320  CB  PRO   146      21.563  49.029  32.567  1.00  0.00           C  
ATOM   2321  HD2 PRO   146      23.811  51.347  32.870  1.00  0.00           H  
ATOM   2322  HD3 PRO   146      22.416  51.613  33.970  1.00  0.00           H  
ATOM   2323  HG2 PRO   146      22.653  50.329  31.216  1.00  0.00           H  
ATOM   2324  HG3 PRO   146      21.176  51.159  31.964  1.00  0.00           H  
ATOM   2325  HB2 PRO   146      21.394  48.310  31.765  1.00  0.00           H  
ATOM   2326  HB3 PRO   146      20.631  49.123  33.123  1.00  0.00           H  
ATOM   2327  HA  PRO   146      22.143  47.781  34.164  1.00  0.00           H  
ATOM   2328  N   ASP   147      23.790  46.281  32.754  1.00  0.00           N  
ATOM   2329  CA  ASP   147      24.696  45.285  32.109  1.00  0.00           C  
ATOM   2330  C   ASP   147      24.017  43.922  31.869  1.00  0.00           C  
ATOM   2331  O   ASP   147      22.822  43.818  32.298  1.00  0.00           O  
ATOM   2332  CB  ASP   147      26.059  45.263  32.883  1.00  0.00           C  
ATOM   2333  CG  ASP   147      25.941  44.607  34.286  1.00  0.00           C  
ATOM   2334  OD1 ASP   147      26.987  44.359  34.914  1.00  0.00           O  
ATOM   2335  OD2 ASP   147      24.835  44.333  34.706  1.00  0.00           O1-
ATOM   2336  H   ASP   147      23.173  45.938  33.476  1.00  0.00           H  
ATOM   2337  HA  ASP   147      25.061  45.739  31.188  1.00  0.00           H  
ATOM   2338  HB2 ASP   147      26.857  44.794  32.308  1.00  0.00           H  
ATOM   2339  HB3 ASP   147      26.489  46.264  32.909  1.00  0.00           H  
ATOM   2340  N   SER   148      24.604  42.909  31.328  1.00  0.00           N  
ATOM   2341  CA  SER   148      25.917  42.873  30.653  1.00  0.00           C  
ATOM   2342  C   SER   148      25.785  42.149  29.246  1.00  0.00           C  
ATOM   2343  O   SER   148      24.835  41.376  29.010  1.00  0.00           O  
ATOM   2344  CB  SER   148      26.978  42.131  31.539  1.00  0.00           C  
ATOM   2345  OG  SER   148      26.458  41.022  32.100  1.00  0.00           O  
ATOM   2346  H   SER   148      24.059  42.089  31.102  1.00  0.00           H  
ATOM   2347  HA  SER   148      26.267  43.882  30.434  1.00  0.00           H  
ATOM   2348  HB2 SER   148      27.788  41.940  30.836  1.00  0.00           H  
ATOM   2349  HB3 SER   148      27.353  42.753  32.351  1.00  0.00           H  
ATOM   2350  HG  SER   148      26.953  40.238  31.851  1.00  0.00           H  
ATOM   2351  N   ASN   149      26.704  42.413  28.301  1.00  0.00           N  
ATOM   2352  CA  ASN   149      26.667  41.855  26.955  1.00  0.00           C  
ATOM   2353  C   ASN   149      26.925  40.354  26.907  1.00  0.00           C  
ATOM   2354  O   ASN   149      26.443  39.710  25.999  1.00  0.00           O  
ATOM   2355  CB  ASN   149      27.722  42.589  26.136  1.00  0.00           C  
ATOM   2356  CG  ASN   149      29.196  42.522  26.690  1.00  0.00           C  
ATOM   2357  OD1 ASN   149      29.464  41.909  27.701  1.00  0.00           O  
ATOM   2358  ND2 ASN   149      30.065  43.308  26.111  1.00  0.00           N  
ATOM   2359  H   ASN   149      27.517  42.962  28.538  1.00  0.00           H  
ATOM   2360  HA  ASN   149      25.718  42.116  26.486  1.00  0.00           H  
ATOM   2361  HB2 ASN   149      27.707  42.249  25.100  1.00  0.00           H  
ATOM   2362  HB3 ASN   149      27.486  43.653  26.139  1.00  0.00           H  
ATOM   2363 HD21 ASN   149      29.740  43.782  25.280  1.00  0.00           H  
ATOM   2364 HD22 ASN   149      31.050  43.310  26.333  1.00  0.00           H  
ATOM   2365  N   ASP   150      27.508  39.786  28.007  1.00  0.00           N  
ATOM   2366  CA  ASP   150      27.709  38.352  28.306  1.00  0.00           C  
ATOM   2367  C   ASP   150      26.503  37.643  29.108  1.00  0.00           C  
ATOM   2368  O   ASP   150      26.491  36.402  29.309  1.00  0.00           O  
ATOM   2369  CB  ASP   150      29.068  38.170  29.108  1.00  0.00           C  
ATOM   2370  CG  ASP   150      29.116  38.671  30.581  1.00  0.00           C  
ATOM   2371  OD1 ASP   150      28.233  39.352  31.077  1.00  0.00           O  
ATOM   2372  OD2 ASP   150      30.140  38.397  31.208  1.00  0.00           O1-
ATOM   2373  H   ASP   150      27.865  40.386  28.737  1.00  0.00           H  
ATOM   2374  HA  ASP   150      27.822  37.834  27.354  1.00  0.00           H  
ATOM   2375  HB2 ASP   150      29.421  37.140  29.054  1.00  0.00           H  
ATOM   2376  HB3 ASP   150      29.810  38.806  28.625  1.00  0.00           H  
ATOM   2377  N   SER   151      25.489  38.425  29.486  1.00  0.00           N  
ATOM   2378  CA  SER   151      24.228  37.953  30.078  1.00  0.00           C  
ATOM   2379  C   SER   151      23.320  37.092  29.216  1.00  0.00           C  
ATOM   2380  O   SER   151      22.833  36.145  29.715  1.00  0.00           O  
ATOM   2381  CB  SER   151      23.326  39.025  30.770  1.00  0.00           C  
ATOM   2382  OG  SER   151      24.118  39.536  31.865  1.00  0.00           O  
ATOM   2383  H   SER   151      25.469  39.380  29.159  1.00  0.00           H  
ATOM   2384  HA  SER   151      24.481  37.264  30.884  1.00  0.00           H  
ATOM   2385  HB2 SER   151      23.190  39.839  30.058  1.00  0.00           H  
ATOM   2386  HB3 SER   151      22.457  38.436  31.061  1.00  0.00           H  
ATOM   2387  HG  SER   151      24.241  38.842  32.517  1.00  0.00           H  
ATOM   2388  N   PRO   152      23.176  37.305  27.870  1.00  0.00           N  
ATOM   2389  CA  PRO   152      22.475  36.390  26.924  1.00  0.00           C  
ATOM   2390  C   PRO   152      23.157  35.006  26.972  1.00  0.00           C  
ATOM   2391  O   PRO   152      22.430  34.135  27.390  1.00  0.00           O  
ATOM   2392  CD  PRO   152      23.451  38.547  27.147  1.00  0.00           C  
ATOM   2393  CG  PRO   152      23.254  38.260  25.646  1.00  0.00           C  
ATOM   2394  CB  PRO   152      22.413  37.026  25.500  1.00  0.00           C  
ATOM   2395  HD2 PRO   152      24.471  38.908  27.281  1.00  0.00           H  
ATOM   2396  HD3 PRO   152      22.816  39.416  27.320  1.00  0.00           H  
ATOM   2397  HG2 PRO   152      24.221  38.202  25.147  1.00  0.00           H  
ATOM   2398  HG3 PRO   152      22.628  39.036  25.205  1.00  0.00           H  
ATOM   2399  HB2 PRO   152      22.802  36.329  24.758  1.00  0.00           H  
ATOM   2400  HB3 PRO   152      21.390  37.269  25.210  1.00  0.00           H  
ATOM   2401  HA  PRO   152      21.438  36.323  27.251  1.00  0.00           H  
ATOM   2402  N   PRO   153      24.427  34.787  26.673  1.00  0.00           N  
ATOM   2403  CA  PRO   153      24.938  33.448  26.709  1.00  0.00           C  
ATOM   2404  C   PRO   153      24.962  32.823  28.113  1.00  0.00           C  
ATOM   2405  O   PRO   153      25.280  31.641  28.266  1.00  0.00           O  
ATOM   2406  CD  PRO   153      25.473  35.689  26.287  1.00  0.00           C  
ATOM   2407  CG  PRO   153      26.766  34.855  26.127  1.00  0.00           C  
ATOM   2408  CB  PRO   153      26.303  33.404  25.991  1.00  0.00           C  
ATOM   2409  HD2 PRO   153      25.654  36.518  26.972  1.00  0.00           H  
ATOM   2410  HD3 PRO   153      25.320  36.063  25.275  1.00  0.00           H  
ATOM   2411  HG2 PRO   153      27.398  35.011  27.002  1.00  0.00           H  
ATOM   2412  HG3 PRO   153      27.318  35.239  25.269  1.00  0.00           H  
ATOM   2413  HB2 PRO   153      26.949  32.567  26.255  1.00  0.00           H  
ATOM   2414  HB3 PRO   153      26.101  33.328  24.922  1.00  0.00           H  
ATOM   2415  HA  PRO   153      24.281  32.739  26.205  1.00  0.00           H  
ATOM   2416  N   ALA   154      24.639  33.533  29.206  1.00  0.00           N  
ATOM   2417  CA  ALA   154      24.362  32.988  30.558  1.00  0.00           C  
ATOM   2418  C   ALA   154      22.894  32.447  30.735  1.00  0.00           C  
ATOM   2419  O   ALA   154      22.587  31.598  31.539  1.00  0.00           O  
ATOM   2420  CB  ALA   154      24.830  34.023  31.576  1.00  0.00           C  
ATOM   2421  H   ALA   154      24.423  34.511  29.073  1.00  0.00           H  
ATOM   2422  HA  ALA   154      25.042  32.155  30.738  1.00  0.00           H  
ATOM   2423  HB1 ALA   154      24.119  34.846  31.496  1.00  0.00           H  
ATOM   2424  HB2 ALA   154      24.922  33.611  32.580  1.00  0.00           H  
ATOM   2425  HB3 ALA   154      25.799  34.448  31.312  1.00  0.00           H  
ATOM   2426  N   GLU   155      22.076  33.023  29.889  1.00  0.00           N  
ATOM   2427  CA  GLU   155      20.637  32.796  29.925  1.00  0.00           C  
ATOM   2428  C   GLU   155      20.192  31.594  29.099  1.00  0.00           C  
ATOM   2429  O   GLU   155      18.997  31.389  28.955  1.00  0.00           O  
ATOM   2430  CB  GLU   155      19.965  34.133  29.640  1.00  0.00           C  
ATOM   2431  CG  GLU   155      18.371  34.080  29.867  1.00  0.00           C  
ATOM   2432  CD  GLU   155      18.056  33.538  31.272  1.00  0.00           C  
ATOM   2433  OE1 GLU   155      18.404  34.116  32.320  1.00  0.00           O  
ATOM   2434  OE2 GLU   155      17.424  32.457  31.277  1.00  0.00           O1-
ATOM   2435  H   GLU   155      22.351  33.473  29.027  1.00  0.00           H  
ATOM   2436  HA  GLU   155      20.420  32.602  30.976  1.00  0.00           H  
ATOM   2437  HB2 GLU   155      20.359  34.901  30.305  1.00  0.00           H  
ATOM   2438  HB3 GLU   155      20.117  34.467  28.614  1.00  0.00           H  
ATOM   2439  HG2 GLU   155      18.000  35.102  29.782  1.00  0.00           H  
ATOM   2440  HG3 GLU   155      17.867  33.497  29.096  1.00  0.00           H  
ATOM   2441  N   ARG   156      21.143  30.780  28.650  1.00  0.00           N  
ATOM   2442  CA  ARG   156      20.883  29.374  28.195  1.00  0.00           C  
ATOM   2443  C   ARG   156      20.284  28.461  29.221  1.00  0.00           C  
ATOM   2444  O   ARG   156      20.193  28.853  30.339  1.00  0.00           O  
ATOM   2445  CB  ARG   156      22.194  28.852  27.574  1.00  0.00           C  
ATOM   2446  CG  ARG   156      22.103  29.279  26.136  1.00  0.00           C  
ATOM   2447  CD  ARG   156      23.049  28.449  25.293  1.00  0.00           C  
ATOM   2448  NE  ARG   156      22.823  26.983  25.167  1.00  0.00           N  
ATOM   2449  CZ  ARG   156      23.430  26.173  24.405  1.00  0.00           C  
ATOM   2450  NH1 ARG   156      24.396  26.553  23.637  1.00  0.00           N  
ATOM   2451  NH2 ARG   156      23.069  24.948  24.305  1.00  0.00           N1+
ATOM   2452  H   ARG   156      22.105  31.084  28.703  1.00  0.00           H  
ATOM   2453  HA  ARG   156      20.073  29.419  27.467  1.00  0.00           H  
ATOM   2454  HB2 ARG   156      23.162  29.050  28.034  1.00  0.00           H  
ATOM   2455  HB3 ARG   156      22.067  27.770  27.566  1.00  0.00           H  
ATOM   2456  HG2 ARG   156      21.065  29.264  25.802  1.00  0.00           H  
ATOM   2457  HG3 ARG   156      22.425  30.317  26.050  1.00  0.00           H  
ATOM   2458  HD2 ARG   156      23.165  28.934  24.324  1.00  0.00           H  
ATOM   2459  HD3 ARG   156      24.024  28.571  25.765  1.00  0.00           H  
ATOM   2460  HE  ARG   156      22.087  26.678  25.789  1.00  0.00           H  
ATOM   2461 HH11 ARG   156      24.844  27.442  23.804  1.00  0.00           H  
ATOM   2462 HH12 ARG   156      24.812  25.879  23.010  1.00  0.00           H  
ATOM   2463 HH21 ARG   156      22.415  24.541  24.958  1.00  0.00           H  
ATOM   2464 HH22 ARG   156      23.408  24.338  23.575  1.00  0.00           H  
ATOM   2465  N   GLU   157      19.799  27.354  28.791  1.00  0.00           N  
ATOM   2466  CA  GLU   157      19.202  26.237  29.575  1.00  0.00           C  
ATOM   2467  C   GLU   157      20.231  25.556  30.539  1.00  0.00           C  
ATOM   2468  O   GLU   157      21.485  25.603  30.292  1.00  0.00           O  
ATOM   2469  CB  GLU   157      18.605  25.229  28.580  1.00  0.00           C  
ATOM   2470  CG  GLU   157      19.623  24.197  27.903  1.00  0.00           C  
ATOM   2471  CD  GLU   157      20.439  24.758  26.758  1.00  0.00           C  
ATOM   2472  OE1 GLU   157      21.427  24.061  26.388  1.00  0.00           O  
ATOM   2473  OE2 GLU   157      20.204  25.930  26.361  1.00  0.00           O1-
ATOM   2474  H   GLU   157      19.859  27.210  27.793  1.00  0.00           H  
ATOM   2475  HA  GLU   157      18.306  26.515  30.130  1.00  0.00           H  
ATOM   2476  HB2 GLU   157      17.899  24.667  29.192  1.00  0.00           H  
ATOM   2477  HB3 GLU   157      18.118  25.846  27.825  1.00  0.00           H  
ATOM   2478  HG2 GLU   157      20.359  23.848  28.628  1.00  0.00           H  
ATOM   2479  HG3 GLU   157      19.026  23.365  27.530  1.00  0.00           H  
ATOM   2480  N   PRO   158      19.730  24.897  31.581  1.00  0.00           N  
ATOM   2481  CA  PRO   158      20.567  24.193  32.550  1.00  0.00           C  
ATOM   2482  C   PRO   158      21.095  22.847  32.085  1.00  0.00           C  
ATOM   2483  O   PRO   158      22.110  22.396  32.645  1.00  0.00           O  
ATOM   2484  CD  PRO   158      18.382  24.968  32.035  1.00  0.00           C  
ATOM   2485  CG  PRO   158      18.345  24.036  33.205  1.00  0.00           C  
ATOM   2486  CB  PRO   158      19.731  24.140  33.794  1.00  0.00           C  
ATOM   2487  HD2 PRO   158      17.752  24.498  31.280  1.00  0.00           H  
ATOM   2488  HD3 PRO   158      18.138  26.020  32.181  1.00  0.00           H  
ATOM   2489  HG2 PRO   158      18.267  22.977  32.958  1.00  0.00           H  
ATOM   2490  HG3 PRO   158      17.514  24.227  33.884  1.00  0.00           H  
ATOM   2491  HB2 PRO   158      19.923  23.315  34.480  1.00  0.00           H  
ATOM   2492  HB3 PRO   158      19.843  25.095  34.307  1.00  0.00           H  
ATOM   2493  HA  PRO   158      21.479  24.784  32.637  1.00  0.00           H  
ATOM   2494  N   GLY   159      20.510  22.099  31.112  1.00  0.00           N  
ATOM   2495  CA  GLY   159      20.877  20.800  30.590  1.00  0.00           C  
ATOM   2496  C   GLY   159      22.180  20.763  29.791  1.00  0.00           C  
ATOM   2497  O   GLY   159      22.321  21.555  28.888  1.00  0.00           O  
ATOM   2498  H   GLY   159      19.729  22.474  30.594  1.00  0.00           H  
ATOM   2499  HA2 GLY   159      20.924  20.213  31.507  1.00  0.00           H  
ATOM   2500  HA3 GLY   159      20.122  20.433  29.894  1.00  0.00           H  
ATOM   2501  N   GLU   160      23.179  19.934  30.195  1.00  0.00           N  
ATOM   2502  CA  GLU   160      24.433  19.623  29.557  1.00  0.00           C  
ATOM   2503  C   GLU   160      25.357  20.818  29.345  1.00  0.00           C  
ATOM   2504  O   GLU   160      26.068  20.856  28.373  1.00  0.00           O  
ATOM   2505  CB  GLU   160      24.127  18.773  28.347  1.00  0.00           C  
ATOM   2506  CG  GLU   160      25.239  18.173  27.488  1.00  0.00           C  
ATOM   2507  CD  GLU   160      26.314  17.412  28.278  1.00  0.00           C  
ATOM   2508  OE1 GLU   160      26.868  17.803  29.283  1.00  0.00           O  
ATOM   2509  OE2 GLU   160      26.772  16.333  27.819  1.00  0.00           O1-
ATOM   2510  H   GLU   160      23.017  19.344  30.999  1.00  0.00           H  
ATOM   2511  HA  GLU   160      24.957  19.020  30.299  1.00  0.00           H  
ATOM   2512  HB2 GLU   160      23.446  17.980  28.654  1.00  0.00           H  
ATOM   2513  HB3 GLU   160      23.556  19.384  27.648  1.00  0.00           H  
ATOM   2514  HG2 GLU   160      24.790  17.391  26.875  1.00  0.00           H  
ATOM   2515  HG3 GLU   160      25.693  18.927  26.845  1.00  0.00           H  
ATOM   2516  N   VAL   161      25.460  21.712  30.293  1.00  0.00           N  
ATOM   2517  CA  VAL   161      26.522  22.831  30.288  1.00  0.00           C  
ATOM   2518  C   VAL   161      28.043  22.416  30.146  1.00  0.00           C  
ATOM   2519  O   VAL   161      28.477  21.310  30.580  1.00  0.00           O  
ATOM   2520  CB  VAL   161      26.354  23.788  31.501  1.00  0.00           C  
ATOM   2521  CG1 VAL   161      26.745  23.180  32.887  1.00  0.00           C  
ATOM   2522  CG2 VAL   161      26.921  25.117  31.306  1.00  0.00           C  
ATOM   2523  H   VAL   161      24.758  21.755  31.018  1.00  0.00           H  
ATOM   2524  HA  VAL   161      26.285  23.452  29.424  1.00  0.00           H  
ATOM   2525  HB  VAL   161      25.264  23.785  31.486  1.00  0.00           H  
ATOM   2526 HG11 VAL   161      26.268  22.200  32.863  1.00  0.00           H  
ATOM   2527 HG12 VAL   161      27.831  23.192  32.976  1.00  0.00           H  
ATOM   2528 HG13 VAL   161      26.280  23.796  33.656  1.00  0.00           H  
ATOM   2529 HG21 VAL   161      26.473  25.658  30.472  1.00  0.00           H  
ATOM   2530 HG22 VAL   161      26.665  25.744  32.160  1.00  0.00           H  
ATOM   2531 HG23 VAL   161      28.010  25.110  31.283  1.00  0.00           H  
ATOM   2532  N   VAL   162      28.901  23.287  29.481  1.00  0.00           N  
ATOM   2533  CA  VAL   162      30.334  23.141  29.389  1.00  0.00           C  
ATOM   2534  C   VAL   162      31.061  23.038  30.795  1.00  0.00           C  
ATOM   2535  O   VAL   162      30.585  23.451  31.852  1.00  0.00           O  
ATOM   2536  CB  VAL   162      31.025  24.142  28.435  1.00  0.00           C  
ATOM   2537  CG1 VAL   162      30.104  24.145  27.118  1.00  0.00           C  
ATOM   2538  CG2 VAL   162      31.060  25.534  29.107  1.00  0.00           C  
ATOM   2539  H   VAL   162      28.551  24.106  29.005  1.00  0.00           H  
ATOM   2540  HA  VAL   162      30.553  22.175  28.932  1.00  0.00           H  
ATOM   2541  HB  VAL   162      32.029  23.844  28.132  1.00  0.00           H  
ATOM   2542 HG11 VAL   162      29.136  24.629  27.240  1.00  0.00           H  
ATOM   2543 HG12 VAL   162      30.637  24.592  26.278  1.00  0.00           H  
ATOM   2544 HG13 VAL   162      29.948  23.119  26.784  1.00  0.00           H  
ATOM   2545 HG21 VAL   162      31.616  26.086  28.350  1.00  0.00           H  
ATOM   2546 HG22 VAL   162      30.109  26.015  29.336  1.00  0.00           H  
ATOM   2547 HG23 VAL   162      31.601  25.472  30.052  1.00  0.00           H  
ATOM   2548  N   ASP   163      32.191  22.307  30.782  1.00  0.00           N  
ATOM   2549  CA  ASP   163      33.032  22.149  31.950  1.00  0.00           C  
ATOM   2550  C   ASP   163      33.770  23.416  32.264  1.00  0.00           C  
ATOM   2551  O   ASP   163      34.301  23.979  31.326  1.00  0.00           O  
ATOM   2552  CB  ASP   163      34.073  21.030  31.669  1.00  0.00           C  
ATOM   2553  CG  ASP   163      34.576  20.499  33.025  1.00  0.00           C  
ATOM   2554  OD1 ASP   163      35.465  19.648  33.078  1.00  0.00           O  
ATOM   2555  OD2 ASP   163      34.263  21.092  34.087  1.00  0.00           O1-
ATOM   2556  H   ASP   163      32.572  22.046  29.883  1.00  0.00           H  
ATOM   2557  HA  ASP   163      32.321  21.885  32.733  1.00  0.00           H  
ATOM   2558  HB2 ASP   163      33.523  20.240  31.157  1.00  0.00           H  
ATOM   2559  HB3 ASP   163      34.942  21.298  31.068  1.00  0.00           H  
ATOM   2560  N   SER   164      33.743  24.007  33.430  1.00  0.00           N  
ATOM   2561  CA  SER   164      34.387  25.278  33.695  1.00  0.00           C  
ATOM   2562  C   SER   164      35.910  25.236  33.436  1.00  0.00           C  
ATOM   2563  O   SER   164      36.571  24.241  33.743  1.00  0.00           O  
ATOM   2564  CB  SER   164      34.060  25.805  35.082  1.00  0.00           C  
ATOM   2565  OG  SER   164      34.981  25.365  36.041  1.00  0.00           O  
ATOM   2566  H   SER   164      33.196  23.585  34.166  1.00  0.00           H  
ATOM   2567  HA  SER   164      34.062  26.073  33.024  1.00  0.00           H  
ATOM   2568  HB2 SER   164      34.103  26.894  35.052  1.00  0.00           H  
ATOM   2569  HB3 SER   164      33.062  25.476  35.369  1.00  0.00           H  
ATOM   2570  HG  SER   164      34.483  25.307  36.859  1.00  0.00           H  
ATOM   2571  N   LEU   165      36.493  26.335  32.923  1.00  0.00           N  
ATOM   2572  CA  LEU   165      37.952  26.478  32.759  1.00  0.00           C  
ATOM   2573  C   LEU   165      38.778  26.474  34.050  1.00  0.00           C  
ATOM   2574  O   LEU   165      40.035  26.608  33.943  1.00  0.00           O  
ATOM   2575  CB  LEU   165      38.128  27.849  32.076  1.00  0.00           C  
ATOM   2576  CG  LEU   165      37.409  27.844  30.696  1.00  0.00           C  
ATOM   2577  CD1 LEU   165      37.265  29.316  30.203  1.00  0.00           C  
ATOM   2578  CD2 LEU   165      38.144  26.973  29.655  1.00  0.00           C  
ATOM   2579  H   LEU   165      35.894  26.883  32.324  1.00  0.00           H  
ATOM   2580  HA  LEU   165      38.397  25.728  32.104  1.00  0.00           H  
ATOM   2581  HB2 LEU   165      37.662  28.615  32.695  1.00  0.00           H  
ATOM   2582  HB3 LEU   165      39.187  28.106  32.034  1.00  0.00           H  
ATOM   2583  HG  LEU   165      36.380  27.555  30.906  1.00  0.00           H  
ATOM   2584 HD11 LEU   165      36.963  29.415  29.160  1.00  0.00           H  
ATOM   2585 HD12 LEU   165      36.500  29.761  30.840  1.00  0.00           H  
ATOM   2586 HD13 LEU   165      38.241  29.777  30.356  1.00  0.00           H  
ATOM   2587 HD21 LEU   165      38.048  25.928  29.950  1.00  0.00           H  
ATOM   2588 HD22 LEU   165      37.709  27.137  28.669  1.00  0.00           H  
ATOM   2589 HD23 LEU   165      39.225  27.109  29.688  1.00  0.00           H  
ATOM   2590  N   VAL   166      38.210  26.273  35.245  1.00  0.00           N  
ATOM   2591  CA  VAL   166      38.983  26.112  36.539  1.00  0.00           C  
ATOM   2592  C   VAL   166      39.957  24.927  36.436  1.00  0.00           C  
ATOM   2593  O   VAL   166      39.587  23.882  35.955  1.00  0.00           O  
ATOM   2594  CB  VAL   166      38.099  25.987  37.780  1.00  0.00           C  
ATOM   2595  CG1 VAL   166      38.871  25.493  39.080  1.00  0.00           C  
ATOM   2596  CG2 VAL   166      37.196  27.218  38.088  1.00  0.00           C  
ATOM   2597  H   VAL   166      37.216  26.358  35.401  1.00  0.00           H  
ATOM   2598  HA  VAL   166      39.577  27.026  36.511  1.00  0.00           H  
ATOM   2599  HB  VAL   166      37.392  25.195  37.534  1.00  0.00           H  
ATOM   2600 HG11 VAL   166      39.256  24.474  39.051  1.00  0.00           H  
ATOM   2601 HG12 VAL   166      39.692  26.201  39.201  1.00  0.00           H  
ATOM   2602 HG13 VAL   166      38.038  25.552  39.780  1.00  0.00           H  
ATOM   2603 HG21 VAL   166      37.711  27.893  38.771  1.00  0.00           H  
ATOM   2604 HG22 VAL   166      36.794  27.703  37.198  1.00  0.00           H  
ATOM   2605 HG23 VAL   166      36.296  26.846  38.578  1.00  0.00           H  
ATOM   2606  N   GLY   167      41.236  25.134  36.749  1.00  0.00           N  
ATOM   2607  CA  GLY   167      42.403  24.390  36.460  1.00  0.00           C  
ATOM   2608  C   GLY   167      43.118  24.672  35.149  1.00  0.00           C  
ATOM   2609  O   GLY   167      44.303  24.241  35.233  1.00  0.00           O  
ATOM   2610  H   GLY   167      41.364  26.029  37.200  1.00  0.00           H  
ATOM   2611  HA2 GLY   167      43.175  24.740  37.145  1.00  0.00           H  
ATOM   2612  HA3 GLY   167      42.123  23.340  36.547  1.00  0.00           H  
ATOM   2613  N   LYS   168      42.606  25.321  34.106  1.00  0.00           N  
ATOM   2614  CA  LYS   168      43.370  25.779  32.923  1.00  0.00           C  
ATOM   2615  C   LYS   168      44.566  26.657  33.362  1.00  0.00           C  
ATOM   2616  O   LYS   168      44.316  27.542  34.210  1.00  0.00           O  
ATOM   2617  CB  LYS   168      42.493  26.554  31.952  1.00  0.00           C  
ATOM   2618  CG  LYS   168      43.195  27.058  30.630  1.00  0.00           C  
ATOM   2619  CD  LYS   168      42.194  27.586  29.643  1.00  0.00           C  
ATOM   2620  CE  LYS   168      42.980  28.017  28.371  1.00  0.00           C  
ATOM   2621  NZ  LYS   168      42.128  28.865  27.562  1.00  0.00           N1+
ATOM   2622  H   LYS   168      41.662  25.651  34.247  1.00  0.00           H  
ATOM   2623  HA  LYS   168      43.796  24.889  32.459  1.00  0.00           H  
ATOM   2624  HB2 LYS   168      41.736  25.874  31.560  1.00  0.00           H  
ATOM   2625  HB3 LYS   168      42.039  27.381  32.496  1.00  0.00           H  
ATOM   2626  HG2 LYS   168      43.962  27.773  30.926  1.00  0.00           H  
ATOM   2627  HG3 LYS   168      43.697  26.198  30.186  1.00  0.00           H  
ATOM   2628  HD2 LYS   168      41.465  26.814  29.395  1.00  0.00           H  
ATOM   2629  HD3 LYS   168      41.642  28.389  30.129  1.00  0.00           H  
ATOM   2630  HE2 LYS   168      43.881  28.561  28.656  1.00  0.00           H  
ATOM   2631  HE3 LYS   168      43.237  27.152  27.760  1.00  0.00           H  
ATOM   2632  HZ1 LYS   168      42.632  29.117  26.723  1.00  0.00           H  
ATOM   2633  HZ2 LYS   168      41.297  28.366  27.280  1.00  0.00           H  
ATOM   2634  HZ3 LYS   168      41.884  29.738  28.006  1.00  0.00           H  
ATOM   2635  N   GLN   169      45.767  26.325  32.938  1.00  0.00           N  
ATOM   2636  CA  GLN   169      46.928  27.242  33.029  1.00  0.00           C  
ATOM   2637  C   GLN   169      46.758  28.410  32.076  1.00  0.00           C  
ATOM   2638  O   GLN   169      46.554  28.238  30.892  1.00  0.00           O  
ATOM   2639  CB  GLN   169      48.238  26.463  32.784  1.00  0.00           C  
ATOM   2640  CG  GLN   169      48.447  25.415  33.890  1.00  0.00           C  
ATOM   2641  CD  GLN   169      49.787  24.757  33.892  1.00  0.00           C  
ATOM   2642  OE1 GLN   169      49.909  23.590  33.546  1.00  0.00           O  
ATOM   2643  NE2 GLN   169      50.828  25.390  34.300  1.00  0.00           N  
ATOM   2644  H   GLN   169      45.908  25.465  32.428  1.00  0.00           H  
ATOM   2645  HA  GLN   169      46.985  27.605  34.055  1.00  0.00           H  
ATOM   2646  HB2 GLN   169      48.131  25.884  31.867  1.00  0.00           H  
ATOM   2647  HB3 GLN   169      49.082  27.130  32.607  1.00  0.00           H  
ATOM   2648  HG2 GLN   169      48.392  25.881  34.874  1.00  0.00           H  
ATOM   2649  HG3 GLN   169      47.668  24.663  33.766  1.00  0.00           H  
ATOM   2650 HE21 GLN   169      50.742  26.338  34.640  1.00  0.00           H  
ATOM   2651 HE22 GLN   169      51.731  24.951  34.195  1.00  0.00           H  
ATOM   2652  N   VAL   170      47.003  29.603  32.549  1.00  0.00           N  
ATOM   2653  CA  VAL   170      46.805  30.855  31.753  1.00  0.00           C  
ATOM   2654  C   VAL   170      48.020  31.791  32.067  1.00  0.00           C  
ATOM   2655  O   VAL   170      48.818  31.608  32.997  1.00  0.00           O  
ATOM   2656  CB  VAL   170      45.489  31.593  32.135  1.00  0.00           C  
ATOM   2657  CG1 VAL   170      44.322  31.111  31.294  1.00  0.00           C  
ATOM   2658  CG2 VAL   170      45.227  31.570  33.666  1.00  0.00           C  
ATOM   2659  H   VAL   170      47.278  29.741  33.511  1.00  0.00           H  
ATOM   2660  HA  VAL   170      46.780  30.551  30.707  1.00  0.00           H  
ATOM   2661  HB  VAL   170      45.698  32.640  31.915  1.00  0.00           H  
ATOM   2662 HG11 VAL   170      43.395  31.613  31.568  1.00  0.00           H  
ATOM   2663 HG12 VAL   170      44.557  31.271  30.242  1.00  0.00           H  
ATOM   2664 HG13 VAL   170      44.134  30.050  31.460  1.00  0.00           H  
ATOM   2665 HG21 VAL   170      45.877  32.232  34.238  1.00  0.00           H  
ATOM   2666 HG22 VAL   170      44.237  32.022  33.720  1.00  0.00           H  
ATOM   2667 HG23 VAL   170      45.173  30.551  34.051  1.00  0.00           H  
ATOM   2668  N   GLU   171      48.265  32.758  31.222  1.00  0.00           N  
ATOM   2669  CA  GLU   171      49.504  33.550  31.101  1.00  0.00           C  
ATOM   2670  C   GLU   171      49.288  34.980  30.546  1.00  0.00           C  
ATOM   2671  O   GLU   171      48.391  35.152  29.690  1.00  0.00           O  
ATOM   2672  CB  GLU   171      50.552  32.754  30.286  1.00  0.00           C  
ATOM   2673  CG  GLU   171      50.302  32.565  28.798  1.00  0.00           C  
ATOM   2674  CD  GLU   171      51.387  31.682  28.160  1.00  0.00           C  
ATOM   2675  OE1 GLU   171      51.172  31.192  27.017  1.00  0.00           O  
ATOM   2676  OE2 GLU   171      52.369  31.310  28.791  1.00  0.00           O1-
ATOM   2677  H   GLU   171      47.602  32.865  30.467  1.00  0.00           H  
ATOM   2678  HA  GLU   171      49.907  33.664  32.108  1.00  0.00           H  
ATOM   2679  HB2 GLU   171      51.478  33.311  30.424  1.00  0.00           H  
ATOM   2680  HB3 GLU   171      50.784  31.787  30.733  1.00  0.00           H  
ATOM   2681  HG2 GLU   171      49.395  31.962  28.755  1.00  0.00           H  
ATOM   2682  HG3 GLU   171      50.192  33.580  28.418  1.00  0.00           H  
ATOM   2683  N   TYR   172      50.019  35.938  31.020  1.00  0.00           N  
ATOM   2684  CA  TYR   172      49.672  37.357  30.893  1.00  0.00           C  
ATOM   2685  C   TYR   172      50.954  38.139  30.925  1.00  0.00           C  
ATOM   2686  O   TYR   172      52.007  37.700  31.469  1.00  0.00           O  
ATOM   2687  CB  TYR   172      48.703  37.885  32.053  1.00  0.00           C  
ATOM   2688  CG  TYR   172      47.329  37.288  32.055  1.00  0.00           C  
ATOM   2689  CD1 TYR   172      47.081  36.136  32.797  1.00  0.00           C  
ATOM   2690  CE1 TYR   172      45.769  35.612  32.787  1.00  0.00           C  
ATOM   2691  CZ  TYR   172      44.721  36.134  32.008  1.00  0.00           C  
ATOM   2692  OH  TYR   172      43.534  35.556  31.960  1.00  0.00           O  
ATOM   2693  CE2 TYR   172      45.020  37.334  31.288  1.00  0.00           C  
ATOM   2694  CD2 TYR   172      46.271  37.993  31.359  1.00  0.00           C  
ATOM   2695  H   TYR   172      50.796  35.807  31.652  1.00  0.00           H  
ATOM   2696  HA  TYR   172      49.184  37.549  29.938  1.00  0.00           H  
ATOM   2697  HB2 TYR   172      49.074  37.647  33.050  1.00  0.00           H  
ATOM   2698  HB3 TYR   172      48.625  38.970  32.118  1.00  0.00           H  
ATOM   2699  HD1 TYR   172      47.861  35.679  33.387  1.00  0.00           H  
ATOM   2700  HE1 TYR   172      45.544  34.660  33.245  1.00  0.00           H  
ATOM   2701  HH  TYR   172      42.973  35.922  31.272  1.00  0.00           H  
ATOM   2702  HE2 TYR   172      44.211  37.798  30.743  1.00  0.00           H  
ATOM   2703  HD2 TYR   172      46.499  38.924  30.861  1.00  0.00           H  
ATOM   2704  N   ALA   173      51.069  39.388  30.395  1.00  0.00           N  
ATOM   2705  CA  ALA   173      52.362  39.980  30.085  1.00  0.00           C  
ATOM   2706  C   ALA   173      53.109  40.698  31.243  1.00  0.00           C  
ATOM   2707  O   ALA   173      52.480  41.392  32.052  1.00  0.00           O  
ATOM   2708  CB  ALA   173      52.295  40.974  28.899  1.00  0.00           C  
ATOM   2709  H   ALA   173      50.234  39.821  30.027  1.00  0.00           H  
ATOM   2710  HA  ALA   173      53.049  39.170  29.838  1.00  0.00           H  
ATOM   2711  HB1 ALA   173      51.493  41.689  29.081  1.00  0.00           H  
ATOM   2712  HB2 ALA   173      53.220  41.530  28.745  1.00  0.00           H  
ATOM   2713  HB3 ALA   173      51.967  40.440  28.007  1.00  0.00           H  
ATOM   2714  N   LYS   174      54.468  40.583  31.253  1.00  0.00           N  
ATOM   2715  CA  LYS   174      55.431  41.317  32.065  1.00  0.00           C  
ATOM   2716  C   LYS   174      55.777  42.688  31.328  1.00  0.00           C  
ATOM   2717  O   LYS   174      55.764  42.824  30.100  1.00  0.00           O  
ATOM   2718  CB  LYS   174      56.772  40.532  32.193  1.00  0.00           C  
ATOM   2719  CG  LYS   174      56.381  39.484  33.260  1.00  0.00           C  
ATOM   2720  CD  LYS   174      57.379  38.250  33.401  1.00  0.00           C  
ATOM   2721  CE  LYS   174      58.895  38.540  33.607  1.00  0.00           C  
ATOM   2722  NZ  LYS   174      59.699  37.301  33.640  1.00  0.00           N1+
ATOM   2723  H   LYS   174      54.757  39.865  30.603  1.00  0.00           H  
ATOM   2724  HA  LYS   174      54.949  41.475  33.030  1.00  0.00           H  
ATOM   2725  HB2 LYS   174      57.012  40.132  31.208  1.00  0.00           H  
ATOM   2726  HB3 LYS   174      57.594  41.189  32.478  1.00  0.00           H  
ATOM   2727  HG2 LYS   174      56.204  39.921  34.242  1.00  0.00           H  
ATOM   2728  HG3 LYS   174      55.417  38.991  33.134  1.00  0.00           H  
ATOM   2729  HD2 LYS   174      56.938  37.676  34.216  1.00  0.00           H  
ATOM   2730  HD3 LYS   174      57.168  37.761  32.450  1.00  0.00           H  
ATOM   2731  HE2 LYS   174      59.191  39.209  32.799  1.00  0.00           H  
ATOM   2732  HE3 LYS   174      59.018  39.073  34.550  1.00  0.00           H  
ATOM   2733  HZ1 LYS   174      59.559  36.800  32.774  1.00  0.00           H  
ATOM   2734  HZ2 LYS   174      60.697  37.409  33.529  1.00  0.00           H  
ATOM   2735  HZ3 LYS   174      59.560  36.731  34.462  1.00  0.00           H  
ATOM   2736  N   GLU   175      56.338  43.543  32.147  1.00  0.00           N  
ATOM   2737  CA  GLU   175      56.871  44.844  31.684  1.00  0.00           C  
ATOM   2738  C   GLU   175      58.084  44.748  30.676  1.00  0.00           C  
ATOM   2739  O   GLU   175      58.373  45.664  29.913  1.00  0.00           O  
ATOM   2740  CB  GLU   175      57.272  45.677  32.961  1.00  0.00           C  
ATOM   2741  CG  GLU   175      57.213  47.195  32.653  1.00  0.00           C  
ATOM   2742  CD  GLU   175      58.479  47.740  31.971  1.00  0.00           C  
ATOM   2743  OE1 GLU   175      59.657  47.476  32.454  1.00  0.00           O  
ATOM   2744  OE2 GLU   175      58.441  48.423  30.985  1.00  0.00           O1-
ATOM   2745  H   GLU   175      56.589  43.188  33.059  1.00  0.00           H  
ATOM   2746  HA  GLU   175      55.920  45.258  31.348  1.00  0.00           H  
ATOM   2747  HB2 GLU   175      56.515  45.623  33.744  1.00  0.00           H  
ATOM   2748  HB3 GLU   175      58.167  45.315  33.469  1.00  0.00           H  
ATOM   2749  HG2 GLU   175      56.334  47.382  32.036  1.00  0.00           H  
ATOM   2750  HG3 GLU   175      57.132  47.799  33.557  1.00  0.00           H  
ATOM   2751  N   ASP   176      58.762  43.671  30.679  1.00  0.00           N  
ATOM   2752  CA  ASP   176      59.901  43.297  29.785  1.00  0.00           C  
ATOM   2753  C   ASP   176      59.499  42.611  28.520  1.00  0.00           C  
ATOM   2754  O   ASP   176      60.272  42.154  27.670  1.00  0.00           O  
ATOM   2755  CB  ASP   176      60.872  42.442  30.648  1.00  0.00           C  
ATOM   2756  CG  ASP   176      61.658  43.165  31.741  1.00  0.00           C  
ATOM   2757  OD1 ASP   176      61.762  42.640  32.862  1.00  0.00           O  
ATOM   2758  OD2 ASP   176      62.186  44.245  31.412  1.00  0.00           O1-
ATOM   2759  H   ASP   176      58.755  43.121  31.525  1.00  0.00           H  
ATOM   2760  HA  ASP   176      60.359  44.218  29.423  1.00  0.00           H  
ATOM   2761  HB2 ASP   176      60.465  41.473  30.936  1.00  0.00           H  
ATOM   2762  HB3 ASP   176      61.597  42.020  29.951  1.00  0.00           H  
ATOM   2763  N   GLY   177      58.119  42.425  28.301  1.00  0.00           N  
ATOM   2764  CA  GLY   177      57.543  41.817  27.095  1.00  0.00           C  
ATOM   2765  C   GLY   177      57.478  40.276  26.928  1.00  0.00           C  
ATOM   2766  O   GLY   177      56.828  39.701  26.102  1.00  0.00           O  
ATOM   2767  H   GLY   177      57.507  42.798  29.014  1.00  0.00           H  
ATOM   2768  HA2 GLY   177      56.541  42.243  27.040  1.00  0.00           H  
ATOM   2769  HA3 GLY   177      58.087  42.042  26.178  1.00  0.00           H  
ATOM   2770  N   SER   178      58.098  39.548  27.862  1.00  0.00           N  
ATOM   2771  CA  SER   178      57.891  38.090  28.210  1.00  0.00           C  
ATOM   2772  C   SER   178      56.590  37.899  29.058  1.00  0.00           C  
ATOM   2773  O   SER   178      55.926  38.867  29.332  1.00  0.00           O  
ATOM   2774  CB  SER   178      59.148  37.569  28.933  1.00  0.00           C  
ATOM   2775  OG  SER   178      59.406  38.383  30.041  1.00  0.00           O  
ATOM   2776  H   SER   178      58.524  40.063  28.620  1.00  0.00           H  
ATOM   2777  HA  SER   178      57.763  37.488  27.310  1.00  0.00           H  
ATOM   2778  HB2 SER   178      59.112  36.502  29.155  1.00  0.00           H  
ATOM   2779  HB3 SER   178      59.973  37.747  28.244  1.00  0.00           H  
ATOM   2780  HG  SER   178      60.349  38.321  30.211  1.00  0.00           H  
ATOM   2781  N   LYS   179      56.238  36.676  29.463  1.00  0.00           N  
ATOM   2782  CA  LYS   179      54.922  36.442  30.237  1.00  0.00           C  
ATOM   2783  C   LYS   179      55.044  35.596  31.508  1.00  0.00           C  
ATOM   2784  O   LYS   179      55.923  34.750  31.714  1.00  0.00           O  
ATOM   2785  CB  LYS   179      53.959  35.893  29.284  1.00  0.00           C  
ATOM   2786  CG  LYS   179      53.593  36.715  27.982  1.00  0.00           C  
ATOM   2787  CD  LYS   179      52.546  35.974  27.130  1.00  0.00           C  
ATOM   2788  CE  LYS   179      52.069  37.011  26.096  1.00  0.00           C  
ATOM   2789  NZ  LYS   179      51.135  36.290  25.254  1.00  0.00           N1+
ATOM   2790  H   LYS   179      56.794  35.879  29.188  1.00  0.00           H  
ATOM   2791  HA  LYS   179      54.555  37.430  30.515  1.00  0.00           H  
ATOM   2792  HB2 LYS   179      54.389  34.951  28.945  1.00  0.00           H  
ATOM   2793  HB3 LYS   179      53.017  35.823  29.828  1.00  0.00           H  
ATOM   2794  HG2 LYS   179      53.154  37.673  28.261  1.00  0.00           H  
ATOM   2795  HG3 LYS   179      54.405  37.044  27.334  1.00  0.00           H  
ATOM   2796  HD2 LYS   179      53.019  35.136  26.618  1.00  0.00           H  
ATOM   2797  HD3 LYS   179      51.788  35.666  27.851  1.00  0.00           H  
ATOM   2798  HE2 LYS   179      51.537  37.890  26.461  1.00  0.00           H  
ATOM   2799  HE3 LYS   179      52.968  37.228  25.519  1.00  0.00           H  
ATOM   2800  HZ1 LYS   179      50.437  35.774  25.769  1.00  0.00           H  
ATOM   2801  HZ2 LYS   179      50.681  36.923  24.612  1.00  0.00           H  
ATOM   2802  HZ3 LYS   179      51.526  35.592  24.637  1.00  0.00           H  
ATOM   2803  N   ARG   180      54.149  35.933  32.406  1.00  0.00           N  
ATOM   2804  CA  ARG   180      54.028  35.376  33.828  1.00  0.00           C  
ATOM   2805  C   ARG   180      52.909  34.312  33.865  1.00  0.00           C  
ATOM   2806  O   ARG   180      51.796  34.569  33.403  1.00  0.00           O  
ATOM   2807  CB  ARG   180      53.868  36.508  34.863  1.00  0.00           C  
ATOM   2808  CG  ARG   180      52.834  37.653  34.629  1.00  0.00           C  
ATOM   2809  CD  ARG   180      52.382  38.341  35.916  1.00  0.00           C  
ATOM   2810  NE  ARG   180      53.425  39.241  36.461  1.00  0.00           N  
ATOM   2811  CZ  ARG   180      53.689  40.467  36.144  1.00  0.00           C  
ATOM   2812  NH1 ARG   180      52.965  41.061  35.226  1.00  0.00           N  
ATOM   2813  NH2 ARG   180      54.702  41.076  36.644  1.00  0.00           N1+
ATOM   2814  H   ARG   180      53.439  36.557  32.050  1.00  0.00           H  
ATOM   2815  HA  ARG   180      54.923  34.770  33.966  1.00  0.00           H  
ATOM   2816  HB2 ARG   180      53.762  36.026  35.835  1.00  0.00           H  
ATOM   2817  HB3 ARG   180      54.814  37.043  34.788  1.00  0.00           H  
ATOM   2818  HG2 ARG   180      53.186  38.425  33.945  1.00  0.00           H  
ATOM   2819  HG3 ARG   180      52.026  37.226  34.035  1.00  0.00           H  
ATOM   2820  HD2 ARG   180      51.512  38.956  35.686  1.00  0.00           H  
ATOM   2821  HD3 ARG   180      52.220  37.533  36.629  1.00  0.00           H  
ATOM   2822  HE  ARG   180      54.188  38.823  36.973  1.00  0.00           H  
ATOM   2823 HH11 ARG   180      52.170  40.545  34.879  1.00  0.00           H  
ATOM   2824 HH12 ARG   180      53.053  42.052  35.053  1.00  0.00           H  
ATOM   2825 HH21 ARG   180      55.383  40.588  37.208  1.00  0.00           H  
ATOM   2826 HH22 ARG   180      54.990  42.024  36.448  1.00  0.00           H  
ATOM   2827  N   THR   181      53.152  33.186  34.411  1.00  0.00           N  
ATOM   2828  CA  THR   181      52.312  31.945  34.309  1.00  0.00           C  
ATOM   2829  C   THR   181      51.439  31.784  35.541  1.00  0.00           C  
ATOM   2830  O   THR   181      51.851  32.096  36.670  1.00  0.00           O  
ATOM   2831  CB  THR   181      53.269  30.786  34.016  1.00  0.00           C  
ATOM   2832  CG2 THR   181      54.060  31.058  32.730  1.00  0.00           C  
ATOM   2833  OG1 THR   181      54.207  30.618  34.987  1.00  0.00           O  
ATOM   2834  H   THR   181      54.011  33.139  34.941  1.00  0.00           H  
ATOM   2835  HA  THR   181      51.674  32.105  33.440  1.00  0.00           H  
ATOM   2836  HB  THR   181      52.685  29.894  33.791  1.00  0.00           H  
ATOM   2837 HG21 THR   181      54.584  30.154  32.420  1.00  0.00           H  
ATOM   2838 HG22 THR   181      53.404  31.295  31.891  1.00  0.00           H  
ATOM   2839 HG23 THR   181      54.828  31.822  32.845  1.00  0.00           H  
ATOM   2840  HG1 THR   181      53.818  30.136  35.721  1.00  0.00           H  
ATOM   2841  N   GLY   182      50.232  31.223  35.405  1.00  0.00           N  
ATOM   2842  CA  GLY   182      49.265  30.973  36.457  1.00  0.00           C  
ATOM   2843  C   GLY   182      48.260  29.853  36.268  1.00  0.00           C  
ATOM   2844  O   GLY   182      48.454  29.066  35.304  1.00  0.00           O  
ATOM   2845  H   GLY   182      49.949  30.853  34.509  1.00  0.00           H  
ATOM   2846  HA2 GLY   182      49.728  30.766  37.421  1.00  0.00           H  
ATOM   2847  HA3 GLY   182      48.618  31.842  36.580  1.00  0.00           H  
ATOM   2848  N   MET   183      47.226  29.862  37.140  1.00  0.00           N  
ATOM   2849  CA  MET   183      46.097  28.955  37.000  1.00  0.00           C  
ATOM   2850  C   MET   183      44.767  29.695  37.141  1.00  0.00           C  
ATOM   2851  O   MET   183      44.540  30.564  37.988  1.00  0.00           O  
ATOM   2852  CB  MET   183      46.351  27.770  38.049  1.00  0.00           C  
ATOM   2853  CG  MET   183      45.420  26.573  37.751  1.00  0.00           C  
ATOM   2854  SD  MET   183      45.060  25.560  39.280  1.00  0.00           S  
ATOM   2855  CE  MET   183      46.473  24.443  39.209  1.00  0.00           C  
ATOM   2856  H   MET   183      47.237  30.549  37.881  1.00  0.00           H  
ATOM   2857  HA  MET   183      46.161  28.457  36.033  1.00  0.00           H  
ATOM   2858  HB2 MET   183      47.405  27.504  37.965  1.00  0.00           H  
ATOM   2859  HB3 MET   183      46.186  28.234  39.022  1.00  0.00           H  
ATOM   2860  HG2 MET   183      44.479  26.988  37.389  1.00  0.00           H  
ATOM   2861  HG3 MET   183      45.835  25.957  36.953  1.00  0.00           H  
ATOM   2862  HE1 MET   183      46.178  23.501  39.672  1.00  0.00           H  
ATOM   2863  HE2 MET   183      46.792  24.065  38.238  1.00  0.00           H  
ATOM   2864  HE3 MET   183      47.342  24.815  39.752  1.00  0.00           H  
ATOM   2865  N   VAL   184      43.790  29.242  36.355  1.00  0.00           N  
ATOM   2866  CA  VAL   184      42.392  29.648  36.706  1.00  0.00           C  
ATOM   2867  C   VAL   184      41.879  28.797  37.867  1.00  0.00           C  
ATOM   2868  O   VAL   184      42.098  27.589  37.935  1.00  0.00           O  
ATOM   2869  CB  VAL   184      41.437  29.352  35.448  1.00  0.00           C  
ATOM   2870  CG1 VAL   184      39.996  29.840  35.778  1.00  0.00           C  
ATOM   2871  CG2 VAL   184      41.915  30.030  34.131  1.00  0.00           C  
ATOM   2872  H   VAL   184      43.944  28.596  35.595  1.00  0.00           H  
ATOM   2873  HA  VAL   184      42.273  30.728  36.802  1.00  0.00           H  
ATOM   2874  HB  VAL   184      41.347  28.282  35.261  1.00  0.00           H  
ATOM   2875 HG11 VAL   184      39.356  29.218  36.405  1.00  0.00           H  
ATOM   2876 HG12 VAL   184      40.136  30.900  35.989  1.00  0.00           H  
ATOM   2877 HG13 VAL   184      39.417  29.833  34.854  1.00  0.00           H  
ATOM   2878 HG21 VAL   184      42.750  29.521  33.649  1.00  0.00           H  
ATOM   2879 HG22 VAL   184      40.992  30.044  33.552  1.00  0.00           H  
ATOM   2880 HG23 VAL   184      42.227  31.030  34.431  1.00  0.00           H  
ATOM   2881  N   ILE   185      41.288  29.480  38.883  1.00  0.00           N  
ATOM   2882  CA  ILE   185      41.032  28.803  40.204  1.00  0.00           C  
ATOM   2883  C   ILE   185      39.612  28.817  40.563  1.00  0.00           C  
ATOM   2884  O   ILE   185      39.183  27.978  41.380  1.00  0.00           O  
ATOM   2885  CB  ILE   185      41.922  29.320  41.341  1.00  0.00           C  
ATOM   2886  CG2 ILE   185      43.333  28.777  41.049  1.00  0.00           C  
ATOM   2887  CG1 ILE   185      42.027  30.860  41.290  1.00  0.00           C  
ATOM   2888  CD1 ILE   185      42.248  31.474  42.623  1.00  0.00           C  
ATOM   2889  H   ILE   185      41.353  30.485  38.801  1.00  0.00           H  
ATOM   2890  HA  ILE   185      41.199  27.731  40.105  1.00  0.00           H  
ATOM   2891  HB  ILE   185      41.569  28.983  42.316  1.00  0.00           H  
ATOM   2892 HG21 ILE   185      43.284  27.734  40.736  1.00  0.00           H  
ATOM   2893 HG22 ILE   185      43.842  29.282  40.227  1.00  0.00           H  
ATOM   2894 HG23 ILE   185      43.972  28.794  41.932  1.00  0.00           H  
ATOM   2895 HG12 ILE   185      42.815  31.255  40.649  1.00  0.00           H  
ATOM   2896 HG13 ILE   185      41.082  31.266  40.931  1.00  0.00           H  
ATOM   2897 HD11 ILE   185      43.046  30.894  43.087  1.00  0.00           H  
ATOM   2898 HD12 ILE   185      42.276  32.564  42.635  1.00  0.00           H  
ATOM   2899 HD13 ILE   185      41.424  31.250  43.299  1.00  0.00           H  
ATOM   2900  N   HIS   186      38.808  29.831  40.128  1.00  0.00           N  
ATOM   2901  CA  HIS   186      37.381  29.833  40.527  1.00  0.00           C  
ATOM   2902  C   HIS   186      36.509  30.587  39.558  1.00  0.00           C  
ATOM   2903  O   HIS   186      36.953  31.659  39.082  1.00  0.00           O  
ATOM   2904  CB  HIS   186      37.280  30.493  41.922  1.00  0.00           C  
ATOM   2905  CG  HIS   186      35.877  30.651  42.463  1.00  0.00           C  
ATOM   2906  ND1 HIS   186      35.048  29.502  42.731  1.00  0.00           N  
ATOM   2907  CE1 HIS   186      33.995  29.987  43.438  1.00  0.00           C  
ATOM   2908  NE2 HIS   186      34.124  31.326  43.536  1.00  0.00           N  
ATOM   2909  CD2 HIS   186      35.293  31.722  43.042  1.00  0.00           C  
ATOM   2910  H   HIS   186      39.124  30.527  39.467  1.00  0.00           H  
ATOM   2911  HA  HIS   186      36.961  28.834  40.644  1.00  0.00           H  
ATOM   2912  HB2 HIS   186      37.782  29.853  42.648  1.00  0.00           H  
ATOM   2913  HB3 HIS   186      37.804  31.448  41.918  1.00  0.00           H  
ATOM   2914  HE1 HIS   186      33.180  29.438  43.888  1.00  0.00           H  
ATOM   2915  HE2 HIS   186      33.608  31.927  44.163  1.00  0.00           H  
ATOM   2916  HD2 HIS   186      35.701  32.716  43.157  1.00  0.00           H  
ATOM   2917  N   GLN   187      35.352  30.016  39.242  1.00  0.00           N  
ATOM   2918  CA  GLN   187      34.335  30.647  38.380  1.00  0.00           C  
ATOM   2919  C   GLN   187      33.421  31.730  39.064  1.00  0.00           C  
ATOM   2920  O   GLN   187      32.915  31.385  40.121  1.00  0.00           O  
ATOM   2921  CB  GLN   187      33.579  29.593  37.619  1.00  0.00           C  
ATOM   2922  CG  GLN   187      32.682  30.210  36.496  1.00  0.00           C  
ATOM   2923  CD  GLN   187      32.020  29.138  35.601  1.00  0.00           C  
ATOM   2924  OE1 GLN   187      32.056  27.969  35.916  1.00  0.00           O  
ATOM   2925  NE2 GLN   187      31.359  29.508  34.567  1.00  0.00           N  
ATOM   2926  H   GLN   187      35.144  29.117  39.651  1.00  0.00           H  
ATOM   2927  HA  GLN   187      34.882  31.197  37.614  1.00  0.00           H  
ATOM   2928  HB2 GLN   187      34.195  28.840  37.127  1.00  0.00           H  
ATOM   2929  HB3 GLN   187      32.834  29.177  38.296  1.00  0.00           H  
ATOM   2930  HG2 GLN   187      31.867  30.706  37.023  1.00  0.00           H  
ATOM   2931  HG3 GLN   187      33.279  30.884  35.882  1.00  0.00           H  
ATOM   2932 HE21 GLN   187      31.526  30.427  34.185  1.00  0.00           H  
ATOM   2933 HE22 GLN   187      31.012  28.824  33.910  1.00  0.00           H  
ATOM   2934  N   VAL   188      33.245  32.917  38.454  1.00  0.00           N  
ATOM   2935  CA  VAL   188      32.179  33.845  38.901  1.00  0.00           C  
ATOM   2936  C   VAL   188      30.924  33.386  38.250  1.00  0.00           C  
ATOM   2937  O   VAL   188      30.594  33.828  37.135  1.00  0.00           O  
ATOM   2938  CB  VAL   188      32.561  35.316  38.642  1.00  0.00           C  
ATOM   2939  CG1 VAL   188      31.430  36.284  38.940  1.00  0.00           C  
ATOM   2940  CG2 VAL   188      33.785  35.703  39.479  1.00  0.00           C  
ATOM   2941  H   VAL   188      33.781  33.130  37.625  1.00  0.00           H  
ATOM   2942  HA  VAL   188      32.021  33.693  39.969  1.00  0.00           H  
ATOM   2943  HB  VAL   188      32.854  35.378  37.594  1.00  0.00           H  
ATOM   2944 HG11 VAL   188      30.502  36.051  38.416  1.00  0.00           H  
ATOM   2945 HG12 VAL   188      31.215  36.168  40.002  1.00  0.00           H  
ATOM   2946 HG13 VAL   188      31.627  37.326  38.687  1.00  0.00           H  
ATOM   2947 HG21 VAL   188      33.643  35.354  40.502  1.00  0.00           H  
ATOM   2948 HG22 VAL   188      34.617  35.197  38.988  1.00  0.00           H  
ATOM   2949 HG23 VAL   188      34.001  36.769  39.410  1.00  0.00           H  
ATOM   2950  N   GLU   189      30.225  32.480  38.815  1.00  0.00           N  
ATOM   2951  CA  GLU   189      29.086  31.764  38.304  1.00  0.00           C  
ATOM   2952  C   GLU   189      27.951  32.753  37.973  1.00  0.00           C  
ATOM   2953  O   GLU   189      27.415  32.693  36.870  1.00  0.00           O  
ATOM   2954  CB  GLU   189      28.630  30.758  39.429  1.00  0.00           C  
ATOM   2955  CG  GLU   189      29.430  29.485  39.361  1.00  0.00           C  
ATOM   2956  CD  GLU   189      29.170  28.574  38.137  1.00  0.00           C  
ATOM   2957  OE1 GLU   189      28.376  28.888  37.246  1.00  0.00           O  
ATOM   2958  OE2 GLU   189      29.329  27.354  38.230  1.00  0.00           O1-
ATOM   2959  H   GLU   189      30.672  32.145  39.657  1.00  0.00           H  
ATOM   2960  HA  GLU   189      29.350  31.244  37.383  1.00  0.00           H  
ATOM   2961  HB2 GLU   189      28.675  31.221  40.415  1.00  0.00           H  
ATOM   2962  HB3 GLU   189      27.569  30.531  39.319  1.00  0.00           H  
ATOM   2963  HG2 GLU   189      30.475  29.794  39.388  1.00  0.00           H  
ATOM   2964  HG3 GLU   189      29.240  28.900  40.261  1.00  0.00           H  
ATOM   2965  N   ALA   190      27.664  33.779  38.728  1.00  0.00           N  
ATOM   2966  CA  ALA   190      26.903  35.012  38.417  1.00  0.00           C  
ATOM   2967  C   ALA   190      27.271  35.815  37.088  1.00  0.00           C  
ATOM   2968  O   ALA   190      26.439  36.490  36.529  1.00  0.00           O  
ATOM   2969  CB  ALA   190      26.945  36.019  39.660  1.00  0.00           C  
ATOM   2970  H   ALA   190      28.118  33.899  39.622  1.00  0.00           H  
ATOM   2971  HA  ALA   190      25.881  34.648  38.314  1.00  0.00           H  
ATOM   2972  HB1 ALA   190      27.872  36.587  39.743  1.00  0.00           H  
ATOM   2973  HB2 ALA   190      26.133  36.744  39.597  1.00  0.00           H  
ATOM   2974  HB3 ALA   190      26.813  35.540  40.630  1.00  0.00           H  
ATOM   2975  N   LYS   191      28.494  35.579  36.588  1.00  0.00           N  
ATOM   2976  CA  LYS   191      29.001  36.154  35.380  1.00  0.00           C  
ATOM   2977  C   LYS   191      29.889  35.184  34.660  1.00  0.00           C  
ATOM   2978  O   LYS   191      31.118  35.339  34.674  1.00  0.00           O  
ATOM   2979  CB  LYS   191      29.638  37.523  35.753  1.00  0.00           C  
ATOM   2980  CG  LYS   191      29.748  38.365  34.427  1.00  0.00           C  
ATOM   2981  CD  LYS   191      30.510  39.596  34.844  1.00  0.00           C  
ATOM   2982  CE  LYS   191      31.059  40.293  33.619  1.00  0.00           C  
ATOM   2983  NZ  LYS   191      29.899  40.867  32.846  1.00  0.00           N1+
ATOM   2984  H   LYS   191      29.041  34.827  36.980  1.00  0.00           H  
ATOM   2985  HA  LYS   191      28.221  36.367  34.649  1.00  0.00           H  
ATOM   2986  HB2 LYS   191      28.926  38.104  36.339  1.00  0.00           H  
ATOM   2987  HB3 LYS   191      30.584  37.287  36.241  1.00  0.00           H  
ATOM   2988  HG2 LYS   191      30.317  37.796  33.692  1.00  0.00           H  
ATOM   2989  HG3 LYS   191      28.736  38.625  34.118  1.00  0.00           H  
ATOM   2990  HD2 LYS   191      29.991  40.379  35.399  1.00  0.00           H  
ATOM   2991  HD3 LYS   191      31.412  39.234  35.338  1.00  0.00           H  
ATOM   2992  HE2 LYS   191      31.734  41.107  33.885  1.00  0.00           H  
ATOM   2993  HE3 LYS   191      31.508  39.542  32.969  1.00  0.00           H  
ATOM   2994  HZ1 LYS   191      29.105  41.236  33.348  1.00  0.00           H  
ATOM   2995  HZ2 LYS   191      30.196  41.467  32.089  1.00  0.00           H  
ATOM   2996  HZ3 LYS   191      29.438  40.100  32.377  1.00  0.00           H  
ATOM   2997  N   PRO   192      29.353  34.056  34.114  1.00  0.00           N  
ATOM   2998  CA  PRO   192      30.066  32.783  34.100  1.00  0.00           C  
ATOM   2999  C   PRO   192      31.350  32.806  33.274  1.00  0.00           C  
ATOM   3000  O   PRO   192      32.134  31.867  33.283  1.00  0.00           O  
ATOM   3001  CD  PRO   192      27.885  33.797  33.850  1.00  0.00           C  
ATOM   3002  CG  PRO   192      27.867  32.532  33.066  1.00  0.00           C  
ATOM   3003  CB  PRO   192      29.102  31.716  33.487  1.00  0.00           C  
ATOM   3004  HD2 PRO   192      27.390  34.668  33.421  1.00  0.00           H  
ATOM   3005  HD3 PRO   192      27.371  33.658  34.801  1.00  0.00           H  
ATOM   3006  HG2 PRO   192      28.055  32.814  32.030  1.00  0.00           H  
ATOM   3007  HG3 PRO   192      26.879  32.080  33.156  1.00  0.00           H  
ATOM   3008  HB2 PRO   192      29.531  31.206  32.624  1.00  0.00           H  
ATOM   3009  HB3 PRO   192      28.826  30.945  34.207  1.00  0.00           H  
ATOM   3010  HA  PRO   192      30.299  32.420  35.100  1.00  0.00           H  
ATOM   3011  N   SER   193      31.562  33.759  32.314  1.00  0.00           N  
ATOM   3012  CA  SER   193      32.843  33.988  31.595  1.00  0.00           C  
ATOM   3013  C   SER   193      33.990  34.451  32.498  1.00  0.00           C  
ATOM   3014  O   SER   193      35.123  34.154  32.172  1.00  0.00           O  
ATOM   3015  CB  SER   193      32.642  35.028  30.593  1.00  0.00           C  
ATOM   3016  OG  SER   193      32.316  36.284  31.242  1.00  0.00           O  
ATOM   3017  H   SER   193      30.845  34.458  32.189  1.00  0.00           H  
ATOM   3018  HA  SER   193      33.176  33.084  31.085  1.00  0.00           H  
ATOM   3019  HB2 SER   193      33.547  35.272  30.037  1.00  0.00           H  
ATOM   3020  HB3 SER   193      31.779  34.801  29.967  1.00  0.00           H  
ATOM   3021  HG  SER   193      33.039  36.916  31.240  1.00  0.00           H  
ATOM   3022  N   VAL   194      33.750  35.110  33.620  1.00  0.00           N  
ATOM   3023  CA  VAL   194      34.742  35.542  34.511  1.00  0.00           C  
ATOM   3024  C   VAL   194      35.199  34.541  35.589  1.00  0.00           C  
ATOM   3025  O   VAL   194      34.400  33.798  36.151  1.00  0.00           O  
ATOM   3026  CB  VAL   194      34.092  36.848  35.139  1.00  0.00           C  
ATOM   3027  CG1 VAL   194      35.077  37.483  36.173  1.00  0.00           C  
ATOM   3028  CG2 VAL   194      33.728  37.850  34.025  1.00  0.00           C  
ATOM   3029  H   VAL   194      32.781  35.236  33.877  1.00  0.00           H  
ATOM   3030  HA  VAL   194      35.690  35.760  34.020  1.00  0.00           H  
ATOM   3031  HB  VAL   194      33.230  36.613  35.763  1.00  0.00           H  
ATOM   3032 HG11 VAL   194      34.710  38.477  36.429  1.00  0.00           H  
ATOM   3033 HG12 VAL   194      35.151  36.966  37.130  1.00  0.00           H  
ATOM   3034 HG13 VAL   194      36.061  37.609  35.723  1.00  0.00           H  
ATOM   3035 HG21 VAL   194      34.462  37.790  33.222  1.00  0.00           H  
ATOM   3036 HG22 VAL   194      32.716  37.552  33.753  1.00  0.00           H  
ATOM   3037 HG23 VAL   194      33.800  38.828  34.502  1.00  0.00           H  
ATOM   3038  N   TYR   195      36.527  34.620  35.926  1.00  0.00           N  
ATOM   3039  CA  TYR   195      37.162  33.703  36.928  1.00  0.00           C  
ATOM   3040  C   TYR   195      38.218  34.519  37.768  1.00  0.00           C  
ATOM   3041  O   TYR   195      38.778  35.516  37.459  1.00  0.00           O  
ATOM   3042  CB  TYR   195      38.011  32.572  36.256  1.00  0.00           C  
ATOM   3043  CG  TYR   195      37.103  31.603  35.452  1.00  0.00           C  
ATOM   3044  CD1 TYR   195      36.578  32.013  34.215  1.00  0.00           C  
ATOM   3045  CE1 TYR   195      35.755  31.226  33.460  1.00  0.00           C  
ATOM   3046  CZ  TYR   195      35.521  29.821  33.841  1.00  0.00           C  
ATOM   3047  OH  TYR   195      34.925  28.936  33.014  1.00  0.00           O  
ATOM   3048  CE2 TYR   195      36.012  29.443  35.077  1.00  0.00           C  
ATOM   3049  CD2 TYR   195      36.750  30.320  35.906  1.00  0.00           C  
ATOM   3050  H   TYR   195      37.098  35.275  35.411  1.00  0.00           H  
ATOM   3051  HA  TYR   195      36.395  33.175  37.494  1.00  0.00           H  
ATOM   3052  HB2 TYR   195      38.748  32.980  35.564  1.00  0.00           H  
ATOM   3053  HB3 TYR   195      38.505  32.045  37.072  1.00  0.00           H  
ATOM   3054  HD1 TYR   195      36.828  33.010  33.884  1.00  0.00           H  
ATOM   3055  HE1 TYR   195      35.397  31.646  32.531  1.00  0.00           H  
ATOM   3056  HH  TYR   195      34.584  29.346  32.215  1.00  0.00           H  
ATOM   3057  HE2 TYR   195      35.794  28.441  35.416  1.00  0.00           H  
ATOM   3058  HD2 TYR   195      37.164  29.925  36.822  1.00  0.00           H  
ATOM   3059  N   PHE   196      38.469  33.967  38.964  1.00  0.00           N  
ATOM   3060  CA  PHE   196      39.732  34.331  39.692  1.00  0.00           C  
ATOM   3061  C   PHE   196      40.934  33.686  39.093  1.00  0.00           C  
ATOM   3062  O   PHE   196      40.938  32.504  38.709  1.00  0.00           O  
ATOM   3063  CB  PHE   196      39.515  33.943  41.166  1.00  0.00           C  
ATOM   3064  CG  PHE   196      38.424  34.489  42.020  1.00  0.00           C  
ATOM   3065  CD1 PHE   196      38.298  34.052  43.380  1.00  0.00           C  
ATOM   3066  CE1 PHE   196      37.263  34.496  44.333  1.00  0.00           C  
ATOM   3067  CZ  PHE   196      36.325  35.400  43.803  1.00  0.00           C  
ATOM   3068  CE2 PHE   196      36.461  35.905  42.495  1.00  0.00           C  
ATOM   3069  CD2 PHE   196      37.461  35.469  41.608  1.00  0.00           C  
ATOM   3070  H   PHE   196      37.966  33.132  39.227  1.00  0.00           H  
ATOM   3071  HA  PHE   196      39.890  35.409  39.686  1.00  0.00           H  
ATOM   3072  HB2 PHE   196      39.407  32.858  41.176  1.00  0.00           H  
ATOM   3073  HB3 PHE   196      40.447  34.209  41.665  1.00  0.00           H  
ATOM   3074  HD1 PHE   196      38.952  33.269  43.735  1.00  0.00           H  
ATOM   3075  HE1 PHE   196      37.228  34.146  45.354  1.00  0.00           H  
ATOM   3076  HZ  PHE   196      35.537  35.756  44.450  1.00  0.00           H  
ATOM   3077  HE2 PHE   196      35.821  36.676  42.091  1.00  0.00           H  
ATOM   3078  HD2 PHE   196      37.442  35.878  40.609  1.00  0.00           H  
ATOM   3079  N   ILE   197      42.053  34.406  38.984  1.00  0.00           N  
ATOM   3080  CA  ILE   197      43.374  33.987  38.442  1.00  0.00           C  
ATOM   3081  C   ILE   197      44.402  34.167  39.542  1.00  0.00           C  
ATOM   3082  O   ILE   197      44.380  35.158  40.261  1.00  0.00           O  
ATOM   3083  CB  ILE   197      43.708  34.718  37.106  1.00  0.00           C  
ATOM   3084  CG2 ILE   197      45.230  34.813  36.911  1.00  0.00           C  
ATOM   3085  CG1 ILE   197      43.131  33.956  35.904  1.00  0.00           C  
ATOM   3086  CD1 ILE   197      41.603  34.019  35.804  1.00  0.00           C  
ATOM   3087  H   ILE   197      41.974  35.406  39.098  1.00  0.00           H  
ATOM   3088  HA  ILE   197      43.278  32.953  38.112  1.00  0.00           H  
ATOM   3089  HB  ILE   197      43.375  35.754  37.175  1.00  0.00           H  
ATOM   3090 HG21 ILE   197      45.668  35.384  37.730  1.00  0.00           H  
ATOM   3091 HG22 ILE   197      45.640  33.808  36.810  1.00  0.00           H  
ATOM   3092 HG23 ILE   197      45.472  35.371  36.006  1.00  0.00           H  
ATOM   3093 HG12 ILE   197      43.509  34.356  34.963  1.00  0.00           H  
ATOM   3094 HG13 ILE   197      43.400  32.900  35.922  1.00  0.00           H  
ATOM   3095 HD11 ILE   197      41.154  33.884  34.820  1.00  0.00           H  
ATOM   3096 HD12 ILE   197      41.312  33.196  36.457  1.00  0.00           H  
ATOM   3097 HD13 ILE   197      41.212  34.950  36.215  1.00  0.00           H  
ATOM   3098  N   LYS   198      45.235  33.152  39.716  1.00  0.00           N  
ATOM   3099  CA  LYS   198      46.293  33.033  40.675  1.00  0.00           C  
ATOM   3100  C   LYS   198      47.570  32.563  39.911  1.00  0.00           C  
ATOM   3101  O   LYS   198      47.642  31.474  39.332  1.00  0.00           O  
ATOM   3102  CB  LYS   198      45.971  31.908  41.679  1.00  0.00           C  
ATOM   3103  CG  LYS   198      47.122  31.493  42.633  1.00  0.00           C  
ATOM   3104  CD  LYS   198      47.340  32.423  43.842  1.00  0.00           C  
ATOM   3105  CE  LYS   198      48.335  32.020  44.924  1.00  0.00           C  
ATOM   3106  NZ  LYS   198      49.752  31.835  44.426  1.00  0.00           N1+
ATOM   3107  H   LYS   198      45.020  32.299  39.222  1.00  0.00           H  
ATOM   3108  HA  LYS   198      46.511  33.954  41.217  1.00  0.00           H  
ATOM   3109  HB2 LYS   198      45.183  32.178  42.384  1.00  0.00           H  
ATOM   3110  HB3 LYS   198      45.626  31.007  41.171  1.00  0.00           H  
ATOM   3111  HG2 LYS   198      46.859  30.526  43.060  1.00  0.00           H  
ATOM   3112  HG3 LYS   198      48.083  31.402  42.123  1.00  0.00           H  
ATOM   3113  HD2 LYS   198      47.579  33.416  43.461  1.00  0.00           H  
ATOM   3114  HD3 LYS   198      46.393  32.503  44.374  1.00  0.00           H  
ATOM   3115  HE2 LYS   198      48.217  32.700  45.767  1.00  0.00           H  
ATOM   3116  HE3 LYS   198      48.136  30.990  45.219  1.00  0.00           H  
ATOM   3117  HZ1 LYS   198      50.101  32.688  44.013  1.00  0.00           H  
ATOM   3118  HZ2 LYS   198      50.416  31.509  45.113  1.00  0.00           H  
ATOM   3119  HZ3 LYS   198      49.753  31.116  43.717  1.00  0.00           H  
ATOM   3120  N   PHE   199      48.535  33.522  39.935  1.00  0.00           N  
ATOM   3121  CA  PHE   199      49.883  33.253  39.392  1.00  0.00           C  
ATOM   3122  C   PHE   199      50.710  32.234  40.250  1.00  0.00           C  
ATOM   3123  O   PHE   199      50.534  32.120  41.500  1.00  0.00           O  
ATOM   3124  CB  PHE   199      50.648  34.583  39.190  1.00  0.00           C  
ATOM   3125  CG  PHE   199      50.011  35.551  38.217  1.00  0.00           C  
ATOM   3126  CD1 PHE   199      50.611  35.612  36.921  1.00  0.00           C  
ATOM   3127  CE1 PHE   199      49.976  36.254  35.858  1.00  0.00           C  
ATOM   3128  CZ  PHE   199      48.826  37.045  36.083  1.00  0.00           C  
ATOM   3129  CE2 PHE   199      48.247  37.047  37.389  1.00  0.00           C  
ATOM   3130  CD2 PHE   199      48.793  36.202  38.428  1.00  0.00           C  
ATOM   3131  H   PHE   199      48.360  34.441  40.316  1.00  0.00           H  
ATOM   3132  HA  PHE   199      49.670  32.838  38.407  1.00  0.00           H  
ATOM   3133  HB2 PHE   199      50.832  35.087  40.138  1.00  0.00           H  
ATOM   3134  HB3 PHE   199      51.675  34.393  38.878  1.00  0.00           H  
ATOM   3135  HD1 PHE   199      51.423  34.915  36.775  1.00  0.00           H  
ATOM   3136  HE1 PHE   199      50.372  36.095  34.866  1.00  0.00           H  
ATOM   3137  HZ  PHE   199      48.366  37.672  35.332  1.00  0.00           H  
ATOM   3138  HE2 PHE   199      47.323  37.569  37.590  1.00  0.00           H  
ATOM   3139  HD2 PHE   199      48.232  36.127  39.348  1.00  0.00           H  
ATOM   3140  N   ASP   200      51.498  31.395  39.575  1.00  0.00           N  
ATOM   3141  CA  ASP   200      52.340  30.370  40.308  1.00  0.00           C  
ATOM   3142  C   ASP   200      53.228  30.944  41.367  1.00  0.00           C  
ATOM   3143  O   ASP   200      53.449  30.362  42.423  1.00  0.00           O  
ATOM   3144  CB  ASP   200      53.260  29.624  39.324  1.00  0.00           C  
ATOM   3145  CG  ASP   200      52.493  28.975  38.202  1.00  0.00           C  
ATOM   3146  OD1 ASP   200      51.368  28.440  38.407  1.00  0.00           O  
ATOM   3147  OD2 ASP   200      53.070  28.948  37.079  1.00  0.00           O1-
ATOM   3148  H   ASP   200      51.745  31.579  38.613  1.00  0.00           H  
ATOM   3149  HA  ASP   200      51.662  29.674  40.803  1.00  0.00           H  
ATOM   3150  HB2 ASP   200      54.001  30.322  38.934  1.00  0.00           H  
ATOM   3151  HB3 ASP   200      53.804  28.834  39.842  1.00  0.00           H  
ATOM   3152  N   ASP   201      53.674  32.234  41.196  1.00  0.00           N  
ATOM   3153  CA  ASP   201      54.517  33.003  42.064  1.00  0.00           C  
ATOM   3154  C   ASP   201      53.809  34.011  42.967  1.00  0.00           C  
ATOM   3155  O   ASP   201      54.199  34.135  44.139  1.00  0.00           O  
ATOM   3156  CB  ASP   201      55.699  33.677  41.238  1.00  0.00           C  
ATOM   3157  CG  ASP   201      55.249  34.711  40.174  1.00  0.00           C  
ATOM   3158  OD1 ASP   201      56.154  35.401  39.645  1.00  0.00           O  
ATOM   3159  OD2 ASP   201      54.074  34.824  39.719  1.00  0.00           O1-
ATOM   3160  H   ASP   201      53.442  32.669  40.315  1.00  0.00           H  
ATOM   3161  HA  ASP   201      54.915  32.316  42.810  1.00  0.00           H  
ATOM   3162  HB2 ASP   201      56.290  34.259  41.945  1.00  0.00           H  
ATOM   3163  HB3 ASP   201      56.207  32.806  40.824  1.00  0.00           H  
ATOM   3164  N   ASP   202      52.796  34.786  42.534  1.00  0.00           N  
ATOM   3165  CA  ASP   202      52.252  35.906  43.278  1.00  0.00           C  
ATOM   3166  C   ASP   202      51.155  35.375  44.209  1.00  0.00           C  
ATOM   3167  O   ASP   202      50.432  34.471  43.848  1.00  0.00           O  
ATOM   3168  CB  ASP   202      51.722  36.983  42.315  1.00  0.00           C  
ATOM   3169  CG  ASP   202      51.352  38.297  43.031  1.00  0.00           C  
ATOM   3170  OD1 ASP   202      51.241  38.481  44.257  1.00  0.00           O  
ATOM   3171  OD2 ASP   202      51.092  39.298  42.342  1.00  0.00           O1-
ATOM   3172  H   ASP   202      52.559  34.741  41.553  1.00  0.00           H  
ATOM   3173  HA  ASP   202      53.092  36.239  43.888  1.00  0.00           H  
ATOM   3174  HB2 ASP   202      52.437  37.153  41.510  1.00  0.00           H  
ATOM   3175  HB3 ASP   202      50.769  36.601  41.947  1.00  0.00           H  
ATOM   3176  N   PHE   203      50.942  36.025  45.347  1.00  0.00           N  
ATOM   3177  CA  PHE   203      49.897  35.764  46.381  1.00  0.00           C  
ATOM   3178  C   PHE   203      48.614  36.527  46.111  1.00  0.00           C  
ATOM   3179  O   PHE   203      47.520  36.076  46.460  1.00  0.00           O  
ATOM   3180  CB  PHE   203      50.365  36.059  47.823  1.00  0.00           C  
ATOM   3181  CG  PHE   203      51.178  37.330  47.946  1.00  0.00           C  
ATOM   3182  CD1 PHE   203      50.644  38.438  48.720  1.00  0.00           C  
ATOM   3183  CE1 PHE   203      51.495  39.540  49.020  1.00  0.00           C  
ATOM   3184  CZ  PHE   203      52.762  39.557  48.402  1.00  0.00           C  
ATOM   3185  CE2 PHE   203      53.312  38.502  47.658  1.00  0.00           C  
ATOM   3186  CD2 PHE   203      52.499  37.410  47.430  1.00  0.00           C  
ATOM   3187  H   PHE   203      51.391  36.926  45.433  1.00  0.00           H  
ATOM   3188  HA  PHE   203      49.570  34.725  46.419  1.00  0.00           H  
ATOM   3189  HB2 PHE   203      49.521  36.175  48.503  1.00  0.00           H  
ATOM   3190  HB3 PHE   203      50.930  35.168  48.096  1.00  0.00           H  
ATOM   3191  HD1 PHE   203      49.639  38.370  49.107  1.00  0.00           H  
ATOM   3192  HE1 PHE   203      51.119  40.410  49.537  1.00  0.00           H  
ATOM   3193  HZ  PHE   203      53.353  40.424  48.662  1.00  0.00           H  
ATOM   3194  HE2 PHE   203      54.355  38.476  47.376  1.00  0.00           H  
ATOM   3195  HD2 PHE   203      52.989  36.597  46.915  1.00  0.00           H  
ATOM   3196  N   HIS   204      48.672  37.559  45.261  1.00  0.00           N  
ATOM   3197  CA  HIS   204      47.432  38.280  44.958  1.00  0.00           C  
ATOM   3198  C   HIS   204      46.640  37.429  43.954  1.00  0.00           C  
ATOM   3199  O   HIS   204      47.136  36.832  42.990  1.00  0.00           O  
ATOM   3200  CB  HIS   204      47.787  39.643  44.341  1.00  0.00           C  
ATOM   3201  CG  HIS   204      48.567  40.587  45.192  1.00  0.00           C  
ATOM   3202  ND1 HIS   204      49.907  40.480  45.541  1.00  0.00           N1+
ATOM   3203  CE1 HIS   204      50.296  41.490  46.347  1.00  0.00           C  
ATOM   3204  NE2 HIS   204      49.195  42.292  46.542  1.00  0.00           N  
ATOM   3205  CD2 HIS   204      48.135  41.721  45.912  1.00  0.00           C  
ATOM   3206  H   HIS   204      49.513  37.833  44.773  1.00  0.00           H  
ATOM   3207  HA  HIS   204      46.910  38.470  45.895  1.00  0.00           H  
ATOM   3208  HB2 HIS   204      48.410  39.516  43.456  1.00  0.00           H  
ATOM   3209  HB3 HIS   204      46.849  40.121  44.057  1.00  0.00           H  
ATOM   3210  HD1 HIS   204      50.597  39.938  45.040  1.00  0.00           H  
ATOM   3211  HE1 HIS   204      51.311  41.628  46.691  1.00  0.00           H  
ATOM   3212  HE2 HIS   204      49.010  42.928  47.305  1.00  0.00           H  
ATOM   3213  HD2 HIS   204      47.244  42.317  45.779  1.00  0.00           H  
ATOM   3214  N   ILE   205      45.362  37.307  44.198  1.00  0.00           N  
ATOM   3215  CA  ILE   205      44.345  36.879  43.273  1.00  0.00           C  
ATOM   3216  C   ILE   205      44.032  38.058  42.305  1.00  0.00           C  
ATOM   3217  O   ILE   205      43.975  39.233  42.725  1.00  0.00           O  
ATOM   3218  CB  ILE   205      43.183  36.385  44.133  1.00  0.00           C  
ATOM   3219  CG2 ILE   205      42.068  35.908  43.112  1.00  0.00           C  
ATOM   3220  CG1 ILE   205      43.552  35.265  45.156  1.00  0.00           C  
ATOM   3221  CD1 ILE   205      42.417  34.911  46.154  1.00  0.00           C  
ATOM   3222  H   ILE   205      44.942  37.766  44.994  1.00  0.00           H  
ATOM   3223  HA  ILE   205      44.710  36.059  42.653  1.00  0.00           H  
ATOM   3224  HB  ILE   205      42.801  37.200  44.748  1.00  0.00           H  
ATOM   3225 HG21 ILE   205      42.406  35.078  42.492  1.00  0.00           H  
ATOM   3226 HG22 ILE   205      41.165  35.691  43.683  1.00  0.00           H  
ATOM   3227 HG23 ILE   205      41.881  36.740  42.434  1.00  0.00           H  
ATOM   3228 HG12 ILE   205      43.853  34.400  44.566  1.00  0.00           H  
ATOM   3229 HG13 ILE   205      44.414  35.608  45.729  1.00  0.00           H  
ATOM   3230 HD11 ILE   205      42.703  33.925  46.518  1.00  0.00           H  
ATOM   3231 HD12 ILE   205      42.540  35.705  46.891  1.00  0.00           H  
ATOM   3232 HD13 ILE   205      41.443  34.929  45.664  1.00  0.00           H  
ATOM   3233  N   TYR   206      43.852  37.779  41.012  1.00  0.00           N  
ATOM   3234  CA  TYR   206      43.499  38.704  39.937  1.00  0.00           C  
ATOM   3235  C   TYR   206      42.178  38.286  39.294  1.00  0.00           C  
ATOM   3236  O   TYR   206      41.763  37.138  39.401  1.00  0.00           O  
ATOM   3237  CB  TYR   206      44.728  38.729  38.999  1.00  0.00           C  
ATOM   3238  CG  TYR   206      46.031  39.260  39.548  1.00  0.00           C  
ATOM   3239  CD1 TYR   206      46.920  38.506  40.321  1.00  0.00           C  
ATOM   3240  CE1 TYR   206      48.106  39.068  40.906  1.00  0.00           C  
ATOM   3241  CZ  TYR   206      48.417  40.445  40.776  1.00  0.00           C  
ATOM   3242  OH  TYR   206      49.421  41.012  41.479  1.00  0.00           O  
ATOM   3243  CE2 TYR   206      47.508  41.189  39.945  1.00  0.00           C  
ATOM   3244  CD2 TYR   206      46.330  40.660  39.399  1.00  0.00           C  
ATOM   3245  H   TYR   206      43.979  36.804  40.780  1.00  0.00           H  
ATOM   3246  HA  TYR   206      43.402  39.676  40.420  1.00  0.00           H  
ATOM   3247  HB2 TYR   206      44.917  37.677  38.789  1.00  0.00           H  
ATOM   3248  HB3 TYR   206      44.416  39.161  38.048  1.00  0.00           H  
ATOM   3249  HD1 TYR   206      46.775  37.436  40.353  1.00  0.00           H  
ATOM   3250  HE1 TYR   206      48.755  38.385  41.434  1.00  0.00           H  
ATOM   3251  HH  TYR   206      50.001  40.373  41.899  1.00  0.00           H  
ATOM   3252  HE2 TYR   206      47.804  42.201  39.712  1.00  0.00           H  
ATOM   3253  HD2 TYR   206      45.663  41.309  38.851  1.00  0.00           H  
ATOM   3254  N   VAL   207      41.615  39.096  38.416  1.00  0.00           N  
ATOM   3255  CA  VAL   207      40.295  38.692  37.746  1.00  0.00           C  
ATOM   3256  C   VAL   207      40.273  38.966  36.301  1.00  0.00           C  
ATOM   3257  O   VAL   207      40.641  40.137  35.950  1.00  0.00           O  
ATOM   3258  CB  VAL   207      39.084  39.391  38.511  1.00  0.00           C  
ATOM   3259  CG1 VAL   207      37.787  38.992  37.923  1.00  0.00           C  
ATOM   3260  CG2 VAL   207      39.204  39.044  39.960  1.00  0.00           C  
ATOM   3261  H   VAL   207      41.924  40.045  38.263  1.00  0.00           H  
ATOM   3262  HA  VAL   207      40.061  37.635  37.874  1.00  0.00           H  
ATOM   3263  HB  VAL   207      39.233  40.471  38.522  1.00  0.00           H  
ATOM   3264 HG11 VAL   207      37.694  38.968  36.838  1.00  0.00           H  
ATOM   3265 HG12 VAL   207      37.569  37.997  38.311  1.00  0.00           H  
ATOM   3266 HG13 VAL   207      36.952  39.628  38.216  1.00  0.00           H  
ATOM   3267 HG21 VAL   207      39.192  37.957  40.035  1.00  0.00           H  
ATOM   3268 HG22 VAL   207      40.169  39.418  40.303  1.00  0.00           H  
ATOM   3269 HG23 VAL   207      38.371  39.493  40.501  1.00  0.00           H  
ATOM   3270  N   TYR   208      39.921  38.016  35.435  1.00  0.00           N  
ATOM   3271  CA  TYR   208      40.017  38.204  33.940  1.00  0.00           C  
ATOM   3272  C   TYR   208      38.906  37.423  33.195  1.00  0.00           C  
ATOM   3273  O   TYR   208      38.653  36.221  33.403  1.00  0.00           O  
ATOM   3274  CB  TYR   208      41.478  37.826  33.456  1.00  0.00           C  
ATOM   3275  CG  TYR   208      42.695  38.574  34.050  1.00  0.00           C  
ATOM   3276  CD1 TYR   208      43.261  39.706  33.386  1.00  0.00           C  
ATOM   3277  CE1 TYR   208      44.496  40.178  33.782  1.00  0.00           C  
ATOM   3278  CZ  TYR   208      45.209  39.665  34.857  1.00  0.00           C  
ATOM   3279  OH  TYR   208      46.442  40.147  35.258  1.00  0.00           O  
ATOM   3280  CE2 TYR   208      44.774  38.470  35.392  1.00  0.00           C  
ATOM   3281  CD2 TYR   208      43.497  37.915  35.044  1.00  0.00           C  
ATOM   3282  H   TYR   208      39.588  37.157  35.848  1.00  0.00           H  
ATOM   3283  HA  TYR   208      39.872  39.275  33.800  1.00  0.00           H  
ATOM   3284  HB2 TYR   208      41.694  36.776  33.651  1.00  0.00           H  
ATOM   3285  HB3 TYR   208      41.564  37.912  32.372  1.00  0.00           H  
ATOM   3286  HD1 TYR   208      42.793  40.316  32.627  1.00  0.00           H  
ATOM   3287  HE1 TYR   208      44.955  41.045  33.332  1.00  0.00           H  
ATOM   3288  HH  TYR   208      47.022  40.408  34.539  1.00  0.00           H  
ATOM   3289  HE2 TYR   208      45.364  38.005  36.169  1.00  0.00           H  
ATOM   3290  HD2 TYR   208      43.220  36.922  35.367  1.00  0.00           H  
ATOM   3291  N   ASP   209      38.201  38.062  32.283  1.00  0.00           N  
ATOM   3292  CA  ASP   209      37.304  37.400  31.316  1.00  0.00           C  
ATOM   3293  C   ASP   209      38.009  36.380  30.444  1.00  0.00           C  
ATOM   3294  O   ASP   209      39.047  36.765  29.792  1.00  0.00           O  
ATOM   3295  CB  ASP   209      36.538  38.482  30.595  1.00  0.00           C  
ATOM   3296  CG  ASP   209      35.407  37.936  29.700  1.00  0.00           C  
ATOM   3297  OD1 ASP   209      35.639  37.213  28.726  1.00  0.00           O  
ATOM   3298  OD2 ASP   209      34.234  38.293  29.970  1.00  0.00           O1-
ATOM   3299  H   ASP   209      38.336  39.057  32.174  1.00  0.00           H  
ATOM   3300  HA  ASP   209      36.519  36.823  31.807  1.00  0.00           H  
ATOM   3301  HB2 ASP   209      36.064  39.151  31.314  1.00  0.00           H  
ATOM   3302  HB3 ASP   209      37.280  38.995  29.982  1.00  0.00           H  
ATOM   3303  N   LEU   210      37.479  35.119  30.302  1.00  0.00           N  
ATOM   3304  CA  LEU   210      38.159  34.032  29.573  1.00  0.00           C  
ATOM   3305  C   LEU   210      37.419  33.673  28.275  1.00  0.00           C  
ATOM   3306  O   LEU   210      37.992  32.989  27.450  1.00  0.00           O  
ATOM   3307  CB  LEU   210      38.497  32.853  30.471  1.00  0.00           C  
ATOM   3308  CG  LEU   210      39.498  33.222  31.514  1.00  0.00           C  
ATOM   3309  CD1 LEU   210      39.878  32.026  32.341  1.00  0.00           C  
ATOM   3310  CD2 LEU   210      40.808  33.805  31.112  1.00  0.00           C  
ATOM   3311  H   LEU   210      36.628  34.882  30.793  1.00  0.00           H  
ATOM   3312  HA  LEU   210      39.137  34.334  29.196  1.00  0.00           H  
ATOM   3313  HB2 LEU   210      37.600  32.565  31.020  1.00  0.00           H  
ATOM   3314  HB3 LEU   210      38.896  32.105  29.786  1.00  0.00           H  
ATOM   3315  HG  LEU   210      39.008  33.783  32.310  1.00  0.00           H  
ATOM   3316 HD11 LEU   210      40.465  31.313  31.763  1.00  0.00           H  
ATOM   3317 HD12 LEU   210      40.403  32.286  33.260  1.00  0.00           H  
ATOM   3318 HD13 LEU   210      38.976  31.504  32.660  1.00  0.00           H  
ATOM   3319 HD21 LEU   210      41.446  33.158  30.510  1.00  0.00           H  
ATOM   3320 HD22 LEU   210      40.709  34.742  30.564  1.00  0.00           H  
ATOM   3321 HD23 LEU   210      41.405  34.013  32.000  1.00  0.00           H  
ATOM   3322  N   VAL   211      36.227  34.219  27.939  1.00  0.00           N  
ATOM   3323  CA  VAL   211      35.383  33.776  26.737  1.00  0.00           C  
ATOM   3324  C   VAL   211      35.015  34.949  25.758  1.00  0.00           C  
ATOM   3325  O   VAL   211      34.718  36.065  26.191  1.00  0.00           O  
ATOM   3326  CB  VAL   211      34.126  33.026  27.203  1.00  0.00           C  
ATOM   3327  CG1 VAL   211      33.232  32.547  26.045  1.00  0.00           C  
ATOM   3328  CG2 VAL   211      34.513  31.943  28.243  1.00  0.00           C  
ATOM   3329  H   VAL   211      35.825  34.812  28.652  1.00  0.00           H  
ATOM   3330  HA  VAL   211      35.937  33.126  26.060  1.00  0.00           H  
ATOM   3331  HB  VAL   211      33.491  33.751  27.713  1.00  0.00           H  
ATOM   3332 HG11 VAL   211      33.603  31.807  25.336  1.00  0.00           H  
ATOM   3333 HG12 VAL   211      32.428  31.947  26.469  1.00  0.00           H  
ATOM   3334 HG13 VAL   211      32.844  33.453  25.579  1.00  0.00           H  
ATOM   3335 HG21 VAL   211      33.646  31.358  28.548  1.00  0.00           H  
ATOM   3336 HG22 VAL   211      35.171  31.270  27.694  1.00  0.00           H  
ATOM   3337 HG23 VAL   211      35.045  32.370  29.093  1.00  0.00           H  
ATOM   3338  N   LYS   212      35.100  34.725  24.392  1.00  0.00           N  
ATOM   3339  CA  LYS   212      34.640  35.632  23.403  1.00  0.00           C  
ATOM   3340  C   LYS   212      33.145  35.609  23.337  1.00  0.00           C  
ATOM   3341  O   LYS   212      32.480  34.581  23.533  1.00  0.00           O  
ATOM   3342  CB  LYS   212      35.260  35.355  22.005  1.00  0.00           C  
ATOM   3343  CG  LYS   212      36.672  36.003  21.796  1.00  0.00           C  
ATOM   3344  CD  LYS   212      37.290  35.756  20.440  1.00  0.00           C  
ATOM   3345  CE  LYS   212      38.579  36.612  20.482  1.00  0.00           C  
ATOM   3346  NZ  LYS   212      39.341  36.769  19.202  1.00  0.00           N1+
ATOM   3347  H   LYS   212      35.493  33.833  24.128  1.00  0.00           H  
ATOM   3348  HA  LYS   212      34.862  36.675  23.629  1.00  0.00           H  
ATOM   3349  HB2 LYS   212      35.154  34.283  21.839  1.00  0.00           H  
ATOM   3350  HB3 LYS   212      34.598  35.867  21.306  1.00  0.00           H  
ATOM   3351  HG2 LYS   212      36.591  37.086  21.883  1.00  0.00           H  
ATOM   3352  HG3 LYS   212      37.376  35.627  22.539  1.00  0.00           H  
ATOM   3353  HD2 LYS   212      37.408  34.676  20.349  1.00  0.00           H  
ATOM   3354  HD3 LYS   212      36.598  36.043  19.648  1.00  0.00           H  
ATOM   3355  HE2 LYS   212      38.421  37.550  21.014  1.00  0.00           H  
ATOM   3356  HE3 LYS   212      39.170  36.026  21.186  1.00  0.00           H  
ATOM   3357  HZ1 LYS   212      39.947  35.971  19.076  1.00  0.00           H  
ATOM   3358  HZ2 LYS   212      38.722  36.782  18.404  1.00  0.00           H  
ATOM   3359  HZ3 LYS   212      39.981  37.547  19.264  1.00  0.00           H  
ATOM   3360  N   NME   213      32.487  36.769  23.080  1.00  0.00           N  
ATOM   3361  C   NME   213      31.155  36.934  22.473  1.00  0.00           C  
ATOM   3362  H   NME   213      33.117  37.543  22.925  1.00  0.00           H  
ATOM   3363  H1  NME   213      31.013  37.948  22.098  1.00  0.00           H  
ATOM   3364  H2  NME   213      31.259  36.362  21.551  1.00  0.00           H  
ATOM   3365  H3  NME   213      30.293  36.495  22.975  1.00  0.00           H  
TER    3366      NME   213
HETATM 3367  N1  UNK   900      40.631  51.544  46.005  1.00  0.00           N1+
HETATM 3368  N2  UNK   900      33.687  54.595  52.054  1.00  0.00           N  
HETATM 3369  C1  UNK   900      36.875  53.721  50.578  1.00  0.00           C  
HETATM 3370  C2  UNK   900      35.933  53.387  49.617  1.00  0.00           C  
HETATM 3371  C3  UNK   900      36.304  52.910  48.355  1.00  0.00           C  
HETATM 3372  C4  UNK   900      37.683  52.741  48.100  1.00  0.00           C  
HETATM 3373  C5  UNK   900      37.943  53.158  45.812  1.00  0.00           C  
HETATM 3374  C6  UNK   900      40.314  52.582  44.992  1.00  0.00           C  
HETATM 3375  C7  UNK   900      41.333  49.238  46.259  1.00  0.00           C  
HETATM 3376  C8  UNK   900      34.740  54.184  51.341  1.00  0.00           C  
HETATM 3377  C9  UNK   900      36.386  53.687  53.189  1.00  0.00           C  
HETATM 3378  C10 UNK   900      36.180  54.273  51.785  1.00  0.00           C  
HETATM 3379  C11 UNK   900      36.519  55.657  52.346  1.00  0.00           C  
HETATM 3380  C12 UNK   900      36.322  55.107  53.763  1.00  0.00           C  
HETATM 3381  C13 UNK   900      38.248  53.556  50.348  1.00  0.00           C  
HETATM 3382  N3  UNK   900      34.619  53.637  50.117  1.00  0.00           N1+
HETATM 3383  C14 UNK   900      38.660  53.043  49.087  1.00  0.00           C  
HETATM 3384  O1  UNK   900      39.982  52.837  48.748  1.00  0.00           O  
HETATM 3385  C15 UNK   900      40.962  53.011  49.762  1.00  0.00           C  
HETATM 3386  O2  UNK   900      38.093  52.251  46.892  1.00  0.00           O  
HETATM 3387  C16 UNK   900      38.811  52.660  44.648  1.00  0.00           C  
HETATM 3388  C17 UNK   900      40.269  50.155  45.640  1.00  0.00           C  
HETATM 3389  C18 UNK   900      42.210  50.160  47.105  1.00  0.00           C  
HETATM 3390  C19 UNK   900      42.041  51.519  46.434  1.00  0.00           C  
HETATM 3391  H1  UNK   900      32.731  54.437  51.690  1.00  0.00           H  
HETATM 3392  H2  UNK   900      35.568  52.687  47.600  1.00  0.00           H  
HETATM 3393  H3  UNK   900      36.896  53.205  45.509  1.00  0.00           H  
HETATM 3394  H4  UNK   900      38.248  54.166  46.101  1.00  0.00           H  
HETATM 3395  H5  UNK   900      40.652  53.553  45.358  1.00  0.00           H  
HETATM 3396  H6  UNK   900      40.887  52.376  44.090  1.00  0.00           H  
HETATM 3397  H7  UNK   900      40.894  48.437  46.854  1.00  0.00           H  
HETATM 3398  H8  UNK   900      41.928  48.776  45.470  1.00  0.00           H  
HETATM 3399  H9  UNK   900      35.597  53.011  53.520  1.00  0.00           H  
HETATM 3400  H10 UNK   900      37.374  53.242  53.317  1.00  0.00           H  
HETATM 3401  H11 UNK   900      37.554  55.949  52.161  1.00  0.00           H  
HETATM 3402  H12 UNK   900      35.822  56.437  52.044  1.00  0.00           H  
HETATM 3403  H13 UNK   900      35.351  55.361  54.188  1.00  0.00           H  
HETATM 3404  H14 UNK   900      37.132  55.351  54.452  1.00  0.00           H  
HETATM 3405  H15 UNK   900      38.948  53.827  51.125  1.00  0.00           H  
HETATM 3406  H16 UNK   900      33.737  53.438  49.660  1.00  0.00           H  
HETATM 3407  H17 UNK   900      41.944  52.740  49.376  1.00  0.00           H  
HETATM 3408  H18 UNK   900      40.765  52.370  50.623  1.00  0.00           H  
HETATM 3409  H19 UNK   900      41.015  54.050  50.090  1.00  0.00           H  
HETATM 3410  H20 UNK   900      38.444  51.696  44.296  1.00  0.00           H  
HETATM 3411  H21 UNK   900      38.685  53.346  43.811  1.00  0.00           H  
HETATM 3412  H22 UNK   900      39.273  49.922  46.021  1.00  0.00           H  
HETATM 3413  H23 UNK   900      40.253  50.032  44.556  1.00  0.00           H  
HETATM 3414  H24 UNK   900      41.827  50.197  48.127  1.00  0.00           H  
HETATM 3415  H25 UNK   900      43.249  49.832  47.151  1.00  0.00           H  
HETATM 3416  H26 UNK   900      42.693  51.583  45.561  1.00  0.00           H  
HETATM 3417  H27 UNK   900      42.282  52.353  47.094  1.00  0.00           H  
HETATM 3418  H28 UNK   900      33.814  55.108  52.913  1.00  0.00           H  
HETATM 3419  H29 UNK   900      40.084  51.761  46.832  1.00  0.00           H  
CONECT 3361 3363 3364 3365
CONECT 3363 3361
CONECT 3364 3361
CONECT 3365 3361
CONECT 3367 3374 3388 3390 3419
CONECT 3368 3376 3391 3418
CONECT 3369 3370 3378 3381
CONECT 3369 3381
CONECT 3370 3369 3371 3382
CONECT 3370 3371
CONECT 3371 3370 3372 3392
CONECT 3371 3370
CONECT 3372 3371 3383 3386
CONECT 3372 3383
CONECT 3373 3386 3387 3393 3394
CONECT 3374 3367 3387 3395 3396
CONECT 3375 3388 3389 3397 3398
CONECT 3376 3368 3378 3382
CONECT 3376 3382
CONECT 3377 3378 3380 3399 3400
CONECT 3378 3369 3376 3377 3379
CONECT 3379 3378 3380 3401 3402
CONECT 3380 3377 3379 3403 3404
CONECT 3381 3369 3383 3405
CONECT 3381 3369
CONECT 3382 3370 3376 3406
CONECT 3382 3376
CONECT 3383 3372 3381 3384
CONECT 3383 3372
CONECT 3384 3383 3385
CONECT 3385 3384 3407 3408 3409
CONECT 3386 3372 3373
CONECT 3387 3373 3374 3410 3411
CONECT 3388 3367 3375 3412 3413
CONECT 3389 3375 3390 3414 3415
CONECT 3390 3367 3389 3416 3417
CONECT 3391 3368
CONECT 3392 3371
CONECT 3393 3373
CONECT 3394 3373
CONECT 3395 3374
CONECT 3396 3374
CONECT 3397 3375
CONECT 3398 3375
CONECT 3399 3377
CONECT 3400 3377
CONECT 3401 3379
CONECT 3402 3379
CONECT 3403 3380
CONECT 3404 3380
CONECT 3405 3381
CONECT 3406 3382
CONECT 3407 3385
CONECT 3408 3385
CONECT 3409 3385
CONECT 3410 3387
CONECT 3411 3387
CONECT 3412 3388
CONECT 3413 3388
CONECT 3414 3389
CONECT 3415 3389
CONECT 3416 3390
CONECT 3417 3390
CONECT 3418 3368
CONECT 3419 3367
END   
