# Supplementary material for: Exploring Aromatic Cage Flexibility Using Cosolvent Molecular Dynamics Simulations—An In-Silico Case Study of Tudor Domains
Source: J Chem Inf Model. 2024 May 21;64(11):4553–69. doi: 10.1021/acs.jcim.4c00298 (PMC11167732; doi:10.1021/acs.jcim.4c00298)
Supplement: Supplementary file 2 — ci4c00298_si_002.zip [file ci4c00298_si_002.zip › SPIN1/docking_domain2/ACN_cluster4_A366.pdb]

TITLE     rep06.c4 A366
REMARK   4      COMPLIES WITH FORMAT V. 3.0, 1-DEC-2006
REMARK 888
REMARK 888 WRITTEN BY MAESTRO (A PRODUCT OF SCHRODINGER, LLC)
CRYST1   81.890   81.890   81.890 109.47 109.47 109.47 P 1           1
ATOM      1  CH3 ACE     1      41.856  14.178  56.951  1.00  0.00           C  
ATOM      2  C   ACE     1      42.158  15.628  57.179  1.00  0.00           C  
ATOM      3  O   ACE     1      43.288  16.020  57.471  1.00  0.00           O  
ATOM      4  H1  ACE     1      42.750  13.556  56.946  1.00  0.00           H  
ATOM      5  H2  ACE     1      41.132  13.782  57.664  1.00  0.00           H  
ATOM      6  H3  ACE     1      41.445  14.167  55.941  1.00  0.00           H  
ATOM      7  N   ARG     2      41.113  16.420  57.054  1.00  0.00           N  
ATOM      8  CA  ARG     2      41.306  17.891  57.271  1.00  0.00           C  
ATOM      9  C   ARG     2      40.074  18.402  57.934  1.00  0.00           C  
ATOM     10  O   ARG     2      38.976  17.960  57.568  1.00  0.00           O  
ATOM     11  CB  ARG     2      41.466  18.579  55.971  1.00  0.00           C  
ATOM     12  CG  ARG     2      42.901  18.716  55.428  1.00  0.00           C  
ATOM     13  CD  ARG     2      43.067  19.180  53.971  1.00  0.00           C  
ATOM     14  NE  ARG     2      44.405  18.865  53.440  1.00  0.00           N  
ATOM     15  CZ  ARG     2      45.097  19.568  52.624  1.00  0.00           C  
ATOM     16  NH1 ARG     2      44.524  20.404  51.793  1.00  0.00           N  
ATOM     17  NH2 ARG     2      46.365  19.443  52.557  1.00  0.00           N1+
ATOM     18  H   ARG     2      40.216  16.042  56.784  1.00  0.00           H  
ATOM     19  HA  ARG     2      42.196  18.087  57.869  1.00  0.00           H  
ATOM     20  HB2 ARG     2      40.836  18.096  55.224  1.00  0.00           H  
ATOM     21  HB3 ARG     2      41.097  19.604  56.010  1.00  0.00           H  
ATOM     22  HG2 ARG     2      43.358  19.507  56.023  1.00  0.00           H  
ATOM     23  HG3 ARG     2      43.299  17.702  55.464  1.00  0.00           H  
ATOM     24  HD2 ARG     2      42.256  18.764  53.374  1.00  0.00           H  
ATOM     25  HD3 ARG     2      42.812  20.239  53.989  1.00  0.00           H  
ATOM     26  HE  ARG     2      44.972  18.296  54.052  1.00  0.00           H  
ATOM     27 HH11 ARG     2      43.515  20.452  51.793  1.00  0.00           H  
ATOM     28 HH12 ARG     2      45.114  20.899  51.139  1.00  0.00           H  
ATOM     29 HH21 ARG     2      46.913  18.676  52.919  1.00  0.00           H  
ATOM     30 HH22 ARG     2      46.884  20.086  51.976  1.00  0.00           H  
ATOM     31  N   ARG     3      40.226  19.382  58.821  1.00  0.00           N  
ATOM     32  CA  ARG     3      39.117  20.252  59.237  1.00  0.00           C  
ATOM     33  C   ARG     3      38.630  21.125  58.014  1.00  0.00           C  
ATOM     34  O   ARG     3      39.437  21.438  57.147  1.00  0.00           O  
ATOM     35  CB  ARG     3      39.532  21.055  60.484  1.00  0.00           C  
ATOM     36  CG  ARG     3      40.763  21.927  60.359  1.00  0.00           C  
ATOM     37  CD  ARG     3      40.774  23.104  61.327  1.00  0.00           C  
ATOM     38  NE  ARG     3      39.761  24.066  60.872  1.00  0.00           N  
ATOM     39  CZ  ARG     3      39.311  25.086  61.521  1.00  0.00           C  
ATOM     40  NH1 ARG     3      39.660  25.196  62.729  1.00  0.00           N  
ATOM     41  NH2 ARG     3      38.462  25.890  61.023  1.00  0.00           N1+
ATOM     42  H   ARG     3      41.186  19.471  59.122  1.00  0.00           H  
ATOM     43  HA  ARG     3      38.235  19.639  59.420  1.00  0.00           H  
ATOM     44  HB2 ARG     3      38.641  21.538  60.889  1.00  0.00           H  
ATOM     45  HB3 ARG     3      39.746  20.389  61.320  1.00  0.00           H  
ATOM     46  HG2 ARG     3      41.564  21.245  60.641  1.00  0.00           H  
ATOM     47  HG3 ARG     3      40.951  22.370  59.382  1.00  0.00           H  
ATOM     48  HD2 ARG     3      40.461  22.785  62.322  1.00  0.00           H  
ATOM     49  HD3 ARG     3      41.791  23.491  61.387  1.00  0.00           H  
ATOM     50  HE  ARG     3      39.393  24.001  59.934  1.00  0.00           H  
ATOM     51 HH11 ARG     3      40.205  24.495  63.210  1.00  0.00           H  
ATOM     52 HH12 ARG     3      39.445  26.034  63.251  1.00  0.00           H  
ATOM     53 HH21 ARG     3      38.142  25.581  60.115  1.00  0.00           H  
ATOM     54 HH22 ARG     3      38.003  26.616  61.554  1.00  0.00           H  
ATOM     55  N   ASN     4      37.393  21.613  58.045  1.00  0.00           N  
ATOM     56  CA  ASN     4      37.011  22.744  57.159  1.00  0.00           C  
ATOM     57  C   ASN     4      37.663  24.023  57.594  1.00  0.00           C  
ATOM     58  O   ASN     4      37.993  24.233  58.792  1.00  0.00           O  
ATOM     59  CB  ASN     4      35.499  22.882  57.175  1.00  0.00           C  
ATOM     60  CG  ASN     4      34.904  24.034  56.370  1.00  0.00           C  
ATOM     61  OD1 ASN     4      35.490  24.597  55.468  1.00  0.00           O  
ATOM     62  ND2 ASN     4      33.719  24.427  56.684  1.00  0.00           N  
ATOM     63  H   ASN     4      36.747  21.345  58.774  1.00  0.00           H  
ATOM     64  HA  ASN     4      37.344  22.552  56.139  1.00  0.00           H  
ATOM     65  HB2 ASN     4      34.965  21.974  56.895  1.00  0.00           H  
ATOM     66  HB3 ASN     4      35.262  23.108  58.215  1.00  0.00           H  
ATOM     67 HD21 ASN     4      33.181  24.124  57.483  1.00  0.00           H  
ATOM     68 HD22 ASN     4      33.352  25.084  56.010  1.00  0.00           H  
ATOM     69  N   ILE     5      37.989  24.843  56.564  1.00  0.00           N  
ATOM     70  CA  ILE     5      38.821  26.018  56.709  1.00  0.00           C  
ATOM     71  C   ILE     5      38.107  27.282  56.293  1.00  0.00           C  
ATOM     72  O   ILE     5      38.647  28.382  56.583  1.00  0.00           O  
ATOM     73  CB  ILE     5      40.186  25.762  55.981  1.00  0.00           C  
ATOM     74  CG2 ILE     5      40.055  26.090  54.518  1.00  0.00           C  
ATOM     75  CG1 ILE     5      41.356  26.530  56.740  1.00  0.00           C  
ATOM     76  CD1 ILE     5      41.976  26.022  58.072  1.00  0.00           C  
ATOM     77  H   ILE     5      37.454  24.673  55.724  1.00  0.00           H  
ATOM     78  HA  ILE     5      39.045  26.083  57.774  1.00  0.00           H  
ATOM     79  HB  ILE     5      40.445  24.706  56.058  1.00  0.00           H  
ATOM     80 HG21 ILE     5      39.878  27.166  54.527  1.00  0.00           H  
ATOM     81 HG22 ILE     5      40.941  25.822  53.942  1.00  0.00           H  
ATOM     82 HG23 ILE     5      39.282  25.552  53.969  1.00  0.00           H  
ATOM     83 HG12 ILE     5      42.246  26.628  56.118  1.00  0.00           H  
ATOM     84 HG13 ILE     5      41.034  27.561  56.883  1.00  0.00           H  
ATOM     85 HD11 ILE     5      42.553  25.109  57.929  1.00  0.00           H  
ATOM     86 HD12 ILE     5      42.556  26.822  58.533  1.00  0.00           H  
ATOM     87 HD13 ILE     5      41.137  25.829  58.740  1.00  0.00           H  
ATOM     88  N   VAL     6      36.938  27.238  55.614  1.00  0.00           N  
ATOM     89  CA  VAL     6      36.213  28.439  55.178  1.00  0.00           C  
ATOM     90  C   VAL     6      35.664  29.185  56.435  1.00  0.00           C  
ATOM     91  O   VAL     6      35.134  28.537  57.365  1.00  0.00           O  
ATOM     92  CB  VAL     6      34.976  28.102  54.377  1.00  0.00           C  
ATOM     93  CG1 VAL     6      34.275  29.343  53.854  1.00  0.00           C  
ATOM     94  CG2 VAL     6      35.484  27.427  53.074  1.00  0.00           C  
ATOM     95  H   VAL     6      36.539  26.365  55.299  1.00  0.00           H  
ATOM     96  HA  VAL     6      36.918  29.093  54.664  1.00  0.00           H  
ATOM     97  HB  VAL     6      34.344  27.403  54.923  1.00  0.00           H  
ATOM     98 HG11 VAL     6      34.949  29.919  53.219  1.00  0.00           H  
ATOM     99 HG12 VAL     6      33.414  28.885  53.367  1.00  0.00           H  
ATOM    100 HG13 VAL     6      33.846  29.975  54.632  1.00  0.00           H  
ATOM    101 HG21 VAL     6      35.855  26.436  53.337  1.00  0.00           H  
ATOM    102 HG22 VAL     6      34.622  27.425  52.406  1.00  0.00           H  
ATOM    103 HG23 VAL     6      36.285  28.015  52.626  1.00  0.00           H  
ATOM    104  N   GLY     7      36.063  30.482  56.521  1.00  0.00           N  
ATOM    105  CA  GLY     7      35.858  31.362  57.618  1.00  0.00           C  
ATOM    106  C   GLY     7      36.775  31.189  58.795  1.00  0.00           C  
ATOM    107  O   GLY     7      36.628  31.893  59.780  1.00  0.00           O  
ATOM    108  H   GLY     7      36.619  30.812  55.746  1.00  0.00           H  
ATOM    109  HA2 GLY     7      35.990  32.425  57.413  1.00  0.00           H  
ATOM    110  HA3 GLY     7      34.840  31.146  57.945  1.00  0.00           H  
ATOM    111  N   CYS     8      37.877  30.423  58.617  1.00  0.00           N  
ATOM    112  CA  CYS     8      38.782  30.136  59.747  1.00  0.00           C  
ATOM    113  C   CYS     8      39.672  31.359  59.878  1.00  0.00           C  
ATOM    114  O   CYS     8      40.345  31.865  58.931  1.00  0.00           O  
ATOM    115  CB  CYS     8      39.737  28.974  59.440  1.00  0.00           C  
ATOM    116  SG  CYS     8      40.735  28.468  60.851  1.00  0.00           S  
ATOM    117  H   CYS     8      38.171  30.037  57.730  1.00  0.00           H  
ATOM    118  HA  CYS     8      38.305  29.894  60.696  1.00  0.00           H  
ATOM    119  HB2 CYS     8      39.209  28.060  59.168  1.00  0.00           H  
ATOM    120  HB3 CYS     8      40.362  29.384  58.647  1.00  0.00           H  
ATOM    121  HG  CYS     8      39.797  28.856  61.719  1.00  0.00           H  
ATOM    122  N   ARG     9      39.638  31.792  61.109  1.00  0.00           N  
ATOM    123  CA  ARG     9      40.585  32.857  61.666  1.00  0.00           C  
ATOM    124  C   ARG     9      41.990  32.367  61.857  1.00  0.00           C  
ATOM    125  O   ARG     9      42.135  31.245  62.373  1.00  0.00           O  
ATOM    126  CB  ARG     9      39.936  33.611  62.853  1.00  0.00           C  
ATOM    127  CG  ARG     9      38.626  34.374  62.502  1.00  0.00           C  
ATOM    128  CD  ARG     9      38.820  35.704  61.757  1.00  0.00           C  
ATOM    129  NE  ARG     9      39.358  36.842  62.625  1.00  0.00           N  
ATOM    130  CZ  ARG     9      39.984  37.936  62.096  1.00  0.00           C  
ATOM    131  NH1 ARG     9      40.088  38.100  60.843  1.00  0.00           N  
ATOM    132  NH2 ARG     9      40.483  38.819  62.898  1.00  0.00           N1+
ATOM    133  H   ARG     9      39.164  31.290  61.845  1.00  0.00           H  
ATOM    134  HA  ARG     9      40.608  33.618  60.886  1.00  0.00           H  
ATOM    135  HB2 ARG     9      39.685  32.982  63.706  1.00  0.00           H  
ATOM    136  HB3 ARG     9      40.577  34.358  63.321  1.00  0.00           H  
ATOM    137  HG2 ARG     9      37.897  33.731  62.008  1.00  0.00           H  
ATOM    138  HG3 ARG     9      38.116  34.614  63.435  1.00  0.00           H  
ATOM    139  HD2 ARG     9      39.375  35.595  60.825  1.00  0.00           H  
ATOM    140  HD3 ARG     9      37.829  36.002  61.414  1.00  0.00           H  
ATOM    141  HE  ARG     9      39.091  36.855  63.599  1.00  0.00           H  
ATOM    142 HH11 ARG     9      39.477  37.665  60.167  1.00  0.00           H  
ATOM    143 HH12 ARG     9      40.565  38.954  60.590  1.00  0.00           H  
ATOM    144 HH21 ARG     9      40.416  38.613  63.885  1.00  0.00           H  
ATOM    145 HH22 ARG     9      40.874  39.660  62.498  1.00  0.00           H  
ATOM    146  N   ILE    10      43.036  33.131  61.553  1.00  0.00           N  
ATOM    147  CA  ILE    10      44.457  32.704  61.683  1.00  0.00           C  
ATOM    148  C   ILE    10      45.246  34.014  61.982  1.00  0.00           C  
ATOM    149  O   ILE    10      44.778  35.108  61.596  1.00  0.00           O  
ATOM    150  CB  ILE    10      44.977  32.142  60.360  1.00  0.00           C  
ATOM    151  CG2 ILE    10      44.396  30.745  59.988  1.00  0.00           C  
ATOM    152  CG1 ILE    10      44.766  33.082  59.154  1.00  0.00           C  
ATOM    153  CD1 ILE    10      45.660  32.630  57.931  1.00  0.00           C  
ATOM    154  H   ILE    10      42.820  34.009  61.104  1.00  0.00           H  
ATOM    155  HA  ILE    10      44.530  31.929  62.446  1.00  0.00           H  
ATOM    156  HB  ILE    10      46.058  32.037  60.448  1.00  0.00           H  
ATOM    157 HG21 ILE    10      44.992  30.169  59.280  1.00  0.00           H  
ATOM    158 HG22 ILE    10      44.233  30.111  60.859  1.00  0.00           H  
ATOM    159 HG23 ILE    10      43.383  30.790  59.589  1.00  0.00           H  
ATOM    160 HG12 ILE    10      43.690  33.026  58.993  1.00  0.00           H  
ATOM    161 HG13 ILE    10      45.048  34.109  59.386  1.00  0.00           H  
ATOM    162 HD11 ILE    10      45.851  33.431  57.217  1.00  0.00           H  
ATOM    163 HD12 ILE    10      46.598  32.271  58.355  1.00  0.00           H  
ATOM    164 HD13 ILE    10      45.267  31.772  57.386  1.00  0.00           H  
ATOM    165  N   GLN    11      46.401  33.937  62.550  1.00  0.00           N  
ATOM    166  CA  GLN    11      47.397  35.058  62.561  1.00  0.00           C  
ATOM    167  C   GLN    11      48.858  34.536  62.578  1.00  0.00           C  
ATOM    168  O   GLN    11      49.223  33.630  63.290  1.00  0.00           O  
ATOM    169  CB  GLN    11      47.140  35.960  63.812  1.00  0.00           C  
ATOM    170  CG  GLN    11      47.196  35.185  65.171  1.00  0.00           C  
ATOM    171  CD  GLN    11      46.856  36.100  66.376  1.00  0.00           C  
ATOM    172  OE1 GLN    11      46.596  37.287  66.325  1.00  0.00           O  
ATOM    173  NE2 GLN    11      46.623  35.505  67.532  1.00  0.00           N  
ATOM    174  H   GLN    11      46.720  33.043  62.894  1.00  0.00           H  
ATOM    175  HA  GLN    11      47.242  35.661  61.668  1.00  0.00           H  
ATOM    176  HB2 GLN    11      47.963  36.674  63.811  1.00  0.00           H  
ATOM    177  HB3 GLN    11      46.163  36.431  63.711  1.00  0.00           H  
ATOM    178  HG2 GLN    11      46.477  34.366  65.189  1.00  0.00           H  
ATOM    179  HG3 GLN    11      48.204  34.820  65.368  1.00  0.00           H  
ATOM    180 HE21 GLN    11      46.793  34.510  67.493  1.00  0.00           H  
ATOM    181 HE22 GLN    11      46.316  35.978  68.369  1.00  0.00           H  
ATOM    182  N   HIS    12      49.721  35.259  61.828  1.00  0.00           N  
ATOM    183  CA  HIS    12      51.102  34.829  61.613  1.00  0.00           C  
ATOM    184  C   HIS    12      51.947  36.050  61.439  1.00  0.00           C  
ATOM    185  O   HIS    12      51.510  37.067  60.972  1.00  0.00           O  
ATOM    186  CB  HIS    12      51.100  33.903  60.445  1.00  0.00           C  
ATOM    187  CG  HIS    12      50.661  34.486  59.183  1.00  0.00           C  
ATOM    188  ND1 HIS    12      51.388  35.306  58.366  1.00  0.00           N  
ATOM    189  CE1 HIS    12      50.779  35.350  57.181  1.00  0.00           C  
ATOM    190  NE2 HIS    12      49.690  34.605  57.178  1.00  0.00           N  
ATOM    191  CD2 HIS    12      49.498  34.132  58.508  1.00  0.00           C  
ATOM    192  H   HIS    12      49.420  36.016  61.231  1.00  0.00           H  
ATOM    193  HA  HIS    12      51.448  34.275  62.485  1.00  0.00           H  
ATOM    194  HB2 HIS    12      52.064  33.401  60.359  1.00  0.00           H  
ATOM    195  HB3 HIS    12      50.433  33.086  60.719  1.00  0.00           H  
ATOM    196  HD1 HIS    12      52.323  35.646  58.537  1.00  0.00           H  
ATOM    197  HE1 HIS    12      51.183  35.945  56.375  1.00  0.00           H  
ATOM    198  HD2 HIS    12      48.750  33.429  58.844  1.00  0.00           H  
ATOM    199  N   GLY    13      53.236  35.843  61.455  1.00  0.00           N  
ATOM    200  CA  GLY    13      54.189  36.903  61.030  1.00  0.00           C  
ATOM    201  C   GLY    13      54.403  36.836  59.523  1.00  0.00           C  
ATOM    202  O   GLY    13      54.329  35.742  58.937  1.00  0.00           O  
ATOM    203  H   GLY    13      53.673  34.950  61.629  1.00  0.00           H  
ATOM    204  HA2 GLY    13      53.771  37.897  61.186  1.00  0.00           H  
ATOM    205  HA3 GLY    13      55.079  36.846  61.657  1.00  0.00           H  
ATOM    206  N   TRP    14      54.739  37.985  58.950  1.00  0.00           N  
ATOM    207  CA  TRP    14      55.029  38.115  57.489  1.00  0.00           C  
ATOM    208  C   TRP    14      56.356  38.918  57.351  1.00  0.00           C  
ATOM    209  O   TRP    14      56.537  39.719  58.244  1.00  0.00           O  
ATOM    210  CB  TRP    14      53.881  38.787  56.808  1.00  0.00           C  
ATOM    211  CG  TRP    14      54.170  38.899  55.322  1.00  0.00           C  
ATOM    212  CD1 TRP    14      54.588  39.911  54.543  1.00  0.00           C  
ATOM    213  NE1 TRP    14      54.645  39.560  53.211  1.00  0.00           N  
ATOM    214  CE2 TRP    14      54.224  38.272  53.072  1.00  0.00           C  
ATOM    215  CZ2 TRP    14      54.124  37.445  51.942  1.00  0.00           C  
ATOM    216  CH2 TRP    14      53.704  36.128  52.139  1.00  0.00           C  
ATOM    217  CZ3 TRP    14      53.251  35.661  53.351  1.00  0.00           C  
ATOM    218  CE3 TRP    14      53.474  36.448  54.447  1.00  0.00           C  
ATOM    219  CD2 TRP    14      53.902  37.802  54.403  1.00  0.00           C  
ATOM    220  H   TRP    14      54.781  38.805  59.539  1.00  0.00           H  
ATOM    221  HA  TRP    14      55.166  37.196  56.919  1.00  0.00           H  
ATOM    222  HB2 TRP    14      53.018  38.133  56.936  1.00  0.00           H  
ATOM    223  HB3 TRP    14      53.815  39.742  57.329  1.00  0.00           H  
ATOM    224  HD1 TRP    14      54.851  40.902  54.883  1.00  0.00           H  
ATOM    225  HE1 TRP    14      54.957  40.078  52.402  1.00  0.00           H  
ATOM    226  HZ2 TRP    14      54.327  37.816  50.948  1.00  0.00           H  
ATOM    227  HH2 TRP    14      53.516  35.437  51.331  1.00  0.00           H  
ATOM    228  HZ3 TRP    14      52.956  34.624  53.428  1.00  0.00           H  
ATOM    229  HE3 TRP    14      53.285  36.008  55.415  1.00  0.00           H  
ATOM    230  N   LYS    15      57.099  38.768  56.252  1.00  0.00           N  
ATOM    231  CA  LYS    15      58.295  39.544  56.000  1.00  0.00           C  
ATOM    232  C   LYS    15      58.365  39.964  54.560  1.00  0.00           C  
ATOM    233  O   LYS    15      58.128  39.182  53.578  1.00  0.00           O  
ATOM    234  CB  LYS    15      59.584  38.894  56.479  1.00  0.00           C  
ATOM    235  CG  LYS    15      60.594  39.919  57.035  1.00  0.00           C  
ATOM    236  CD  LYS    15      61.871  39.306  57.505  1.00  0.00           C  
ATOM    237  CE  LYS    15      62.901  40.236  58.235  1.00  0.00           C  
ATOM    238  NZ  LYS    15      64.224  39.650  58.382  1.00  0.00           N1+
ATOM    239  H   LYS    15      56.723  38.271  55.458  1.00  0.00           H  
ATOM    240  HA  LYS    15      58.138  40.499  56.503  1.00  0.00           H  
ATOM    241  HB2 LYS    15      59.285  38.104  57.168  1.00  0.00           H  
ATOM    242  HB3 LYS    15      60.095  38.445  55.628  1.00  0.00           H  
ATOM    243  HG2 LYS    15      60.864  40.643  56.266  1.00  0.00           H  
ATOM    244  HG3 LYS    15      60.109  40.392  57.889  1.00  0.00           H  
ATOM    245  HD2 LYS    15      61.492  38.542  58.183  1.00  0.00           H  
ATOM    246  HD3 LYS    15      62.325  38.791  56.658  1.00  0.00           H  
ATOM    247  HE2 LYS    15      62.896  41.238  57.807  1.00  0.00           H  
ATOM    248  HE3 LYS    15      62.448  40.373  59.217  1.00  0.00           H  
ATOM    249  HZ1 LYS    15      64.571  39.566  57.437  1.00  0.00           H  
ATOM    250  HZ2 LYS    15      64.844  40.304  58.839  1.00  0.00           H  
ATOM    251  HZ3 LYS    15      64.256  38.744  58.827  1.00  0.00           H  
ATOM    252  N   GLU    16      58.968  41.173  54.405  1.00  0.00           N  
ATOM    253  CA  GLU    16      59.249  41.779  53.077  1.00  0.00           C  
ATOM    254  C   GLU    16      60.305  42.919  53.235  1.00  0.00           C  
ATOM    255  O   GLU    16      59.993  43.898  53.869  1.00  0.00           O  
ATOM    256  CB  GLU    16      57.901  42.354  52.625  1.00  0.00           C  
ATOM    257  CG  GLU    16      58.132  43.228  51.379  1.00  0.00           C  
ATOM    258  CD  GLU    16      58.733  42.511  50.162  1.00  0.00           C  
ATOM    259  OE1 GLU    16      59.703  43.044  49.542  1.00  0.00           O  
ATOM    260  OE2 GLU    16      58.233  41.442  49.708  1.00  0.00           O1-
ATOM    261  H   GLU    16      59.061  41.788  55.201  1.00  0.00           H  
ATOM    262  HA  GLU    16      59.482  40.938  52.423  1.00  0.00           H  
ATOM    263  HB2 GLU    16      57.215  41.541  52.391  1.00  0.00           H  
ATOM    264  HB3 GLU    16      57.421  43.014  53.348  1.00  0.00           H  
ATOM    265  HG2 GLU    16      57.148  43.515  51.008  1.00  0.00           H  
ATOM    266  HG3 GLU    16      58.773  44.070  51.640  1.00  0.00           H  
ATOM    267  N   GLY    17      61.466  42.718  52.634  1.00  0.00           N  
ATOM    268  CA  GLY    17      62.616  43.544  52.760  1.00  0.00           C  
ATOM    269  C   GLY    17      63.456  43.319  54.013  1.00  0.00           C  
ATOM    270  O   GLY    17      63.320  42.235  54.631  1.00  0.00           O  
ATOM    271  H   GLY    17      61.558  41.790  52.246  1.00  0.00           H  
ATOM    272  HA2 GLY    17      63.277  43.233  51.951  1.00  0.00           H  
ATOM    273  HA3 GLY    17      62.346  44.563  52.483  1.00  0.00           H  
ATOM    274  N   ASN    18      64.195  44.315  54.420  1.00  0.00           N  
ATOM    275  CA  ASN    18      64.969  44.273  55.735  1.00  0.00           C  
ATOM    276  C   ASN    18      64.143  45.076  56.813  1.00  0.00           C  
ATOM    277  O   ASN    18      64.701  45.428  57.902  1.00  0.00           O  
ATOM    278  CB  ASN    18      66.375  44.854  55.413  1.00  0.00           C  
ATOM    279  CG  ASN    18      67.277  44.178  54.461  1.00  0.00           C  
ATOM    280  OD1 ASN    18      67.211  43.010  54.176  1.00  0.00           O  
ATOM    281  ND2 ASN    18      68.252  44.875  53.941  1.00  0.00           N  
ATOM    282  H   ASN    18      64.371  45.055  53.757  1.00  0.00           H  
ATOM    283  HA  ASN    18      65.017  43.219  56.010  1.00  0.00           H  
ATOM    284  HB2 ASN    18      66.041  45.806  55.000  1.00  0.00           H  
ATOM    285  HB3 ASN    18      66.808  44.990  56.405  1.00  0.00           H  
ATOM    286 HD21 ASN    18      68.336  45.865  54.126  1.00  0.00           H  
ATOM    287 HD22 ASN    18      68.930  44.450  53.325  1.00  0.00           H  
ATOM    288  N   GLY    19      62.884  45.520  56.514  1.00  0.00           N  
ATOM    289  CA  GLY    19      62.118  45.941  57.649  1.00  0.00           C  
ATOM    290  C   GLY    19      61.609  44.748  58.474  1.00  0.00           C  
ATOM    291  O   GLY    19      61.659  43.613  57.936  1.00  0.00           O  
ATOM    292  H   GLY    19      62.493  45.341  55.601  1.00  0.00           H  
ATOM    293  HA2 GLY    19      62.708  46.616  58.269  1.00  0.00           H  
ATOM    294  HA3 GLY    19      61.245  46.504  57.322  1.00  0.00           H  
ATOM    295  N   PRO    20      61.135  44.973  59.687  1.00  0.00           N  
ATOM    296  CA  PRO    20      60.799  43.933  60.674  1.00  0.00           C  
ATOM    297  C   PRO    20      59.642  43.034  60.357  1.00  0.00           C  
ATOM    298  O   PRO    20      58.647  43.347  59.683  1.00  0.00           O  
ATOM    299  CD  PRO    20      60.939  46.231  60.393  1.00  0.00           C  
ATOM    300  CG  PRO    20      60.108  45.997  61.541  1.00  0.00           C  
ATOM    301  CB  PRO    20      60.562  44.588  62.013  1.00  0.00           C  
ATOM    302  HD2 PRO    20      60.461  46.898  59.676  1.00  0.00           H  
ATOM    303  HD3 PRO    20      61.875  46.724  60.656  1.00  0.00           H  
ATOM    304  HG2 PRO    20      59.067  45.996  61.218  1.00  0.00           H  
ATOM    305  HG3 PRO    20      60.135  46.748  62.331  1.00  0.00           H  
ATOM    306  HB2 PRO    20      59.806  44.083  62.614  1.00  0.00           H  
ATOM    307  HB3 PRO    20      61.512  44.649  62.544  1.00  0.00           H  
ATOM    308  HA  PRO    20      61.711  43.386  60.912  1.00  0.00           H  
ATOM    309  N   VAL    21      59.652  41.932  61.063  1.00  0.00           N  
ATOM    310  CA  VAL    21      58.536  41.019  61.116  1.00  0.00           C  
ATOM    311  C   VAL    21      57.409  41.466  62.048  1.00  0.00           C  
ATOM    312  O   VAL    21      57.650  42.044  63.099  1.00  0.00           O  
ATOM    313  CB  VAL    21      58.952  39.557  61.642  1.00  0.00           C  
ATOM    314  CG1 VAL    21      57.781  38.549  61.818  1.00  0.00           C  
ATOM    315  CG2 VAL    21      60.011  39.024  60.639  1.00  0.00           C  
ATOM    316  H   VAL    21      60.404  41.757  61.713  1.00  0.00           H  
ATOM    317  HA  VAL    21      58.061  40.941  60.138  1.00  0.00           H  
ATOM    318  HB  VAL    21      59.343  39.626  62.657  1.00  0.00           H  
ATOM    319 HG11 VAL    21      57.177  38.565  60.911  1.00  0.00           H  
ATOM    320 HG12 VAL    21      58.098  37.514  61.949  1.00  0.00           H  
ATOM    321 HG13 VAL    21      57.218  38.651  62.746  1.00  0.00           H  
ATOM    322 HG21 VAL    21      60.937  39.593  60.733  1.00  0.00           H  
ATOM    323 HG22 VAL    21      60.260  38.009  60.948  1.00  0.00           H  
ATOM    324 HG23 VAL    21      59.652  39.009  59.610  1.00  0.00           H  
ATOM    325  N   THR    22      56.189  41.255  61.594  1.00  0.00           N  
ATOM    326  CA  THR    22      54.900  41.866  62.145  1.00  0.00           C  
ATOM    327  C   THR    22      53.666  41.008  61.773  1.00  0.00           C  
ATOM    328  O   THR    22      53.706  40.281  60.748  1.00  0.00           O  
ATOM    329  CB  THR    22      54.633  43.293  61.708  1.00  0.00           C  
ATOM    330  CG2 THR    22      55.873  44.275  61.637  1.00  0.00           C  
ATOM    331  OG1 THR    22      54.026  43.433  60.533  1.00  0.00           O  
ATOM    332  H   THR    22      56.130  40.803  60.693  1.00  0.00           H  
ATOM    333  HA  THR    22      54.966  41.949  63.230  1.00  0.00           H  
ATOM    334  HB  THR    22      53.972  43.695  62.475  1.00  0.00           H  
ATOM    335 HG21 THR    22      55.602  45.258  61.252  1.00  0.00           H  
ATOM    336 HG22 THR    22      56.254  44.459  62.641  1.00  0.00           H  
ATOM    337 HG23 THR    22      56.633  43.902  60.950  1.00  0.00           H  
ATOM    338  HG1 THR    22      53.925  44.349  60.264  1.00  0.00           H  
ATOM    339  N   GLN    23      52.649  41.017  62.599  1.00  0.00           N  
ATOM    340  CA  GLN    23      51.621  40.068  62.501  1.00  0.00           C  
ATOM    341  C   GLN    23      50.508  40.504  61.617  1.00  0.00           C  
ATOM    342  O   GLN    23      49.695  41.453  61.739  1.00  0.00           O  
ATOM    343  CB  GLN    23      51.122  39.763  63.933  1.00  0.00           C  
ATOM    344  CG  GLN    23      50.077  38.596  63.994  1.00  0.00           C  
ATOM    345  CD  GLN    23      49.731  38.061  65.398  1.00  0.00           C  
ATOM    346  OE1 GLN    23      49.702  36.839  65.622  1.00  0.00           O  
ATOM    347  NE2 GLN    23      49.581  38.872  66.416  1.00  0.00           N  
ATOM    348  H   GLN    23      52.827  41.540  63.445  1.00  0.00           H  
ATOM    349  HA  GLN    23      52.026  39.119  62.152  1.00  0.00           H  
ATOM    350  HB2 GLN    23      52.003  39.359  64.431  1.00  0.00           H  
ATOM    351  HB3 GLN    23      50.758  40.568  64.572  1.00  0.00           H  
ATOM    352  HG2 GLN    23      49.091  38.850  63.606  1.00  0.00           H  
ATOM    353  HG3 GLN    23      50.456  37.735  63.442  1.00  0.00           H  
ATOM    354 HE21 GLN    23      49.591  39.841  66.132  1.00  0.00           H  
ATOM    355 HE22 GLN    23      49.364  38.494  67.327  1.00  0.00           H  
ATOM    356  N   TRP    24      50.384  39.621  60.569  1.00  0.00           N  
ATOM    357  CA  TRP    24      49.127  39.525  59.696  1.00  0.00           C  
ATOM    358  C   TRP    24      48.041  38.716  60.438  1.00  0.00           C  
ATOM    359  O   TRP    24      48.251  37.591  60.942  1.00  0.00           O  
ATOM    360  CB  TRP    24      49.564  38.845  58.382  1.00  0.00           C  
ATOM    361  CG  TRP    24      50.401  39.735  57.415  1.00  0.00           C  
ATOM    362  CD1 TRP    24      50.931  40.939  57.663  1.00  0.00           C  
ATOM    363  NE1 TRP    24      51.455  41.454  56.474  1.00  0.00           N  
ATOM    364  CE2 TRP    24      51.264  40.602  55.388  1.00  0.00           C  
ATOM    365  CZ2 TRP    24      51.589  40.679  54.025  1.00  0.00           C  
ATOM    366  CH2 TRP    24      51.224  39.662  53.144  1.00  0.00           C  
ATOM    367  CZ3 TRP    24      50.545  38.516  53.640  1.00  0.00           C  
ATOM    368  CE3 TRP    24      50.204  38.455  55.042  1.00  0.00           C  
ATOM    369  CD2 TRP    24      50.580  39.503  55.961  1.00  0.00           C  
ATOM    370  H   TRP    24      51.041  38.864  60.695  1.00  0.00           H  
ATOM    371  HA  TRP    24      48.704  40.502  59.460  1.00  0.00           H  
ATOM    372  HB2 TRP    24      50.205  38.015  58.681  1.00  0.00           H  
ATOM    373  HB3 TRP    24      48.678  38.510  57.842  1.00  0.00           H  
ATOM    374  HD1 TRP    24      50.948  41.475  58.601  1.00  0.00           H  
ATOM    375  HE1 TRP    24      51.921  42.351  56.471  1.00  0.00           H  
ATOM    376  HZ2 TRP    24      52.139  41.536  53.666  1.00  0.00           H  
ATOM    377  HH2 TRP    24      51.346  39.832  52.085  1.00  0.00           H  
ATOM    378  HZ3 TRP    24      50.488  37.652  52.995  1.00  0.00           H  
ATOM    379  HE3 TRP    24      49.738  37.620  55.545  1.00  0.00           H  
ATOM    380  N   LYS    25      46.772  39.198  60.474  1.00  0.00           N  
ATOM    381  CA  LYS    25      45.599  38.584  61.113  1.00  0.00           C  
ATOM    382  C   LYS    25      44.519  38.452  60.022  1.00  0.00           C  
ATOM    383  O   LYS    25      44.405  39.311  59.163  1.00  0.00           O  
ATOM    384  CB  LYS    25      44.996  39.490  62.244  1.00  0.00           C  
ATOM    385  CG  LYS    25      45.985  39.702  63.486  1.00  0.00           C  
ATOM    386  CD  LYS    25      45.420  40.497  64.696  1.00  0.00           C  
ATOM    387  CE  LYS    25      46.539  40.662  65.743  1.00  0.00           C  
ATOM    388  NZ  LYS    25      46.097  41.250  67.009  1.00  0.00           N1+
ATOM    389  H   LYS    25      46.563  40.100  60.069  1.00  0.00           H  
ATOM    390  HA  LYS    25      45.810  37.694  61.705  1.00  0.00           H  
ATOM    391  HB2 LYS    25      44.779  40.460  61.796  1.00  0.00           H  
ATOM    392  HB3 LYS    25      44.041  39.052  62.534  1.00  0.00           H  
ATOM    393  HG2 LYS    25      46.290  38.693  63.762  1.00  0.00           H  
ATOM    394  HG3 LYS    25      46.914  40.119  63.097  1.00  0.00           H  
ATOM    395  HD2 LYS    25      45.212  41.543  64.467  1.00  0.00           H  
ATOM    396  HD3 LYS    25      44.527  39.945  64.992  1.00  0.00           H  
ATOM    397  HE2 LYS    25      46.934  39.679  65.997  1.00  0.00           H  
ATOM    398  HE3 LYS    25      47.350  41.294  65.381  1.00  0.00           H  
ATOM    399  HZ1 LYS    25      45.729  42.190  67.038  1.00  0.00           H  
ATOM    400  HZ2 LYS    25      45.389  40.684  67.454  1.00  0.00           H  
ATOM    401  HZ3 LYS    25      46.859  41.301  67.671  1.00  0.00           H  
ATOM    402  N   GLY    26      43.735  37.439  60.023  1.00  0.00           N  
ATOM    403  CA  GLY    26      42.881  37.138  58.892  1.00  0.00           C  
ATOM    404  C   GLY    26      41.742  36.071  58.899  1.00  0.00           C  
ATOM    405  O   GLY    26      41.692  35.276  59.751  1.00  0.00           O  
ATOM    406  H   GLY    26      43.736  36.742  60.754  1.00  0.00           H  
ATOM    407  HA2 GLY    26      42.381  38.089  58.709  1.00  0.00           H  
ATOM    408  HA3 GLY    26      43.556  36.934  58.062  1.00  0.00           H  
ATOM    409  N   THR    27      40.869  36.128  57.889  1.00  0.00           N  
ATOM    410  CA  THR    27      39.873  35.129  57.661  1.00  0.00           C  
ATOM    411  C   THR    27      40.069  34.318  56.328  1.00  0.00           C  
ATOM    412  O   THR    27      39.877  34.825  55.278  1.00  0.00           O  
ATOM    413  CB  THR    27      38.454  35.758  57.641  1.00  0.00           C  
ATOM    414  CG2 THR    27      37.280  34.763  57.547  1.00  0.00           C  
ATOM    415  OG1 THR    27      38.167  36.762  58.595  1.00  0.00           O  
ATOM    416  H   THR    27      40.982  36.758  57.108  1.00  0.00           H  
ATOM    417  HA  THR    27      39.912  34.285  58.350  1.00  0.00           H  
ATOM    418  HB  THR    27      38.401  36.257  56.674  1.00  0.00           H  
ATOM    419 HG21 THR    27      37.217  34.338  56.545  1.00  0.00           H  
ATOM    420 HG22 THR    27      37.519  33.901  58.169  1.00  0.00           H  
ATOM    421 HG23 THR    27      36.286  35.123  57.810  1.00  0.00           H  
ATOM    422  HG1 THR    27      38.788  37.456  58.361  1.00  0.00           H  
ATOM    423  N   VAL    28      40.478  33.022  56.459  1.00  0.00           N  
ATOM    424  CA  VAL    28      40.499  32.068  55.329  1.00  0.00           C  
ATOM    425  C   VAL    28      39.163  31.904  54.641  1.00  0.00           C  
ATOM    426  O   VAL    28      38.165  31.757  55.339  1.00  0.00           O  
ATOM    427  CB  VAL    28      41.171  30.705  55.613  1.00  0.00           C  
ATOM    428  CG1 VAL    28      41.603  29.786  54.517  1.00  0.00           C  
ATOM    429  CG2 VAL    28      42.347  30.699  56.592  1.00  0.00           C  
ATOM    430  H   VAL    28      40.737  32.564  57.320  1.00  0.00           H  
ATOM    431  HA  VAL    28      41.107  32.626  54.617  1.00  0.00           H  
ATOM    432  HB  VAL    28      40.412  30.124  56.138  1.00  0.00           H  
ATOM    433 HG11 VAL    28      41.885  28.843  54.984  1.00  0.00           H  
ATOM    434 HG12 VAL    28      40.822  29.624  53.773  1.00  0.00           H  
ATOM    435 HG13 VAL    28      42.475  30.198  54.009  1.00  0.00           H  
ATOM    436 HG21 VAL    28      42.400  29.668  56.942  1.00  0.00           H  
ATOM    437 HG22 VAL    28      43.281  30.934  56.082  1.00  0.00           H  
ATOM    438 HG23 VAL    28      42.270  31.400  57.422  1.00  0.00           H  
ATOM    439  N   LEU    29      39.162  31.945  53.320  1.00  0.00           N  
ATOM    440  CA  LEU    29      38.091  31.931  52.357  1.00  0.00           C  
ATOM    441  C   LEU    29      37.977  30.659  51.540  1.00  0.00           C  
ATOM    442  O   LEU    29      36.913  30.415  51.062  1.00  0.00           O  
ATOM    443  CB  LEU    29      38.373  33.168  51.441  1.00  0.00           C  
ATOM    444  CG  LEU    29      38.286  34.588  51.969  1.00  0.00           C  
ATOM    445  CD1 LEU    29      38.127  35.565  50.859  1.00  0.00           C  
ATOM    446  CD2 LEU    29      37.162  34.794  53.002  1.00  0.00           C  
ATOM    447  H   LEU    29      40.089  32.131  52.966  1.00  0.00           H  
ATOM    448  HA  LEU    29      37.167  32.041  52.925  1.00  0.00           H  
ATOM    449  HB2 LEU    29      39.329  32.993  50.948  1.00  0.00           H  
ATOM    450  HB3 LEU    29      37.634  33.104  50.642  1.00  0.00           H  
ATOM    451  HG  LEU    29      39.157  34.814  52.584  1.00  0.00           H  
ATOM    452 HD11 LEU    29      38.846  35.403  50.056  1.00  0.00           H  
ATOM    453 HD12 LEU    29      37.145  35.446  50.402  1.00  0.00           H  
ATOM    454 HD13 LEU    29      38.263  36.603  51.161  1.00  0.00           H  
ATOM    455 HD21 LEU    29      36.155  34.864  52.591  1.00  0.00           H  
ATOM    456 HD22 LEU    29      37.034  34.008  53.746  1.00  0.00           H  
ATOM    457 HD23 LEU    29      37.359  35.751  53.487  1.00  0.00           H  
ATOM    458  N   ASP    30      39.075  29.979  51.264  1.00  0.00           N  
ATOM    459  CA  ASP    30      39.136  28.722  50.388  1.00  0.00           C  
ATOM    460  C   ASP    30      40.447  28.031  50.440  1.00  0.00           C  
ATOM    461  O   ASP    30      41.433  28.607  50.933  1.00  0.00           O  
ATOM    462  CB  ASP    30      38.745  28.969  48.903  1.00  0.00           C  
ATOM    463  CG  ASP    30      38.143  27.689  48.238  1.00  0.00           C  
ATOM    464  OD1 ASP    30      37.822  26.678  48.888  1.00  0.00           O  
ATOM    465  OD2 ASP    30      37.871  27.621  46.980  1.00  0.00           O1-
ATOM    466  H   ASP    30      39.945  30.198  51.728  1.00  0.00           H  
ATOM    467  HA  ASP    30      38.406  27.981  50.716  1.00  0.00           H  
ATOM    468  HB2 ASP    30      37.929  29.691  48.879  1.00  0.00           H  
ATOM    469  HB3 ASP    30      39.568  29.416  48.345  1.00  0.00           H  
ATOM    470  N   GLN    31      40.547  26.752  49.963  1.00  0.00           N  
ATOM    471  CA  GLN    31      41.724  25.930  49.636  1.00  0.00           C  
ATOM    472  C   GLN    31      41.490  25.233  48.244  1.00  0.00           C  
ATOM    473  O   GLN    31      40.518  24.458  48.072  1.00  0.00           O  
ATOM    474  CB  GLN    31      41.904  24.971  50.778  1.00  0.00           C  
ATOM    475  CG  GLN    31      43.225  24.326  50.846  1.00  0.00           C  
ATOM    476  CD  GLN    31      43.547  23.390  49.763  1.00  0.00           C  
ATOM    477  OE1 GLN    31      43.102  22.259  49.649  1.00  0.00           O  
ATOM    478  NE2 GLN    31      44.302  23.805  48.736  1.00  0.00           N  
ATOM    479  H   GLN    31      39.655  26.320  49.771  1.00  0.00           H  
ATOM    480  HA  GLN    31      42.655  26.497  49.655  1.00  0.00           H  
ATOM    481  HB2 GLN    31      41.732  25.601  51.650  1.00  0.00           H  
ATOM    482  HB3 GLN    31      41.079  24.259  50.734  1.00  0.00           H  
ATOM    483  HG2 GLN    31      43.926  25.145  51.012  1.00  0.00           H  
ATOM    484  HG3 GLN    31      43.243  23.722  51.753  1.00  0.00           H  
ATOM    485 HE21 GLN    31      44.734  24.717  48.773  1.00  0.00           H  
ATOM    486 HE22 GLN    31      44.614  23.180  48.007  1.00  0.00           H  
ATOM    487  N   VAL    32      42.327  25.612  47.193  1.00  0.00           N  
ATOM    488  CA  VAL    32      42.121  25.299  45.767  1.00  0.00           C  
ATOM    489  C   VAL    32      42.737  23.918  45.419  1.00  0.00           C  
ATOM    490  O   VAL    32      43.923  23.674  45.608  1.00  0.00           O  
ATOM    491  CB  VAL    32      42.943  26.286  44.927  1.00  0.00           C  
ATOM    492  CG1 VAL    32      43.228  25.963  43.436  1.00  0.00           C  
ATOM    493  CG2 VAL    32      42.361  27.741  44.971  1.00  0.00           C  
ATOM    494  H   VAL    32      43.096  26.211  47.455  1.00  0.00           H  
ATOM    495  HA  VAL    32      41.080  25.422  45.466  1.00  0.00           H  
ATOM    496  HB  VAL    32      43.934  26.248  45.381  1.00  0.00           H  
ATOM    497 HG11 VAL    32      43.669  24.993  43.208  1.00  0.00           H  
ATOM    498 HG12 VAL    32      42.285  25.915  42.891  1.00  0.00           H  
ATOM    499 HG13 VAL    32      43.835  26.702  42.914  1.00  0.00           H  
ATOM    500 HG21 VAL    32      43.023  28.467  44.499  1.00  0.00           H  
ATOM    501 HG22 VAL    32      41.496  27.812  44.311  1.00  0.00           H  
ATOM    502 HG23 VAL    32      42.114  28.204  45.926  1.00  0.00           H  
ATOM    503  N   PRO    33      41.918  22.950  44.916  1.00  0.00           N  
ATOM    504  CA  PRO    33      42.440  21.524  44.862  1.00  0.00           C  
ATOM    505  C   PRO    33      43.562  21.187  43.877  1.00  0.00           C  
ATOM    506  O   PRO    33      44.342  20.241  44.083  1.00  0.00           O  
ATOM    507  CD  PRO    33      40.491  22.971  44.893  1.00  0.00           C  
ATOM    508  CG  PRO    33      40.084  21.559  45.305  1.00  0.00           C  
ATOM    509  CB  PRO    33      41.127  20.685  44.692  1.00  0.00           C  
ATOM    510  HD2 PRO    33      40.125  23.229  43.899  1.00  0.00           H  
ATOM    511  HD3 PRO    33      40.018  23.558  45.681  1.00  0.00           H  
ATOM    512  HG2 PRO    33      39.085  21.367  44.915  1.00  0.00           H  
ATOM    513  HG3 PRO    33      40.219  21.386  46.373  1.00  0.00           H  
ATOM    514  HB2 PRO    33      40.838  20.503  43.657  1.00  0.00           H  
ATOM    515  HB3 PRO    33      41.272  19.732  45.201  1.00  0.00           H  
ATOM    516  HA  PRO    33      42.770  21.313  45.879  1.00  0.00           H  
ATOM    517  N   VAL    34      43.674  21.869  42.735  1.00  0.00           N  
ATOM    518  CA  VAL    34      44.821  21.705  41.824  1.00  0.00           C  
ATOM    519  C   VAL    34      46.245  21.932  42.493  1.00  0.00           C  
ATOM    520  O   VAL    34      47.310  21.448  42.140  1.00  0.00           O  
ATOM    521  CB  VAL    34      44.694  22.624  40.622  1.00  0.00           C  
ATOM    522  CG1 VAL    34      45.932  22.662  39.773  1.00  0.00           C  
ATOM    523  CG2 VAL    34      43.445  22.136  39.812  1.00  0.00           C  
ATOM    524  H   VAL    34      42.909  22.492  42.519  1.00  0.00           H  
ATOM    525  HA  VAL    34      44.863  20.712  41.377  1.00  0.00           H  
ATOM    526  HB  VAL    34      44.394  23.579  41.053  1.00  0.00           H  
ATOM    527 HG11 VAL    34      46.156  21.652  39.430  1.00  0.00           H  
ATOM    528 HG12 VAL    34      45.736  23.201  38.846  1.00  0.00           H  
ATOM    529 HG13 VAL    34      46.779  22.997  40.373  1.00  0.00           H  
ATOM    530 HG21 VAL    34      43.681  21.238  39.241  1.00  0.00           H  
ATOM    531 HG22 VAL    34      42.591  21.909  40.450  1.00  0.00           H  
ATOM    532 HG23 VAL    34      43.003  22.824  39.091  1.00  0.00           H  
ATOM    533  N   ASN    35      46.186  22.589  43.704  1.00  0.00           N  
ATOM    534  CA  ASN    35      47.345  22.605  44.600  1.00  0.00           C  
ATOM    535  C   ASN    35      46.898  22.406  46.020  1.00  0.00           C  
ATOM    536  O   ASN    35      46.522  23.419  46.631  1.00  0.00           O  
ATOM    537  CB  ASN    35      48.107  23.960  44.415  1.00  0.00           C  
ATOM    538  CG  ASN    35      49.305  23.991  45.348  1.00  0.00           C  
ATOM    539  OD1 ASN    35      49.497  23.261  46.304  1.00  0.00           O  
ATOM    540  ND2 ASN    35      50.192  24.902  45.039  1.00  0.00           N  
ATOM    541  H   ASN    35      45.292  22.783  44.131  1.00  0.00           H  
ATOM    542  HA  ASN    35      48.081  21.828  44.395  1.00  0.00           H  
ATOM    543  HB2 ASN    35      48.460  24.025  43.386  1.00  0.00           H  
ATOM    544  HB3 ASN    35      47.373  24.729  44.658  1.00  0.00           H  
ATOM    545 HD21 ASN    35      50.091  25.396  44.164  1.00  0.00           H  
ATOM    546 HD22 ASN    35      50.950  25.012  45.698  1.00  0.00           H  
ATOM    547  N   PRO    36      46.986  21.289  46.630  1.00  0.00           N  
ATOM    548  CA  PRO    36      46.432  21.092  47.971  1.00  0.00           C  
ATOM    549  C   PRO    36      47.071  22.009  49.057  1.00  0.00           C  
ATOM    550  O   PRO    36      46.473  21.986  50.141  1.00  0.00           O  
ATOM    551  CD  PRO    36      47.285  19.996  45.951  1.00  0.00           C  
ATOM    552  CG  PRO    36      46.412  19.058  46.839  1.00  0.00           C  
ATOM    553  CB  PRO    36      46.594  19.653  48.211  1.00  0.00           C  
ATOM    554  HD2 PRO    36      48.339  19.718  45.944  1.00  0.00           H  
ATOM    555  HD3 PRO    36      46.998  19.985  44.899  1.00  0.00           H  
ATOM    556  HG2 PRO    36      46.747  18.026  46.737  1.00  0.00           H  
ATOM    557  HG3 PRO    36      45.368  19.039  46.527  1.00  0.00           H  
ATOM    558  HB2 PRO    36      47.543  19.452  48.708  1.00  0.00           H  
ATOM    559  HB3 PRO    36      45.780  19.167  48.749  1.00  0.00           H  
ATOM    560  HA  PRO    36      45.379  21.366  48.031  1.00  0.00           H  
ATOM    561  N   SER    37      48.250  22.649  48.866  1.00  0.00           N  
ATOM    562  CA  SER    37      48.935  23.632  49.795  1.00  0.00           C  
ATOM    563  C   SER    37      48.380  25.066  49.740  1.00  0.00           C  
ATOM    564  O   SER    37      48.753  25.887  50.567  1.00  0.00           O  
ATOM    565  CB  SER    37      50.463  23.407  49.565  1.00  0.00           C  
ATOM    566  OG  SER    37      51.001  22.137  49.659  1.00  0.00           O  
ATOM    567  H   SER    37      48.497  22.627  47.887  1.00  0.00           H  
ATOM    568  HA  SER    37      48.693  23.280  50.798  1.00  0.00           H  
ATOM    569  HB2 SER    37      50.676  23.857  48.596  1.00  0.00           H  
ATOM    570  HB3 SER    37      50.983  24.094  50.234  1.00  0.00           H  
ATOM    571  HG  SER    37      50.469  21.582  49.083  1.00  0.00           H  
ATOM    572  N   LEU    38      47.604  25.334  48.722  1.00  0.00           N  
ATOM    573  CA  LEU    38      47.242  26.692  48.305  1.00  0.00           C  
ATOM    574  C   LEU    38      45.893  27.097  48.923  1.00  0.00           C  
ATOM    575  O   LEU    38      44.870  26.592  48.426  1.00  0.00           O  
ATOM    576  CB  LEU    38      47.124  26.725  46.799  1.00  0.00           C  
ATOM    577  CG  LEU    38      46.710  28.102  46.189  1.00  0.00           C  
ATOM    578  CD1 LEU    38      47.526  29.385  46.458  1.00  0.00           C  
ATOM    579  CD2 LEU    38      46.616  27.962  44.608  1.00  0.00           C  
ATOM    580  H   LEU    38      47.340  24.573  48.113  1.00  0.00           H  
ATOM    581  HA  LEU    38      48.034  27.404  48.537  1.00  0.00           H  
ATOM    582  HB2 LEU    38      48.063  26.504  46.290  1.00  0.00           H  
ATOM    583  HB3 LEU    38      46.401  26.021  46.387  1.00  0.00           H  
ATOM    584  HG  LEU    38      45.795  28.507  46.622  1.00  0.00           H  
ATOM    585 HD11 LEU    38      47.744  29.489  47.521  1.00  0.00           H  
ATOM    586 HD12 LEU    38      48.472  29.142  45.975  1.00  0.00           H  
ATOM    587 HD13 LEU    38      47.012  30.159  45.888  1.00  0.00           H  
ATOM    588 HD21 LEU    38      46.313  28.909  44.162  1.00  0.00           H  
ATOM    589 HD22 LEU    38      47.631  27.739  44.278  1.00  0.00           H  
ATOM    590 HD23 LEU    38      45.835  27.282  44.266  1.00  0.00           H  
ATOM    591  N   TYR    39      45.908  27.965  49.912  1.00  0.00           N  
ATOM    592  CA  TYR    39      44.833  28.563  50.643  1.00  0.00           C  
ATOM    593  C   TYR    39      44.539  29.971  50.124  1.00  0.00           C  
ATOM    594  O   TYR    39      45.341  30.529  49.395  1.00  0.00           O  
ATOM    595  CB  TYR    39      45.209  28.629  52.109  1.00  0.00           C  
ATOM    596  CG  TYR    39      45.252  27.219  52.718  1.00  0.00           C  
ATOM    597  CD1 TYR    39      44.098  26.730  53.313  1.00  0.00           C  
ATOM    598  CE1 TYR    39      44.206  25.479  53.983  1.00  0.00           C  
ATOM    599  CZ  TYR    39      45.447  24.757  53.995  1.00  0.00           C  
ATOM    600  OH  TYR    39      45.493  23.623  54.730  1.00  0.00           O  
ATOM    601  CE2 TYR    39      46.575  25.342  53.385  1.00  0.00           C  
ATOM    602  CD2 TYR    39      46.441  26.572  52.734  1.00  0.00           C  
ATOM    603  H   TYR    39      46.833  28.273  50.172  1.00  0.00           H  
ATOM    604  HA  TYR    39      43.858  28.095  50.511  1.00  0.00           H  
ATOM    605  HB2 TYR    39      46.209  29.050  52.220  1.00  0.00           H  
ATOM    606  HB3 TYR    39      44.589  29.194  52.806  1.00  0.00           H  
ATOM    607  HD1 TYR    39      43.191  27.296  53.160  1.00  0.00           H  
ATOM    608  HE1 TYR    39      43.410  25.067  54.586  1.00  0.00           H  
ATOM    609  HH  TYR    39      46.416  23.447  54.925  1.00  0.00           H  
ATOM    610  HE2 TYR    39      47.567  24.918  53.364  1.00  0.00           H  
ATOM    611  HD2 TYR    39      47.302  27.097  52.348  1.00  0.00           H  
ATOM    612  N   LEU    40      43.392  30.544  50.490  1.00  0.00           N  
ATOM    613  CA  LEU    40      42.940  31.946  50.153  1.00  0.00           C  
ATOM    614  C   LEU    40      42.628  32.657  51.449  1.00  0.00           C  
ATOM    615  O   LEU    40      41.806  32.065  52.182  1.00  0.00           O  
ATOM    616  CB  LEU    40      41.698  31.961  49.217  1.00  0.00           C  
ATOM    617  CG  LEU    40      42.217  31.906  47.703  1.00  0.00           C  
ATOM    618  CD1 LEU    40      42.346  30.522  47.161  1.00  0.00           C  
ATOM    619  CD2 LEU    40      41.316  32.761  46.788  1.00  0.00           C  
ATOM    620  H   LEU    40      42.764  30.049  51.108  1.00  0.00           H  
ATOM    621  HA  LEU    40      43.773  32.445  49.660  1.00  0.00           H  
ATOM    622  HB2 LEU    40      41.034  31.120  49.418  1.00  0.00           H  
ATOM    623  HB3 LEU    40      41.166  32.906  49.324  1.00  0.00           H  
ATOM    624  HG  LEU    40      43.198  32.363  47.569  1.00  0.00           H  
ATOM    625 HD11 LEU    40      42.293  30.540  46.073  1.00  0.00           H  
ATOM    626 HD12 LEU    40      43.272  30.121  47.574  1.00  0.00           H  
ATOM    627 HD13 LEU    40      41.454  29.966  47.451  1.00  0.00           H  
ATOM    628 HD21 LEU    40      41.195  33.786  47.140  1.00  0.00           H  
ATOM    629 HD22 LEU    40      41.599  32.931  45.749  1.00  0.00           H  
ATOM    630 HD23 LEU    40      40.336  32.324  46.979  1.00  0.00           H  
ATOM    631  N   ILE    41      43.061  33.961  51.727  1.00  0.00           N  
ATOM    632  CA  ILE    41      42.772  34.611  52.932  1.00  0.00           C  
ATOM    633  C   ILE    41      42.407  36.135  52.719  1.00  0.00           C  
ATOM    634  O   ILE    41      43.027  36.810  51.984  1.00  0.00           O  
ATOM    635  CB  ILE    41      43.968  34.490  53.926  1.00  0.00           C  
ATOM    636  CG2 ILE    41      43.498  35.049  55.290  1.00  0.00           C  
ATOM    637  CG1 ILE    41      44.670  33.112  54.056  1.00  0.00           C  
ATOM    638  CD1 ILE    41      45.751  32.815  53.031  1.00  0.00           C  
ATOM    639  H   ILE    41      43.687  34.372  51.050  1.00  0.00           H  
ATOM    640  HA  ILE    41      41.943  34.164  53.482  1.00  0.00           H  
ATOM    641  HB  ILE    41      44.725  35.226  53.655  1.00  0.00           H  
ATOM    642 HG21 ILE    41      43.071  36.047  55.190  1.00  0.00           H  
ATOM    643 HG22 ILE    41      42.902  34.356  55.884  1.00  0.00           H  
ATOM    644 HG23 ILE    41      44.379  35.292  55.884  1.00  0.00           H  
ATOM    645 HG12 ILE    41      45.210  32.988  54.994  1.00  0.00           H  
ATOM    646 HG13 ILE    41      43.929  32.317  53.966  1.00  0.00           H  
ATOM    647 HD11 ILE    41      46.326  33.671  52.677  1.00  0.00           H  
ATOM    648 HD12 ILE    41      46.385  32.094  53.547  1.00  0.00           H  
ATOM    649 HD13 ILE    41      45.358  32.311  52.148  1.00  0.00           H  
ATOM    650  N   LYS    42      41.379  36.664  53.425  1.00  0.00           N  
ATOM    651  CA  LYS    42      41.195  38.178  53.490  1.00  0.00           C  
ATOM    652  C   LYS    42      41.906  38.621  54.762  1.00  0.00           C  
ATOM    653  O   LYS    42      41.631  38.063  55.791  1.00  0.00           O  
ATOM    654  CB  LYS    42      39.738  38.582  53.509  1.00  0.00           C  
ATOM    655  CG  LYS    42      39.284  40.058  53.930  1.00  0.00           C  
ATOM    656  CD  LYS    42      39.784  41.275  53.160  1.00  0.00           C  
ATOM    657  CE  LYS    42      39.288  42.601  53.519  1.00  0.00           C  
ATOM    658  NZ  LYS    42      39.981  43.159  54.698  1.00  0.00           N1+
ATOM    659  H   LYS    42      40.918  36.046  54.077  1.00  0.00           H  
ATOM    660  HA  LYS    42      41.659  38.748  52.685  1.00  0.00           H  
ATOM    661  HB2 LYS    42      39.297  38.373  52.534  1.00  0.00           H  
ATOM    662  HB3 LYS    42      39.300  37.922  54.257  1.00  0.00           H  
ATOM    663  HG2 LYS    42      38.195  40.094  53.980  1.00  0.00           H  
ATOM    664  HG3 LYS    42      39.570  40.137  54.979  1.00  0.00           H  
ATOM    665  HD2 LYS    42      40.872  41.343  53.129  1.00  0.00           H  
ATOM    666  HD3 LYS    42      39.439  41.126  52.136  1.00  0.00           H  
ATOM    667  HE2 LYS    42      39.425  43.209  52.625  1.00  0.00           H  
ATOM    668  HE3 LYS    42      38.229  42.482  53.748  1.00  0.00           H  
ATOM    669  HZ1 LYS    42      40.984  43.234  54.605  1.00  0.00           H  
ATOM    670  HZ2 LYS    42      39.634  44.101  54.810  1.00  0.00           H  
ATOM    671  HZ3 LYS    42      39.871  42.541  55.489  1.00  0.00           H  
ATOM    672  N   TYR    43      42.807  39.556  54.690  1.00  0.00           N  
ATOM    673  CA  TYR    43      43.594  40.029  55.869  1.00  0.00           C  
ATOM    674  C   TYR    43      42.961  41.240  56.460  1.00  0.00           C  
ATOM    675  O   TYR    43      42.179  41.914  55.805  1.00  0.00           O  
ATOM    676  CB  TYR    43      45.065  40.020  55.497  1.00  0.00           C  
ATOM    677  CG  TYR    43      45.632  38.637  55.479  1.00  0.00           C  
ATOM    678  CD1 TYR    43      45.829  37.957  54.291  1.00  0.00           C  
ATOM    679  CE1 TYR    43      46.505  36.729  54.324  1.00  0.00           C  
ATOM    680  CZ  TYR    43      46.925  36.136  55.468  1.00  0.00           C  
ATOM    681  OH  TYR    43      47.564  34.906  55.506  1.00  0.00           O  
ATOM    682  CE2 TYR    43      46.765  36.828  56.702  1.00  0.00           C  
ATOM    683  CD2 TYR    43      46.050  38.071  56.685  1.00  0.00           C  
ATOM    684  H   TYR    43      43.102  39.960  53.813  1.00  0.00           H  
ATOM    685  HA  TYR    43      43.491  39.213  56.584  1.00  0.00           H  
ATOM    686  HB2 TYR    43      45.248  40.526  54.549  1.00  0.00           H  
ATOM    687  HB3 TYR    43      45.512  40.603  56.301  1.00  0.00           H  
ATOM    688  HD1 TYR    43      45.536  38.350  53.329  1.00  0.00           H  
ATOM    689  HE1 TYR    43      46.614  36.202  53.387  1.00  0.00           H  
ATOM    690  HH  TYR    43      48.343  34.884  56.065  1.00  0.00           H  
ATOM    691  HE2 TYR    43      47.154  36.332  57.581  1.00  0.00           H  
ATOM    692  HD2 TYR    43      45.948  38.598  57.622  1.00  0.00           H  
ATOM    693  N   ASP    44      43.231  41.509  57.772  1.00  0.00           N  
ATOM    694  CA  ASP    44      42.682  42.560  58.639  1.00  0.00           C  
ATOM    695  C   ASP    44      43.386  43.896  58.302  1.00  0.00           C  
ATOM    696  O   ASP    44      42.846  45.004  58.382  1.00  0.00           O  
ATOM    697  CB  ASP    44      42.817  42.222  60.160  1.00  0.00           C  
ATOM    698  CG  ASP    44      41.915  41.104  60.525  1.00  0.00           C  
ATOM    699  OD1 ASP    44      41.077  40.586  59.776  1.00  0.00           O  
ATOM    700  OD2 ASP    44      41.857  40.809  61.705  1.00  0.00           O1-
ATOM    701  H   ASP    44      43.735  40.770  58.242  1.00  0.00           H  
ATOM    702  HA  ASP    44      41.625  42.706  58.421  1.00  0.00           H  
ATOM    703  HB2 ASP    44      43.839  41.929  60.402  1.00  0.00           H  
ATOM    704  HB3 ASP    44      42.470  43.045  60.785  1.00  0.00           H  
ATOM    705  N   GLY    45      44.673  43.787  57.818  1.00  0.00           N  
ATOM    706  CA  GLY    45      45.531  44.911  57.561  1.00  0.00           C  
ATOM    707  C   GLY    45      45.353  45.528  56.134  1.00  0.00           C  
ATOM    708  O   GLY    45      45.644  46.666  55.856  1.00  0.00           O  
ATOM    709  H   GLY    45      45.022  42.840  57.769  1.00  0.00           H  
ATOM    710  HA2 GLY    45      45.406  45.688  58.315  1.00  0.00           H  
ATOM    711  HA3 GLY    45      46.601  44.709  57.606  1.00  0.00           H  
ATOM    712  N   PHE    46      44.717  44.714  55.277  1.00  0.00           N  
ATOM    713  CA  PHE    46      44.550  45.060  53.816  1.00  0.00           C  
ATOM    714  C   PHE    46      43.168  44.695  53.311  1.00  0.00           C  
ATOM    715  O   PHE    46      42.475  43.767  53.811  1.00  0.00           O  
ATOM    716  CB  PHE    46      45.497  44.210  52.948  1.00  0.00           C  
ATOM    717  CG  PHE    46      46.907  44.189  53.379  1.00  0.00           C  
ATOM    718  CD1 PHE    46      47.282  43.040  54.174  1.00  0.00           C  
ATOM    719  CE1 PHE    46      48.631  42.912  54.532  1.00  0.00           C  
ATOM    720  CZ  PHE    46      49.636  43.817  54.103  1.00  0.00           C  
ATOM    721  CE2 PHE    46      49.235  44.919  53.297  1.00  0.00           C  
ATOM    722  CD2 PHE    46      47.875  45.116  52.971  1.00  0.00           C  
ATOM    723  H   PHE    46      44.522  43.748  55.497  1.00  0.00           H  
ATOM    724  HA  PHE    46      44.531  46.150  53.798  1.00  0.00           H  
ATOM    725  HB2 PHE    46      45.150  43.179  52.879  1.00  0.00           H  
ATOM    726  HB3 PHE    46      45.383  44.703  51.983  1.00  0.00           H  
ATOM    727  HD1 PHE    46      46.535  42.389  54.604  1.00  0.00           H  
ATOM    728  HE1 PHE    46      48.953  42.117  55.188  1.00  0.00           H  
ATOM    729  HZ  PHE    46      50.706  43.684  54.168  1.00  0.00           H  
ATOM    730  HE2 PHE    46      49.897  45.679  52.909  1.00  0.00           H  
ATOM    731  HD2 PHE    46      47.626  45.944  52.324  1.00  0.00           H  
ATOM    732  N   ASP    47      42.691  45.342  52.274  1.00  0.00           N  
ATOM    733  CA  ASP    47      41.374  45.115  51.649  1.00  0.00           C  
ATOM    734  C   ASP    47      41.405  44.102  50.455  1.00  0.00           C  
ATOM    735  O   ASP    47      40.374  43.767  49.876  1.00  0.00           O  
ATOM    736  CB  ASP    47      40.940  46.523  51.143  1.00  0.00           C  
ATOM    737  CG  ASP    47      40.803  47.581  52.246  1.00  0.00           C  
ATOM    738  OD1 ASP    47      40.264  47.403  53.344  1.00  0.00           O  
ATOM    739  OD2 ASP    47      41.237  48.697  51.995  1.00  0.00           O1-
ATOM    740  H   ASP    47      43.274  46.099  51.946  1.00  0.00           H  
ATOM    741  HA  ASP    47      40.653  44.788  52.398  1.00  0.00           H  
ATOM    742  HB2 ASP    47      41.624  46.917  50.392  1.00  0.00           H  
ATOM    743  HB3 ASP    47      39.985  46.402  50.632  1.00  0.00           H  
ATOM    744  N   CYS    48      42.529  43.478  50.167  1.00  0.00           N  
ATOM    745  CA  CYS    48      42.786  42.515  49.150  1.00  0.00           C  
ATOM    746  C   CYS    48      42.759  41.108  49.782  1.00  0.00           C  
ATOM    747  O   CYS    48      43.224  40.864  50.924  1.00  0.00           O  
ATOM    748  CB  CYS    48      44.164  42.917  48.506  1.00  0.00           C  
ATOM    749  SG  CYS    48      44.666  41.712  47.323  1.00  0.00           S  
ATOM    750  H   CYS    48      43.306  43.746  50.753  1.00  0.00           H  
ATOM    751  HA  CYS    48      42.012  42.660  48.396  1.00  0.00           H  
ATOM    752  HB2 CYS    48      44.065  43.889  48.023  1.00  0.00           H  
ATOM    753  HB3 CYS    48      44.986  43.015  49.214  1.00  0.00           H  
ATOM    754  HG  CYS    48      44.138  40.619  47.882  1.00  0.00           H  
ATOM    755  N   VAL    49      42.225  40.182  48.996  1.00  0.00           N  
ATOM    756  CA  VAL    49      42.374  38.735  49.146  1.00  0.00           C  
ATOM    757  C   VAL    49      43.632  38.128  48.558  1.00  0.00           C  
ATOM    758  O   VAL    49      43.983  38.411  47.391  1.00  0.00           O  
ATOM    759  CB  VAL    49      41.242  37.906  48.556  1.00  0.00           C  
ATOM    760  CG1 VAL    49      41.305  36.374  48.719  1.00  0.00           C  
ATOM    761  CG2 VAL    49      39.866  38.264  49.123  1.00  0.00           C  
ATOM    762  H   VAL    49      41.836  40.559  48.144  1.00  0.00           H  
ATOM    763  HA  VAL    49      42.244  38.497  50.202  1.00  0.00           H  
ATOM    764  HB  VAL    49      41.310  38.197  47.508  1.00  0.00           H  
ATOM    765 HG11 VAL    49      42.067  35.903  48.100  1.00  0.00           H  
ATOM    766 HG12 VAL    49      41.466  36.194  49.782  1.00  0.00           H  
ATOM    767 HG13 VAL    49      40.398  35.847  48.422  1.00  0.00           H  
ATOM    768 HG21 VAL    49      39.508  39.283  48.971  1.00  0.00           H  
ATOM    769 HG22 VAL    49      39.052  37.691  48.679  1.00  0.00           H  
ATOM    770 HG23 VAL    49      39.758  37.995  50.174  1.00  0.00           H  
ATOM    771  N   TYR    50      44.275  37.379  49.383  1.00  0.00           N  
ATOM    772  CA  TYR    50      45.536  36.692  49.062  1.00  0.00           C  
ATOM    773  C   TYR    50      45.440  35.145  48.933  1.00  0.00           C  
ATOM    774  O   TYR    50      44.667  34.534  49.669  1.00  0.00           O  
ATOM    775  CB  TYR    50      46.599  36.987  50.152  1.00  0.00           C  
ATOM    776  CG  TYR    50      47.100  38.454  50.332  1.00  0.00           C  
ATOM    777  CD1 TYR    50      46.773  39.420  49.376  1.00  0.00           C  
ATOM    778  CE1 TYR    50      47.189  40.717  49.647  1.00  0.00           C  
ATOM    779  CZ  TYR    50      47.895  41.031  50.843  1.00  0.00           C  
ATOM    780  OH  TYR    50      48.269  42.300  51.207  1.00  0.00           O  
ATOM    781  CE2 TYR    50      48.157  40.005  51.796  1.00  0.00           C  
ATOM    782  CD2 TYR    50      47.763  38.664  51.521  1.00  0.00           C  
ATOM    783  H   TYR    50      44.005  37.508  50.348  1.00  0.00           H  
ATOM    784  HA  TYR    50      45.868  37.058  48.090  1.00  0.00           H  
ATOM    785  HB2 TYR    50      46.272  36.608  51.120  1.00  0.00           H  
ATOM    786  HB3 TYR    50      47.500  36.414  49.933  1.00  0.00           H  
ATOM    787  HD1 TYR    50      46.187  39.282  48.479  1.00  0.00           H  
ATOM    788  HE1 TYR    50      46.950  41.506  48.950  1.00  0.00           H  
ATOM    789  HH  TYR    50      48.652  42.302  52.087  1.00  0.00           H  
ATOM    790  HE2 TYR    50      48.595  40.306  52.737  1.00  0.00           H  
ATOM    791  HD2 TYR    50      47.899  37.789  52.140  1.00  0.00           H  
ATOM    792  N   GLY    51      46.224  34.621  48.000  1.00  0.00           N  
ATOM    793  CA  GLY    51      46.431  33.188  47.720  1.00  0.00           C  
ATOM    794  C   GLY    51      47.860  32.764  48.277  1.00  0.00           C  
ATOM    795  O   GLY    51      48.805  33.288  47.745  1.00  0.00           O  
ATOM    796  H   GLY    51      46.766  35.340  47.543  1.00  0.00           H  
ATOM    797  HA2 GLY    51      45.621  32.665  48.228  1.00  0.00           H  
ATOM    798  HA3 GLY    51      46.379  32.900  46.670  1.00  0.00           H  
ATOM    799  N   LEU    52      47.989  31.821  49.199  1.00  0.00           N  
ATOM    800  CA  LEU    52      49.349  31.454  49.815  1.00  0.00           C  
ATOM    801  C   LEU    52      49.464  29.962  50.063  1.00  0.00           C  
ATOM    802  O   LEU    52      48.577  29.283  50.480  1.00  0.00           O  
ATOM    803  CB  LEU    52      49.325  32.155  51.225  1.00  0.00           C  
ATOM    804  CG  LEU    52      49.435  33.667  51.228  1.00  0.00           C  
ATOM    805  CD1 LEU    52      49.261  34.258  52.594  1.00  0.00           C  
ATOM    806  CD2 LEU    52      50.730  34.128  50.551  1.00  0.00           C  
ATOM    807  H   LEU    52      47.143  31.484  49.636  1.00  0.00           H  
ATOM    808  HA  LEU    52      50.134  31.707  49.102  1.00  0.00           H  
ATOM    809  HB2 LEU    52      48.362  31.871  51.647  1.00  0.00           H  
ATOM    810  HB3 LEU    52      50.131  31.792  51.862  1.00  0.00           H  
ATOM    811  HG  LEU    52      48.617  34.102  50.653  1.00  0.00           H  
ATOM    812 HD11 LEU    52      49.218  35.346  52.644  1.00  0.00           H  
ATOM    813 HD12 LEU    52      48.326  33.786  52.897  1.00  0.00           H  
ATOM    814 HD13 LEU    52      50.150  33.944  53.140  1.00  0.00           H  
ATOM    815 HD21 LEU    52      51.580  33.787  51.142  1.00  0.00           H  
ATOM    816 HD22 LEU    52      50.773  33.783  49.518  1.00  0.00           H  
ATOM    817 HD23 LEU    52      50.710  35.218  50.538  1.00  0.00           H  
ATOM    818  N   GLU    53      50.759  29.559  49.981  1.00  0.00           N  
ATOM    819  CA  GLU    53      51.252  28.259  50.438  1.00  0.00           C  
ATOM    820  C   GLU    53      51.816  28.349  51.889  1.00  0.00           C  
ATOM    821  O   GLU    53      53.003  28.412  52.096  1.00  0.00           O  
ATOM    822  CB  GLU    53      52.132  27.536  49.361  1.00  0.00           C  
ATOM    823  CG  GLU    53      51.373  27.311  48.082  1.00  0.00           C  
ATOM    824  CD  GLU    53      52.180  26.681  47.002  1.00  0.00           C  
ATOM    825  OE1 GLU    53      52.136  25.458  47.002  1.00  0.00           O  
ATOM    826  OE2 GLU    53      52.751  27.351  46.087  1.00  0.00           O1-
ATOM    827  H   GLU    53      51.446  30.241  49.692  1.00  0.00           H  
ATOM    828  HA  GLU    53      50.399  27.581  50.467  1.00  0.00           H  
ATOM    829  HB2 GLU    53      53.010  28.098  49.043  1.00  0.00           H  
ATOM    830  HB3 GLU    53      52.358  26.523  49.693  1.00  0.00           H  
ATOM    831  HG2 GLU    53      50.479  26.704  48.223  1.00  0.00           H  
ATOM    832  HG3 GLU    53      50.992  28.253  47.687  1.00  0.00           H  
ATOM    833  N   LEU    54      50.912  28.396  52.859  1.00  0.00           N  
ATOM    834  CA  LEU    54      51.359  28.820  54.211  1.00  0.00           C  
ATOM    835  C   LEU    54      52.517  27.989  54.895  1.00  0.00           C  
ATOM    836  O   LEU    54      53.264  28.583  55.711  1.00  0.00           O  
ATOM    837  CB  LEU    54      50.163  28.976  55.185  1.00  0.00           C  
ATOM    838  CG  LEU    54      49.111  30.091  54.897  1.00  0.00           C  
ATOM    839  CD1 LEU    54      47.884  29.675  55.645  1.00  0.00           C  
ATOM    840  CD2 LEU    54      49.531  31.495  55.179  1.00  0.00           C  
ATOM    841  H   LEU    54      49.948  28.215  52.619  1.00  0.00           H  
ATOM    842  HA  LEU    54      51.769  29.827  54.132  1.00  0.00           H  
ATOM    843  HB2 LEU    54      49.605  28.042  55.110  1.00  0.00           H  
ATOM    844  HB3 LEU    54      50.482  29.138  56.215  1.00  0.00           H  
ATOM    845  HG  LEU    54      48.762  30.064  53.865  1.00  0.00           H  
ATOM    846 HD11 LEU    54      48.057  29.583  56.717  1.00  0.00           H  
ATOM    847 HD12 LEU    54      47.127  30.435  55.453  1.00  0.00           H  
ATOM    848 HD13 LEU    54      47.520  28.727  55.249  1.00  0.00           H  
ATOM    849 HD21 LEU    54      50.423  31.768  54.614  1.00  0.00           H  
ATOM    850 HD22 LEU    54      48.731  32.180  54.898  1.00  0.00           H  
ATOM    851 HD23 LEU    54      49.693  31.613  56.250  1.00  0.00           H  
ATOM    852  N   ASN    55      52.651  26.667  54.600  1.00  0.00           N  
ATOM    853  CA  ASN    55      53.734  25.819  55.176  1.00  0.00           C  
ATOM    854  C   ASN    55      55.020  25.722  54.234  1.00  0.00           C  
ATOM    855  O   ASN    55      56.029  25.200  54.706  1.00  0.00           O  
ATOM    856  CB  ASN    55      53.191  24.365  55.400  1.00  0.00           C  
ATOM    857  CG  ASN    55      51.836  24.258  56.079  1.00  0.00           C  
ATOM    858  OD1 ASN    55      50.872  23.814  55.491  1.00  0.00           O  
ATOM    859  ND2 ASN    55      51.709  24.456  57.398  1.00  0.00           N  
ATOM    860  H   ASN    55      51.911  26.232  54.068  1.00  0.00           H  
ATOM    861  HA  ASN    55      54.187  26.226  56.081  1.00  0.00           H  
ATOM    862  HB2 ASN    55      52.998  23.998  54.392  1.00  0.00           H  
ATOM    863  HB3 ASN    55      53.978  23.779  55.875  1.00  0.00           H  
ATOM    864 HD21 ASN    55      52.502  24.741  57.955  1.00  0.00           H  
ATOM    865 HD22 ASN    55      50.803  24.243  57.789  1.00  0.00           H  
ATOM    866  N   LYS    56      54.950  26.218  52.973  1.00  0.00           N  
ATOM    867  CA  LYS    56      56.020  26.216  51.967  1.00  0.00           C  
ATOM    868  C   LYS    56      56.552  27.625  51.609  1.00  0.00           C  
ATOM    869  O   LYS    56      57.721  27.778  51.279  1.00  0.00           O  
ATOM    870  CB  LYS    56      55.528  25.481  50.695  1.00  0.00           C  
ATOM    871  CG  LYS    56      55.056  24.020  50.937  1.00  0.00           C  
ATOM    872  CD  LYS    56      54.423  23.430  49.633  1.00  0.00           C  
ATOM    873  CE  LYS    56      54.428  21.918  49.889  1.00  0.00           C  
ATOM    874  NZ  LYS    56      53.783  21.236  48.814  1.00  0.00           N1+
ATOM    875  H   LYS    56      54.077  26.637  52.685  1.00  0.00           H  
ATOM    876  HA  LYS    56      56.887  25.621  52.256  1.00  0.00           H  
ATOM    877  HB2 LYS    56      54.805  26.147  50.225  1.00  0.00           H  
ATOM    878  HB3 LYS    56      56.426  25.373  50.086  1.00  0.00           H  
ATOM    879  HG2 LYS    56      55.911  23.499  51.368  1.00  0.00           H  
ATOM    880  HG3 LYS    56      54.211  24.013  51.625  1.00  0.00           H  
ATOM    881  HD2 LYS    56      53.383  23.739  49.525  1.00  0.00           H  
ATOM    882  HD3 LYS    56      55.053  23.752  48.805  1.00  0.00           H  
ATOM    883  HE2 LYS    56      55.425  21.482  49.959  1.00  0.00           H  
ATOM    884  HE3 LYS    56      54.015  21.667  50.866  1.00  0.00           H  
ATOM    885  HZ1 LYS    56      54.380  21.191  48.000  1.00  0.00           H  
ATOM    886  HZ2 LYS    56      53.506  20.311  49.113  1.00  0.00           H  
ATOM    887  HZ3 LYS    56      53.008  21.773  48.454  1.00  0.00           H  
ATOM    888  N   ASP    57      55.761  28.679  51.992  1.00  0.00           N  
ATOM    889  CA  ASP    57      56.207  30.025  51.850  1.00  0.00           C  
ATOM    890  C   ASP    57      57.229  30.570  52.926  1.00  0.00           C  
ATOM    891  O   ASP    57      56.889  30.685  54.106  1.00  0.00           O  
ATOM    892  CB  ASP    57      54.939  30.873  51.886  1.00  0.00           C  
ATOM    893  CG  ASP    57      55.163  32.279  51.290  1.00  0.00           C  
ATOM    894  OD1 ASP    57      56.266  32.872  51.374  1.00  0.00           O  
ATOM    895  OD2 ASP    57      54.231  32.803  50.709  1.00  0.00           O1-
ATOM    896  H   ASP    57      54.813  28.488  52.282  1.00  0.00           H  
ATOM    897  HA  ASP    57      56.689  30.145  50.879  1.00  0.00           H  
ATOM    898  HB2 ASP    57      54.184  30.347  51.302  1.00  0.00           H  
ATOM    899  HB3 ASP    57      54.548  30.947  52.901  1.00  0.00           H  
ATOM    900  N   GLU    58      58.412  31.028  52.447  1.00  0.00           N  
ATOM    901  CA  GLU    58      59.533  31.523  53.287  1.00  0.00           C  
ATOM    902  C   GLU    58      59.296  32.796  54.113  1.00  0.00           C  
ATOM    903  O   GLU    58      60.022  33.183  55.004  1.00  0.00           O  
ATOM    904  CB  GLU    58      60.778  31.595  52.376  1.00  0.00           C  
ATOM    905  CG  GLU    58      60.640  32.830  51.431  1.00  0.00           C  
ATOM    906  CD  GLU    58      61.987  33.147  50.693  1.00  0.00           C  
ATOM    907  OE1 GLU    58      62.507  32.202  50.108  1.00  0.00           O  
ATOM    908  OE2 GLU    58      62.497  34.279  50.874  1.00  0.00           O1-
ATOM    909  H   GLU    58      58.545  30.902  51.454  1.00  0.00           H  
ATOM    910  HA  GLU    58      59.808  30.839  54.090  1.00  0.00           H  
ATOM    911  HB2 GLU    58      61.704  31.600  52.952  1.00  0.00           H  
ATOM    912  HB3 GLU    58      60.912  30.750  51.700  1.00  0.00           H  
ATOM    913  HG2 GLU    58      59.875  32.777  50.656  1.00  0.00           H  
ATOM    914  HG3 GLU    58      60.478  33.721  52.039  1.00  0.00           H  
ATOM    915  N   ARG    59      58.246  33.465  53.672  1.00  0.00           N  
ATOM    916  CA  ARG    59      57.716  34.657  54.313  1.00  0.00           C  
ATOM    917  C   ARG    59      56.798  34.471  55.591  1.00  0.00           C  
ATOM    918  O   ARG    59      56.475  35.448  56.262  1.00  0.00           O  
ATOM    919  CB  ARG    59      56.940  35.384  53.219  1.00  0.00           C  
ATOM    920  CG  ARG    59      57.932  35.698  52.021  1.00  0.00           C  
ATOM    921  CD  ARG    59      57.169  36.344  50.874  1.00  0.00           C  
ATOM    922  NE  ARG    59      56.262  35.403  50.217  1.00  0.00           N  
ATOM    923  CZ  ARG    59      55.710  35.599  49.072  1.00  0.00           C  
ATOM    924  NH1 ARG    59      56.066  36.585  48.387  1.00  0.00           N  
ATOM    925  NH2 ARG    59      54.766  34.782  48.649  1.00  0.00           N1+
ATOM    926  H   ARG    59      57.749  33.023  52.911  1.00  0.00           H  
ATOM    927  HA  ARG    59      58.571  35.203  54.714  1.00  0.00           H  
ATOM    928  HB2 ARG    59      56.034  34.862  52.915  1.00  0.00           H  
ATOM    929  HB3 ARG    59      56.621  36.358  53.592  1.00  0.00           H  
ATOM    930  HG2 ARG    59      58.747  36.339  52.359  1.00  0.00           H  
ATOM    931  HG3 ARG    59      58.336  34.785  51.582  1.00  0.00           H  
ATOM    932  HD2 ARG    59      56.789  37.266  51.315  1.00  0.00           H  
ATOM    933  HD3 ARG    59      57.939  36.530  50.126  1.00  0.00           H  
ATOM    934  HE  ARG    59      56.092  34.571  50.763  1.00  0.00           H  
ATOM    935 HH11 ARG    59      56.662  37.260  48.844  1.00  0.00           H  
ATOM    936 HH12 ARG    59      55.727  36.733  47.448  1.00  0.00           H  
ATOM    937 HH21 ARG    59      54.505  34.114  49.359  1.00  0.00           H  
ATOM    938 HH22 ARG    59      54.490  34.693  47.681  1.00  0.00           H  
ATOM    939  N   VAL    60      56.226  33.290  55.809  1.00  0.00           N  
ATOM    940  CA  VAL    60      55.363  33.007  56.991  1.00  0.00           C  
ATOM    941  C   VAL    60      56.108  32.406  58.188  1.00  0.00           C  
ATOM    942  O   VAL    60      56.748  31.373  58.054  1.00  0.00           O  
ATOM    943  CB  VAL    60      54.214  31.979  56.720  1.00  0.00           C  
ATOM    944  CG1 VAL    60      53.176  31.828  57.923  1.00  0.00           C  
ATOM    945  CG2 VAL    60      53.432  32.474  55.559  1.00  0.00           C  
ATOM    946  H   VAL    60      56.395  32.583  55.108  1.00  0.00           H  
ATOM    947  HA  VAL    60      54.893  33.895  57.413  1.00  0.00           H  
ATOM    948  HB  VAL    60      54.490  30.943  56.521  1.00  0.00           H  
ATOM    949 HG11 VAL    60      52.652  32.769  58.093  1.00  0.00           H  
ATOM    950 HG12 VAL    60      52.418  31.069  57.735  1.00  0.00           H  
ATOM    951 HG13 VAL    60      53.761  31.568  58.806  1.00  0.00           H  
ATOM    952 HG21 VAL    60      54.142  32.611  54.744  1.00  0.00           H  
ATOM    953 HG22 VAL    60      52.594  31.843  55.261  1.00  0.00           H  
ATOM    954 HG23 VAL    60      53.034  33.463  55.783  1.00  0.00           H  
ATOM    955  N   SER    61      55.958  32.988  59.386  1.00  0.00           N  
ATOM    956  CA  SER    61      56.472  32.608  60.640  1.00  0.00           C  
ATOM    957  C   SER    61      55.359  32.597  61.679  1.00  0.00           C  
ATOM    958  O   SER    61      54.347  33.339  61.530  1.00  0.00           O  
ATOM    959  CB  SER    61      57.770  33.384  61.044  1.00  0.00           C  
ATOM    960  OG  SER    61      57.511  34.767  60.944  1.00  0.00           O  
ATOM    961  H   SER    61      55.404  33.833  59.384  1.00  0.00           H  
ATOM    962  HA  SER    61      56.968  31.638  60.606  1.00  0.00           H  
ATOM    963  HB2 SER    61      57.973  33.124  62.084  1.00  0.00           H  
ATOM    964  HB3 SER    61      58.538  33.123  60.317  1.00  0.00           H  
ATOM    965  HG  SER    61      57.585  35.052  60.030  1.00  0.00           H  
ATOM    966  N   ALA    62      55.431  31.683  62.730  1.00  0.00           N  
ATOM    967  CA  ALA    62      54.593  31.675  63.903  1.00  0.00           C  
ATOM    968  C   ALA    62      53.110  31.521  63.720  1.00  0.00           C  
ATOM    969  O   ALA    62      52.343  31.921  64.603  1.00  0.00           O  
ATOM    970  CB  ALA    62      55.029  32.803  64.809  1.00  0.00           C  
ATOM    971  H   ALA    62      56.192  31.018  62.739  1.00  0.00           H  
ATOM    972  HA  ALA    62      54.925  30.792  64.450  1.00  0.00           H  
ATOM    973  HB1 ALA    62      56.119  32.824  64.833  1.00  0.00           H  
ATOM    974  HB2 ALA    62      54.694  33.786  64.479  1.00  0.00           H  
ATOM    975  HB3 ALA    62      54.752  32.730  65.861  1.00  0.00           H  
ATOM    976  N   LEU    63      52.692  30.845  62.606  1.00  0.00           N  
ATOM    977  CA  LEU    63      51.238  30.587  62.334  1.00  0.00           C  
ATOM    978  C   LEU    63      50.422  29.934  63.441  1.00  0.00           C  
ATOM    979  O   LEU    63      50.617  28.727  63.761  1.00  0.00           O  
ATOM    980  CB  LEU    63      51.113  29.876  60.970  1.00  0.00           C  
ATOM    981  CG  LEU    63      49.665  29.422  60.702  1.00  0.00           C  
ATOM    982  CD1 LEU    63      48.686  30.585  60.486  1.00  0.00           C  
ATOM    983  CD2 LEU    63      49.674  28.511  59.451  1.00  0.00           C  
ATOM    984  H   LEU    63      53.410  30.503  61.983  1.00  0.00           H  
ATOM    985  HA  LEU    63      50.852  31.606  62.322  1.00  0.00           H  
ATOM    986  HB2 LEU    63      51.346  30.661  60.251  1.00  0.00           H  
ATOM    987  HB3 LEU    63      51.881  29.118  60.822  1.00  0.00           H  
ATOM    988  HG  LEU    63      49.239  28.883  61.548  1.00  0.00           H  
ATOM    989 HD11 LEU    63      48.768  31.096  59.526  1.00  0.00           H  
ATOM    990 HD12 LEU    63      47.661  30.217  60.508  1.00  0.00           H  
ATOM    991 HD13 LEU    63      48.635  31.279  61.325  1.00  0.00           H  
ATOM    992 HD21 LEU    63      49.919  29.146  58.600  1.00  0.00           H  
ATOM    993 HD22 LEU    63      50.403  27.719  59.624  1.00  0.00           H  
ATOM    994 HD23 LEU    63      48.692  28.062  59.302  1.00  0.00           H  
ATOM    995  N   GLU    64      49.457  30.713  63.972  1.00  0.00           N  
ATOM    996  CA  GLU    64      48.342  30.341  64.773  1.00  0.00           C  
ATOM    997  C   GLU    64      47.064  30.096  63.987  1.00  0.00           C  
ATOM    998  O   GLU    64      46.708  30.922  63.189  1.00  0.00           O  
ATOM    999  CB  GLU    64      48.050  31.400  65.885  1.00  0.00           C  
ATOM   1000  CG  GLU    64      46.776  31.040  66.759  1.00  0.00           C  
ATOM   1001  CD  GLU    64      46.712  31.715  68.132  1.00  0.00           C  
ATOM   1002  OE1 GLU    64      46.263  31.118  69.117  1.00  0.00           O  
ATOM   1003  OE2 GLU    64      47.050  32.929  68.228  1.00  0.00           O1-
ATOM   1004  H   GLU    64      49.457  31.619  63.526  1.00  0.00           H  
ATOM   1005  HA  GLU    64      48.741  29.421  65.200  1.00  0.00           H  
ATOM   1006  HB2 GLU    64      48.901  31.339  66.563  1.00  0.00           H  
ATOM   1007  HB3 GLU    64      47.976  32.415  65.495  1.00  0.00           H  
ATOM   1008  HG2 GLU    64      45.850  31.202  66.208  1.00  0.00           H  
ATOM   1009  HG3 GLU    64      46.803  29.968  66.949  1.00  0.00           H  
ATOM   1010  N   VAL    65      46.277  29.029  64.361  1.00  0.00           N  
ATOM   1011  CA  VAL    65      44.944  28.916  63.974  1.00  0.00           C  
ATOM   1012  C   VAL    65      43.946  29.276  65.114  1.00  0.00           C  
ATOM   1013  O   VAL    65      44.143  28.883  66.272  1.00  0.00           O  
ATOM   1014  CB  VAL    65      44.767  27.523  63.379  1.00  0.00           C  
ATOM   1015  CG1 VAL    65      43.355  27.402  62.758  1.00  0.00           C  
ATOM   1016  CG2 VAL    65      45.724  27.284  62.224  1.00  0.00           C  
ATOM   1017  H   VAL    65      46.634  28.300  64.963  1.00  0.00           H  
ATOM   1018  HA  VAL    65      44.791  29.644  63.178  1.00  0.00           H  
ATOM   1019  HB  VAL    65      44.919  26.729  64.109  1.00  0.00           H  
ATOM   1020 HG11 VAL    65      42.663  27.289  63.593  1.00  0.00           H  
ATOM   1021 HG12 VAL    65      43.242  28.255  62.089  1.00  0.00           H  
ATOM   1022 HG13 VAL    65      43.315  26.555  62.072  1.00  0.00           H  
ATOM   1023 HG21 VAL    65      45.383  26.470  61.585  1.00  0.00           H  
ATOM   1024 HG22 VAL    65      45.598  28.148  61.571  1.00  0.00           H  
ATOM   1025 HG23 VAL    65      46.773  27.143  62.483  1.00  0.00           H  
ATOM   1026  N   LEU    66      43.014  30.251  64.824  1.00  0.00           N  
ATOM   1027  CA  LEU    66      42.082  30.923  65.773  1.00  0.00           C  
ATOM   1028  C   LEU    66      40.611  30.428  65.616  1.00  0.00           C  
ATOM   1029  O   LEU    66      40.225  29.997  64.488  1.00  0.00           O  
ATOM   1030  CB  LEU    66      42.068  32.497  65.598  1.00  0.00           C  
ATOM   1031  CG  LEU    66      43.498  33.193  65.651  1.00  0.00           C  
ATOM   1032  CD1 LEU    66      43.177  34.653  65.297  1.00  0.00           C  
ATOM   1033  CD2 LEU    66      43.944  33.102  67.108  1.00  0.00           C  
ATOM   1034  H   LEU    66      42.853  30.418  63.841  1.00  0.00           H  
ATOM   1035  HA  LEU    66      42.488  30.580  66.726  1.00  0.00           H  
ATOM   1036  HB2 LEU    66      41.553  32.719  64.663  1.00  0.00           H  
ATOM   1037  HB3 LEU    66      41.521  32.940  66.430  1.00  0.00           H  
ATOM   1038  HG  LEU    66      44.231  32.672  65.034  1.00  0.00           H  
ATOM   1039 HD11 LEU    66      42.833  34.617  64.263  1.00  0.00           H  
ATOM   1040 HD12 LEU    66      42.383  35.057  65.924  1.00  0.00           H  
ATOM   1041 HD13 LEU    66      44.146  35.136  65.422  1.00  0.00           H  
ATOM   1042 HD21 LEU    66      44.889  33.638  67.201  1.00  0.00           H  
ATOM   1043 HD22 LEU    66      43.302  33.704  67.751  1.00  0.00           H  
ATOM   1044 HD23 LEU    66      44.205  32.105  67.463  1.00  0.00           H  
ATOM   1045  N   PRO    67      39.779  30.476  66.718  1.00  0.00           N  
ATOM   1046  CA  PRO    67      38.336  30.081  66.609  1.00  0.00           C  
ATOM   1047  C   PRO    67      37.670  30.928  65.510  1.00  0.00           C  
ATOM   1048  O   PRO    67      37.901  32.142  65.455  1.00  0.00           O  
ATOM   1049  CD  PRO    67      40.069  30.788  68.085  1.00  0.00           C  
ATOM   1050  CG  PRO    67      38.936  29.982  68.791  1.00  0.00           C  
ATOM   1051  CB  PRO    67      37.723  30.306  67.979  1.00  0.00           C  
ATOM   1052  HD2 PRO    67      39.888  31.854  68.223  1.00  0.00           H  
ATOM   1053  HD3 PRO    67      41.103  30.497  68.270  1.00  0.00           H  
ATOM   1054  HG2 PRO    67      38.810  30.276  69.833  1.00  0.00           H  
ATOM   1055  HG3 PRO    67      39.091  28.911  68.656  1.00  0.00           H  
ATOM   1056  HB2 PRO    67      37.537  31.372  68.109  1.00  0.00           H  
ATOM   1057  HB3 PRO    67      36.933  29.629  68.304  1.00  0.00           H  
ATOM   1058  HA  PRO    67      38.180  29.027  66.383  1.00  0.00           H  
ATOM   1059  N   ASP    68      36.966  30.289  64.535  1.00  0.00           N  
ATOM   1060  CA  ASP    68      36.467  30.839  63.325  1.00  0.00           C  
ATOM   1061  C   ASP    68      35.624  32.130  63.631  1.00  0.00           C  
ATOM   1062  O   ASP    68      35.137  32.454  64.755  1.00  0.00           O  
ATOM   1063  CB  ASP    68      35.593  29.758  62.636  1.00  0.00           C  
ATOM   1064  CG  ASP    68      36.402  28.614  62.089  1.00  0.00           C  
ATOM   1065  OD1 ASP    68      36.385  28.296  60.900  1.00  0.00           O  
ATOM   1066  OD2 ASP    68      37.229  28.006  62.809  1.00  0.00           O1-
ATOM   1067  H   ASP    68      36.726  29.320  64.688  1.00  0.00           H  
ATOM   1068  HA  ASP    68      37.320  31.141  62.717  1.00  0.00           H  
ATOM   1069  HB2 ASP    68      34.792  29.438  63.303  1.00  0.00           H  
ATOM   1070  HB3 ASP    68      34.994  30.213  61.846  1.00  0.00           H  
ATOM   1071  N   ARG    69      35.344  32.677  62.456  1.00  0.00           N  
ATOM   1072  CA  ARG    69      34.460  33.807  62.253  1.00  0.00           C  
ATOM   1073  C   ARG    69      33.015  33.420  62.461  1.00  0.00           C  
ATOM   1074  O   ARG    69      32.585  32.435  61.780  1.00  0.00           O  
ATOM   1075  CB  ARG    69      34.835  34.623  60.966  1.00  0.00           C  
ATOM   1076  CG  ARG    69      34.172  36.023  60.915  1.00  0.00           C  
ATOM   1077  CD  ARG    69      34.779  36.935  59.871  1.00  0.00           C  
ATOM   1078  NE  ARG    69      34.487  38.395  60.204  1.00  0.00           N  
ATOM   1079  CZ  ARG    69      35.302  39.452  60.066  1.00  0.00           C  
ATOM   1080  NH1 ARG    69      36.554  39.382  59.611  1.00  0.00           N  
ATOM   1081  NH2 ARG    69      34.802  40.618  60.364  1.00  0.00           N1+
ATOM   1082  H   ARG    69      35.845  32.438  61.612  1.00  0.00           H  
ATOM   1083  HA  ARG    69      34.599  34.504  63.079  1.00  0.00           H  
ATOM   1084  HB2 ARG    69      35.915  34.769  60.981  1.00  0.00           H  
ATOM   1085  HB3 ARG    69      34.692  34.100  60.020  1.00  0.00           H  
ATOM   1086  HG2 ARG    69      33.103  35.823  60.842  1.00  0.00           H  
ATOM   1087  HG3 ARG    69      34.173  36.557  61.865  1.00  0.00           H  
ATOM   1088  HD2 ARG    69      35.858  36.787  59.911  1.00  0.00           H  
ATOM   1089  HD3 ARG    69      34.367  36.757  58.877  1.00  0.00           H  
ATOM   1090  HE  ARG    69      33.582  38.637  60.581  1.00  0.00           H  
ATOM   1091 HH11 ARG    69      36.884  38.497  59.251  1.00  0.00           H  
ATOM   1092 HH12 ARG    69      37.180  40.153  59.793  1.00  0.00           H  
ATOM   1093 HH21 ARG    69      33.882  40.765  60.754  1.00  0.00           H  
ATOM   1094 HH22 ARG    69      35.414  41.411  60.230  1.00  0.00           H  
ATOM   1095  N   VAL    70      32.278  34.150  63.347  1.00  0.00           N  
ATOM   1096  CA  VAL    70      30.838  33.958  63.508  1.00  0.00           C  
ATOM   1097  C   VAL    70      30.111  34.206  62.196  1.00  0.00           C  
ATOM   1098  O   VAL    70      30.558  34.994  61.379  1.00  0.00           O  
ATOM   1099  CB  VAL    70      30.434  34.872  64.660  1.00  0.00           C  
ATOM   1100  CG1 VAL    70      28.975  35.051  64.927  1.00  0.00           C  
ATOM   1101  CG2 VAL    70      30.979  34.393  65.990  1.00  0.00           C  
ATOM   1102  H   VAL    70      32.857  34.883  63.731  1.00  0.00           H  
ATOM   1103  HA  VAL    70      30.731  32.925  63.838  1.00  0.00           H  
ATOM   1104  HB  VAL    70      30.883  35.857  64.536  1.00  0.00           H  
ATOM   1105 HG11 VAL    70      28.612  34.247  65.567  1.00  0.00           H  
ATOM   1106 HG12 VAL    70      28.953  36.023  65.420  1.00  0.00           H  
ATOM   1107 HG13 VAL    70      28.262  35.076  64.104  1.00  0.00           H  
ATOM   1108 HG21 VAL    70      30.860  33.349  66.278  1.00  0.00           H  
ATOM   1109 HG22 VAL    70      32.059  34.539  65.952  1.00  0.00           H  
ATOM   1110 HG23 VAL    70      30.606  35.001  66.813  1.00  0.00           H  
ATOM   1111  N   ALA    71      29.026  33.429  61.883  1.00  0.00           N  
ATOM   1112  CA  ALA    71      28.507  33.435  60.528  1.00  0.00           C  
ATOM   1113  C   ALA    71      27.284  34.355  60.369  1.00  0.00           C  
ATOM   1114  O   ALA    71      26.502  34.497  61.284  1.00  0.00           O  
ATOM   1115  CB  ALA    71      28.333  32.035  59.984  1.00  0.00           C  
ATOM   1116  H   ALA    71      28.844  32.756  62.614  1.00  0.00           H  
ATOM   1117  HA  ALA    71      29.293  33.831  59.885  1.00  0.00           H  
ATOM   1118  HB1 ALA    71      28.272  32.024  58.895  1.00  0.00           H  
ATOM   1119  HB2 ALA    71      29.078  31.296  60.280  1.00  0.00           H  
ATOM   1120  HB3 ALA    71      27.335  31.717  60.287  1.00  0.00           H  
ATOM   1121  N   THR    72      27.126  35.101  59.237  1.00  0.00           N  
ATOM   1122  CA  THR    72      25.955  35.817  59.010  1.00  0.00           C  
ATOM   1123  C   THR    72      24.783  34.911  59.120  1.00  0.00           C  
ATOM   1124  O   THR    72      24.783  33.768  58.592  1.00  0.00           O  
ATOM   1125  CB  THR    72      25.991  36.483  57.641  1.00  0.00           C  
ATOM   1126  CG2 THR    72      25.056  37.680  57.549  1.00  0.00           C  
ATOM   1127  OG1 THR    72      27.262  37.075  57.331  1.00  0.00           O  
ATOM   1128  H   THR    72      27.874  35.124  58.559  1.00  0.00           H  
ATOM   1129  HA  THR    72      25.808  36.552  59.801  1.00  0.00           H  
ATOM   1130  HB  THR    72      25.727  35.753  56.876  1.00  0.00           H  
ATOM   1131 HG21 THR    72      25.403  38.418  58.272  1.00  0.00           H  
ATOM   1132 HG22 THR    72      25.067  38.020  56.514  1.00  0.00           H  
ATOM   1133 HG23 THR    72      24.035  37.390  57.801  1.00  0.00           H  
ATOM   1134  HG1 THR    72      27.967  36.432  57.433  1.00  0.00           H  
ATOM   1135  N   SER    73      23.701  35.375  59.619  1.00  0.00           N  
ATOM   1136  CA  SER    73      22.474  34.668  59.824  1.00  0.00           C  
ATOM   1137  C   SER    73      21.194  35.584  59.728  1.00  0.00           C  
ATOM   1138  O   SER    73      21.195  36.772  60.108  1.00  0.00           O  
ATOM   1139  CB  SER    73      22.429  34.113  61.274  1.00  0.00           C  
ATOM   1140  OG  SER    73      21.699  32.896  61.228  1.00  0.00           O  
ATOM   1141  H   SER    73      23.642  36.276  60.072  1.00  0.00           H  
ATOM   1142  HA  SER    73      22.363  33.882  59.078  1.00  0.00           H  
ATOM   1143  HB2 SER    73      23.390  33.946  61.760  1.00  0.00           H  
ATOM   1144  HB3 SER    73      21.805  34.758  61.894  1.00  0.00           H  
ATOM   1145  HG  SER    73      22.237  32.257  60.755  1.00  0.00           H  
ATOM   1146  N   ARG    74      20.091  35.051  59.170  1.00  0.00           N  
ATOM   1147  CA  ARG    74      18.827  35.804  59.068  1.00  0.00           C  
ATOM   1148  C   ARG    74      19.062  37.095  58.258  1.00  0.00           C  
ATOM   1149  O   ARG    74      18.350  38.115  58.443  1.00  0.00           O  
ATOM   1150  CB  ARG    74      18.227  36.003  60.472  1.00  0.00           C  
ATOM   1151  CG  ARG    74      18.411  34.844  61.433  1.00  0.00           C  
ATOM   1152  CD  ARG    74      17.830  35.296  62.833  1.00  0.00           C  
ATOM   1153  NE  ARG    74      17.961  34.229  63.890  1.00  0.00           N  
ATOM   1154  CZ  ARG    74      17.070  33.419  64.410  1.00  0.00           C  
ATOM   1155  NH1 ARG    74      15.833  33.461  63.997  1.00  0.00           N  
ATOM   1156  NH2 ARG    74      17.446  32.609  65.427  1.00  0.00           N1+
ATOM   1157  H   ARG    74      20.209  34.180  58.672  1.00  0.00           H  
ATOM   1158  HA  ARG    74      18.078  35.218  58.534  1.00  0.00           H  
ATOM   1159  HB2 ARG    74      18.625  36.917  60.912  1.00  0.00           H  
ATOM   1160  HB3 ARG    74      17.163  36.190  60.334  1.00  0.00           H  
ATOM   1161  HG2 ARG    74      17.989  33.889  61.119  1.00  0.00           H  
ATOM   1162  HG3 ARG    74      19.470  34.822  61.691  1.00  0.00           H  
ATOM   1163  HD2 ARG    74      18.287  36.252  63.086  1.00  0.00           H  
ATOM   1164  HD3 ARG    74      16.786  35.564  62.669  1.00  0.00           H  
ATOM   1165  HE  ARG    74      18.911  34.180  64.229  1.00  0.00           H  
ATOM   1166 HH11 ARG    74      15.633  33.953  63.138  1.00  0.00           H  
ATOM   1167 HH12 ARG    74      15.098  32.970  64.485  1.00  0.00           H  
ATOM   1168 HH21 ARG    74      18.427  32.460  65.617  1.00  0.00           H  
ATOM   1169 HH22 ARG    74      16.731  32.055  65.878  1.00  0.00           H  
ATOM   1170  N   ILE    75      20.150  37.081  57.398  1.00  0.00           N  
ATOM   1171  CA  ILE    75      20.602  38.168  56.560  1.00  0.00           C  
ATOM   1172  C   ILE    75      19.413  38.961  56.050  1.00  0.00           C  
ATOM   1173  O   ILE    75      18.343  38.401  55.688  1.00  0.00           O  
ATOM   1174  CB  ILE    75      21.691  37.652  55.532  1.00  0.00           C  
ATOM   1175  CG2 ILE    75      20.940  36.960  54.310  1.00  0.00           C  
ATOM   1176  CG1 ILE    75      22.575  38.741  54.973  1.00  0.00           C  
ATOM   1177  CD1 ILE    75      23.501  38.222  53.864  1.00  0.00           C  
ATOM   1178  H   ILE    75      20.805  36.319  57.501  1.00  0.00           H  
ATOM   1179  HA  ILE    75      21.082  38.922  57.184  1.00  0.00           H  
ATOM   1180  HB  ILE    75      22.284  36.891  56.040  1.00  0.00           H  
ATOM   1181 HG21 ILE    75      20.449  37.775  53.780  1.00  0.00           H  
ATOM   1182 HG22 ILE    75      21.770  36.466  53.802  1.00  0.00           H  
ATOM   1183 HG23 ILE    75      20.358  36.164  54.774  1.00  0.00           H  
ATOM   1184 HG12 ILE    75      21.905  39.490  54.553  1.00  0.00           H  
ATOM   1185 HG13 ILE    75      23.190  39.137  55.781  1.00  0.00           H  
ATOM   1186 HD11 ILE    75      24.103  37.381  54.209  1.00  0.00           H  
ATOM   1187 HD12 ILE    75      22.900  38.051  52.971  1.00  0.00           H  
ATOM   1188 HD13 ILE    75      24.208  39.029  53.676  1.00  0.00           H  
ATOM   1189  N   SER    76      19.489  40.281  55.940  1.00  0.00           N  
ATOM   1190  CA  SER    76      18.617  41.222  55.284  1.00  0.00           C  
ATOM   1191  C   SER    76      19.050  41.699  53.929  1.00  0.00           C  
ATOM   1192  O   SER    76      20.228  41.533  53.548  1.00  0.00           O  
ATOM   1193  CB  SER    76      18.413  42.370  56.258  1.00  0.00           C  
ATOM   1194  OG  SER    76      19.414  43.289  56.306  1.00  0.00           O  
ATOM   1195  H   SER    76      20.263  40.742  56.397  1.00  0.00           H  
ATOM   1196  HA  SER    76      17.603  40.843  55.157  1.00  0.00           H  
ATOM   1197  HB2 SER    76      17.566  42.950  55.894  1.00  0.00           H  
ATOM   1198  HB3 SER    76      18.131  42.204  57.298  1.00  0.00           H  
ATOM   1199  HG  SER    76      19.274  43.905  55.583  1.00  0.00           H  
ATOM   1200  N   ASP    77      18.112  42.281  53.237  1.00  0.00           N  
ATOM   1201  CA  ASP    77      18.306  42.965  52.007  1.00  0.00           C  
ATOM   1202  C   ASP    77      18.964  42.072  50.922  1.00  0.00           C  
ATOM   1203  O   ASP    77      19.642  42.641  50.046  1.00  0.00           O  
ATOM   1204  CB  ASP    77      19.027  44.294  52.255  1.00  0.00           C  
ATOM   1205  CG  ASP    77      18.292  45.004  53.356  1.00  0.00           C  
ATOM   1206  OD1 ASP    77      17.133  45.433  53.137  1.00  0.00           O  
ATOM   1207  OD2 ASP    77      18.829  45.072  54.453  1.00  0.00           O1-
ATOM   1208  H   ASP    77      17.205  42.402  53.666  1.00  0.00           H  
ATOM   1209  HA  ASP    77      17.334  43.145  51.549  1.00  0.00           H  
ATOM   1210  HB2 ASP    77      20.066  44.115  52.534  1.00  0.00           H  
ATOM   1211  HB3 ASP    77      19.008  44.929  51.369  1.00  0.00           H  
ATOM   1212  N   ALA    78      18.882  40.766  50.988  1.00  0.00           N  
ATOM   1213  CA  ALA    78      19.664  39.926  50.058  1.00  0.00           C  
ATOM   1214  C   ALA    78      19.326  40.250  48.566  1.00  0.00           C  
ATOM   1215  O   ALA    78      20.170  40.117  47.668  1.00  0.00           O  
ATOM   1216  CB  ALA    78      19.433  38.479  50.296  1.00  0.00           C  
ATOM   1217  H   ALA    78      18.291  40.289  51.655  1.00  0.00           H  
ATOM   1218  HA  ALA    78      20.688  40.238  50.265  1.00  0.00           H  
ATOM   1219  HB1 ALA    78      19.959  38.116  51.179  1.00  0.00           H  
ATOM   1220  HB2 ALA    78      18.363  38.295  50.399  1.00  0.00           H  
ATOM   1221  HB3 ALA    78      19.748  37.867  49.451  1.00  0.00           H  
ATOM   1222  N   HIS    79      18.115  40.710  48.258  1.00  0.00           N  
ATOM   1223  CA  HIS    79      17.655  40.916  46.901  1.00  0.00           C  
ATOM   1224  C   HIS    79      18.343  42.214  46.348  1.00  0.00           C  
ATOM   1225  O   HIS    79      18.629  42.287  45.133  1.00  0.00           O  
ATOM   1226  CB  HIS    79      16.115  41.037  46.841  1.00  0.00           C  
ATOM   1227  CG  HIS    79      15.503  42.089  47.690  1.00  0.00           C  
ATOM   1228  ND1 HIS    79      15.226  41.962  48.997  1.00  0.00           N  
ATOM   1229  CE1 HIS    79      14.362  42.967  49.320  1.00  0.00           C  
ATOM   1230  NE2 HIS    79      14.167  43.738  48.209  1.00  0.00           N  
ATOM   1231  CD2 HIS    79      14.858  43.193  47.192  1.00  0.00           C  
ATOM   1232  H   HIS    79      17.481  40.823  49.036  1.00  0.00           H  
ATOM   1233  HA  HIS    79      17.954  40.041  46.325  1.00  0.00           H  
ATOM   1234  HB2 HIS    79      15.849  41.187  45.794  1.00  0.00           H  
ATOM   1235  HB3 HIS    79      15.601  40.093  47.024  1.00  0.00           H  
ATOM   1236  HE1 HIS    79      14.044  43.139  50.338  1.00  0.00           H  
ATOM   1237  HE2 HIS    79      13.551  44.538  48.204  1.00  0.00           H  
ATOM   1238  HD2 HIS    79      14.814  43.521  46.164  1.00  0.00           H  
ATOM   1239  N   LEU    80      18.606  43.218  47.232  1.00  0.00           N  
ATOM   1240  CA  LEU    80      19.370  44.380  46.801  1.00  0.00           C  
ATOM   1241  C   LEU    80      20.822  43.961  46.447  1.00  0.00           C  
ATOM   1242  O   LEU    80      21.480  44.593  45.586  1.00  0.00           O  
ATOM   1243  CB  LEU    80      19.328  45.475  47.807  1.00  0.00           C  
ATOM   1244  CG  LEU    80      17.884  45.952  48.191  1.00  0.00           C  
ATOM   1245  CD1 LEU    80      18.086  47.047  49.276  1.00  0.00           C  
ATOM   1246  CD2 LEU    80      17.196  46.448  47.012  1.00  0.00           C  
ATOM   1247  H   LEU    80      18.451  43.176  48.229  1.00  0.00           H  
ATOM   1248  HA  LEU    80      18.907  44.820  45.917  1.00  0.00           H  
ATOM   1249  HB2 LEU    80      19.878  45.163  48.696  1.00  0.00           H  
ATOM   1250  HB3 LEU    80      19.920  46.298  47.406  1.00  0.00           H  
ATOM   1251  HG  LEU    80      17.275  45.131  48.571  1.00  0.00           H  
ATOM   1252 HD11 LEU    80      18.806  46.739  50.034  1.00  0.00           H  
ATOM   1253 HD12 LEU    80      18.446  47.931  48.750  1.00  0.00           H  
ATOM   1254 HD13 LEU    80      17.140  47.231  49.785  1.00  0.00           H  
ATOM   1255 HD21 LEU    80      16.749  45.654  46.414  1.00  0.00           H  
ATOM   1256 HD22 LEU    80      16.347  47.047  47.339  1.00  0.00           H  
ATOM   1257 HD23 LEU    80      17.768  47.170  46.429  1.00  0.00           H  
ATOM   1258  N   ALA    81      21.431  43.120  47.246  1.00  0.00           N  
ATOM   1259  CA  ALA    81      22.741  42.537  47.031  1.00  0.00           C  
ATOM   1260  C   ALA    81      22.881  41.744  45.721  1.00  0.00           C  
ATOM   1261  O   ALA    81      23.810  41.875  44.934  1.00  0.00           O  
ATOM   1262  CB  ALA    81      23.154  41.738  48.178  1.00  0.00           C  
ATOM   1263  H   ALA    81      20.866  42.805  48.022  1.00  0.00           H  
ATOM   1264  HA  ALA    81      23.422  43.388  47.044  1.00  0.00           H  
ATOM   1265  HB1 ALA    81      22.356  41.006  48.300  1.00  0.00           H  
ATOM   1266  HB2 ALA    81      24.025  41.161  47.865  1.00  0.00           H  
ATOM   1267  HB3 ALA    81      23.263  42.390  49.045  1.00  0.00           H  
ATOM   1268  N   ASP    82      21.954  40.799  45.550  1.00  0.00           N  
ATOM   1269  CA  ASP    82      21.898  39.870  44.386  1.00  0.00           C  
ATOM   1270  C   ASP    82      21.686  40.590  43.031  1.00  0.00           C  
ATOM   1271  O   ASP    82      22.194  40.271  41.974  1.00  0.00           O  
ATOM   1272  CB  ASP    82      20.728  38.913  44.543  1.00  0.00           C  
ATOM   1273  CG  ASP    82      20.800  37.717  45.512  1.00  0.00           C  
ATOM   1274  OD1 ASP    82      21.921  37.272  45.621  1.00  0.00           O  
ATOM   1275  OD2 ASP    82      19.797  37.200  46.067  1.00  0.00           O1-
ATOM   1276  H   ASP    82      21.208  40.751  46.230  1.00  0.00           H  
ATOM   1277  HA  ASP    82      22.816  39.291  44.489  1.00  0.00           H  
ATOM   1278  HB2 ASP    82      19.858  39.513  44.812  1.00  0.00           H  
ATOM   1279  HB3 ASP    82      20.494  38.446  43.586  1.00  0.00           H  
ATOM   1280  N   THR    83      21.046  41.732  43.129  1.00  0.00           N  
ATOM   1281  CA  THR    83      20.890  42.638  41.946  1.00  0.00           C  
ATOM   1282  C   THR    83      22.138  43.517  41.790  1.00  0.00           C  
ATOM   1283  O   THR    83      22.592  43.877  40.712  1.00  0.00           O  
ATOM   1284  CB  THR    83      19.793  43.739  42.169  1.00  0.00           C  
ATOM   1285  CG2 THR    83      19.592  44.710  40.982  1.00  0.00           C  
ATOM   1286  OG1 THR    83      18.602  43.000  42.349  1.00  0.00           O  
ATOM   1287  H   THR    83      20.574  41.982  43.987  1.00  0.00           H  
ATOM   1288  HA  THR    83      20.717  42.215  40.957  1.00  0.00           H  
ATOM   1289  HB  THR    83      20.040  44.340  43.044  1.00  0.00           H  
ATOM   1290 HG21 THR    83      19.517  44.167  40.040  1.00  0.00           H  
ATOM   1291 HG22 THR    83      18.803  45.435  41.186  1.00  0.00           H  
ATOM   1292 HG23 THR    83      20.423  45.415  40.964  1.00  0.00           H  
ATOM   1293  HG1 THR    83      18.693  42.487  43.155  1.00  0.00           H  
ATOM   1294  N   MET    84      22.934  43.677  42.903  1.00  0.00           N  
ATOM   1295  CA  MET    84      24.293  44.297  42.803  1.00  0.00           C  
ATOM   1296  C   MET    84      25.385  43.399  42.267  1.00  0.00           C  
ATOM   1297  O   MET    84      26.255  43.905  41.573  1.00  0.00           O  
ATOM   1298  CB  MET    84      24.684  44.895  44.129  1.00  0.00           C  
ATOM   1299  CG  MET    84      25.788  45.983  44.010  1.00  0.00           C  
ATOM   1300  SD  MET    84      26.302  46.856  45.452  1.00  0.00           S  
ATOM   1301  CE  MET    84      24.775  47.589  45.967  1.00  0.00           C  
ATOM   1302  H   MET    84      22.569  43.281  43.758  1.00  0.00           H  
ATOM   1303  HA  MET    84      24.210  45.180  42.169  1.00  0.00           H  
ATOM   1304  HB2 MET    84      23.775  45.318  44.558  1.00  0.00           H  
ATOM   1305  HB3 MET    84      25.117  44.136  44.781  1.00  0.00           H  
ATOM   1306  HG2 MET    84      26.719  45.481  43.745  1.00  0.00           H  
ATOM   1307  HG3 MET    84      25.622  46.634  43.152  1.00  0.00           H  
ATOM   1308  HE1 MET    84      24.220  48.222  45.276  1.00  0.00           H  
ATOM   1309  HE2 MET    84      23.992  46.876  46.227  1.00  0.00           H  
ATOM   1310  HE3 MET    84      24.912  47.975  46.977  1.00  0.00           H  
ATOM   1311  N   ILE    85      25.348  42.091  42.584  1.00  0.00           N  
ATOM   1312  CA  ILE    85      26.366  41.135  42.010  1.00  0.00           C  
ATOM   1313  C   ILE    85      26.152  40.893  40.509  1.00  0.00           C  
ATOM   1314  O   ILE    85      25.018  40.522  40.093  1.00  0.00           O  
ATOM   1315  CB  ILE    85      26.263  39.838  42.776  1.00  0.00           C  
ATOM   1316  CG2 ILE    85      27.003  38.599  42.131  1.00  0.00           C  
ATOM   1317  CG1 ILE    85      26.811  40.092  44.247  1.00  0.00           C  
ATOM   1318  CD1 ILE    85      26.260  39.062  45.312  1.00  0.00           C  
ATOM   1319  H   ILE    85      24.695  41.793  43.295  1.00  0.00           H  
ATOM   1320  HA  ILE    85      27.323  41.617  42.206  1.00  0.00           H  
ATOM   1321  HB  ILE    85      25.208  39.649  42.973  1.00  0.00           H  
ATOM   1322 HG21 ILE    85      27.956  38.993  41.776  1.00  0.00           H  
ATOM   1323 HG22 ILE    85      27.120  37.807  42.870  1.00  0.00           H  
ATOM   1324 HG23 ILE    85      26.439  38.332  41.237  1.00  0.00           H  
ATOM   1325 HG12 ILE    85      27.894  39.973  44.254  1.00  0.00           H  
ATOM   1326 HG13 ILE    85      26.612  41.125  44.533  1.00  0.00           H  
ATOM   1327 HD11 ILE    85      25.190  39.173  45.489  1.00  0.00           H  
ATOM   1328 HD12 ILE    85      26.526  38.032  45.074  1.00  0.00           H  
ATOM   1329 HD13 ILE    85      26.731  39.322  46.261  1.00  0.00           H  
ATOM   1330  N   GLY    86      27.237  40.862  39.753  1.00  0.00           N  
ATOM   1331  CA  GLY    86      27.329  40.840  38.248  1.00  0.00           C  
ATOM   1332  C   GLY    86      27.181  42.254  37.563  1.00  0.00           C  
ATOM   1333  O   GLY    86      27.516  42.404  36.372  1.00  0.00           O  
ATOM   1334  H   GLY    86      28.104  41.112  40.208  1.00  0.00           H  
ATOM   1335  HA2 GLY    86      28.293  40.425  37.951  1.00  0.00           H  
ATOM   1336  HA3 GLY    86      26.538  40.158  37.938  1.00  0.00           H  
ATOM   1337  N   LYS    87      26.870  43.320  38.215  1.00  0.00           N  
ATOM   1338  CA  LYS    87      26.918  44.670  37.625  1.00  0.00           C  
ATOM   1339  C   LYS    87      28.334  45.347  37.539  1.00  0.00           C  
ATOM   1340  O   LYS    87      29.101  45.232  38.505  1.00  0.00           O  
ATOM   1341  CB  LYS    87      25.934  45.612  38.358  1.00  0.00           C  
ATOM   1342  CG  LYS    87      24.519  45.006  38.499  1.00  0.00           C  
ATOM   1343  CD  LYS    87      23.875  44.629  37.117  1.00  0.00           C  
ATOM   1344  CE  LYS    87      22.364  44.352  37.257  1.00  0.00           C  
ATOM   1345  NZ  LYS    87      21.859  43.935  35.940  1.00  0.00           N1+
ATOM   1346  H   LYS    87      26.615  43.277  39.191  1.00  0.00           H  
ATOM   1347  HA  LYS    87      26.544  44.610  36.603  1.00  0.00           H  
ATOM   1348  HB2 LYS    87      26.357  45.832  39.338  1.00  0.00           H  
ATOM   1349  HB3 LYS    87      25.803  46.466  37.693  1.00  0.00           H  
ATOM   1350  HG2 LYS    87      24.534  44.107  39.114  1.00  0.00           H  
ATOM   1351  HG3 LYS    87      24.025  45.857  38.968  1.00  0.00           H  
ATOM   1352  HD2 LYS    87      24.051  45.429  36.398  1.00  0.00           H  
ATOM   1353  HD3 LYS    87      24.400  43.759  36.723  1.00  0.00           H  
ATOM   1354  HE2 LYS    87      22.289  43.691  38.121  1.00  0.00           H  
ATOM   1355  HE3 LYS    87      21.898  45.309  37.491  1.00  0.00           H  
ATOM   1356  HZ1 LYS    87      22.291  44.535  35.252  1.00  0.00           H  
ATOM   1357  HZ2 LYS    87      22.099  43.010  35.613  1.00  0.00           H  
ATOM   1358  HZ3 LYS    87      20.867  44.081  35.813  1.00  0.00           H  
ATOM   1359  N   ALA    88      28.572  46.116  36.486  1.00  0.00           N  
ATOM   1360  CA  ALA    88      29.525  47.211  36.445  1.00  0.00           C  
ATOM   1361  C   ALA    88      28.946  48.264  37.403  1.00  0.00           C  
ATOM   1362  O   ALA    88      27.723  48.436  37.432  1.00  0.00           O  
ATOM   1363  CB  ALA    88      29.792  47.669  35.016  1.00  0.00           C  
ATOM   1364  H   ALA    88      27.795  46.308  35.870  1.00  0.00           H  
ATOM   1365  HA  ALA    88      30.475  46.832  36.823  1.00  0.00           H  
ATOM   1366  HB1 ALA    88      28.837  47.849  34.522  1.00  0.00           H  
ATOM   1367  HB2 ALA    88      30.469  48.522  34.982  1.00  0.00           H  
ATOM   1368  HB3 ALA    88      30.229  46.792  34.538  1.00  0.00           H  
ATOM   1369  N   VAL    89      29.832  48.867  38.135  1.00  0.00           N  
ATOM   1370  CA  VAL    89      29.606  50.023  39.011  1.00  0.00           C  
ATOM   1371  C   VAL    89      30.555  51.166  38.758  1.00  0.00           C  
ATOM   1372  O   VAL    89      31.602  50.994  38.227  1.00  0.00           O  
ATOM   1373  CB  VAL    89      29.704  49.592  40.529  1.00  0.00           C  
ATOM   1374  CG1 VAL    89      28.488  48.665  40.792  1.00  0.00           C  
ATOM   1375  CG2 VAL    89      31.020  48.993  40.827  1.00  0.00           C  
ATOM   1376  H   VAL    89      30.796  48.565  38.142  1.00  0.00           H  
ATOM   1377  HA  VAL    89      28.580  50.346  38.834  1.00  0.00           H  
ATOM   1378  HB  VAL    89      29.741  50.518  41.103  1.00  0.00           H  
ATOM   1379 HG11 VAL    89      28.527  47.717  40.256  1.00  0.00           H  
ATOM   1380 HG12 VAL    89      28.418  48.376  41.840  1.00  0.00           H  
ATOM   1381 HG13 VAL    89      27.525  49.102  40.527  1.00  0.00           H  
ATOM   1382 HG21 VAL    89      30.959  48.058  40.268  1.00  0.00           H  
ATOM   1383 HG22 VAL    89      31.839  49.588  40.424  1.00  0.00           H  
ATOM   1384 HG23 VAL    89      31.226  48.812  41.881  1.00  0.00           H  
ATOM   1385  N   GLU    90      30.247  52.350  39.309  1.00  0.00           N  
ATOM   1386  CA  GLU    90      31.241  53.396  39.650  1.00  0.00           C  
ATOM   1387  C   GLU    90      31.082  53.748  41.128  1.00  0.00           C  
ATOM   1388  O   GLU    90      29.984  53.884  41.664  1.00  0.00           O  
ATOM   1389  CB  GLU    90      30.958  54.496  38.597  1.00  0.00           C  
ATOM   1390  CG  GLU    90      32.020  55.549  38.465  1.00  0.00           C  
ATOM   1391  CD  GLU    90      31.881  56.268  37.074  1.00  0.00           C  
ATOM   1392  OE1 GLU    90      31.591  55.590  36.087  1.00  0.00           O  
ATOM   1393  OE2 GLU    90      32.021  57.523  36.899  1.00  0.00           O1-
ATOM   1394  H   GLU    90      29.356  52.337  39.786  1.00  0.00           H  
ATOM   1395  HA  GLU    90      32.275  53.076  39.515  1.00  0.00           H  
ATOM   1396  HB2 GLU    90      30.804  53.988  37.645  1.00  0.00           H  
ATOM   1397  HB3 GLU    90      30.033  55.030  38.819  1.00  0.00           H  
ATOM   1398  HG2 GLU    90      31.981  56.152  39.373  1.00  0.00           H  
ATOM   1399  HG3 GLU    90      32.937  54.970  38.358  1.00  0.00           H  
ATOM   1400  N   HIS    91      32.293  53.905  41.757  1.00  0.00           N  
ATOM   1401  CA  HIS    91      32.416  53.867  43.253  1.00  0.00           C  
ATOM   1402  C   HIS    91      33.437  54.878  43.735  1.00  0.00           C  
ATOM   1403  O   HIS    91      34.637  54.805  43.355  1.00  0.00           O  
ATOM   1404  CB  HIS    91      32.591  52.376  43.649  1.00  0.00           C  
ATOM   1405  CG  HIS    91      32.763  52.004  45.137  1.00  0.00           C  
ATOM   1406  ND1 HIS    91      33.807  51.239  45.694  1.00  0.00           N  
ATOM   1407  CE1 HIS    91      33.572  51.245  46.981  1.00  0.00           C  
ATOM   1408  NE2 HIS    91      32.446  51.989  47.276  1.00  0.00           N  
ATOM   1409  CD2 HIS    91      32.025  52.589  46.125  1.00  0.00           C  
ATOM   1410  H   HIS    91      33.212  53.924  41.336  1.00  0.00           H  
ATOM   1411  HA  HIS    91      31.464  54.135  43.712  1.00  0.00           H  
ATOM   1412  HB2 HIS    91      31.786  51.759  43.250  1.00  0.00           H  
ATOM   1413  HB3 HIS    91      33.442  51.996  43.085  1.00  0.00           H  
ATOM   1414  HE1 HIS    91      34.061  50.585  47.682  1.00  0.00           H  
ATOM   1415  HE2 HIS    91      32.097  52.073  48.220  1.00  0.00           H  
ATOM   1416  HD2 HIS    91      31.067  53.087  46.108  1.00  0.00           H  
ATOM   1417  N   MET    92      32.978  55.846  44.538  1.00  0.00           N  
ATOM   1418  CA  MET    92      33.925  56.899  45.072  1.00  0.00           C  
ATOM   1419  C   MET    92      34.655  56.486  46.364  1.00  0.00           C  
ATOM   1420  O   MET    92      34.279  55.505  46.940  1.00  0.00           O  
ATOM   1421  CB  MET    92      33.166  58.223  45.227  1.00  0.00           C  
ATOM   1422  CG  MET    92      32.428  58.801  44.056  1.00  0.00           C  
ATOM   1423  SD  MET    92      31.758  60.451  44.341  1.00  0.00           S  
ATOM   1424  CE  MET    92      30.461  60.050  45.451  1.00  0.00           C  
ATOM   1425  H   MET    92      32.012  55.872  44.831  1.00  0.00           H  
ATOM   1426  HA  MET    92      34.716  57.152  44.365  1.00  0.00           H  
ATOM   1427  HB2 MET    92      32.385  58.132  45.982  1.00  0.00           H  
ATOM   1428  HB3 MET    92      33.923  58.921  45.582  1.00  0.00           H  
ATOM   1429  HG2 MET    92      33.078  58.961  43.195  1.00  0.00           H  
ATOM   1430  HG3 MET    92      31.579  58.184  43.761  1.00  0.00           H  
ATOM   1431  HE1 MET    92      30.839  59.419  46.255  1.00  0.00           H  
ATOM   1432  HE2 MET    92      29.918  60.966  45.684  1.00  0.00           H  
ATOM   1433  HE3 MET    92      29.696  59.476  44.928  1.00  0.00           H  
ATOM   1434  N   PHE    93      35.701  57.152  46.755  1.00  0.00           N  
ATOM   1435  CA  PHE    93      36.434  56.978  48.012  1.00  0.00           C  
ATOM   1436  C   PHE    93      37.042  58.351  48.407  1.00  0.00           C  
ATOM   1437  O   PHE    93      37.075  59.360  47.660  1.00  0.00           O  
ATOM   1438  CB  PHE    93      37.500  55.800  47.907  1.00  0.00           C  
ATOM   1439  CG  PHE    93      38.688  56.095  46.995  1.00  0.00           C  
ATOM   1440  CD1 PHE    93      38.484  56.208  45.616  1.00  0.00           C  
ATOM   1441  CE1 PHE    93      39.618  56.492  44.809  1.00  0.00           C  
ATOM   1442  CZ  PHE    93      40.897  56.579  45.353  1.00  0.00           C  
ATOM   1443  CE2 PHE    93      41.060  56.517  46.744  1.00  0.00           C  
ATOM   1444  CD2 PHE    93      39.945  56.370  47.552  1.00  0.00           C  
ATOM   1445  H   PHE    93      35.991  57.927  46.176  1.00  0.00           H  
ATOM   1446  HA  PHE    93      35.697  56.726  48.775  1.00  0.00           H  
ATOM   1447  HB2 PHE    93      37.892  55.579  48.900  1.00  0.00           H  
ATOM   1448  HB3 PHE    93      36.993  54.904  47.551  1.00  0.00           H  
ATOM   1449  HD1 PHE    93      37.499  55.929  45.273  1.00  0.00           H  
ATOM   1450  HE1 PHE    93      39.474  56.576  43.741  1.00  0.00           H  
ATOM   1451  HZ  PHE    93      41.710  56.814  44.682  1.00  0.00           H  
ATOM   1452  HE2 PHE    93      42.011  56.462  47.253  1.00  0.00           H  
ATOM   1453  HD2 PHE    93      40.122  56.229  48.609  1.00  0.00           H  
ATOM   1454  N   GLU    94      37.545  58.502  49.634  1.00  0.00           N  
ATOM   1455  CA  GLU    94      38.129  59.702  50.306  1.00  0.00           C  
ATOM   1456  C   GLU    94      39.640  59.429  50.458  1.00  0.00           C  
ATOM   1457  O   GLU    94      40.051  58.313  50.717  1.00  0.00           O  
ATOM   1458  CB  GLU    94      37.604  59.942  51.724  1.00  0.00           C  
ATOM   1459  CG  GLU    94      36.065  59.733  51.932  1.00  0.00           C  
ATOM   1460  CD  GLU    94      35.218  60.922  51.485  1.00  0.00           C  
ATOM   1461  OE1 GLU    94      35.421  62.059  52.023  1.00  0.00           O  
ATOM   1462  OE2 GLU    94      34.521  60.731  50.474  1.00  0.00           O1-
ATOM   1463  H   GLU    94      37.587  57.644  50.166  1.00  0.00           H  
ATOM   1464  HA  GLU    94      37.908  60.598  49.724  1.00  0.00           H  
ATOM   1465  HB2 GLU    94      38.124  59.211  52.345  1.00  0.00           H  
ATOM   1466  HB3 GLU    94      37.929  60.925  52.064  1.00  0.00           H  
ATOM   1467  HG2 GLU    94      35.611  58.841  51.500  1.00  0.00           H  
ATOM   1468  HG3 GLU    94      35.841  59.617  52.993  1.00  0.00           H  
ATOM   1469  N   THR    95      40.488  60.403  50.140  1.00  0.00           N  
ATOM   1470  CA  THR    95      41.984  60.208  49.914  1.00  0.00           C  
ATOM   1471  C   THR    95      42.682  61.598  50.185  1.00  0.00           C  
ATOM   1472  O   THR    95      42.093  62.691  50.171  1.00  0.00           O  
ATOM   1473  CB  THR    95      42.112  59.703  48.494  1.00  0.00           C  
ATOM   1474  CG2 THR    95      41.703  60.692  47.380  1.00  0.00           C  
ATOM   1475  OG1 THR    95      43.467  59.383  48.366  1.00  0.00           O  
ATOM   1476  H   THR    95      40.083  61.290  49.876  1.00  0.00           H  
ATOM   1477  HA  THR    95      42.433  59.438  50.540  1.00  0.00           H  
ATOM   1478  HB  THR    95      41.457  58.839  48.380  1.00  0.00           H  
ATOM   1479 HG21 THR    95      41.484  60.259  46.403  1.00  0.00           H  
ATOM   1480 HG22 THR    95      40.826  61.213  47.763  1.00  0.00           H  
ATOM   1481 HG23 THR    95      42.461  61.474  47.337  1.00  0.00           H  
ATOM   1482  HG1 THR    95      43.627  59.118  47.457  1.00  0.00           H  
ATOM   1483  N   GLU    96      43.928  61.417  50.611  1.00  0.00           N  
ATOM   1484  CA  GLU    96      44.867  62.496  50.919  1.00  0.00           C  
ATOM   1485  C   GLU    96      45.647  62.864  49.645  1.00  0.00           C  
ATOM   1486  O   GLU    96      46.708  63.439  49.722  1.00  0.00           O  
ATOM   1487  CB  GLU    96      45.742  61.962  52.064  1.00  0.00           C  
ATOM   1488  CG  GLU    96      44.992  61.893  53.419  1.00  0.00           C  
ATOM   1489  CD  GLU    96      44.768  63.221  54.139  1.00  0.00           C  
ATOM   1490  OE1 GLU    96      45.132  64.236  53.568  1.00  0.00           O  
ATOM   1491  OE2 GLU    96      44.392  63.189  55.341  1.00  0.00           O1-
ATOM   1492  H   GLU    96      44.112  60.464  50.892  1.00  0.00           H  
ATOM   1493  HA  GLU    96      44.426  63.372  51.395  1.00  0.00           H  
ATOM   1494  HB2 GLU    96      45.971  60.945  51.749  1.00  0.00           H  
ATOM   1495  HB3 GLU    96      46.616  62.602  52.195  1.00  0.00           H  
ATOM   1496  HG2 GLU    96      44.017  61.420  53.300  1.00  0.00           H  
ATOM   1497  HG3 GLU    96      45.567  61.249  54.084  1.00  0.00           H  
ATOM   1498  N   ASP    97      45.148  62.457  48.445  1.00  0.00           N  
ATOM   1499  CA  ASP    97      45.593  62.804  47.046  1.00  0.00           C  
ATOM   1500  C   ASP    97      44.598  63.596  46.194  1.00  0.00           C  
ATOM   1501  O   ASP    97      44.388  63.434  44.998  1.00  0.00           O  
ATOM   1502  CB  ASP    97      46.160  61.485  46.409  1.00  0.00           C  
ATOM   1503  CG  ASP    97      46.749  61.634  44.997  1.00  0.00           C  
ATOM   1504  OD1 ASP    97      46.706  60.657  44.181  1.00  0.00           O  
ATOM   1505  OD2 ASP    97      47.477  62.658  44.702  1.00  0.00           O1-
ATOM   1506  H   ASP    97      44.469  61.710  48.457  1.00  0.00           H  
ATOM   1507  HA  ASP    97      46.477  63.426  47.195  1.00  0.00           H  
ATOM   1508  HB2 ASP    97      46.830  60.857  46.997  1.00  0.00           H  
ATOM   1509  HB3 ASP    97      45.319  60.828  46.189  1.00  0.00           H  
ATOM   1510  N   GLY    98      43.938  64.562  46.826  1.00  0.00           N  
ATOM   1511  CA  GLY    98      42.951  65.444  46.305  1.00  0.00           C  
ATOM   1512  C   GLY    98      41.549  65.360  46.913  1.00  0.00           C  
ATOM   1513  O   GLY    98      40.581  65.861  46.339  1.00  0.00           O  
ATOM   1514  H   GLY    98      44.266  64.753  47.762  1.00  0.00           H  
ATOM   1515  HA2 GLY    98      43.250  66.455  46.584  1.00  0.00           H  
ATOM   1516  HA3 GLY    98      42.766  65.391  45.232  1.00  0.00           H  
ATOM   1517  N   SER    99      41.453  64.829  48.140  1.00  0.00           N  
ATOM   1518  CA  SER    99      40.226  64.751  48.987  1.00  0.00           C  
ATOM   1519  C   SER    99      39.124  63.769  48.507  1.00  0.00           C  
ATOM   1520  O   SER    99      38.730  62.889  49.285  1.00  0.00           O  
ATOM   1521  CB  SER    99      39.653  66.146  49.360  1.00  0.00           C  
ATOM   1522  OG  SER    99      38.707  66.170  50.429  1.00  0.00           O  
ATOM   1523  H   SER    99      42.360  64.566  48.500  1.00  0.00           H  
ATOM   1524  HA  SER    99      40.547  64.277  49.915  1.00  0.00           H  
ATOM   1525  HB2 SER    99      40.430  66.823  49.712  1.00  0.00           H  
ATOM   1526  HB3 SER    99      39.349  66.546  48.392  1.00  0.00           H  
ATOM   1527  HG  SER    99      38.414  67.077  50.548  1.00  0.00           H  
ATOM   1528  N   LYS   100      38.717  63.740  47.242  1.00  0.00           N  
ATOM   1529  CA  LYS   100      37.836  62.666  46.677  1.00  0.00           C  
ATOM   1530  C   LYS   100      38.318  62.066  45.338  1.00  0.00           C  
ATOM   1531  O   LYS   100      38.867  62.869  44.550  1.00  0.00           O  
ATOM   1532  CB  LYS   100      36.476  63.326  46.533  1.00  0.00           C  
ATOM   1533  CG  LYS   100      35.330  62.367  46.702  1.00  0.00           C  
ATOM   1534  CD  LYS   100      33.925  63.150  46.682  1.00  0.00           C  
ATOM   1535  CE  LYS   100      32.867  62.422  47.458  1.00  0.00           C  
ATOM   1536  NZ  LYS   100      32.928  62.675  48.870  1.00  0.00           N1+
ATOM   1537  H   LYS   100      39.069  64.414  46.576  1.00  0.00           H  
ATOM   1538  HA  LYS   100      37.880  61.832  47.378  1.00  0.00           H  
ATOM   1539  HB2 LYS   100      36.311  64.206  47.155  1.00  0.00           H  
ATOM   1540  HB3 LYS   100      36.487  63.665  45.497  1.00  0.00           H  
ATOM   1541  HG2 LYS   100      35.373  61.519  46.018  1.00  0.00           H  
ATOM   1542  HG3 LYS   100      35.428  61.981  47.717  1.00  0.00           H  
ATOM   1543  HD2 LYS   100      34.063  64.206  46.916  1.00  0.00           H  
ATOM   1544  HD3 LYS   100      33.493  63.121  45.682  1.00  0.00           H  
ATOM   1545  HE2 LYS   100      31.858  62.718  47.169  1.00  0.00           H  
ATOM   1546  HE3 LYS   100      32.911  61.349  47.272  1.00  0.00           H  
ATOM   1547  HZ1 LYS   100      32.630  63.625  49.044  1.00  0.00           H  
ATOM   1548  HZ2 LYS   100      32.254  62.179  49.436  1.00  0.00           H  
ATOM   1549  HZ3 LYS   100      33.867  62.523  49.210  1.00  0.00           H  
ATOM   1550  N   ASP   101      38.043  60.780  44.998  1.00  0.00           N  
ATOM   1551  CA  ASP   101      38.215  60.354  43.623  1.00  0.00           C  
ATOM   1552  C   ASP   101      37.068  59.422  43.316  1.00  0.00           C  
ATOM   1553  O   ASP   101      36.184  59.190  44.166  1.00  0.00           O  
ATOM   1554  CB  ASP   101      39.617  59.826  43.407  1.00  0.00           C  
ATOM   1555  CG  ASP   101      39.975  59.433  41.944  1.00  0.00           C  
ATOM   1556  OD1 ASP   101      39.403  60.047  41.025  1.00  0.00           O  
ATOM   1557  OD2 ASP   101      40.839  58.607  41.635  1.00  0.00           O1-
ATOM   1558  H   ASP   101      37.510  60.150  45.580  1.00  0.00           H  
ATOM   1559  HA  ASP   101      38.080  61.163  42.905  1.00  0.00           H  
ATOM   1560  HB2 ASP   101      40.235  60.672  43.710  1.00  0.00           H  
ATOM   1561  HB3 ASP   101      39.976  59.029  44.059  1.00  0.00           H  
ATOM   1562  N   GLU   102      37.014  58.866  42.088  1.00  0.00           N  
ATOM   1563  CA  GLU   102      35.928  57.957  41.646  1.00  0.00           C  
ATOM   1564  C   GLU   102      36.360  56.930  40.595  1.00  0.00           C  
ATOM   1565  O   GLU   102      36.808  57.234  39.458  1.00  0.00           O  
ATOM   1566  CB  GLU   102      34.783  58.764  41.062  1.00  0.00           C  
ATOM   1567  CG  GLU   102      33.564  57.844  40.775  1.00  0.00           C  
ATOM   1568  CD  GLU   102      32.333  58.646  40.506  1.00  0.00           C  
ATOM   1569  OE1 GLU   102      31.261  58.330  41.105  1.00  0.00           O  
ATOM   1570  OE2 GLU   102      32.333  59.476  39.577  1.00  0.00           O1-
ATOM   1571  H   GLU   102      37.777  58.890  41.428  1.00  0.00           H  
ATOM   1572  HA  GLU   102      35.583  57.336  42.473  1.00  0.00           H  
ATOM   1573  HB2 GLU   102      34.508  59.576  41.735  1.00  0.00           H  
ATOM   1574  HB3 GLU   102      35.106  59.165  40.101  1.00  0.00           H  
ATOM   1575  HG2 GLU   102      33.885  57.255  39.916  1.00  0.00           H  
ATOM   1576  HG3 GLU   102      33.452  57.147  41.606  1.00  0.00           H  
ATOM   1577  N   TRP   103      36.266  55.620  40.951  1.00  0.00           N  
ATOM   1578  CA  TRP   103      36.807  54.542  40.059  1.00  0.00           C  
ATOM   1579  C   TRP   103      35.588  53.749  39.497  1.00  0.00           C  
ATOM   1580  O   TRP   103      34.767  53.326  40.301  1.00  0.00           O  
ATOM   1581  CB  TRP   103      37.722  53.718  40.994  1.00  0.00           C  
ATOM   1582  CG  TRP   103      39.117  54.242  41.278  1.00  0.00           C  
ATOM   1583  CD1 TRP   103      39.524  55.490  41.007  1.00  0.00           C  
ATOM   1584  NE1 TRP   103      40.792  55.676  41.521  1.00  0.00           N  
ATOM   1585  CE2 TRP   103      41.307  54.570  42.160  1.00  0.00           C  
ATOM   1586  CZ2 TRP   103      42.504  54.335  42.736  1.00  0.00           C  
ATOM   1587  CH2 TRP   103      42.649  53.011  43.180  1.00  0.00           C  
ATOM   1588  CZ3 TRP   103      41.673  52.028  43.139  1.00  0.00           C  
ATOM   1589  CE3 TRP   103      40.441  52.393  42.615  1.00  0.00           C  
ATOM   1590  CD2 TRP   103      40.181  53.667  42.092  1.00  0.00           C  
ATOM   1591  H   TRP   103      35.725  55.435  41.784  1.00  0.00           H  
ATOM   1592  HA  TRP   103      37.385  54.973  39.241  1.00  0.00           H  
ATOM   1593  HB2 TRP   103      37.215  53.532  41.941  1.00  0.00           H  
ATOM   1594  HB3 TRP   103      37.839  52.805  40.410  1.00  0.00           H  
ATOM   1595  HD1 TRP   103      39.006  56.238  40.425  1.00  0.00           H  
ATOM   1596  HE1 TRP   103      41.353  56.501  41.364  1.00  0.00           H  
ATOM   1597  HZ2 TRP   103      43.321  55.041  42.744  1.00  0.00           H  
ATOM   1598  HH2 TRP   103      43.605  52.782  43.626  1.00  0.00           H  
ATOM   1599  HZ3 TRP   103      41.847  51.057  43.578  1.00  0.00           H  
ATOM   1600  HE3 TRP   103      39.691  51.618  42.569  1.00  0.00           H  
ATOM   1601  N   ARG   104      35.600  53.354  38.204  1.00  0.00           N  
ATOM   1602  CA  ARG   104      34.648  52.389  37.583  1.00  0.00           C  
ATOM   1603  C   ARG   104      35.207  50.989  37.907  1.00  0.00           C  
ATOM   1604  O   ARG   104      36.413  50.743  38.049  1.00  0.00           O  
ATOM   1605  CB  ARG   104      34.575  52.675  36.076  1.00  0.00           C  
ATOM   1606  CG  ARG   104      33.368  52.018  35.460  1.00  0.00           C  
ATOM   1607  CD  ARG   104      33.102  52.452  34.046  1.00  0.00           C  
ATOM   1608  NE  ARG   104      32.295  53.656  33.949  1.00  0.00           N  
ATOM   1609  CZ  ARG   104      31.842  54.333  32.896  1.00  0.00           C  
ATOM   1610  NH1 ARG   104      32.080  54.024  31.623  1.00  0.00           N  
ATOM   1611  NH2 ARG   104      31.182  55.484  33.133  1.00  0.00           N1+
ATOM   1612  H   ARG   104      36.457  53.521  37.698  1.00  0.00           H  
ATOM   1613  HA  ARG   104      33.643  52.541  37.975  1.00  0.00           H  
ATOM   1614  HB2 ARG   104      34.418  53.712  35.778  1.00  0.00           H  
ATOM   1615  HB3 ARG   104      35.493  52.288  35.632  1.00  0.00           H  
ATOM   1616  HG2 ARG   104      33.390  50.929  35.437  1.00  0.00           H  
ATOM   1617  HG3 ARG   104      32.526  52.335  36.075  1.00  0.00           H  
ATOM   1618  HD2 ARG   104      34.094  52.627  33.628  1.00  0.00           H  
ATOM   1619  HD3 ARG   104      32.503  51.709  33.519  1.00  0.00           H  
ATOM   1620  HE  ARG   104      31.905  53.952  34.833  1.00  0.00           H  
ATOM   1621 HH11 ARG   104      32.700  53.281  31.332  1.00  0.00           H  
ATOM   1622 HH12 ARG   104      31.546  54.441  30.874  1.00  0.00           H  
ATOM   1623 HH21 ARG   104      31.156  55.867  34.067  1.00  0.00           H  
ATOM   1624 HH22 ARG   104      31.025  56.124  32.368  1.00  0.00           H  
ATOM   1625  N   GLY   105      34.286  50.052  37.963  1.00  0.00           N  
ATOM   1626  CA  GLY   105      34.586  48.627  38.351  1.00  0.00           C  
ATOM   1627  C   GLY   105      33.517  47.596  38.025  1.00  0.00           C  
ATOM   1628  O   GLY   105      32.619  47.797  37.183  1.00  0.00           O  
ATOM   1629  H   GLY   105      33.308  50.297  37.912  1.00  0.00           H  
ATOM   1630  HA2 GLY   105      35.455  48.191  37.859  1.00  0.00           H  
ATOM   1631  HA3 GLY   105      34.623  48.614  39.440  1.00  0.00           H  
ATOM   1632  N   MET   106      33.546  46.486  38.763  1.00  0.00           N  
ATOM   1633  CA  MET   106      32.633  45.385  38.588  1.00  0.00           C  
ATOM   1634  C   MET   106      32.568  44.521  39.889  1.00  0.00           C  
ATOM   1635  O   MET   106      33.555  44.033  40.527  1.00  0.00           O  
ATOM   1636  CB  MET   106      32.904  44.581  37.319  1.00  0.00           C  
ATOM   1637  CG  MET   106      31.667  43.716  36.884  1.00  0.00           C  
ATOM   1638  SD  MET   106      31.725  42.641  35.487  1.00  0.00           S  
ATOM   1639  CE  MET   106      32.199  43.857  34.238  1.00  0.00           C  
ATOM   1640  H   MET   106      34.324  46.352  39.393  1.00  0.00           H  
ATOM   1641  HA  MET   106      31.664  45.885  38.570  1.00  0.00           H  
ATOM   1642  HB2 MET   106      33.118  45.308  36.535  1.00  0.00           H  
ATOM   1643  HB3 MET   106      33.778  43.938  37.426  1.00  0.00           H  
ATOM   1644  HG2 MET   106      31.597  42.927  37.632  1.00  0.00           H  
ATOM   1645  HG3 MET   106      30.802  44.379  36.898  1.00  0.00           H  
ATOM   1646  HE1 MET   106      32.049  43.326  33.298  1.00  0.00           H  
ATOM   1647  HE2 MET   106      31.525  44.704  34.366  1.00  0.00           H  
ATOM   1648  HE3 MET   106      33.256  44.096  34.359  1.00  0.00           H  
ATOM   1649  N   VAL   107      31.247  44.395  40.413  1.00  0.00           N  
ATOM   1650  CA  VAL   107      30.906  43.573  41.629  1.00  0.00           C  
ATOM   1651  C   VAL   107      30.696  42.094  41.248  1.00  0.00           C  
ATOM   1652  O   VAL   107      29.867  41.763  40.432  1.00  0.00           O  
ATOM   1653  CB  VAL   107      29.629  44.135  42.394  1.00  0.00           C  
ATOM   1654  CG1 VAL   107      29.187  43.366  43.670  1.00  0.00           C  
ATOM   1655  CG2 VAL   107      29.766  45.652  42.768  1.00  0.00           C  
ATOM   1656  H   VAL   107      30.498  44.915  39.979  1.00  0.00           H  
ATOM   1657  HA  VAL   107      31.723  43.713  42.337  1.00  0.00           H  
ATOM   1658  HB  VAL   107      28.819  44.029  41.672  1.00  0.00           H  
ATOM   1659 HG11 VAL   107      29.058  42.308  43.443  1.00  0.00           H  
ATOM   1660 HG12 VAL   107      29.914  43.564  44.458  1.00  0.00           H  
ATOM   1661 HG13 VAL   107      28.252  43.805  44.018  1.00  0.00           H  
ATOM   1662 HG21 VAL   107      30.556  45.750  43.513  1.00  0.00           H  
ATOM   1663 HG22 VAL   107      29.948  46.222  41.857  1.00  0.00           H  
ATOM   1664 HG23 VAL   107      28.870  46.042  43.251  1.00  0.00           H  
ATOM   1665  N   LEU   108      31.454  41.205  41.929  1.00  0.00           N  
ATOM   1666  CA  LEU   108      31.809  39.888  41.363  1.00  0.00           C  
ATOM   1667  C   LEU   108      30.999  38.659  41.953  1.00  0.00           C  
ATOM   1668  O   LEU   108      30.402  37.932  41.164  1.00  0.00           O  
ATOM   1669  CB  LEU   108      33.274  39.639  41.561  1.00  0.00           C  
ATOM   1670  CG  LEU   108      34.207  40.720  40.966  1.00  0.00           C  
ATOM   1671  CD1 LEU   108      35.677  40.363  41.362  1.00  0.00           C  
ATOM   1672  CD2 LEU   108      34.164  40.811  39.408  1.00  0.00           C  
ATOM   1673  H   LEU   108      32.052  41.603  42.638  1.00  0.00           H  
ATOM   1674  HA  LEU   108      31.701  39.836  40.279  1.00  0.00           H  
ATOM   1675  HB2 LEU   108      33.363  39.582  42.646  1.00  0.00           H  
ATOM   1676  HB3 LEU   108      33.475  38.632  41.194  1.00  0.00           H  
ATOM   1677  HG  LEU   108      34.066  41.648  41.520  1.00  0.00           H  
ATOM   1678 HD11 LEU   108      35.850  39.384  40.915  1.00  0.00           H  
ATOM   1679 HD12 LEU   108      36.443  41.069  41.042  1.00  0.00           H  
ATOM   1680 HD13 LEU   108      35.688  40.251  42.446  1.00  0.00           H  
ATOM   1681 HD21 LEU   108      34.850  41.501  38.917  1.00  0.00           H  
ATOM   1682 HD22 LEU   108      34.547  39.880  38.991  1.00  0.00           H  
ATOM   1683 HD23 LEU   108      33.112  40.888  39.132  1.00  0.00           H  
ATOM   1684  N   ALA   109      31.025  38.455  43.263  1.00  0.00           N  
ATOM   1685  CA  ALA   109      30.205  37.498  43.895  1.00  0.00           C  
ATOM   1686  C   ALA   109      30.018  37.902  45.376  1.00  0.00           C  
ATOM   1687  O   ALA   109      30.806  38.693  45.944  1.00  0.00           O  
ATOM   1688  CB  ALA   109      30.838  36.071  43.815  1.00  0.00           C  
ATOM   1689  H   ALA   109      31.445  39.105  43.912  1.00  0.00           H  
ATOM   1690  HA  ALA   109      29.197  37.438  43.485  1.00  0.00           H  
ATOM   1691  HB1 ALA   109      31.229  35.792  42.836  1.00  0.00           H  
ATOM   1692  HB2 ALA   109      31.674  35.880  44.488  1.00  0.00           H  
ATOM   1693  HB3 ALA   109      30.098  35.290  43.987  1.00  0.00           H  
ATOM   1694  N   ARG   110      29.060  37.241  46.123  1.00  0.00           N  
ATOM   1695  CA  ARG   110      28.954  37.148  47.654  1.00  0.00           C  
ATOM   1696  C   ARG   110      30.151  36.514  48.323  1.00  0.00           C  
ATOM   1697  O   ARG   110      30.650  35.425  47.918  1.00  0.00           O  
ATOM   1698  CB  ARG   110      27.568  36.482  48.115  1.00  0.00           C  
ATOM   1699  CG  ARG   110      27.240  36.595  49.591  1.00  0.00           C  
ATOM   1700  CD  ARG   110      25.709  36.463  49.828  1.00  0.00           C  
ATOM   1701  NE  ARG   110      24.838  37.513  49.214  1.00  0.00           N  
ATOM   1702  CZ  ARG   110      24.053  37.440  48.199  1.00  0.00           C  
ATOM   1703  NH1 ARG   110      23.987  36.457  47.363  1.00  0.00           N  
ATOM   1704  NH2 ARG   110      23.213  38.368  48.067  1.00  0.00           N1+
ATOM   1705  H   ARG   110      28.537  36.523  45.642  1.00  0.00           H  
ATOM   1706  HA  ARG   110      29.022  38.163  48.047  1.00  0.00           H  
ATOM   1707  HB2 ARG   110      26.812  37.050  47.572  1.00  0.00           H  
ATOM   1708  HB3 ARG   110      27.689  35.438  47.829  1.00  0.00           H  
ATOM   1709  HG2 ARG   110      27.785  35.935  50.265  1.00  0.00           H  
ATOM   1710  HG3 ARG   110      27.507  37.622  49.840  1.00  0.00           H  
ATOM   1711  HD2 ARG   110      25.384  35.455  49.570  1.00  0.00           H  
ATOM   1712  HD3 ARG   110      25.591  36.458  50.911  1.00  0.00           H  
ATOM   1713  HE  ARG   110      24.865  38.397  49.701  1.00  0.00           H  
ATOM   1714 HH11 ARG   110      24.461  35.574  47.490  1.00  0.00           H  
ATOM   1715 HH12 ARG   110      23.390  36.509  46.549  1.00  0.00           H  
ATOM   1716 HH21 ARG   110      23.240  39.146  48.710  1.00  0.00           H  
ATOM   1717 HH22 ARG   110      22.477  38.239  47.387  1.00  0.00           H  
ATOM   1718  N   ALA   111      30.434  36.892  49.580  1.00  0.00           N  
ATOM   1719  CA  ALA   111      31.438  36.268  50.409  1.00  0.00           C  
ATOM   1720  C   ALA   111      31.016  34.974  51.153  1.00  0.00           C  
ATOM   1721  O   ALA   111      29.851  34.937  51.539  1.00  0.00           O  
ATOM   1722  CB  ALA   111      32.033  37.288  51.324  1.00  0.00           C  
ATOM   1723  H   ALA   111      30.022  37.744  49.932  1.00  0.00           H  
ATOM   1724  HA  ALA   111      32.309  35.960  49.830  1.00  0.00           H  
ATOM   1725  HB1 ALA   111      32.762  36.802  51.972  1.00  0.00           H  
ATOM   1726  HB2 ALA   111      32.602  38.056  50.800  1.00  0.00           H  
ATOM   1727  HB3 ALA   111      31.275  37.626  52.031  1.00  0.00           H  
ATOM   1728  N   PRO   112      31.884  34.012  51.490  1.00  0.00           N  
ATOM   1729  CA  PRO   112      31.591  32.999  52.469  1.00  0.00           C  
ATOM   1730  C   PRO   112      31.573  33.597  53.894  1.00  0.00           C  
ATOM   1731  O   PRO   112      32.426  34.406  54.217  1.00  0.00           O  
ATOM   1732  CD  PRO   112      33.215  33.897  50.944  1.00  0.00           C  
ATOM   1733  CG  PRO   112      33.933  32.982  51.948  1.00  0.00           C  
ATOM   1734  CB  PRO   112      32.768  32.098  52.461  1.00  0.00           C  
ATOM   1735  HD2 PRO   112      33.763  34.832  50.824  1.00  0.00           H  
ATOM   1736  HD3 PRO   112      33.118  33.402  49.977  1.00  0.00           H  
ATOM   1737  HG2 PRO   112      34.337  33.547  52.787  1.00  0.00           H  
ATOM   1738  HG3 PRO   112      34.810  32.526  51.490  1.00  0.00           H  
ATOM   1739  HB2 PRO   112      32.982  31.522  53.361  1.00  0.00           H  
ATOM   1740  HB3 PRO   112      32.682  31.337  51.686  1.00  0.00           H  
ATOM   1741  HA  PRO   112      30.593  32.631  52.231  1.00  0.00           H  
ATOM   1742  N   VAL   113      30.651  33.101  54.743  1.00  0.00           N  
ATOM   1743  CA  VAL   113      30.713  33.376  56.191  1.00  0.00           C  
ATOM   1744  C   VAL   113      30.392  34.795  56.638  1.00  0.00           C  
ATOM   1745  O   VAL   113      29.366  35.089  57.289  1.00  0.00           O  
ATOM   1746  CB  VAL   113      32.041  32.912  56.696  1.00  0.00           C  
ATOM   1747  CG1 VAL   113      32.361  33.314  58.080  1.00  0.00           C  
ATOM   1748  CG2 VAL   113      32.043  31.340  56.713  1.00  0.00           C  
ATOM   1749  H   VAL   113      30.008  32.381  54.442  1.00  0.00           H  
ATOM   1750  HA  VAL   113      29.997  32.671  56.613  1.00  0.00           H  
ATOM   1751  HB  VAL   113      32.949  33.186  56.159  1.00  0.00           H  
ATOM   1752 HG11 VAL   113      31.501  33.244  58.746  1.00  0.00           H  
ATOM   1753 HG12 VAL   113      33.142  32.696  58.523  1.00  0.00           H  
ATOM   1754 HG13 VAL   113      32.711  34.343  57.993  1.00  0.00           H  
ATOM   1755 HG21 VAL   113      31.858  30.785  55.794  1.00  0.00           H  
ATOM   1756 HG22 VAL   113      33.061  31.082  57.005  1.00  0.00           H  
ATOM   1757 HG23 VAL   113      31.257  30.969  57.371  1.00  0.00           H  
ATOM   1758  N   MET   114      31.192  35.760  56.183  1.00  0.00           N  
ATOM   1759  CA  MET   114      30.961  37.198  56.272  1.00  0.00           C  
ATOM   1760  C   MET   114      30.076  37.722  55.141  1.00  0.00           C  
ATOM   1761  O   MET   114      30.458  38.739  54.508  1.00  0.00           O  
ATOM   1762  CB  MET   114      32.350  37.921  56.457  1.00  0.00           C  
ATOM   1763  CG  MET   114      33.228  37.795  55.212  1.00  0.00           C  
ATOM   1764  SD  MET   114      34.986  37.791  55.899  1.00  0.00           S  
ATOM   1765  CE  MET   114      35.138  39.545  56.451  1.00  0.00           C  
ATOM   1766  H   MET   114      31.973  35.453  55.622  1.00  0.00           H  
ATOM   1767  HA  MET   114      30.457  37.361  57.225  1.00  0.00           H  
ATOM   1768  HB2 MET   114      32.297  39.010  56.483  1.00  0.00           H  
ATOM   1769  HB3 MET   114      32.861  37.477  57.311  1.00  0.00           H  
ATOM   1770  HG2 MET   114      33.060  36.899  54.614  1.00  0.00           H  
ATOM   1771  HG3 MET   114      33.081  38.635  54.533  1.00  0.00           H  
ATOM   1772  HE1 MET   114      34.493  39.863  57.270  1.00  0.00           H  
ATOM   1773  HE2 MET   114      36.210  39.632  56.634  1.00  0.00           H  
ATOM   1774  HE3 MET   114      34.975  40.261  55.645  1.00  0.00           H  
ATOM   1775  N   ASN   115      29.039  37.045  54.811  1.00  0.00           N  
ATOM   1776  CA  ASN   115      28.203  37.156  53.620  1.00  0.00           C  
ATOM   1777  C   ASN   115      27.754  38.574  53.141  1.00  0.00           C  
ATOM   1778  O   ASN   115      27.456  38.736  51.950  1.00  0.00           O  
ATOM   1779  CB  ASN   115      26.969  36.317  53.915  1.00  0.00           C  
ATOM   1780  CG  ASN   115      27.327  34.869  54.254  1.00  0.00           C  
ATOM   1781  OD1 ASN   115      27.193  34.414  55.406  1.00  0.00           O  
ATOM   1782  ND2 ASN   115      27.994  34.117  53.367  1.00  0.00           N  
ATOM   1783  H   ASN   115      28.963  36.166  55.302  1.00  0.00           H  
ATOM   1784  HA  ASN   115      28.784  36.744  52.795  1.00  0.00           H  
ATOM   1785  HB2 ASN   115      26.466  36.926  54.666  1.00  0.00           H  
ATOM   1786  HB3 ASN   115      26.362  36.340  53.011  1.00  0.00           H  
ATOM   1787 HD21 ASN   115      28.386  34.502  52.519  1.00  0.00           H  
ATOM   1788 HD22 ASN   115      28.273  33.202  53.691  1.00  0.00           H  
ATOM   1789  N   THR   116      27.649  39.538  54.030  1.00  0.00           N  
ATOM   1790  CA  THR   116      27.253  40.887  53.660  1.00  0.00           C  
ATOM   1791  C   THR   116      28.322  41.699  52.896  1.00  0.00           C  
ATOM   1792  O   THR   116      28.025  42.749  52.365  1.00  0.00           O  
ATOM   1793  CB  THR   116      26.759  41.726  54.833  1.00  0.00           C  
ATOM   1794  CG2 THR   116      25.581  41.017  55.592  1.00  0.00           C  
ATOM   1795  OG1 THR   116      27.808  42.042  55.718  1.00  0.00           O  
ATOM   1796  H   THR   116      28.151  39.338  54.884  1.00  0.00           H  
ATOM   1797  HA  THR   116      26.422  40.827  52.957  1.00  0.00           H  
ATOM   1798  HB  THR   116      26.443  42.687  54.428  1.00  0.00           H  
ATOM   1799 HG21 THR   116      25.962  40.127  56.093  1.00  0.00           H  
ATOM   1800 HG22 THR   116      25.108  41.603  56.381  1.00  0.00           H  
ATOM   1801 HG23 THR   116      24.824  40.695  54.877  1.00  0.00           H  
ATOM   1802  HG1 THR   116      28.332  41.244  55.817  1.00  0.00           H  
ATOM   1803  N   TRP   117      29.598  41.276  52.894  1.00  0.00           N  
ATOM   1804  CA  TRP   117      30.652  41.744  52.041  1.00  0.00           C  
ATOM   1805  C   TRP   117      30.570  41.205  50.653  1.00  0.00           C  
ATOM   1806  O   TRP   117      29.968  40.179  50.361  1.00  0.00           O  
ATOM   1807  CB  TRP   117      32.007  41.475  52.726  1.00  0.00           C  
ATOM   1808  CG  TRP   117      32.286  41.977  54.049  1.00  0.00           C  
ATOM   1809  CD1 TRP   117      31.610  41.566  55.149  1.00  0.00           C  
ATOM   1810  NE1 TRP   117      32.223  42.097  56.285  1.00  0.00           N  
ATOM   1811  CE2 TRP   117      33.309  42.840  55.958  1.00  0.00           C  
ATOM   1812  CZ2 TRP   117      34.333  43.371  56.742  1.00  0.00           C  
ATOM   1813  CH2 TRP   117      35.335  44.110  56.119  1.00  0.00           C  
ATOM   1814  CZ3 TRP   117      35.373  44.078  54.731  1.00  0.00           C  
ATOM   1815  CE3 TRP   117      34.463  43.397  53.959  1.00  0.00           C  
ATOM   1816  CD2 TRP   117      33.352  42.832  54.551  1.00  0.00           C  
ATOM   1817  H   TRP   117      29.743  40.395  53.368  1.00  0.00           H  
ATOM   1818  HA  TRP   117      30.604  42.823  51.887  1.00  0.00           H  
ATOM   1819  HB2 TRP   117      32.107  40.391  52.782  1.00  0.00           H  
ATOM   1820  HB3 TRP   117      32.740  41.949  52.073  1.00  0.00           H  
ATOM   1821  HD1 TRP   117      30.646  41.082  55.194  1.00  0.00           H  
ATOM   1822  HE1 TRP   117      31.879  42.108  57.236  1.00  0.00           H  
ATOM   1823  HZ2 TRP   117      34.261  43.406  57.819  1.00  0.00           H  
ATOM   1824  HH2 TRP   117      36.080  44.652  56.682  1.00  0.00           H  
ATOM   1825  HZ3 TRP   117      36.083  44.759  54.285  1.00  0.00           H  
ATOM   1826  HE3 TRP   117      34.637  43.242  52.905  1.00  0.00           H  
ATOM   1827  N   PHE   118      31.026  41.980  49.679  1.00  0.00           N  
ATOM   1828  CA  PHE   118      31.091  41.699  48.211  1.00  0.00           C  
ATOM   1829  C   PHE   118      32.641  41.692  47.787  1.00  0.00           C  
ATOM   1830  O   PHE   118      33.518  42.362  48.424  1.00  0.00           O  
ATOM   1831  CB  PHE   118      30.455  42.864  47.444  1.00  0.00           C  
ATOM   1832  CG  PHE   118      28.918  43.062  47.652  1.00  0.00           C  
ATOM   1833  CD1 PHE   118      27.918  42.656  46.743  1.00  0.00           C  
ATOM   1834  CE1 PHE   118      26.562  43.003  46.939  1.00  0.00           C  
ATOM   1835  CZ  PHE   118      26.208  43.876  48.011  1.00  0.00           C  
ATOM   1836  CE2 PHE   118      27.240  44.288  48.857  1.00  0.00           C  
ATOM   1837  CD2 PHE   118      28.570  43.849  48.758  1.00  0.00           C  
ATOM   1838  H   PHE   118      31.561  42.785  49.971  1.00  0.00           H  
ATOM   1839  HA  PHE   118      30.664  40.729  47.959  1.00  0.00           H  
ATOM   1840  HB2 PHE   118      30.977  43.780  47.722  1.00  0.00           H  
ATOM   1841  HB3 PHE   118      30.592  42.559  46.406  1.00  0.00           H  
ATOM   1842  HD1 PHE   118      28.185  41.986  45.939  1.00  0.00           H  
ATOM   1843  HE1 PHE   118      25.791  42.696  46.248  1.00  0.00           H  
ATOM   1844  HZ  PHE   118      25.258  44.386  48.070  1.00  0.00           H  
ATOM   1845  HE2 PHE   118      27.092  45.110  49.542  1.00  0.00           H  
ATOM   1846  HD2 PHE   118      29.362  44.008  49.474  1.00  0.00           H  
ATOM   1847  N   TYR   119      32.909  40.866  46.777  1.00  0.00           N  
ATOM   1848  CA  TYR   119      34.108  40.913  45.921  1.00  0.00           C  
ATOM   1849  C   TYR   119      33.883  42.002  44.818  1.00  0.00           C  
ATOM   1850  O   TYR   119      32.861  41.968  44.133  1.00  0.00           O  
ATOM   1851  CB  TYR   119      34.489  39.514  45.226  1.00  0.00           C  
ATOM   1852  CG  TYR   119      34.663  38.344  46.169  1.00  0.00           C  
ATOM   1853  CD1 TYR   119      35.555  38.438  47.262  1.00  0.00           C  
ATOM   1854  CE1 TYR   119      35.533  37.446  48.228  1.00  0.00           C  
ATOM   1855  CZ  TYR   119      34.818  36.251  48.046  1.00  0.00           C  
ATOM   1856  OH  TYR   119      35.104  35.202  48.831  1.00  0.00           O  
ATOM   1857  CE2 TYR   119      33.945  36.131  46.980  1.00  0.00           C  
ATOM   1858  CD2 TYR   119      33.856  37.186  46.037  1.00  0.00           C  
ATOM   1859  H   TYR   119      32.117  40.348  46.424  1.00  0.00           H  
ATOM   1860  HA  TYR   119      34.931  41.233  46.561  1.00  0.00           H  
ATOM   1861  HB2 TYR   119      33.561  39.244  44.722  1.00  0.00           H  
ATOM   1862  HB3 TYR   119      35.265  39.540  44.462  1.00  0.00           H  
ATOM   1863  HD1 TYR   119      36.111  39.354  47.396  1.00  0.00           H  
ATOM   1864  HE1 TYR   119      36.191  37.612  49.069  1.00  0.00           H  
ATOM   1865  HH  TYR   119      35.995  34.883  48.672  1.00  0.00           H  
ATOM   1866  HE2 TYR   119      33.254  35.302  46.945  1.00  0.00           H  
ATOM   1867  HD2 TYR   119      33.100  37.178  45.265  1.00  0.00           H  
ATOM   1868  N   ILE   120      34.935  42.790  44.531  1.00  0.00           N  
ATOM   1869  CA  ILE   120      34.780  43.913  43.664  1.00  0.00           C  
ATOM   1870  C   ILE   120      36.170  44.184  43.048  1.00  0.00           C  
ATOM   1871  O   ILE   120      37.170  43.724  43.618  1.00  0.00           O  
ATOM   1872  CB  ILE   120      34.203  45.106  44.501  1.00  0.00           C  
ATOM   1873  CG2 ILE   120      34.891  45.242  45.848  1.00  0.00           C  
ATOM   1874  CG1 ILE   120      34.303  46.536  43.829  1.00  0.00           C  
ATOM   1875  CD1 ILE   120      33.474  46.786  42.638  1.00  0.00           C  
ATOM   1876  H   ILE   120      35.755  42.651  45.103  1.00  0.00           H  
ATOM   1877  HA  ILE   120      34.166  43.599  42.821  1.00  0.00           H  
ATOM   1878  HB  ILE   120      33.170  44.819  44.696  1.00  0.00           H  
ATOM   1879 HG21 ILE   120      34.735  46.149  46.433  1.00  0.00           H  
ATOM   1880 HG22 ILE   120      34.510  44.440  46.480  1.00  0.00           H  
ATOM   1881 HG23 ILE   120      35.956  45.292  45.622  1.00  0.00           H  
ATOM   1882 HG12 ILE   120      33.967  47.320  44.508  1.00  0.00           H  
ATOM   1883 HG13 ILE   120      35.347  46.815  43.688  1.00  0.00           H  
ATOM   1884 HD11 ILE   120      32.527  46.247  42.671  1.00  0.00           H  
ATOM   1885 HD12 ILE   120      33.198  47.834  42.517  1.00  0.00           H  
ATOM   1886 HD13 ILE   120      33.988  46.443  41.740  1.00  0.00           H  
ATOM   1887  N   THR   121      36.248  44.798  41.853  1.00  0.00           N  
ATOM   1888  CA  THR   121      37.493  45.006  41.087  1.00  0.00           C  
ATOM   1889  C   THR   121      37.316  46.244  40.219  1.00  0.00           C  
ATOM   1890  O   THR   121      36.202  46.673  40.007  1.00  0.00           O  
ATOM   1891  CB  THR   121      37.894  43.751  40.286  1.00  0.00           C  
ATOM   1892  CG2 THR   121      37.018  43.573  39.030  1.00  0.00           C  
ATOM   1893  OG1 THR   121      39.198  43.931  39.806  1.00  0.00           O  
ATOM   1894  H   THR   121      35.475  45.172  41.322  1.00  0.00           H  
ATOM   1895  HA  THR   121      38.260  45.254  41.821  1.00  0.00           H  
ATOM   1896  HB  THR   121      37.872  42.882  40.944  1.00  0.00           H  
ATOM   1897 HG21 THR   121      35.950  43.656  39.234  1.00  0.00           H  
ATOM   1898 HG22 THR   121      37.137  44.322  38.248  1.00  0.00           H  
ATOM   1899 HG23 THR   121      37.184  42.584  38.602  1.00  0.00           H  
ATOM   1900  HG1 THR   121      39.865  43.828  40.488  1.00  0.00           H  
ATOM   1901  N   TYR   122      38.362  46.880  39.674  1.00  0.00           N  
ATOM   1902  CA  TYR   122      38.402  48.228  39.144  1.00  0.00           C  
ATOM   1903  C   TYR   122      39.114  48.214  37.776  1.00  0.00           C  
ATOM   1904  O   TYR   122      40.172  47.658  37.586  1.00  0.00           O  
ATOM   1905  CB  TYR   122      38.998  49.218  40.140  1.00  0.00           C  
ATOM   1906  CG  TYR   122      38.238  49.273  41.457  1.00  0.00           C  
ATOM   1907  CD1 TYR   122      38.686  48.585  42.595  1.00  0.00           C  
ATOM   1908  CE1 TYR   122      37.979  48.617  43.757  1.00  0.00           C  
ATOM   1909  CZ  TYR   122      36.858  49.463  43.846  1.00  0.00           C  
ATOM   1910  OH  TYR   122      36.275  49.520  45.057  1.00  0.00           O  
ATOM   1911  CE2 TYR   122      36.371  50.156  42.700  1.00  0.00           C  
ATOM   1912  CD2 TYR   122      37.036  49.994  41.528  1.00  0.00           C  
ATOM   1913  H   TYR   122      39.221  46.363  39.800  1.00  0.00           H  
ATOM   1914  HA  TYR   122      37.362  48.543  39.058  1.00  0.00           H  
ATOM   1915  HB2 TYR   122      40.046  48.971  40.313  1.00  0.00           H  
ATOM   1916  HB3 TYR   122      39.034  50.199  39.668  1.00  0.00           H  
ATOM   1917  HD1 TYR   122      39.564  47.956  42.590  1.00  0.00           H  
ATOM   1918  HE1 TYR   122      38.360  48.073  44.609  1.00  0.00           H  
ATOM   1919  HH  TYR   122      35.436  49.971  45.177  1.00  0.00           H  
ATOM   1920  HE2 TYR   122      35.543  50.844  42.781  1.00  0.00           H  
ATOM   1921  HD2 TYR   122      36.714  50.627  40.714  1.00  0.00           H  
ATOM   1922  N   GLU   123      38.599  48.981  36.813  1.00  0.00           N  
ATOM   1923  CA  GLU   123      39.306  49.222  35.522  1.00  0.00           C  
ATOM   1924  C   GLU   123      40.721  49.849  35.743  1.00  0.00           C  
ATOM   1925  O   GLU   123      41.635  49.668  34.909  1.00  0.00           O  
ATOM   1926  CB  GLU   123      38.415  50.137  34.575  1.00  0.00           C  
ATOM   1927  CG  GLU   123      37.049  49.576  34.407  1.00  0.00           C  
ATOM   1928  CD  GLU   123      36.925  48.168  33.822  1.00  0.00           C  
ATOM   1929  OE1 GLU   123      37.837  47.756  33.051  1.00  0.00           O  
ATOM   1930  OE2 GLU   123      35.801  47.556  33.837  1.00  0.00           O1-
ATOM   1931  H   GLU   123      37.881  49.625  37.114  1.00  0.00           H  
ATOM   1932  HA  GLU   123      39.492  48.257  35.052  1.00  0.00           H  
ATOM   1933  HB2 GLU   123      38.321  51.081  35.112  1.00  0.00           H  
ATOM   1934  HB3 GLU   123      38.892  50.365  33.622  1.00  0.00           H  
ATOM   1935  HG2 GLU   123      36.447  49.614  35.314  1.00  0.00           H  
ATOM   1936  HG3 GLU   123      36.490  50.267  33.776  1.00  0.00           H  
ATOM   1937  N   LYS   124      40.890  50.609  36.841  1.00  0.00           N  
ATOM   1938  CA  LYS   124      42.064  51.232  37.460  1.00  0.00           C  
ATOM   1939  C   LYS   124      42.947  50.213  38.079  1.00  0.00           C  
ATOM   1940  O   LYS   124      44.177  50.405  38.174  1.00  0.00           O  
ATOM   1941  CB  LYS   124      41.577  52.282  38.458  1.00  0.00           C  
ATOM   1942  CG  LYS   124      42.577  53.198  39.122  1.00  0.00           C  
ATOM   1943  CD  LYS   124      43.539  53.933  38.169  1.00  0.00           C  
ATOM   1944  CE  LYS   124      44.605  54.617  39.045  1.00  0.00           C  
ATOM   1945  NZ  LYS   124      45.412  55.401  38.169  1.00  0.00           N1+
ATOM   1946  H   LYS   124      40.002  50.748  37.302  1.00  0.00           H  
ATOM   1947  HA  LYS   124      42.596  51.804  36.700  1.00  0.00           H  
ATOM   1948  HB2 LYS   124      41.026  52.996  37.846  1.00  0.00           H  
ATOM   1949  HB3 LYS   124      40.981  51.861  39.268  1.00  0.00           H  
ATOM   1950  HG2 LYS   124      41.991  53.930  39.679  1.00  0.00           H  
ATOM   1951  HG3 LYS   124      43.236  52.616  39.766  1.00  0.00           H  
ATOM   1952  HD2 LYS   124      44.012  53.258  37.456  1.00  0.00           H  
ATOM   1953  HD3 LYS   124      42.976  54.762  37.742  1.00  0.00           H  
ATOM   1954  HE2 LYS   124      44.092  55.172  39.830  1.00  0.00           H  
ATOM   1955  HE3 LYS   124      45.281  53.865  39.452  1.00  0.00           H  
ATOM   1956  HZ1 LYS   124      46.109  55.843  38.752  1.00  0.00           H  
ATOM   1957  HZ2 LYS   124      45.937  54.873  37.487  1.00  0.00           H  
ATOM   1958  HZ3 LYS   124      44.880  56.145  37.740  1.00  0.00           H  
ATOM   1959  N   ASP   125      42.416  48.999  38.459  1.00  0.00           N  
ATOM   1960  CA  ASP   125      43.142  47.961  39.196  1.00  0.00           C  
ATOM   1961  C   ASP   125      42.396  46.629  39.278  1.00  0.00           C  
ATOM   1962  O   ASP   125      41.464  46.519  40.115  1.00  0.00           O  
ATOM   1963  CB  ASP   125      43.363  48.524  40.645  1.00  0.00           C  
ATOM   1964  CG  ASP   125      44.407  47.627  41.377  1.00  0.00           C  
ATOM   1965  OD1 ASP   125      45.068  46.744  40.760  1.00  0.00           O  
ATOM   1966  OD2 ASP   125      44.629  47.832  42.611  1.00  0.00           O1-
ATOM   1967  H   ASP   125      41.441  48.774  38.323  1.00  0.00           H  
ATOM   1968  HA  ASP   125      44.105  47.829  38.704  1.00  0.00           H  
ATOM   1969  HB2 ASP   125      43.763  49.532  40.538  1.00  0.00           H  
ATOM   1970  HB3 ASP   125      42.497  48.703  41.280  1.00  0.00           H  
ATOM   1971  N   PRO   126      42.612  45.651  38.395  1.00  0.00           N  
ATOM   1972  CA  PRO   126      42.144  44.257  38.317  1.00  0.00           C  
ATOM   1973  C   PRO   126      42.331  43.349  39.566  1.00  0.00           C  
ATOM   1974  O   PRO   126      41.954  42.179  39.500  1.00  0.00           O  
ATOM   1975  CD  PRO   126      43.204  45.924  37.059  1.00  0.00           C  
ATOM   1976  CG  PRO   126      42.892  44.777  36.117  1.00  0.00           C  
ATOM   1977  CB  PRO   126      42.826  43.628  37.083  1.00  0.00           C  
ATOM   1978  HD2 PRO   126      44.285  45.898  37.201  1.00  0.00           H  
ATOM   1979  HD3 PRO   126      42.736  46.830  36.675  1.00  0.00           H  
ATOM   1980  HG2 PRO   126      43.719  44.656  35.417  1.00  0.00           H  
ATOM   1981  HG3 PRO   126      41.916  44.833  35.634  1.00  0.00           H  
ATOM   1982  HB2 PRO   126      43.761  43.148  37.371  1.00  0.00           H  
ATOM   1983  HB3 PRO   126      42.242  42.784  36.715  1.00  0.00           H  
ATOM   1984  HA  PRO   126      41.080  44.309  38.087  1.00  0.00           H  
ATOM   1985  N   VAL   127      43.039  43.869  40.638  1.00  0.00           N  
ATOM   1986  CA  VAL   127      43.277  43.177  41.934  1.00  0.00           C  
ATOM   1987  C   VAL   127      41.876  42.919  42.563  1.00  0.00           C  
ATOM   1988  O   VAL   127      40.850  43.586  42.367  1.00  0.00           O  
ATOM   1989  CB  VAL   127      44.250  44.115  42.749  1.00  0.00           C  
ATOM   1990  CG1 VAL   127      44.275  43.651  44.256  1.00  0.00           C  
ATOM   1991  CG2 VAL   127      45.731  44.133  42.311  1.00  0.00           C  
ATOM   1992  H   VAL   127      43.523  44.752  40.555  1.00  0.00           H  
ATOM   1993  HA  VAL   127      43.803  42.243  41.737  1.00  0.00           H  
ATOM   1994  HB  VAL   127      43.867  45.132  42.657  1.00  0.00           H  
ATOM   1995 HG11 VAL   127      43.338  44.016  44.677  1.00  0.00           H  
ATOM   1996 HG12 VAL   127      44.602  42.612  44.308  1.00  0.00           H  
ATOM   1997 HG13 VAL   127      45.004  44.240  44.813  1.00  0.00           H  
ATOM   1998 HG21 VAL   127      46.245  43.214  42.593  1.00  0.00           H  
ATOM   1999 HG22 VAL   127      45.843  44.350  41.249  1.00  0.00           H  
ATOM   2000 HG23 VAL   127      46.215  44.927  42.879  1.00  0.00           H  
ATOM   2001  N   LEU   128      41.875  41.842  43.405  1.00  0.00           N  
ATOM   2002  CA  LEU   128      40.719  41.322  44.131  1.00  0.00           C  
ATOM   2003  C   LEU   128      40.554  42.089  45.441  1.00  0.00           C  
ATOM   2004  O   LEU   128      41.147  41.723  46.504  1.00  0.00           O  
ATOM   2005  CB  LEU   128      40.799  39.753  44.393  1.00  0.00           C  
ATOM   2006  CG  LEU   128      39.596  39.234  45.097  1.00  0.00           C  
ATOM   2007  CD1 LEU   128      38.292  39.619  44.391  1.00  0.00           C  
ATOM   2008  CD2 LEU   128      39.623  37.752  45.110  1.00  0.00           C  
ATOM   2009  H   LEU   128      42.759  41.372  43.538  1.00  0.00           H  
ATOM   2010  HA  LEU   128      39.892  41.571  43.466  1.00  0.00           H  
ATOM   2011  HB2 LEU   128      40.874  39.178  43.470  1.00  0.00           H  
ATOM   2012  HB3 LEU   128      41.665  39.542  45.022  1.00  0.00           H  
ATOM   2013  HG  LEU   128      39.587  39.608  46.120  1.00  0.00           H  
ATOM   2014 HD11 LEU   128      38.097  40.691  44.415  1.00  0.00           H  
ATOM   2015 HD12 LEU   128      38.375  39.340  43.341  1.00  0.00           H  
ATOM   2016 HD13 LEU   128      37.439  39.111  44.841  1.00  0.00           H  
ATOM   2017 HD21 LEU   128      40.580  37.354  45.447  1.00  0.00           H  
ATOM   2018 HD22 LEU   128      38.889  37.495  45.875  1.00  0.00           H  
ATOM   2019 HD23 LEU   128      39.291  37.354  44.152  1.00  0.00           H  
ATOM   2020  N   TYR   129      39.790  43.170  45.385  1.00  0.00           N  
ATOM   2021  CA  TYR   129      39.248  43.988  46.451  1.00  0.00           C  
ATOM   2022  C   TYR   129      38.060  43.261  47.170  1.00  0.00           C  
ATOM   2023  O   TYR   129      37.141  42.787  46.472  1.00  0.00           O  
ATOM   2024  CB  TYR   129      38.940  45.435  45.945  1.00  0.00           C  
ATOM   2025  CG  TYR   129      40.207  46.223  45.765  1.00  0.00           C  
ATOM   2026  CD1 TYR   129      40.835  46.260  44.488  1.00  0.00           C  
ATOM   2027  CE1 TYR   129      41.993  46.938  44.285  1.00  0.00           C  
ATOM   2028  CZ  TYR   129      42.517  47.704  45.340  1.00  0.00           C  
ATOM   2029  OH  TYR   129      43.635  48.425  45.073  1.00  0.00           O  
ATOM   2030  CE2 TYR   129      41.861  47.807  46.656  1.00  0.00           C  
ATOM   2031  CD2 TYR   129      40.723  47.005  46.809  1.00  0.00           C  
ATOM   2032  H   TYR   129      39.366  43.354  44.487  1.00  0.00           H  
ATOM   2033  HA  TYR   129      40.137  44.009  47.082  1.00  0.00           H  
ATOM   2034  HB2 TYR   129      38.290  45.473  45.071  1.00  0.00           H  
ATOM   2035  HB3 TYR   129      38.345  45.994  46.667  1.00  0.00           H  
ATOM   2036  HD1 TYR   129      40.456  45.667  43.670  1.00  0.00           H  
ATOM   2037  HE1 TYR   129      42.452  46.786  43.319  1.00  0.00           H  
ATOM   2038  HH  TYR   129      43.924  48.157  44.198  1.00  0.00           H  
ATOM   2039  HE2 TYR   129      42.289  48.394  47.455  1.00  0.00           H  
ATOM   2040  HD2 TYR   129      40.118  47.090  47.700  1.00  0.00           H  
ATOM   2041  N   MET   130      37.987  43.324  48.520  1.00  0.00           N  
ATOM   2042  CA  MET   130      36.829  42.842  49.311  1.00  0.00           C  
ATOM   2043  C   MET   130      36.332  43.934  50.239  1.00  0.00           C  
ATOM   2044  O   MET   130      37.048  44.387  51.122  1.00  0.00           O  
ATOM   2045  CB  MET   130      37.194  41.505  49.957  1.00  0.00           C  
ATOM   2046  CG  MET   130      36.278  40.905  50.902  1.00  0.00           C  
ATOM   2047  SD  MET   130      36.553  39.156  51.316  1.00  0.00           S  
ATOM   2048  CE  MET   130      35.380  38.797  52.679  1.00  0.00           C  
ATOM   2049  H   MET   130      38.696  43.851  49.010  1.00  0.00           H  
ATOM   2050  HA  MET   130      36.035  42.730  48.573  1.00  0.00           H  
ATOM   2051  HB2 MET   130      37.462  40.782  49.186  1.00  0.00           H  
ATOM   2052  HB3 MET   130      38.119  41.595  50.527  1.00  0.00           H  
ATOM   2053  HG2 MET   130      36.179  41.520  51.797  1.00  0.00           H  
ATOM   2054  HG3 MET   130      35.251  40.948  50.540  1.00  0.00           H  
ATOM   2055  HE1 MET   130      35.777  37.890  53.134  1.00  0.00           H  
ATOM   2056  HE2 MET   130      35.420  39.529  53.484  1.00  0.00           H  
ATOM   2057  HE3 MET   130      34.384  38.696  52.246  1.00  0.00           H  
ATOM   2058  N   TYR   131      35.052  44.263  50.151  1.00  0.00           N  
ATOM   2059  CA  TYR   131      34.374  45.304  50.939  1.00  0.00           C  
ATOM   2060  C   TYR   131      32.831  45.111  51.129  1.00  0.00           C  
ATOM   2061  O   TYR   131      32.149  44.387  50.470  1.00  0.00           O  
ATOM   2062  CB  TYR   131      34.489  46.736  50.340  1.00  0.00           C  
ATOM   2063  CG  TYR   131      35.891  47.286  50.069  1.00  0.00           C  
ATOM   2064  CD1 TYR   131      36.372  47.522  48.790  1.00  0.00           C  
ATOM   2065  CE1 TYR   131      37.617  48.138  48.587  1.00  0.00           C  
ATOM   2066  CZ  TYR   131      38.330  48.552  49.723  1.00  0.00           C  
ATOM   2067  OH  TYR   131      39.530  49.203  49.575  1.00  0.00           O  
ATOM   2068  CE2 TYR   131      37.878  48.384  51.010  1.00  0.00           C  
ATOM   2069  CD2 TYR   131      36.689  47.674  51.150  1.00  0.00           C  
ATOM   2070  H   TYR   131      34.399  43.767  49.562  1.00  0.00           H  
ATOM   2071  HA  TYR   131      34.789  45.425  51.939  1.00  0.00           H  
ATOM   2072  HB2 TYR   131      33.907  46.873  49.428  1.00  0.00           H  
ATOM   2073  HB3 TYR   131      33.976  47.453  50.981  1.00  0.00           H  
ATOM   2074  HD1 TYR   131      35.775  47.296  47.919  1.00  0.00           H  
ATOM   2075  HE1 TYR   131      37.965  48.315  47.580  1.00  0.00           H  
ATOM   2076  HH  TYR   131      39.773  49.676  50.374  1.00  0.00           H  
ATOM   2077  HE2 TYR   131      38.477  48.722  51.843  1.00  0.00           H  
ATOM   2078  HD2 TYR   131      36.351  47.566  52.170  1.00  0.00           H  
ATOM   2079  N   GLN   132      32.363  45.844  52.114  1.00  0.00           N  
ATOM   2080  CA  GLN   132      30.928  46.101  52.202  1.00  0.00           C  
ATOM   2081  C   GLN   132      30.583  47.379  51.287  1.00  0.00           C  
ATOM   2082  O   GLN   132      31.161  48.423  51.416  1.00  0.00           O  
ATOM   2083  CB  GLN   132      30.531  46.372  53.680  1.00  0.00           C  
ATOM   2084  CG  GLN   132      30.271  45.102  54.430  1.00  0.00           C  
ATOM   2085  CD  GLN   132      29.614  45.403  55.742  1.00  0.00           C  
ATOM   2086  OE1 GLN   132      29.878  46.392  56.355  1.00  0.00           O  
ATOM   2087  NE2 GLN   132      28.627  44.721  56.235  1.00  0.00           N  
ATOM   2088  H   GLN   132      32.918  46.349  52.790  1.00  0.00           H  
ATOM   2089  HA  GLN   132      30.332  45.251  51.871  1.00  0.00           H  
ATOM   2090  HB2 GLN   132      31.339  46.925  54.159  1.00  0.00           H  
ATOM   2091  HB3 GLN   132      29.553  46.848  53.753  1.00  0.00           H  
ATOM   2092  HG2 GLN   132      29.622  44.506  53.790  1.00  0.00           H  
ATOM   2093  HG3 GLN   132      31.259  44.654  54.537  1.00  0.00           H  
ATOM   2094 HE21 GLN   132      28.169  43.880  55.913  1.00  0.00           H  
ATOM   2095 HE22 GLN   132      28.229  45.166  57.050  1.00  0.00           H  
ATOM   2096  N   LEU   133      29.537  47.258  50.438  1.00  0.00           N  
ATOM   2097  CA  LEU   133      29.168  48.192  49.365  1.00  0.00           C  
ATOM   2098  C   LEU   133      27.643  48.645  49.495  1.00  0.00           C  
ATOM   2099  O   LEU   133      27.307  49.678  48.920  1.00  0.00           O  
ATOM   2100  CB  LEU   133      29.504  47.515  48.034  1.00  0.00           C  
ATOM   2101  CG  LEU   133      30.951  47.087  47.837  1.00  0.00           C  
ATOM   2102  CD1 LEU   133      31.008  46.447  46.412  1.00  0.00           C  
ATOM   2103  CD2 LEU   133      31.947  48.225  47.887  1.00  0.00           C  
ATOM   2104  H   LEU   133      29.014  46.401  50.553  1.00  0.00           H  
ATOM   2105  HA  LEU   133      29.800  49.073  49.472  1.00  0.00           H  
ATOM   2106  HB2 LEU   133      28.904  46.606  48.009  1.00  0.00           H  
ATOM   2107  HB3 LEU   133      29.150  48.224  47.285  1.00  0.00           H  
ATOM   2108  HG  LEU   133      31.113  46.266  48.535  1.00  0.00           H  
ATOM   2109 HD11 LEU   133      32.060  46.382  46.135  1.00  0.00           H  
ATOM   2110 HD12 LEU   133      30.672  45.410  46.409  1.00  0.00           H  
ATOM   2111 HD13 LEU   133      30.442  47.118  45.766  1.00  0.00           H  
ATOM   2112 HD21 LEU   133      31.587  48.964  47.172  1.00  0.00           H  
ATOM   2113 HD22 LEU   133      31.950  48.668  48.883  1.00  0.00           H  
ATOM   2114 HD23 LEU   133      32.949  47.830  47.720  1.00  0.00           H  
ATOM   2115  N   LEU   134      26.747  47.883  50.147  1.00  0.00           N  
ATOM   2116  CA  LEU   134      25.343  48.348  50.305  1.00  0.00           C  
ATOM   2117  C   LEU   134      25.252  49.718  50.984  1.00  0.00           C  
ATOM   2118  O   LEU   134      24.359  50.505  50.628  1.00  0.00           O  
ATOM   2119  CB  LEU   134      24.538  47.248  50.981  1.00  0.00           C  
ATOM   2120  CG  LEU   134      22.959  47.535  51.089  1.00  0.00           C  
ATOM   2121  CD1 LEU   134      22.295  47.513  49.722  1.00  0.00           C  
ATOM   2122  CD2 LEU   134      22.210  46.447  51.912  1.00  0.00           C  
ATOM   2123  H   LEU   134      27.074  47.003  50.518  1.00  0.00           H  
ATOM   2124  HA  LEU   134      24.966  48.531  49.299  1.00  0.00           H  
ATOM   2125  HB2 LEU   134      24.611  46.325  50.405  1.00  0.00           H  
ATOM   2126  HB3 LEU   134      24.903  47.045  51.988  1.00  0.00           H  
ATOM   2127  HG  LEU   134      22.858  48.489  51.605  1.00  0.00           H  
ATOM   2128 HD11 LEU   134      22.381  46.620  49.103  1.00  0.00           H  
ATOM   2129 HD12 LEU   134      21.276  47.898  49.764  1.00  0.00           H  
ATOM   2130 HD13 LEU   134      22.844  48.228  49.110  1.00  0.00           H  
ATOM   2131 HD21 LEU   134      22.517  46.444  52.958  1.00  0.00           H  
ATOM   2132 HD22 LEU   134      21.134  46.615  51.877  1.00  0.00           H  
ATOM   2133 HD23 LEU   134      22.537  45.522  51.438  1.00  0.00           H  
ATOM   2134  N   ASP   135      26.163  50.032  51.864  1.00  0.00           N  
ATOM   2135  CA  ASP   135      26.289  51.304  52.606  1.00  0.00           C  
ATOM   2136  C   ASP   135      26.702  52.439  51.765  1.00  0.00           C  
ATOM   2137  O   ASP   135      26.010  53.438  51.788  1.00  0.00           O  
ATOM   2138  CB  ASP   135      27.296  51.196  53.720  1.00  0.00           C  
ATOM   2139  CG  ASP   135      28.672  50.732  53.281  1.00  0.00           C  
ATOM   2140  OD1 ASP   135      28.917  50.178  52.211  1.00  0.00           O  
ATOM   2141  OD2 ASP   135      29.568  50.935  54.172  1.00  0.00           O1-
ATOM   2142  H   ASP   135      26.989  49.452  51.918  1.00  0.00           H  
ATOM   2143  HA  ASP   135      25.342  51.465  53.122  1.00  0.00           H  
ATOM   2144  HB2 ASP   135      27.454  52.159  54.206  1.00  0.00           H  
ATOM   2145  HB3 ASP   135      26.792  50.506  54.397  1.00  0.00           H  
ATOM   2146  N   ASP   136      27.633  52.250  50.917  1.00  0.00           N  
ATOM   2147  CA  ASP   136      27.952  53.118  49.822  1.00  0.00           C  
ATOM   2148  C   ASP   136      26.829  53.320  48.792  1.00  0.00           C  
ATOM   2149  O   ASP   136      26.815  54.367  48.185  1.00  0.00           O  
ATOM   2150  CB  ASP   136      29.282  52.641  49.191  1.00  0.00           C  
ATOM   2151  CG  ASP   136      30.379  52.314  50.122  1.00  0.00           C  
ATOM   2152  OD1 ASP   136      31.413  51.639  49.862  1.00  0.00           O  
ATOM   2153  OD2 ASP   136      30.313  52.863  51.246  1.00  0.00           O1-
ATOM   2154  H   ASP   136      28.095  51.355  50.991  1.00  0.00           H  
ATOM   2155  HA  ASP   136      28.117  54.102  50.262  1.00  0.00           H  
ATOM   2156  HB2 ASP   136      28.991  51.750  48.634  1.00  0.00           H  
ATOM   2157  HB3 ASP   136      29.678  53.327  48.442  1.00  0.00           H  
ATOM   2158  N   TYR   137      25.927  52.353  48.567  1.00  0.00           N  
ATOM   2159  CA  TYR   137      24.682  52.483  47.712  1.00  0.00           C  
ATOM   2160  C   TYR   137      23.670  53.315  48.435  1.00  0.00           C  
ATOM   2161  O   TYR   137      23.169  54.202  47.779  1.00  0.00           O  
ATOM   2162  CB  TYR   137      24.153  51.079  47.293  1.00  0.00           C  
ATOM   2163  CG  TYR   137      22.747  51.016  46.702  1.00  0.00           C  
ATOM   2164  CD1 TYR   137      22.480  51.491  45.414  1.00  0.00           C  
ATOM   2165  CE1 TYR   137      21.186  51.325  44.932  1.00  0.00           C  
ATOM   2166  CZ  TYR   137      20.129  50.879  45.772  1.00  0.00           C  
ATOM   2167  OH  TYR   137      18.883  50.835  45.313  1.00  0.00           O  
ATOM   2168  CE2 TYR   137      20.429  50.605  47.122  1.00  0.00           C  
ATOM   2169  CD2 TYR   137      21.721  50.618  47.555  1.00  0.00           C  
ATOM   2170  H   TYR   137      26.024  51.510  49.116  1.00  0.00           H  
ATOM   2171  HA  TYR   137      24.921  52.943  46.753  1.00  0.00           H  
ATOM   2172  HB2 TYR   137      24.921  50.681  46.628  1.00  0.00           H  
ATOM   2173  HB3 TYR   137      24.030  50.516  48.217  1.00  0.00           H  
ATOM   2174  HD1 TYR   137      23.329  51.880  44.872  1.00  0.00           H  
ATOM   2175  HE1 TYR   137      20.957  51.443  43.884  1.00  0.00           H  
ATOM   2176  HH  TYR   137      18.937  51.152  44.408  1.00  0.00           H  
ATOM   2177  HE2 TYR   137      19.633  50.413  47.826  1.00  0.00           H  
ATOM   2178  HD2 TYR   137      21.872  50.354  48.591  1.00  0.00           H  
ATOM   2179  N   LYS   138      23.461  53.132  49.762  1.00  0.00           N  
ATOM   2180  CA  LYS   138      22.630  54.061  50.552  1.00  0.00           C  
ATOM   2181  C   LYS   138      23.075  55.486  50.788  1.00  0.00           C  
ATOM   2182  O   LYS   138      22.266  56.400  50.584  1.00  0.00           O  
ATOM   2183  CB  LYS   138      22.566  53.405  51.936  1.00  0.00           C  
ATOM   2184  CG  LYS   138      21.617  52.223  51.946  1.00  0.00           C  
ATOM   2185  CD  LYS   138      21.493  51.587  53.363  1.00  0.00           C  
ATOM   2186  CE  LYS   138      20.835  50.209  53.246  1.00  0.00           C  
ATOM   2187  NZ  LYS   138      21.119  49.314  54.398  1.00  0.00           N1+
ATOM   2188  H   LYS   138      23.708  52.231  50.148  1.00  0.00           H  
ATOM   2189  HA  LYS   138      21.611  54.165  50.182  1.00  0.00           H  
ATOM   2190  HB2 LYS   138      23.560  53.049  52.207  1.00  0.00           H  
ATOM   2191  HB3 LYS   138      22.215  54.127  52.673  1.00  0.00           H  
ATOM   2192  HG2 LYS   138      20.615  52.478  51.600  1.00  0.00           H  
ATOM   2193  HG3 LYS   138      22.031  51.394  51.373  1.00  0.00           H  
ATOM   2194  HD2 LYS   138      22.533  51.519  53.681  1.00  0.00           H  
ATOM   2195  HD3 LYS   138      20.939  52.235  54.043  1.00  0.00           H  
ATOM   2196  HE2 LYS   138      19.765  50.406  53.180  1.00  0.00           H  
ATOM   2197  HE3 LYS   138      21.219  49.685  52.371  1.00  0.00           H  
ATOM   2198  HZ1 LYS   138      20.859  48.348  54.261  1.00  0.00           H  
ATOM   2199  HZ2 LYS   138      22.089  49.366  54.675  1.00  0.00           H  
ATOM   2200  HZ3 LYS   138      20.553  49.646  55.166  1.00  0.00           H  
ATOM   2201  N   GLU   139      24.357  55.727  51.016  1.00  0.00           N  
ATOM   2202  CA  GLU   139      24.972  57.063  51.001  1.00  0.00           C  
ATOM   2203  C   GLU   139      25.147  57.660  49.618  1.00  0.00           C  
ATOM   2204  O   GLU   139      25.409  58.865  49.481  1.00  0.00           O  
ATOM   2205  CB  GLU   139      26.339  56.993  51.708  1.00  0.00           C  
ATOM   2206  CG  GLU   139      26.236  56.780  53.272  1.00  0.00           C  
ATOM   2207  CD  GLU   139      25.930  58.062  53.974  1.00  0.00           C  
ATOM   2208  OE1 GLU   139      25.007  58.889  53.587  1.00  0.00           O  
ATOM   2209  OE2 GLU   139      26.476  58.304  55.068  1.00  0.00           O1-
ATOM   2210  H   GLU   139      25.012  54.959  51.034  1.00  0.00           H  
ATOM   2211  HA  GLU   139      24.486  57.799  51.641  1.00  0.00           H  
ATOM   2212  HB2 GLU   139      26.891  56.173  51.248  1.00  0.00           H  
ATOM   2213  HB3 GLU   139      26.943  57.887  51.553  1.00  0.00           H  
ATOM   2214  HG2 GLU   139      25.620  55.952  53.621  1.00  0.00           H  
ATOM   2215  HG3 GLU   139      27.248  56.486  53.550  1.00  0.00           H  
ATOM   2216  N   GLY   140      25.062  56.894  48.531  1.00  0.00           N  
ATOM   2217  CA  GLY   140      25.254  57.264  47.109  1.00  0.00           C  
ATOM   2218  C   GLY   140      26.648  57.296  46.437  1.00  0.00           C  
ATOM   2219  O   GLY   140      26.781  57.546  45.232  1.00  0.00           O  
ATOM   2220  H   GLY   140      24.826  55.945  48.785  1.00  0.00           H  
ATOM   2221  HA2 GLY   140      24.734  56.490  46.544  1.00  0.00           H  
ATOM   2222  HA3 GLY   140      24.802  58.244  46.958  1.00  0.00           H  
ATOM   2223  N   ASP   141      27.673  57.086  47.187  1.00  0.00           N  
ATOM   2224  CA  ASP   141      29.051  56.951  46.703  1.00  0.00           C  
ATOM   2225  C   ASP   141      29.264  55.808  45.692  1.00  0.00           C  
ATOM   2226  O   ASP   141      30.229  55.890  44.919  1.00  0.00           O  
ATOM   2227  CB  ASP   141      30.016  56.859  47.896  1.00  0.00           C  
ATOM   2228  CG  ASP   141      30.205  58.059  48.794  1.00  0.00           C  
ATOM   2229  OD1 ASP   141      31.068  58.015  49.741  1.00  0.00           O  
ATOM   2230  OD2 ASP   141      29.501  59.044  48.648  1.00  0.00           O1-
ATOM   2231  H   ASP   141      27.540  56.960  48.180  1.00  0.00           H  
ATOM   2232  HA  ASP   141      29.258  57.897  46.203  1.00  0.00           H  
ATOM   2233  HB2 ASP   141      29.599  56.020  48.453  1.00  0.00           H  
ATOM   2234  HB3 ASP   141      31.009  56.562  47.558  1.00  0.00           H  
ATOM   2235  N   LEU   142      28.432  54.746  45.745  1.00  0.00           N  
ATOM   2236  CA  LEU   142      28.211  53.797  44.683  1.00  0.00           C  
ATOM   2237  C   LEU   142      27.009  53.861  43.751  1.00  0.00           C  
ATOM   2238  O   LEU   142      25.850  53.837  44.185  1.00  0.00           O  
ATOM   2239  CB  LEU   142      28.244  52.345  45.329  1.00  0.00           C  
ATOM   2240  CG  LEU   142      28.377  51.230  44.304  1.00  0.00           C  
ATOM   2241  CD1 LEU   142      29.075  50.132  45.057  1.00  0.00           C  
ATOM   2242  CD2 LEU   142      27.096  50.662  43.824  1.00  0.00           C  
ATOM   2243  H   LEU   142      27.779  54.718  46.516  1.00  0.00           H  
ATOM   2244  HA  LEU   142      29.102  53.798  44.055  1.00  0.00           H  
ATOM   2245  HB2 LEU   142      29.040  52.381  46.072  1.00  0.00           H  
ATOM   2246  HB3 LEU   142      27.325  52.193  45.896  1.00  0.00           H  
ATOM   2247  HG  LEU   142      29.008  51.514  43.462  1.00  0.00           H  
ATOM   2248 HD11 LEU   142      28.952  50.172  46.139  1.00  0.00           H  
ATOM   2249 HD12 LEU   142      28.678  49.178  44.710  1.00  0.00           H  
ATOM   2250 HD13 LEU   142      30.153  50.261  44.957  1.00  0.00           H  
ATOM   2251 HD21 LEU   142      26.611  51.456  43.257  1.00  0.00           H  
ATOM   2252 HD22 LEU   142      27.262  49.859  43.106  1.00  0.00           H  
ATOM   2253 HD23 LEU   142      26.349  50.397  44.573  1.00  0.00           H  
ATOM   2254  N   ARG   143      27.232  53.856  42.450  1.00  0.00           N  
ATOM   2255  CA  ARG   143      26.296  53.819  41.310  1.00  0.00           C  
ATOM   2256  C   ARG   143      26.457  52.442  40.652  1.00  0.00           C  
ATOM   2257  O   ARG   143      27.593  52.004  40.455  1.00  0.00           O  
ATOM   2258  CB  ARG   143      26.525  55.045  40.369  1.00  0.00           C  
ATOM   2259  CG  ARG   143      26.192  56.305  41.162  1.00  0.00           C  
ATOM   2260  CD  ARG   143      26.487  57.612  40.402  1.00  0.00           C  
ATOM   2261  NE  ARG   143      27.893  57.806  40.033  1.00  0.00           N  
ATOM   2262  CZ  ARG   143      28.406  58.148  38.836  1.00  0.00           C  
ATOM   2263  NH1 ARG   143      27.681  58.294  37.761  1.00  0.00           N  
ATOM   2264  NH2 ARG   143      29.686  58.425  38.768  1.00  0.00           N1+
ATOM   2265  H   ARG   143      28.214  53.790  42.226  1.00  0.00           H  
ATOM   2266  HA  ARG   143      25.260  53.814  41.648  1.00  0.00           H  
ATOM   2267  HB2 ARG   143      27.568  55.013  40.054  1.00  0.00           H  
ATOM   2268  HB3 ARG   143      25.764  55.008  39.589  1.00  0.00           H  
ATOM   2269  HG2 ARG   143      25.125  56.253  41.380  1.00  0.00           H  
ATOM   2270  HG3 ARG   143      26.806  56.304  42.062  1.00  0.00           H  
ATOM   2271  HD2 ARG   143      25.791  57.473  39.574  1.00  0.00           H  
ATOM   2272  HD3 ARG   143      26.067  58.428  40.990  1.00  0.00           H  
ATOM   2273  HE  ARG   143      28.593  57.811  40.761  1.00  0.00           H  
ATOM   2274 HH11 ARG   143      26.703  58.044  37.717  1.00  0.00           H  
ATOM   2275 HH12 ARG   143      28.076  58.612  36.888  1.00  0.00           H  
ATOM   2276 HH21 ARG   143      30.268  58.357  39.590  1.00  0.00           H  
ATOM   2277 HH22 ARG   143      30.191  58.836  37.996  1.00  0.00           H  
ATOM   2278  N   ILE   144      25.353  51.807  40.216  1.00  0.00           N  
ATOM   2279  CA  ILE   144      25.415  50.792  39.200  1.00  0.00           C  
ATOM   2280  C   ILE   144      25.529  51.491  37.815  1.00  0.00           C  
ATOM   2281  O   ILE   144      24.725  52.412  37.613  1.00  0.00           O  
ATOM   2282  CB  ILE   144      24.304  49.662  39.469  1.00  0.00           C  
ATOM   2283  CG2 ILE   144      23.891  48.901  38.223  1.00  0.00           C  
ATOM   2284  CG1 ILE   144      24.685  48.867  40.695  1.00  0.00           C  
ATOM   2285  CD1 ILE   144      23.426  48.243  41.388  1.00  0.00           C  
ATOM   2286  H   ILE   144      24.459  52.249  40.374  1.00  0.00           H  
ATOM   2287  HA  ILE   144      26.396  50.317  39.191  1.00  0.00           H  
ATOM   2288  HB  ILE   144      23.354  50.127  39.735  1.00  0.00           H  
ATOM   2289 HG21 ILE   144      23.123  48.164  38.462  1.00  0.00           H  
ATOM   2290 HG22 ILE   144      23.522  49.654  37.527  1.00  0.00           H  
ATOM   2291 HG23 ILE   144      24.848  48.523  37.863  1.00  0.00           H  
ATOM   2292 HG12 ILE   144      25.485  48.157  40.483  1.00  0.00           H  
ATOM   2293 HG13 ILE   144      25.106  49.500  41.476  1.00  0.00           H  
ATOM   2294 HD11 ILE   144      22.772  48.945  41.904  1.00  0.00           H  
ATOM   2295 HD12 ILE   144      22.932  47.543  40.714  1.00  0.00           H  
ATOM   2296 HD13 ILE   144      23.770  47.609  42.206  1.00  0.00           H  
ATOM   2297  N   MET   145      26.415  51.082  36.921  1.00  0.00           N  
ATOM   2298  CA  MET   145      26.466  51.596  35.514  1.00  0.00           C  
ATOM   2299  C   MET   145      25.669  50.634  34.563  1.00  0.00           C  
ATOM   2300  O   MET   145      25.488  49.485  34.881  1.00  0.00           O  
ATOM   2301  CB  MET   145      27.996  51.551  35.107  1.00  0.00           C  
ATOM   2302  CG  MET   145      28.755  52.608  35.964  1.00  0.00           C  
ATOM   2303  SD  MET   145      28.308  54.341  35.579  1.00  0.00           S  
ATOM   2304  CE  MET   145      27.359  54.805  37.030  1.00  0.00           C  
ATOM   2305  H   MET   145      26.856  50.204  37.155  1.00  0.00           H  
ATOM   2306  HA  MET   145      26.089  52.615  35.434  1.00  0.00           H  
ATOM   2307  HB2 MET   145      28.488  50.592  35.271  1.00  0.00           H  
ATOM   2308  HB3 MET   145      28.137  51.775  34.049  1.00  0.00           H  
ATOM   2309  HG2 MET   145      28.586  52.388  37.018  1.00  0.00           H  
ATOM   2310  HG3 MET   145      29.810  52.480  35.721  1.00  0.00           H  
ATOM   2311  HE1 MET   145      26.792  55.719  36.853  1.00  0.00           H  
ATOM   2312  HE2 MET   145      26.715  53.958  37.267  1.00  0.00           H  
ATOM   2313  HE3 MET   145      28.065  54.971  37.844  1.00  0.00           H  
ATOM   2314  N   PRO   146      25.285  51.120  33.377  1.00  0.00           N  
ATOM   2315  CA  PRO   146      24.493  50.316  32.442  1.00  0.00           C  
ATOM   2316  C   PRO   146      25.121  49.074  31.854  1.00  0.00           C  
ATOM   2317  O   PRO   146      26.330  49.120  31.606  1.00  0.00           O  
ATOM   2318  CD  PRO   146      25.443  52.451  32.770  1.00  0.00           C  
ATOM   2319  CG  PRO   146      24.163  52.684  31.989  1.00  0.00           C  
ATOM   2320  CB  PRO   146      23.962  51.267  31.409  1.00  0.00           C  
ATOM   2321  HD2 PRO   146      26.346  52.555  32.169  1.00  0.00           H  
ATOM   2322  HD3 PRO   146      25.344  53.232  33.524  1.00  0.00           H  
ATOM   2323  HG2 PRO   146      24.234  53.497  31.267  1.00  0.00           H  
ATOM   2324  HG3 PRO   146      23.342  52.968  32.648  1.00  0.00           H  
ATOM   2325  HB2 PRO   146      24.545  51.253  30.488  1.00  0.00           H  
ATOM   2326  HB3 PRO   146      22.938  51.077  31.089  1.00  0.00           H  
ATOM   2327  HA  PRO   146      23.681  49.905  33.042  1.00  0.00           H  
ATOM   2328  N   ASP   147      24.340  48.000  31.786  1.00  0.00           N  
ATOM   2329  CA  ASP   147      24.885  46.660  31.474  1.00  0.00           C  
ATOM   2330  C   ASP   147      25.431  46.616  30.051  1.00  0.00           C  
ATOM   2331  O   ASP   147      26.426  45.930  29.889  1.00  0.00           O  
ATOM   2332  CB  ASP   147      23.750  45.566  31.672  1.00  0.00           C  
ATOM   2333  CG  ASP   147      23.260  45.480  33.159  1.00  0.00           C  
ATOM   2334  OD1 ASP   147      23.618  46.274  34.058  1.00  0.00           O  
ATOM   2335  OD2 ASP   147      22.517  44.496  33.412  1.00  0.00           O1-
ATOM   2336  H   ASP   147      23.393  48.150  32.104  1.00  0.00           H  
ATOM   2337  HA  ASP   147      25.648  46.400  32.207  1.00  0.00           H  
ATOM   2338  HB2 ASP   147      22.851  45.858  31.129  1.00  0.00           H  
ATOM   2339  HB3 ASP   147      24.154  44.657  31.225  1.00  0.00           H  
ATOM   2340  N   SER   148      24.955  47.243  29.032  1.00  0.00           N  
ATOM   2341  CA  SER   148      23.830  48.144  28.810  1.00  0.00           C  
ATOM   2342  C   SER   148      22.569  47.362  28.827  1.00  0.00           C  
ATOM   2343  O   SER   148      22.488  46.291  28.220  1.00  0.00           O  
ATOM   2344  CB  SER   148      24.060  48.794  27.420  1.00  0.00           C  
ATOM   2345  OG  SER   148      24.138  47.875  26.372  1.00  0.00           O  
ATOM   2346  H   SER   148      25.358  46.953  28.153  1.00  0.00           H  
ATOM   2347  HA  SER   148      23.822  48.935  29.560  1.00  0.00           H  
ATOM   2348  HB2 SER   148      23.273  49.485  27.117  1.00  0.00           H  
ATOM   2349  HB3 SER   148      24.975  49.387  27.437  1.00  0.00           H  
ATOM   2350  HG  SER   148      23.248  47.649  26.091  1.00  0.00           H  
ATOM   2351  N   ASN   149      21.559  47.887  29.557  1.00  0.00           N  
ATOM   2352  CA  ASN   149      20.296  47.259  29.879  1.00  0.00           C  
ATOM   2353  C   ASN   149      19.343  47.121  28.658  1.00  0.00           C  
ATOM   2354  O   ASN   149      18.223  46.612  28.787  1.00  0.00           O  
ATOM   2355  CB  ASN   149      19.652  48.055  31.010  1.00  0.00           C  
ATOM   2356  CG  ASN   149      20.413  48.081  32.337  1.00  0.00           C  
ATOM   2357  OD1 ASN   149      21.562  48.442  32.261  1.00  0.00           O  
ATOM   2358  ND2 ASN   149      19.866  47.799  33.454  1.00  0.00           N  
ATOM   2359  H   ASN   149      21.709  48.795  29.977  1.00  0.00           H  
ATOM   2360  HA  ASN   149      20.451  46.227  30.195  1.00  0.00           H  
ATOM   2361  HB2 ASN   149      19.546  49.051  30.580  1.00  0.00           H  
ATOM   2362  HB3 ASN   149      18.631  47.716  31.189  1.00  0.00           H  
ATOM   2363 HD21 ASN   149      18.940  47.400  33.490  1.00  0.00           H  
ATOM   2364 HD22 ASN   149      20.422  47.963  34.282  1.00  0.00           H  
ATOM   2365  N   ASP   150      19.665  47.491  27.420  1.00  0.00           N  
ATOM   2366  CA  ASP   150      18.733  47.619  26.264  1.00  0.00           C  
ATOM   2367  C   ASP   150      18.420  46.230  25.596  1.00  0.00           C  
ATOM   2368  O   ASP   150      17.413  46.025  24.917  1.00  0.00           O  
ATOM   2369  CB  ASP   150      19.424  48.472  25.200  1.00  0.00           C  
ATOM   2370  CG  ASP   150      20.745  48.003  24.671  1.00  0.00           C  
ATOM   2371  OD1 ASP   150      21.597  47.559  25.455  1.00  0.00           O  
ATOM   2372  OD2 ASP   150      20.940  47.984  23.439  1.00  0.00           O1-
ATOM   2373  H   ASP   150      20.545  47.933  27.195  1.00  0.00           H  
ATOM   2374  HA  ASP   150      17.781  48.049  26.577  1.00  0.00           H  
ATOM   2375  HB2 ASP   150      18.733  48.616  24.370  1.00  0.00           H  
ATOM   2376  HB3 ASP   150      19.577  49.391  25.766  1.00  0.00           H  
ATOM   2377  N   SER   151      19.407  45.398  25.798  1.00  0.00           N  
ATOM   2378  CA  SER   151      19.602  44.232  24.908  1.00  0.00           C  
ATOM   2379  C   SER   151      19.472  42.864  25.689  1.00  0.00           C  
ATOM   2380  O   SER   151      19.072  41.860  25.163  1.00  0.00           O  
ATOM   2381  CB  SER   151      20.882  44.367  24.079  1.00  0.00           C  
ATOM   2382  OG  SER   151      20.819  45.277  22.969  1.00  0.00           O  
ATOM   2383  H   SER   151      20.148  45.779  26.368  1.00  0.00           H  
ATOM   2384  HA  SER   151      18.815  44.136  24.160  1.00  0.00           H  
ATOM   2385  HB2 SER   151      21.712  44.588  24.750  1.00  0.00           H  
ATOM   2386  HB3 SER   151      21.121  43.415  23.606  1.00  0.00           H  
ATOM   2387  HG  SER   151      20.718  46.196  23.230  1.00  0.00           H  
ATOM   2388  N   PRO   152      19.931  42.803  26.970  1.00  0.00           N  
ATOM   2389  CA  PRO   152      19.845  41.637  27.786  1.00  0.00           C  
ATOM   2390  C   PRO   152      18.485  40.970  27.996  1.00  0.00           C  
ATOM   2391  O   PRO   152      18.486  39.827  28.312  1.00  0.00           O  
ATOM   2392  CD  PRO   152      20.898  43.729  27.557  1.00  0.00           C  
ATOM   2393  CG  PRO   152      21.567  42.993  28.701  1.00  0.00           C  
ATOM   2394  CB  PRO   152      20.543  41.937  29.083  1.00  0.00           C  
ATOM   2395  HD2 PRO   152      20.395  44.588  28.002  1.00  0.00           H  
ATOM   2396  HD3 PRO   152      21.554  44.143  26.792  1.00  0.00           H  
ATOM   2397  HG2 PRO   152      21.770  43.621  29.568  1.00  0.00           H  
ATOM   2398  HG3 PRO   152      22.470  42.520  28.314  1.00  0.00           H  
ATOM   2399  HB2 PRO   152      19.758  42.476  29.613  1.00  0.00           H  
ATOM   2400  HB3 PRO   152      20.853  41.034  29.610  1.00  0.00           H  
ATOM   2401  HA  PRO   152      20.401  40.831  27.307  1.00  0.00           H  
ATOM   2402  N   PRO   153      17.284  41.602  27.996  1.00  0.00           N  
ATOM   2403  CA  PRO   153      16.018  40.840  27.954  1.00  0.00           C  
ATOM   2404  C   PRO   153      15.657  40.329  26.569  1.00  0.00           C  
ATOM   2405  O   PRO   153      14.961  39.334  26.515  1.00  0.00           O  
ATOM   2406  CD  PRO   153      17.021  43.037  28.111  1.00  0.00           C  
ATOM   2407  CG  PRO   153      15.660  43.152  28.780  1.00  0.00           C  
ATOM   2408  CB  PRO   153      14.930  41.864  28.429  1.00  0.00           C  
ATOM   2409  HD2 PRO   153      16.946  43.447  27.104  1.00  0.00           H  
ATOM   2410  HD3 PRO   153      17.774  43.553  28.707  1.00  0.00           H  
ATOM   2411  HG2 PRO   153      15.139  44.063  28.485  1.00  0.00           H  
ATOM   2412  HG3 PRO   153      15.681  43.082  29.868  1.00  0.00           H  
ATOM   2413  HB2 PRO   153      14.214  42.027  27.624  1.00  0.00           H  
ATOM   2414  HB3 PRO   153      14.279  41.508  29.228  1.00  0.00           H  
ATOM   2415  HA  PRO   153      16.126  39.987  28.624  1.00  0.00           H  
ATOM   2416  N   ALA   154      16.179  40.944  25.468  1.00  0.00           N  
ATOM   2417  CA  ALA   154      15.970  40.510  24.090  1.00  0.00           C  
ATOM   2418  C   ALA   154      16.559  39.145  23.688  1.00  0.00           C  
ATOM   2419  O   ALA   154      17.612  38.674  24.158  1.00  0.00           O  
ATOM   2420  CB  ALA   154      16.418  41.618  23.186  1.00  0.00           C  
ATOM   2421  H   ALA   154      16.676  41.807  25.633  1.00  0.00           H  
ATOM   2422  HA  ALA   154      14.888  40.475  23.969  1.00  0.00           H  
ATOM   2423  HB1 ALA   154      17.472  41.799  23.399  1.00  0.00           H  
ATOM   2424  HB2 ALA   154      16.361  41.125  22.216  1.00  0.00           H  
ATOM   2425  HB3 ALA   154      15.821  42.526  23.279  1.00  0.00           H  
ATOM   2426  N   GLU   155      15.846  38.501  22.761  1.00  0.00           N  
ATOM   2427  CA  GLU   155      16.097  37.135  22.260  1.00  0.00           C  
ATOM   2428  C   GLU   155      17.511  36.929  21.805  1.00  0.00           C  
ATOM   2429  O   GLU   155      18.023  37.553  20.855  1.00  0.00           O  
ATOM   2430  CB  GLU   155      15.030  36.869  21.198  1.00  0.00           C  
ATOM   2431  CG  GLU   155      13.531  36.526  21.634  1.00  0.00           C  
ATOM   2432  CD  GLU   155      12.565  37.761  21.768  1.00  0.00           C  
ATOM   2433  OE1 GLU   155      12.923  38.722  22.453  1.00  0.00           O  
ATOM   2434  OE2 GLU   155      11.381  37.703  21.323  1.00  0.00           O1-
ATOM   2435  H   GLU   155      15.042  39.009  22.422  1.00  0.00           H  
ATOM   2436  HA  GLU   155      15.826  36.455  23.068  1.00  0.00           H  
ATOM   2437  HB2 GLU   155      14.921  37.720  20.526  1.00  0.00           H  
ATOM   2438  HB3 GLU   155      15.377  36.043  20.577  1.00  0.00           H  
ATOM   2439  HG2 GLU   155      13.116  35.842  20.894  1.00  0.00           H  
ATOM   2440  HG3 GLU   155      13.467  35.827  22.468  1.00  0.00           H  
ATOM   2441  N   ARG   156      18.150  35.938  22.434  1.00  0.00           N  
ATOM   2442  CA  ARG   156      19.520  35.510  22.194  1.00  0.00           C  
ATOM   2443  C   ARG   156      19.628  34.532  21.016  1.00  0.00           C  
ATOM   2444  O   ARG   156      18.742  33.667  20.815  1.00  0.00           O  
ATOM   2445  CB  ARG   156      20.080  34.800  23.399  1.00  0.00           C  
ATOM   2446  CG  ARG   156      20.195  35.809  24.642  1.00  0.00           C  
ATOM   2447  CD  ARG   156      20.591  34.980  25.834  1.00  0.00           C  
ATOM   2448  NE  ARG   156      20.883  35.875  27.040  1.00  0.00           N  
ATOM   2449  CZ  ARG   156      20.495  35.543  28.244  1.00  0.00           C  
ATOM   2450  NH1 ARG   156      19.989  34.357  28.488  1.00  0.00           N  
ATOM   2451  NH2 ARG   156      20.712  36.395  29.141  1.00  0.00           N1+
ATOM   2452  H   ARG   156      17.606  35.465  23.142  1.00  0.00           H  
ATOM   2453  HA  ARG   156      20.160  36.376  22.029  1.00  0.00           H  
ATOM   2454  HB2 ARG   156      19.343  34.021  23.600  1.00  0.00           H  
ATOM   2455  HB3 ARG   156      21.087  34.383  23.390  1.00  0.00           H  
ATOM   2456  HG2 ARG   156      21.049  36.443  24.403  1.00  0.00           H  
ATOM   2457  HG3 ARG   156      19.286  36.394  24.778  1.00  0.00           H  
ATOM   2458  HD2 ARG   156      19.752  34.320  26.057  1.00  0.00           H  
ATOM   2459  HD3 ARG   156      21.452  34.372  25.555  1.00  0.00           H  
ATOM   2460  HE  ARG   156      21.405  36.725  26.880  1.00  0.00           H  
ATOM   2461 HH11 ARG   156      20.038  33.572  27.855  1.00  0.00           H  
ATOM   2462 HH12 ARG   156      19.880  34.119  29.463  1.00  0.00           H  
ATOM   2463 HH21 ARG   156      21.116  37.280  28.870  1.00  0.00           H  
ATOM   2464 HH22 ARG   156      20.243  36.357  30.034  1.00  0.00           H  
ATOM   2465  N   GLU   157      20.741  34.543  20.248  1.00  0.00           N  
ATOM   2466  CA  GLU   157      21.004  33.476  19.199  1.00  0.00           C  
ATOM   2467  C   GLU   157      21.702  32.245  19.854  1.00  0.00           C  
ATOM   2468  O   GLU   157      22.440  32.308  20.854  1.00  0.00           O  
ATOM   2469  CB  GLU   157      21.949  34.052  18.015  1.00  0.00           C  
ATOM   2470  CG  GLU   157      21.317  35.298  17.393  1.00  0.00           C  
ATOM   2471  CD  GLU   157      19.908  34.904  16.926  1.00  0.00           C  
ATOM   2472  OE1 GLU   157      18.937  35.588  17.220  1.00  0.00           O  
ATOM   2473  OE2 GLU   157      19.807  33.907  16.210  1.00  0.00           O1-
ATOM   2474  H   GLU   157      21.481  35.189  20.481  1.00  0.00           H  
ATOM   2475  HA  GLU   157      20.100  33.114  18.708  1.00  0.00           H  
ATOM   2476  HB2 GLU   157      22.921  34.363  18.398  1.00  0.00           H  
ATOM   2477  HB3 GLU   157      22.145  33.276  17.275  1.00  0.00           H  
ATOM   2478  HG2 GLU   157      21.316  36.066  18.166  1.00  0.00           H  
ATOM   2479  HG3 GLU   157      22.008  35.599  16.605  1.00  0.00           H  
ATOM   2480  N   PRO   158      21.480  31.019  19.247  1.00  0.00           N  
ATOM   2481  CA  PRO   158      22.271  29.836  19.591  1.00  0.00           C  
ATOM   2482  C   PRO   158      23.726  30.034  19.225  1.00  0.00           C  
ATOM   2483  O   PRO   158      24.128  30.937  18.501  1.00  0.00           O  
ATOM   2484  CD  PRO   158      20.696  30.716  18.055  1.00  0.00           C  
ATOM   2485  CG  PRO   158      21.167  29.369  17.527  1.00  0.00           C  
ATOM   2486  CB  PRO   158      21.562  28.718  18.827  1.00  0.00           C  
ATOM   2487  HD2 PRO   158      20.848  31.431  17.247  1.00  0.00           H  
ATOM   2488  HD3 PRO   158      19.661  30.557  18.357  1.00  0.00           H  
ATOM   2489  HG2 PRO   158      22.074  29.431  16.924  1.00  0.00           H  
ATOM   2490  HG3 PRO   158      20.346  28.908  16.978  1.00  0.00           H  
ATOM   2491  HB2 PRO   158      22.029  27.733  18.815  1.00  0.00           H  
ATOM   2492  HB3 PRO   158      20.689  28.522  19.449  1.00  0.00           H  
ATOM   2493  HA  PRO   158      22.202  29.713  20.672  1.00  0.00           H  
ATOM   2494  N   GLY   159      24.592  29.107  19.664  1.00  0.00           N  
ATOM   2495  CA  GLY   159      25.960  29.065  19.296  1.00  0.00           C  
ATOM   2496  C   GLY   159      26.975  29.743  20.269  1.00  0.00           C  
ATOM   2497  O   GLY   159      26.560  30.524  21.131  1.00  0.00           O  
ATOM   2498  H   GLY   159      24.199  28.308  20.141  1.00  0.00           H  
ATOM   2499  HA2 GLY   159      26.234  28.010  19.279  1.00  0.00           H  
ATOM   2500  HA3 GLY   159      26.125  29.555  18.337  1.00  0.00           H  
ATOM   2501  N   GLU   160      28.282  29.551  20.015  1.00  0.00           N  
ATOM   2502  CA  GLU   160      29.349  30.224  20.691  1.00  0.00           C  
ATOM   2503  C   GLU   160      29.571  29.939  22.177  1.00  0.00           C  
ATOM   2504  O   GLU   160      29.931  30.923  22.869  1.00  0.00           O  
ATOM   2505  CB  GLU   160      29.416  31.709  20.259  1.00  0.00           C  
ATOM   2506  CG  GLU   160      29.244  32.034  18.773  1.00  0.00           C  
ATOM   2507  CD  GLU   160      30.622  31.907  18.164  1.00  0.00           C  
ATOM   2508  OE1 GLU   160      31.122  32.932  17.632  1.00  0.00           O  
ATOM   2509  OE2 GLU   160      31.220  30.778  18.046  1.00  0.00           O1-
ATOM   2510  H   GLU   160      28.553  28.757  19.452  1.00  0.00           H  
ATOM   2511  HA  GLU   160      30.239  29.866  20.175  1.00  0.00           H  
ATOM   2512  HB2 GLU   160      28.599  32.219  20.767  1.00  0.00           H  
ATOM   2513  HB3 GLU   160      30.398  32.058  20.580  1.00  0.00           H  
ATOM   2514  HG2 GLU   160      28.503  31.415  18.266  1.00  0.00           H  
ATOM   2515  HG3 GLU   160      28.764  33.000  18.611  1.00  0.00           H  
ATOM   2516  N   VAL   161      29.174  28.815  22.698  1.00  0.00           N  
ATOM   2517  CA  VAL   161      29.423  28.350  24.093  1.00  0.00           C  
ATOM   2518  C   VAL   161      30.781  27.667  24.242  1.00  0.00           C  
ATOM   2519  O   VAL   161      31.376  27.198  23.240  1.00  0.00           O  
ATOM   2520  CB  VAL   161      28.288  27.480  24.681  1.00  0.00           C  
ATOM   2521  CG1 VAL   161      26.933  28.278  24.770  1.00  0.00           C  
ATOM   2522  CG2 VAL   161      28.117  26.271  23.805  1.00  0.00           C  
ATOM   2523  H   VAL   161      28.675  28.160  22.113  1.00  0.00           H  
ATOM   2524  HA  VAL   161      29.523  29.250  24.699  1.00  0.00           H  
ATOM   2525  HB  VAL   161      28.588  27.205  25.693  1.00  0.00           H  
ATOM   2526 HG11 VAL   161      27.116  29.082  25.482  1.00  0.00           H  
ATOM   2527 HG12 VAL   161      26.639  28.639  23.783  1.00  0.00           H  
ATOM   2528 HG13 VAL   161      26.178  27.595  25.159  1.00  0.00           H  
ATOM   2529 HG21 VAL   161      27.603  26.488  22.868  1.00  0.00           H  
ATOM   2530 HG22 VAL   161      29.055  25.723  23.718  1.00  0.00           H  
ATOM   2531 HG23 VAL   161      27.450  25.514  24.218  1.00  0.00           H  
ATOM   2532  N   VAL   162      31.358  27.636  25.505  1.00  0.00           N  
ATOM   2533  CA  VAL   162      32.774  27.308  25.926  1.00  0.00           C  
ATOM   2534  C   VAL   162      32.782  26.538  27.260  1.00  0.00           C  
ATOM   2535  O   VAL   162      32.118  27.024  28.216  1.00  0.00           O  
ATOM   2536  CB  VAL   162      33.570  28.640  25.962  1.00  0.00           C  
ATOM   2537  CG1 VAL   162      35.057  28.346  26.169  1.00  0.00           C  
ATOM   2538  CG2 VAL   162      33.431  29.490  24.694  1.00  0.00           C  
ATOM   2539  H   VAL   162      30.850  28.105  26.242  1.00  0.00           H  
ATOM   2540  HA  VAL   162      33.176  26.578  25.223  1.00  0.00           H  
ATOM   2541  HB  VAL   162      33.194  29.234  26.795  1.00  0.00           H  
ATOM   2542 HG11 VAL   162      35.702  29.221  26.248  1.00  0.00           H  
ATOM   2543 HG12 VAL   162      35.209  27.777  27.086  1.00  0.00           H  
ATOM   2544 HG13 VAL   162      35.375  27.773  25.298  1.00  0.00           H  
ATOM   2545 HG21 VAL   162      33.406  28.928  23.761  1.00  0.00           H  
ATOM   2546 HG22 VAL   162      32.503  30.061  24.669  1.00  0.00           H  
ATOM   2547 HG23 VAL   162      34.360  30.052  24.600  1.00  0.00           H  
ATOM   2548  N   ASP   163      33.550  25.441  27.304  1.00  0.00           N  
ATOM   2549  CA  ASP   163      33.837  24.768  28.588  1.00  0.00           C  
ATOM   2550  C   ASP   163      34.585  25.675  29.573  1.00  0.00           C  
ATOM   2551  O   ASP   163      35.199  26.692  29.202  1.00  0.00           O  
ATOM   2552  CB  ASP   163      34.546  23.405  28.303  1.00  0.00           C  
ATOM   2553  CG  ASP   163      34.929  22.623  29.570  1.00  0.00           C  
ATOM   2554  OD1 ASP   163      34.149  22.517  30.556  1.00  0.00           O  
ATOM   2555  OD2 ASP   163      36.114  22.211  29.683  1.00  0.00           O1-
ATOM   2556  H   ASP   163      34.036  25.177  26.459  1.00  0.00           H  
ATOM   2557  HA  ASP   163      32.923  24.448  29.089  1.00  0.00           H  
ATOM   2558  HB2 ASP   163      33.996  22.701  27.678  1.00  0.00           H  
ATOM   2559  HB3 ASP   163      35.454  23.703  27.777  1.00  0.00           H  
ATOM   2560  N   SER   164      34.627  25.451  30.910  1.00  0.00           N  
ATOM   2561  CA  SER   164      35.234  26.428  31.901  1.00  0.00           C  
ATOM   2562  C   SER   164      36.725  26.205  31.945  1.00  0.00           C  
ATOM   2563  O   SER   164      37.209  25.123  32.103  1.00  0.00           O  
ATOM   2564  CB  SER   164      34.606  26.315  33.294  1.00  0.00           C  
ATOM   2565  OG  SER   164      35.285  26.987  34.285  1.00  0.00           O  
ATOM   2566  H   SER   164      34.272  24.560  31.227  1.00  0.00           H  
ATOM   2567  HA  SER   164      35.058  27.454  31.576  1.00  0.00           H  
ATOM   2568  HB2 SER   164      33.546  26.564  33.251  1.00  0.00           H  
ATOM   2569  HB3 SER   164      34.612  25.257  33.557  1.00  0.00           H  
ATOM   2570  HG  SER   164      34.993  26.691  35.150  1.00  0.00           H  
ATOM   2571  N   LEU   165      37.549  27.263  31.800  1.00  0.00           N  
ATOM   2572  CA  LEU   165      38.983  27.241  31.860  1.00  0.00           C  
ATOM   2573  C   LEU   165      39.635  26.963  33.207  1.00  0.00           C  
ATOM   2574  O   LEU   165      40.864  27.083  33.236  1.00  0.00           O  
ATOM   2575  CB  LEU   165      39.606  28.456  31.076  1.00  0.00           C  
ATOM   2576  CG  LEU   165      38.932  28.688  29.688  1.00  0.00           C  
ATOM   2577  CD1 LEU   165      39.489  29.972  29.093  1.00  0.00           C  
ATOM   2578  CD2 LEU   165      39.207  27.549  28.707  1.00  0.00           C  
ATOM   2579  H   LEU   165      37.136  28.118  31.457  1.00  0.00           H  
ATOM   2580  HA  LEU   165      39.239  26.339  31.305  1.00  0.00           H  
ATOM   2581  HB2 LEU   165      39.416  29.362  31.651  1.00  0.00           H  
ATOM   2582  HB3 LEU   165      40.687  28.339  30.991  1.00  0.00           H  
ATOM   2583  HG  LEU   165      37.851  28.816  29.741  1.00  0.00           H  
ATOM   2584 HD11 LEU   165      40.513  29.852  28.740  1.00  0.00           H  
ATOM   2585 HD12 LEU   165      38.854  30.246  28.250  1.00  0.00           H  
ATOM   2586 HD13 LEU   165      39.489  30.801  29.801  1.00  0.00           H  
ATOM   2587 HD21 LEU   165      38.647  26.673  29.036  1.00  0.00           H  
ATOM   2588 HD22 LEU   165      38.774  27.939  27.786  1.00  0.00           H  
ATOM   2589 HD23 LEU   165      40.263  27.285  28.666  1.00  0.00           H  
ATOM   2590  N   VAL   166      38.928  26.575  34.255  1.00  0.00           N  
ATOM   2591  CA  VAL   166      39.515  26.247  35.551  1.00  0.00           C  
ATOM   2592  C   VAL   166      40.362  25.052  35.660  1.00  0.00           C  
ATOM   2593  O   VAL   166      40.181  24.035  35.082  1.00  0.00           O  
ATOM   2594  CB  VAL   166      38.447  26.162  36.697  1.00  0.00           C  
ATOM   2595  CG1 VAL   166      38.838  25.546  38.062  1.00  0.00           C  
ATOM   2596  CG2 VAL   166      37.999  27.587  37.027  1.00  0.00           C  
ATOM   2597  H   VAL   166      37.923  26.494  34.190  1.00  0.00           H  
ATOM   2598  HA  VAL   166      40.153  27.130  35.617  1.00  0.00           H  
ATOM   2599  HB  VAL   166      37.566  25.609  36.370  1.00  0.00           H  
ATOM   2600 HG11 VAL   166      38.020  25.500  38.780  1.00  0.00           H  
ATOM   2601 HG12 VAL   166      39.105  24.498  37.923  1.00  0.00           H  
ATOM   2602 HG13 VAL   166      39.664  25.970  38.632  1.00  0.00           H  
ATOM   2603 HG21 VAL   166      37.002  27.573  37.467  1.00  0.00           H  
ATOM   2604 HG22 VAL   166      38.695  28.079  37.707  1.00  0.00           H  
ATOM   2605 HG23 VAL   166      37.963  28.161  36.101  1.00  0.00           H  
ATOM   2606  N   GLY   167      41.500  25.236  36.391  1.00  0.00           N  
ATOM   2607  CA  GLY   167      42.566  24.313  36.513  1.00  0.00           C  
ATOM   2608  C   GLY   167      43.696  24.366  35.486  1.00  0.00           C  
ATOM   2609  O   GLY   167      44.708  23.797  35.695  1.00  0.00           O  
ATOM   2610  H   GLY   167      41.623  26.185  36.714  1.00  0.00           H  
ATOM   2611  HA2 GLY   167      43.095  24.490  37.449  1.00  0.00           H  
ATOM   2612  HA3 GLY   167      42.116  23.328  36.638  1.00  0.00           H  
ATOM   2613  N   LYS   168      43.476  25.086  34.363  1.00  0.00           N  
ATOM   2614  CA  LYS   168      44.491  25.305  33.341  1.00  0.00           C  
ATOM   2615  C   LYS   168      45.520  26.261  33.877  1.00  0.00           C  
ATOM   2616  O   LYS   168      45.208  27.196  34.599  1.00  0.00           O  
ATOM   2617  CB  LYS   168      43.795  25.800  32.009  1.00  0.00           C  
ATOM   2618  CG  LYS   168      42.840  24.765  31.257  1.00  0.00           C  
ATOM   2619  CD  LYS   168      42.027  25.589  30.253  1.00  0.00           C  
ATOM   2620  CE  LYS   168      41.465  24.665  29.155  1.00  0.00           C  
ATOM   2621  NZ  LYS   168      42.322  24.546  27.936  1.00  0.00           N1+
ATOM   2622  H   LYS   168      42.533  25.425  34.235  1.00  0.00           H  
ATOM   2623  HA  LYS   168      45.006  24.386  33.063  1.00  0.00           H  
ATOM   2624  HB2 LYS   168      43.247  26.721  32.205  1.00  0.00           H  
ATOM   2625  HB3 LYS   168      44.666  25.923  31.365  1.00  0.00           H  
ATOM   2626  HG2 LYS   168      43.525  24.117  30.711  1.00  0.00           H  
ATOM   2627  HG3 LYS   168      42.207  24.239  31.972  1.00  0.00           H  
ATOM   2628  HD2 LYS   168      41.182  25.975  30.824  1.00  0.00           H  
ATOM   2629  HD3 LYS   168      42.735  26.346  29.916  1.00  0.00           H  
ATOM   2630  HE2 LYS   168      41.102  23.715  29.547  1.00  0.00           H  
ATOM   2631  HE3 LYS   168      40.536  25.080  28.764  1.00  0.00           H  
ATOM   2632  HZ1 LYS   168      41.918  23.818  27.364  1.00  0.00           H  
ATOM   2633  HZ2 LYS   168      42.238  25.384  27.379  1.00  0.00           H  
ATOM   2634  HZ3 LYS   168      43.284  24.354  28.175  1.00  0.00           H  
ATOM   2635  N   GLN   169      46.740  26.175  33.413  1.00  0.00           N  
ATOM   2636  CA  GLN   169      47.689  27.285  33.372  1.00  0.00           C  
ATOM   2637  C   GLN   169      47.346  28.488  32.451  1.00  0.00           C  
ATOM   2638  O   GLN   169      46.711  28.239  31.392  1.00  0.00           O  
ATOM   2639  CB  GLN   169      49.081  26.601  33.058  1.00  0.00           C  
ATOM   2640  CG  GLN   169      50.376  27.456  33.109  1.00  0.00           C  
ATOM   2641  CD  GLN   169      50.692  28.146  31.818  1.00  0.00           C  
ATOM   2642  OE1 GLN   169      49.905  28.200  30.860  1.00  0.00           O  
ATOM   2643  NE2 GLN   169      51.942  28.542  31.625  1.00  0.00           N  
ATOM   2644  H   GLN   169      46.783  25.439  32.723  1.00  0.00           H  
ATOM   2645  HA  GLN   169      47.679  27.693  34.382  1.00  0.00           H  
ATOM   2646  HB2 GLN   169      49.246  25.766  33.738  1.00  0.00           H  
ATOM   2647  HB3 GLN   169      49.098  26.121  32.079  1.00  0.00           H  
ATOM   2648  HG2 GLN   169      50.405  28.130  33.965  1.00  0.00           H  
ATOM   2649  HG3 GLN   169      51.214  26.768  33.229  1.00  0.00           H  
ATOM   2650 HE21 GLN   169      52.544  28.415  32.425  1.00  0.00           H  
ATOM   2651 HE22 GLN   169      52.321  28.797  30.724  1.00  0.00           H  
ATOM   2652  N   VAL   170      47.871  29.671  32.707  1.00  0.00           N  
ATOM   2653  CA  VAL   170      47.828  30.821  31.755  1.00  0.00           C  
ATOM   2654  C   VAL   170      49.226  31.374  31.704  1.00  0.00           C  
ATOM   2655  O   VAL   170      49.922  31.452  32.718  1.00  0.00           O  
ATOM   2656  CB  VAL   170      46.735  31.845  32.210  1.00  0.00           C  
ATOM   2657  CG1 VAL   170      46.926  32.308  33.648  1.00  0.00           C  
ATOM   2658  CG2 VAL   170      46.599  33.074  31.254  1.00  0.00           C  
ATOM   2659  H   VAL   170      48.494  29.808  33.490  1.00  0.00           H  
ATOM   2660  HA  VAL   170      47.487  30.531  30.761  1.00  0.00           H  
ATOM   2661  HB  VAL   170      45.798  31.291  32.155  1.00  0.00           H  
ATOM   2662 HG11 VAL   170      47.710  33.055  33.769  1.00  0.00           H  
ATOM   2663 HG12 VAL   170      46.011  32.787  33.998  1.00  0.00           H  
ATOM   2664 HG13 VAL   170      47.183  31.518  34.354  1.00  0.00           H  
ATOM   2665 HG21 VAL   170      45.788  33.773  31.461  1.00  0.00           H  
ATOM   2666 HG22 VAL   170      47.497  33.692  31.263  1.00  0.00           H  
ATOM   2667 HG23 VAL   170      46.586  32.867  30.184  1.00  0.00           H  
ATOM   2668  N   GLU   171      49.652  31.887  30.551  1.00  0.00           N  
ATOM   2669  CA  GLU   171      50.897  32.640  30.358  1.00  0.00           C  
ATOM   2670  C   GLU   171      50.699  33.900  29.445  1.00  0.00           C  
ATOM   2671  O   GLU   171      49.776  33.854  28.631  1.00  0.00           O  
ATOM   2672  CB  GLU   171      52.055  31.707  30.028  1.00  0.00           C  
ATOM   2673  CG  GLU   171      51.979  31.172  28.580  1.00  0.00           C  
ATOM   2674  CD  GLU   171      52.924  29.985  28.313  1.00  0.00           C  
ATOM   2675  OE1 GLU   171      53.461  29.422  29.311  1.00  0.00           O  
ATOM   2676  OE2 GLU   171      53.054  29.476  27.202  1.00  0.00           O1-
ATOM   2677  H   GLU   171      49.087  31.957  29.717  1.00  0.00           H  
ATOM   2678  HA  GLU   171      51.176  33.045  31.331  1.00  0.00           H  
ATOM   2679  HB2 GLU   171      52.973  32.270  30.202  1.00  0.00           H  
ATOM   2680  HB3 GLU   171      52.002  30.906  30.765  1.00  0.00           H  
ATOM   2681  HG2 GLU   171      50.970  30.845  28.329  1.00  0.00           H  
ATOM   2682  HG3 GLU   171      52.351  31.951  27.915  1.00  0.00           H  
ATOM   2683  N   TYR   172      51.525  34.918  29.598  1.00  0.00           N  
ATOM   2684  CA  TYR   172      51.695  36.004  28.564  1.00  0.00           C  
ATOM   2685  C   TYR   172      53.084  36.480  28.701  1.00  0.00           C  
ATOM   2686  O   TYR   172      53.718  36.312  29.718  1.00  0.00           O  
ATOM   2687  CB  TYR   172      50.656  37.049  28.801  1.00  0.00           C  
ATOM   2688  CG  TYR   172      50.844  38.187  27.836  1.00  0.00           C  
ATOM   2689  CD1 TYR   172      51.261  39.412  28.351  1.00  0.00           C  
ATOM   2690  CE1 TYR   172      51.369  40.494  27.496  1.00  0.00           C  
ATOM   2691  CZ  TYR   172      51.229  40.359  26.125  1.00  0.00           C  
ATOM   2692  OH  TYR   172      51.561  41.362  25.247  1.00  0.00           O  
ATOM   2693  CE2 TYR   172      50.893  39.120  25.596  1.00  0.00           C  
ATOM   2694  CD2 TYR   172      50.725  38.035  26.465  1.00  0.00           C  
ATOM   2695  H   TYR   172      52.227  34.964  30.323  1.00  0.00           H  
ATOM   2696  HA  TYR   172      51.614  35.579  27.563  1.00  0.00           H  
ATOM   2697  HB2 TYR   172      49.619  36.716  28.777  1.00  0.00           H  
ATOM   2698  HB3 TYR   172      50.741  37.360  29.842  1.00  0.00           H  
ATOM   2699  HD1 TYR   172      51.537  39.534  29.388  1.00  0.00           H  
ATOM   2700  HE1 TYR   172      51.634  41.427  27.970  1.00  0.00           H  
ATOM   2701  HH  TYR   172      51.879  42.159  25.677  1.00  0.00           H  
ATOM   2702  HE2 TYR   172      50.867  38.927  24.533  1.00  0.00           H  
ATOM   2703  HD2 TYR   172      50.295  37.120  26.086  1.00  0.00           H  
ATOM   2704  N   ALA   173      53.671  36.920  27.564  1.00  0.00           N  
ATOM   2705  CA  ALA   173      54.984  37.578  27.432  1.00  0.00           C  
ATOM   2706  C   ALA   173      55.200  38.729  28.416  1.00  0.00           C  
ATOM   2707  O   ALA   173      54.319  39.140  29.173  1.00  0.00           O  
ATOM   2708  CB  ALA   173      55.250  37.976  26.027  1.00  0.00           C  
ATOM   2709  H   ALA   173      53.119  36.808  26.725  1.00  0.00           H  
ATOM   2710  HA  ALA   173      55.781  36.854  27.598  1.00  0.00           H  
ATOM   2711  HB1 ALA   173      56.281  38.313  25.927  1.00  0.00           H  
ATOM   2712  HB2 ALA   173      55.010  37.249  25.251  1.00  0.00           H  
ATOM   2713  HB3 ALA   173      54.593  38.822  25.822  1.00  0.00           H  
ATOM   2714  N   LYS   174      56.380  39.265  28.452  1.00  0.00           N  
ATOM   2715  CA  LYS   174      56.727  40.545  29.066  1.00  0.00           C  
ATOM   2716  C   LYS   174      57.634  41.371  28.206  1.00  0.00           C  
ATOM   2717  O   LYS   174      58.243  41.007  27.251  1.00  0.00           O  
ATOM   2718  CB  LYS   174      57.355  40.173  30.393  1.00  0.00           C  
ATOM   2719  CG  LYS   174      57.570  41.265  31.460  1.00  0.00           C  
ATOM   2720  CD  LYS   174      58.193  40.899  32.765  1.00  0.00           C  
ATOM   2721  CE  LYS   174      58.426  42.131  33.590  1.00  0.00           C  
ATOM   2722  NZ  LYS   174      59.169  41.854  34.854  1.00  0.00           N1+
ATOM   2723  H   LYS   174      57.099  38.813  27.904  1.00  0.00           H  
ATOM   2724  HA  LYS   174      55.784  41.015  29.346  1.00  0.00           H  
ATOM   2725  HB2 LYS   174      56.730  39.351  30.742  1.00  0.00           H  
ATOM   2726  HB3 LYS   174      58.350  39.759  30.233  1.00  0.00           H  
ATOM   2727  HG2 LYS   174      58.147  42.061  30.989  1.00  0.00           H  
ATOM   2728  HG3 LYS   174      56.535  41.593  31.548  1.00  0.00           H  
ATOM   2729  HD2 LYS   174      57.526  40.257  33.340  1.00  0.00           H  
ATOM   2730  HD3 LYS   174      59.155  40.427  32.562  1.00  0.00           H  
ATOM   2731  HE2 LYS   174      58.964  42.878  33.006  1.00  0.00           H  
ATOM   2732  HE3 LYS   174      57.451  42.483  33.926  1.00  0.00           H  
ATOM   2733  HZ1 LYS   174      59.305  42.719  35.357  1.00  0.00           H  
ATOM   2734  HZ2 LYS   174      58.630  41.214  35.419  1.00  0.00           H  
ATOM   2735  HZ3 LYS   174      59.979  41.270  34.702  1.00  0.00           H  
ATOM   2736  N   GLU   175      57.755  42.718  28.429  1.00  0.00           N  
ATOM   2737  CA  GLU   175      58.563  43.607  27.597  1.00  0.00           C  
ATOM   2738  C   GLU   175      60.065  43.345  27.654  1.00  0.00           C  
ATOM   2739  O   GLU   175      60.714  43.775  26.720  1.00  0.00           O  
ATOM   2740  CB  GLU   175      58.248  45.043  27.845  1.00  0.00           C  
ATOM   2741  CG  GLU   175      58.676  45.515  29.305  1.00  0.00           C  
ATOM   2742  CD  GLU   175      57.879  46.735  29.619  1.00  0.00           C  
ATOM   2743  OE1 GLU   175      56.768  46.554  30.275  1.00  0.00           O  
ATOM   2744  OE2 GLU   175      58.321  47.860  29.279  1.00  0.00           O1-
ATOM   2745  H   GLU   175      57.087  43.118  29.072  1.00  0.00           H  
ATOM   2746  HA  GLU   175      58.257  43.477  26.559  1.00  0.00           H  
ATOM   2747  HB2 GLU   175      58.775  45.707  27.160  1.00  0.00           H  
ATOM   2748  HB3 GLU   175      57.167  45.179  27.831  1.00  0.00           H  
ATOM   2749  HG2 GLU   175      58.453  44.806  30.103  1.00  0.00           H  
ATOM   2750  HG3 GLU   175      59.755  45.651  29.380  1.00  0.00           H  
ATOM   2751  N   ASP   176      60.652  42.658  28.682  1.00  0.00           N  
ATOM   2752  CA  ASP   176      62.098  42.278  28.708  1.00  0.00           C  
ATOM   2753  C   ASP   176      62.225  41.070  27.747  1.00  0.00           C  
ATOM   2754  O   ASP   176      63.332  40.497  27.575  1.00  0.00           O  
ATOM   2755  CB  ASP   176      62.504  42.003  30.164  1.00  0.00           C  
ATOM   2756  CG  ASP   176      61.881  40.765  30.863  1.00  0.00           C  
ATOM   2757  OD1 ASP   176      62.377  40.372  31.950  1.00  0.00           O  
ATOM   2758  OD2 ASP   176      60.966  40.220  30.280  1.00  0.00           O1-
ATOM   2759  H   ASP   176      59.998  42.224  29.319  1.00  0.00           H  
ATOM   2760  HA  ASP   176      62.771  43.027  28.290  1.00  0.00           H  
ATOM   2761  HB2 ASP   176      63.588  41.888  30.162  1.00  0.00           H  
ATOM   2762  HB3 ASP   176      62.407  42.964  30.670  1.00  0.00           H  
ATOM   2763  N   GLY   177      61.239  40.643  26.970  1.00  0.00           N  
ATOM   2764  CA  GLY   177      61.350  39.485  26.051  1.00  0.00           C  
ATOM   2765  C   GLY   177      61.061  38.188  26.880  1.00  0.00           C  
ATOM   2766  O   GLY   177      60.977  37.097  26.211  1.00  0.00           O  
ATOM   2767  H   GLY   177      60.439  41.247  26.851  1.00  0.00           H  
ATOM   2768  HA2 GLY   177      60.601  39.648  25.276  1.00  0.00           H  
ATOM   2769  HA3 GLY   177      62.348  39.432  25.615  1.00  0.00           H  
ATOM   2770  N   SER   178      60.958  38.136  28.204  1.00  0.00           N  
ATOM   2771  CA  SER   178      60.488  36.846  28.922  1.00  0.00           C  
ATOM   2772  C   SER   178      58.981  36.694  28.764  1.00  0.00           C  
ATOM   2773  O   SER   178      58.439  37.026  27.690  1.00  0.00           O  
ATOM   2774  CB  SER   178      60.956  36.871  30.367  1.00  0.00           C  
ATOM   2775  OG  SER   178      60.265  37.867  31.107  1.00  0.00           O  
ATOM   2776  H   SER   178      61.066  38.969  28.764  1.00  0.00           H  
ATOM   2777  HA  SER   178      60.914  35.991  28.398  1.00  0.00           H  
ATOM   2778  HB2 SER   178      60.715  35.947  30.893  1.00  0.00           H  
ATOM   2779  HB3 SER   178      62.043  36.951  30.364  1.00  0.00           H  
ATOM   2780  HG  SER   178      60.467  38.766  30.836  1.00  0.00           H  
ATOM   2781  N   LYS   179      58.340  36.233  29.867  1.00  0.00           N  
ATOM   2782  CA  LYS   179      56.861  35.983  30.121  1.00  0.00           C  
ATOM   2783  C   LYS   179      56.438  36.043  31.570  1.00  0.00           C  
ATOM   2784  O   LYS   179      57.276  35.829  32.446  1.00  0.00           O  
ATOM   2785  CB  LYS   179      56.509  34.575  29.467  1.00  0.00           C  
ATOM   2786  CG  LYS   179      56.933  33.334  30.321  1.00  0.00           C  
ATOM   2787  CD  LYS   179      56.469  32.069  29.603  1.00  0.00           C  
ATOM   2788  CE  LYS   179      56.854  30.837  30.517  1.00  0.00           C  
ATOM   2789  NZ  LYS   179      56.132  29.592  30.225  1.00  0.00           N1+
ATOM   2790  H   LYS   179      58.949  36.040  30.649  1.00  0.00           H  
ATOM   2791  HA  LYS   179      56.216  36.720  29.641  1.00  0.00           H  
ATOM   2792  HB2 LYS   179      55.446  34.534  29.230  1.00  0.00           H  
ATOM   2793  HB3 LYS   179      57.034  34.478  28.517  1.00  0.00           H  
ATOM   2794  HG2 LYS   179      58.017  33.326  30.437  1.00  0.00           H  
ATOM   2795  HG3 LYS   179      56.392  33.440  31.262  1.00  0.00           H  
ATOM   2796  HD2 LYS   179      55.397  32.067  29.402  1.00  0.00           H  
ATOM   2797  HD3 LYS   179      56.910  31.893  28.622  1.00  0.00           H  
ATOM   2798  HE2 LYS   179      57.932  30.761  30.380  1.00  0.00           H  
ATOM   2799  HE3 LYS   179      56.742  31.079  31.574  1.00  0.00           H  
ATOM   2800  HZ1 LYS   179      55.158  29.777  30.032  1.00  0.00           H  
ATOM   2801  HZ2 LYS   179      56.465  29.135  29.389  1.00  0.00           H  
ATOM   2802  HZ3 LYS   179      56.227  28.872  30.928  1.00  0.00           H  
ATOM   2803  N   ARG   180      55.158  36.179  32.058  1.00  0.00           N  
ATOM   2804  CA  ARG   180      54.644  35.739  33.339  1.00  0.00           C  
ATOM   2805  C   ARG   180      53.718  34.520  33.199  1.00  0.00           C  
ATOM   2806  O   ARG   180      53.311  34.257  32.071  1.00  0.00           O  
ATOM   2807  CB  ARG   180      53.895  36.897  34.025  1.00  0.00           C  
ATOM   2808  CG  ARG   180      54.823  38.084  34.500  1.00  0.00           C  
ATOM   2809  CD  ARG   180      54.032  39.205  35.248  1.00  0.00           C  
ATOM   2810  NE  ARG   180      53.454  38.688  36.458  1.00  0.00           N  
ATOM   2811  CZ  ARG   180      52.439  39.128  37.219  1.00  0.00           C  
ATOM   2812  NH1 ARG   180      51.816  40.213  36.875  1.00  0.00           N  
ATOM   2813  NH2 ARG   180      52.110  38.618  38.361  1.00  0.00           N1+
ATOM   2814  H   ARG   180      54.451  36.213  31.338  1.00  0.00           H  
ATOM   2815  HA  ARG   180      55.543  35.448  33.883  1.00  0.00           H  
ATOM   2816  HB2 ARG   180      53.266  37.310  33.236  1.00  0.00           H  
ATOM   2817  HB3 ARG   180      53.335  36.465  34.854  1.00  0.00           H  
ATOM   2818  HG2 ARG   180      55.441  37.628  35.274  1.00  0.00           H  
ATOM   2819  HG3 ARG   180      55.435  38.490  33.695  1.00  0.00           H  
ATOM   2820  HD2 ARG   180      54.661  40.073  35.448  1.00  0.00           H  
ATOM   2821  HD3 ARG   180      53.211  39.426  34.565  1.00  0.00           H  
ATOM   2822  HE  ARG   180      53.952  37.900  36.846  1.00  0.00           H  
ATOM   2823 HH11 ARG   180      52.189  40.620  36.029  1.00  0.00           H  
ATOM   2824 HH12 ARG   180      50.907  40.487  37.220  1.00  0.00           H  
ATOM   2825 HH21 ARG   180      52.637  37.784  38.578  1.00  0.00           H  
ATOM   2826 HH22 ARG   180      51.549  39.127  39.029  1.00  0.00           H  
ATOM   2827  N   THR   181      53.461  33.758  34.265  1.00  0.00           N  
ATOM   2828  CA  THR   181      52.730  32.512  34.352  1.00  0.00           C  
ATOM   2829  C   THR   181      51.749  32.512  35.553  1.00  0.00           C  
ATOM   2830  O   THR   181      52.052  33.065  36.607  1.00  0.00           O  
ATOM   2831  CB  THR   181      53.719  31.306  34.507  1.00  0.00           C  
ATOM   2832  CG2 THR   181      54.657  31.151  33.261  1.00  0.00           C  
ATOM   2833  OG1 THR   181      54.404  31.279  35.783  1.00  0.00           O  
ATOM   2834  H   THR   181      53.787  34.131  35.145  1.00  0.00           H  
ATOM   2835  HA  THR   181      52.136  32.322  33.458  1.00  0.00           H  
ATOM   2836  HB  THR   181      53.083  30.427  34.394  1.00  0.00           H  
ATOM   2837 HG21 THR   181      54.173  31.465  32.337  1.00  0.00           H  
ATOM   2838 HG22 THR   181      55.547  31.756  33.438  1.00  0.00           H  
ATOM   2839 HG23 THR   181      54.784  30.076  33.134  1.00  0.00           H  
ATOM   2840  HG1 THR   181      53.932  30.739  36.421  1.00  0.00           H  
ATOM   2841  N   GLY   182      50.610  31.867  35.448  1.00  0.00           N  
ATOM   2842  CA  GLY   182      49.730  31.462  36.568  1.00  0.00           C  
ATOM   2843  C   GLY   182      48.894  30.312  36.239  1.00  0.00           C  
ATOM   2844  O   GLY   182      49.306  29.307  35.679  1.00  0.00           O  
ATOM   2845  H   GLY   182      50.474  31.569  34.492  1.00  0.00           H  
ATOM   2846  HA2 GLY   182      50.328  31.159  37.426  1.00  0.00           H  
ATOM   2847  HA3 GLY   182      49.098  32.306  36.846  1.00  0.00           H  
ATOM   2848  N   MET   183      47.638  30.381  36.701  1.00  0.00           N  
ATOM   2849  CA  MET   183      46.726  29.301  36.801  1.00  0.00           C  
ATOM   2850  C   MET   183      45.287  29.824  37.057  1.00  0.00           C  
ATOM   2851  O   MET   183      45.068  30.747  37.821  1.00  0.00           O  
ATOM   2852  CB  MET   183      47.095  28.458  37.972  1.00  0.00           C  
ATOM   2853  CG  MET   183      46.164  27.243  38.066  1.00  0.00           C  
ATOM   2854  SD  MET   183      46.604  26.121  39.459  1.00  0.00           S  
ATOM   2855  CE  MET   183      46.367  27.165  40.926  1.00  0.00           C  
ATOM   2856  H   MET   183      47.466  31.147  37.336  1.00  0.00           H  
ATOM   2857  HA  MET   183      46.690  28.683  35.904  1.00  0.00           H  
ATOM   2858  HB2 MET   183      48.042  27.980  37.719  1.00  0.00           H  
ATOM   2859  HB3 MET   183      47.184  28.982  38.924  1.00  0.00           H  
ATOM   2860  HG2 MET   183      45.101  27.478  38.130  1.00  0.00           H  
ATOM   2861  HG3 MET   183      46.400  26.575  37.238  1.00  0.00           H  
ATOM   2862  HE1 MET   183      47.011  28.044  40.957  1.00  0.00           H  
ATOM   2863  HE2 MET   183      45.419  27.700  40.879  1.00  0.00           H  
ATOM   2864  HE3 MET   183      46.455  26.513  41.795  1.00  0.00           H  
ATOM   2865  N   VAL   184      44.283  29.256  36.337  1.00  0.00           N  
ATOM   2866  CA  VAL   184      42.905  29.731  36.508  1.00  0.00           C  
ATOM   2867  C   VAL   184      42.304  29.132  37.803  1.00  0.00           C  
ATOM   2868  O   VAL   184      42.407  27.868  37.971  1.00  0.00           O  
ATOM   2869  CB  VAL   184      41.985  29.403  35.332  1.00  0.00           C  
ATOM   2870  CG1 VAL   184      40.622  29.967  35.734  1.00  0.00           C  
ATOM   2871  CG2 VAL   184      42.378  29.994  34.010  1.00  0.00           C  
ATOM   2872  H   VAL   184      44.534  28.471  35.753  1.00  0.00           H  
ATOM   2873  HA  VAL   184      43.003  30.811  36.616  1.00  0.00           H  
ATOM   2874  HB  VAL   184      41.853  28.326  35.224  1.00  0.00           H  
ATOM   2875 HG11 VAL   184      40.115  29.392  36.508  1.00  0.00           H  
ATOM   2876 HG12 VAL   184      40.738  30.954  36.183  1.00  0.00           H  
ATOM   2877 HG13 VAL   184      39.898  30.097  34.930  1.00  0.00           H  
ATOM   2878 HG21 VAL   184      43.255  29.453  33.656  1.00  0.00           H  
ATOM   2879 HG22 VAL   184      41.578  29.715  33.325  1.00  0.00           H  
ATOM   2880 HG23 VAL   184      42.557  31.066  34.100  1.00  0.00           H  
ATOM   2881  N   ILE   185      41.710  29.861  38.772  1.00  0.00           N  
ATOM   2882  CA  ILE   185      41.410  29.271  40.122  1.00  0.00           C  
ATOM   2883  C   ILE   185      39.904  29.216  40.392  1.00  0.00           C  
ATOM   2884  O   ILE   185      39.485  28.215  40.913  1.00  0.00           O  
ATOM   2885  CB  ILE   185      42.163  30.048  41.228  1.00  0.00           C  
ATOM   2886  CG2 ILE   185      43.663  29.722  41.230  1.00  0.00           C  
ATOM   2887  CG1 ILE   185      41.806  31.543  41.214  1.00  0.00           C  
ATOM   2888  CD1 ILE   185      41.891  32.221  42.591  1.00  0.00           C  
ATOM   2889  H   ILE   185      41.508  30.841  38.635  1.00  0.00           H  
ATOM   2890  HA  ILE   185      41.818  28.295  40.384  1.00  0.00           H  
ATOM   2891  HB  ILE   185      41.896  29.572  42.171  1.00  0.00           H  
ATOM   2892 HG21 ILE   185      43.826  28.698  41.565  1.00  0.00           H  
ATOM   2893 HG22 ILE   185      44.005  29.799  40.198  1.00  0.00           H  
ATOM   2894 HG23 ILE   185      44.244  30.410  41.844  1.00  0.00           H  
ATOM   2895 HG12 ILE   185      42.486  32.099  40.568  1.00  0.00           H  
ATOM   2896 HG13 ILE   185      40.807  31.773  40.842  1.00  0.00           H  
ATOM   2897 HD11 ILE   185      41.315  33.146  42.580  1.00  0.00           H  
ATOM   2898 HD12 ILE   185      41.516  31.589  43.395  1.00  0.00           H  
ATOM   2899 HD13 ILE   185      42.949  32.314  42.837  1.00  0.00           H  
ATOM   2900  N   HIS   186      39.032  30.168  39.945  1.00  0.00           N  
ATOM   2901  CA  HIS   186      37.572  30.028  40.045  1.00  0.00           C  
ATOM   2902  C   HIS   186      36.919  30.807  38.918  1.00  0.00           C  
ATOM   2903  O   HIS   186      37.521  31.704  38.352  1.00  0.00           O  
ATOM   2904  CB  HIS   186      37.170  30.563  41.450  1.00  0.00           C  
ATOM   2905  CG  HIS   186      37.979  30.287  42.713  1.00  0.00           C  
ATOM   2906  ND1 HIS   186      38.850  31.109  43.352  1.00  0.00           N  
ATOM   2907  CE1 HIS   186      39.085  30.545  44.547  1.00  0.00           C  
ATOM   2908  NE2 HIS   186      38.462  29.360  44.683  1.00  0.00           N  
ATOM   2909  CD2 HIS   186      37.789  29.207  43.503  1.00  0.00           C  
ATOM   2910  H   HIS   186      39.372  31.021  39.527  1.00  0.00           H  
ATOM   2911  HA  HIS   186      37.305  28.972  40.029  1.00  0.00           H  
ATOM   2912  HB2 HIS   186      37.215  31.652  41.428  1.00  0.00           H  
ATOM   2913  HB3 HIS   186      36.121  30.394  41.695  1.00  0.00           H  
ATOM   2914  HE1 HIS   186      39.630  31.057  45.327  1.00  0.00           H  
ATOM   2915  HE2 HIS   186      38.528  28.805  45.524  1.00  0.00           H  
ATOM   2916  HD2 HIS   186      37.050  28.457  43.261  1.00  0.00           H  
ATOM   2917  N   GLN   187      35.677  30.461  38.536  1.00  0.00           N  
ATOM   2918  CA  GLN   187      34.867  31.163  37.553  1.00  0.00           C  
ATOM   2919  C   GLN   187      33.975  32.257  38.275  1.00  0.00           C  
ATOM   2920  O   GLN   187      33.504  32.006  39.345  1.00  0.00           O  
ATOM   2921  CB  GLN   187      33.932  30.079  36.837  1.00  0.00           C  
ATOM   2922  CG  GLN   187      33.424  30.572  35.445  1.00  0.00           C  
ATOM   2923  CD  GLN   187      32.700  29.517  34.588  1.00  0.00           C  
ATOM   2924  OE1 GLN   187      32.198  28.477  35.094  1.00  0.00           O  
ATOM   2925  NE2 GLN   187      32.702  29.683  33.268  1.00  0.00           N  
ATOM   2926  H   GLN   187      35.266  29.780  39.158  1.00  0.00           H  
ATOM   2927  HA  GLN   187      35.572  31.556  36.821  1.00  0.00           H  
ATOM   2928  HB2 GLN   187      34.558  29.215  36.617  1.00  0.00           H  
ATOM   2929  HB3 GLN   187      33.092  29.792  37.470  1.00  0.00           H  
ATOM   2930  HG2 GLN   187      32.770  31.430  35.604  1.00  0.00           H  
ATOM   2931  HG3 GLN   187      34.195  31.106  34.889  1.00  0.00           H  
ATOM   2932 HE21 GLN   187      33.114  30.553  32.961  1.00  0.00           H  
ATOM   2933 HE22 GLN   187      32.331  29.027  32.595  1.00  0.00           H  
ATOM   2934  N   VAL   188      33.723  33.399  37.645  1.00  0.00           N  
ATOM   2935  CA  VAL   188      32.643  34.335  37.968  1.00  0.00           C  
ATOM   2936  C   VAL   188      31.367  33.831  37.368  1.00  0.00           C  
ATOM   2937  O   VAL   188      31.046  33.964  36.240  1.00  0.00           O  
ATOM   2938  CB  VAL   188      32.978  35.780  37.551  1.00  0.00           C  
ATOM   2939  CG1 VAL   188      31.849  36.765  37.877  1.00  0.00           C  
ATOM   2940  CG2 VAL   188      34.298  36.284  38.092  1.00  0.00           C  
ATOM   2941  H   VAL   188      34.213  33.560  36.777  1.00  0.00           H  
ATOM   2942  HA  VAL   188      32.734  34.330  39.054  1.00  0.00           H  
ATOM   2943  HB  VAL   188      32.958  35.833  36.463  1.00  0.00           H  
ATOM   2944 HG11 VAL   188      32.024  36.933  38.940  1.00  0.00           H  
ATOM   2945 HG12 VAL   188      32.113  37.741  37.470  1.00  0.00           H  
ATOM   2946 HG13 VAL   188      30.891  36.360  37.551  1.00  0.00           H  
ATOM   2947 HG21 VAL   188      35.133  35.645  37.805  1.00  0.00           H  
ATOM   2948 HG22 VAL   188      34.468  37.230  37.577  1.00  0.00           H  
ATOM   2949 HG23 VAL   188      34.246  36.244  39.180  1.00  0.00           H  
ATOM   2950  N   GLU   189      30.505  33.290  38.265  1.00  0.00           N  
ATOM   2951  CA  GLU   189      29.211  32.736  37.897  1.00  0.00           C  
ATOM   2952  C   GLU   189      28.182  33.729  37.327  1.00  0.00           C  
ATOM   2953  O   GLU   189      27.271  33.295  36.672  1.00  0.00           O  
ATOM   2954  CB  GLU   189      28.615  32.141  39.155  1.00  0.00           C  
ATOM   2955  CG  GLU   189      27.410  31.148  39.045  1.00  0.00           C  
ATOM   2956  CD  GLU   189      27.016  30.426  40.325  1.00  0.00           C  
ATOM   2957  OE1 GLU   189      26.305  29.421  40.252  1.00  0.00           O  
ATOM   2958  OE2 GLU   189      27.539  30.843  41.393  1.00  0.00           O1-
ATOM   2959  H   GLU   189      30.748  33.279  39.245  1.00  0.00           H  
ATOM   2960  HA  GLU   189      29.317  31.818  37.320  1.00  0.00           H  
ATOM   2961  HB2 GLU   189      29.338  31.433  39.561  1.00  0.00           H  
ATOM   2962  HB3 GLU   189      28.317  32.888  39.891  1.00  0.00           H  
ATOM   2963  HG2 GLU   189      26.528  31.724  38.766  1.00  0.00           H  
ATOM   2964  HG3 GLU   189      27.571  30.392  38.277  1.00  0.00           H  
ATOM   2965  N   ALA   190      28.297  35.017  37.630  1.00  0.00           N  
ATOM   2966  CA  ALA   190      27.472  36.023  37.055  1.00  0.00           C  
ATOM   2967  C   ALA   190      27.897  36.390  35.629  1.00  0.00           C  
ATOM   2968  O   ALA   190      27.054  36.567  34.745  1.00  0.00           O  
ATOM   2969  CB  ALA   190      27.436  37.244  37.980  1.00  0.00           C  
ATOM   2970  H   ALA   190      29.028  35.325  38.255  1.00  0.00           H  
ATOM   2971  HA  ALA   190      26.450  35.667  36.929  1.00  0.00           H  
ATOM   2972  HB1 ALA   190      27.092  36.913  38.960  1.00  0.00           H  
ATOM   2973  HB2 ALA   190      28.389  37.772  38.007  1.00  0.00           H  
ATOM   2974  HB3 ALA   190      26.825  38.026  37.529  1.00  0.00           H  
ATOM   2975  N   LYS   191      29.192  36.255  35.353  1.00  0.00           N  
ATOM   2976  CA  LYS   191      29.800  36.333  33.969  1.00  0.00           C  
ATOM   2977  C   LYS   191      30.760  35.169  33.635  1.00  0.00           C  
ATOM   2978  O   LYS   191      31.926  35.273  33.977  1.00  0.00           O  
ATOM   2979  CB  LYS   191      30.512  37.574  33.926  1.00  0.00           C  
ATOM   2980  CG  LYS   191      29.663  38.859  33.877  1.00  0.00           C  
ATOM   2981  CD  LYS   191      30.255  40.191  33.572  1.00  0.00           C  
ATOM   2982  CE  LYS   191      29.361  41.441  33.699  1.00  0.00           C  
ATOM   2983  NZ  LYS   191      28.136  41.232  32.953  1.00  0.00           N1+
ATOM   2984  H   LYS   191      29.738  35.604  35.900  1.00  0.00           H  
ATOM   2985  HA  LYS   191      28.960  36.362  33.274  1.00  0.00           H  
ATOM   2986  HB2 LYS   191      31.235  37.567  34.742  1.00  0.00           H  
ATOM   2987  HB3 LYS   191      31.161  37.528  33.052  1.00  0.00           H  
ATOM   2988  HG2 LYS   191      28.920  38.768  33.085  1.00  0.00           H  
ATOM   2989  HG3 LYS   191      29.291  39.015  34.889  1.00  0.00           H  
ATOM   2990  HD2 LYS   191      31.037  40.380  34.308  1.00  0.00           H  
ATOM   2991  HD3 LYS   191      30.887  40.195  32.685  1.00  0.00           H  
ATOM   2992  HE2 LYS   191      29.090  41.640  34.736  1.00  0.00           H  
ATOM   2993  HE3 LYS   191      29.853  42.337  33.321  1.00  0.00           H  
ATOM   2994  HZ1 LYS   191      28.309  41.011  31.983  1.00  0.00           H  
ATOM   2995  HZ2 LYS   191      27.515  40.534  33.335  1.00  0.00           H  
ATOM   2996  HZ3 LYS   191      27.566  42.063  32.884  1.00  0.00           H  
ATOM   2997  N   PRO   192      30.283  34.084  32.955  1.00  0.00           N  
ATOM   2998  CA  PRO   192      31.087  32.823  32.799  1.00  0.00           C  
ATOM   2999  C   PRO   192      32.468  32.984  32.153  1.00  0.00           C  
ATOM   3000  O   PRO   192      33.386  32.213  32.398  1.00  0.00           O  
ATOM   3001  CD  PRO   192      28.907  33.796  32.542  1.00  0.00           C  
ATOM   3002  CG  PRO   192      28.839  32.282  32.474  1.00  0.00           C  
ATOM   3003  CB  PRO   192      30.217  31.890  31.991  1.00  0.00           C  
ATOM   3004  HD2 PRO   192      28.737  34.308  31.595  1.00  0.00           H  
ATOM   3005  HD3 PRO   192      28.238  34.190  33.308  1.00  0.00           H  
ATOM   3006  HG2 PRO   192      28.134  31.913  31.729  1.00  0.00           H  
ATOM   3007  HG3 PRO   192      28.634  31.867  33.461  1.00  0.00           H  
ATOM   3008  HB2 PRO   192      30.178  32.157  30.935  1.00  0.00           H  
ATOM   3009  HB3 PRO   192      30.421  30.824  32.092  1.00  0.00           H  
ATOM   3010  HA  PRO   192      31.071  32.287  33.748  1.00  0.00           H  
ATOM   3011  N   SER   193      32.726  33.946  31.254  1.00  0.00           N  
ATOM   3012  CA  SER   193      34.051  34.188  30.704  1.00  0.00           C  
ATOM   3013  C   SER   193      35.064  34.815  31.625  1.00  0.00           C  
ATOM   3014  O   SER   193      36.220  34.866  31.190  1.00  0.00           O  
ATOM   3015  CB  SER   193      34.035  34.988  29.354  1.00  0.00           C  
ATOM   3016  OG  SER   193      33.577  36.282  29.559  1.00  0.00           O  
ATOM   3017  H   SER   193      31.975  34.543  30.940  1.00  0.00           H  
ATOM   3018  HA  SER   193      34.562  33.246  30.505  1.00  0.00           H  
ATOM   3019  HB2 SER   193      35.032  34.952  28.917  1.00  0.00           H  
ATOM   3020  HB3 SER   193      33.349  34.527  28.643  1.00  0.00           H  
ATOM   3021  HG  SER   193      34.343  36.822  29.351  1.00  0.00           H  
ATOM   3022  N   VAL   194      34.663  35.352  32.803  1.00  0.00           N  
ATOM   3023  CA  VAL   194      35.436  36.018  33.776  1.00  0.00           C  
ATOM   3024  C   VAL   194      35.922  35.089  34.834  1.00  0.00           C  
ATOM   3025  O   VAL   194      35.096  34.299  35.363  1.00  0.00           O  
ATOM   3026  CB  VAL   194      34.725  37.230  34.372  1.00  0.00           C  
ATOM   3027  CG1 VAL   194      35.717  38.113  35.199  1.00  0.00           C  
ATOM   3028  CG2 VAL   194      34.179  38.197  33.226  1.00  0.00           C  
ATOM   3029  H   VAL   194      33.715  35.210  33.122  1.00  0.00           H  
ATOM   3030  HA  VAL   194      36.345  36.373  33.290  1.00  0.00           H  
ATOM   3031  HB  VAL   194      33.944  37.042  35.109  1.00  0.00           H  
ATOM   3032 HG11 VAL   194      36.248  37.515  35.939  1.00  0.00           H  
ATOM   3033 HG12 VAL   194      36.399  38.570  34.481  1.00  0.00           H  
ATOM   3034 HG13 VAL   194      35.203  38.856  35.808  1.00  0.00           H  
ATOM   3035 HG21 VAL   194      35.005  38.419  32.552  1.00  0.00           H  
ATOM   3036 HG22 VAL   194      33.372  37.717  32.671  1.00  0.00           H  
ATOM   3037 HG23 VAL   194      33.898  39.109  33.751  1.00  0.00           H  
ATOM   3038  N   TYR   195      37.199  35.196  35.165  1.00  0.00           N  
ATOM   3039  CA  TYR   195      37.883  34.186  35.953  1.00  0.00           C  
ATOM   3040  C   TYR   195      38.840  34.821  37.035  1.00  0.00           C  
ATOM   3041  O   TYR   195      39.699  35.672  36.742  1.00  0.00           O  
ATOM   3042  CB  TYR   195      38.659  33.171  35.119  1.00  0.00           C  
ATOM   3043  CG  TYR   195      37.863  32.300  34.167  1.00  0.00           C  
ATOM   3044  CD1 TYR   195      37.837  32.522  32.780  1.00  0.00           C  
ATOM   3045  CE1 TYR   195      37.142  31.680  31.894  1.00  0.00           C  
ATOM   3046  CZ  TYR   195      36.392  30.629  32.394  1.00  0.00           C  
ATOM   3047  OH  TYR   195      35.544  29.944  31.588  1.00  0.00           O  
ATOM   3048  CE2 TYR   195      36.383  30.409  33.786  1.00  0.00           C  
ATOM   3049  CD2 TYR   195      37.187  31.161  34.634  1.00  0.00           C  
ATOM   3050  H   TYR   195      37.864  35.842  34.765  1.00  0.00           H  
ATOM   3051  HA  TYR   195      37.182  33.573  36.520  1.00  0.00           H  
ATOM   3052  HB2 TYR   195      39.421  33.728  34.574  1.00  0.00           H  
ATOM   3053  HB3 TYR   195      39.062  32.458  35.838  1.00  0.00           H  
ATOM   3054  HD1 TYR   195      38.362  33.414  32.475  1.00  0.00           H  
ATOM   3055  HE1 TYR   195      37.301  31.781  30.831  1.00  0.00           H  
ATOM   3056  HH  TYR   195      34.669  30.076  31.961  1.00  0.00           H  
ATOM   3057  HE2 TYR   195      35.869  29.564  34.219  1.00  0.00           H  
ATOM   3058  HD2 TYR   195      37.164  30.883  35.678  1.00  0.00           H  
ATOM   3059  N   PHE   196      38.685  34.259  38.208  1.00  0.00           N  
ATOM   3060  CA  PHE   196      39.610  34.636  39.277  1.00  0.00           C  
ATOM   3061  C   PHE   196      40.951  33.886  38.925  1.00  0.00           C  
ATOM   3062  O   PHE   196      41.011  32.705  38.532  1.00  0.00           O  
ATOM   3063  CB  PHE   196      39.127  34.298  40.628  1.00  0.00           C  
ATOM   3064  CG  PHE   196      37.867  34.938  41.082  1.00  0.00           C  
ATOM   3065  CD1 PHE   196      36.589  34.256  40.931  1.00  0.00           C  
ATOM   3066  CE1 PHE   196      35.390  34.869  41.430  1.00  0.00           C  
ATOM   3067  CZ  PHE   196      35.474  36.117  42.019  1.00  0.00           C  
ATOM   3068  CE2 PHE   196      36.700  36.733  42.241  1.00  0.00           C  
ATOM   3069  CD2 PHE   196      37.884  36.185  41.778  1.00  0.00           C  
ATOM   3070  H   PHE   196      38.076  33.475  38.388  1.00  0.00           H  
ATOM   3071  HA  PHE   196      39.641  35.712  39.102  1.00  0.00           H  
ATOM   3072  HB2 PHE   196      38.994  33.217  40.623  1.00  0.00           H  
ATOM   3073  HB3 PHE   196      39.944  34.528  41.312  1.00  0.00           H  
ATOM   3074  HD1 PHE   196      36.612  33.362  40.325  1.00  0.00           H  
ATOM   3075  HE1 PHE   196      34.491  34.273  41.368  1.00  0.00           H  
ATOM   3076  HZ  PHE   196      34.588  36.436  42.547  1.00  0.00           H  
ATOM   3077  HE2 PHE   196      36.703  37.668  42.783  1.00  0.00           H  
ATOM   3078  HD2 PHE   196      38.789  36.728  42.009  1.00  0.00           H  
ATOM   3079  N   ILE   197      42.059  34.616  38.997  1.00  0.00           N  
ATOM   3080  CA  ILE   197      43.383  34.097  38.497  1.00  0.00           C  
ATOM   3081  C   ILE   197      44.524  34.276  39.568  1.00  0.00           C  
ATOM   3082  O   ILE   197      44.627  35.378  40.131  1.00  0.00           O  
ATOM   3083  CB  ILE   197      43.704  34.557  37.038  1.00  0.00           C  
ATOM   3084  CG2 ILE   197      45.198  34.459  36.599  1.00  0.00           C  
ATOM   3085  CG1 ILE   197      42.786  33.835  35.940  1.00  0.00           C  
ATOM   3086  CD1 ILE   197      42.567  34.497  34.559  1.00  0.00           C  
ATOM   3087  H   ILE   197      41.967  35.604  39.185  1.00  0.00           H  
ATOM   3088  HA  ILE   197      43.318  33.015  38.389  1.00  0.00           H  
ATOM   3089  HB  ILE   197      43.459  35.619  37.068  1.00  0.00           H  
ATOM   3090 HG21 ILE   197      45.580  33.439  36.621  1.00  0.00           H  
ATOM   3091 HG22 ILE   197      45.244  34.980  35.642  1.00  0.00           H  
ATOM   3092 HG23 ILE   197      45.732  35.067  37.330  1.00  0.00           H  
ATOM   3093 HG12 ILE   197      43.218  32.839  35.836  1.00  0.00           H  
ATOM   3094 HG13 ILE   197      41.793  33.757  36.382  1.00  0.00           H  
ATOM   3095 HD11 ILE   197      42.029  33.756  33.969  1.00  0.00           H  
ATOM   3096 HD12 ILE   197      41.968  35.395  34.709  1.00  0.00           H  
ATOM   3097 HD13 ILE   197      43.477  34.723  34.002  1.00  0.00           H  
ATOM   3098  N   LYS   198      45.414  33.264  39.722  1.00  0.00           N  
ATOM   3099  CA  LYS   198      46.634  33.294  40.565  1.00  0.00           C  
ATOM   3100  C   LYS   198      47.910  33.199  39.693  1.00  0.00           C  
ATOM   3101  O   LYS   198      48.161  32.173  39.081  1.00  0.00           O  
ATOM   3102  CB  LYS   198      46.563  32.029  41.460  1.00  0.00           C  
ATOM   3103  CG  LYS   198      47.793  31.747  42.388  1.00  0.00           C  
ATOM   3104  CD  LYS   198      47.873  32.808  43.597  1.00  0.00           C  
ATOM   3105  CE  LYS   198      49.103  32.635  44.480  1.00  0.00           C  
ATOM   3106  NZ  LYS   198      50.392  32.578  43.815  1.00  0.00           N1+
ATOM   3107  H   LYS   198      45.192  32.432  39.194  1.00  0.00           H  
ATOM   3108  HA  LYS   198      46.663  34.202  41.167  1.00  0.00           H  
ATOM   3109  HB2 LYS   198      45.736  32.105  42.167  1.00  0.00           H  
ATOM   3110  HB3 LYS   198      46.340  31.120  40.903  1.00  0.00           H  
ATOM   3111  HG2 LYS   198      47.870  30.739  42.797  1.00  0.00           H  
ATOM   3112  HG3 LYS   198      48.674  31.919  41.770  1.00  0.00           H  
ATOM   3113  HD2 LYS   198      47.761  33.822  43.211  1.00  0.00           H  
ATOM   3114  HD3 LYS   198      47.033  32.581  44.254  1.00  0.00           H  
ATOM   3115  HE2 LYS   198      49.113  33.401  45.255  1.00  0.00           H  
ATOM   3116  HE3 LYS   198      48.962  31.710  45.040  1.00  0.00           H  
ATOM   3117  HZ1 LYS   198      50.557  33.473  43.377  1.00  0.00           H  
ATOM   3118  HZ2 LYS   198      51.127  32.415  44.489  1.00  0.00           H  
ATOM   3119  HZ3 LYS   198      50.422  31.796  43.175  1.00  0.00           H  
ATOM   3120  N   PHE   199      48.687  34.283  39.682  1.00  0.00           N  
ATOM   3121  CA  PHE   199      50.065  34.339  39.090  1.00  0.00           C  
ATOM   3122  C   PHE   199      51.132  33.688  40.067  1.00  0.00           C  
ATOM   3123  O   PHE   199      51.005  33.807  41.294  1.00  0.00           O  
ATOM   3124  CB  PHE   199      50.368  35.755  38.650  1.00  0.00           C  
ATOM   3125  CG  PHE   199      49.389  36.445  37.745  1.00  0.00           C  
ATOM   3126  CD1 PHE   199      48.938  35.704  36.618  1.00  0.00           C  
ATOM   3127  CE1 PHE   199      48.128  36.356  35.686  1.00  0.00           C  
ATOM   3128  CZ  PHE   199      47.855  37.757  35.828  1.00  0.00           C  
ATOM   3129  CE2 PHE   199      48.272  38.478  37.018  1.00  0.00           C  
ATOM   3130  CD2 PHE   199      49.004  37.766  37.996  1.00  0.00           C  
ATOM   3131  H   PHE   199      48.396  35.167  40.075  1.00  0.00           H  
ATOM   3132  HA  PHE   199      49.989  33.692  38.216  1.00  0.00           H  
ATOM   3133  HB2 PHE   199      50.660  36.360  39.508  1.00  0.00           H  
ATOM   3134  HB3 PHE   199      51.241  35.553  38.028  1.00  0.00           H  
ATOM   3135  HD1 PHE   199      49.369  34.753  36.341  1.00  0.00           H  
ATOM   3136  HE1 PHE   199      47.667  35.906  34.819  1.00  0.00           H  
ATOM   3137  HZ  PHE   199      47.185  38.149  35.078  1.00  0.00           H  
ATOM   3138  HE2 PHE   199      47.972  39.495  37.228  1.00  0.00           H  
ATOM   3139  HD2 PHE   199      49.171  38.313  38.912  1.00  0.00           H  
ATOM   3140  N   ASP   200      51.988  32.880  39.447  1.00  0.00           N  
ATOM   3141  CA  ASP   200      52.985  32.084  40.204  1.00  0.00           C  
ATOM   3142  C   ASP   200      53.946  32.943  41.105  1.00  0.00           C  
ATOM   3143  O   ASP   200      54.687  32.468  41.932  1.00  0.00           O  
ATOM   3144  CB  ASP   200      53.823  31.233  39.187  1.00  0.00           C  
ATOM   3145  CG  ASP   200      53.080  30.061  38.539  1.00  0.00           C  
ATOM   3146  OD1 ASP   200      53.483  29.536  37.522  1.00  0.00           O  
ATOM   3147  OD2 ASP   200      52.050  29.619  39.131  1.00  0.00           O1-
ATOM   3148  H   ASP   200      51.880  32.663  38.467  1.00  0.00           H  
ATOM   3149  HA  ASP   200      52.576  31.400  40.947  1.00  0.00           H  
ATOM   3150  HB2 ASP   200      54.227  31.816  38.359  1.00  0.00           H  
ATOM   3151  HB3 ASP   200      54.742  30.871  39.646  1.00  0.00           H  
ATOM   3152  N   ASP   201      53.992  34.244  40.816  1.00  0.00           N  
ATOM   3153  CA  ASP   201      54.867  35.262  41.447  1.00  0.00           C  
ATOM   3154  C   ASP   201      54.107  36.284  42.289  1.00  0.00           C  
ATOM   3155  O   ASP   201      54.552  37.416  42.560  1.00  0.00           O  
ATOM   3156  CB  ASP   201      55.615  35.938  40.272  1.00  0.00           C  
ATOM   3157  CG  ASP   201      54.697  36.558  39.219  1.00  0.00           C  
ATOM   3158  OD1 ASP   201      53.491  36.252  39.134  1.00  0.00           O  
ATOM   3159  OD2 ASP   201      55.219  37.288  38.358  1.00  0.00           O1-
ATOM   3160  H   ASP   201      53.319  34.570  40.137  1.00  0.00           H  
ATOM   3161  HA  ASP   201      55.620  34.788  42.076  1.00  0.00           H  
ATOM   3162  HB2 ASP   201      56.224  36.763  40.643  1.00  0.00           H  
ATOM   3163  HB3 ASP   201      56.272  35.161  39.881  1.00  0.00           H  
ATOM   3164  N   ASP   202      52.816  35.917  42.525  1.00  0.00           N  
ATOM   3165  CA  ASP   202      51.974  36.847  43.259  1.00  0.00           C  
ATOM   3166  C   ASP   202      50.886  36.254  44.080  1.00  0.00           C  
ATOM   3167  O   ASP   202      50.085  35.526  43.528  1.00  0.00           O  
ATOM   3168  CB  ASP   202      51.535  37.958  42.244  1.00  0.00           C  
ATOM   3169  CG  ASP   202      51.183  39.260  43.116  1.00  0.00           C  
ATOM   3170  OD1 ASP   202      51.251  39.292  44.391  1.00  0.00           O  
ATOM   3171  OD2 ASP   202      50.861  40.315  42.533  1.00  0.00           O1-
ATOM   3172  H   ASP   202      52.430  35.048  42.185  1.00  0.00           H  
ATOM   3173  HA  ASP   202      52.611  37.287  44.026  1.00  0.00           H  
ATOM   3174  HB2 ASP   202      52.354  38.153  41.553  1.00  0.00           H  
ATOM   3175  HB3 ASP   202      50.763  37.660  41.534  1.00  0.00           H  
ATOM   3176  N   PHE   203      50.872  36.595  45.355  1.00  0.00           N  
ATOM   3177  CA  PHE   203      49.801  36.246  46.285  1.00  0.00           C  
ATOM   3178  C   PHE   203      48.573  37.217  46.147  1.00  0.00           C  
ATOM   3179  O   PHE   203      47.486  36.901  46.597  1.00  0.00           O  
ATOM   3180  CB  PHE   203      50.412  36.256  47.664  1.00  0.00           C  
ATOM   3181  CG  PHE   203      50.933  37.587  48.115  1.00  0.00           C  
ATOM   3182  CD1 PHE   203      50.080  38.610  48.526  1.00  0.00           C  
ATOM   3183  CE1 PHE   203      50.560  39.789  49.012  1.00  0.00           C  
ATOM   3184  CZ  PHE   203      51.937  40.021  49.101  1.00  0.00           C  
ATOM   3185  CE2 PHE   203      52.829  39.021  48.709  1.00  0.00           C  
ATOM   3186  CD2 PHE   203      52.284  37.747  48.331  1.00  0.00           C  
ATOM   3187  H   PHE   203      51.631  37.216  45.597  1.00  0.00           H  
ATOM   3188  HA  PHE   203      49.510  35.221  46.053  1.00  0.00           H  
ATOM   3189  HB2 PHE   203      49.693  35.914  48.409  1.00  0.00           H  
ATOM   3190  HB3 PHE   203      51.224  35.539  47.545  1.00  0.00           H  
ATOM   3191  HD1 PHE   203      49.018  38.468  48.386  1.00  0.00           H  
ATOM   3192  HE1 PHE   203      49.894  40.530  49.426  1.00  0.00           H  
ATOM   3193  HZ  PHE   203      52.306  40.958  49.493  1.00  0.00           H  
ATOM   3194  HE2 PHE   203      53.893  39.054  48.895  1.00  0.00           H  
ATOM   3195  HD2 PHE   203      52.873  36.902  48.004  1.00  0.00           H  
ATOM   3196  N   HIS   204      48.599  38.383  45.553  1.00  0.00           N  
ATOM   3197  CA  HIS   204      47.390  39.209  45.284  1.00  0.00           C  
ATOM   3198  C   HIS   204      46.586  38.409  44.274  1.00  0.00           C  
ATOM   3199  O   HIS   204      47.138  38.010  43.267  1.00  0.00           O  
ATOM   3200  CB  HIS   204      47.880  40.559  44.774  1.00  0.00           C  
ATOM   3201  CG  HIS   204      48.563  41.319  45.803  1.00  0.00           C  
ATOM   3202  ND1 HIS   204      49.928  41.208  46.050  1.00  0.00           N1+
ATOM   3203  CE1 HIS   204      50.268  42.314  46.812  1.00  0.00           C  
ATOM   3204  NE2 HIS   204      49.228  43.085  47.043  1.00  0.00           N  
ATOM   3205  CD2 HIS   204      48.205  42.514  46.324  1.00  0.00           C  
ATOM   3206  H   HIS   204      49.481  38.505  45.076  1.00  0.00           H  
ATOM   3207  HA  HIS   204      46.877  39.354  46.235  1.00  0.00           H  
ATOM   3208  HB2 HIS   204      48.595  40.509  43.952  1.00  0.00           H  
ATOM   3209  HB3 HIS   204      46.992  41.111  44.466  1.00  0.00           H  
ATOM   3210  HD1 HIS   204      50.500  40.529  45.570  1.00  0.00           H  
ATOM   3211  HE1 HIS   204      51.284  42.438  47.155  1.00  0.00           H  
ATOM   3212  HE2 HIS   204      49.226  43.945  47.573  1.00  0.00           H  
ATOM   3213  HD2 HIS   204      47.266  43.023  46.163  1.00  0.00           H  
ATOM   3214  N   ILE   205      45.268  38.118  44.575  1.00  0.00           N  
ATOM   3215  CA  ILE   205      44.305  37.484  43.603  1.00  0.00           C  
ATOM   3216  C   ILE   205      43.816  38.562  42.707  1.00  0.00           C  
ATOM   3217  O   ILE   205      43.617  39.717  43.067  1.00  0.00           O  
ATOM   3218  CB  ILE   205      43.207  36.718  44.293  1.00  0.00           C  
ATOM   3219  CG2 ILE   205      42.191  36.225  43.218  1.00  0.00           C  
ATOM   3220  CG1 ILE   205      43.713  35.632  45.231  1.00  0.00           C  
ATOM   3221  CD1 ILE   205      44.494  34.504  44.563  1.00  0.00           C  
ATOM   3222  H   ILE   205      44.952  38.420  45.486  1.00  0.00           H  
ATOM   3223  HA  ILE   205      44.858  36.709  43.072  1.00  0.00           H  
ATOM   3224  HB  ILE   205      42.643  37.485  44.823  1.00  0.00           H  
ATOM   3225 HG21 ILE   205      42.691  35.694  42.408  1.00  0.00           H  
ATOM   3226 HG22 ILE   205      41.481  35.501  43.618  1.00  0.00           H  
ATOM   3227 HG23 ILE   205      41.621  37.037  42.767  1.00  0.00           H  
ATOM   3228 HG12 ILE   205      44.384  36.058  45.977  1.00  0.00           H  
ATOM   3229 HG13 ILE   205      42.904  35.063  45.690  1.00  0.00           H  
ATOM   3230 HD11 ILE   205      45.374  34.853  44.023  1.00  0.00           H  
ATOM   3231 HD12 ILE   205      44.711  33.704  45.271  1.00  0.00           H  
ATOM   3232 HD13 ILE   205      43.880  34.165  43.729  1.00  0.00           H  
ATOM   3233  N   TYR   206      43.624  38.323  41.428  1.00  0.00           N  
ATOM   3234  CA  TYR   206      43.208  39.142  40.374  1.00  0.00           C  
ATOM   3235  C   TYR   206      41.990  38.535  39.725  1.00  0.00           C  
ATOM   3236  O   TYR   206      41.638  37.437  40.086  1.00  0.00           O  
ATOM   3237  CB  TYR   206      44.382  39.162  39.321  1.00  0.00           C  
ATOM   3238  CG  TYR   206      45.605  39.822  39.963  1.00  0.00           C  
ATOM   3239  CD1 TYR   206      46.647  39.087  40.530  1.00  0.00           C  
ATOM   3240  CE1 TYR   206      47.819  39.688  40.917  1.00  0.00           C  
ATOM   3241  CZ  TYR   206      47.990  41.121  40.722  1.00  0.00           C  
ATOM   3242  OH  TYR   206      49.045  41.809  41.320  1.00  0.00           O  
ATOM   3243  CE2 TYR   206      46.985  41.839  40.060  1.00  0.00           C  
ATOM   3244  CD2 TYR   206      45.767  41.206  39.770  1.00  0.00           C  
ATOM   3245  H   TYR   206      44.005  37.443  41.113  1.00  0.00           H  
ATOM   3246  HA  TYR   206      42.993  40.128  40.785  1.00  0.00           H  
ATOM   3247  HB2 TYR   206      44.547  38.198  38.839  1.00  0.00           H  
ATOM   3248  HB3 TYR   206      43.973  39.748  38.498  1.00  0.00           H  
ATOM   3249  HD1 TYR   206      46.619  38.009  40.481  1.00  0.00           H  
ATOM   3250  HE1 TYR   206      48.566  39.079  41.403  1.00  0.00           H  
ATOM   3251  HH  TYR   206      49.531  41.111  41.766  1.00  0.00           H  
ATOM   3252  HE2 TYR   206      47.189  42.897  39.984  1.00  0.00           H  
ATOM   3253  HD2 TYR   206      44.966  41.766  39.310  1.00  0.00           H  
ATOM   3254  N   VAL   207      41.324  39.247  38.791  1.00  0.00           N  
ATOM   3255  CA  VAL   207      40.183  38.858  37.977  1.00  0.00           C  
ATOM   3256  C   VAL   207      40.313  39.375  36.538  1.00  0.00           C  
ATOM   3257  O   VAL   207      40.595  40.546  36.362  1.00  0.00           O  
ATOM   3258  CB  VAL   207      38.998  39.583  38.768  1.00  0.00           C  
ATOM   3259  CG1 VAL   207      37.633  39.409  38.029  1.00  0.00           C  
ATOM   3260  CG2 VAL   207      38.793  39.102  40.203  1.00  0.00           C  
ATOM   3261  H   VAL   207      41.582  40.223  38.749  1.00  0.00           H  
ATOM   3262  HA  VAL   207      40.015  37.790  37.840  1.00  0.00           H  
ATOM   3263  HB  VAL   207      39.176  40.657  38.816  1.00  0.00           H  
ATOM   3264 HG11 VAL   207      37.366  38.355  37.955  1.00  0.00           H  
ATOM   3265 HG12 VAL   207      36.821  39.912  38.555  1.00  0.00           H  
ATOM   3266 HG13 VAL   207      37.694  39.845  37.032  1.00  0.00           H  
ATOM   3267 HG21 VAL   207      39.583  39.616  40.750  1.00  0.00           H  
ATOM   3268 HG22 VAL   207      37.770  39.341  40.496  1.00  0.00           H  
ATOM   3269 HG23 VAL   207      38.943  38.023  40.249  1.00  0.00           H  
ATOM   3270  N   TYR   208      40.226  38.535  35.500  1.00  0.00           N  
ATOM   3271  CA  TYR   208      40.313  38.865  34.066  1.00  0.00           C  
ATOM   3272  C   TYR   208      39.287  38.138  33.249  1.00  0.00           C  
ATOM   3273  O   TYR   208      38.938  36.980  33.549  1.00  0.00           O  
ATOM   3274  CB  TYR   208      41.709  38.656  33.540  1.00  0.00           C  
ATOM   3275  CG  TYR   208      42.856  39.254  34.252  1.00  0.00           C  
ATOM   3276  CD1 TYR   208      43.573  38.447  35.196  1.00  0.00           C  
ATOM   3277  CE1 TYR   208      44.757  38.978  35.787  1.00  0.00           C  
ATOM   3278  CZ  TYR   208      45.033  40.350  35.609  1.00  0.00           C  
ATOM   3279  OH  TYR   208      46.063  40.934  36.255  1.00  0.00           O  
ATOM   3280  CE2 TYR   208      44.252  41.150  34.732  1.00  0.00           C  
ATOM   3281  CD2 TYR   208      43.107  40.622  34.098  1.00  0.00           C  
ATOM   3282  H   TYR   208      39.908  37.595  35.691  1.00  0.00           H  
ATOM   3283  HA  TYR   208      40.142  39.941  34.013  1.00  0.00           H  
ATOM   3284  HB2 TYR   208      41.943  37.609  33.350  1.00  0.00           H  
ATOM   3285  HB3 TYR   208      41.721  39.001  32.505  1.00  0.00           H  
ATOM   3286  HD1 TYR   208      43.268  37.421  35.343  1.00  0.00           H  
ATOM   3287  HE1 TYR   208      45.392  38.453  36.484  1.00  0.00           H  
ATOM   3288  HH  TYR   208      45.975  41.889  36.211  1.00  0.00           H  
ATOM   3289  HE2 TYR   208      44.567  42.153  34.488  1.00  0.00           H  
ATOM   3290  HD2 TYR   208      42.400  41.228  33.552  1.00  0.00           H  
ATOM   3291  N   ASP   209      38.668  38.727  32.184  1.00  0.00           N  
ATOM   3292  CA  ASP   209      37.929  38.008  31.095  1.00  0.00           C  
ATOM   3293  C   ASP   209      38.870  37.246  30.185  1.00  0.00           C  
ATOM   3294  O   ASP   209      39.735  37.918  29.618  1.00  0.00           O  
ATOM   3295  CB  ASP   209      37.102  39.117  30.325  1.00  0.00           C  
ATOM   3296  CG  ASP   209      36.017  38.611  29.407  1.00  0.00           C  
ATOM   3297  OD1 ASP   209      35.241  39.439  28.779  1.00  0.00           O  
ATOM   3298  OD2 ASP   209      35.922  37.379  29.154  1.00  0.00           O1-
ATOM   3299  H   ASP   209      38.859  39.706  32.027  1.00  0.00           H  
ATOM   3300  HA  ASP   209      37.197  37.315  31.510  1.00  0.00           H  
ATOM   3301  HB2 ASP   209      36.669  39.799  31.058  1.00  0.00           H  
ATOM   3302  HB3 ASP   209      37.847  39.689  29.772  1.00  0.00           H  
ATOM   3303  N   LEU   210      38.606  35.964  29.862  1.00  0.00           N  
ATOM   3304  CA  LEU   210      39.422  35.221  28.870  1.00  0.00           C  
ATOM   3305  C   LEU   210      38.783  34.943  27.527  1.00  0.00           C  
ATOM   3306  O   LEU   210      39.579  34.799  26.508  1.00  0.00           O  
ATOM   3307  CB  LEU   210      39.990  33.864  29.424  1.00  0.00           C  
ATOM   3308  CG  LEU   210      41.042  33.964  30.510  1.00  0.00           C  
ATOM   3309  CD1 LEU   210      41.400  32.634  31.139  1.00  0.00           C  
ATOM   3310  CD2 LEU   210      42.322  34.599  29.994  1.00  0.00           C  
ATOM   3311  H   LEU   210      37.817  35.536  30.326  1.00  0.00           H  
ATOM   3312  HA  LEU   210      40.204  35.901  28.534  1.00  0.00           H  
ATOM   3313  HB2 LEU   210      39.158  33.337  29.891  1.00  0.00           H  
ATOM   3314  HB3 LEU   210      40.456  33.324  28.599  1.00  0.00           H  
ATOM   3315  HG  LEU   210      40.755  34.549  31.384  1.00  0.00           H  
ATOM   3316 HD11 LEU   210      41.983  32.043  30.432  1.00  0.00           H  
ATOM   3317 HD12 LEU   210      41.928  32.772  32.082  1.00  0.00           H  
ATOM   3318 HD13 LEU   210      40.587  32.024  31.531  1.00  0.00           H  
ATOM   3319 HD21 LEU   210      42.755  33.965  29.220  1.00  0.00           H  
ATOM   3320 HD22 LEU   210      42.015  35.604  29.708  1.00  0.00           H  
ATOM   3321 HD23 LEU   210      43.098  34.703  30.752  1.00  0.00           H  
ATOM   3322  N   VAL   211      37.504  34.776  27.371  1.00  0.00           N  
ATOM   3323  CA  VAL   211      36.795  34.220  26.217  1.00  0.00           C  
ATOM   3324  C   VAL   211      35.413  34.862  25.946  1.00  0.00           C  
ATOM   3325  O   VAL   211      34.937  35.771  26.610  1.00  0.00           O  
ATOM   3326  CB  VAL   211      36.767  32.686  26.183  1.00  0.00           C  
ATOM   3327  CG1 VAL   211      38.185  32.082  26.094  1.00  0.00           C  
ATOM   3328  CG2 VAL   211      36.115  32.122  27.426  1.00  0.00           C  
ATOM   3329  H   VAL   211      36.971  34.846  28.226  1.00  0.00           H  
ATOM   3330  HA  VAL   211      37.379  34.511  25.343  1.00  0.00           H  
ATOM   3331  HB  VAL   211      36.128  32.297  25.390  1.00  0.00           H  
ATOM   3332 HG11 VAL   211      38.868  32.497  26.836  1.00  0.00           H  
ATOM   3333 HG12 VAL   211      38.116  31.009  26.274  1.00  0.00           H  
ATOM   3334 HG13 VAL   211      38.671  32.321  25.148  1.00  0.00           H  
ATOM   3335 HG21 VAL   211      36.734  32.407  28.277  1.00  0.00           H  
ATOM   3336 HG22 VAL   211      35.067  32.413  27.493  1.00  0.00           H  
ATOM   3337 HG23 VAL   211      36.152  31.041  27.290  1.00  0.00           H  
ATOM   3338  N   LYS   212      34.833  34.388  24.894  1.00  0.00           N  
ATOM   3339  CA  LYS   212      33.533  34.784  24.378  1.00  0.00           C  
ATOM   3340  C   LYS   212      32.345  34.498  25.381  1.00  0.00           C  
ATOM   3341  O   LYS   212      32.203  33.444  26.022  1.00  0.00           O  
ATOM   3342  CB  LYS   212      33.348  34.276  22.906  1.00  0.00           C  
ATOM   3343  CG  LYS   212      33.224  32.752  22.840  1.00  0.00           C  
ATOM   3344  CD  LYS   212      33.254  32.275  21.324  1.00  0.00           C  
ATOM   3345  CE  LYS   212      32.878  30.812  21.153  1.00  0.00           C  
ATOM   3346  NZ  LYS   212      33.253  30.284  19.880  1.00  0.00           N1+
ATOM   3347  H   LYS   212      35.240  33.594  24.422  1.00  0.00           H  
ATOM   3348  HA  LYS   212      33.530  35.865  24.241  1.00  0.00           H  
ATOM   3349  HB2 LYS   212      32.407  34.764  22.651  1.00  0.00           H  
ATOM   3350  HB3 LYS   212      34.149  34.622  22.254  1.00  0.00           H  
ATOM   3351  HG2 LYS   212      33.976  32.223  23.426  1.00  0.00           H  
ATOM   3352  HG3 LYS   212      32.245  32.539  23.269  1.00  0.00           H  
ATOM   3353  HD2 LYS   212      32.513  32.907  20.835  1.00  0.00           H  
ATOM   3354  HD3 LYS   212      34.219  32.518  20.880  1.00  0.00           H  
ATOM   3355  HE2 LYS   212      33.387  30.270  21.949  1.00  0.00           H  
ATOM   3356  HE3 LYS   212      31.790  30.743  21.145  1.00  0.00           H  
ATOM   3357  HZ1 LYS   212      32.611  30.415  19.111  1.00  0.00           H  
ATOM   3358  HZ2 LYS   212      34.212  30.574  19.753  1.00  0.00           H  
ATOM   3359  HZ3 LYS   212      33.312  29.276  19.862  1.00  0.00           H  
ATOM   3360  N   NME   213      31.330  35.415  25.336  1.00  0.00           N  
ATOM   3361  C   NME   213      30.067  35.229  26.033  1.00  0.00           C  
ATOM   3362  H   NME   213      31.429  36.302  24.862  1.00  0.00           H  
ATOM   3363  H1  NME   213      29.531  36.169  25.913  1.00  0.00           H  
ATOM   3364  H2  NME   213      29.405  34.455  25.645  1.00  0.00           H  
ATOM   3365  H3  NME   213      30.239  34.898  27.057  1.00  0.00           H  
TER    3366      NME   213
HETATM 3367  N1  UNK   900      39.758  51.756  46.631  1.00  0.00           N1+
HETATM 3368  N2  UNK   900      32.144  53.407  52.985  1.00  0.00           N  
HETATM 3369  C1  UNK   900      35.613  53.345  51.912  1.00  0.00           C  
HETATM 3370  C2  UNK   900      34.899  52.704  50.916  1.00  0.00           C  
HETATM 3371  C3  UNK   900      35.491  52.310  49.716  1.00  0.00           C  
HETATM 3372  C4  UNK   900      36.864  52.608  49.508  1.00  0.00           C  
HETATM 3373  C5  UNK   900      36.695  52.183  47.151  1.00  0.00           C  
HETATM 3374  C6  UNK   900      38.669  51.504  45.661  1.00  0.00           C  
HETATM 3375  C7  UNK   900      41.962  51.290  47.377  1.00  0.00           C  
HETATM 3376  C8  UNK   900      33.354  53.241  52.445  1.00  0.00           C  
HETATM 3377  C9  UNK   900      34.601  55.152  53.568  1.00  0.00           C  
HETATM 3378  C10 UNK   900      34.666  53.717  53.022  1.00  0.00           C  
HETATM 3379  C11 UNK   900      34.887  53.227  54.459  1.00  0.00           C  
HETATM 3380  C12 UNK   900      35.315  54.651  54.829  1.00  0.00           C  
HETATM 3381  C13 UNK   900      36.988  53.598  51.767  1.00  0.00           C  
HETATM 3382  N3  UNK   900      33.520  52.610  51.271  1.00  0.00           N1+
HETATM 3383  C14 UNK   900      37.621  53.221  50.546  1.00  0.00           C  
HETATM 3384  O1  UNK   900      38.953  53.455  50.273  1.00  0.00           O  
HETATM 3385  C15 UNK   900      39.721  54.164  51.234  1.00  0.00           C  
HETATM 3386  O2  UNK   900      37.507  52.369  48.309  1.00  0.00           O  
HETATM 3387  C16 UNK   900      37.493  52.468  45.870  1.00  0.00           C  
HETATM 3388  C17 UNK   900      40.720  50.647  46.769  1.00  0.00           C  
HETATM 3389  C18 UNK   900      41.998  52.668  46.719  1.00  0.00           C  
HETATM 3390  C19 UNK   900      40.532  53.003  46.415  1.00  0.00           C  
HETATM 3391  H1  UNK   900      31.322  53.116  52.407  1.00  0.00           H  
HETATM 3392  H2  UNK   900      34.876  51.825  48.984  1.00  0.00           H  
HETATM 3393  H3  UNK   900      36.319  51.160  47.140  1.00  0.00           H  
HETATM 3394  H4  UNK   900      35.838  52.860  47.161  1.00  0.00           H  
HETATM 3395  H5  UNK   900      39.038  51.576  44.636  1.00  0.00           H  
HETATM 3396  H6  UNK   900      38.320  50.480  45.791  1.00  0.00           H  
HETATM 3397  H7  UNK   900      41.836  51.392  48.456  1.00  0.00           H  
HETATM 3398  H8  UNK   900      42.868  50.708  47.198  1.00  0.00           H  
HETATM 3399  H9  UNK   900      35.160  55.888  52.991  1.00  0.00           H  
HETATM 3400  H10 UNK   900      33.589  55.499  53.780  1.00  0.00           H  
HETATM 3401  H11 UNK   900      33.966  52.930  54.963  1.00  0.00           H  
HETATM 3402  H12 UNK   900      35.666  52.473  54.569  1.00  0.00           H  
HETATM 3403  H13 UNK   900      36.396  54.791  54.785  1.00  0.00           H  
HETATM 3404  H14 UNK   900      34.899  55.022  55.765  1.00  0.00           H  
HETATM 3405  H15 UNK   900      37.518  54.095  52.565  1.00  0.00           H  
HETATM 3406  H16 UNK   900      32.763  52.203  50.710  1.00  0.00           H  
HETATM 3407  H17 UNK   900      40.735  54.298  50.857  1.00  0.00           H  
HETATM 3408  H18 UNK   900      39.789  53.614  52.173  1.00  0.00           H  
HETATM 3409  H19 UNK   900      39.307  55.156  51.422  1.00  0.00           H  
HETATM 3410  H20 UNK   900      36.813  52.367  45.022  1.00  0.00           H  
HETATM 3411  H21 UNK   900      37.832  53.505  45.854  1.00  0.00           H  
HETATM 3412  H22 UNK   900      40.319  49.839  47.383  1.00  0.00           H  
HETATM 3413  H23 UNK   900      40.961  50.239  45.786  1.00  0.00           H  
HETATM 3414  H24 UNK   900      42.477  53.419  47.346  1.00  0.00           H  
HETATM 3415  H25 UNK   900      42.560  52.611  45.787  1.00  0.00           H  
HETATM 3416  H26 UNK   900      40.435  53.373  45.392  1.00  0.00           H  
HETATM 3417  H27 UNK   900      40.156  53.780  47.081  1.00  0.00           H  
HETATM 3418  H28 UNK   900      32.001  53.852  53.878  1.00  0.00           H  
HETATM 3419  H29 UNK   900      39.317  51.853  47.538  1.00  0.00           H  
CONECT 3361 3363 3364 3365
CONECT 3363 3361
CONECT 3364 3361
CONECT 3365 3361
CONECT 3367 3374 3388 3390 3419
CONECT 3368 3376 3391 3418
CONECT 3369 3370 3378 3381
CONECT 3369 3381
CONECT 3370 3369 3371 3382
CONECT 3370 3371
CONECT 3371 3370 3372 3392
CONECT 3371 3370
CONECT 3372 3371 3383 3386
CONECT 3372 3383
CONECT 3373 3386 3387 3393 3394
CONECT 3374 3367 3387 3395 3396
CONECT 3375 3388 3389 3397 3398
CONECT 3376 3368 3378 3382
CONECT 3376 3382
CONECT 3377 3378 3380 3399 3400
CONECT 3378 3369 3376 3377 3379
CONECT 3379 3378 3380 3401 3402
CONECT 3380 3377 3379 3403 3404
CONECT 3381 3369 3383 3405
CONECT 3381 3369
CONECT 3382 3370 3376 3406
CONECT 3382 3376
CONECT 3383 3372 3381 3384
CONECT 3383 3372
CONECT 3384 3383 3385
CONECT 3385 3384 3407 3408 3409
CONECT 3386 3372 3373
CONECT 3387 3373 3374 3410 3411
CONECT 3388 3367 3375 3412 3413
CONECT 3389 3375 3390 3414 3415
CONECT 3390 3367 3389 3416 3417
CONECT 3391 3368
CONECT 3392 3371
CONECT 3393 3373
CONECT 3394 3373
CONECT 3395 3374
CONECT 3396 3374
CONECT 3397 3375
CONECT 3398 3375
CONECT 3399 3377
CONECT 3400 3377
CONECT 3401 3379
CONECT 3402 3379
CONECT 3403 3380
CONECT 3404 3380
CONECT 3405 3381
CONECT 3406 3382
CONECT 3407 3385
CONECT 3408 3385
CONECT 3409 3385
CONECT 3410 3387
CONECT 3411 3387
CONECT 3412 3388
CONECT 3413 3388
CONECT 3414 3389
CONECT 3415 3389
CONECT 3416 3390
CONECT 3417 3390
CONECT 3418 3368
CONECT 3419 3367
END   
