# Supplementary material for: Exploring Aromatic Cage Flexibility Using Cosolvent Molecular Dynamics Simulations—An In-Silico Case Study of Tudor Domains
Source: J Chem Inf Model. 2024 May 21;64(11):4553–69. doi: 10.1021/acs.jcim.4c00298 (PMC11167732; doi:10.1021/acs.jcim.4c00298)
Supplement: Supplementary file 2 — ci4c00298_si_002.zip [file ci4c00298_si_002.zip › SPIN1/docking_domain2/TEA_cluster3_A366.pdb]

TITLE     rep04.c3 A366
REMARK   4      COMPLIES WITH FORMAT V. 3.0, 1-DEC-2006
REMARK 888
REMARK 888 WRITTEN BY MAESTRO (A PRODUCT OF SCHRODINGER, LLC)
CRYST1   83.518   83.518   83.518 109.47 109.47 109.47 P 1           1
ATOM      1  CH3 ACE     1      39.629  18.629  55.654  1.00  0.00           C  
ATOM      2  C   ACE     1      40.229  18.560  57.023  1.00  0.00           C  
ATOM      3  O   ACE     1      40.023  19.518  57.752  1.00  0.00           O  
ATOM      4  H1  ACE     1      38.744  19.265  55.668  1.00  0.00           H  
ATOM      5  H2  ACE     1      40.428  18.876  54.955  1.00  0.00           H  
ATOM      6  H3  ACE     1      39.392  17.592  55.415  1.00  0.00           H  
ATOM      7  N   ARG     2      41.124  17.537  57.344  1.00  0.00           N  
ATOM      8  CA  ARG     2      41.771  17.346  58.612  1.00  0.00           C  
ATOM      9  C   ARG     2      42.550  18.572  59.078  1.00  0.00           C  
ATOM     10  O   ARG     2      42.486  18.736  60.328  1.00  0.00           O  
ATOM     11  CB  ARG     2      42.652  16.099  58.601  1.00  0.00           C  
ATOM     12  CG  ARG     2      41.934  14.762  58.885  1.00  0.00           C  
ATOM     13  CD  ARG     2      41.184  14.004  57.764  1.00  0.00           C  
ATOM     14  NE  ARG     2      41.989  13.336  56.749  1.00  0.00           N  
ATOM     15  CZ  ARG     2      42.455  12.113  56.789  1.00  0.00           C  
ATOM     16  NH1 ARG     2      42.473  11.379  57.853  1.00  0.00           N  
ATOM     17  NH2 ARG     2      43.009  11.672  55.692  1.00  0.00           N1+
ATOM     18  H   ARG     2      41.368  16.905  56.595  1.00  0.00           H  
ATOM     19  HA  ARG     2      40.948  17.241  59.321  1.00  0.00           H  
ATOM     20  HB2 ARG     2      43.319  16.006  57.744  1.00  0.00           H  
ATOM     21  HB3 ARG     2      43.349  16.259  59.423  1.00  0.00           H  
ATOM     22  HG2 ARG     2      42.772  14.134  59.190  1.00  0.00           H  
ATOM     23  HG3 ARG     2      41.267  14.939  59.730  1.00  0.00           H  
ATOM     24  HD2 ARG     2      40.681  13.174  58.260  1.00  0.00           H  
ATOM     25  HD3 ARG     2      40.405  14.574  57.257  1.00  0.00           H  
ATOM     26  HE  ARG     2      42.126  13.821  55.874  1.00  0.00           H  
ATOM     27 HH11 ARG     2      42.043  11.702  58.708  1.00  0.00           H  
ATOM     28 HH12 ARG     2      43.024  10.542  57.976  1.00  0.00           H  
ATOM     29 HH21 ARG     2      42.873  12.212  54.849  1.00  0.00           H  
ATOM     30 HH22 ARG     2      43.569  10.833  55.739  1.00  0.00           H  
ATOM     31  N   ARG     3      43.178  19.457  58.282  1.00  0.00           N  
ATOM     32  CA  ARG     3      43.931  20.636  58.740  1.00  0.00           C  
ATOM     33  C   ARG     3      43.394  22.034  58.289  1.00  0.00           C  
ATOM     34  O   ARG     3      44.144  22.996  58.425  1.00  0.00           O  
ATOM     35  CB  ARG     3      45.427  20.423  58.386  1.00  0.00           C  
ATOM     36  CG  ARG     3      46.432  21.140  59.279  1.00  0.00           C  
ATOM     37  CD  ARG     3      47.887  20.925  58.989  1.00  0.00           C  
ATOM     38  NE  ARG     3      48.234  21.038  57.580  1.00  0.00           N  
ATOM     39  CZ  ARG     3      49.449  21.290  57.139  1.00  0.00           C  
ATOM     40  NH1 ARG     3      50.442  21.369  57.935  1.00  0.00           N  
ATOM     41  NH2 ARG     3      49.606  21.497  55.882  1.00  0.00           N1+
ATOM     42  H   ARG     3      43.185  19.216  57.301  1.00  0.00           H  
ATOM     43  HA  ARG     3      43.897  20.637  59.829  1.00  0.00           H  
ATOM     44  HB2 ARG     3      45.707  19.373  58.473  1.00  0.00           H  
ATOM     45  HB3 ARG     3      45.640  20.703  57.354  1.00  0.00           H  
ATOM     46  HG2 ARG     3      46.252  22.213  59.210  1.00  0.00           H  
ATOM     47  HG3 ARG     3      46.227  20.807  60.297  1.00  0.00           H  
ATOM     48  HD2 ARG     3      48.462  21.597  59.627  1.00  0.00           H  
ATOM     49  HD3 ARG     3      48.243  19.924  59.235  1.00  0.00           H  
ATOM     50  HE  ARG     3      47.496  21.104  56.894  1.00  0.00           H  
ATOM     51 HH11 ARG     3      50.335  21.398  58.939  1.00  0.00           H  
ATOM     52 HH12 ARG     3      51.334  21.554  57.500  1.00  0.00           H  
ATOM     53 HH21 ARG     3      48.766  21.715  55.365  1.00  0.00           H  
ATOM     54 HH22 ARG     3      50.503  21.598  55.429  1.00  0.00           H  
ATOM     55  N   ASN     4      42.146  22.123  57.868  1.00  0.00           N  
ATOM     56  CA  ASN     4      41.622  23.341  57.244  1.00  0.00           C  
ATOM     57  C   ASN     4      41.829  24.600  58.163  1.00  0.00           C  
ATOM     58  O   ASN     4      41.675  24.601  59.376  1.00  0.00           O  
ATOM     59  CB  ASN     4      40.109  23.150  57.109  1.00  0.00           C  
ATOM     60  CG  ASN     4      39.426  24.215  56.255  1.00  0.00           C  
ATOM     61  OD1 ASN     4      40.038  24.779  55.333  1.00  0.00           O  
ATOM     62  ND2 ASN     4      38.121  24.517  56.432  1.00  0.00           N  
ATOM     63  H   ASN     4      41.574  21.295  57.962  1.00  0.00           H  
ATOM     64  HA  ASN     4      42.135  23.541  56.304  1.00  0.00           H  
ATOM     65  HB2 ASN     4      39.892  22.209  56.604  1.00  0.00           H  
ATOM     66  HB3 ASN     4      39.622  23.082  58.082  1.00  0.00           H  
ATOM     67 HD21 ASN     4      37.537  24.151  57.171  1.00  0.00           H  
ATOM     68 HD22 ASN     4      37.661  25.007  55.679  1.00  0.00           H  
ATOM     69  N   ILE     5      42.046  25.710  57.490  1.00  0.00           N  
ATOM     70  CA  ILE     5      42.213  27.018  58.225  1.00  0.00           C  
ATOM     71  C   ILE     5      41.229  28.099  57.789  1.00  0.00           C  
ATOM     72  O   ILE     5      41.249  29.191  58.342  1.00  0.00           O  
ATOM     73  CB  ILE     5      43.765  27.357  58.282  1.00  0.00           C  
ATOM     74  CG2 ILE     5      44.358  27.938  57.021  1.00  0.00           C  
ATOM     75  CG1 ILE     5      44.079  28.511  59.368  1.00  0.00           C  
ATOM     76  CD1 ILE     5      45.547  28.781  59.639  1.00  0.00           C  
ATOM     77  H   ILE     5      42.127  25.650  56.485  1.00  0.00           H  
ATOM     78  HA  ILE     5      41.892  26.936  59.264  1.00  0.00           H  
ATOM     79  HB  ILE     5      44.196  26.407  58.595  1.00  0.00           H  
ATOM     80 HG21 ILE     5      45.441  27.995  57.124  1.00  0.00           H  
ATOM     81 HG22 ILE     5      44.233  27.262  56.175  1.00  0.00           H  
ATOM     82 HG23 ILE     5      44.059  28.953  56.764  1.00  0.00           H  
ATOM     83 HG12 ILE     5      43.481  29.408  59.209  1.00  0.00           H  
ATOM     84 HG13 ILE     5      43.668  28.073  60.279  1.00  0.00           H  
ATOM     85 HD11 ILE     5      45.889  29.305  58.747  1.00  0.00           H  
ATOM     86 HD12 ILE     5      45.670  29.445  60.495  1.00  0.00           H  
ATOM     87 HD13 ILE     5      46.084  27.842  59.765  1.00  0.00           H  
ATOM     88  N   VAL     6      40.304  27.780  56.861  1.00  0.00           N  
ATOM     89  CA  VAL     6      39.179  28.664  56.473  1.00  0.00           C  
ATOM     90  C   VAL     6      38.221  29.007  57.578  1.00  0.00           C  
ATOM     91  O   VAL     6      37.933  28.152  58.418  1.00  0.00           O  
ATOM     92  CB  VAL     6      38.346  28.033  55.343  1.00  0.00           C  
ATOM     93  CG1 VAL     6      37.070  28.890  54.899  1.00  0.00           C  
ATOM     94  CG2 VAL     6      39.256  27.905  54.125  1.00  0.00           C  
ATOM     95  H   VAL     6      40.246  26.903  56.364  1.00  0.00           H  
ATOM     96  HA  VAL     6      39.648  29.585  56.126  1.00  0.00           H  
ATOM     97  HB  VAL     6      37.927  27.038  55.495  1.00  0.00           H  
ATOM     98 HG11 VAL     6      37.353  29.863  54.498  1.00  0.00           H  
ATOM     99 HG12 VAL     6      36.592  28.449  54.024  1.00  0.00           H  
ATOM    100 HG13 VAL     6      36.258  28.952  55.623  1.00  0.00           H  
ATOM    101 HG21 VAL     6      39.633  28.888  53.845  1.00  0.00           H  
ATOM    102 HG22 VAL     6      40.004  27.122  54.242  1.00  0.00           H  
ATOM    103 HG23 VAL     6      38.696  27.558  53.256  1.00  0.00           H  
ATOM    104  N   GLY     7      37.821  30.269  57.572  1.00  0.00           N  
ATOM    105  CA  GLY     7      37.045  30.908  58.588  1.00  0.00           C  
ATOM    106  C   GLY     7      37.895  31.649  59.592  1.00  0.00           C  
ATOM    107  O   GLY     7      37.359  32.573  60.229  1.00  0.00           O  
ATOM    108  H   GLY     7      38.224  30.922  56.915  1.00  0.00           H  
ATOM    109  HA2 GLY     7      36.240  31.536  58.205  1.00  0.00           H  
ATOM    110  HA3 GLY     7      36.499  30.117  59.102  1.00  0.00           H  
ATOM    111  N   CYS     8      39.133  31.224  59.820  1.00  0.00           N  
ATOM    112  CA  CYS     8      40.002  31.885  60.807  1.00  0.00           C  
ATOM    113  C   CYS     8      40.318  33.372  60.503  1.00  0.00           C  
ATOM    114  O   CYS     8      40.340  33.905  59.397  1.00  0.00           O  
ATOM    115  CB  CYS     8      41.292  31.115  60.838  1.00  0.00           C  
ATOM    116  SG  CYS     8      41.073  29.373  61.349  1.00  0.00           S  
ATOM    117  H   CYS     8      39.504  30.450  59.288  1.00  0.00           H  
ATOM    118  HA  CYS     8      39.552  31.706  61.783  1.00  0.00           H  
ATOM    119  HB2 CYS     8      41.755  31.169  59.853  1.00  0.00           H  
ATOM    120  HB3 CYS     8      41.943  31.642  61.536  1.00  0.00           H  
ATOM    121  HG  CYS     8      40.240  29.143  60.330  1.00  0.00           H  
ATOM    122  N   ARG     9      40.647  34.036  61.637  1.00  0.00           N  
ATOM    123  CA  ARG     9      41.540  35.220  61.833  1.00  0.00           C  
ATOM    124  C   ARG     9      42.941  34.698  62.159  1.00  0.00           C  
ATOM    125  O   ARG     9      43.087  33.666  62.825  1.00  0.00           O  
ATOM    126  CB  ARG     9      41.044  36.015  63.103  1.00  0.00           C  
ATOM    127  CG  ARG     9      39.740  36.847  62.807  1.00  0.00           C  
ATOM    128  CD  ARG     9      39.947  38.137  62.007  1.00  0.00           C  
ATOM    129  NE  ARG     9      40.978  38.967  62.600  1.00  0.00           N  
ATOM    130  CZ  ARG     9      41.516  39.974  61.997  1.00  0.00           C  
ATOM    131  NH1 ARG     9      41.150  40.317  60.820  1.00  0.00           N  
ATOM    132  NH2 ARG     9      42.424  40.740  62.566  1.00  0.00           N1+
ATOM    133  H   ARG     9      40.400  33.620  62.524  1.00  0.00           H  
ATOM    134  HA  ARG     9      41.582  35.819  60.923  1.00  0.00           H  
ATOM    135  HB2 ARG     9      40.823  35.369  63.953  1.00  0.00           H  
ATOM    136  HB3 ARG     9      41.827  36.709  63.406  1.00  0.00           H  
ATOM    137  HG2 ARG     9      39.015  36.183  62.336  1.00  0.00           H  
ATOM    138  HG3 ARG     9      39.203  37.170  63.699  1.00  0.00           H  
ATOM    139  HD2 ARG     9      40.161  38.000  60.947  1.00  0.00           H  
ATOM    140  HD3 ARG     9      38.972  38.609  62.127  1.00  0.00           H  
ATOM    141  HE  ARG     9      41.261  38.759  63.547  1.00  0.00           H  
ATOM    142 HH11 ARG     9      40.348  39.931  60.342  1.00  0.00           H  
ATOM    143 HH12 ARG     9      41.510  41.143  60.362  1.00  0.00           H  
ATOM    144 HH21 ARG     9      42.835  40.512  63.461  1.00  0.00           H  
ATOM    145 HH22 ARG     9      42.630  41.637  62.151  1.00  0.00           H  
ATOM    146  N   ILE    10      43.953  35.349  61.584  1.00  0.00           N  
ATOM    147  CA  ILE    10      45.417  34.931  61.696  1.00  0.00           C  
ATOM    148  C   ILE    10      46.390  36.101  61.601  1.00  0.00           C  
ATOM    149  O   ILE    10      46.031  37.045  60.880  1.00  0.00           O  
ATOM    150  CB  ILE    10      45.846  33.900  60.527  1.00  0.00           C  
ATOM    151  CG2 ILE    10      45.008  32.635  60.581  1.00  0.00           C  
ATOM    152  CG1 ILE    10      45.828  34.500  59.123  1.00  0.00           C  
ATOM    153  CD1 ILE    10      46.574  33.781  58.048  1.00  0.00           C  
ATOM    154  H   ILE    10      43.715  36.096  60.947  1.00  0.00           H  
ATOM    155  HA  ILE    10      45.593  34.462  62.663  1.00  0.00           H  
ATOM    156  HB  ILE    10      46.875  33.602  60.727  1.00  0.00           H  
ATOM    157 HG21 ILE    10      44.997  32.290  61.615  1.00  0.00           H  
ATOM    158 HG22 ILE    10      43.956  32.854  60.398  1.00  0.00           H  
ATOM    159 HG23 ILE    10      45.300  31.879  59.852  1.00  0.00           H  
ATOM    160 HG12 ILE    10      44.781  34.592  58.833  1.00  0.00           H  
ATOM    161 HG13 ILE    10      46.251  35.500  59.024  1.00  0.00           H  
ATOM    162 HD11 ILE    10      46.240  34.206  57.101  1.00  0.00           H  
ATOM    163 HD12 ILE    10      47.652  33.940  58.072  1.00  0.00           H  
ATOM    164 HD13 ILE    10      46.323  32.721  58.035  1.00  0.00           H  
ATOM    165  N   GLN    11      47.589  36.055  62.140  1.00  0.00           N  
ATOM    166  CA  GLN    11      48.670  37.016  62.046  1.00  0.00           C  
ATOM    167  C   GLN    11      50.003  36.308  61.951  1.00  0.00           C  
ATOM    168  O   GLN    11      50.304  35.368  62.696  1.00  0.00           O  
ATOM    169  CB  GLN    11      48.433  37.992  63.174  1.00  0.00           C  
ATOM    170  CG  GLN    11      48.781  37.617  64.609  1.00  0.00           C  
ATOM    171  CD  GLN    11      48.667  38.746  65.604  1.00  0.00           C  
ATOM    172  OE1 GLN    11      48.064  39.851  65.383  1.00  0.00           O  
ATOM    173  NE2 GLN    11      49.495  38.529  66.585  1.00  0.00           N  
ATOM    174  H   GLN    11      47.765  35.255  62.731  1.00  0.00           H  
ATOM    175  HA  GLN    11      48.612  37.544  61.095  1.00  0.00           H  
ATOM    176  HB2 GLN    11      49.013  38.914  63.139  1.00  0.00           H  
ATOM    177  HB3 GLN    11      47.406  38.351  63.113  1.00  0.00           H  
ATOM    178  HG2 GLN    11      48.117  36.882  65.064  1.00  0.00           H  
ATOM    179  HG3 GLN    11      49.815  37.276  64.552  1.00  0.00           H  
ATOM    180 HE21 GLN    11      49.981  37.646  66.531  1.00  0.00           H  
ATOM    181 HE22 GLN    11      49.761  39.324  67.149  1.00  0.00           H  
ATOM    182  N   HIS    12      50.823  36.666  60.934  1.00  0.00           N  
ATOM    183  CA  HIS    12      52.170  36.061  60.704  1.00  0.00           C  
ATOM    184  C   HIS    12      53.179  36.971  60.080  1.00  0.00           C  
ATOM    185  O   HIS    12      52.839  38.045  59.533  1.00  0.00           O  
ATOM    186  CB  HIS    12      51.914  34.880  59.726  1.00  0.00           C  
ATOM    187  CG  HIS    12      51.501  35.237  58.324  1.00  0.00           C  
ATOM    188  ND1 HIS    12      52.369  35.568  57.239  1.00  0.00           N  
ATOM    189  CE1 HIS    12      51.591  35.792  56.120  1.00  0.00           C  
ATOM    190  NE2 HIS    12      50.355  35.845  56.501  1.00  0.00           N  
ATOM    191  CD2 HIS    12      50.242  35.447  57.805  1.00  0.00           C  
ATOM    192  H   HIS    12      50.541  37.422  60.326  1.00  0.00           H  
ATOM    193  HA  HIS    12      52.550  35.683  61.653  1.00  0.00           H  
ATOM    194  HB2 HIS    12      52.831  34.308  59.580  1.00  0.00           H  
ATOM    195  HB3 HIS    12      51.232  34.129  60.125  1.00  0.00           H  
ATOM    196  HD1 HIS    12      53.361  35.722  57.347  1.00  0.00           H  
ATOM    197  HE1 HIS    12      51.964  36.072  55.145  1.00  0.00           H  
ATOM    198  HD2 HIS    12      49.353  35.273  58.393  1.00  0.00           H  
ATOM    199  N   GLY    13      54.412  36.553  60.146  1.00  0.00           N  
ATOM    200  CA  GLY    13      55.577  37.322  59.562  1.00  0.00           C  
ATOM    201  C   GLY    13      55.574  36.861  58.046  1.00  0.00           C  
ATOM    202  O   GLY    13      55.128  35.785  57.553  1.00  0.00           O  
ATOM    203  H   GLY    13      54.572  35.628  60.521  1.00  0.00           H  
ATOM    204  HA2 GLY    13      55.436  38.399  59.651  1.00  0.00           H  
ATOM    205  HA3 GLY    13      56.512  37.005  60.023  1.00  0.00           H  
ATOM    206  N   TRP    14      56.122  37.780  57.207  1.00  0.00           N  
ATOM    207  CA  TRP    14      56.309  37.586  55.680  1.00  0.00           C  
ATOM    208  C   TRP    14      57.629  38.097  55.286  1.00  0.00           C  
ATOM    209  O   TRP    14      57.863  39.321  55.518  1.00  0.00           O  
ATOM    210  CB  TRP    14      55.089  38.240  55.008  1.00  0.00           C  
ATOM    211  CG  TRP    14      55.288  38.216  53.493  1.00  0.00           C  
ATOM    212  CD1 TRP    14      55.405  39.326  52.667  1.00  0.00           C  
ATOM    213  NE1 TRP    14      55.422  38.855  51.375  1.00  0.00           N  
ATOM    214  CE2 TRP    14      55.455  37.489  51.291  1.00  0.00           C  
ATOM    215  CZ2 TRP    14      55.512  36.603  50.197  1.00  0.00           C  
ATOM    216  CH2 TRP    14      55.462  35.247  50.430  1.00  0.00           C  
ATOM    217  CZ3 TRP    14      55.219  34.777  51.672  1.00  0.00           C  
ATOM    218  CE3 TRP    14      55.172  35.677  52.779  1.00  0.00           C  
ATOM    219  CD2 TRP    14      55.287  37.070  52.624  1.00  0.00           C  
ATOM    220  H   TRP    14      56.359  38.655  57.653  1.00  0.00           H  
ATOM    221  HA  TRP    14      56.209  36.537  55.403  1.00  0.00           H  
ATOM    222  HB2 TRP    14      54.223  37.605  55.196  1.00  0.00           H  
ATOM    223  HB3 TRP    14      54.929  39.268  55.334  1.00  0.00           H  
ATOM    224  HD1 TRP    14      55.389  40.386  52.873  1.00  0.00           H  
ATOM    225  HE1 TRP    14      55.426  39.398  50.524  1.00  0.00           H  
ATOM    226  HZ2 TRP    14      55.664  36.947  49.184  1.00  0.00           H  
ATOM    227  HH2 TRP    14      55.292  34.524  49.646  1.00  0.00           H  
ATOM    228  HZ3 TRP    14      55.015  33.721  51.762  1.00  0.00           H  
ATOM    229  HE3 TRP    14      54.699  35.330  53.686  1.00  0.00           H  
ATOM    230  N   LYS    15      58.558  37.295  54.793  1.00  0.00           N  
ATOM    231  CA  LYS    15      59.972  37.572  54.612  1.00  0.00           C  
ATOM    232  C   LYS    15      60.383  37.152  53.176  1.00  0.00           C  
ATOM    233  O   LYS    15      60.711  36.036  52.951  1.00  0.00           O  
ATOM    234  CB  LYS    15      60.758  37.048  55.772  1.00  0.00           C  
ATOM    235  CG  LYS    15      62.104  37.676  55.792  1.00  0.00           C  
ATOM    236  CD  LYS    15      62.987  37.216  56.949  1.00  0.00           C  
ATOM    237  CE  LYS    15      64.151  38.224  57.257  1.00  0.00           C  
ATOM    238  NZ  LYS    15      64.964  37.840  58.403  1.00  0.00           N1+
ATOM    239  H   LYS    15      58.241  36.346  54.653  1.00  0.00           H  
ATOM    240  HA  LYS    15      60.246  38.622  54.715  1.00  0.00           H  
ATOM    241  HB2 LYS    15      60.252  37.343  56.690  1.00  0.00           H  
ATOM    242  HB3 LYS    15      60.880  35.970  55.667  1.00  0.00           H  
ATOM    243  HG2 LYS    15      62.701  37.521  54.893  1.00  0.00           H  
ATOM    244  HG3 LYS    15      61.873  38.735  55.911  1.00  0.00           H  
ATOM    245  HD2 LYS    15      62.420  36.951  57.841  1.00  0.00           H  
ATOM    246  HD3 LYS    15      63.492  36.331  56.560  1.00  0.00           H  
ATOM    247  HE2 LYS    15      64.723  38.392  56.344  1.00  0.00           H  
ATOM    248  HE3 LYS    15      63.694  39.136  57.640  1.00  0.00           H  
ATOM    249  HZ1 LYS    15      65.516  37.016  58.210  1.00  0.00           H  
ATOM    250  HZ2 LYS    15      65.631  38.534  58.711  1.00  0.00           H  
ATOM    251  HZ3 LYS    15      64.354  37.775  59.205  1.00  0.00           H  
ATOM    252  N   GLU    16      60.239  38.078  52.184  1.00  0.00           N  
ATOM    253  CA  GLU    16      60.092  37.700  50.805  1.00  0.00           C  
ATOM    254  C   GLU    16      61.355  37.460  50.032  1.00  0.00           C  
ATOM    255  O   GLU    16      61.433  36.399  49.376  1.00  0.00           O  
ATOM    256  CB  GLU    16      59.164  38.733  50.195  1.00  0.00           C  
ATOM    257  CG  GLU    16      58.877  38.409  48.714  1.00  0.00           C  
ATOM    258  CD  GLU    16      57.854  39.401  48.142  1.00  0.00           C  
ATOM    259  OE1 GLU    16      57.860  40.610  48.445  1.00  0.00           O  
ATOM    260  OE2 GLU    16      57.163  39.043  47.134  1.00  0.00           O1-
ATOM    261  H   GLU    16      59.788  38.910  52.536  1.00  0.00           H  
ATOM    262  HA  GLU    16      59.511  36.778  50.793  1.00  0.00           H  
ATOM    263  HB2 GLU    16      58.224  38.783  50.746  1.00  0.00           H  
ATOM    264  HB3 GLU    16      59.676  39.694  50.246  1.00  0.00           H  
ATOM    265  HG2 GLU    16      59.720  38.540  48.036  1.00  0.00           H  
ATOM    266  HG3 GLU    16      58.584  37.362  48.631  1.00  0.00           H  
ATOM    267  N   GLY    17      62.272  38.372  50.130  1.00  0.00           N  
ATOM    268  CA  GLY    17      63.646  38.347  49.715  1.00  0.00           C  
ATOM    269  C   GLY    17      64.570  38.729  50.894  1.00  0.00           C  
ATOM    270  O   GLY    17      64.106  38.721  52.047  1.00  0.00           O  
ATOM    271  H   GLY    17      61.921  39.186  50.614  1.00  0.00           H  
ATOM    272  HA2 GLY    17      63.951  37.400  49.270  1.00  0.00           H  
ATOM    273  HA3 GLY    17      63.751  39.130  48.963  1.00  0.00           H  
ATOM    274  N   ASN    18      65.870  39.097  50.590  1.00  0.00           N  
ATOM    275  CA  ASN    18      66.737  39.666  51.650  1.00  0.00           C  
ATOM    276  C   ASN    18      66.184  40.895  52.332  1.00  0.00           C  
ATOM    277  O   ASN    18      65.758  41.842  51.670  1.00  0.00           O  
ATOM    278  CB  ASN    18      68.132  39.985  51.037  1.00  0.00           C  
ATOM    279  CG  ASN    18      69.215  40.062  52.090  1.00  0.00           C  
ATOM    280  OD1 ASN    18      69.092  39.678  53.254  1.00  0.00           O  
ATOM    281  ND2 ASN    18      70.386  40.465  51.743  1.00  0.00           N  
ATOM    282  H   ASN    18      66.249  39.027  49.657  1.00  0.00           H  
ATOM    283  HA  ASN    18      66.978  38.914  52.402  1.00  0.00           H  
ATOM    284  HB2 ASN    18      68.524  39.200  50.390  1.00  0.00           H  
ATOM    285  HB3 ASN    18      67.996  40.954  50.558  1.00  0.00           H  
ATOM    286 HD21 ASN    18      70.506  40.691  50.766  1.00  0.00           H  
ATOM    287 HD22 ASN    18      71.189  40.581  52.345  1.00  0.00           H  
ATOM    288  N   GLY    19      66.268  40.982  53.657  1.00  0.00           N  
ATOM    289  CA  GLY    19      66.051  42.123  54.526  1.00  0.00           C  
ATOM    290  C   GLY    19      65.022  41.758  55.543  1.00  0.00           C  
ATOM    291  O   GLY    19      64.382  40.694  55.431  1.00  0.00           O  
ATOM    292  H   GLY    19      66.575  40.131  54.105  1.00  0.00           H  
ATOM    293  HA2 GLY    19      66.978  42.472  54.980  1.00  0.00           H  
ATOM    294  HA3 GLY    19      65.826  43.042  53.985  1.00  0.00           H  
ATOM    295  N   PRO    20      64.816  42.610  56.615  1.00  0.00           N  
ATOM    296  CA  PRO    20      63.971  42.303  57.724  1.00  0.00           C  
ATOM    297  C   PRO    20      62.576  41.970  57.384  1.00  0.00           C  
ATOM    298  O   PRO    20      61.988  42.444  56.409  1.00  0.00           O  
ATOM    299  CD  PRO    20      65.411  43.919  56.768  1.00  0.00           C  
ATOM    300  CG  PRO    20      65.314  44.216  58.216  1.00  0.00           C  
ATOM    301  CB  PRO    20      64.013  43.547  58.666  1.00  0.00           C  
ATOM    302  HD2 PRO    20      64.824  44.603  56.154  1.00  0.00           H  
ATOM    303  HD3 PRO    20      66.404  44.022  56.331  1.00  0.00           H  
ATOM    304  HG2 PRO    20      65.302  45.269  58.496  1.00  0.00           H  
ATOM    305  HG3 PRO    20      66.133  43.773  58.782  1.00  0.00           H  
ATOM    306  HB2 PRO    20      63.154  44.160  58.396  1.00  0.00           H  
ATOM    307  HB3 PRO    20      64.048  43.343  59.736  1.00  0.00           H  
ATOM    308  HA  PRO    20      64.526  41.464  58.143  1.00  0.00           H  
ATOM    309  N   VAL    21      61.978  41.183  58.302  1.00  0.00           N  
ATOM    310  CA  VAL    21      60.578  40.754  58.205  1.00  0.00           C  
ATOM    311  C   VAL    21      59.546  41.793  58.608  1.00  0.00           C  
ATOM    312  O   VAL    21      59.758  42.693  59.430  1.00  0.00           O  
ATOM    313  CB  VAL    21      60.406  39.462  59.067  1.00  0.00           C  
ATOM    314  CG1 VAL    21      60.450  39.843  60.575  1.00  0.00           C  
ATOM    315  CG2 VAL    21      59.079  38.818  58.905  1.00  0.00           C  
ATOM    316  H   VAL    21      62.498  41.075  59.161  1.00  0.00           H  
ATOM    317  HA  VAL    21      60.396  40.412  57.186  1.00  0.00           H  
ATOM    318  HB  VAL    21      61.159  38.691  58.901  1.00  0.00           H  
ATOM    319 HG11 VAL    21      61.325  40.470  60.747  1.00  0.00           H  
ATOM    320 HG12 VAL    21      59.572  40.443  60.813  1.00  0.00           H  
ATOM    321 HG13 VAL    21      60.592  38.976  61.220  1.00  0.00           H  
ATOM    322 HG21 VAL    21      58.195  39.394  59.180  1.00  0.00           H  
ATOM    323 HG22 VAL    21      58.876  38.746  57.836  1.00  0.00           H  
ATOM    324 HG23 VAL    21      59.087  37.904  59.499  1.00  0.00           H  
ATOM    325  N   THR    22      58.414  41.785  57.917  1.00  0.00           N  
ATOM    326  CA  THR    22      57.247  42.642  58.268  1.00  0.00           C  
ATOM    327  C   THR    22      56.118  41.633  58.743  1.00  0.00           C  
ATOM    328  O   THR    22      56.033  40.467  58.386  1.00  0.00           O  
ATOM    329  CB  THR    22      56.756  43.607  57.094  1.00  0.00           C  
ATOM    330  CG2 THR    22      57.710  44.820  56.925  1.00  0.00           C  
ATOM    331  OG1 THR    22      56.555  42.899  55.887  1.00  0.00           O  
ATOM    332  H   THR    22      58.219  41.261  57.076  1.00  0.00           H  
ATOM    333  HA  THR    22      57.443  43.198  59.184  1.00  0.00           H  
ATOM    334  HB  THR    22      55.779  44.011  57.357  1.00  0.00           H  
ATOM    335 HG21 THR    22      58.589  44.550  56.340  1.00  0.00           H  
ATOM    336 HG22 THR    22      57.106  45.601  56.462  1.00  0.00           H  
ATOM    337 HG23 THR    22      58.130  45.176  57.866  1.00  0.00           H  
ATOM    338  HG1 THR    22      57.456  42.758  55.589  1.00  0.00           H  
ATOM    339  N   GLN    23      55.180  42.173  59.530  1.00  0.00           N  
ATOM    340  CA  GLN    23      54.099  41.440  60.152  1.00  0.00           C  
ATOM    341  C   GLN    23      52.775  41.735  59.382  1.00  0.00           C  
ATOM    342  O   GLN    23      52.482  42.910  59.152  1.00  0.00           O  
ATOM    343  CB  GLN    23      53.945  42.034  61.546  1.00  0.00           C  
ATOM    344  CG  GLN    23      55.114  41.757  62.515  1.00  0.00           C  
ATOM    345  CD  GLN    23      55.535  40.312  62.463  1.00  0.00           C  
ATOM    346  OE1 GLN    23      54.788  39.388  62.555  1.00  0.00           O  
ATOM    347  NE2 GLN    23      56.794  40.087  62.573  1.00  0.00           N  
ATOM    348  H   GLN    23      55.099  43.174  59.631  1.00  0.00           H  
ATOM    349  HA  GLN    23      54.193  40.365  60.308  1.00  0.00           H  
ATOM    350  HB2 GLN    23      53.701  43.097  61.537  1.00  0.00           H  
ATOM    351  HB3 GLN    23      53.083  41.568  62.023  1.00  0.00           H  
ATOM    352  HG2 GLN    23      55.966  42.403  62.299  1.00  0.00           H  
ATOM    353  HG3 GLN    23      54.716  42.019  63.495  1.00  0.00           H  
ATOM    354 HE21 GLN    23      57.462  40.845  62.563  1.00  0.00           H  
ATOM    355 HE22 GLN    23      57.045  39.109  62.571  1.00  0.00           H  
ATOM    356  N   TRP    24      51.918  40.754  59.056  1.00  0.00           N  
ATOM    357  CA  TRP    24      50.655  40.814  58.339  1.00  0.00           C  
ATOM    358  C   TRP    24      49.518  40.014  59.092  1.00  0.00           C  
ATOM    359  O   TRP    24      49.841  38.908  59.591  1.00  0.00           O  
ATOM    360  CB  TRP    24      50.847  40.216  56.979  1.00  0.00           C  
ATOM    361  CG  TRP    24      51.779  41.080  56.097  1.00  0.00           C  
ATOM    362  CD1 TRP    24      53.125  41.255  56.272  1.00  0.00           C  
ATOM    363  NE1 TRP    24      53.664  42.034  55.296  1.00  0.00           N  
ATOM    364  CE2 TRP    24      52.670  42.455  54.340  1.00  0.00           C  
ATOM    365  CZ2 TRP    24      52.639  43.261  53.179  1.00  0.00           C  
ATOM    366  CH2 TRP    24      51.405  43.634  52.629  1.00  0.00           C  
ATOM    367  CZ3 TRP    24      50.201  43.073  53.150  1.00  0.00           C  
ATOM    368  CE3 TRP    24      50.268  42.158  54.277  1.00  0.00           C  
ATOM    369  CD2 TRP    24      51.497  41.921  54.907  1.00  0.00           C  
ATOM    370  H   TRP    24      52.192  39.816  59.315  1.00  0.00           H  
ATOM    371  HA  TRP    24      50.247  41.821  58.250  1.00  0.00           H  
ATOM    372  HB2 TRP    24      51.373  39.264  57.048  1.00  0.00           H  
ATOM    373  HB3 TRP    24      49.924  39.959  56.460  1.00  0.00           H  
ATOM    374  HD1 TRP    24      53.693  40.687  56.994  1.00  0.00           H  
ATOM    375  HE1 TRP    24      54.600  42.411  55.266  1.00  0.00           H  
ATOM    376  HZ2 TRP    24      53.542  43.577  52.678  1.00  0.00           H  
ATOM    377  HH2 TRP    24      51.436  44.408  51.877  1.00  0.00           H  
ATOM    378  HZ3 TRP    24      49.219  43.345  52.792  1.00  0.00           H  
ATOM    379  HE3 TRP    24      49.365  41.822  54.766  1.00  0.00           H  
ATOM    380  N   LYS    25      48.369  40.615  59.153  1.00  0.00           N  
ATOM    381  CA  LYS    25      47.172  39.984  59.817  1.00  0.00           C  
ATOM    382  C   LYS    25      45.873  40.086  58.983  1.00  0.00           C  
ATOM    383  O   LYS    25      45.746  40.895  58.111  1.00  0.00           O  
ATOM    384  CB  LYS    25      46.949  40.597  61.247  1.00  0.00           C  
ATOM    385  CG  LYS    25      46.155  41.902  61.341  1.00  0.00           C  
ATOM    386  CD  LYS    25      46.249  42.482  62.730  1.00  0.00           C  
ATOM    387  CE  LYS    25      45.162  43.553  62.883  1.00  0.00           C  
ATOM    388  NZ  LYS    25      45.143  43.932  64.375  1.00  0.00           N1+
ATOM    389  H   LYS    25      48.184  41.415  58.565  1.00  0.00           H  
ATOM    390  HA  LYS    25      47.392  38.927  59.962  1.00  0.00           H  
ATOM    391  HB2 LYS    25      46.400  39.885  61.865  1.00  0.00           H  
ATOM    392  HB3 LYS    25      47.882  40.705  61.800  1.00  0.00           H  
ATOM    393  HG2 LYS    25      46.503  42.633  60.612  1.00  0.00           H  
ATOM    394  HG3 LYS    25      45.177  41.608  60.961  1.00  0.00           H  
ATOM    395  HD2 LYS    25      46.101  41.677  63.450  1.00  0.00           H  
ATOM    396  HD3 LYS    25      47.232  42.944  62.814  1.00  0.00           H  
ATOM    397  HE2 LYS    25      45.367  44.396  62.224  1.00  0.00           H  
ATOM    398  HE3 LYS    25      44.229  43.047  62.631  1.00  0.00           H  
ATOM    399  HZ1 LYS    25      46.060  43.838  64.788  1.00  0.00           H  
ATOM    400  HZ2 LYS    25      44.940  44.911  64.518  1.00  0.00           H  
ATOM    401  HZ3 LYS    25      44.465  43.404  64.906  1.00  0.00           H  
ATOM    402  N   GLY    26      44.888  39.201  59.216  1.00  0.00           N  
ATOM    403  CA  GLY    26      43.717  39.179  58.348  1.00  0.00           C  
ATOM    404  C   GLY    26      42.670  38.066  58.613  1.00  0.00           C  
ATOM    405  O   GLY    26      42.554  37.694  59.772  1.00  0.00           O  
ATOM    406  H   GLY    26      44.850  38.565  59.999  1.00  0.00           H  
ATOM    407  HA2 GLY    26      43.208  40.141  58.390  1.00  0.00           H  
ATOM    408  HA3 GLY    26      43.951  39.074  57.288  1.00  0.00           H  
ATOM    409  N   THR    27      41.884  37.712  57.615  1.00  0.00           N  
ATOM    410  CA  THR    27      40.866  36.647  57.671  1.00  0.00           C  
ATOM    411  C   THR    27      41.017  35.694  56.485  1.00  0.00           C  
ATOM    412  O   THR    27      41.211  36.190  55.376  1.00  0.00           O  
ATOM    413  CB  THR    27      39.417  37.221  57.663  1.00  0.00           C  
ATOM    414  CG2 THR    27      38.477  36.304  58.424  1.00  0.00           C  
ATOM    415  OG1 THR    27      39.278  38.502  58.322  1.00  0.00           O  
ATOM    416  H   THR    27      41.996  38.070  56.677  1.00  0.00           H  
ATOM    417  HA  THR    27      41.041  36.124  58.611  1.00  0.00           H  
ATOM    418  HB  THR    27      39.052  37.358  56.645  1.00  0.00           H  
ATOM    419 HG21 THR    27      37.426  36.588  58.370  1.00  0.00           H  
ATOM    420 HG22 THR    27      38.639  35.270  58.120  1.00  0.00           H  
ATOM    421 HG23 THR    27      38.836  36.303  59.453  1.00  0.00           H  
ATOM    422  HG1 THR    27      39.787  39.173  57.860  1.00  0.00           H  
ATOM    423  N   VAL    28      40.878  34.353  56.695  1.00  0.00           N  
ATOM    424  CA  VAL    28      41.167  33.416  55.607  1.00  0.00           C  
ATOM    425  C   VAL    28      39.810  33.002  55.000  1.00  0.00           C  
ATOM    426  O   VAL    28      39.056  32.234  55.641  1.00  0.00           O  
ATOM    427  CB  VAL    28      41.885  32.188  56.212  1.00  0.00           C  
ATOM    428  CG1 VAL    28      42.146  31.039  55.192  1.00  0.00           C  
ATOM    429  CG2 VAL    28      43.262  32.616  56.791  1.00  0.00           C  
ATOM    430  H   VAL    28      40.608  34.003  57.604  1.00  0.00           H  
ATOM    431  HA  VAL    28      41.819  33.877  54.865  1.00  0.00           H  
ATOM    432  HB  VAL    28      41.376  31.743  57.066  1.00  0.00           H  
ATOM    433 HG11 VAL    28      42.721  31.541  54.414  1.00  0.00           H  
ATOM    434 HG12 VAL    28      42.679  30.218  55.673  1.00  0.00           H  
ATOM    435 HG13 VAL    28      41.244  30.639  54.729  1.00  0.00           H  
ATOM    436 HG21 VAL    28      43.858  33.332  56.226  1.00  0.00           H  
ATOM    437 HG22 VAL    28      43.104  33.156  57.725  1.00  0.00           H  
ATOM    438 HG23 VAL    28      43.919  31.782  57.037  1.00  0.00           H  
ATOM    439  N   LEU    29      39.489  33.449  53.788  1.00  0.00           N  
ATOM    440  CA  LEU    29      38.257  33.353  52.981  1.00  0.00           C  
ATOM    441  C   LEU    29      38.081  31.967  52.309  1.00  0.00           C  
ATOM    442  O   LEU    29      36.928  31.545  52.365  1.00  0.00           O  
ATOM    443  CB  LEU    29      38.153  34.439  51.890  1.00  0.00           C  
ATOM    444  CG  LEU    29      38.689  35.882  52.240  1.00  0.00           C  
ATOM    445  CD1 LEU    29      38.591  36.786  51.030  1.00  0.00           C  
ATOM    446  CD2 LEU    29      37.927  36.528  53.435  1.00  0.00           C  
ATOM    447  H   LEU    29      40.192  34.081  53.432  1.00  0.00           H  
ATOM    448  HA  LEU    29      37.357  33.447  53.590  1.00  0.00           H  
ATOM    449  HB2 LEU    29      38.736  34.145  51.017  1.00  0.00           H  
ATOM    450  HB3 LEU    29      37.129  34.611  51.560  1.00  0.00           H  
ATOM    451  HG  LEU    29      39.735  35.761  52.524  1.00  0.00           H  
ATOM    452 HD11 LEU    29      37.574  37.117  50.821  1.00  0.00           H  
ATOM    453 HD12 LEU    29      39.225  37.657  51.195  1.00  0.00           H  
ATOM    454 HD13 LEU    29      38.960  36.186  50.198  1.00  0.00           H  
ATOM    455 HD21 LEU    29      38.605  37.269  53.859  1.00  0.00           H  
ATOM    456 HD22 LEU    29      36.926  36.878  53.182  1.00  0.00           H  
ATOM    457 HD23 LEU    29      37.761  35.869  54.287  1.00  0.00           H  
ATOM    458  N   ASP    30      39.105  31.295  51.754  1.00  0.00           N  
ATOM    459  CA  ASP    30      38.916  30.227  50.833  1.00  0.00           C  
ATOM    460  C   ASP    30      40.218  29.414  50.741  1.00  0.00           C  
ATOM    461  O   ASP    30      41.279  29.786  51.242  1.00  0.00           O  
ATOM    462  CB  ASP    30      38.427  30.719  49.494  1.00  0.00           C  
ATOM    463  CG  ASP    30      37.501  29.833  48.644  1.00  0.00           C  
ATOM    464  OD1 ASP    30      37.369  28.647  49.025  1.00  0.00           O  
ATOM    465  OD2 ASP    30      36.916  30.257  47.630  1.00  0.00           O1-
ATOM    466  H   ASP    30      40.021  31.693  51.906  1.00  0.00           H  
ATOM    467  HA  ASP    30      38.128  29.590  51.234  1.00  0.00           H  
ATOM    468  HB2 ASP    30      38.033  31.734  49.449  1.00  0.00           H  
ATOM    469  HB3 ASP    30      39.308  30.845  48.865  1.00  0.00           H  
ATOM    470  N   GLN    31      40.150  28.217  50.159  1.00  0.00           N  
ATOM    471  CA  GLN    31      41.206  27.235  49.831  1.00  0.00           C  
ATOM    472  C   GLN    31      40.938  26.837  48.365  1.00  0.00           C  
ATOM    473  O   GLN    31      39.979  26.170  48.085  1.00  0.00           O  
ATOM    474  CB  GLN    31      41.174  25.995  50.739  1.00  0.00           C  
ATOM    475  CG  GLN    31      42.511  25.235  50.842  1.00  0.00           C  
ATOM    476  CD  GLN    31      42.792  24.485  49.526  1.00  0.00           C  
ATOM    477  OE1 GLN    31      42.108  23.449  49.332  1.00  0.00           O  
ATOM    478  NE2 GLN    31      43.545  24.982  48.634  1.00  0.00           N  
ATOM    479  H   GLN    31      39.234  27.984  49.802  1.00  0.00           H  
ATOM    480  HA  GLN    31      42.241  27.575  49.879  1.00  0.00           H  
ATOM    481  HB2 GLN    31      40.832  26.287  51.732  1.00  0.00           H  
ATOM    482  HB3 GLN    31      40.430  25.268  50.413  1.00  0.00           H  
ATOM    483  HG2 GLN    31      43.371  25.845  51.119  1.00  0.00           H  
ATOM    484  HG3 GLN    31      42.302  24.513  51.632  1.00  0.00           H  
ATOM    485 HE21 GLN    31      44.086  25.828  48.740  1.00  0.00           H  
ATOM    486 HE22 GLN    31      43.645  24.611  47.700  1.00  0.00           H  
ATOM    487  N   VAL    32      41.804  27.204  47.377  1.00  0.00           N  
ATOM    488  CA  VAL    32      41.838  26.795  45.925  1.00  0.00           C  
ATOM    489  C   VAL    32      41.873  25.309  45.706  1.00  0.00           C  
ATOM    490  O   VAL    32      42.858  24.682  45.965  1.00  0.00           O  
ATOM    491  CB  VAL    32      43.060  27.491  45.207  1.00  0.00           C  
ATOM    492  CG1 VAL    32      43.135  27.093  43.728  1.00  0.00           C  
ATOM    493  CG2 VAL    32      42.912  29.033  45.235  1.00  0.00           C  
ATOM    494  H   VAL    32      42.676  27.600  47.699  1.00  0.00           H  
ATOM    495  HA  VAL    32      40.930  27.199  45.477  1.00  0.00           H  
ATOM    496  HB  VAL    32      43.954  27.215  45.766  1.00  0.00           H  
ATOM    497 HG11 VAL    32      44.001  27.605  43.308  1.00  0.00           H  
ATOM    498 HG12 VAL    32      43.210  26.005  43.707  1.00  0.00           H  
ATOM    499 HG13 VAL    32      42.266  27.497  43.209  1.00  0.00           H  
ATOM    500 HG21 VAL    32      42.825  29.427  46.247  1.00  0.00           H  
ATOM    501 HG22 VAL    32      43.698  29.431  44.595  1.00  0.00           H  
ATOM    502 HG23 VAL    32      42.045  29.472  44.742  1.00  0.00           H  
ATOM    503  N   PRO    33      40.900  24.648  45.032  1.00  0.00           N  
ATOM    504  CA  PRO    33      40.830  23.191  44.799  1.00  0.00           C  
ATOM    505  C   PRO    33      41.989  22.648  43.873  1.00  0.00           C  
ATOM    506  O   PRO    33      42.456  21.531  44.027  1.00  0.00           O  
ATOM    507  CD  PRO    33      39.578  25.160  44.828  1.00  0.00           C  
ATOM    508  CG  PRO    33      38.657  24.041  44.625  1.00  0.00           C  
ATOM    509  CB  PRO    33      39.464  22.978  44.031  1.00  0.00           C  
ATOM    510  HD2 PRO    33      39.668  25.770  43.929  1.00  0.00           H  
ATOM    511  HD3 PRO    33      39.227  25.871  45.576  1.00  0.00           H  
ATOM    512  HG2 PRO    33      37.760  24.241  44.038  1.00  0.00           H  
ATOM    513  HG3 PRO    33      38.262  23.889  45.629  1.00  0.00           H  
ATOM    514  HB2 PRO    33      39.488  23.246  42.975  1.00  0.00           H  
ATOM    515  HB3 PRO    33      39.100  21.957  44.141  1.00  0.00           H  
ATOM    516  HA  PRO    33      40.845  22.613  45.723  1.00  0.00           H  
ATOM    517  N   VAL    34      42.375  23.557  43.010  1.00  0.00           N  
ATOM    518  CA  VAL    34      43.416  23.211  42.058  1.00  0.00           C  
ATOM    519  C   VAL    34      44.898  23.442  42.605  1.00  0.00           C  
ATOM    520  O   VAL    34      45.921  23.147  41.954  1.00  0.00           O  
ATOM    521  CB  VAL    34      43.080  23.820  40.657  1.00  0.00           C  
ATOM    522  CG1 VAL    34      41.819  23.237  40.021  1.00  0.00           C  
ATOM    523  CG2 VAL    34      42.976  25.363  40.726  1.00  0.00           C  
ATOM    524  H   VAL    34      41.840  24.409  42.919  1.00  0.00           H  
ATOM    525  HA  VAL    34      43.379  22.149  41.818  1.00  0.00           H  
ATOM    526  HB  VAL    34      43.909  23.582  39.990  1.00  0.00           H  
ATOM    527 HG11 VAL    34      41.804  22.153  40.143  1.00  0.00           H  
ATOM    528 HG12 VAL    34      40.891  23.674  40.390  1.00  0.00           H  
ATOM    529 HG13 VAL    34      41.850  23.358  38.938  1.00  0.00           H  
ATOM    530 HG21 VAL    34      43.769  25.705  41.391  1.00  0.00           H  
ATOM    531 HG22 VAL    34      43.111  25.859  39.765  1.00  0.00           H  
ATOM    532 HG23 VAL    34      42.022  25.598  41.197  1.00  0.00           H  
ATOM    533  N   ASN    35      44.977  23.762  43.918  1.00  0.00           N  
ATOM    534  CA  ASN    35      46.218  23.518  44.692  1.00  0.00           C  
ATOM    535  C   ASN    35      45.884  23.411  46.191  1.00  0.00           C  
ATOM    536  O   ASN    35      45.746  24.434  46.810  1.00  0.00           O  
ATOM    537  CB  ASN    35      47.322  24.649  44.447  1.00  0.00           C  
ATOM    538  CG  ASN    35      48.592  24.475  45.229  1.00  0.00           C  
ATOM    539  OD1 ASN    35      48.939  23.392  45.772  1.00  0.00           O  
ATOM    540  ND2 ASN    35      49.458  25.454  45.395  1.00  0.00           N  
ATOM    541  H   ASN    35      44.159  23.884  44.499  1.00  0.00           H  
ATOM    542  HA  ASN    35      46.680  22.588  44.358  1.00  0.00           H  
ATOM    543  HB2 ASN    35      47.501  24.673  43.372  1.00  0.00           H  
ATOM    544  HB3 ASN    35      46.925  25.658  44.552  1.00  0.00           H  
ATOM    545 HD21 ASN    35      49.467  26.255  44.780  1.00  0.00           H  
ATOM    546 HD22 ASN    35      50.292  25.249  45.927  1.00  0.00           H  
ATOM    547  N   PRO    36      45.711  22.256  46.745  1.00  0.00           N  
ATOM    548  CA  PRO    36      45.280  22.120  48.134  1.00  0.00           C  
ATOM    549  C   PRO    36      46.022  23.001  49.224  1.00  0.00           C  
ATOM    550  O   PRO    36      45.552  23.293  50.333  1.00  0.00           O  
ATOM    551  CD  PRO    36      46.107  20.942  46.231  1.00  0.00           C  
ATOM    552  CG  PRO    36      46.462  20.035  47.451  1.00  0.00           C  
ATOM    553  CB  PRO    36      45.411  20.613  48.470  1.00  0.00           C  
ATOM    554  HD2 PRO    36      46.857  20.962  45.440  1.00  0.00           H  
ATOM    555  HD3 PRO    36      45.172  20.525  45.855  1.00  0.00           H  
ATOM    556  HG2 PRO    36      47.476  20.231  47.800  1.00  0.00           H  
ATOM    557  HG3 PRO    36      46.277  18.992  47.191  1.00  0.00           H  
ATOM    558  HB2 PRO    36      45.811  20.497  49.477  1.00  0.00           H  
ATOM    559  HB3 PRO    36      44.459  20.093  48.366  1.00  0.00           H  
ATOM    560  HA  PRO    36      44.228  22.407  48.119  1.00  0.00           H  
ATOM    561  N   SER    37      47.209  23.446  48.892  1.00  0.00           N  
ATOM    562  CA  SER    37      48.151  24.088  49.866  1.00  0.00           C  
ATOM    563  C   SER    37      47.816  25.606  49.855  1.00  0.00           C  
ATOM    564  O   SER    37      48.082  26.239  50.853  1.00  0.00           O  
ATOM    565  CB  SER    37      49.584  23.908  49.367  1.00  0.00           C  
ATOM    566  OG  SER    37      49.819  22.527  49.408  1.00  0.00           O  
ATOM    567  H   SER    37      47.560  23.166  47.988  1.00  0.00           H  
ATOM    568  HA  SER    37      47.970  23.739  50.883  1.00  0.00           H  
ATOM    569  HB2 SER    37      49.666  24.144  48.306  1.00  0.00           H  
ATOM    570  HB3 SER    37      50.297  24.488  49.952  1.00  0.00           H  
ATOM    571  HG  SER    37      49.876  22.276  48.484  1.00  0.00           H  
ATOM    572  N   LEU    38      47.220  26.148  48.784  1.00  0.00           N  
ATOM    573  CA  LEU    38      46.994  27.643  48.610  1.00  0.00           C  
ATOM    574  C   LEU    38      45.633  28.151  49.078  1.00  0.00           C  
ATOM    575  O   LEU    38      44.581  27.718  48.641  1.00  0.00           O  
ATOM    576  CB  LEU    38      47.186  27.966  47.142  1.00  0.00           C  
ATOM    577  CG  LEU    38      46.770  29.301  46.546  1.00  0.00           C  
ATOM    578  CD1 LEU    38      47.694  30.421  47.088  1.00  0.00           C  
ATOM    579  CD2 LEU    38      47.085  29.245  45.054  1.00  0.00           C  
ATOM    580  H   LEU    38      46.818  25.586  48.047  1.00  0.00           H  
ATOM    581  HA  LEU    38      47.734  28.137  49.239  1.00  0.00           H  
ATOM    582  HB2 LEU    38      48.247  27.893  46.904  1.00  0.00           H  
ATOM    583  HB3 LEU    38      46.515  27.259  46.655  1.00  0.00           H  
ATOM    584  HG  LEU    38      45.718  29.536  46.709  1.00  0.00           H  
ATOM    585 HD11 LEU    38      48.727  30.206  46.817  1.00  0.00           H  
ATOM    586 HD12 LEU    38      47.335  31.378  46.711  1.00  0.00           H  
ATOM    587 HD13 LEU    38      47.756  30.539  48.170  1.00  0.00           H  
ATOM    588 HD21 LEU    38      46.809  30.141  44.498  1.00  0.00           H  
ATOM    589 HD22 LEU    38      48.098  28.853  44.972  1.00  0.00           H  
ATOM    590 HD23 LEU    38      46.483  28.483  44.559  1.00  0.00           H  
ATOM    591  N   TYR    39      45.695  29.047  50.131  1.00  0.00           N  
ATOM    592  CA  TYR    39      44.599  29.695  50.773  1.00  0.00           C  
ATOM    593  C   TYR    39      44.498  31.124  50.275  1.00  0.00           C  
ATOM    594  O   TYR    39      45.511  31.789  50.030  1.00  0.00           O  
ATOM    595  CB  TYR    39      44.749  29.516  52.302  1.00  0.00           C  
ATOM    596  CG  TYR    39      44.592  28.161  52.861  1.00  0.00           C  
ATOM    597  CD1 TYR    39      45.747  27.256  53.044  1.00  0.00           C  
ATOM    598  CE1 TYR    39      45.525  25.977  53.705  1.00  0.00           C  
ATOM    599  CZ  TYR    39      44.239  25.576  54.031  1.00  0.00           C  
ATOM    600  OH  TYR    39      44.052  24.454  54.710  1.00  0.00           O  
ATOM    601  CE2 TYR    39      43.167  26.421  53.776  1.00  0.00           C  
ATOM    602  CD2 TYR    39      43.320  27.671  53.191  1.00  0.00           C  
ATOM    603  H   TYR    39      46.616  29.281  50.475  1.00  0.00           H  
ATOM    604  HA  TYR    39      43.774  29.077  50.418  1.00  0.00           H  
ATOM    605  HB2 TYR    39      45.681  29.967  52.642  1.00  0.00           H  
ATOM    606  HB3 TYR    39      44.047  30.192  52.790  1.00  0.00           H  
ATOM    607  HD1 TYR    39      46.746  27.555  52.761  1.00  0.00           H  
ATOM    608  HE1 TYR    39      46.335  25.303  53.940  1.00  0.00           H  
ATOM    609  HH  TYR    39      44.928  24.172  54.982  1.00  0.00           H  
ATOM    610  HE2 TYR    39      42.224  26.046  54.145  1.00  0.00           H  
ATOM    611  HD2 TYR    39      42.463  28.290  52.975  1.00  0.00           H  
ATOM    612  N   LEU    40      43.245  31.546  50.246  1.00  0.00           N  
ATOM    613  CA  LEU    40      42.858  32.974  50.072  1.00  0.00           C  
ATOM    614  C   LEU    40      42.565  33.800  51.418  1.00  0.00           C  
ATOM    615  O   LEU    40      41.873  33.350  52.339  1.00  0.00           O  
ATOM    616  CB  LEU    40      41.518  33.079  49.174  1.00  0.00           C  
ATOM    617  CG  LEU    40      41.852  32.755  47.748  1.00  0.00           C  
ATOM    618  CD1 LEU    40      40.689  33.148  46.809  1.00  0.00           C  
ATOM    619  CD2 LEU    40      43.045  33.442  47.134  1.00  0.00           C  
ATOM    620  H   LEU    40      42.484  30.942  50.521  1.00  0.00           H  
ATOM    621  HA  LEU    40      43.599  33.490  49.461  1.00  0.00           H  
ATOM    622  HB2 LEU    40      40.729  32.429  49.552  1.00  0.00           H  
ATOM    623  HB3 LEU    40      41.128  34.096  49.200  1.00  0.00           H  
ATOM    624  HG  LEU    40      42.024  31.679  47.697  1.00  0.00           H  
ATOM    625 HD11 LEU    40      40.881  32.952  45.754  1.00  0.00           H  
ATOM    626 HD12 LEU    40      39.787  32.613  47.105  1.00  0.00           H  
ATOM    627 HD13 LEU    40      40.406  34.196  46.908  1.00  0.00           H  
ATOM    628 HD21 LEU    40      43.066  33.295  46.054  1.00  0.00           H  
ATOM    629 HD22 LEU    40      42.954  34.512  47.325  1.00  0.00           H  
ATOM    630 HD23 LEU    40      43.978  33.084  47.571  1.00  0.00           H  
ATOM    631  N   ILE    41      43.159  34.991  51.432  1.00  0.00           N  
ATOM    632  CA  ILE    41      43.400  35.792  52.607  1.00  0.00           C  
ATOM    633  C   ILE    41      43.098  37.290  52.360  1.00  0.00           C  
ATOM    634  O   ILE    41      43.633  37.941  51.511  1.00  0.00           O  
ATOM    635  CB  ILE    41      44.879  35.554  53.073  1.00  0.00           C  
ATOM    636  CG2 ILE    41      45.055  36.246  54.438  1.00  0.00           C  
ATOM    637  CG1 ILE    41      45.375  34.089  52.945  1.00  0.00           C  
ATOM    638  CD1 ILE    41      46.852  33.973  53.342  1.00  0.00           C  
ATOM    639  H   ILE    41      43.786  35.176  50.662  1.00  0.00           H  
ATOM    640  HA  ILE    41      42.840  35.510  53.499  1.00  0.00           H  
ATOM    641  HB  ILE    41      45.565  36.102  52.427  1.00  0.00           H  
ATOM    642 HG21 ILE    41      44.934  37.315  54.265  1.00  0.00           H  
ATOM    643 HG22 ILE    41      44.335  35.923  55.190  1.00  0.00           H  
ATOM    644 HG23 ILE    41      45.946  35.861  54.933  1.00  0.00           H  
ATOM    645 HG12 ILE    41      44.718  33.412  53.489  1.00  0.00           H  
ATOM    646 HG13 ILE    41      45.293  33.806  51.895  1.00  0.00           H  
ATOM    647 HD11 ILE    41      47.340  34.900  53.039  1.00  0.00           H  
ATOM    648 HD12 ILE    41      46.782  33.830  54.420  1.00  0.00           H  
ATOM    649 HD13 ILE    41      47.321  33.156  52.793  1.00  0.00           H  
ATOM    650  N   LYS    42      42.190  37.859  53.194  1.00  0.00           N  
ATOM    651  CA  LYS    42      42.024  39.387  53.235  1.00  0.00           C  
ATOM    652  C   LYS    42      42.992  39.974  54.324  1.00  0.00           C  
ATOM    653  O   LYS    42      42.660  39.717  55.500  1.00  0.00           O  
ATOM    654  CB  LYS    42      40.504  39.768  53.506  1.00  0.00           C  
ATOM    655  CG  LYS    42      40.142  41.227  53.722  1.00  0.00           C  
ATOM    656  CD  LYS    42      40.736  42.222  52.713  1.00  0.00           C  
ATOM    657  CE  LYS    42      40.046  43.579  52.837  1.00  0.00           C  
ATOM    658  NZ  LYS    42      40.524  44.256  54.089  1.00  0.00           N1+
ATOM    659  H   LYS    42      41.947  37.314  54.008  1.00  0.00           H  
ATOM    660  HA  LYS    42      42.293  39.873  52.297  1.00  0.00           H  
ATOM    661  HB2 LYS    42      39.869  39.433  52.686  1.00  0.00           H  
ATOM    662  HB3 LYS    42      40.189  39.196  54.379  1.00  0.00           H  
ATOM    663  HG2 LYS    42      39.107  41.342  53.399  1.00  0.00           H  
ATOM    664  HG3 LYS    42      40.411  41.483  54.746  1.00  0.00           H  
ATOM    665  HD2 LYS    42      41.812  42.303  52.867  1.00  0.00           H  
ATOM    666  HD3 LYS    42      40.500  41.935  51.688  1.00  0.00           H  
ATOM    667  HE2 LYS    42      40.401  44.209  52.022  1.00  0.00           H  
ATOM    668  HE3 LYS    42      38.960  43.487  52.804  1.00  0.00           H  
ATOM    669  HZ1 LYS    42      41.524  44.188  54.219  1.00  0.00           H  
ATOM    670  HZ2 LYS    42      40.398  45.257  54.044  1.00  0.00           H  
ATOM    671  HZ3 LYS    42      40.237  43.938  55.004  1.00  0.00           H  
ATOM    672  N   TYR    43      44.064  40.743  54.051  1.00  0.00           N  
ATOM    673  CA  TYR    43      44.730  41.416  55.098  1.00  0.00           C  
ATOM    674  C   TYR    43      44.060  42.746  55.580  1.00  0.00           C  
ATOM    675  O   TYR    43      43.280  43.365  54.879  1.00  0.00           O  
ATOM    676  CB  TYR    43      46.202  41.578  54.708  1.00  0.00           C  
ATOM    677  CG  TYR    43      46.947  40.311  54.576  1.00  0.00           C  
ATOM    678  CD1 TYR    43      47.736  40.194  53.462  1.00  0.00           C  
ATOM    679  CE1 TYR    43      48.563  39.111  53.207  1.00  0.00           C  
ATOM    680  CZ  TYR    43      48.676  38.095  54.204  1.00  0.00           C  
ATOM    681  OH  TYR    43      49.559  37.082  54.015  1.00  0.00           O  
ATOM    682  CE2 TYR    43      47.879  38.214  55.361  1.00  0.00           C  
ATOM    683  CD2 TYR    43      47.016  39.303  55.545  1.00  0.00           C  
ATOM    684  H   TYR    43      44.306  41.031  53.114  1.00  0.00           H  
ATOM    685  HA  TYR    43      44.732  40.732  55.946  1.00  0.00           H  
ATOM    686  HB2 TYR    43      46.251  42.208  53.820  1.00  0.00           H  
ATOM    687  HB3 TYR    43      46.660  42.184  55.489  1.00  0.00           H  
ATOM    688  HD1 TYR    43      47.755  40.974  52.716  1.00  0.00           H  
ATOM    689  HE1 TYR    43      49.322  39.139  52.439  1.00  0.00           H  
ATOM    690  HH  TYR    43      49.672  36.575  54.822  1.00  0.00           H  
ATOM    691  HE2 TYR    43      48.033  37.513  56.168  1.00  0.00           H  
ATOM    692  HD2 TYR    43      46.432  39.258  56.453  1.00  0.00           H  
ATOM    693  N   ASP    44      44.267  43.073  56.843  1.00  0.00           N  
ATOM    694  CA  ASP    44      43.770  44.368  57.432  1.00  0.00           C  
ATOM    695  C   ASP    44      44.728  45.447  57.058  1.00  0.00           C  
ATOM    696  O   ASP    44      45.926  45.297  56.855  1.00  0.00           O  
ATOM    697  CB  ASP    44      43.723  44.234  58.975  1.00  0.00           C  
ATOM    698  CG  ASP    44      42.866  43.033  59.370  1.00  0.00           C  
ATOM    699  OD1 ASP    44      41.867  42.773  58.666  1.00  0.00           O  
ATOM    700  OD2 ASP    44      43.051  42.547  60.477  1.00  0.00           O1-
ATOM    701  H   ASP    44      44.924  42.558  57.412  1.00  0.00           H  
ATOM    702  HA  ASP    44      42.812  44.612  56.973  1.00  0.00           H  
ATOM    703  HB2 ASP    44      44.744  44.139  59.343  1.00  0.00           H  
ATOM    704  HB3 ASP    44      43.214  45.088  59.424  1.00  0.00           H  
ATOM    705  N   GLY    45      44.249  46.686  57.048  1.00  0.00           N  
ATOM    706  CA  GLY    45      45.089  47.879  56.802  1.00  0.00           C  
ATOM    707  C   GLY    45      45.345  48.110  55.281  1.00  0.00           C  
ATOM    708  O   GLY    45      45.367  49.262  54.813  1.00  0.00           O  
ATOM    709  H   GLY    45      43.265  46.910  57.011  1.00  0.00           H  
ATOM    710  HA2 GLY    45      44.506  48.753  57.095  1.00  0.00           H  
ATOM    711  HA3 GLY    45      46.058  47.706  57.270  1.00  0.00           H  
ATOM    712  N   PHE    46      45.298  47.015  54.466  1.00  0.00           N  
ATOM    713  CA  PHE    46      45.178  46.856  52.982  1.00  0.00           C  
ATOM    714  C   PHE    46      43.722  46.444  52.708  1.00  0.00           C  
ATOM    715  O   PHE    46      43.010  45.920  53.592  1.00  0.00           O  
ATOM    716  CB  PHE    46      46.065  45.774  52.447  1.00  0.00           C  
ATOM    717  CG  PHE    46      47.543  46.199  52.556  1.00  0.00           C  
ATOM    718  CD1 PHE    46      48.217  46.796  51.444  1.00  0.00           C  
ATOM    719  CE1 PHE    46      49.586  47.115  51.535  1.00  0.00           C  
ATOM    720  CZ  PHE    46      50.297  46.797  52.684  1.00  0.00           C  
ATOM    721  CE2 PHE    46      49.661  46.211  53.771  1.00  0.00           C  
ATOM    722  CD2 PHE    46      48.287  45.949  53.748  1.00  0.00           C  
ATOM    723  H   PHE    46      44.937  46.197  54.938  1.00  0.00           H  
ATOM    724  HA  PHE    46      45.269  47.873  52.600  1.00  0.00           H  
ATOM    725  HB2 PHE    46      45.771  44.912  53.045  1.00  0.00           H  
ATOM    726  HB3 PHE    46      45.746  45.719  51.406  1.00  0.00           H  
ATOM    727  HD1 PHE    46      47.751  46.921  50.478  1.00  0.00           H  
ATOM    728  HE1 PHE    46      50.126  47.639  50.760  1.00  0.00           H  
ATOM    729  HZ  PHE    46      51.313  47.144  52.803  1.00  0.00           H  
ATOM    730  HE2 PHE    46      50.206  46.081  54.695  1.00  0.00           H  
ATOM    731  HD2 PHE    46      47.810  45.483  54.598  1.00  0.00           H  
ATOM    732  N   ASP    47      43.223  46.906  51.558  1.00  0.00           N  
ATOM    733  CA  ASP    47      41.841  46.594  51.085  1.00  0.00           C  
ATOM    734  C   ASP    47      41.839  45.353  50.119  1.00  0.00           C  
ATOM    735  O   ASP    47      40.808  44.705  49.994  1.00  0.00           O  
ATOM    736  CB  ASP    47      41.214  47.852  50.461  1.00  0.00           C  
ATOM    737  CG  ASP    47      40.881  48.873  51.494  1.00  0.00           C  
ATOM    738  OD1 ASP    47      41.133  48.713  52.697  1.00  0.00           O  
ATOM    739  OD2 ASP    47      40.382  49.924  51.056  1.00  0.00           O1-
ATOM    740  H   ASP    47      43.898  47.179  50.858  1.00  0.00           H  
ATOM    741  HA  ASP    47      41.271  46.380  51.989  1.00  0.00           H  
ATOM    742  HB2 ASP    47      41.909  48.198  49.696  1.00  0.00           H  
ATOM    743  HB3 ASP    47      40.301  47.470  50.006  1.00  0.00           H  
ATOM    744  N   CYS    48      42.974  45.053  49.525  1.00  0.00           N  
ATOM    745  CA  CYS    48      43.195  43.994  48.479  1.00  0.00           C  
ATOM    746  C   CYS    48      43.104  42.557  49.057  1.00  0.00           C  
ATOM    747  O   CYS    48      43.332  42.371  50.276  1.00  0.00           O  
ATOM    748  CB  CYS    48      44.598  44.206  47.877  1.00  0.00           C  
ATOM    749  SG  CYS    48      44.695  45.801  47.094  1.00  0.00           S  
ATOM    750  H   CYS    48      43.745  45.621  49.845  1.00  0.00           H  
ATOM    751  HA  CYS    48      42.429  44.129  47.715  1.00  0.00           H  
ATOM    752  HB2 CYS    48      45.371  44.269  48.643  1.00  0.00           H  
ATOM    753  HB3 CYS    48      44.887  43.461  47.135  1.00  0.00           H  
ATOM    754  HG  CYS    48      44.236  46.674  47.995  1.00  0.00           H  
ATOM    755  N   VAL    49      42.895  41.549  48.221  1.00  0.00           N  
ATOM    756  CA  VAL    49      42.829  40.069  48.612  1.00  0.00           C  
ATOM    757  C   VAL    49      44.065  39.335  48.057  1.00  0.00           C  
ATOM    758  O   VAL    49      44.616  39.517  46.927  1.00  0.00           O  
ATOM    759  CB  VAL    49      41.542  39.399  48.161  1.00  0.00           C  
ATOM    760  CG1 VAL    49      41.436  37.945  48.621  1.00  0.00           C  
ATOM    761  CG2 VAL    49      40.297  40.187  48.715  1.00  0.00           C  
ATOM    762  H   VAL    49      43.025  41.736  47.237  1.00  0.00           H  
ATOM    763  HA  VAL    49      42.777  40.053  49.700  1.00  0.00           H  
ATOM    764  HB  VAL    49      41.493  39.403  47.072  1.00  0.00           H  
ATOM    765 HG11 VAL    49      41.217  37.909  49.688  1.00  0.00           H  
ATOM    766 HG12 VAL    49      40.566  37.462  48.176  1.00  0.00           H  
ATOM    767 HG13 VAL    49      42.316  37.385  48.302  1.00  0.00           H  
ATOM    768 HG21 VAL    49      39.437  39.544  48.527  1.00  0.00           H  
ATOM    769 HG22 VAL    49      40.413  40.461  49.764  1.00  0.00           H  
ATOM    770 HG23 VAL    49      40.132  41.157  48.248  1.00  0.00           H  
ATOM    771  N   TYR    50      44.617  38.502  48.929  1.00  0.00           N  
ATOM    772  CA  TYR    50      45.925  37.777  48.752  1.00  0.00           C  
ATOM    773  C   TYR    50      45.815  36.294  48.769  1.00  0.00           C  
ATOM    774  O   TYR    50      44.844  35.758  49.188  1.00  0.00           O  
ATOM    775  CB  TYR    50      46.894  38.277  49.874  1.00  0.00           C  
ATOM    776  CG  TYR    50      47.221  39.766  49.908  1.00  0.00           C  
ATOM    777  CD1 TYR    50      46.207  40.677  50.422  1.00  0.00           C  
ATOM    778  CE1 TYR    50      46.503  42.091  50.427  1.00  0.00           C  
ATOM    779  CZ  TYR    50      47.739  42.551  49.974  1.00  0.00           C  
ATOM    780  OH  TYR    50      47.949  43.888  50.021  1.00  0.00           O  
ATOM    781  CE2 TYR    50      48.699  41.558  49.540  1.00  0.00           C  
ATOM    782  CD2 TYR    50      48.518  40.202  49.581  1.00  0.00           C  
ATOM    783  H   TYR    50      44.121  38.294  49.783  1.00  0.00           H  
ATOM    784  HA  TYR    50      46.476  38.196  47.910  1.00  0.00           H  
ATOM    785  HB2 TYR    50      46.621  37.965  50.882  1.00  0.00           H  
ATOM    786  HB3 TYR    50      47.797  37.690  49.705  1.00  0.00           H  
ATOM    787  HD1 TYR    50      45.311  40.205  50.796  1.00  0.00           H  
ATOM    788  HE1 TYR    50      45.720  42.801  50.650  1.00  0.00           H  
ATOM    789  HH  TYR    50      48.863  44.088  49.807  1.00  0.00           H  
ATOM    790  HE2 TYR    50      49.594  41.961  49.091  1.00  0.00           H  
ATOM    791  HD2 TYR    50      49.352  39.629  49.201  1.00  0.00           H  
ATOM    792  N   GLY    51      46.846  35.605  48.292  1.00  0.00           N  
ATOM    793  CA  GLY    51      46.949  34.163  48.528  1.00  0.00           C  
ATOM    794  C   GLY    51      48.351  33.680  48.577  1.00  0.00           C  
ATOM    795  O   GLY    51      49.264  34.215  47.904  1.00  0.00           O  
ATOM    796  H   GLY    51      47.629  36.099  47.888  1.00  0.00           H  
ATOM    797  HA2 GLY    51      46.483  33.961  49.492  1.00  0.00           H  
ATOM    798  HA3 GLY    51      46.383  33.699  47.719  1.00  0.00           H  
ATOM    799  N   LEU    52      48.558  32.801  49.608  1.00  0.00           N  
ATOM    800  CA  LEU    52      49.799  32.041  49.946  1.00  0.00           C  
ATOM    801  C   LEU    52      49.659  30.583  50.265  1.00  0.00           C  
ATOM    802  O   LEU    52      48.639  30.149  50.756  1.00  0.00           O  
ATOM    803  CB  LEU    52      50.529  32.627  51.174  1.00  0.00           C  
ATOM    804  CG  LEU    52      50.919  34.111  51.023  1.00  0.00           C  
ATOM    805  CD1 LEU    52      51.199  34.726  52.398  1.00  0.00           C  
ATOM    806  CD2 LEU    52      52.177  34.283  50.206  1.00  0.00           C  
ATOM    807  H   LEU    52      47.718  32.452  50.048  1.00  0.00           H  
ATOM    808  HA  LEU    52      50.433  32.189  49.071  1.00  0.00           H  
ATOM    809  HB2 LEU    52      49.817  32.477  51.985  1.00  0.00           H  
ATOM    810  HB3 LEU    52      51.434  32.095  51.469  1.00  0.00           H  
ATOM    811  HG  LEU    52      50.116  34.664  50.534  1.00  0.00           H  
ATOM    812 HD11 LEU    52      50.285  34.780  52.990  1.00  0.00           H  
ATOM    813 HD12 LEU    52      51.957  34.038  52.772  1.00  0.00           H  
ATOM    814 HD13 LEU    52      51.622  35.729  52.336  1.00  0.00           H  
ATOM    815 HD21 LEU    52      51.980  33.985  49.176  1.00  0.00           H  
ATOM    816 HD22 LEU    52      52.375  35.355  50.201  1.00  0.00           H  
ATOM    817 HD23 LEU    52      52.993  33.683  50.607  1.00  0.00           H  
ATOM    818  N   GLU    53      50.693  29.841  49.909  1.00  0.00           N  
ATOM    819  CA  GLU    53      50.794  28.472  50.464  1.00  0.00           C  
ATOM    820  C   GLU    53      51.188  28.432  51.953  1.00  0.00           C  
ATOM    821  O   GLU    53      52.391  28.229  52.243  1.00  0.00           O  
ATOM    822  CB  GLU    53      51.650  27.636  49.545  1.00  0.00           C  
ATOM    823  CG  GLU    53      50.875  27.299  48.198  1.00  0.00           C  
ATOM    824  CD  GLU    53      51.761  26.592  47.201  1.00  0.00           C  
ATOM    825  OE1 GLU    53      51.761  25.334  47.296  1.00  0.00           O  
ATOM    826  OE2 GLU    53      52.508  27.226  46.493  1.00  0.00           O1-
ATOM    827  H   GLU    53      51.459  30.236  49.384  1.00  0.00           H  
ATOM    828  HA  GLU    53      49.860  27.911  50.477  1.00  0.00           H  
ATOM    829  HB2 GLU    53      52.539  28.161  49.196  1.00  0.00           H  
ATOM    830  HB3 GLU    53      51.969  26.701  50.007  1.00  0.00           H  
ATOM    831  HG2 GLU    53      50.063  26.623  48.464  1.00  0.00           H  
ATOM    832  HG3 GLU    53      50.526  28.153  47.616  1.00  0.00           H  
ATOM    833  N   LEU    54      50.327  28.827  52.911  1.00  0.00           N  
ATOM    834  CA  LEU    54      50.740  29.236  54.240  1.00  0.00           C  
ATOM    835  C   LEU    54      51.624  28.236  54.973  1.00  0.00           C  
ATOM    836  O   LEU    54      52.372  28.614  55.892  1.00  0.00           O  
ATOM    837  CB  LEU    54      49.467  29.497  55.119  1.00  0.00           C  
ATOM    838  CG  LEU    54      48.748  30.848  54.965  1.00  0.00           C  
ATOM    839  CD1 LEU    54      47.346  30.740  55.616  1.00  0.00           C  
ATOM    840  CD2 LEU    54      49.583  32.008  55.395  1.00  0.00           C  
ATOM    841  H   LEU    54      49.341  28.927  52.716  1.00  0.00           H  
ATOM    842  HA  LEU    54      51.267  30.189  54.191  1.00  0.00           H  
ATOM    843  HB2 LEU    54      48.739  28.705  54.943  1.00  0.00           H  
ATOM    844  HB3 LEU    54      49.792  29.405  56.155  1.00  0.00           H  
ATOM    845  HG  LEU    54      48.546  31.054  53.914  1.00  0.00           H  
ATOM    846 HD11 LEU    54      46.678  31.571  55.389  1.00  0.00           H  
ATOM    847 HD12 LEU    54      46.817  29.829  55.338  1.00  0.00           H  
ATOM    848 HD13 LEU    54      47.414  30.737  56.704  1.00  0.00           H  
ATOM    849 HD21 LEU    54      49.068  32.933  55.134  1.00  0.00           H  
ATOM    850 HD22 LEU    54      49.652  32.040  56.482  1.00  0.00           H  
ATOM    851 HD23 LEU    54      50.584  31.986  54.966  1.00  0.00           H  
ATOM    852  N   ASN    55      51.364  26.882  54.841  1.00  0.00           N  
ATOM    853  CA  ASN    55      52.012  25.793  55.472  1.00  0.00           C  
ATOM    854  C   ASN    55      53.249  25.308  54.639  1.00  0.00           C  
ATOM    855  O   ASN    55      53.712  24.207  54.960  1.00  0.00           O  
ATOM    856  CB  ASN    55      50.947  24.725  55.740  1.00  0.00           C  
ATOM    857  CG  ASN    55      49.874  25.159  56.737  1.00  0.00           C  
ATOM    858  OD1 ASN    55      48.843  25.735  56.332  1.00  0.00           O  
ATOM    859  ND2 ASN    55      50.039  25.064  58.049  1.00  0.00           N  
ATOM    860  H   ASN    55      50.769  26.655  54.057  1.00  0.00           H  
ATOM    861  HA  ASN    55      52.340  26.148  56.449  1.00  0.00           H  
ATOM    862  HB2 ASN    55      50.422  24.376  54.851  1.00  0.00           H  
ATOM    863  HB3 ASN    55      51.395  23.783  56.057  1.00  0.00           H  
ATOM    864 HD21 ASN    55      50.955  24.748  58.334  1.00  0.00           H  
ATOM    865 HD22 ASN    55      49.401  25.358  58.775  1.00  0.00           H  
ATOM    866  N   LYS    56      53.605  25.942  53.476  1.00  0.00           N  
ATOM    867  CA  LYS    56      54.497  25.277  52.537  1.00  0.00           C  
ATOM    868  C   LYS    56      55.651  26.173  52.070  1.00  0.00           C  
ATOM    869  O   LYS    56      56.761  25.717  51.967  1.00  0.00           O  
ATOM    870  CB  LYS    56      53.690  24.756  51.323  1.00  0.00           C  
ATOM    871  CG  LYS    56      54.333  23.455  50.777  1.00  0.00           C  
ATOM    872  CD  LYS    56      53.556  23.050  49.574  1.00  0.00           C  
ATOM    873  CE  LYS    56      54.306  21.806  48.993  1.00  0.00           C  
ATOM    874  NZ  LYS    56      53.948  21.580  47.597  1.00  0.00           N1+
ATOM    875  H   LYS    56      53.096  26.777  53.225  1.00  0.00           H  
ATOM    876  HA  LYS    56      54.975  24.395  52.963  1.00  0.00           H  
ATOM    877  HB2 LYS    56      52.674  24.568  51.668  1.00  0.00           H  
ATOM    878  HB3 LYS    56      53.685  25.518  50.544  1.00  0.00           H  
ATOM    879  HG2 LYS    56      55.320  23.795  50.463  1.00  0.00           H  
ATOM    880  HG3 LYS    56      54.435  22.663  51.520  1.00  0.00           H  
ATOM    881  HD2 LYS    56      52.564  22.672  49.823  1.00  0.00           H  
ATOM    882  HD3 LYS    56      53.604  23.840  48.824  1.00  0.00           H  
ATOM    883  HE2 LYS    56      55.373  21.981  49.129  1.00  0.00           H  
ATOM    884  HE3 LYS    56      54.001  20.948  49.594  1.00  0.00           H  
ATOM    885  HZ1 LYS    56      52.960  21.375  47.568  1.00  0.00           H  
ATOM    886  HZ2 LYS    56      53.964  22.369  46.966  1.00  0.00           H  
ATOM    887  HZ3 LYS    56      54.373  20.793  47.128  1.00  0.00           H  
ATOM    888  N   ASP    57      55.335  27.468  51.883  1.00  0.00           N  
ATOM    889  CA  ASP    57      56.305  28.461  51.499  1.00  0.00           C  
ATOM    890  C   ASP    57      57.027  28.961  52.755  1.00  0.00           C  
ATOM    891  O   ASP    57      56.394  29.441  53.693  1.00  0.00           O  
ATOM    892  CB  ASP    57      55.634  29.562  50.675  1.00  0.00           C  
ATOM    893  CG  ASP    57      56.483  30.732  50.096  1.00  0.00           C  
ATOM    894  OD1 ASP    57      56.026  31.514  49.239  1.00  0.00           O  
ATOM    895  OD2 ASP    57      57.682  30.829  50.454  1.00  0.00           O1-
ATOM    896  H   ASP    57      54.379  27.790  51.845  1.00  0.00           H  
ATOM    897  HA  ASP    57      57.088  28.137  50.814  1.00  0.00           H  
ATOM    898  HB2 ASP    57      55.108  29.055  49.866  1.00  0.00           H  
ATOM    899  HB3 ASP    57      54.893  30.010  51.337  1.00  0.00           H  
ATOM    900  N   GLU    58      58.358  28.837  52.810  1.00  0.00           N  
ATOM    901  CA  GLU    58      59.182  29.277  53.996  1.00  0.00           C  
ATOM    902  C   GLU    58      59.324  30.778  54.237  1.00  0.00           C  
ATOM    903  O   GLU    58      59.787  31.208  55.244  1.00  0.00           O  
ATOM    904  CB  GLU    58      60.520  28.575  53.948  1.00  0.00           C  
ATOM    905  CG  GLU    58      61.468  28.895  52.768  1.00  0.00           C  
ATOM    906  CD  GLU    58      61.197  27.967  51.578  1.00  0.00           C  
ATOM    907  OE1 GLU    58      62.064  27.145  51.245  1.00  0.00           O  
ATOM    908  OE2 GLU    58      60.099  27.949  50.890  1.00  0.00           O1-
ATOM    909  H   GLU    58      58.907  28.423  52.071  1.00  0.00           H  
ATOM    910  HA  GLU    58      58.676  28.905  54.887  1.00  0.00           H  
ATOM    911  HB2 GLU    58      61.119  28.886  54.805  1.00  0.00           H  
ATOM    912  HB3 GLU    58      60.350  27.508  54.090  1.00  0.00           H  
ATOM    913  HG2 GLU    58      61.374  29.972  52.629  1.00  0.00           H  
ATOM    914  HG3 GLU    58      62.533  28.744  52.939  1.00  0.00           H  
ATOM    915  N   ARG    59      58.933  31.597  53.229  1.00  0.00           N  
ATOM    916  CA  ARG    59      58.645  33.051  53.462  1.00  0.00           C  
ATOM    917  C   ARG    59      57.582  33.209  54.561  1.00  0.00           C  
ATOM    918  O   ARG    59      57.524  34.283  55.135  1.00  0.00           O  
ATOM    919  CB  ARG    59      58.243  33.701  52.097  1.00  0.00           C  
ATOM    920  CG  ARG    59      59.408  33.601  51.018  1.00  0.00           C  
ATOM    921  CD  ARG    59      59.080  34.251  49.687  1.00  0.00           C  
ATOM    922  NE  ARG    59      58.291  33.373  48.882  1.00  0.00           N  
ATOM    923  CZ  ARG    59      57.986  33.586  47.594  1.00  0.00           C  
ATOM    924  NH1 ARG    59      58.550  34.399  46.797  1.00  0.00           N  
ATOM    925  NH2 ARG    59      57.044  32.910  47.032  1.00  0.00           N1+
ATOM    926  H   ARG    59      58.455  31.164  52.451  1.00  0.00           H  
ATOM    927  HA  ARG    59      59.497  33.603  53.857  1.00  0.00           H  
ATOM    928  HB2 ARG    59      57.321  33.227  51.759  1.00  0.00           H  
ATOM    929  HB3 ARG    59      58.115  34.750  52.364  1.00  0.00           H  
ATOM    930  HG2 ARG    59      60.282  34.153  51.362  1.00  0.00           H  
ATOM    931  HG3 ARG    59      59.833  32.615  50.830  1.00  0.00           H  
ATOM    932  HD2 ARG    59      58.603  35.218  49.846  1.00  0.00           H  
ATOM    933  HD3 ARG    59      60.064  34.275  49.219  1.00  0.00           H  
ATOM    934  HE  ARG    59      57.687  32.734  49.379  1.00  0.00           H  
ATOM    935 HH11 ARG    59      59.449  34.805  47.012  1.00  0.00           H  
ATOM    936 HH12 ARG    59      58.128  34.529  45.888  1.00  0.00           H  
ATOM    937 HH21 ARG    59      56.403  32.375  47.600  1.00  0.00           H  
ATOM    938 HH22 ARG    59      56.946  32.991  46.030  1.00  0.00           H  
ATOM    939  N   VAL    60      56.737  32.225  54.905  1.00  0.00           N  
ATOM    940  CA  VAL    60      55.700  32.394  55.949  1.00  0.00           C  
ATOM    941  C   VAL    60      56.179  31.908  57.277  1.00  0.00           C  
ATOM    942  O   VAL    60      56.651  30.774  57.392  1.00  0.00           O  
ATOM    943  CB  VAL    60      54.454  31.628  55.556  1.00  0.00           C  
ATOM    944  CG1 VAL    60      53.349  31.614  56.566  1.00  0.00           C  
ATOM    945  CG2 VAL    60      53.932  32.055  54.171  1.00  0.00           C  
ATOM    946  H   VAL    60      56.896  31.298  54.535  1.00  0.00           H  
ATOM    947  HA  VAL    60      55.381  33.421  56.128  1.00  0.00           H  
ATOM    948  HB  VAL    60      54.520  30.546  55.436  1.00  0.00           H  
ATOM    949 HG11 VAL    60      53.649  31.143  57.502  1.00  0.00           H  
ATOM    950 HG12 VAL    60      52.962  32.605  56.805  1.00  0.00           H  
ATOM    951 HG13 VAL    60      52.493  31.023  56.244  1.00  0.00           H  
ATOM    952 HG21 VAL    60      53.767  33.132  54.191  1.00  0.00           H  
ATOM    953 HG22 VAL    60      54.687  31.684  53.478  1.00  0.00           H  
ATOM    954 HG23 VAL    60      52.961  31.580  54.032  1.00  0.00           H  
ATOM    955  N   SER    61      56.203  32.817  58.285  1.00  0.00           N  
ATOM    956  CA  SER    61      56.890  32.625  59.579  1.00  0.00           C  
ATOM    957  C   SER    61      56.141  33.212  60.848  1.00  0.00           C  
ATOM    958  O   SER    61      55.192  33.967  60.643  1.00  0.00           O  
ATOM    959  CB  SER    61      58.224  33.445  59.424  1.00  0.00           C  
ATOM    960  OG  SER    61      59.042  33.337  60.595  1.00  0.00           O  
ATOM    961  H   SER    61      55.862  33.742  58.069  1.00  0.00           H  
ATOM    962  HA  SER    61      57.269  31.616  59.739  1.00  0.00           H  
ATOM    963  HB2 SER    61      58.789  33.103  58.556  1.00  0.00           H  
ATOM    964  HB3 SER    61      57.925  34.487  59.311  1.00  0.00           H  
ATOM    965  HG  SER    61      59.873  33.781  60.415  1.00  0.00           H  
ATOM    966  N   ALA    62      56.486  32.806  62.077  1.00  0.00           N  
ATOM    967  CA  ALA    62      55.745  33.109  63.266  1.00  0.00           C  
ATOM    968  C   ALA    62      54.115  32.894  63.152  1.00  0.00           C  
ATOM    969  O   ALA    62      53.439  33.522  63.959  1.00  0.00           O  
ATOM    970  CB  ALA    62      56.107  34.436  63.789  1.00  0.00           C  
ATOM    971  H   ALA    62      57.320  32.313  62.360  1.00  0.00           H  
ATOM    972  HA  ALA    62      56.092  32.380  63.998  1.00  0.00           H  
ATOM    973  HB1 ALA    62      57.171  34.402  64.019  1.00  0.00           H  
ATOM    974  HB2 ALA    62      56.019  35.140  62.962  1.00  0.00           H  
ATOM    975  HB3 ALA    62      55.502  34.716  64.652  1.00  0.00           H  
ATOM    976  N   LEU    63      53.667  31.963  62.334  1.00  0.00           N  
ATOM    977  CA  LEU    63      52.265  31.756  62.026  1.00  0.00           C  
ATOM    978  C   LEU    63      51.404  31.430  63.270  1.00  0.00           C  
ATOM    979  O   LEU    63      51.620  30.343  63.811  1.00  0.00           O  
ATOM    980  CB  LEU    63      52.205  30.706  60.927  1.00  0.00           C  
ATOM    981  CG  LEU    63      50.765  30.412  60.552  1.00  0.00           C  
ATOM    982  CD1 LEU    63      49.807  31.585  60.219  1.00  0.00           C  
ATOM    983  CD2 LEU    63      50.773  29.451  59.364  1.00  0.00           C  
ATOM    984  H   LEU    63      54.353  31.518  61.741  1.00  0.00           H  
ATOM    985  HA  LEU    63      51.910  32.706  61.627  1.00  0.00           H  
ATOM    986  HB2 LEU    63      52.771  31.161  60.113  1.00  0.00           H  
ATOM    987  HB3 LEU    63      52.713  29.848  61.368  1.00  0.00           H  
ATOM    988  HG  LEU    63      50.411  29.822  61.397  1.00  0.00           H  
ATOM    989 HD11 LEU    63      50.320  32.192  59.473  1.00  0.00           H  
ATOM    990 HD12 LEU    63      48.843  31.277  59.813  1.00  0.00           H  
ATOM    991 HD13 LEU    63      49.604  32.273  61.040  1.00  0.00           H  
ATOM    992 HD21 LEU    63      49.818  28.930  59.293  1.00  0.00           H  
ATOM    993 HD22 LEU    63      51.170  29.941  58.475  1.00  0.00           H  
ATOM    994 HD23 LEU    63      51.558  28.721  59.562  1.00  0.00           H  
ATOM    995  N   GLU    64      50.516  32.348  63.774  1.00  0.00           N  
ATOM    996  CA  GLU    64      49.373  31.973  64.703  1.00  0.00           C  
ATOM    997  C   GLU    64      47.935  32.171  64.211  1.00  0.00           C  
ATOM    998  O   GLU    64      47.588  33.231  63.589  1.00  0.00           O  
ATOM    999  CB  GLU    64      49.538  32.604  66.112  1.00  0.00           C  
ATOM   1000  CG  GLU    64      49.589  34.103  66.045  1.00  0.00           C  
ATOM   1001  CD  GLU    64      49.872  34.794  67.398  1.00  0.00           C  
ATOM   1002  OE1 GLU    64      50.364  35.901  67.466  1.00  0.00           O  
ATOM   1003  OE2 GLU    64      49.400  34.312  68.470  1.00  0.00           O1-
ATOM   1004  H   GLU    64      50.644  33.323  63.544  1.00  0.00           H  
ATOM   1005  HA  GLU    64      49.413  30.891  64.830  1.00  0.00           H  
ATOM   1006  HB2 GLU    64      48.739  32.419  66.830  1.00  0.00           H  
ATOM   1007  HB3 GLU    64      50.525  32.329  66.482  1.00  0.00           H  
ATOM   1008  HG2 GLU    64      50.451  34.352  65.426  1.00  0.00           H  
ATOM   1009  HG3 GLU    64      48.595  34.391  65.701  1.00  0.00           H  
ATOM   1010  N   VAL    65      46.982  31.324  64.605  1.00  0.00           N  
ATOM   1011  CA  VAL    65      45.532  31.529  64.617  1.00  0.00           C  
ATOM   1012  C   VAL    65      45.183  32.478  65.795  1.00  0.00           C  
ATOM   1013  O   VAL    65      45.796  32.439  66.850  1.00  0.00           O  
ATOM   1014  CB  VAL    65      44.776  30.121  64.741  1.00  0.00           C  
ATOM   1015  CG1 VAL    65      43.279  30.379  64.826  1.00  0.00           C  
ATOM   1016  CG2 VAL    65      45.003  29.170  63.578  1.00  0.00           C  
ATOM   1017  H   VAL    65      47.393  30.580  65.151  1.00  0.00           H  
ATOM   1018  HA  VAL    65      45.203  31.950  63.667  1.00  0.00           H  
ATOM   1019  HB  VAL    65      45.059  29.586  65.647  1.00  0.00           H  
ATOM   1020 HG11 VAL    65      42.872  31.010  64.036  1.00  0.00           H  
ATOM   1021 HG12 VAL    65      42.791  29.405  64.847  1.00  0.00           H  
ATOM   1022 HG13 VAL    65      43.191  30.859  65.801  1.00  0.00           H  
ATOM   1023 HG21 VAL    65      46.084  29.032  63.541  1.00  0.00           H  
ATOM   1024 HG22 VAL    65      44.711  28.186  63.946  1.00  0.00           H  
ATOM   1025 HG23 VAL    65      44.611  29.401  62.588  1.00  0.00           H  
ATOM   1026  N   LEU    66      44.278  33.485  65.530  1.00  0.00           N  
ATOM   1027  CA  LEU    66      43.799  34.479  66.506  1.00  0.00           C  
ATOM   1028  C   LEU    66      42.377  34.063  66.859  1.00  0.00           C  
ATOM   1029  O   LEU    66      41.678  33.356  66.152  1.00  0.00           O  
ATOM   1030  CB  LEU    66      43.779  35.828  65.839  1.00  0.00           C  
ATOM   1031  CG  LEU    66      44.944  36.751  65.760  1.00  0.00           C  
ATOM   1032  CD1 LEU    66      44.674  37.845  64.727  1.00  0.00           C  
ATOM   1033  CD2 LEU    66      45.098  37.428  67.149  1.00  0.00           C  
ATOM   1034  H   LEU    66      43.899  33.513  64.594  1.00  0.00           H  
ATOM   1035  HA  LEU    66      44.454  34.465  67.377  1.00  0.00           H  
ATOM   1036  HB2 LEU    66      43.408  35.669  64.826  1.00  0.00           H  
ATOM   1037  HB3 LEU    66      42.949  36.374  66.288  1.00  0.00           H  
ATOM   1038  HG  LEU    66      45.866  36.222  65.520  1.00  0.00           H  
ATOM   1039 HD11 LEU    66      45.410  38.626  64.921  1.00  0.00           H  
ATOM   1040 HD12 LEU    66      44.909  37.469  63.732  1.00  0.00           H  
ATOM   1041 HD13 LEU    66      43.698  38.318  64.838  1.00  0.00           H  
ATOM   1042 HD21 LEU    66      45.303  36.715  67.947  1.00  0.00           H  
ATOM   1043 HD22 LEU    66      46.037  37.961  67.000  1.00  0.00           H  
ATOM   1044 HD23 LEU    66      44.314  38.128  67.438  1.00  0.00           H  
ATOM   1045  N   PRO    67      41.842  34.767  67.866  1.00  0.00           N  
ATOM   1046  CA  PRO    67      40.399  34.883  68.228  1.00  0.00           C  
ATOM   1047  C   PRO    67      39.529  35.377  67.066  1.00  0.00           C  
ATOM   1048  O   PRO    67      40.003  36.219  66.315  1.00  0.00           O  
ATOM   1049  CD  PRO    67      42.624  35.548  68.855  1.00  0.00           C  
ATOM   1050  CG  PRO    67      41.810  35.472  70.113  1.00  0.00           C  
ATOM   1051  CB  PRO    67      40.382  35.628  69.581  1.00  0.00           C  
ATOM   1052  HD2 PRO    67      42.580  36.566  68.467  1.00  0.00           H  
ATOM   1053  HD3 PRO    67      43.658  35.208  68.903  1.00  0.00           H  
ATOM   1054  HG2 PRO    67      42.079  36.275  70.799  1.00  0.00           H  
ATOM   1055  HG3 PRO    67      41.902  34.478  70.551  1.00  0.00           H  
ATOM   1056  HB2 PRO    67      40.256  36.690  69.367  1.00  0.00           H  
ATOM   1057  HB3 PRO    67      39.648  35.216  70.273  1.00  0.00           H  
ATOM   1058  HA  PRO    67      40.063  33.874  68.469  1.00  0.00           H  
ATOM   1059  N   ASP    68      38.291  34.910  66.972  1.00  0.00           N  
ATOM   1060  CA  ASP    68      37.521  34.865  65.712  1.00  0.00           C  
ATOM   1061  C   ASP    68      36.929  36.206  65.294  1.00  0.00           C  
ATOM   1062  O   ASP    68      36.851  37.143  66.096  1.00  0.00           O  
ATOM   1063  CB  ASP    68      36.379  33.882  65.768  1.00  0.00           C  
ATOM   1064  CG  ASP    68      36.714  32.426  66.096  1.00  0.00           C  
ATOM   1065  OD1 ASP    68      35.825  31.715  66.655  1.00  0.00           O  
ATOM   1066  OD2 ASP    68      37.825  32.018  65.799  1.00  0.00           O1-
ATOM   1067  H   ASP    68      38.103  34.259  67.722  1.00  0.00           H  
ATOM   1068  HA  ASP    68      38.167  34.558  64.889  1.00  0.00           H  
ATOM   1069  HB2 ASP    68      35.658  34.188  66.526  1.00  0.00           H  
ATOM   1070  HB3 ASP    68      35.887  33.813  64.797  1.00  0.00           H  
ATOM   1071  N   ARG    69      36.549  36.327  63.983  1.00  0.00           N  
ATOM   1072  CA  ARG    69      35.644  37.422  63.605  1.00  0.00           C  
ATOM   1073  C   ARG    69      34.306  37.406  64.306  1.00  0.00           C  
ATOM   1074  O   ARG    69      33.762  36.311  64.573  1.00  0.00           O  
ATOM   1075  CB  ARG    69      35.639  37.437  62.092  1.00  0.00           C  
ATOM   1076  CG  ARG    69      34.981  36.203  61.309  1.00  0.00           C  
ATOM   1077  CD  ARG    69      34.865  36.495  59.808  1.00  0.00           C  
ATOM   1078  NE  ARG    69      33.658  37.244  59.463  1.00  0.00           N  
ATOM   1079  CZ  ARG    69      33.622  38.564  59.290  1.00  0.00           C  
ATOM   1080  NH1 ARG    69      34.629  39.410  59.300  1.00  0.00           N  
ATOM   1081  NH2 ARG    69      32.389  39.075  59.355  1.00  0.00           N1+
ATOM   1082  H   ARG    69      36.678  35.479  63.449  1.00  0.00           H  
ATOM   1083  HA  ARG    69      36.112  38.385  63.810  1.00  0.00           H  
ATOM   1084  HB2 ARG    69      35.081  38.345  61.859  1.00  0.00           H  
ATOM   1085  HB3 ARG    69      36.649  37.604  61.720  1.00  0.00           H  
ATOM   1086  HG2 ARG    69      35.639  35.349  61.474  1.00  0.00           H  
ATOM   1087  HG3 ARG    69      33.983  36.116  61.738  1.00  0.00           H  
ATOM   1088  HD2 ARG    69      35.766  36.989  59.444  1.00  0.00           H  
ATOM   1089  HD3 ARG    69      34.778  35.559  59.255  1.00  0.00           H  
ATOM   1090  HE  ARG    69      32.835  36.658  59.457  1.00  0.00           H  
ATOM   1091 HH11 ARG    69      35.536  39.000  59.475  1.00  0.00           H  
ATOM   1092 HH12 ARG    69      34.506  40.390  59.088  1.00  0.00           H  
ATOM   1093 HH21 ARG    69      31.636  38.575  59.806  1.00  0.00           H  
ATOM   1094 HH22 ARG    69      32.282  40.079  59.357  1.00  0.00           H  
ATOM   1095  N   VAL    70      33.530  38.473  64.278  1.00  0.00           N  
ATOM   1096  CA  VAL    70      32.203  38.472  64.839  1.00  0.00           C  
ATOM   1097  C   VAL    70      31.221  37.585  64.067  1.00  0.00           C  
ATOM   1098  O   VAL    70      31.336  37.521  62.836  1.00  0.00           O  
ATOM   1099  CB  VAL    70      31.588  39.925  64.856  1.00  0.00           C  
ATOM   1100  CG1 VAL    70      30.858  40.449  63.604  1.00  0.00           C  
ATOM   1101  CG2 VAL    70      30.775  40.070  66.129  1.00  0.00           C  
ATOM   1102  H   VAL    70      33.939  39.312  63.891  1.00  0.00           H  
ATOM   1103  HA  VAL    70      32.274  38.048  65.840  1.00  0.00           H  
ATOM   1104  HB  VAL    70      32.461  40.565  64.991  1.00  0.00           H  
ATOM   1105 HG11 VAL    70      30.721  41.529  63.568  1.00  0.00           H  
ATOM   1106 HG12 VAL    70      31.466  40.283  62.715  1.00  0.00           H  
ATOM   1107 HG13 VAL    70      29.920  39.915  63.448  1.00  0.00           H  
ATOM   1108 HG21 VAL    70      31.244  39.673  67.029  1.00  0.00           H  
ATOM   1109 HG22 VAL    70      30.580  41.131  66.288  1.00  0.00           H  
ATOM   1110 HG23 VAL    70      29.811  39.591  65.962  1.00  0.00           H  
ATOM   1111  N   ALA    71      30.243  36.969  64.662  1.00  0.00           N  
ATOM   1112  CA  ALA    71      29.219  36.018  64.164  1.00  0.00           C  
ATOM   1113  C   ALA    71      28.370  36.688  62.930  1.00  0.00           C  
ATOM   1114  O   ALA    71      28.113  37.885  62.935  1.00  0.00           O  
ATOM   1115  CB  ALA    71      28.271  35.583  65.309  1.00  0.00           C  
ATOM   1116  H   ALA    71      30.356  37.123  65.654  1.00  0.00           H  
ATOM   1117  HA  ALA    71      29.767  35.239  63.634  1.00  0.00           H  
ATOM   1118  HB1 ALA    71      27.768  36.469  65.696  1.00  0.00           H  
ATOM   1119  HB2 ALA    71      27.411  34.996  64.985  1.00  0.00           H  
ATOM   1120  HB3 ALA    71      28.888  35.144  66.093  1.00  0.00           H  
ATOM   1121  N   THR    72      27.913  35.834  61.974  1.00  0.00           N  
ATOM   1122  CA  THR    72      27.319  36.356  60.769  1.00  0.00           C  
ATOM   1123  C   THR    72      25.893  36.803  61.189  1.00  0.00           C  
ATOM   1124  O   THR    72      25.303  36.293  62.086  1.00  0.00           O  
ATOM   1125  CB  THR    72      27.310  35.184  59.673  1.00  0.00           C  
ATOM   1126  CG2 THR    72      26.303  34.002  59.732  1.00  0.00           C  
ATOM   1127  OG1 THR    72      27.151  35.750  58.398  1.00  0.00           O  
ATOM   1128  H   THR    72      28.197  34.866  61.947  1.00  0.00           H  
ATOM   1129  HA  THR    72      27.944  37.157  60.375  1.00  0.00           H  
ATOM   1130  HB  THR    72      28.306  34.744  59.628  1.00  0.00           H  
ATOM   1131 HG21 THR    72      25.288  34.400  59.739  1.00  0.00           H  
ATOM   1132 HG22 THR    72      26.300  33.348  58.860  1.00  0.00           H  
ATOM   1133 HG23 THR    72      26.357  33.502  60.699  1.00  0.00           H  
ATOM   1134  HG1 THR    72      28.022  35.967  58.056  1.00  0.00           H  
ATOM   1135  N   SER    73      25.454  37.840  60.418  1.00  0.00           N  
ATOM   1136  CA  SER    73      24.049  38.091  60.152  1.00  0.00           C  
ATOM   1137  C   SER    73      23.741  38.403  58.764  1.00  0.00           C  
ATOM   1138  O   SER    73      24.585  38.910  58.061  1.00  0.00           O  
ATOM   1139  CB  SER    73      23.693  39.271  61.112  1.00  0.00           C  
ATOM   1140  OG  SER    73      22.259  39.479  61.187  1.00  0.00           O  
ATOM   1141  H   SER    73      26.106  38.305  59.803  1.00  0.00           H  
ATOM   1142  HA  SER    73      23.388  37.265  60.414  1.00  0.00           H  
ATOM   1143  HB2 SER    73      23.968  38.953  62.118  1.00  0.00           H  
ATOM   1144  HB3 SER    73      24.154  40.202  60.781  1.00  0.00           H  
ATOM   1145  HG  SER    73      22.119  39.785  62.086  1.00  0.00           H  
ATOM   1146  N   ARG    74      22.508  37.942  58.371  1.00  0.00           N  
ATOM   1147  CA  ARG    74      21.807  38.050  57.043  1.00  0.00           C  
ATOM   1148  C   ARG    74      21.609  39.466  56.478  1.00  0.00           C  
ATOM   1149  O   ARG    74      21.098  40.382  57.153  1.00  0.00           O  
ATOM   1150  CB  ARG    74      20.438  37.130  57.120  1.00  0.00           C  
ATOM   1151  CG  ARG    74      19.807  36.778  55.787  1.00  0.00           C  
ATOM   1152  CD  ARG    74      18.683  35.767  55.869  1.00  0.00           C  
ATOM   1153  NE  ARG    74      17.498  36.206  56.772  1.00  0.00           N  
ATOM   1154  CZ  ARG    74      16.243  35.920  56.657  1.00  0.00           C  
ATOM   1155  NH1 ARG    74      15.817  34.998  55.816  1.00  0.00           N  
ATOM   1156  NH2 ARG    74      15.352  36.422  57.507  1.00  0.00           N1+
ATOM   1157  H   ARG    74      22.042  37.440  59.114  1.00  0.00           H  
ATOM   1158  HA  ARG    74      22.452  37.597  56.290  1.00  0.00           H  
ATOM   1159  HB2 ARG    74      20.760  36.171  57.526  1.00  0.00           H  
ATOM   1160  HB3 ARG    74      19.687  37.416  57.857  1.00  0.00           H  
ATOM   1161  HG2 ARG    74      19.598  37.706  55.255  1.00  0.00           H  
ATOM   1162  HG3 ARG    74      20.590  36.348  55.161  1.00  0.00           H  
ATOM   1163  HD2 ARG    74      18.279  35.561  54.879  1.00  0.00           H  
ATOM   1164  HD3 ARG    74      19.125  34.892  56.346  1.00  0.00           H  
ATOM   1165  HE  ARG    74      17.647  36.879  57.510  1.00  0.00           H  
ATOM   1166 HH11 ARG    74      16.185  34.945  54.877  1.00  0.00           H  
ATOM   1167 HH12 ARG    74      14.934  34.552  56.020  1.00  0.00           H  
ATOM   1168 HH21 ARG    74      15.638  36.929  58.332  1.00  0.00           H  
ATOM   1169 HH22 ARG    74      14.383  36.266  57.265  1.00  0.00           H  
ATOM   1170  N   ILE    75      21.905  39.722  55.173  1.00  0.00           N  
ATOM   1171  CA  ILE    75      21.583  41.001  54.551  1.00  0.00           C  
ATOM   1172  C   ILE    75      20.068  41.252  54.422  1.00  0.00           C  
ATOM   1173  O   ILE    75      19.250  40.456  54.039  1.00  0.00           O  
ATOM   1174  CB  ILE    75      22.347  41.236  53.235  1.00  0.00           C  
ATOM   1175  CG2 ILE    75      21.877  42.583  52.607  1.00  0.00           C  
ATOM   1176  CG1 ILE    75      23.866  41.266  53.316  1.00  0.00           C  
ATOM   1177  CD1 ILE    75      24.499  42.375  54.191  1.00  0.00           C  
ATOM   1178  H   ILE    75      22.165  38.912  54.628  1.00  0.00           H  
ATOM   1179  HA  ILE    75      21.935  41.768  55.241  1.00  0.00           H  
ATOM   1180  HB  ILE    75      22.071  40.492  52.488  1.00  0.00           H  
ATOM   1181 HG21 ILE    75      22.024  43.434  53.272  1.00  0.00           H  
ATOM   1182 HG22 ILE    75      22.408  42.720  51.665  1.00  0.00           H  
ATOM   1183 HG23 ILE    75      20.866  42.439  52.226  1.00  0.00           H  
ATOM   1184 HG12 ILE    75      24.290  40.316  53.641  1.00  0.00           H  
ATOM   1185 HG13 ILE    75      24.260  41.346  52.303  1.00  0.00           H  
ATOM   1186 HD11 ILE    75      25.578  42.373  54.036  1.00  0.00           H  
ATOM   1187 HD12 ILE    75      24.152  43.342  53.827  1.00  0.00           H  
ATOM   1188 HD13 ILE    75      24.404  42.126  55.248  1.00  0.00           H  
ATOM   1189  N   SER    76      19.631  42.376  54.966  1.00  0.00           N  
ATOM   1190  CA  SER    76      18.218  42.746  54.889  1.00  0.00           C  
ATOM   1191  C   SER    76      17.916  43.319  53.495  1.00  0.00           C  
ATOM   1192  O   SER    76      18.687  44.106  52.953  1.00  0.00           O  
ATOM   1193  CB  SER    76      17.899  43.865  55.950  1.00  0.00           C  
ATOM   1194  OG  SER    76      16.481  44.037  55.975  1.00  0.00           O  
ATOM   1195  H   SER    76      20.219  43.039  55.450  1.00  0.00           H  
ATOM   1196  HA  SER    76      17.573  41.918  55.187  1.00  0.00           H  
ATOM   1197  HB2 SER    76      18.246  43.505  56.918  1.00  0.00           H  
ATOM   1198  HB3 SER    76      18.514  44.753  55.802  1.00  0.00           H  
ATOM   1199  HG  SER    76      16.120  43.407  56.603  1.00  0.00           H  
ATOM   1200  N   ASP    77      16.848  42.891  52.830  1.00  0.00           N  
ATOM   1201  CA  ASP    77      16.509  43.059  51.420  1.00  0.00           C  
ATOM   1202  C   ASP    77      17.529  42.470  50.414  1.00  0.00           C  
ATOM   1203  O   ASP    77      17.908  43.132  49.470  1.00  0.00           O  
ATOM   1204  CB  ASP    77      16.032  44.510  51.230  1.00  0.00           C  
ATOM   1205  CG  ASP    77      15.455  44.917  49.873  1.00  0.00           C  
ATOM   1206  OD1 ASP    77      15.022  44.010  49.117  1.00  0.00           O  
ATOM   1207  OD2 ASP    77      15.332  46.161  49.638  1.00  0.00           O1-
ATOM   1208  H   ASP    77      16.146  42.420  53.383  1.00  0.00           H  
ATOM   1209  HA  ASP    77      15.625  42.434  51.294  1.00  0.00           H  
ATOM   1210  HB2 ASP    77      15.247  44.608  51.980  1.00  0.00           H  
ATOM   1211  HB3 ASP    77      16.818  45.209  51.516  1.00  0.00           H  
ATOM   1212  N   ALA    78      18.072  41.279  50.651  1.00  0.00           N  
ATOM   1213  CA  ALA    78      19.102  40.687  49.822  1.00  0.00           C  
ATOM   1214  C   ALA    78      18.656  40.324  48.459  1.00  0.00           C  
ATOM   1215  O   ALA    78      19.415  39.869  47.621  1.00  0.00           O  
ATOM   1216  CB  ALA    78      19.833  39.572  50.553  1.00  0.00           C  
ATOM   1217  H   ALA    78      17.654  40.781  51.424  1.00  0.00           H  
ATOM   1218  HA  ALA    78      19.844  41.449  49.584  1.00  0.00           H  
ATOM   1219  HB1 ALA    78      19.182  38.708  50.686  1.00  0.00           H  
ATOM   1220  HB2 ALA    78      20.741  39.260  50.037  1.00  0.00           H  
ATOM   1221  HB3 ALA    78      20.083  39.956  51.542  1.00  0.00           H  
ATOM   1222  N   HIS    79      17.442  40.617  48.038  1.00  0.00           N  
ATOM   1223  CA  HIS    79      17.055  40.706  46.629  1.00  0.00           C  
ATOM   1224  C   HIS    79      17.827  41.771  45.855  1.00  0.00           C  
ATOM   1225  O   HIS    79      18.301  41.603  44.768  1.00  0.00           O  
ATOM   1226  CB  HIS    79      15.531  40.912  46.444  1.00  0.00           C  
ATOM   1227  CG  HIS    79      15.037  40.791  45.045  1.00  0.00           C  
ATOM   1228  ND1 HIS    79      14.911  39.580  44.382  1.00  0.00           N  
ATOM   1229  CE1 HIS    79      14.772  39.853  43.049  1.00  0.00           C  
ATOM   1230  NE2 HIS    79      14.939  41.182  42.815  1.00  0.00           N  
ATOM   1231  CD2 HIS    79      15.080  41.750  44.062  1.00  0.00           C  
ATOM   1232  H   HIS    79      16.736  40.851  48.721  1.00  0.00           H  
ATOM   1233  HA  HIS    79      17.403  39.752  46.232  1.00  0.00           H  
ATOM   1234  HB2 HIS    79      15.028  40.301  47.194  1.00  0.00           H  
ATOM   1235  HB3 HIS    79      15.230  41.886  46.828  1.00  0.00           H  
ATOM   1236  HE1 HIS    79      14.691  39.210  42.185  1.00  0.00           H  
ATOM   1237  HE2 HIS    79      14.811  41.679  41.945  1.00  0.00           H  
ATOM   1238  HD2 HIS    79      15.270  42.776  44.340  1.00  0.00           H  
ATOM   1239  N   LEU    80      18.113  42.969  46.453  1.00  0.00           N  
ATOM   1240  CA  LEU    80      19.131  43.943  45.908  1.00  0.00           C  
ATOM   1241  C   LEU    80      20.585  43.446  45.923  1.00  0.00           C  
ATOM   1242  O   LEU    80      21.221  43.429  44.832  1.00  0.00           O  
ATOM   1243  CB  LEU    80      18.976  45.308  46.717  1.00  0.00           C  
ATOM   1244  CG  LEU    80      19.705  46.489  46.064  1.00  0.00           C  
ATOM   1245  CD1 LEU    80      21.230  46.601  46.152  1.00  0.00           C  
ATOM   1246  CD2 LEU    80      19.129  46.801  44.673  1.00  0.00           C  
ATOM   1247  H   LEU    80      17.814  43.196  47.391  1.00  0.00           H  
ATOM   1248  HA  LEU    80      18.932  44.233  44.876  1.00  0.00           H  
ATOM   1249  HB2 LEU    80      17.895  45.449  46.707  1.00  0.00           H  
ATOM   1250  HB3 LEU    80      19.321  45.157  47.740  1.00  0.00           H  
ATOM   1251  HG  LEU    80      19.355  47.322  46.673  1.00  0.00           H  
ATOM   1252 HD11 LEU    80      21.620  46.652  47.169  1.00  0.00           H  
ATOM   1253 HD12 LEU    80      21.626  45.695  45.693  1.00  0.00           H  
ATOM   1254 HD13 LEU    80      21.648  47.426  45.576  1.00  0.00           H  
ATOM   1255 HD21 LEU    80      19.612  46.289  43.841  1.00  0.00           H  
ATOM   1256 HD22 LEU    80      18.068  46.597  44.527  1.00  0.00           H  
ATOM   1257 HD23 LEU    80      19.289  47.863  44.483  1.00  0.00           H  
ATOM   1258  N   ALA    81      21.048  42.791  47.006  1.00  0.00           N  
ATOM   1259  CA  ALA    81      22.331  42.101  47.074  1.00  0.00           C  
ATOM   1260  C   ALA    81      22.556  41.015  45.940  1.00  0.00           C  
ATOM   1261  O   ALA    81      23.643  41.024  45.310  1.00  0.00           O  
ATOM   1262  CB  ALA    81      22.378  41.475  48.435  1.00  0.00           C  
ATOM   1263  H   ALA    81      20.460  42.678  47.819  1.00  0.00           H  
ATOM   1264  HA  ALA    81      23.053  42.909  46.964  1.00  0.00           H  
ATOM   1265  HB1 ALA    81      22.186  42.171  49.251  1.00  0.00           H  
ATOM   1266  HB2 ALA    81      21.587  40.728  48.356  1.00  0.00           H  
ATOM   1267  HB3 ALA    81      23.332  41.004  48.671  1.00  0.00           H  
ATOM   1268  N   ASP    82      21.516  40.228  45.572  1.00  0.00           N  
ATOM   1269  CA  ASP    82      21.518  39.330  44.399  1.00  0.00           C  
ATOM   1270  C   ASP    82      21.464  39.907  42.986  1.00  0.00           C  
ATOM   1271  O   ASP    82      22.077  39.382  42.034  1.00  0.00           O  
ATOM   1272  CB  ASP    82      20.419  38.233  44.490  1.00  0.00           C  
ATOM   1273  CG  ASP    82      20.735  37.146  45.544  1.00  0.00           C  
ATOM   1274  OD1 ASP    82      21.923  36.868  45.838  1.00  0.00           O  
ATOM   1275  OD2 ASP    82      19.696  36.462  45.851  1.00  0.00           O1-
ATOM   1276  H   ASP    82      20.647  40.327  46.077  1.00  0.00           H  
ATOM   1277  HA  ASP    82      22.512  38.884  44.361  1.00  0.00           H  
ATOM   1278  HB2 ASP    82      19.526  38.794  44.765  1.00  0.00           H  
ATOM   1279  HB3 ASP    82      20.275  37.739  43.529  1.00  0.00           H  
ATOM   1280  N   THR    83      20.888  41.119  42.935  1.00  0.00           N  
ATOM   1281  CA  THR    83      20.876  42.060  41.758  1.00  0.00           C  
ATOM   1282  C   THR    83      22.266  42.636  41.635  1.00  0.00           C  
ATOM   1283  O   THR    83      22.680  42.763  40.525  1.00  0.00           O  
ATOM   1284  CB  THR    83      19.883  43.207  41.901  1.00  0.00           C  
ATOM   1285  CG2 THR    83      19.866  44.360  40.989  1.00  0.00           C  
ATOM   1286  OG1 THR    83      18.513  42.819  41.866  1.00  0.00           O  
ATOM   1287  H   THR    83      20.307  41.423  43.704  1.00  0.00           H  
ATOM   1288  HA  THR    83      20.602  41.499  40.865  1.00  0.00           H  
ATOM   1289  HB  THR    83      20.059  43.644  42.884  1.00  0.00           H  
ATOM   1290 HG21 THR    83      20.880  44.717  40.810  1.00  0.00           H  
ATOM   1291 HG22 THR    83      19.525  44.000  40.019  1.00  0.00           H  
ATOM   1292 HG23 THR    83      19.223  45.143  41.391  1.00  0.00           H  
ATOM   1293  HG1 THR    83      18.201  42.706  42.767  1.00  0.00           H  
ATOM   1294  N   MET    84      22.954  42.838  42.745  1.00  0.00           N  
ATOM   1295  CA  MET    84      24.301  43.478  42.825  1.00  0.00           C  
ATOM   1296  C   MET    84      25.414  42.556  42.455  1.00  0.00           C  
ATOM   1297  O   MET    84      26.485  43.033  42.148  1.00  0.00           O  
ATOM   1298  CB  MET    84      24.512  44.272  44.166  1.00  0.00           C  
ATOM   1299  CG  MET    84      25.738  45.229  44.005  1.00  0.00           C  
ATOM   1300  SD  MET    84      26.153  46.258  45.348  1.00  0.00           S  
ATOM   1301  CE  MET    84      25.035  47.686  45.038  1.00  0.00           C  
ATOM   1302  H   MET    84      22.462  42.593  43.593  1.00  0.00           H  
ATOM   1303  HA  MET    84      24.183  44.246  42.060  1.00  0.00           H  
ATOM   1304  HB2 MET    84      23.641  44.861  44.454  1.00  0.00           H  
ATOM   1305  HB3 MET    84      24.745  43.511  44.911  1.00  0.00           H  
ATOM   1306  HG2 MET    84      26.607  44.605  43.796  1.00  0.00           H  
ATOM   1307  HG3 MET    84      25.577  45.902  43.162  1.00  0.00           H  
ATOM   1308  HE1 MET    84      25.403  48.238  44.173  1.00  0.00           H  
ATOM   1309  HE2 MET    84      24.026  47.288  44.931  1.00  0.00           H  
ATOM   1310  HE3 MET    84      25.092  48.384  45.873  1.00  0.00           H  
ATOM   1311  N   ILE    85      25.208  41.249  42.374  1.00  0.00           N  
ATOM   1312  CA  ILE    85      26.197  40.252  41.896  1.00  0.00           C  
ATOM   1313  C   ILE    85      26.173  40.207  40.353  1.00  0.00           C  
ATOM   1314  O   ILE    85      25.129  40.102  39.730  1.00  0.00           O  
ATOM   1315  CB  ILE    85      25.914  38.875  42.558  1.00  0.00           C  
ATOM   1316  CG2 ILE    85      26.804  37.746  41.960  1.00  0.00           C  
ATOM   1317  CG1 ILE    85      26.152  38.905  44.052  1.00  0.00           C  
ATOM   1318  CD1 ILE    85      25.631  37.724  44.808  1.00  0.00           C  
ATOM   1319  H   ILE    85      24.352  40.848  42.729  1.00  0.00           H  
ATOM   1320  HA  ILE    85      27.150  40.671  42.219  1.00  0.00           H  
ATOM   1321  HB  ILE    85      24.878  38.592  42.371  1.00  0.00           H  
ATOM   1322 HG21 ILE    85      26.533  36.810  42.448  1.00  0.00           H  
ATOM   1323 HG22 ILE    85      26.686  37.697  40.878  1.00  0.00           H  
ATOM   1324 HG23 ILE    85      27.856  37.970  42.137  1.00  0.00           H  
ATOM   1325 HG12 ILE    85      27.211  38.995  44.297  1.00  0.00           H  
ATOM   1326 HG13 ILE    85      25.663  39.764  44.511  1.00  0.00           H  
ATOM   1327 HD11 ILE    85      25.574  38.002  45.860  1.00  0.00           H  
ATOM   1328 HD12 ILE    85      24.664  37.394  44.429  1.00  0.00           H  
ATOM   1329 HD13 ILE    85      26.291  36.867  44.675  1.00  0.00           H  
ATOM   1330  N   GLY    86      27.394  40.339  39.796  1.00  0.00           N  
ATOM   1331  CA  GLY    86      27.665  40.556  38.363  1.00  0.00           C  
ATOM   1332  C   GLY    86      27.555  41.959  37.845  1.00  0.00           C  
ATOM   1333  O   GLY    86      27.746  42.198  36.674  1.00  0.00           O  
ATOM   1334  H   GLY    86      28.169  40.422  40.438  1.00  0.00           H  
ATOM   1335  HA2 GLY    86      28.716  40.274  38.303  1.00  0.00           H  
ATOM   1336  HA3 GLY    86      27.007  39.875  37.823  1.00  0.00           H  
ATOM   1337  N   LYS    87      27.265  43.010  38.694  1.00  0.00           N  
ATOM   1338  CA  LYS    87      27.054  44.378  38.210  1.00  0.00           C  
ATOM   1339  C   LYS    87      28.247  45.252  37.960  1.00  0.00           C  
ATOM   1340  O   LYS    87      29.248  45.150  38.608  1.00  0.00           O  
ATOM   1341  CB  LYS    87      26.132  45.087  39.189  1.00  0.00           C  
ATOM   1342  CG  LYS    87      24.616  44.805  39.154  1.00  0.00           C  
ATOM   1343  CD  LYS    87      23.812  45.467  38.124  1.00  0.00           C  
ATOM   1344  CE  LYS    87      22.342  45.077  38.262  1.00  0.00           C  
ATOM   1345  NZ  LYS    87      21.546  45.654  37.170  1.00  0.00           N1+
ATOM   1346  H   LYS    87      27.262  42.716  39.660  1.00  0.00           H  
ATOM   1347  HA  LYS    87      26.622  44.399  37.210  1.00  0.00           H  
ATOM   1348  HB2 LYS    87      26.633  44.828  40.122  1.00  0.00           H  
ATOM   1349  HB3 LYS    87      26.319  46.159  39.260  1.00  0.00           H  
ATOM   1350  HG2 LYS    87      24.625  43.743  38.911  1.00  0.00           H  
ATOM   1351  HG3 LYS    87      24.313  45.001  40.182  1.00  0.00           H  
ATOM   1352  HD2 LYS    87      23.941  46.536  38.294  1.00  0.00           H  
ATOM   1353  HD3 LYS    87      24.177  45.086  37.170  1.00  0.00           H  
ATOM   1354  HE2 LYS    87      22.148  44.009  38.352  1.00  0.00           H  
ATOM   1355  HE3 LYS    87      21.960  45.536  39.174  1.00  0.00           H  
ATOM   1356  HZ1 LYS    87      21.595  45.169  36.286  1.00  0.00           H  
ATOM   1357  HZ2 LYS    87      20.594  45.722  37.499  1.00  0.00           H  
ATOM   1358  HZ3 LYS    87      21.909  46.584  37.011  1.00  0.00           H  
ATOM   1359  N   ALA    88      28.068  46.253  37.077  1.00  0.00           N  
ATOM   1360  CA  ALA    88      29.018  47.375  36.888  1.00  0.00           C  
ATOM   1361  C   ALA    88      28.620  48.498  37.899  1.00  0.00           C  
ATOM   1362  O   ALA    88      27.484  48.839  38.197  1.00  0.00           O  
ATOM   1363  CB  ALA    88      28.902  47.848  35.392  1.00  0.00           C  
ATOM   1364  H   ALA    88      27.147  46.402  36.691  1.00  0.00           H  
ATOM   1365  HA  ALA    88      30.009  46.970  37.092  1.00  0.00           H  
ATOM   1366  HB1 ALA    88      29.545  48.697  35.159  1.00  0.00           H  
ATOM   1367  HB2 ALA    88      29.297  47.008  34.821  1.00  0.00           H  
ATOM   1368  HB3 ALA    88      27.837  48.055  35.283  1.00  0.00           H  
ATOM   1369  N   VAL    89      29.630  49.174  38.412  1.00  0.00           N  
ATOM   1370  CA  VAL    89      29.488  50.149  39.486  1.00  0.00           C  
ATOM   1371  C   VAL    89      30.631  51.222  39.508  1.00  0.00           C  
ATOM   1372  O   VAL    89      31.759  50.954  39.144  1.00  0.00           O  
ATOM   1373  CB  VAL    89      29.431  49.469  40.886  1.00  0.00           C  
ATOM   1374  CG1 VAL    89      28.328  48.462  41.043  1.00  0.00           C  
ATOM   1375  CG2 VAL    89      30.746  48.781  41.249  1.00  0.00           C  
ATOM   1376  H   VAL    89      30.588  48.959  38.173  1.00  0.00           H  
ATOM   1377  HA  VAL    89      28.573  50.741  39.462  1.00  0.00           H  
ATOM   1378  HB  VAL    89      29.254  50.243  41.633  1.00  0.00           H  
ATOM   1379 HG11 VAL    89      27.408  48.940  40.707  1.00  0.00           H  
ATOM   1380 HG12 VAL    89      28.556  47.502  40.580  1.00  0.00           H  
ATOM   1381 HG13 VAL    89      28.266  48.179  42.094  1.00  0.00           H  
ATOM   1382 HG21 VAL    89      30.665  48.116  42.108  1.00  0.00           H  
ATOM   1383 HG22 VAL    89      31.056  48.146  40.419  1.00  0.00           H  
ATOM   1384 HG23 VAL    89      31.438  49.579  41.518  1.00  0.00           H  
ATOM   1385  N   GLU    90      30.318  52.356  40.069  1.00  0.00           N  
ATOM   1386  CA  GLU    90      31.182  53.503  40.263  1.00  0.00           C  
ATOM   1387  C   GLU    90      31.263  53.819  41.774  1.00  0.00           C  
ATOM   1388  O   GLU    90      30.285  54.115  42.398  1.00  0.00           O  
ATOM   1389  CB  GLU    90      30.663  54.722  39.418  1.00  0.00           C  
ATOM   1390  CG  GLU    90      29.936  54.369  38.127  1.00  0.00           C  
ATOM   1391  CD  GLU    90      29.972  55.540  37.173  1.00  0.00           C  
ATOM   1392  OE1 GLU    90      30.995  56.236  37.078  1.00  0.00           O  
ATOM   1393  OE2 GLU    90      28.968  55.906  36.570  1.00  0.00           O1-
ATOM   1394  H   GLU    90      29.362  52.427  40.387  1.00  0.00           H  
ATOM   1395  HA  GLU    90      32.194  53.235  39.959  1.00  0.00           H  
ATOM   1396  HB2 GLU    90      29.975  55.253  40.077  1.00  0.00           H  
ATOM   1397  HB3 GLU    90      31.564  55.312  39.254  1.00  0.00           H  
ATOM   1398  HG2 GLU    90      30.541  53.587  37.668  1.00  0.00           H  
ATOM   1399  HG3 GLU    90      28.943  54.025  38.417  1.00  0.00           H  
ATOM   1400  N   HIS    91      32.457  53.819  42.332  1.00  0.00           N  
ATOM   1401  CA  HIS    91      32.625  53.843  43.808  1.00  0.00           C  
ATOM   1402  C   HIS    91      33.430  55.022  44.313  1.00  0.00           C  
ATOM   1403  O   HIS    91      34.546  55.309  43.863  1.00  0.00           O  
ATOM   1404  CB  HIS    91      33.246  52.504  44.137  1.00  0.00           C  
ATOM   1405  CG  HIS    91      33.513  52.196  45.587  1.00  0.00           C  
ATOM   1406  ND1 HIS    91      34.548  51.347  46.070  1.00  0.00           N  
ATOM   1407  CE1 HIS    91      34.436  51.169  47.423  1.00  0.00           C  
ATOM   1408  NE2 HIS    91      33.274  51.809  47.744  1.00  0.00           N  
ATOM   1409  CD2 HIS    91      32.770  52.544  46.666  1.00  0.00           C  
ATOM   1410  H   HIS    91      33.247  53.749  41.706  1.00  0.00           H  
ATOM   1411  HA  HIS    91      31.649  53.851  44.293  1.00  0.00           H  
ATOM   1412  HB2 HIS    91      32.637  51.673  43.780  1.00  0.00           H  
ATOM   1413  HB3 HIS    91      34.212  52.518  43.633  1.00  0.00           H  
ATOM   1414  HE1 HIS    91      35.144  50.660  48.060  1.00  0.00           H  
ATOM   1415  HE2 HIS    91      32.911  51.904  48.682  1.00  0.00           H  
ATOM   1416  HD2 HIS    91      31.864  53.131  46.698  1.00  0.00           H  
ATOM   1417  N   MET    92      32.796  55.742  45.194  1.00  0.00           N  
ATOM   1418  CA  MET    92      33.210  57.058  45.611  1.00  0.00           C  
ATOM   1419  C   MET    92      34.060  56.959  46.851  1.00  0.00           C  
ATOM   1420  O   MET    92      33.603  56.513  47.890  1.00  0.00           O  
ATOM   1421  CB  MET    92      31.976  57.961  45.804  1.00  0.00           C  
ATOM   1422  CG  MET    92      32.236  59.378  46.352  1.00  0.00           C  
ATOM   1423  SD  MET    92      33.021  60.552  45.240  1.00  0.00           S  
ATOM   1424  CE  MET    92      31.499  61.032  44.322  1.00  0.00           C  
ATOM   1425  H   MET    92      31.850  55.483  45.438  1.00  0.00           H  
ATOM   1426  HA  MET    92      33.815  57.526  44.834  1.00  0.00           H  
ATOM   1427  HB2 MET    92      31.489  58.039  44.832  1.00  0.00           H  
ATOM   1428  HB3 MET    92      31.253  57.426  46.420  1.00  0.00           H  
ATOM   1429  HG2 MET    92      31.255  59.763  46.628  1.00  0.00           H  
ATOM   1430  HG3 MET    92      32.777  59.362  47.298  1.00  0.00           H  
ATOM   1431  HE1 MET    92      31.108  60.143  43.827  1.00  0.00           H  
ATOM   1432  HE2 MET    92      30.720  61.502  44.923  1.00  0.00           H  
ATOM   1433  HE3 MET    92      31.785  61.643  43.466  1.00  0.00           H  
ATOM   1434  N   PHE    93      35.321  57.377  46.788  1.00  0.00           N  
ATOM   1435  CA  PHE    93      36.273  57.519  47.878  1.00  0.00           C  
ATOM   1436  C   PHE    93      36.715  58.981  48.214  1.00  0.00           C  
ATOM   1437  O   PHE    93      36.365  59.952  47.536  1.00  0.00           O  
ATOM   1438  CB  PHE    93      37.386  56.516  47.754  1.00  0.00           C  
ATOM   1439  CG  PHE    93      38.304  56.743  46.526  1.00  0.00           C  
ATOM   1440  CD1 PHE    93      39.650  57.100  46.776  1.00  0.00           C  
ATOM   1441  CE1 PHE    93      40.457  57.548  45.730  1.00  0.00           C  
ATOM   1442  CZ  PHE    93      39.993  57.540  44.394  1.00  0.00           C  
ATOM   1443  CE2 PHE    93      38.673  57.236  44.118  1.00  0.00           C  
ATOM   1444  CD2 PHE    93      37.848  56.835  45.216  1.00  0.00           C  
ATOM   1445  H   PHE    93      35.551  57.892  45.951  1.00  0.00           H  
ATOM   1446  HA  PHE    93      35.665  57.312  48.759  1.00  0.00           H  
ATOM   1447  HB2 PHE    93      37.901  56.429  48.710  1.00  0.00           H  
ATOM   1448  HB3 PHE    93      36.996  55.503  47.659  1.00  0.00           H  
ATOM   1449  HD1 PHE    93      40.023  57.072  47.790  1.00  0.00           H  
ATOM   1450  HE1 PHE    93      41.422  58.007  45.884  1.00  0.00           H  
ATOM   1451  HZ  PHE    93      40.749  57.837  43.681  1.00  0.00           H  
ATOM   1452  HE2 PHE    93      38.282  57.205  43.111  1.00  0.00           H  
ATOM   1453  HD2 PHE    93      36.836  56.530  44.995  1.00  0.00           H  
ATOM   1454  N   GLU    94      37.505  59.093  49.301  1.00  0.00           N  
ATOM   1455  CA  GLU    94      38.236  60.354  49.638  1.00  0.00           C  
ATOM   1456  C   GLU    94      39.463  60.550  48.798  1.00  0.00           C  
ATOM   1457  O   GLU    94      40.243  59.655  48.443  1.00  0.00           O  
ATOM   1458  CB  GLU    94      38.350  60.468  51.174  1.00  0.00           C  
ATOM   1459  CG  GLU    94      39.356  59.522  51.811  1.00  0.00           C  
ATOM   1460  CD  GLU    94      38.750  58.265  52.418  1.00  0.00           C  
ATOM   1461  OE1 GLU    94      38.663  58.134  53.653  1.00  0.00           O  
ATOM   1462  OE2 GLU    94      38.214  57.372  51.718  1.00  0.00           O1-
ATOM   1463  H   GLU    94      37.819  58.246  49.753  1.00  0.00           H  
ATOM   1464  HA  GLU    94      37.622  61.205  49.344  1.00  0.00           H  
ATOM   1465  HB2 GLU    94      38.843  61.429  51.322  1.00  0.00           H  
ATOM   1466  HB3 GLU    94      37.394  60.552  51.689  1.00  0.00           H  
ATOM   1467  HG2 GLU    94      40.131  59.247  51.096  1.00  0.00           H  
ATOM   1468  HG3 GLU    94      39.871  60.044  52.618  1.00  0.00           H  
ATOM   1469  N   THR    95      39.690  61.751  48.384  1.00  0.00           N  
ATOM   1470  CA  THR    95      40.816  62.226  47.592  1.00  0.00           C  
ATOM   1471  C   THR    95      40.973  63.724  47.828  1.00  0.00           C  
ATOM   1472  O   THR    95      40.101  64.519  47.424  1.00  0.00           O  
ATOM   1473  CB  THR    95      40.863  61.928  46.084  1.00  0.00           C  
ATOM   1474  CG2 THR    95      41.891  62.633  45.326  1.00  0.00           C  
ATOM   1475  OG1 THR    95      41.130  60.595  45.934  1.00  0.00           O  
ATOM   1476  H   THR    95      38.958  62.413  48.597  1.00  0.00           H  
ATOM   1477  HA  THR    95      41.697  61.741  48.012  1.00  0.00           H  
ATOM   1478  HB  THR    95      39.911  62.136  45.595  1.00  0.00           H  
ATOM   1479 HG21 THR    95      41.660  63.697  45.360  1.00  0.00           H  
ATOM   1480 HG22 THR    95      42.867  62.528  45.798  1.00  0.00           H  
ATOM   1481 HG23 THR    95      41.787  62.502  44.249  1.00  0.00           H  
ATOM   1482  HG1 THR    95      40.395  60.133  46.344  1.00  0.00           H  
ATOM   1483  N   GLU    96      42.082  64.140  48.435  1.00  0.00           N  
ATOM   1484  CA  GLU    96      42.485  65.493  48.683  1.00  0.00           C  
ATOM   1485  C   GLU    96      41.580  66.320  49.638  1.00  0.00           C  
ATOM   1486  O   GLU    96      40.478  65.845  50.000  1.00  0.00           O  
ATOM   1487  CB  GLU    96      42.690  66.298  47.374  1.00  0.00           C  
ATOM   1488  CG  GLU    96      43.752  65.710  46.516  1.00  0.00           C  
ATOM   1489  CD  GLU    96      45.186  65.643  47.140  1.00  0.00           C  
ATOM   1490  OE1 GLU    96      45.957  64.660  46.934  1.00  0.00           O  
ATOM   1491  OE2 GLU    96      45.558  66.581  47.911  1.00  0.00           O1-
ATOM   1492  H   GLU    96      42.760  63.447  48.720  1.00  0.00           H  
ATOM   1493  HA  GLU    96      43.409  65.598  49.252  1.00  0.00           H  
ATOM   1494  HB2 GLU    96      41.783  66.150  46.788  1.00  0.00           H  
ATOM   1495  HB3 GLU    96      42.753  67.370  47.556  1.00  0.00           H  
ATOM   1496  HG2 GLU    96      43.387  64.707  46.296  1.00  0.00           H  
ATOM   1497  HG3 GLU    96      43.837  66.357  45.643  1.00  0.00           H  
ATOM   1498  N   ASP    97      42.071  67.475  50.049  1.00  0.00           N  
ATOM   1499  CA  ASP    97      41.515  68.220  51.197  1.00  0.00           C  
ATOM   1500  C   ASP    97      40.038  68.445  51.078  1.00  0.00           C  
ATOM   1501  O   ASP    97      39.501  69.262  50.302  1.00  0.00           O  
ATOM   1502  CB  ASP    97      42.165  69.593  51.327  1.00  0.00           C  
ATOM   1503  CG  ASP    97      41.877  70.340  52.655  1.00  0.00           C  
ATOM   1504  OD1 ASP    97      42.254  71.511  52.829  1.00  0.00           O  
ATOM   1505  OD2 ASP    97      41.335  69.663  53.605  1.00  0.00           O1-
ATOM   1506  H   ASP    97      42.917  67.754  49.574  1.00  0.00           H  
ATOM   1507  HA  ASP    97      41.799  67.731  52.129  1.00  0.00           H  
ATOM   1508  HB2 ASP    97      43.252  69.513  51.327  1.00  0.00           H  
ATOM   1509  HB3 ASP    97      41.961  70.292  50.516  1.00  0.00           H  
ATOM   1510  N   GLY    98      39.288  67.849  52.025  1.00  0.00           N  
ATOM   1511  CA  GLY    98      37.879  68.067  52.106  1.00  0.00           C  
ATOM   1512  C   GLY    98      37.121  67.592  50.886  1.00  0.00           C  
ATOM   1513  O   GLY    98      36.006  68.036  50.665  1.00  0.00           O  
ATOM   1514  H   GLY    98      39.727  67.135  52.588  1.00  0.00           H  
ATOM   1515  HA2 GLY    98      37.505  67.537  52.982  1.00  0.00           H  
ATOM   1516  HA3 GLY    98      37.689  69.137  52.196  1.00  0.00           H  
ATOM   1517  N   SER    99      37.707  66.874  49.931  1.00  0.00           N  
ATOM   1518  CA  SER    99      37.168  66.579  48.611  1.00  0.00           C  
ATOM   1519  C   SER    99      37.140  65.033  48.349  1.00  0.00           C  
ATOM   1520  O   SER    99      37.665  64.184  49.139  1.00  0.00           O  
ATOM   1521  CB  SER    99      37.908  67.283  47.560  1.00  0.00           C  
ATOM   1522  OG  SER    99      39.360  67.164  47.597  1.00  0.00           O  
ATOM   1523  H   SER    99      38.631  66.569  50.200  1.00  0.00           H  
ATOM   1524  HA  SER    99      36.116  66.860  48.569  1.00  0.00           H  
ATOM   1525  HB2 SER    99      37.582  66.998  46.560  1.00  0.00           H  
ATOM   1526  HB3 SER    99      37.582  68.314  47.696  1.00  0.00           H  
ATOM   1527  HG  SER    99      39.599  66.241  47.481  1.00  0.00           H  
ATOM   1528  N   LYS   100      36.502  64.631  47.303  1.00  0.00           N  
ATOM   1529  CA  LYS   100      36.216  63.193  46.953  1.00  0.00           C  
ATOM   1530  C   LYS   100      36.514  62.951  45.476  1.00  0.00           C  
ATOM   1531  O   LYS   100      36.611  63.917  44.715  1.00  0.00           O  
ATOM   1532  CB  LYS   100      34.816  62.890  47.357  1.00  0.00           C  
ATOM   1533  CG  LYS   100      34.664  62.522  48.874  1.00  0.00           C  
ATOM   1534  CD  LYS   100      33.285  61.951  49.283  1.00  0.00           C  
ATOM   1535  CE  LYS   100      33.280  61.334  50.665  1.00  0.00           C  
ATOM   1536  NZ  LYS   100      32.139  60.403  50.916  1.00  0.00           N1+
ATOM   1537  H   LYS   100      36.137  65.292  46.632  1.00  0.00           H  
ATOM   1538  HA  LYS   100      36.926  62.511  47.420  1.00  0.00           H  
ATOM   1539  HB2 LYS   100      34.182  63.753  47.156  1.00  0.00           H  
ATOM   1540  HB3 LYS   100      34.372  62.129  46.715  1.00  0.00           H  
ATOM   1541  HG2 LYS   100      35.388  61.745  49.121  1.00  0.00           H  
ATOM   1542  HG3 LYS   100      34.950  63.347  49.527  1.00  0.00           H  
ATOM   1543  HD2 LYS   100      32.520  62.700  49.081  1.00  0.00           H  
ATOM   1544  HD3 LYS   100      33.118  61.141  48.573  1.00  0.00           H  
ATOM   1545  HE2 LYS   100      34.230  60.822  50.816  1.00  0.00           H  
ATOM   1546  HE3 LYS   100      33.249  62.207  51.317  1.00  0.00           H  
ATOM   1547  HZ1 LYS   100      32.192  59.540  50.395  1.00  0.00           H  
ATOM   1548  HZ2 LYS   100      32.199  60.115  51.882  1.00  0.00           H  
ATOM   1549  HZ3 LYS   100      31.273  60.817  50.603  1.00  0.00           H  
ATOM   1550  N   ASP   101      36.579  61.686  45.056  1.00  0.00           N  
ATOM   1551  CA  ASP   101      36.896  61.112  43.712  1.00  0.00           C  
ATOM   1552  C   ASP   101      36.315  59.670  43.570  1.00  0.00           C  
ATOM   1553  O   ASP   101      35.815  59.059  44.514  1.00  0.00           O  
ATOM   1554  CB  ASP   101      38.456  61.150  43.592  1.00  0.00           C  
ATOM   1555  CG  ASP   101      38.920  60.861  42.192  1.00  0.00           C  
ATOM   1556  OD1 ASP   101      38.153  61.098  41.207  1.00  0.00           O  
ATOM   1557  OD2 ASP   101      40.073  60.312  42.088  1.00  0.00           O1-
ATOM   1558  H   ASP   101      36.598  60.971  45.768  1.00  0.00           H  
ATOM   1559  HA  ASP   101      36.536  61.869  43.016  1.00  0.00           H  
ATOM   1560  HB2 ASP   101      38.845  62.090  43.984  1.00  0.00           H  
ATOM   1561  HB3 ASP   101      38.759  60.295  44.196  1.00  0.00           H  
ATOM   1562  N   GLU   102      36.260  59.088  42.330  1.00  0.00           N  
ATOM   1563  CA  GLU   102      35.546  57.801  42.049  1.00  0.00           C  
ATOM   1564  C   GLU   102      36.551  56.873  41.356  1.00  0.00           C  
ATOM   1565  O   GLU   102      37.396  57.291  40.585  1.00  0.00           O  
ATOM   1566  CB  GLU   102      34.301  58.035  41.177  1.00  0.00           C  
ATOM   1567  CG  GLU   102      33.207  58.665  42.003  1.00  0.00           C  
ATOM   1568  CD  GLU   102      31.922  58.682  41.189  1.00  0.00           C  
ATOM   1569  OE1 GLU   102      30.794  58.250  41.564  1.00  0.00           O  
ATOM   1570  OE2 GLU   102      32.030  59.303  40.156  1.00  0.00           O1-
ATOM   1571  H   GLU   102      36.410  59.748  41.581  1.00  0.00           H  
ATOM   1572  HA  GLU   102      35.280  57.305  42.983  1.00  0.00           H  
ATOM   1573  HB2 GLU   102      34.569  58.780  40.428  1.00  0.00           H  
ATOM   1574  HB3 GLU   102      33.993  57.073  40.767  1.00  0.00           H  
ATOM   1575  HG2 GLU   102      33.098  58.018  42.873  1.00  0.00           H  
ATOM   1576  HG3 GLU   102      33.567  59.607  42.416  1.00  0.00           H  
ATOM   1577  N   TRP   103      36.394  55.610  41.553  1.00  0.00           N  
ATOM   1578  CA  TRP   103      36.876  54.553  40.596  1.00  0.00           C  
ATOM   1579  C   TRP   103      35.766  53.756  40.014  1.00  0.00           C  
ATOM   1580  O   TRP   103      34.842  53.422  40.743  1.00  0.00           O  
ATOM   1581  CB  TRP   103      37.706  53.557  41.394  1.00  0.00           C  
ATOM   1582  CG  TRP   103      39.173  53.977  41.559  1.00  0.00           C  
ATOM   1583  CD1 TRP   103      39.674  55.226  41.517  1.00  0.00           C  
ATOM   1584  NE1 TRP   103      40.992  55.210  41.742  1.00  0.00           N  
ATOM   1585  CE2 TRP   103      41.458  53.899  42.058  1.00  0.00           C  
ATOM   1586  CZ2 TRP   103      42.702  53.315  42.269  1.00  0.00           C  
ATOM   1587  CH2 TRP   103      42.856  51.896  42.396  1.00  0.00           C  
ATOM   1588  CZ3 TRP   103      41.724  51.098  42.415  1.00  0.00           C  
ATOM   1589  CE3 TRP   103      40.456  51.692  42.234  1.00  0.00           C  
ATOM   1590  CD2 TRP   103      40.302  53.112  41.869  1.00  0.00           C  
ATOM   1591  H   TRP   103      35.695  55.319  42.222  1.00  0.00           H  
ATOM   1592  HA  TRP   103      37.548  54.900  39.811  1.00  0.00           H  
ATOM   1593  HB2 TRP   103      37.270  53.394  42.380  1.00  0.00           H  
ATOM   1594  HB3 TRP   103      37.789  52.569  40.941  1.00  0.00           H  
ATOM   1595  HD1 TRP   103      39.315  56.206  41.242  1.00  0.00           H  
ATOM   1596  HE1 TRP   103      41.602  56.008  41.841  1.00  0.00           H  
ATOM   1597  HZ2 TRP   103      43.590  53.927  42.214  1.00  0.00           H  
ATOM   1598  HH2 TRP   103      43.823  51.419  42.453  1.00  0.00           H  
ATOM   1599  HZ3 TRP   103      41.785  50.059  42.705  1.00  0.00           H  
ATOM   1600  HE3 TRP   103      39.531  51.137  42.282  1.00  0.00           H  
ATOM   1601  N   ARG   104      35.724  53.544  38.704  1.00  0.00           N  
ATOM   1602  CA  ARG   104      34.788  52.502  38.123  1.00  0.00           C  
ATOM   1603  C   ARG   104      35.307  51.109  38.290  1.00  0.00           C  
ATOM   1604  O   ARG   104      36.543  50.897  38.178  1.00  0.00           O  
ATOM   1605  CB  ARG   104      34.650  52.942  36.680  1.00  0.00           C  
ATOM   1606  CG  ARG   104      33.774  54.217  36.531  1.00  0.00           C  
ATOM   1607  CD  ARG   104      33.512  54.368  34.981  1.00  0.00           C  
ATOM   1608  NE  ARG   104      34.728  54.592  34.237  1.00  0.00           N  
ATOM   1609  CZ  ARG   104      35.066  55.711  33.749  1.00  0.00           C  
ATOM   1610  NH1 ARG   104      34.661  56.878  34.155  1.00  0.00           N  
ATOM   1611  NH2 ARG   104      35.916  55.796  32.827  1.00  0.00           N1+
ATOM   1612  H   ARG   104      36.458  53.875  38.094  1.00  0.00           H  
ATOM   1613  HA  ARG   104      33.779  52.604  38.524  1.00  0.00           H  
ATOM   1614  HB2 ARG   104      35.625  53.009  36.197  1.00  0.00           H  
ATOM   1615  HB3 ARG   104      33.995  52.182  36.255  1.00  0.00           H  
ATOM   1616  HG2 ARG   104      32.890  54.159  37.165  1.00  0.00           H  
ATOM   1617  HG3 ARG   104      34.347  55.075  36.882  1.00  0.00           H  
ATOM   1618  HD2 ARG   104      32.968  53.491  34.628  1.00  0.00           H  
ATOM   1619  HD3 ARG   104      32.814  55.186  34.803  1.00  0.00           H  
ATOM   1620  HE  ARG   104      35.153  53.773  33.824  1.00  0.00           H  
ATOM   1621 HH11 ARG   104      34.091  56.952  34.986  1.00  0.00           H  
ATOM   1622 HH12 ARG   104      34.810  57.717  33.613  1.00  0.00           H  
ATOM   1623 HH21 ARG   104      36.419  54.981  32.507  1.00  0.00           H  
ATOM   1624 HH22 ARG   104      36.143  56.686  32.406  1.00  0.00           H  
ATOM   1625  N   GLY   105      34.379  50.164  38.586  1.00  0.00           N  
ATOM   1626  CA  GLY   105      34.624  48.694  38.723  1.00  0.00           C  
ATOM   1627  C   GLY   105      33.440  47.775  38.362  1.00  0.00           C  
ATOM   1628  O   GLY   105      32.454  48.241  37.723  1.00  0.00           O  
ATOM   1629  H   GLY   105      33.401  50.417  38.589  1.00  0.00           H  
ATOM   1630  HA2 GLY   105      35.482  48.444  38.098  1.00  0.00           H  
ATOM   1631  HA3 GLY   105      35.062  48.552  39.711  1.00  0.00           H  
ATOM   1632  N   MET   106      33.543  46.518  38.790  1.00  0.00           N  
ATOM   1633  CA  MET   106      32.568  45.485  38.641  1.00  0.00           C  
ATOM   1634  C   MET   106      32.596  44.472  39.762  1.00  0.00           C  
ATOM   1635  O   MET   106      33.655  44.002  40.201  1.00  0.00           O  
ATOM   1636  CB  MET   106      32.685  44.878  37.241  1.00  0.00           C  
ATOM   1637  CG  MET   106      31.850  43.568  37.074  1.00  0.00           C  
ATOM   1638  SD  MET   106      32.577  41.985  37.520  1.00  0.00           S  
ATOM   1639  CE  MET   106      33.597  41.723  36.118  1.00  0.00           C  
ATOM   1640  H   MET   106      34.444  46.250  39.161  1.00  0.00           H  
ATOM   1641  HA  MET   106      31.591  45.969  38.655  1.00  0.00           H  
ATOM   1642  HB2 MET   106      32.270  45.683  36.634  1.00  0.00           H  
ATOM   1643  HB3 MET   106      33.712  44.620  36.985  1.00  0.00           H  
ATOM   1644  HG2 MET   106      31.003  43.681  37.751  1.00  0.00           H  
ATOM   1645  HG3 MET   106      31.534  43.477  36.034  1.00  0.00           H  
ATOM   1646  HE1 MET   106      34.047  40.732  36.168  1.00  0.00           H  
ATOM   1647  HE2 MET   106      33.103  41.868  35.157  1.00  0.00           H  
ATOM   1648  HE3 MET   106      34.462  42.385  36.078  1.00  0.00           H  
ATOM   1649  N   VAL   107      31.345  44.188  40.219  1.00  0.00           N  
ATOM   1650  CA  VAL   107      31.022  43.355  41.370  1.00  0.00           C  
ATOM   1651  C   VAL   107      30.980  41.865  40.973  1.00  0.00           C  
ATOM   1652  O   VAL   107      30.197  41.507  40.071  1.00  0.00           O  
ATOM   1653  CB  VAL   107      29.852  43.762  42.155  1.00  0.00           C  
ATOM   1654  CG1 VAL   107      29.994  43.063  43.549  1.00  0.00           C  
ATOM   1655  CG2 VAL   107      29.768  45.300  42.410  1.00  0.00           C  
ATOM   1656  H   VAL   107      30.575  44.650  39.757  1.00  0.00           H  
ATOM   1657  HA  VAL   107      31.854  43.430  42.069  1.00  0.00           H  
ATOM   1658  HB  VAL   107      28.957  43.453  41.615  1.00  0.00           H  
ATOM   1659 HG11 VAL   107      30.773  43.539  44.145  1.00  0.00           H  
ATOM   1660 HG12 VAL   107      29.123  43.317  44.152  1.00  0.00           H  
ATOM   1661 HG13 VAL   107      30.213  42.008  43.382  1.00  0.00           H  
ATOM   1662 HG21 VAL   107      30.760  45.727  42.559  1.00  0.00           H  
ATOM   1663 HG22 VAL   107      29.252  45.736  41.555  1.00  0.00           H  
ATOM   1664 HG23 VAL   107      29.199  45.396  43.335  1.00  0.00           H  
ATOM   1665  N   LEU   108      31.718  40.983  41.648  1.00  0.00           N  
ATOM   1666  CA  LEU   108      31.949  39.599  41.207  1.00  0.00           C  
ATOM   1667  C   LEU   108      31.152  38.501  41.919  1.00  0.00           C  
ATOM   1668  O   LEU   108      30.499  37.742  41.232  1.00  0.00           O  
ATOM   1669  CB  LEU   108      33.415  39.317  41.279  1.00  0.00           C  
ATOM   1670  CG  LEU   108      34.301  40.306  40.575  1.00  0.00           C  
ATOM   1671  CD1 LEU   108      35.576  40.475  41.366  1.00  0.00           C  
ATOM   1672  CD2 LEU   108      34.712  39.686  39.151  1.00  0.00           C  
ATOM   1673  H   LEU   108      32.356  41.214  42.396  1.00  0.00           H  
ATOM   1674  HA  LEU   108      31.662  39.483  40.162  1.00  0.00           H  
ATOM   1675  HB2 LEU   108      33.693  39.224  42.329  1.00  0.00           H  
ATOM   1676  HB3 LEU   108      33.626  38.282  41.013  1.00  0.00           H  
ATOM   1677  HG  LEU   108      33.722  41.221  40.443  1.00  0.00           H  
ATOM   1678 HD11 LEU   108      35.378  41.048  42.272  1.00  0.00           H  
ATOM   1679 HD12 LEU   108      36.175  39.565  41.393  1.00  0.00           H  
ATOM   1680 HD13 LEU   108      36.157  41.216  40.817  1.00  0.00           H  
ATOM   1681 HD21 LEU   108      35.462  40.367  38.750  1.00  0.00           H  
ATOM   1682 HD22 LEU   108      35.113  38.687  39.328  1.00  0.00           H  
ATOM   1683 HD23 LEU   108      33.824  39.784  38.527  1.00  0.00           H  
ATOM   1684  N   ALA   109      31.119  38.477  43.195  1.00  0.00           N  
ATOM   1685  CA  ALA   109      30.362  37.575  44.113  1.00  0.00           C  
ATOM   1686  C   ALA   109      30.238  38.270  45.444  1.00  0.00           C  
ATOM   1687  O   ALA   109      30.999  39.227  45.731  1.00  0.00           O  
ATOM   1688  CB  ALA   109      31.064  36.230  44.227  1.00  0.00           C  
ATOM   1689  H   ALA   109      31.589  39.232  43.674  1.00  0.00           H  
ATOM   1690  HA  ALA   109      29.374  37.466  43.665  1.00  0.00           H  
ATOM   1691  HB1 ALA   109      31.994  36.210  44.795  1.00  0.00           H  
ATOM   1692  HB2 ALA   109      30.315  35.631  44.745  1.00  0.00           H  
ATOM   1693  HB3 ALA   109      31.313  35.829  43.245  1.00  0.00           H  
ATOM   1694  N   ARG   110      29.404  37.808  46.419  1.00  0.00           N  
ATOM   1695  CA  ARG   110      29.672  37.976  47.866  1.00  0.00           C  
ATOM   1696  C   ARG   110      30.816  37.043  48.246  1.00  0.00           C  
ATOM   1697  O   ARG   110      30.971  35.976  47.605  1.00  0.00           O  
ATOM   1698  CB  ARG   110      28.325  37.768  48.677  1.00  0.00           C  
ATOM   1699  CG  ARG   110      27.352  38.942  48.689  1.00  0.00           C  
ATOM   1700  CD  ARG   110      25.896  38.661  49.142  1.00  0.00           C  
ATOM   1701  NE  ARG   110      25.969  38.387  50.526  1.00  0.00           N  
ATOM   1702  CZ  ARG   110      24.986  38.094  51.348  1.00  0.00           C  
ATOM   1703  NH1 ARG   110      23.763  37.832  50.961  1.00  0.00           N  
ATOM   1704  NH2 ARG   110      25.310  37.913  52.617  1.00  0.00           N1+
ATOM   1705  H   ARG   110      28.791  37.044  46.173  1.00  0.00           H  
ATOM   1706  HA  ARG   110      29.888  39.041  47.952  1.00  0.00           H  
ATOM   1707  HB2 ARG   110      27.828  36.880  48.286  1.00  0.00           H  
ATOM   1708  HB3 ARG   110      28.636  37.552  49.698  1.00  0.00           H  
ATOM   1709  HG2 ARG   110      27.750  39.712  49.349  1.00  0.00           H  
ATOM   1710  HG3 ARG   110      27.517  39.373  47.701  1.00  0.00           H  
ATOM   1711  HD2 ARG   110      25.189  39.462  48.924  1.00  0.00           H  
ATOM   1712  HD3 ARG   110      25.557  37.812  48.548  1.00  0.00           H  
ATOM   1713  HE  ARG   110      26.855  38.262  50.994  1.00  0.00           H  
ATOM   1714 HH11 ARG   110      23.429  37.858  50.008  1.00  0.00           H  
ATOM   1715 HH12 ARG   110      23.091  37.555  51.663  1.00  0.00           H  
ATOM   1716 HH21 ARG   110      26.249  38.202  52.851  1.00  0.00           H  
ATOM   1717 HH22 ARG   110      24.733  37.517  53.345  1.00  0.00           H  
ATOM   1718  N   ALA   111      31.613  37.493  49.221  1.00  0.00           N  
ATOM   1719  CA  ALA   111      32.742  36.746  49.676  1.00  0.00           C  
ATOM   1720  C   ALA   111      32.287  35.712  50.702  1.00  0.00           C  
ATOM   1721  O   ALA   111      31.272  35.843  51.423  1.00  0.00           O  
ATOM   1722  CB  ALA   111      33.716  37.732  50.376  1.00  0.00           C  
ATOM   1723  H   ALA   111      31.514  38.416  49.621  1.00  0.00           H  
ATOM   1724  HA  ALA   111      33.171  36.259  48.800  1.00  0.00           H  
ATOM   1725  HB1 ALA   111      34.160  38.375  49.616  1.00  0.00           H  
ATOM   1726  HB2 ALA   111      33.061  38.291  51.045  1.00  0.00           H  
ATOM   1727  HB3 ALA   111      34.420  37.284  51.077  1.00  0.00           H  
ATOM   1728  N   PRO   112      32.947  34.547  50.770  1.00  0.00           N  
ATOM   1729  CA  PRO   112      32.771  33.574  51.886  1.00  0.00           C  
ATOM   1730  C   PRO   112      33.445  34.134  53.136  1.00  0.00           C  
ATOM   1731  O   PRO   112      34.290  35.035  53.046  1.00  0.00           O  
ATOM   1732  CD  PRO   112      34.111  34.093  50.003  1.00  0.00           C  
ATOM   1733  CG  PRO   112      34.627  32.906  50.704  1.00  0.00           C  
ATOM   1734  CB  PRO   112      33.462  32.299  51.393  1.00  0.00           C  
ATOM   1735  HD2 PRO   112      34.892  34.850  50.073  1.00  0.00           H  
ATOM   1736  HD3 PRO   112      33.892  33.782  48.982  1.00  0.00           H  
ATOM   1737  HG2 PRO   112      35.390  33.150  51.442  1.00  0.00           H  
ATOM   1738  HG3 PRO   112      35.192  32.313  49.985  1.00  0.00           H  
ATOM   1739  HB2 PRO   112      33.781  31.687  52.237  1.00  0.00           H  
ATOM   1740  HB3 PRO   112      32.882  31.746  50.655  1.00  0.00           H  
ATOM   1741  HA  PRO   112      31.716  33.351  52.048  1.00  0.00           H  
ATOM   1742  N   VAL   113      33.156  33.576  54.320  1.00  0.00           N  
ATOM   1743  CA  VAL   113      33.715  33.962  55.685  1.00  0.00           C  
ATOM   1744  C   VAL   113      33.376  35.344  56.126  1.00  0.00           C  
ATOM   1745  O   VAL   113      32.890  35.556  57.298  1.00  0.00           O  
ATOM   1746  CB  VAL   113      35.181  33.685  55.835  1.00  0.00           C  
ATOM   1747  CG1 VAL   113      35.691  34.178  57.183  1.00  0.00           C  
ATOM   1748  CG2 VAL   113      35.537  32.238  55.497  1.00  0.00           C  
ATOM   1749  H   VAL   113      32.442  32.865  54.389  1.00  0.00           H  
ATOM   1750  HA  VAL   113      33.258  33.324  56.442  1.00  0.00           H  
ATOM   1751  HB  VAL   113      35.771  34.298  55.153  1.00  0.00           H  
ATOM   1752 HG11 VAL   113      36.744  33.909  57.268  1.00  0.00           H  
ATOM   1753 HG12 VAL   113      35.684  35.267  57.234  1.00  0.00           H  
ATOM   1754 HG13 VAL   113      35.058  33.741  57.955  1.00  0.00           H  
ATOM   1755 HG21 VAL   113      35.021  31.531  56.147  1.00  0.00           H  
ATOM   1756 HG22 VAL   113      35.238  31.939  54.493  1.00  0.00           H  
ATOM   1757 HG23 VAL   113      36.613  32.069  55.508  1.00  0.00           H  
ATOM   1758  N   MET   114      33.559  36.360  55.276  1.00  0.00           N  
ATOM   1759  CA  MET   114      33.110  37.712  55.549  1.00  0.00           C  
ATOM   1760  C   MET   114      31.945  37.790  54.571  1.00  0.00           C  
ATOM   1761  O   MET   114      31.951  38.456  53.551  1.00  0.00           O  
ATOM   1762  CB  MET   114      34.344  38.584  55.153  1.00  0.00           C  
ATOM   1763  CG  MET   114      35.537  38.138  55.994  1.00  0.00           C  
ATOM   1764  SD  MET   114      37.061  39.127  55.588  1.00  0.00           S  
ATOM   1765  CE  MET   114      36.525  40.686  56.467  1.00  0.00           C  
ATOM   1766  H   MET   114      33.996  36.122  54.396  1.00  0.00           H  
ATOM   1767  HA  MET   114      32.814  37.957  56.570  1.00  0.00           H  
ATOM   1768  HB2 MET   114      34.498  38.452  54.081  1.00  0.00           H  
ATOM   1769  HB3 MET   114      34.033  39.610  55.347  1.00  0.00           H  
ATOM   1770  HG2 MET   114      35.297  38.280  57.048  1.00  0.00           H  
ATOM   1771  HG3 MET   114      35.807  37.096  55.823  1.00  0.00           H  
ATOM   1772  HE1 MET   114      35.635  41.077  55.974  1.00  0.00           H  
ATOM   1773  HE2 MET   114      36.366  40.264  57.460  1.00  0.00           H  
ATOM   1774  HE3 MET   114      37.390  41.336  56.332  1.00  0.00           H  
ATOM   1775  N   ASN   115      30.906  37.095  54.859  1.00  0.00           N  
ATOM   1776  CA  ASN   115      29.658  36.995  54.021  1.00  0.00           C  
ATOM   1777  C   ASN   115      28.834  38.251  53.821  1.00  0.00           C  
ATOM   1778  O   ASN   115      28.033  38.400  52.861  1.00  0.00           O  
ATOM   1779  CB  ASN   115      28.859  35.773  54.603  1.00  0.00           C  
ATOM   1780  CG  ASN   115      29.696  34.459  54.610  1.00  0.00           C  
ATOM   1781  OD1 ASN   115      30.453  34.250  55.549  1.00  0.00           O  
ATOM   1782  ND2 ASN   115      29.619  33.582  53.710  1.00  0.00           N  
ATOM   1783  H   ASN   115      30.856  36.638  55.758  1.00  0.00           H  
ATOM   1784  HA  ASN   115      29.970  36.795  52.996  1.00  0.00           H  
ATOM   1785  HB2 ASN   115      28.613  36.042  55.631  1.00  0.00           H  
ATOM   1786  HB3 ASN   115      27.911  35.495  54.144  1.00  0.00           H  
ATOM   1787 HD21 ASN   115      28.842  33.637  53.067  1.00  0.00           H  
ATOM   1788 HD22 ASN   115      30.259  32.807  53.812  1.00  0.00           H  
ATOM   1789  N   THR   116      28.913  39.256  54.602  1.00  0.00           N  
ATOM   1790  CA  THR   116      28.396  40.662  54.225  1.00  0.00           C  
ATOM   1791  C   THR   116      29.186  41.381  53.147  1.00  0.00           C  
ATOM   1792  O   THR   116      28.729  42.422  52.570  1.00  0.00           O  
ATOM   1793  CB  THR   116      28.196  41.607  55.428  1.00  0.00           C  
ATOM   1794  CG2 THR   116      27.146  41.226  56.537  1.00  0.00           C  
ATOM   1795  OG1 THR   116      29.490  41.763  55.965  1.00  0.00           O  
ATOM   1796  H   THR   116      29.469  39.120  55.433  1.00  0.00           H  
ATOM   1797  HA  THR   116      27.406  40.447  53.824  1.00  0.00           H  
ATOM   1798  HB  THR   116      27.779  42.565  55.117  1.00  0.00           H  
ATOM   1799 HG21 THR   116      26.809  42.099  57.095  1.00  0.00           H  
ATOM   1800 HG22 THR   116      26.297  40.800  56.003  1.00  0.00           H  
ATOM   1801 HG23 THR   116      27.654  40.589  57.261  1.00  0.00           H  
ATOM   1802  HG1 THR   116      29.711  41.030  56.545  1.00  0.00           H  
ATOM   1803  N   TRP   117      30.399  40.884  52.803  1.00  0.00           N  
ATOM   1804  CA  TRP   117      31.198  41.590  51.793  1.00  0.00           C  
ATOM   1805  C   TRP   117      30.959  41.189  50.364  1.00  0.00           C  
ATOM   1806  O   TRP   117      30.403  40.145  50.031  1.00  0.00           O  
ATOM   1807  CB  TRP   117      32.666  41.508  52.149  1.00  0.00           C  
ATOM   1808  CG  TRP   117      33.071  42.102  53.488  1.00  0.00           C  
ATOM   1809  CD1 TRP   117      32.509  41.854  54.686  1.00  0.00           C  
ATOM   1810  NE1 TRP   117      33.150  42.528  55.691  1.00  0.00           N  
ATOM   1811  CE2 TRP   117      34.267  43.180  55.238  1.00  0.00           C  
ATOM   1812  CZ2 TRP   117      35.288  43.899  55.878  1.00  0.00           C  
ATOM   1813  CH2 TRP   117      36.402  44.255  55.058  1.00  0.00           C  
ATOM   1814  CZ3 TRP   117      36.230  44.341  53.687  1.00  0.00           C  
ATOM   1815  CE3 TRP   117      35.204  43.663  53.045  1.00  0.00           C  
ATOM   1816  CD2 TRP   117      34.251  42.998  53.834  1.00  0.00           C  
ATOM   1817  H   TRP   117      30.681  39.950  53.065  1.00  0.00           H  
ATOM   1818  HA  TRP   117      30.981  42.640  51.988  1.00  0.00           H  
ATOM   1819  HB2 TRP   117      32.961  40.468  52.007  1.00  0.00           H  
ATOM   1820  HB3 TRP   117      33.183  42.121  51.411  1.00  0.00           H  
ATOM   1821  HD1 TRP   117      31.660  41.228  54.918  1.00  0.00           H  
ATOM   1822  HE1 TRP   117      32.819  42.532  56.645  1.00  0.00           H  
ATOM   1823  HZ2 TRP   117      35.310  43.963  56.956  1.00  0.00           H  
ATOM   1824  HH2 TRP   117      37.306  44.669  55.481  1.00  0.00           H  
ATOM   1825  HZ3 TRP   117      36.931  44.856  53.047  1.00  0.00           H  
ATOM   1826  HE3 TRP   117      35.275  43.605  51.969  1.00  0.00           H  
ATOM   1827  N   PHE   118      31.386  41.962  49.348  1.00  0.00           N  
ATOM   1828  CA  PHE   118      31.304  41.616  47.936  1.00  0.00           C  
ATOM   1829  C   PHE   118      32.744  41.668  47.429  1.00  0.00           C  
ATOM   1830  O   PHE   118      33.419  42.644  47.637  1.00  0.00           O  
ATOM   1831  CB  PHE   118      30.365  42.495  47.129  1.00  0.00           C  
ATOM   1832  CG  PHE   118      28.910  42.391  47.577  1.00  0.00           C  
ATOM   1833  CD1 PHE   118      28.429  43.295  48.534  1.00  0.00           C  
ATOM   1834  CE1 PHE   118      27.083  43.244  48.890  1.00  0.00           C  
ATOM   1835  CZ  PHE   118      26.171  42.405  48.239  1.00  0.00           C  
ATOM   1836  CE2 PHE   118      26.637  41.628  47.158  1.00  0.00           C  
ATOM   1837  CD2 PHE   118      28.025  41.654  46.855  1.00  0.00           C  
ATOM   1838  H   PHE   118      31.727  42.883  49.584  1.00  0.00           H  
ATOM   1839  HA  PHE   118      30.960  40.584  47.882  1.00  0.00           H  
ATOM   1840  HB2 PHE   118      30.773  43.503  47.200  1.00  0.00           H  
ATOM   1841  HB3 PHE   118      30.361  42.131  46.102  1.00  0.00           H  
ATOM   1842  HD1 PHE   118      29.058  43.957  49.109  1.00  0.00           H  
ATOM   1843  HE1 PHE   118      26.745  43.756  49.779  1.00  0.00           H  
ATOM   1844  HZ  PHE   118      25.189  42.323  48.681  1.00  0.00           H  
ATOM   1845  HE2 PHE   118      25.981  41.010  46.563  1.00  0.00           H  
ATOM   1846  HD2 PHE   118      28.336  41.025  46.034  1.00  0.00           H  
ATOM   1847  N   TYR   119      33.211  40.679  46.683  1.00  0.00           N  
ATOM   1848  CA  TYR   119      34.379  40.857  45.795  1.00  0.00           C  
ATOM   1849  C   TYR   119      34.074  41.870  44.712  1.00  0.00           C  
ATOM   1850  O   TYR   119      33.092  41.865  43.956  1.00  0.00           O  
ATOM   1851  CB  TYR   119      34.740  39.429  45.222  1.00  0.00           C  
ATOM   1852  CG  TYR   119      35.258  38.420  46.254  1.00  0.00           C  
ATOM   1853  CD1 TYR   119      34.783  37.109  46.240  1.00  0.00           C  
ATOM   1854  CE1 TYR   119      35.229  36.080  47.081  1.00  0.00           C  
ATOM   1855  CZ  TYR   119      36.392  36.353  47.829  1.00  0.00           C  
ATOM   1856  OH  TYR   119      36.970  35.461  48.666  1.00  0.00           O  
ATOM   1857  CE2 TYR   119      36.934  37.684  47.860  1.00  0.00           C  
ATOM   1858  CD2 TYR   119      36.329  38.772  47.122  1.00  0.00           C  
ATOM   1859  H   TYR   119      32.599  39.887  46.546  1.00  0.00           H  
ATOM   1860  HA  TYR   119      35.193  41.240  46.411  1.00  0.00           H  
ATOM   1861  HB2 TYR   119      33.890  39.021  44.675  1.00  0.00           H  
ATOM   1862  HB3 TYR   119      35.546  39.569  44.501  1.00  0.00           H  
ATOM   1863  HD1 TYR   119      34.109  36.795  45.456  1.00  0.00           H  
ATOM   1864  HE1 TYR   119      34.777  35.099  47.086  1.00  0.00           H  
ATOM   1865  HH  TYR   119      36.834  34.548  48.404  1.00  0.00           H  
ATOM   1866  HE2 TYR   119      37.784  37.853  48.505  1.00  0.00           H  
ATOM   1867  HD2 TYR   119      36.645  39.802  47.198  1.00  0.00           H  
ATOM   1868  N   ILE   120      35.028  42.798  44.458  1.00  0.00           N  
ATOM   1869  CA  ILE   120      35.127  43.776  43.310  1.00  0.00           C  
ATOM   1870  C   ILE   120      36.507  43.806  42.703  1.00  0.00           C  
ATOM   1871  O   ILE   120      37.532  43.541  43.386  1.00  0.00           O  
ATOM   1872  CB  ILE   120      34.652  45.150  43.734  1.00  0.00           C  
ATOM   1873  CG2 ILE   120      35.343  45.789  44.918  1.00  0.00           C  
ATOM   1874  CG1 ILE   120      34.764  46.143  42.567  1.00  0.00           C  
ATOM   1875  CD1 ILE   120      33.745  47.278  42.511  1.00  0.00           C  
ATOM   1876  H   ILE   120      35.847  42.714  45.042  1.00  0.00           H  
ATOM   1877  HA  ILE   120      34.400  43.545  42.531  1.00  0.00           H  
ATOM   1878  HB  ILE   120      33.605  45.036  44.015  1.00  0.00           H  
ATOM   1879 HG21 ILE   120      34.971  46.791  45.129  1.00  0.00           H  
ATOM   1880 HG22 ILE   120      35.385  45.084  45.749  1.00  0.00           H  
ATOM   1881 HG23 ILE   120      36.376  45.903  44.589  1.00  0.00           H  
ATOM   1882 HG12 ILE   120      35.768  46.566  42.596  1.00  0.00           H  
ATOM   1883 HG13 ILE   120      34.596  45.614  41.628  1.00  0.00           H  
ATOM   1884 HD11 ILE   120      33.447  47.562  43.521  1.00  0.00           H  
ATOM   1885 HD12 ILE   120      34.108  48.097  41.890  1.00  0.00           H  
ATOM   1886 HD13 ILE   120      32.912  46.787  42.008  1.00  0.00           H  
ATOM   1887  N   THR   121      36.629  44.135  41.372  1.00  0.00           N  
ATOM   1888  CA  THR   121      37.858  44.559  40.661  1.00  0.00           C  
ATOM   1889  C   THR   121      37.627  45.796  39.785  1.00  0.00           C  
ATOM   1890  O   THR   121      36.459  46.110  39.543  1.00  0.00           O  
ATOM   1891  CB  THR   121      38.461  43.380  39.872  1.00  0.00           C  
ATOM   1892  CG2 THR   121      37.489  43.073  38.750  1.00  0.00           C  
ATOM   1893  OG1 THR   121      39.697  43.799  39.302  1.00  0.00           O  
ATOM   1894  H   THR   121      35.797  44.500  40.933  1.00  0.00           H  
ATOM   1895  HA  THR   121      38.635  44.815  41.381  1.00  0.00           H  
ATOM   1896  HB  THR   121      38.545  42.618  40.647  1.00  0.00           H  
ATOM   1897 HG21 THR   121      37.969  42.270  38.190  1.00  0.00           H  
ATOM   1898 HG22 THR   121      36.589  42.697  39.236  1.00  0.00           H  
ATOM   1899 HG23 THR   121      37.258  43.906  38.086  1.00  0.00           H  
ATOM   1900  HG1 THR   121      40.340  43.971  39.994  1.00  0.00           H  
ATOM   1901  N   TYR   122      38.649  46.582  39.409  1.00  0.00           N  
ATOM   1902  CA  TYR   122      38.418  47.934  38.888  1.00  0.00           C  
ATOM   1903  C   TYR   122      38.913  48.208  37.440  1.00  0.00           C  
ATOM   1904  O   TYR   122      39.739  47.460  36.906  1.00  0.00           O  
ATOM   1905  CB  TYR   122      39.075  48.991  39.824  1.00  0.00           C  
ATOM   1906  CG  TYR   122      38.353  49.166  41.137  1.00  0.00           C  
ATOM   1907  CD1 TYR   122      38.734  48.354  42.219  1.00  0.00           C  
ATOM   1908  CE1 TYR   122      38.006  48.366  43.450  1.00  0.00           C  
ATOM   1909  CZ  TYR   122      36.857  49.191  43.589  1.00  0.00           C  
ATOM   1910  OH  TYR   122      36.401  49.365  44.880  1.00  0.00           O  
ATOM   1911  CE2 TYR   122      36.541  50.030  42.502  1.00  0.00           C  
ATOM   1912  CD2 TYR   122      37.221  49.973  41.246  1.00  0.00           C  
ATOM   1913  H   TYR   122      39.616  46.342  39.573  1.00  0.00           H  
ATOM   1914  HA  TYR   122      37.339  48.085  38.846  1.00  0.00           H  
ATOM   1915  HB2 TYR   122      40.065  48.665  40.144  1.00  0.00           H  
ATOM   1916  HB3 TYR   122      39.156  49.906  39.237  1.00  0.00           H  
ATOM   1917  HD1 TYR   122      39.618  47.734  42.213  1.00  0.00           H  
ATOM   1918  HE1 TYR   122      38.485  47.892  44.294  1.00  0.00           H  
ATOM   1919  HH  TYR   122      35.610  49.906  44.941  1.00  0.00           H  
ATOM   1920  HE2 TYR   122      35.738  50.751  42.548  1.00  0.00           H  
ATOM   1921  HD2 TYR   122      36.932  50.761  40.566  1.00  0.00           H  
ATOM   1922  N   GLU   123      38.554  49.307  36.843  1.00  0.00           N  
ATOM   1923  CA  GLU   123      38.996  49.677  35.457  1.00  0.00           C  
ATOM   1924  C   GLU   123      40.530  50.101  35.364  1.00  0.00           C  
ATOM   1925  O   GLU   123      41.288  49.774  34.436  1.00  0.00           O  
ATOM   1926  CB  GLU   123      38.095  50.868  34.997  1.00  0.00           C  
ATOM   1927  CG  GLU   123      38.360  51.263  33.515  1.00  0.00           C  
ATOM   1928  CD  GLU   123      37.367  52.423  33.257  1.00  0.00           C  
ATOM   1929  OE1 GLU   123      37.794  53.541  33.056  1.00  0.00           O  
ATOM   1930  OE2 GLU   123      36.138  52.192  33.300  1.00  0.00           O1-
ATOM   1931  H   GLU   123      37.884  49.917  37.289  1.00  0.00           H  
ATOM   1932  HA  GLU   123      38.952  48.844  34.756  1.00  0.00           H  
ATOM   1933  HB2 GLU   123      37.047  50.760  35.278  1.00  0.00           H  
ATOM   1934  HB3 GLU   123      38.340  51.746  35.594  1.00  0.00           H  
ATOM   1935  HG2 GLU   123      39.382  51.542  33.259  1.00  0.00           H  
ATOM   1936  HG3 GLU   123      38.073  50.444  32.856  1.00  0.00           H  
ATOM   1937  N   LYS   124      40.989  50.972  36.325  1.00  0.00           N  
ATOM   1938  CA  LYS   124      42.383  51.230  36.691  1.00  0.00           C  
ATOM   1939  C   LYS   124      43.164  50.023  37.240  1.00  0.00           C  
ATOM   1940  O   LYS   124      44.440  49.978  37.149  1.00  0.00           O  
ATOM   1941  CB  LYS   124      42.350  52.318  37.823  1.00  0.00           C  
ATOM   1942  CG  LYS   124      42.052  53.718  37.285  1.00  0.00           C  
ATOM   1943  CD  LYS   124      41.898  54.795  38.318  1.00  0.00           C  
ATOM   1944  CE  LYS   124      41.670  56.253  37.875  1.00  0.00           C  
ATOM   1945  NZ  LYS   124      42.651  56.649  36.857  1.00  0.00           N1+
ATOM   1946  H   LYS   124      40.285  51.440  36.878  1.00  0.00           H  
ATOM   1947  HA  LYS   124      42.892  51.685  35.841  1.00  0.00           H  
ATOM   1948  HB2 LYS   124      41.626  52.011  38.577  1.00  0.00           H  
ATOM   1949  HB3 LYS   124      43.393  52.326  38.139  1.00  0.00           H  
ATOM   1950  HG2 LYS   124      42.868  53.948  36.602  1.00  0.00           H  
ATOM   1951  HG3 LYS   124      41.102  53.559  36.774  1.00  0.00           H  
ATOM   1952  HD2 LYS   124      41.137  54.512  39.046  1.00  0.00           H  
ATOM   1953  HD3 LYS   124      42.874  54.768  38.804  1.00  0.00           H  
ATOM   1954  HE2 LYS   124      40.663  56.321  37.463  1.00  0.00           H  
ATOM   1955  HE3 LYS   124      41.696  56.852  38.786  1.00  0.00           H  
ATOM   1956  HZ1 LYS   124      42.643  56.036  36.055  1.00  0.00           H  
ATOM   1957  HZ2 LYS   124      42.539  57.614  36.580  1.00  0.00           H  
ATOM   1958  HZ3 LYS   124      43.574  56.586  37.263  1.00  0.00           H  
ATOM   1959  N   ASP   125      42.550  49.087  37.869  1.00  0.00           N  
ATOM   1960  CA  ASP   125      43.154  48.101  38.849  1.00  0.00           C  
ATOM   1961  C   ASP   125      42.673  46.615  38.681  1.00  0.00           C  
ATOM   1962  O   ASP   125      41.510  46.298  39.048  1.00  0.00           O  
ATOM   1963  CB  ASP   125      43.003  48.649  40.283  1.00  0.00           C  
ATOM   1964  CG  ASP   125      44.043  48.105  41.205  1.00  0.00           C  
ATOM   1965  OD1 ASP   125      44.771  47.146  40.876  1.00  0.00           O  
ATOM   1966  OD2 ASP   125      44.112  48.551  42.371  1.00  0.00           O1-
ATOM   1967  H   ASP   125      41.542  49.144  37.866  1.00  0.00           H  
ATOM   1968  HA  ASP   125      44.240  48.012  38.815  1.00  0.00           H  
ATOM   1969  HB2 ASP   125      42.998  49.739  40.293  1.00  0.00           H  
ATOM   1970  HB3 ASP   125      42.093  48.409  40.832  1.00  0.00           H  
ATOM   1971  N   PRO   126      43.580  45.698  38.219  1.00  0.00           N  
ATOM   1972  CA  PRO   126      43.348  44.333  38.032  1.00  0.00           C  
ATOM   1973  C   PRO   126      43.429  43.448  39.302  1.00  0.00           C  
ATOM   1974  O   PRO   126      43.200  42.281  39.254  1.00  0.00           O  
ATOM   1975  CD  PRO   126      44.969  45.984  37.680  1.00  0.00           C  
ATOM   1976  CG  PRO   126      45.534  44.711  37.103  1.00  0.00           C  
ATOM   1977  CB  PRO   126      44.283  43.823  36.916  1.00  0.00           C  
ATOM   1978  HD2 PRO   126      45.649  46.309  38.467  1.00  0.00           H  
ATOM   1979  HD3 PRO   126      44.833  46.748  36.914  1.00  0.00           H  
ATOM   1980  HG2 PRO   126      46.138  44.267  37.895  1.00  0.00           H  
ATOM   1981  HG3 PRO   126      46.068  44.787  36.155  1.00  0.00           H  
ATOM   1982  HB2 PRO   126      44.531  42.763  36.966  1.00  0.00           H  
ATOM   1983  HB3 PRO   126      43.795  44.000  35.957  1.00  0.00           H  
ATOM   1984  HA  PRO   126      42.359  44.252  37.581  1.00  0.00           H  
ATOM   1985  N   VAL   127      43.794  44.014  40.440  1.00  0.00           N  
ATOM   1986  CA  VAL   127      43.820  43.292  41.742  1.00  0.00           C  
ATOM   1987  C   VAL   127      42.411  42.975  42.217  1.00  0.00           C  
ATOM   1988  O   VAL   127      41.386  43.634  41.918  1.00  0.00           O  
ATOM   1989  CB  VAL   127      44.622  44.113  42.735  1.00  0.00           C  
ATOM   1990  CG1 VAL   127      44.510  43.637  44.198  1.00  0.00           C  
ATOM   1991  CG2 VAL   127      46.129  43.994  42.403  1.00  0.00           C  
ATOM   1992  H   VAL   127      43.895  45.019  40.457  1.00  0.00           H  
ATOM   1993  HA  VAL   127      44.232  42.298  41.570  1.00  0.00           H  
ATOM   1994  HB  VAL   127      44.267  45.143  42.708  1.00  0.00           H  
ATOM   1995 HG11 VAL   127      45.118  44.216  44.894  1.00  0.00           H  
ATOM   1996 HG12 VAL   127      43.506  43.683  44.619  1.00  0.00           H  
ATOM   1997 HG13 VAL   127      44.777  42.600  44.402  1.00  0.00           H  
ATOM   1998 HG21 VAL   127      46.763  44.458  43.158  1.00  0.00           H  
ATOM   1999 HG22 VAL   127      46.540  42.990  42.292  1.00  0.00           H  
ATOM   2000 HG23 VAL   127      46.385  44.482  41.463  1.00  0.00           H  
ATOM   2001  N   LEU   128      42.211  41.897  42.910  1.00  0.00           N  
ATOM   2002  CA  LEU   128      41.045  41.478  43.689  1.00  0.00           C  
ATOM   2003  C   LEU   128      40.872  42.216  45.020  1.00  0.00           C  
ATOM   2004  O   LEU   128      41.753  42.142  45.833  1.00  0.00           O  
ATOM   2005  CB  LEU   128      40.883  39.943  43.912  1.00  0.00           C  
ATOM   2006  CG  LEU   128      39.698  39.329  44.723  1.00  0.00           C  
ATOM   2007  CD1 LEU   128      38.374  39.527  44.000  1.00  0.00           C  
ATOM   2008  CD2 LEU   128      39.860  37.876  45.053  1.00  0.00           C  
ATOM   2009  H   LEU   128      43.050  41.383  43.139  1.00  0.00           H  
ATOM   2010  HA  LEU   128      40.175  41.688  43.068  1.00  0.00           H  
ATOM   2011  HB2 LEU   128      40.879  39.302  43.029  1.00  0.00           H  
ATOM   2012  HB3 LEU   128      41.718  39.698  44.568  1.00  0.00           H  
ATOM   2013  HG  LEU   128      39.563  39.909  45.636  1.00  0.00           H  
ATOM   2014 HD11 LEU   128      38.305  40.511  43.534  1.00  0.00           H  
ATOM   2015 HD12 LEU   128      38.244  38.760  43.237  1.00  0.00           H  
ATOM   2016 HD13 LEU   128      37.575  39.333  44.716  1.00  0.00           H  
ATOM   2017 HD21 LEU   128      40.794  37.833  45.613  1.00  0.00           H  
ATOM   2018 HD22 LEU   128      39.044  37.519  45.681  1.00  0.00           H  
ATOM   2019 HD23 LEU   128      39.990  37.361  44.101  1.00  0.00           H  
ATOM   2020  N   TYR   129      39.709  42.981  45.172  1.00  0.00           N  
ATOM   2021  CA  TYR   129      39.324  43.731  46.302  1.00  0.00           C  
ATOM   2022  C   TYR   129      38.094  43.131  46.994  1.00  0.00           C  
ATOM   2023  O   TYR   129      37.406  42.292  46.426  1.00  0.00           O  
ATOM   2024  CB  TYR   129      39.083  45.192  45.821  1.00  0.00           C  
ATOM   2025  CG  TYR   129      40.351  45.951  45.516  1.00  0.00           C  
ATOM   2026  CD1 TYR   129      40.887  45.962  44.186  1.00  0.00           C  
ATOM   2027  CE1 TYR   129      42.064  46.695  43.871  1.00  0.00           C  
ATOM   2028  CZ  TYR   129      42.658  47.381  44.903  1.00  0.00           C  
ATOM   2029  OH  TYR   129      43.709  48.219  44.705  1.00  0.00           O  
ATOM   2030  CE2 TYR   129      42.135  47.319  46.209  1.00  0.00           C  
ATOM   2031  CD2 TYR   129      41.001  46.629  46.532  1.00  0.00           C  
ATOM   2032  H   TYR   129      39.028  42.883  44.432  1.00  0.00           H  
ATOM   2033  HA  TYR   129      40.170  43.746  46.989  1.00  0.00           H  
ATOM   2034  HB2 TYR   129      38.343  45.237  45.022  1.00  0.00           H  
ATOM   2035  HB3 TYR   129      38.616  45.651  46.693  1.00  0.00           H  
ATOM   2036  HD1 TYR   129      40.408  45.420  43.383  1.00  0.00           H  
ATOM   2037  HE1 TYR   129      42.424  46.846  42.865  1.00  0.00           H  
ATOM   2038  HH  TYR   129      43.757  48.394  43.762  1.00  0.00           H  
ATOM   2039  HE2 TYR   129      42.726  47.811  46.969  1.00  0.00           H  
ATOM   2040  HD2 TYR   129      40.624  46.723  47.540  1.00  0.00           H  
ATOM   2041  N   MET   130      37.780  43.565  48.193  1.00  0.00           N  
ATOM   2042  CA  MET   130      36.438  43.330  48.808  1.00  0.00           C  
ATOM   2043  C   MET   130      36.077  44.481  49.652  1.00  0.00           C  
ATOM   2044  O   MET   130      36.940  44.959  50.426  1.00  0.00           O  
ATOM   2045  CB  MET   130      36.376  42.002  49.495  1.00  0.00           C  
ATOM   2046  CG  MET   130      37.460  41.851  50.556  1.00  0.00           C  
ATOM   2047  SD  MET   130      37.625  40.125  51.105  1.00  0.00           S  
ATOM   2048  CE  MET   130      36.250  40.034  52.288  1.00  0.00           C  
ATOM   2049  H   MET   130      38.345  44.325  48.544  1.00  0.00           H  
ATOM   2050  HA  MET   130      35.696  43.343  48.010  1.00  0.00           H  
ATOM   2051  HB2 MET   130      35.373  41.878  49.903  1.00  0.00           H  
ATOM   2052  HB3 MET   130      36.649  41.270  48.736  1.00  0.00           H  
ATOM   2053  HG2 MET   130      38.442  42.208  50.246  1.00  0.00           H  
ATOM   2054  HG3 MET   130      37.169  42.388  51.459  1.00  0.00           H  
ATOM   2055  HE1 MET   130      36.118  38.984  52.552  1.00  0.00           H  
ATOM   2056  HE2 MET   130      36.467  40.665  53.149  1.00  0.00           H  
ATOM   2057  HE3 MET   130      35.347  40.506  51.902  1.00  0.00           H  
ATOM   2058  N   TYR   131      34.859  45.044  49.552  1.00  0.00           N  
ATOM   2059  CA  TYR   131      34.247  46.026  50.423  1.00  0.00           C  
ATOM   2060  C   TYR   131      32.798  45.590  50.771  1.00  0.00           C  
ATOM   2061  O   TYR   131      32.117  44.824  50.046  1.00  0.00           O  
ATOM   2062  CB  TYR   131      34.236  47.361  49.693  1.00  0.00           C  
ATOM   2063  CG  TYR   131      35.522  48.001  49.367  1.00  0.00           C  
ATOM   2064  CD1 TYR   131      36.167  47.714  48.171  1.00  0.00           C  
ATOM   2065  CE1 TYR   131      37.360  48.440  47.887  1.00  0.00           C  
ATOM   2066  CZ  TYR   131      37.892  49.404  48.848  1.00  0.00           C  
ATOM   2067  OH  TYR   131      39.195  49.819  48.767  1.00  0.00           O  
ATOM   2068  CE2 TYR   131      37.171  49.685  50.018  1.00  0.00           C  
ATOM   2069  CD2 TYR   131      35.985  48.902  50.372  1.00  0.00           C  
ATOM   2070  H   TYR   131      34.246  44.499  48.963  1.00  0.00           H  
ATOM   2071  HA  TYR   131      34.875  46.182  51.300  1.00  0.00           H  
ATOM   2072  HB2 TYR   131      33.782  47.198  48.716  1.00  0.00           H  
ATOM   2073  HB3 TYR   131      33.551  48.054  50.182  1.00  0.00           H  
ATOM   2074  HD1 TYR   131      35.820  46.882  47.576  1.00  0.00           H  
ATOM   2075  HE1 TYR   131      37.963  48.271  47.008  1.00  0.00           H  
ATOM   2076  HH  TYR   131      39.475  49.993  49.668  1.00  0.00           H  
ATOM   2077  HE2 TYR   131      37.534  50.464  50.672  1.00  0.00           H  
ATOM   2078  HD2 TYR   131      35.465  49.001  51.313  1.00  0.00           H  
ATOM   2079  N   GLN   132      32.260  46.257  51.770  1.00  0.00           N  
ATOM   2080  CA  GLN   132      30.823  46.259  52.159  1.00  0.00           C  
ATOM   2081  C   GLN   132      30.020  47.258  51.255  1.00  0.00           C  
ATOM   2082  O   GLN   132      29.401  48.202  51.747  1.00  0.00           O  
ATOM   2083  CB  GLN   132      30.600  46.350  53.737  1.00  0.00           C  
ATOM   2084  CG  GLN   132      31.108  45.123  54.501  1.00  0.00           C  
ATOM   2085  CD  GLN   132      31.207  45.383  55.984  1.00  0.00           C  
ATOM   2086  OE1 GLN   132      31.541  46.483  56.417  1.00  0.00           O  
ATOM   2087  NE2 GLN   132      30.810  44.408  56.773  1.00  0.00           N  
ATOM   2088  H   GLN   132      32.881  46.836  52.318  1.00  0.00           H  
ATOM   2089  HA  GLN   132      30.388  45.288  51.922  1.00  0.00           H  
ATOM   2090  HB2 GLN   132      31.009  47.289  54.110  1.00  0.00           H  
ATOM   2091  HB3 GLN   132      29.528  46.379  53.931  1.00  0.00           H  
ATOM   2092  HG2 GLN   132      30.417  44.286  54.406  1.00  0.00           H  
ATOM   2093  HG3 GLN   132      32.052  44.781  54.077  1.00  0.00           H  
ATOM   2094 HE21 GLN   132      30.469  43.574  56.317  1.00  0.00           H  
ATOM   2095 HE22 GLN   132      30.632  44.636  57.740  1.00  0.00           H  
ATOM   2096  N   LEU   133      29.897  46.993  49.964  1.00  0.00           N  
ATOM   2097  CA  LEU   133      29.321  47.946  49.000  1.00  0.00           C  
ATOM   2098  C   LEU   133      27.808  48.230  49.201  1.00  0.00           C  
ATOM   2099  O   LEU   133      27.423  49.355  48.912  1.00  0.00           O  
ATOM   2100  CB  LEU   133      29.569  47.419  47.603  1.00  0.00           C  
ATOM   2101  CG  LEU   133      31.076  47.308  47.226  1.00  0.00           C  
ATOM   2102  CD1 LEU   133      31.141  46.809  45.715  1.00  0.00           C  
ATOM   2103  CD2 LEU   133      31.752  48.639  47.241  1.00  0.00           C  
ATOM   2104  H   LEU   133      30.328  46.170  49.566  1.00  0.00           H  
ATOM   2105  HA  LEU   133      29.817  48.907  49.135  1.00  0.00           H  
ATOM   2106  HB2 LEU   133      29.204  46.394  47.545  1.00  0.00           H  
ATOM   2107  HB3 LEU   133      29.082  48.110  46.914  1.00  0.00           H  
ATOM   2108  HG  LEU   133      31.518  46.590  47.916  1.00  0.00           H  
ATOM   2109 HD11 LEU   133      32.159  46.523  45.451  1.00  0.00           H  
ATOM   2110 HD12 LEU   133      30.544  45.913  45.547  1.00  0.00           H  
ATOM   2111 HD13 LEU   133      30.851  47.613  45.038  1.00  0.00           H  
ATOM   2112 HD21 LEU   133      32.689  48.501  46.702  1.00  0.00           H  
ATOM   2113 HD22 LEU   133      31.175  49.341  46.638  1.00  0.00           H  
ATOM   2114 HD23 LEU   133      31.940  48.971  48.261  1.00  0.00           H  
ATOM   2115  N   LEU   134      26.953  47.328  49.745  1.00  0.00           N  
ATOM   2116  CA  LEU   134      25.619  47.666  50.040  1.00  0.00           C  
ATOM   2117  C   LEU   134      25.454  48.880  51.051  1.00  0.00           C  
ATOM   2118  O   LEU   134      24.617  49.718  50.939  1.00  0.00           O  
ATOM   2119  CB  LEU   134      24.736  46.487  50.594  1.00  0.00           C  
ATOM   2120  CG  LEU   134      23.509  46.160  49.723  1.00  0.00           C  
ATOM   2121  CD1 LEU   134      23.953  45.223  48.552  1.00  0.00           C  
ATOM   2122  CD2 LEU   134      22.358  45.602  50.516  1.00  0.00           C  
ATOM   2123  H   LEU   134      27.249  46.408  50.038  1.00  0.00           H  
ATOM   2124  HA  LEU   134      25.190  48.087  49.130  1.00  0.00           H  
ATOM   2125  HB2 LEU   134      25.294  45.553  50.667  1.00  0.00           H  
ATOM   2126  HB3 LEU   134      24.446  46.668  51.628  1.00  0.00           H  
ATOM   2127  HG  LEU   134      23.217  47.112  49.278  1.00  0.00           H  
ATOM   2128 HD11 LEU   134      24.858  45.626  48.100  1.00  0.00           H  
ATOM   2129 HD12 LEU   134      24.215  44.252  48.972  1.00  0.00           H  
ATOM   2130 HD13 LEU   134      23.153  45.081  47.825  1.00  0.00           H  
ATOM   2131 HD21 LEU   134      21.860  46.367  51.112  1.00  0.00           H  
ATOM   2132 HD22 LEU   134      21.564  45.152  49.920  1.00  0.00           H  
ATOM   2133 HD23 LEU   134      22.663  44.798  51.185  1.00  0.00           H  
ATOM   2134  N   ASP   135      26.452  48.999  51.991  1.00  0.00           N  
ATOM   2135  CA  ASP   135      26.464  50.128  52.932  1.00  0.00           C  
ATOM   2136  C   ASP   135      26.970  51.462  52.312  1.00  0.00           C  
ATOM   2137  O   ASP   135      26.400  52.484  52.669  1.00  0.00           O  
ATOM   2138  CB  ASP   135      27.418  49.780  54.055  1.00  0.00           C  
ATOM   2139  CG  ASP   135      26.926  48.750  55.037  1.00  0.00           C  
ATOM   2140  OD1 ASP   135      25.729  48.869  55.490  1.00  0.00           O  
ATOM   2141  OD2 ASP   135      27.659  47.820  55.479  1.00  0.00           O1-
ATOM   2142  H   ASP   135      27.275  48.417  51.939  1.00  0.00           H  
ATOM   2143  HA  ASP   135      25.450  50.272  53.304  1.00  0.00           H  
ATOM   2144  HB2 ASP   135      28.385  49.514  53.628  1.00  0.00           H  
ATOM   2145  HB3 ASP   135      27.553  50.709  54.609  1.00  0.00           H  
ATOM   2146  N   ASP   136      27.899  51.464  51.379  1.00  0.00           N  
ATOM   2147  CA  ASP   136      28.137  52.700  50.523  1.00  0.00           C  
ATOM   2148  C   ASP   136      26.923  52.963  49.646  1.00  0.00           C  
ATOM   2149  O   ASP   136      26.596  54.193  49.522  1.00  0.00           O  
ATOM   2150  CB  ASP   136      29.419  52.524  49.625  1.00  0.00           C  
ATOM   2151  CG  ASP   136      30.688  52.833  50.447  1.00  0.00           C  
ATOM   2152  OD1 ASP   136      31.753  52.324  50.047  1.00  0.00           O  
ATOM   2153  OD2 ASP   136      30.657  53.793  51.309  1.00  0.00           O1-
ATOM   2154  H   ASP   136      28.268  50.578  51.066  1.00  0.00           H  
ATOM   2155  HA  ASP   136      28.134  53.599  51.139  1.00  0.00           H  
ATOM   2156  HB2 ASP   136      29.473  51.512  49.225  1.00  0.00           H  
ATOM   2157  HB3 ASP   136      29.327  53.322  48.888  1.00  0.00           H  
ATOM   2158  N   TYR   137      26.331  51.959  48.979  1.00  0.00           N  
ATOM   2159  CA  TYR   137      25.094  52.165  48.157  1.00  0.00           C  
ATOM   2160  C   TYR   137      24.038  52.896  48.905  1.00  0.00           C  
ATOM   2161  O   TYR   137      23.414  53.790  48.387  1.00  0.00           O  
ATOM   2162  CB  TYR   137      24.625  50.783  47.569  1.00  0.00           C  
ATOM   2163  CG  TYR   137      23.457  50.773  46.627  1.00  0.00           C  
ATOM   2164  CD1 TYR   137      23.537  51.439  45.410  1.00  0.00           C  
ATOM   2165  CE1 TYR   137      22.421  51.522  44.545  1.00  0.00           C  
ATOM   2166  CZ  TYR   137      21.241  50.869  44.826  1.00  0.00           C  
ATOM   2167  OH  TYR   137      20.108  51.059  44.068  1.00  0.00           O  
ATOM   2168  CE2 TYR   137      21.113  50.175  46.074  1.00  0.00           C  
ATOM   2169  CD2 TYR   137      22.248  50.103  46.936  1.00  0.00           C  
ATOM   2170  H   TYR   137      26.673  51.019  49.118  1.00  0.00           H  
ATOM   2171  HA  TYR   137      25.333  52.784  47.292  1.00  0.00           H  
ATOM   2172  HB2 TYR   137      25.462  50.285  47.079  1.00  0.00           H  
ATOM   2173  HB3 TYR   137      24.251  50.151  48.373  1.00  0.00           H  
ATOM   2174  HD1 TYR   137      24.480  51.864  45.102  1.00  0.00           H  
ATOM   2175  HE1 TYR   137      22.546  52.018  43.593  1.00  0.00           H  
ATOM   2176  HH  TYR   137      20.317  51.665  43.353  1.00  0.00           H  
ATOM   2177  HE2 TYR   137      20.155  49.719  46.277  1.00  0.00           H  
ATOM   2178  HD2 TYR   137      22.204  49.675  47.927  1.00  0.00           H  
ATOM   2179  N   LYS   138      23.885  52.529  50.206  1.00  0.00           N  
ATOM   2180  CA  LYS   138      22.834  53.151  51.003  1.00  0.00           C  
ATOM   2181  C   LYS   138      23.249  54.582  51.420  1.00  0.00           C  
ATOM   2182  O   LYS   138      22.394  55.471  51.395  1.00  0.00           O  
ATOM   2183  CB  LYS   138      22.529  52.296  52.218  1.00  0.00           C  
ATOM   2184  CG  LYS   138      21.524  52.876  53.257  1.00  0.00           C  
ATOM   2185  CD  LYS   138      20.144  53.150  52.623  1.00  0.00           C  
ATOM   2186  CE  LYS   138      19.126  53.759  53.573  1.00  0.00           C  
ATOM   2187  NZ  LYS   138      19.255  55.217  53.726  1.00  0.00           N1+
ATOM   2188  H   LYS   138      24.278  51.659  50.537  1.00  0.00           H  
ATOM   2189  HA  LYS   138      21.885  53.213  50.471  1.00  0.00           H  
ATOM   2190  HB2 LYS   138      22.226  51.325  51.828  1.00  0.00           H  
ATOM   2191  HB3 LYS   138      23.483  52.035  52.676  1.00  0.00           H  
ATOM   2192  HG2 LYS   138      21.474  52.351  54.211  1.00  0.00           H  
ATOM   2193  HG3 LYS   138      21.927  53.843  53.558  1.00  0.00           H  
ATOM   2194  HD2 LYS   138      20.194  53.680  51.672  1.00  0.00           H  
ATOM   2195  HD3 LYS   138      19.808  52.138  52.394  1.00  0.00           H  
ATOM   2196  HE2 LYS   138      18.174  53.599  53.067  1.00  0.00           H  
ATOM   2197  HE3 LYS   138      19.048  53.310  54.563  1.00  0.00           H  
ATOM   2198  HZ1 LYS   138      19.153  55.727  52.861  1.00  0.00           H  
ATOM   2199  HZ2 LYS   138      18.559  55.587  54.358  1.00  0.00           H  
ATOM   2200  HZ3 LYS   138      20.100  55.476  54.214  1.00  0.00           H  
ATOM   2201  N   GLU   139      24.535  54.870  51.744  1.00  0.00           N  
ATOM   2202  CA  GLU   139      25.059  56.247  52.058  1.00  0.00           C  
ATOM   2203  C   GLU   139      25.210  57.090  50.716  1.00  0.00           C  
ATOM   2204  O   GLU   139      25.610  58.247  50.698  1.00  0.00           O  
ATOM   2205  CB  GLU   139      26.489  56.138  52.700  1.00  0.00           C  
ATOM   2206  CG  GLU   139      26.547  55.679  54.121  1.00  0.00           C  
ATOM   2207  CD  GLU   139      25.358  56.136  54.984  1.00  0.00           C  
ATOM   2208  OE1 GLU   139      25.315  57.265  55.511  1.00  0.00           O  
ATOM   2209  OE2 GLU   139      24.340  55.380  55.132  1.00  0.00           O1-
ATOM   2210  H   GLU   139      25.159  54.076  51.685  1.00  0.00           H  
ATOM   2211  HA  GLU   139      24.368  56.773  52.716  1.00  0.00           H  
ATOM   2212  HB2 GLU   139      27.152  55.651  51.984  1.00  0.00           H  
ATOM   2213  HB3 GLU   139      26.974  57.114  52.713  1.00  0.00           H  
ATOM   2214  HG2 GLU   139      26.646  54.595  54.180  1.00  0.00           H  
ATOM   2215  HG3 GLU   139      27.492  56.022  54.543  1.00  0.00           H  
ATOM   2216  N   GLY   140      24.837  56.540  49.549  1.00  0.00           N  
ATOM   2217  CA  GLY   140      24.857  57.157  48.214  1.00  0.00           C  
ATOM   2218  C   GLY   140      26.239  57.235  47.598  1.00  0.00           C  
ATOM   2219  O   GLY   140      26.425  58.043  46.675  1.00  0.00           O  
ATOM   2220  H   GLY   140      24.560  55.570  49.524  1.00  0.00           H  
ATOM   2221  HA2 GLY   140      24.247  56.673  47.450  1.00  0.00           H  
ATOM   2222  HA3 GLY   140      24.513  58.150  48.501  1.00  0.00           H  
ATOM   2223  N   ASP   141      27.208  56.496  48.081  1.00  0.00           N  
ATOM   2224  CA  ASP   141      28.646  56.478  47.626  1.00  0.00           C  
ATOM   2225  C   ASP   141      29.081  55.355  46.724  1.00  0.00           C  
ATOM   2226  O   ASP   141      30.265  55.017  46.451  1.00  0.00           O  
ATOM   2227  CB  ASP   141      29.678  56.607  48.781  1.00  0.00           C  
ATOM   2228  CG  ASP   141      29.423  57.844  49.692  1.00  0.00           C  
ATOM   2229  OD1 ASP   141      29.143  58.912  49.086  1.00  0.00           O  
ATOM   2230  OD2 ASP   141      29.606  57.751  50.923  1.00  0.00           O1-
ATOM   2231  H   ASP   141      26.906  55.855  48.801  1.00  0.00           H  
ATOM   2232  HA  ASP   141      28.856  57.391  47.069  1.00  0.00           H  
ATOM   2233  HB2 ASP   141      29.701  55.673  49.341  1.00  0.00           H  
ATOM   2234  HB3 ASP   141      30.691  56.665  48.384  1.00  0.00           H  
ATOM   2235  N   LEU   142      28.006  54.620  46.268  1.00  0.00           N  
ATOM   2236  CA  LEU   142      28.015  53.701  45.058  1.00  0.00           C  
ATOM   2237  C   LEU   142      26.919  53.973  44.005  1.00  0.00           C  
ATOM   2238  O   LEU   142      25.737  53.913  44.305  1.00  0.00           O  
ATOM   2239  CB  LEU   142      28.193  52.240  45.439  1.00  0.00           C  
ATOM   2240  CG  LEU   142      28.436  51.279  44.350  1.00  0.00           C  
ATOM   2241  CD1 LEU   142      29.554  50.200  44.626  1.00  0.00           C  
ATOM   2242  CD2 LEU   142      27.149  50.544  43.897  1.00  0.00           C  
ATOM   2243  H   LEU   142      27.090  54.985  46.486  1.00  0.00           H  
ATOM   2244  HA  LEU   142      28.947  53.877  44.522  1.00  0.00           H  
ATOM   2245  HB2 LEU   142      29.103  52.198  46.037  1.00  0.00           H  
ATOM   2246  HB3 LEU   142      27.300  52.047  46.034  1.00  0.00           H  
ATOM   2247  HG  LEU   142      28.810  51.801  43.469  1.00  0.00           H  
ATOM   2248 HD11 LEU   142      29.717  49.635  43.708  1.00  0.00           H  
ATOM   2249 HD12 LEU   142      30.524  50.623  44.885  1.00  0.00           H  
ATOM   2250 HD13 LEU   142      29.422  49.539  45.483  1.00  0.00           H  
ATOM   2251 HD21 LEU   142      27.346  49.961  42.998  1.00  0.00           H  
ATOM   2252 HD22 LEU   142      26.827  49.968  44.765  1.00  0.00           H  
ATOM   2253 HD23 LEU   142      26.373  51.266  43.643  1.00  0.00           H  
ATOM   2254  N   ARG   143      27.250  54.318  42.704  1.00  0.00           N  
ATOM   2255  CA  ARG   143      26.359  54.397  41.522  1.00  0.00           C  
ATOM   2256  C   ARG   143      26.481  53.123  40.651  1.00  0.00           C  
ATOM   2257  O   ARG   143      27.586  52.760  40.375  1.00  0.00           O  
ATOM   2258  CB  ARG   143      26.824  55.613  40.696  1.00  0.00           C  
ATOM   2259  CG  ARG   143      26.165  55.800  39.318  1.00  0.00           C  
ATOM   2260  CD  ARG   143      26.429  57.153  38.633  1.00  0.00           C  
ATOM   2261  NE  ARG   143      27.845  57.498  38.428  1.00  0.00           N  
ATOM   2262  CZ  ARG   143      28.753  58.040  39.158  1.00  0.00           C  
ATOM   2263  NH1 ARG   143      28.475  58.419  40.368  1.00  0.00           N  
ATOM   2264  NH2 ARG   143      29.989  58.091  38.731  1.00  0.00           N1+
ATOM   2265  H   ARG   143      28.201  54.109  42.436  1.00  0.00           H  
ATOM   2266  HA  ARG   143      25.340  54.481  41.898  1.00  0.00           H  
ATOM   2267  HB2 ARG   143      26.430  56.425  41.306  1.00  0.00           H  
ATOM   2268  HB3 ARG   143      27.912  55.585  40.633  1.00  0.00           H  
ATOM   2269  HG2 ARG   143      26.426  55.093  38.531  1.00  0.00           H  
ATOM   2270  HG3 ARG   143      25.089  55.725  39.477  1.00  0.00           H  
ATOM   2271  HD2 ARG   143      25.931  57.080  37.667  1.00  0.00           H  
ATOM   2272  HD3 ARG   143      25.969  57.951  39.217  1.00  0.00           H  
ATOM   2273  HE  ARG   143      28.174  57.154  37.537  1.00  0.00           H  
ATOM   2274 HH11 ARG   143      27.509  58.354  40.655  1.00  0.00           H  
ATOM   2275 HH12 ARG   143      29.242  58.650  40.983  1.00  0.00           H  
ATOM   2276 HH21 ARG   143      30.274  57.527  37.944  1.00  0.00           H  
ATOM   2277 HH22 ARG   143      30.641  58.510  39.378  1.00  0.00           H  
ATOM   2278  N   ILE   144      25.379  52.389  40.403  1.00  0.00           N  
ATOM   2279  CA  ILE   144      25.319  51.176  39.568  1.00  0.00           C  
ATOM   2280  C   ILE   144      25.236  51.632  38.128  1.00  0.00           C  
ATOM   2281  O   ILE   144      24.413  52.514  37.846  1.00  0.00           O  
ATOM   2282  CB  ILE   144      24.105  50.353  39.967  1.00  0.00           C  
ATOM   2283  CG2 ILE   144      24.008  49.196  38.929  1.00  0.00           C  
ATOM   2284  CG1 ILE   144      24.199  49.862  41.427  1.00  0.00           C  
ATOM   2285  CD1 ILE   144      22.918  49.252  41.987  1.00  0.00           C  
ATOM   2286  H   ILE   144      24.563  52.865  40.758  1.00  0.00           H  
ATOM   2287  HA  ILE   144      26.241  50.625  39.753  1.00  0.00           H  
ATOM   2288  HB  ILE   144      23.192  50.940  39.864  1.00  0.00           H  
ATOM   2289 HG21 ILE   144      23.189  48.607  39.340  1.00  0.00           H  
ATOM   2290 HG22 ILE   144      23.791  49.550  37.921  1.00  0.00           H  
ATOM   2291 HG23 ILE   144      24.891  48.558  38.974  1.00  0.00           H  
ATOM   2292 HG12 ILE   144      25.038  49.180  41.564  1.00  0.00           H  
ATOM   2293 HG13 ILE   144      24.497  50.707  42.048  1.00  0.00           H  
ATOM   2294 HD11 ILE   144      22.819  48.232  41.616  1.00  0.00           H  
ATOM   2295 HD12 ILE   144      22.960  49.249  43.076  1.00  0.00           H  
ATOM   2296 HD13 ILE   144      22.054  49.811  41.629  1.00  0.00           H  
ATOM   2297  N   MET   145      26.022  51.110  37.177  1.00  0.00           N  
ATOM   2298  CA  MET   145      26.002  51.466  35.785  1.00  0.00           C  
ATOM   2299  C   MET   145      25.024  50.575  35.039  1.00  0.00           C  
ATOM   2300  O   MET   145      24.946  49.359  35.375  1.00  0.00           O  
ATOM   2301  CB  MET   145      27.396  51.202  35.175  1.00  0.00           C  
ATOM   2302  CG  MET   145      28.445  52.293  35.614  1.00  0.00           C  
ATOM   2303  SD  MET   145      30.194  51.920  35.406  1.00  0.00           S  
ATOM   2304  CE  MET   145      30.338  51.618  33.609  1.00  0.00           C  
ATOM   2305  H   MET   145      26.572  50.327  37.500  1.00  0.00           H  
ATOM   2306  HA  MET   145      25.850  52.545  35.821  1.00  0.00           H  
ATOM   2307  HB2 MET   145      27.657  50.214  35.553  1.00  0.00           H  
ATOM   2308  HB3 MET   145      27.476  51.124  34.091  1.00  0.00           H  
ATOM   2309  HG2 MET   145      28.236  53.154  34.978  1.00  0.00           H  
ATOM   2310  HG3 MET   145      28.297  52.660  36.629  1.00  0.00           H  
ATOM   2311  HE1 MET   145      29.579  50.929  33.238  1.00  0.00           H  
ATOM   2312  HE2 MET   145      30.147  52.549  33.076  1.00  0.00           H  
ATOM   2313  HE3 MET   145      31.359  51.348  33.336  1.00  0.00           H  
ATOM   2314  N   PRO   146      24.186  51.083  34.070  1.00  0.00           N  
ATOM   2315  CA  PRO   146      23.297  50.298  33.217  1.00  0.00           C  
ATOM   2316  C   PRO   146      23.885  49.008  32.616  1.00  0.00           C  
ATOM   2317  O   PRO   146      24.975  49.077  32.089  1.00  0.00           O  
ATOM   2318  CD  PRO   146      24.424  52.431  33.590  1.00  0.00           C  
ATOM   2319  CG  PRO   146      23.852  52.444  32.193  1.00  0.00           C  
ATOM   2320  CB  PRO   146      22.784  51.334  32.113  1.00  0.00           C  
ATOM   2321  HD2 PRO   146      25.485  52.664  33.502  1.00  0.00           H  
ATOM   2322  HD3 PRO   146      23.960  53.178  34.233  1.00  0.00           H  
ATOM   2323  HG2 PRO   146      24.685  52.237  31.521  1.00  0.00           H  
ATOM   2324  HG3 PRO   146      23.445  53.428  31.960  1.00  0.00           H  
ATOM   2325  HB2 PRO   146      22.765  50.817  31.154  1.00  0.00           H  
ATOM   2326  HB3 PRO   146      21.777  51.635  32.401  1.00  0.00           H  
ATOM   2327  HA  PRO   146      22.434  50.004  33.815  1.00  0.00           H  
ATOM   2328  N   ASP   147      23.071  47.932  32.598  1.00  0.00           N  
ATOM   2329  CA  ASP   147      23.601  46.697  32.000  1.00  0.00           C  
ATOM   2330  C   ASP   147      24.016  46.794  30.514  1.00  0.00           C  
ATOM   2331  O   ASP   147      25.009  46.087  30.167  1.00  0.00           O  
ATOM   2332  CB  ASP   147      22.697  45.472  32.222  1.00  0.00           C  
ATOM   2333  CG  ASP   147      22.505  45.187  33.705  1.00  0.00           C  
ATOM   2334  OD1 ASP   147      21.398  44.868  34.098  1.00  0.00           O  
ATOM   2335  OD2 ASP   147      23.493  45.276  34.494  1.00  0.00           O1-
ATOM   2336  H   ASP   147      22.123  47.852  32.940  1.00  0.00           H  
ATOM   2337  HA  ASP   147      24.508  46.477  32.562  1.00  0.00           H  
ATOM   2338  HB2 ASP   147      21.766  45.565  31.663  1.00  0.00           H  
ATOM   2339  HB3 ASP   147      23.127  44.575  31.777  1.00  0.00           H  
ATOM   2340  N   SER   148      23.402  47.582  29.604  1.00  0.00           N  
ATOM   2341  CA  SER   148      22.076  48.211  29.604  1.00  0.00           C  
ATOM   2342  C   SER   148      21.047  47.125  29.457  1.00  0.00           C  
ATOM   2343  O   SER   148      21.218  46.157  28.682  1.00  0.00           O  
ATOM   2344  CB  SER   148      22.044  49.393  28.591  1.00  0.00           C  
ATOM   2345  OG  SER   148      20.810  50.022  28.488  1.00  0.00           O  
ATOM   2346  H   SER   148      23.703  47.458  28.648  1.00  0.00           H  
ATOM   2347  HA  SER   148      21.937  48.696  30.571  1.00  0.00           H  
ATOM   2348  HB2 SER   148      22.822  50.095  28.891  1.00  0.00           H  
ATOM   2349  HB3 SER   148      22.276  48.887  27.655  1.00  0.00           H  
ATOM   2350  HG  SER   148      20.375  49.770  27.670  1.00  0.00           H  
ATOM   2351  N   ASN   149      19.911  47.232  30.162  1.00  0.00           N  
ATOM   2352  CA  ASN   149      18.927  46.149  30.306  1.00  0.00           C  
ATOM   2353  C   ASN   149      18.047  45.815  29.041  1.00  0.00           C  
ATOM   2354  O   ASN   149      17.382  44.779  28.913  1.00  0.00           O  
ATOM   2355  CB  ASN   149      18.000  46.597  31.379  1.00  0.00           C  
ATOM   2356  CG  ASN   149      17.215  45.572  32.088  1.00  0.00           C  
ATOM   2357  OD1 ASN   149      17.708  44.486  32.399  1.00  0.00           O  
ATOM   2358  ND2 ASN   149      15.955  45.668  32.246  1.00  0.00           N  
ATOM   2359  H   ASN   149      19.828  48.091  30.685  1.00  0.00           H  
ATOM   2360  HA  ASN   149      19.552  45.270  30.463  1.00  0.00           H  
ATOM   2361  HB2 ASN   149      18.670  47.103  32.074  1.00  0.00           H  
ATOM   2362  HB3 ASN   149      17.356  47.365  30.951  1.00  0.00           H  
ATOM   2363 HD21 ASN   149      15.379  46.351  31.775  1.00  0.00           H  
ATOM   2364 HD22 ASN   149      15.430  44.813  32.363  1.00  0.00           H  
ATOM   2365  N   ASP   150      18.168  46.735  28.099  1.00  0.00           N  
ATOM   2366  CA  ASP   150      17.560  46.547  26.735  1.00  0.00           C  
ATOM   2367  C   ASP   150      18.437  45.721  25.821  1.00  0.00           C  
ATOM   2368  O   ASP   150      17.898  45.324  24.779  1.00  0.00           O  
ATOM   2369  CB  ASP   150      17.376  47.928  26.069  1.00  0.00           C  
ATOM   2370  CG  ASP   150      18.591  48.637  25.599  1.00  0.00           C  
ATOM   2371  OD1 ASP   150      18.648  48.996  24.394  1.00  0.00           O  
ATOM   2372  OD2 ASP   150      19.546  48.940  26.348  1.00  0.00           O1-
ATOM   2373  H   ASP   150      18.728  47.564  28.236  1.00  0.00           H  
ATOM   2374  HA  ASP   150      16.622  46.013  26.889  1.00  0.00           H  
ATOM   2375  HB2 ASP   150      16.650  47.843  25.261  1.00  0.00           H  
ATOM   2376  HB3 ASP   150      16.907  48.611  26.778  1.00  0.00           H  
ATOM   2377  N   SER   151      19.694  45.403  26.090  1.00  0.00           N  
ATOM   2378  CA  SER   151      20.615  44.747  25.152  1.00  0.00           C  
ATOM   2379  C   SER   151      20.357  43.206  25.142  1.00  0.00           C  
ATOM   2380  O   SER   151      20.443  42.651  24.093  1.00  0.00           O  
ATOM   2381  CB  SER   151      22.108  45.010  25.422  1.00  0.00           C  
ATOM   2382  OG  SER   151      23.004  43.954  25.142  1.00  0.00           O  
ATOM   2383  H   SER   151      20.102  45.780  26.934  1.00  0.00           H  
ATOM   2384  HA  SER   151      20.453  45.042  24.115  1.00  0.00           H  
ATOM   2385  HB2 SER   151      22.425  45.862  24.821  1.00  0.00           H  
ATOM   2386  HB3 SER   151      22.119  45.175  26.499  1.00  0.00           H  
ATOM   2387  HG  SER   151      23.175  44.037  24.202  1.00  0.00           H  
ATOM   2388  N   PRO   152      20.071  42.560  26.289  1.00  0.00           N  
ATOM   2389  CA  PRO   152      19.757  41.091  26.298  1.00  0.00           C  
ATOM   2390  C   PRO   152      18.497  40.649  25.464  1.00  0.00           C  
ATOM   2391  O   PRO   152      18.633  39.579  24.908  1.00  0.00           O  
ATOM   2392  CD  PRO   152      20.191  43.008  27.624  1.00  0.00           C  
ATOM   2393  CG  PRO   152      20.461  41.732  28.481  1.00  0.00           C  
ATOM   2394  CB  PRO   152      19.602  40.703  27.791  1.00  0.00           C  
ATOM   2395  HD2 PRO   152      19.317  43.635  27.801  1.00  0.00           H  
ATOM   2396  HD3 PRO   152      21.050  43.667  27.745  1.00  0.00           H  
ATOM   2397  HG2 PRO   152      20.184  41.928  29.517  1.00  0.00           H  
ATOM   2398  HG3 PRO   152      21.512  41.449  28.427  1.00  0.00           H  
ATOM   2399  HB2 PRO   152      18.552  40.827  28.054  1.00  0.00           H  
ATOM   2400  HB3 PRO   152      19.923  39.669  27.917  1.00  0.00           H  
ATOM   2401  HA  PRO   152      20.611  40.500  25.967  1.00  0.00           H  
ATOM   2402  N   PRO   153      17.359  41.363  25.237  1.00  0.00           N  
ATOM   2403  CA  PRO   153      16.314  40.759  24.481  1.00  0.00           C  
ATOM   2404  C   PRO   153      16.643  40.657  22.976  1.00  0.00           C  
ATOM   2405  O   PRO   153      15.952  40.042  22.190  1.00  0.00           O  
ATOM   2406  CD  PRO   153      16.863  42.530  26.052  1.00  0.00           C  
ATOM   2407  CG  PRO   153      15.348  42.456  26.036  1.00  0.00           C  
ATOM   2408  CB  PRO   153      15.123  41.664  24.738  1.00  0.00           C  
ATOM   2409  HD2 PRO   153      17.152  43.531  25.733  1.00  0.00           H  
ATOM   2410  HD3 PRO   153      17.146  42.361  27.090  1.00  0.00           H  
ATOM   2411  HG2 PRO   153      14.911  43.454  26.069  1.00  0.00           H  
ATOM   2412  HG3 PRO   153      14.996  41.732  26.771  1.00  0.00           H  
ATOM   2413  HB2 PRO   153      15.052  42.394  23.933  1.00  0.00           H  
ATOM   2414  HB3 PRO   153      14.177  41.123  24.738  1.00  0.00           H  
ATOM   2415  HA  PRO   153      16.016  39.782  24.860  1.00  0.00           H  
ATOM   2416  N   ALA   154      17.780  41.199  22.568  1.00  0.00           N  
ATOM   2417  CA  ALA   154      18.299  41.221  21.199  1.00  0.00           C  
ATOM   2418  C   ALA   154      19.425  40.210  20.922  1.00  0.00           C  
ATOM   2419  O   ALA   154      19.983  40.127  19.812  1.00  0.00           O  
ATOM   2420  CB  ALA   154      18.796  42.671  20.925  1.00  0.00           C  
ATOM   2421  H   ALA   154      18.246  41.777  23.252  1.00  0.00           H  
ATOM   2422  HA  ALA   154      17.498  41.003  20.492  1.00  0.00           H  
ATOM   2423  HB1 ALA   154      19.360  42.665  19.992  1.00  0.00           H  
ATOM   2424  HB2 ALA   154      18.051  43.467  20.896  1.00  0.00           H  
ATOM   2425  HB3 ALA   154      19.472  42.960  21.729  1.00  0.00           H  
ATOM   2426  N   GLU   155      19.798  39.460  21.913  1.00  0.00           N  
ATOM   2427  CA  GLU   155      21.138  38.953  22.056  1.00  0.00           C  
ATOM   2428  C   GLU   155      21.211  37.666  22.876  1.00  0.00           C  
ATOM   2429  O   GLU   155      20.327  37.438  23.751  1.00  0.00           O  
ATOM   2430  CB  GLU   155      21.969  40.018  22.854  1.00  0.00           C  
ATOM   2431  CG  GLU   155      23.374  39.581  23.186  1.00  0.00           C  
ATOM   2432  CD  GLU   155      24.321  39.294  21.993  1.00  0.00           C  
ATOM   2433  OE1 GLU   155      25.449  39.833  21.969  1.00  0.00           O  
ATOM   2434  OE2 GLU   155      23.953  38.456  21.114  1.00  0.00           O1-
ATOM   2435  H   GLU   155      19.270  39.495  22.773  1.00  0.00           H  
ATOM   2436  HA  GLU   155      21.571  38.743  21.078  1.00  0.00           H  
ATOM   2437  HB2 GLU   155      21.973  40.941  22.275  1.00  0.00           H  
ATOM   2438  HB3 GLU   155      21.412  40.067  23.790  1.00  0.00           H  
ATOM   2439  HG2 GLU   155      23.744  40.407  23.794  1.00  0.00           H  
ATOM   2440  HG3 GLU   155      23.401  38.717  23.850  1.00  0.00           H  
ATOM   2441  N   ARG   156      22.130  36.723  22.615  1.00  0.00           N  
ATOM   2442  CA  ARG   156      22.290  35.500  23.314  1.00  0.00           C  
ATOM   2443  C   ARG   156      23.650  35.020  23.798  1.00  0.00           C  
ATOM   2444  O   ARG   156      24.619  35.822  23.817  1.00  0.00           O  
ATOM   2445  CB  ARG   156      21.505  34.400  22.417  1.00  0.00           C  
ATOM   2446  CG  ARG   156      22.135  33.933  21.121  1.00  0.00           C  
ATOM   2447  CD  ARG   156      22.017  34.709  19.816  1.00  0.00           C  
ATOM   2448  NE  ARG   156      20.608  35.070  19.521  1.00  0.00           N  
ATOM   2449  CZ  ARG   156      20.183  36.096  18.881  1.00  0.00           C  
ATOM   2450  NH1 ARG   156      20.982  36.916  18.268  1.00  0.00           N  
ATOM   2451  NH2 ARG   156      18.869  36.289  18.744  1.00  0.00           N1+
ATOM   2452  H   ARG   156      22.873  37.047  22.013  1.00  0.00           H  
ATOM   2453  HA  ARG   156      21.753  35.634  24.253  1.00  0.00           H  
ATOM   2454  HB2 ARG   156      21.338  33.593  23.131  1.00  0.00           H  
ATOM   2455  HB3 ARG   156      20.489  34.754  22.246  1.00  0.00           H  
ATOM   2456  HG2 ARG   156      23.179  33.698  21.329  1.00  0.00           H  
ATOM   2457  HG3 ARG   156      21.635  32.989  20.908  1.00  0.00           H  
ATOM   2458  HD2 ARG   156      22.547  35.660  19.849  1.00  0.00           H  
ATOM   2459  HD3 ARG   156      22.458  34.181  18.971  1.00  0.00           H  
ATOM   2460  HE  ARG   156      19.878  34.505  19.931  1.00  0.00           H  
ATOM   2461 HH11 ARG   156      21.949  36.656  18.137  1.00  0.00           H  
ATOM   2462 HH12 ARG   156      20.473  37.553  17.672  1.00  0.00           H  
ATOM   2463 HH21 ARG   156      18.285  35.469  18.829  1.00  0.00           H  
ATOM   2464 HH22 ARG   156      18.619  37.126  18.236  1.00  0.00           H  
ATOM   2465  N   GLU   157      23.799  33.714  24.183  1.00  0.00           N  
ATOM   2466  CA  GLU   157      24.987  33.126  24.742  1.00  0.00           C  
ATOM   2467  C   GLU   157      26.160  32.990  23.686  1.00  0.00           C  
ATOM   2468  O   GLU   157      25.891  32.915  22.484  1.00  0.00           O  
ATOM   2469  CB  GLU   157      24.702  31.811  25.399  1.00  0.00           C  
ATOM   2470  CG  GLU   157      23.883  32.030  26.639  1.00  0.00           C  
ATOM   2471  CD  GLU   157      24.478  32.984  27.688  1.00  0.00           C  
ATOM   2472  OE1 GLU   157      23.795  33.849  28.225  1.00  0.00           O  
ATOM   2473  OE2 GLU   157      25.645  32.766  28.077  1.00  0.00           O1-
ATOM   2474  H   GLU   157      23.001  33.096  24.217  1.00  0.00           H  
ATOM   2475  HA  GLU   157      25.364  33.858  25.456  1.00  0.00           H  
ATOM   2476  HB2 GLU   157      24.122  31.233  24.680  1.00  0.00           H  
ATOM   2477  HB3 GLU   157      25.625  31.276  25.620  1.00  0.00           H  
ATOM   2478  HG2 GLU   157      22.863  32.298  26.363  1.00  0.00           H  
ATOM   2479  HG3 GLU   157      23.740  31.111  27.208  1.00  0.00           H  
ATOM   2480  N   PRO   158      27.458  32.914  24.068  1.00  0.00           N  
ATOM   2481  CA  PRO   158      28.586  32.699  23.220  1.00  0.00           C  
ATOM   2482  C   PRO   158      28.395  31.252  22.644  1.00  0.00           C  
ATOM   2483  O   PRO   158      27.795  30.306  23.264  1.00  0.00           O  
ATOM   2484  CD  PRO   158      27.925  33.223  25.416  1.00  0.00           C  
ATOM   2485  CG  PRO   158      29.406  33.634  25.253  1.00  0.00           C  
ATOM   2486  CB  PRO   158      29.886  32.975  23.959  1.00  0.00           C  
ATOM   2487  HD2 PRO   158      27.688  32.341  26.012  1.00  0.00           H  
ATOM   2488  HD3 PRO   158      27.395  34.081  25.831  1.00  0.00           H  
ATOM   2489  HG2 PRO   158      29.910  33.220  26.127  1.00  0.00           H  
ATOM   2490  HG3 PRO   158      29.590  34.703  25.146  1.00  0.00           H  
ATOM   2491  HB2 PRO   158      30.339  31.987  24.047  1.00  0.00           H  
ATOM   2492  HB3 PRO   158      30.559  33.619  23.394  1.00  0.00           H  
ATOM   2493  HA  PRO   158      28.465  33.452  22.440  1.00  0.00           H  
ATOM   2494  N   GLY   159      29.088  31.016  21.557  1.00  0.00           N  
ATOM   2495  CA  GLY   159      29.185  29.699  20.965  1.00  0.00           C  
ATOM   2496  C   GLY   159      30.219  28.719  21.582  1.00  0.00           C  
ATOM   2497  O   GLY   159      30.219  27.523  21.158  1.00  0.00           O  
ATOM   2498  H   GLY   159      29.630  31.789  21.198  1.00  0.00           H  
ATOM   2499  HA2 GLY   159      28.222  29.193  20.886  1.00  0.00           H  
ATOM   2500  HA3 GLY   159      29.478  29.877  19.931  1.00  0.00           H  
ATOM   2501  N   GLU   160      31.131  29.235  22.457  1.00  0.00           N  
ATOM   2502  CA  GLU   160      32.287  28.540  22.994  1.00  0.00           C  
ATOM   2503  C   GLU   160      31.906  27.360  23.850  1.00  0.00           C  
ATOM   2504  O   GLU   160      31.231  27.517  24.892  1.00  0.00           O  
ATOM   2505  CB  GLU   160      33.222  29.446  23.793  1.00  0.00           C  
ATOM   2506  CG  GLU   160      33.658  30.716  23.093  1.00  0.00           C  
ATOM   2507  CD  GLU   160      34.432  30.543  21.727  1.00  0.00           C  
ATOM   2508  OE1 GLU   160      35.103  29.537  21.368  1.00  0.00           O  
ATOM   2509  OE2 GLU   160      34.252  31.414  20.864  1.00  0.00           O1-
ATOM   2510  H   GLU   160      31.232  30.237  22.385  1.00  0.00           H  
ATOM   2511  HA  GLU   160      32.784  28.113  22.123  1.00  0.00           H  
ATOM   2512  HB2 GLU   160      32.783  29.727  24.750  1.00  0.00           H  
ATOM   2513  HB3 GLU   160      34.077  28.829  24.069  1.00  0.00           H  
ATOM   2514  HG2 GLU   160      32.760  31.295  22.878  1.00  0.00           H  
ATOM   2515  HG3 GLU   160      34.274  31.314  23.764  1.00  0.00           H  
ATOM   2516  N   VAL   161      32.401  26.199  23.440  1.00  0.00           N  
ATOM   2517  CA  VAL   161      32.292  24.850  24.106  1.00  0.00           C  
ATOM   2518  C   VAL   161      33.677  24.437  24.525  1.00  0.00           C  
ATOM   2519  O   VAL   161      34.484  23.972  23.709  1.00  0.00           O  
ATOM   2520  CB  VAL   161      31.823  23.736  23.102  1.00  0.00           C  
ATOM   2521  CG1 VAL   161      31.528  22.519  23.891  1.00  0.00           C  
ATOM   2522  CG2 VAL   161      30.521  24.140  22.364  1.00  0.00           C  
ATOM   2523  H   VAL   161      33.062  26.261  22.678  1.00  0.00           H  
ATOM   2524  HA  VAL   161      31.572  24.720  24.914  1.00  0.00           H  
ATOM   2525  HB  VAL   161      32.572  23.535  22.336  1.00  0.00           H  
ATOM   2526 HG11 VAL   161      32.285  22.175  24.595  1.00  0.00           H  
ATOM   2527 HG12 VAL   161      30.641  22.711  24.494  1.00  0.00           H  
ATOM   2528 HG13 VAL   161      31.282  21.715  23.197  1.00  0.00           H  
ATOM   2529 HG21 VAL   161      29.725  23.987  23.092  1.00  0.00           H  
ATOM   2530 HG22 VAL   161      30.651  25.139  21.949  1.00  0.00           H  
ATOM   2531 HG23 VAL   161      30.361  23.400  21.580  1.00  0.00           H  
ATOM   2532  N   VAL   162      33.977  24.666  25.801  1.00  0.00           N  
ATOM   2533  CA  VAL   162      35.365  24.549  26.307  1.00  0.00           C  
ATOM   2534  C   VAL   162      35.310  24.031  27.766  1.00  0.00           C  
ATOM   2535  O   VAL   162      34.293  24.154  28.433  1.00  0.00           O  
ATOM   2536  CB  VAL   162      36.298  25.858  26.150  1.00  0.00           C  
ATOM   2537  CG1 VAL   162      36.941  25.956  24.778  1.00  0.00           C  
ATOM   2538  CG2 VAL   162      35.379  27.013  26.409  1.00  0.00           C  
ATOM   2539  H   VAL   162      33.199  24.974  26.366  1.00  0.00           H  
ATOM   2540  HA  VAL   162      35.903  23.778  25.756  1.00  0.00           H  
ATOM   2541  HB  VAL   162      37.086  25.725  26.891  1.00  0.00           H  
ATOM   2542 HG11 VAL   162      37.658  25.146  24.647  1.00  0.00           H  
ATOM   2543 HG12 VAL   162      36.212  25.887  23.970  1.00  0.00           H  
ATOM   2544 HG13 VAL   162      37.552  26.840  24.599  1.00  0.00           H  
ATOM   2545 HG21 VAL   162      34.750  26.770  27.265  1.00  0.00           H  
ATOM   2546 HG22 VAL   162      35.914  27.954  26.540  1.00  0.00           H  
ATOM   2547 HG23 VAL   162      34.705  27.185  25.570  1.00  0.00           H  
ATOM   2548  N   ASP   163      36.405  23.467  28.248  1.00  0.00           N  
ATOM   2549  CA  ASP   163      36.727  23.287  29.680  1.00  0.00           C  
ATOM   2550  C   ASP   163      37.062  24.586  30.296  1.00  0.00           C  
ATOM   2551  O   ASP   163      36.994  25.649  29.684  1.00  0.00           O  
ATOM   2552  CB  ASP   163      37.858  22.218  29.906  1.00  0.00           C  
ATOM   2553  CG  ASP   163      37.431  20.828  29.405  1.00  0.00           C  
ATOM   2554  OD1 ASP   163      36.236  20.474  29.476  1.00  0.00           O  
ATOM   2555  OD2 ASP   163      38.325  20.005  29.013  1.00  0.00           O1-
ATOM   2556  H   ASP   163      37.180  23.422  27.603  1.00  0.00           H  
ATOM   2557  HA  ASP   163      35.820  22.798  30.035  1.00  0.00           H  
ATOM   2558  HB2 ASP   163      38.828  22.520  29.511  1.00  0.00           H  
ATOM   2559  HB3 ASP   163      38.069  22.032  30.959  1.00  0.00           H  
ATOM   2560  N   SER   164      37.308  24.527  31.597  1.00  0.00           N  
ATOM   2561  CA  SER   164      37.764  25.660  32.241  1.00  0.00           C  
ATOM   2562  C   SER   164      39.175  25.979  31.844  1.00  0.00           C  
ATOM   2563  O   SER   164      39.978  25.072  31.709  1.00  0.00           O  
ATOM   2564  CB  SER   164      37.676  25.458  33.729  1.00  0.00           C  
ATOM   2565  OG  SER   164      37.969  26.607  34.478  1.00  0.00           O  
ATOM   2566  H   SER   164      37.093  23.680  32.103  1.00  0.00           H  
ATOM   2567  HA  SER   164      37.139  26.512  31.974  1.00  0.00           H  
ATOM   2568  HB2 SER   164      36.659  25.146  33.969  1.00  0.00           H  
ATOM   2569  HB3 SER   164      38.445  24.751  34.038  1.00  0.00           H  
ATOM   2570  HG  SER   164      37.136  27.078  34.410  1.00  0.00           H  
ATOM   2571  N   LEU   165      39.578  27.274  31.923  1.00  0.00           N  
ATOM   2572  CA  LEU   165      40.997  27.591  31.970  1.00  0.00           C  
ATOM   2573  C   LEU   165      41.670  27.336  33.361  1.00  0.00           C  
ATOM   2574  O   LEU   165      42.888  27.397  33.488  1.00  0.00           O  
ATOM   2575  CB  LEU   165      41.194  29.051  31.486  1.00  0.00           C  
ATOM   2576  CG  LEU   165      41.034  29.384  30.013  1.00  0.00           C  
ATOM   2577  CD1 LEU   165      41.071  30.879  29.833  1.00  0.00           C  
ATOM   2578  CD2 LEU   165      42.146  28.697  29.151  1.00  0.00           C  
ATOM   2579  H   LEU   165      38.845  27.969  31.926  1.00  0.00           H  
ATOM   2580  HA  LEU   165      41.597  27.007  31.272  1.00  0.00           H  
ATOM   2581  HB2 LEU   165      40.476  29.598  32.098  1.00  0.00           H  
ATOM   2582  HB3 LEU   165      42.233  29.287  31.716  1.00  0.00           H  
ATOM   2583  HG  LEU   165      40.082  29.023  29.626  1.00  0.00           H  
ATOM   2584 HD11 LEU   165      40.452  31.407  30.558  1.00  0.00           H  
ATOM   2585 HD12 LEU   165      42.106  31.217  29.885  1.00  0.00           H  
ATOM   2586 HD13 LEU   165      40.753  31.148  28.825  1.00  0.00           H  
ATOM   2587 HD21 LEU   165      43.145  28.913  29.532  1.00  0.00           H  
ATOM   2588 HD22 LEU   165      42.053  27.612  29.113  1.00  0.00           H  
ATOM   2589 HD23 LEU   165      41.965  28.976  28.113  1.00  0.00           H  
ATOM   2590  N   VAL   166      40.960  27.005  34.488  1.00  0.00           N  
ATOM   2591  CA  VAL   166      41.477  26.975  35.839  1.00  0.00           C  
ATOM   2592  C   VAL   166      42.482  25.812  35.878  1.00  0.00           C  
ATOM   2593  O   VAL   166      42.295  24.739  35.247  1.00  0.00           O  
ATOM   2594  CB  VAL   166      40.310  26.821  36.906  1.00  0.00           C  
ATOM   2595  CG1 VAL   166      40.606  26.396  38.292  1.00  0.00           C  
ATOM   2596  CG2 VAL   166      39.488  28.032  36.892  1.00  0.00           C  
ATOM   2597  H   VAL   166      39.955  26.995  34.394  1.00  0.00           H  
ATOM   2598  HA  VAL   166      42.076  27.847  36.101  1.00  0.00           H  
ATOM   2599  HB  VAL   166      39.777  25.988  36.449  1.00  0.00           H  
ATOM   2600 HG11 VAL   166      41.329  27.052  38.777  1.00  0.00           H  
ATOM   2601 HG12 VAL   166      39.632  26.239  38.756  1.00  0.00           H  
ATOM   2602 HG13 VAL   166      41.136  25.454  38.148  1.00  0.00           H  
ATOM   2603 HG21 VAL   166      38.452  27.840  37.173  1.00  0.00           H  
ATOM   2604 HG22 VAL   166      39.833  28.870  37.497  1.00  0.00           H  
ATOM   2605 HG23 VAL   166      39.436  28.360  35.854  1.00  0.00           H  
ATOM   2606  N   GLY   167      43.591  25.997  36.600  1.00  0.00           N  
ATOM   2607  CA  GLY   167      44.703  25.029  36.687  1.00  0.00           C  
ATOM   2608  C   GLY   167      45.786  25.228  35.593  1.00  0.00           C  
ATOM   2609  O   GLY   167      46.865  24.843  35.801  1.00  0.00           O  
ATOM   2610  H   GLY   167      43.666  26.894  37.058  1.00  0.00           H  
ATOM   2611  HA2 GLY   167      45.169  25.146  37.665  1.00  0.00           H  
ATOM   2612  HA3 GLY   167      44.383  23.988  36.638  1.00  0.00           H  
ATOM   2613  N   LYS   168      45.535  25.967  34.504  1.00  0.00           N  
ATOM   2614  CA  LYS   168      46.435  26.415  33.406  1.00  0.00           C  
ATOM   2615  C   LYS   168      47.206  27.677  33.760  1.00  0.00           C  
ATOM   2616  O   LYS   168      46.768  28.477  34.589  1.00  0.00           O  
ATOM   2617  CB  LYS   168      45.612  26.512  32.084  1.00  0.00           C  
ATOM   2618  CG  LYS   168      46.558  26.423  30.891  1.00  0.00           C  
ATOM   2619  CD  LYS   168      45.822  26.541  29.496  1.00  0.00           C  
ATOM   2620  CE  LYS   168      46.556  25.919  28.386  1.00  0.00           C  
ATOM   2621  NZ  LYS   168      45.836  26.039  27.107  1.00  0.00           N1+
ATOM   2622  H   LYS   168      44.558  26.188  34.379  1.00  0.00           H  
ATOM   2623  HA  LYS   168      47.133  25.580  33.466  1.00  0.00           H  
ATOM   2624  HB2 LYS   168      44.876  25.710  32.018  1.00  0.00           H  
ATOM   2625  HB3 LYS   168      45.270  27.546  32.043  1.00  0.00           H  
ATOM   2626  HG2 LYS   168      47.345  27.177  30.906  1.00  0.00           H  
ATOM   2627  HG3 LYS   168      46.854  25.374  30.902  1.00  0.00           H  
ATOM   2628  HD2 LYS   168      44.965  25.904  29.715  1.00  0.00           H  
ATOM   2629  HD3 LYS   168      45.544  27.556  29.214  1.00  0.00           H  
ATOM   2630  HE2 LYS   168      47.600  26.227  28.312  1.00  0.00           H  
ATOM   2631  HE3 LYS   168      46.489  24.871  28.676  1.00  0.00           H  
ATOM   2632  HZ1 LYS   168      46.431  25.682  26.374  1.00  0.00           H  
ATOM   2633  HZ2 LYS   168      44.983  25.500  27.156  1.00  0.00           H  
ATOM   2634  HZ3 LYS   168      45.756  27.002  26.812  1.00  0.00           H  
ATOM   2635  N   GLN   169      48.370  27.867  33.185  1.00  0.00           N  
ATOM   2636  CA  GLN   169      49.204  29.034  33.220  1.00  0.00           C  
ATOM   2637  C   GLN   169      48.370  30.235  32.733  1.00  0.00           C  
ATOM   2638  O   GLN   169      47.758  30.191  31.728  1.00  0.00           O  
ATOM   2639  CB  GLN   169      50.561  28.896  32.525  1.00  0.00           C  
ATOM   2640  CG  GLN   169      51.558  27.863  33.085  1.00  0.00           C  
ATOM   2641  CD  GLN   169      52.900  27.994  32.339  1.00  0.00           C  
ATOM   2642  OE1 GLN   169      53.337  29.065  32.007  1.00  0.00           O  
ATOM   2643  NE2 GLN   169      53.676  26.910  32.090  1.00  0.00           N  
ATOM   2644  H   GLN   169      48.619  27.131  32.539  1.00  0.00           H  
ATOM   2645  HA  GLN   169      49.377  29.291  34.265  1.00  0.00           H  
ATOM   2646  HB2 GLN   169      50.391  28.642  31.479  1.00  0.00           H  
ATOM   2647  HB3 GLN   169      51.044  29.872  32.472  1.00  0.00           H  
ATOM   2648  HG2 GLN   169      51.805  27.990  34.139  1.00  0.00           H  
ATOM   2649  HG3 GLN   169      51.232  26.824  33.052  1.00  0.00           H  
ATOM   2650 HE21 GLN   169      53.186  26.028  32.125  1.00  0.00           H  
ATOM   2651 HE22 GLN   169      54.595  27.098  31.714  1.00  0.00           H  
ATOM   2652  N   VAL   170      48.678  31.412  33.311  1.00  0.00           N  
ATOM   2653  CA  VAL   170      48.578  32.756  32.678  1.00  0.00           C  
ATOM   2654  C   VAL   170      49.983  33.260  32.461  1.00  0.00           C  
ATOM   2655  O   VAL   170      50.725  33.568  33.423  1.00  0.00           O  
ATOM   2656  CB  VAL   170      47.821  33.731  33.677  1.00  0.00           C  
ATOM   2657  CG1 VAL   170      47.750  35.166  33.107  1.00  0.00           C  
ATOM   2658  CG2 VAL   170      46.421  33.256  33.912  1.00  0.00           C  
ATOM   2659  H   VAL   170      49.246  31.417  34.146  1.00  0.00           H  
ATOM   2660  HA  VAL   170      48.100  32.703  31.700  1.00  0.00           H  
ATOM   2661  HB  VAL   170      48.267  33.715  34.672  1.00  0.00           H  
ATOM   2662 HG11 VAL   170      47.322  35.906  33.784  1.00  0.00           H  
ATOM   2663 HG12 VAL   170      48.692  35.636  32.822  1.00  0.00           H  
ATOM   2664 HG13 VAL   170      47.182  35.091  32.180  1.00  0.00           H  
ATOM   2665 HG21 VAL   170      46.366  32.249  34.325  1.00  0.00           H  
ATOM   2666 HG22 VAL   170      45.896  33.932  34.587  1.00  0.00           H  
ATOM   2667 HG23 VAL   170      45.952  33.236  32.928  1.00  0.00           H  
ATOM   2668  N   GLU   171      50.286  33.453  31.159  1.00  0.00           N  
ATOM   2669  CA  GLU   171      51.463  34.127  30.726  1.00  0.00           C  
ATOM   2670  C   GLU   171      51.204  35.677  30.596  1.00  0.00           C  
ATOM   2671  O   GLU   171      50.111  36.189  30.307  1.00  0.00           O  
ATOM   2672  CB  GLU   171      52.008  33.588  29.461  1.00  0.00           C  
ATOM   2673  CG  GLU   171      52.495  32.105  29.631  1.00  0.00           C  
ATOM   2674  CD  GLU   171      52.953  31.599  28.271  1.00  0.00           C  
ATOM   2675  OE1 GLU   171      52.527  32.074  27.197  1.00  0.00           O  
ATOM   2676  OE2 GLU   171      53.843  30.673  28.220  1.00  0.00           O1-
ATOM   2677  H   GLU   171      49.611  33.096  30.498  1.00  0.00           H  
ATOM   2678  HA  GLU   171      52.262  34.024  31.461  1.00  0.00           H  
ATOM   2679  HB2 GLU   171      51.145  33.637  28.796  1.00  0.00           H  
ATOM   2680  HB3 GLU   171      52.824  34.165  29.026  1.00  0.00           H  
ATOM   2681  HG2 GLU   171      53.215  32.241  30.438  1.00  0.00           H  
ATOM   2682  HG3 GLU   171      51.668  31.526  30.041  1.00  0.00           H  
ATOM   2683  N   TYR   172      52.221  36.486  30.910  1.00  0.00           N  
ATOM   2684  CA  TYR   172      52.173  37.954  30.793  1.00  0.00           C  
ATOM   2685  C   TYR   172      53.606  38.448  30.377  1.00  0.00           C  
ATOM   2686  O   TYR   172      54.573  37.690  30.462  1.00  0.00           O  
ATOM   2687  CB  TYR   172      51.643  38.657  32.066  1.00  0.00           C  
ATOM   2688  CG  TYR   172      52.511  38.555  33.319  1.00  0.00           C  
ATOM   2689  CD1 TYR   172      52.972  39.721  33.949  1.00  0.00           C  
ATOM   2690  CE1 TYR   172      53.694  39.706  35.206  1.00  0.00           C  
ATOM   2691  CZ  TYR   172      53.755  38.425  35.870  1.00  0.00           C  
ATOM   2692  OH  TYR   172      54.585  38.452  36.958  1.00  0.00           O  
ATOM   2693  CE2 TYR   172      53.238  37.215  35.264  1.00  0.00           C  
ATOM   2694  CD2 TYR   172      52.651  37.378  33.997  1.00  0.00           C  
ATOM   2695  H   TYR   172      53.113  36.062  31.124  1.00  0.00           H  
ATOM   2696  HA  TYR   172      51.444  38.121  30.000  1.00  0.00           H  
ATOM   2697  HB2 TYR   172      51.380  39.707  31.932  1.00  0.00           H  
ATOM   2698  HB3 TYR   172      50.780  38.037  32.307  1.00  0.00           H  
ATOM   2699  HD1 TYR   172      52.837  40.726  33.577  1.00  0.00           H  
ATOM   2700  HE1 TYR   172      54.163  40.615  35.552  1.00  0.00           H  
ATOM   2701  HH  TYR   172      54.594  37.617  37.431  1.00  0.00           H  
ATOM   2702  HE2 TYR   172      53.212  36.314  35.859  1.00  0.00           H  
ATOM   2703  HD2 TYR   172      52.142  36.539  33.545  1.00  0.00           H  
ATOM   2704  N   ALA   173      53.648  39.676  29.824  1.00  0.00           N  
ATOM   2705  CA  ALA   173      54.773  40.603  29.550  1.00  0.00           C  
ATOM   2706  C   ALA   173      55.182  41.545  30.692  1.00  0.00           C  
ATOM   2707  O   ALA   173      54.320  41.946  31.448  1.00  0.00           O  
ATOM   2708  CB  ALA   173      54.480  41.364  28.211  1.00  0.00           C  
ATOM   2709  H   ALA   173      52.822  40.100  29.427  1.00  0.00           H  
ATOM   2710  HA  ALA   173      55.664  39.981  29.459  1.00  0.00           H  
ATOM   2711  HB1 ALA   173      54.164  40.654  27.447  1.00  0.00           H  
ATOM   2712  HB2 ALA   173      53.715  42.128  28.348  1.00  0.00           H  
ATOM   2713  HB3 ALA   173      55.447  41.710  27.846  1.00  0.00           H  
ATOM   2714  N   LYS   174      56.500  41.759  30.760  1.00  0.00           N  
ATOM   2715  CA  LYS   174      57.305  42.472  31.716  1.00  0.00           C  
ATOM   2716  C   LYS   174      58.192  43.507  30.984  1.00  0.00           C  
ATOM   2717  O   LYS   174      58.540  43.457  29.791  1.00  0.00           O  
ATOM   2718  CB  LYS   174      58.098  41.373  32.614  1.00  0.00           C  
ATOM   2719  CG  LYS   174      58.946  42.015  33.710  1.00  0.00           C  
ATOM   2720  CD  LYS   174      59.421  40.784  34.561  1.00  0.00           C  
ATOM   2721  CE  LYS   174      60.676  40.884  35.505  1.00  0.00           C  
ATOM   2722  NZ  LYS   174      61.798  41.573  34.896  1.00  0.00           N1+
ATOM   2723  H   LYS   174      57.003  41.276  30.029  1.00  0.00           H  
ATOM   2724  HA  LYS   174      56.722  43.003  32.469  1.00  0.00           H  
ATOM   2725  HB2 LYS   174      57.232  40.938  33.112  1.00  0.00           H  
ATOM   2726  HB3 LYS   174      58.629  40.591  32.071  1.00  0.00           H  
ATOM   2727  HG2 LYS   174      59.790  42.616  33.374  1.00  0.00           H  
ATOM   2728  HG3 LYS   174      58.209  42.599  34.260  1.00  0.00           H  
ATOM   2729  HD2 LYS   174      58.526  40.514  35.123  1.00  0.00           H  
ATOM   2730  HD3 LYS   174      59.433  39.953  33.856  1.00  0.00           H  
ATOM   2731  HE2 LYS   174      60.325  41.485  36.344  1.00  0.00           H  
ATOM   2732  HE3 LYS   174      61.055  39.893  35.755  1.00  0.00           H  
ATOM   2733  HZ1 LYS   174      62.613  41.659  35.487  1.00  0.00           H  
ATOM   2734  HZ2 LYS   174      62.078  41.191  34.003  1.00  0.00           H  
ATOM   2735  HZ3 LYS   174      61.596  42.547  34.719  1.00  0.00           H  
ATOM   2736  N   GLU   175      58.643  44.554  31.636  1.00  0.00           N  
ATOM   2737  CA  GLU   175      59.405  45.708  31.191  1.00  0.00           C  
ATOM   2738  C   GLU   175      60.841  45.436  30.728  1.00  0.00           C  
ATOM   2739  O   GLU   175      61.240  46.207  29.839  1.00  0.00           O  
ATOM   2740  CB  GLU   175      59.467  46.777  32.327  1.00  0.00           C  
ATOM   2741  CG  GLU   175      60.313  48.065  32.233  1.00  0.00           C  
ATOM   2742  CD  GLU   175      61.813  47.738  32.576  1.00  0.00           C  
ATOM   2743  OE1 GLU   175      62.699  48.506  32.161  1.00  0.00           O  
ATOM   2744  OE2 GLU   175      62.138  46.826  33.373  1.00  0.00           O1-
ATOM   2745  H   GLU   175      58.314  44.628  32.588  1.00  0.00           H  
ATOM   2746  HA  GLU   175      58.921  46.077  30.287  1.00  0.00           H  
ATOM   2747  HB2 GLU   175      58.398  46.964  32.427  1.00  0.00           H  
ATOM   2748  HB3 GLU   175      59.710  46.307  33.280  1.00  0.00           H  
ATOM   2749  HG2 GLU   175      60.262  48.545  31.255  1.00  0.00           H  
ATOM   2750  HG3 GLU   175      59.814  48.744  32.923  1.00  0.00           H  
ATOM   2751  N   ASP   176      61.574  44.375  31.115  1.00  0.00           N  
ATOM   2752  CA  ASP   176      62.726  43.869  30.416  1.00  0.00           C  
ATOM   2753  C   ASP   176      62.339  43.217  29.090  1.00  0.00           C  
ATOM   2754  O   ASP   176      63.226  42.841  28.308  1.00  0.00           O  
ATOM   2755  CB  ASP   176      63.460  42.846  31.303  1.00  0.00           C  
ATOM   2756  CG  ASP   176      62.662  41.627  31.749  1.00  0.00           C  
ATOM   2757  OD1 ASP   176      63.356  40.732  32.229  1.00  0.00           O  
ATOM   2758  OD2 ASP   176      61.444  41.573  31.634  1.00  0.00           O1-
ATOM   2759  H   ASP   176      61.207  43.793  31.854  1.00  0.00           H  
ATOM   2760  HA  ASP   176      63.393  44.727  30.332  1.00  0.00           H  
ATOM   2761  HB2 ASP   176      64.259  42.472  30.662  1.00  0.00           H  
ATOM   2762  HB3 ASP   176      63.857  43.433  32.132  1.00  0.00           H  
ATOM   2763  N   GLY   177      61.068  43.046  28.772  1.00  0.00           N  
ATOM   2764  CA  GLY   177      60.491  42.379  27.557  1.00  0.00           C  
ATOM   2765  C   GLY   177      60.464  40.943  27.703  1.00  0.00           C  
ATOM   2766  O   GLY   177      60.132  40.235  26.730  1.00  0.00           O  
ATOM   2767  H   GLY   177      60.393  43.291  29.482  1.00  0.00           H  
ATOM   2768  HA2 GLY   177      59.482  42.755  27.387  1.00  0.00           H  
ATOM   2769  HA3 GLY   177      61.064  42.647  26.670  1.00  0.00           H  
ATOM   2770  N   SER   178      60.874  40.399  28.915  1.00  0.00           N  
ATOM   2771  CA  SER   178      60.607  39.004  29.239  1.00  0.00           C  
ATOM   2772  C   SER   178      59.129  38.624  29.212  1.00  0.00           C  
ATOM   2773  O   SER   178      58.219  39.444  29.322  1.00  0.00           O  
ATOM   2774  CB  SER   178      61.371  38.593  30.537  1.00  0.00           C  
ATOM   2775  OG  SER   178      60.735  39.054  31.632  1.00  0.00           O  
ATOM   2776  H   SER   178      61.071  41.021  29.686  1.00  0.00           H  
ATOM   2777  HA  SER   178      61.063  38.328  28.516  1.00  0.00           H  
ATOM   2778  HB2 SER   178      61.536  37.516  30.564  1.00  0.00           H  
ATOM   2779  HB3 SER   178      62.355  39.059  30.571  1.00  0.00           H  
ATOM   2780  HG  SER   178      60.845  40.007  31.591  1.00  0.00           H  
ATOM   2781  N   LYS   179      58.871  37.284  29.189  1.00  0.00           N  
ATOM   2782  CA  LYS   179      57.614  36.566  29.676  1.00  0.00           C  
ATOM   2783  C   LYS   179      57.840  36.114  31.107  1.00  0.00           C  
ATOM   2784  O   LYS   179      58.883  35.572  31.473  1.00  0.00           O  
ATOM   2785  CB  LYS   179      57.249  35.475  28.711  1.00  0.00           C  
ATOM   2786  CG  LYS   179      55.957  34.674  29.062  1.00  0.00           C  
ATOM   2787  CD  LYS   179      55.733  33.637  27.991  1.00  0.00           C  
ATOM   2788  CE  LYS   179      55.234  34.127  26.606  1.00  0.00           C  
ATOM   2789  NZ  LYS   179      53.776  34.507  26.598  1.00  0.00           N1+
ATOM   2790  H   LYS   179      59.568  36.572  29.023  1.00  0.00           H  
ATOM   2791  HA  LYS   179      56.798  37.288  29.669  1.00  0.00           H  
ATOM   2792  HB2 LYS   179      56.997  36.013  27.797  1.00  0.00           H  
ATOM   2793  HB3 LYS   179      58.140  34.861  28.579  1.00  0.00           H  
ATOM   2794  HG2 LYS   179      56.053  34.258  30.064  1.00  0.00           H  
ATOM   2795  HG3 LYS   179      55.131  35.385  29.037  1.00  0.00           H  
ATOM   2796  HD2 LYS   179      56.718  33.176  27.915  1.00  0.00           H  
ATOM   2797  HD3 LYS   179      55.049  32.897  28.407  1.00  0.00           H  
ATOM   2798  HE2 LYS   179      55.802  35.023  26.355  1.00  0.00           H  
ATOM   2799  HE3 LYS   179      55.427  33.356  25.859  1.00  0.00           H  
ATOM   2800  HZ1 LYS   179      53.545  34.710  25.635  1.00  0.00           H  
ATOM   2801  HZ2 LYS   179      53.190  33.737  26.886  1.00  0.00           H  
ATOM   2802  HZ3 LYS   179      53.535  35.345  27.108  1.00  0.00           H  
ATOM   2803  N   ARG   180      56.759  36.283  31.846  1.00  0.00           N  
ATOM   2804  CA  ARG   180      56.551  35.841  33.208  1.00  0.00           C  
ATOM   2805  C   ARG   180      55.184  35.054  33.399  1.00  0.00           C  
ATOM   2806  O   ARG   180      54.289  35.087  32.568  1.00  0.00           O  
ATOM   2807  CB  ARG   180      56.639  37.104  34.097  1.00  0.00           C  
ATOM   2808  CG  ARG   180      57.969  37.689  34.288  1.00  0.00           C  
ATOM   2809  CD  ARG   180      59.038  36.871  34.964  1.00  0.00           C  
ATOM   2810  NE  ARG   180      59.853  36.027  33.958  1.00  0.00           N  
ATOM   2811  CZ  ARG   180      60.992  35.504  34.186  1.00  0.00           C  
ATOM   2812  NH1 ARG   180      61.628  35.477  35.310  1.00  0.00           N  
ATOM   2813  NH2 ARG   180      61.600  34.824  33.262  1.00  0.00           N1+
ATOM   2814  H   ARG   180      55.972  36.752  31.420  1.00  0.00           H  
ATOM   2815  HA  ARG   180      57.284  35.122  33.573  1.00  0.00           H  
ATOM   2816  HB2 ARG   180      56.016  37.837  33.584  1.00  0.00           H  
ATOM   2817  HB3 ARG   180      56.328  36.850  35.110  1.00  0.00           H  
ATOM   2818  HG2 ARG   180      58.253  38.153  33.344  1.00  0.00           H  
ATOM   2819  HG3 ARG   180      57.918  38.584  34.908  1.00  0.00           H  
ATOM   2820  HD2 ARG   180      59.775  37.515  35.444  1.00  0.00           H  
ATOM   2821  HD3 ARG   180      58.602  36.457  35.873  1.00  0.00           H  
ATOM   2822  HE  ARG   180      59.594  35.984  32.982  1.00  0.00           H  
ATOM   2823 HH11 ARG   180      61.210  35.926  36.112  1.00  0.00           H  
ATOM   2824 HH12 ARG   180      62.542  35.047  35.339  1.00  0.00           H  
ATOM   2825 HH21 ARG   180      61.146  34.672  32.373  1.00  0.00           H  
ATOM   2826 HH22 ARG   180      62.391  34.231  33.472  1.00  0.00           H  
ATOM   2827  N   THR   181      55.043  34.310  34.507  1.00  0.00           N  
ATOM   2828  CA  THR   181      54.017  33.250  34.614  1.00  0.00           C  
ATOM   2829  C   THR   181      53.086  33.197  35.846  1.00  0.00           C  
ATOM   2830  O   THR   181      53.348  33.884  36.805  1.00  0.00           O  
ATOM   2831  CB  THR   181      54.736  31.857  34.417  1.00  0.00           C  
ATOM   2832  CG2 THR   181      55.188  31.641  32.952  1.00  0.00           C  
ATOM   2833  OG1 THR   181      55.827  31.736  35.233  1.00  0.00           O  
ATOM   2834  H   THR   181      55.816  34.302  35.158  1.00  0.00           H  
ATOM   2835  HA  THR   181      53.301  33.384  33.803  1.00  0.00           H  
ATOM   2836  HB  THR   181      54.069  31.090  34.810  1.00  0.00           H  
ATOM   2837 HG21 THR   181      55.648  32.559  32.586  1.00  0.00           H  
ATOM   2838 HG22 THR   181      55.729  30.716  32.753  1.00  0.00           H  
ATOM   2839 HG23 THR   181      54.319  31.663  32.295  1.00  0.00           H  
ATOM   2840  HG1 THR   181      55.487  31.562  36.114  1.00  0.00           H  
ATOM   2841  N   GLY   182      52.081  32.303  35.759  1.00  0.00           N  
ATOM   2842  CA  GLY   182      51.226  32.233  36.928  1.00  0.00           C  
ATOM   2843  C   GLY   182      50.275  31.072  36.688  1.00  0.00           C  
ATOM   2844  O   GLY   182      50.561  30.323  35.774  1.00  0.00           O  
ATOM   2845  H   GLY   182      52.023  31.671  34.973  1.00  0.00           H  
ATOM   2846  HA2 GLY   182      51.845  32.075  37.811  1.00  0.00           H  
ATOM   2847  HA3 GLY   182      50.688  33.175  37.037  1.00  0.00           H  
ATOM   2848  N   MET   183      49.217  31.029  37.459  1.00  0.00           N  
ATOM   2849  CA  MET   183      48.145  30.022  37.391  1.00  0.00           C  
ATOM   2850  C   MET   183      46.744  30.629  37.683  1.00  0.00           C  
ATOM   2851  O   MET   183      46.613  31.470  38.551  1.00  0.00           O  
ATOM   2852  CB  MET   183      48.426  28.884  38.406  1.00  0.00           C  
ATOM   2853  CG  MET   183      47.588  27.603  38.035  1.00  0.00           C  
ATOM   2854  SD  MET   183      47.529  26.263  39.159  1.00  0.00           S  
ATOM   2855  CE  MET   183      46.343  26.816  40.422  1.00  0.00           C  
ATOM   2856  H   MET   183      49.178  31.778  38.135  1.00  0.00           H  
ATOM   2857  HA  MET   183      48.172  29.542  36.413  1.00  0.00           H  
ATOM   2858  HB2 MET   183      49.460  28.554  38.507  1.00  0.00           H  
ATOM   2859  HB3 MET   183      48.022  29.142  39.385  1.00  0.00           H  
ATOM   2860  HG2 MET   183      46.535  27.851  37.904  1.00  0.00           H  
ATOM   2861  HG3 MET   183      47.959  27.330  37.047  1.00  0.00           H  
ATOM   2862  HE1 MET   183      46.672  27.762  40.853  1.00  0.00           H  
ATOM   2863  HE2 MET   183      45.375  26.978  39.949  1.00  0.00           H  
ATOM   2864  HE3 MET   183      46.137  26.076  41.195  1.00  0.00           H  
ATOM   2865  N   VAL   184      45.751  30.187  36.855  1.00  0.00           N  
ATOM   2866  CA  VAL   184      44.234  30.400  37.037  1.00  0.00           C  
ATOM   2867  C   VAL   184      43.617  29.562  38.167  1.00  0.00           C  
ATOM   2868  O   VAL   184      43.884  28.364  38.172  1.00  0.00           O  
ATOM   2869  CB  VAL   184      43.469  30.195  35.693  1.00  0.00           C  
ATOM   2870  CG1 VAL   184      42.010  30.714  35.761  1.00  0.00           C  
ATOM   2871  CG2 VAL   184      44.109  30.899  34.519  1.00  0.00           C  
ATOM   2872  H   VAL   184      46.113  29.590  36.125  1.00  0.00           H  
ATOM   2873  HA  VAL   184      44.115  31.452  37.296  1.00  0.00           H  
ATOM   2874  HB  VAL   184      43.420  29.137  35.436  1.00  0.00           H  
ATOM   2875 HG11 VAL   184      41.385  29.983  36.273  1.00  0.00           H  
ATOM   2876 HG12 VAL   184      41.958  31.570  36.433  1.00  0.00           H  
ATOM   2877 HG13 VAL   184      41.600  30.979  34.786  1.00  0.00           H  
ATOM   2878 HG21 VAL   184      43.491  30.683  33.648  1.00  0.00           H  
ATOM   2879 HG22 VAL   184      44.188  31.984  34.601  1.00  0.00           H  
ATOM   2880 HG23 VAL   184      45.078  30.463  34.278  1.00  0.00           H  
ATOM   2881  N   ILE   185      42.898  30.186  39.063  1.00  0.00           N  
ATOM   2882  CA  ILE   185      42.452  29.630  40.394  1.00  0.00           C  
ATOM   2883  C   ILE   185      40.929  29.714  40.703  1.00  0.00           C  
ATOM   2884  O   ILE   185      40.363  29.035  41.526  1.00  0.00           O  
ATOM   2885  CB  ILE   185      43.197  30.369  41.497  1.00  0.00           C  
ATOM   2886  CG2 ILE   185      44.739  30.044  41.574  1.00  0.00           C  
ATOM   2887  CG1 ILE   185      42.949  31.874  41.591  1.00  0.00           C  
ATOM   2888  CD1 ILE   185      43.464  32.475  42.846  1.00  0.00           C  
ATOM   2889  H   ILE   185      42.916  31.196  39.088  1.00  0.00           H  
ATOM   2890  HA  ILE   185      42.680  28.564  40.382  1.00  0.00           H  
ATOM   2891  HB  ILE   185      42.741  29.942  42.390  1.00  0.00           H  
ATOM   2892 HG21 ILE   185      45.288  30.569  40.793  1.00  0.00           H  
ATOM   2893 HG22 ILE   185      45.263  30.510  42.409  1.00  0.00           H  
ATOM   2894 HG23 ILE   185      44.941  28.974  41.518  1.00  0.00           H  
ATOM   2895 HG12 ILE   185      43.375  32.413  40.745  1.00  0.00           H  
ATOM   2896 HG13 ILE   185      41.889  32.130  41.605  1.00  0.00           H  
ATOM   2897 HD11 ILE   185      43.103  31.917  43.710  1.00  0.00           H  
ATOM   2898 HD12 ILE   185      44.538  32.655  42.792  1.00  0.00           H  
ATOM   2899 HD13 ILE   185      43.130  33.486  43.079  1.00  0.00           H  
ATOM   2900  N   HIS   186      40.162  30.481  39.849  1.00  0.00           N  
ATOM   2901  CA  HIS   186      38.715  30.626  39.937  1.00  0.00           C  
ATOM   2902  C   HIS   186      38.173  31.111  38.619  1.00  0.00           C  
ATOM   2903  O   HIS   186      38.871  31.775  37.867  1.00  0.00           O  
ATOM   2904  CB  HIS   186      38.390  31.599  41.108  1.00  0.00           C  
ATOM   2905  CG  HIS   186      36.984  31.920  41.291  1.00  0.00           C  
ATOM   2906  ND1 HIS   186      36.037  31.032  41.861  1.00  0.00           N  
ATOM   2907  CE1 HIS   186      34.853  31.693  41.821  1.00  0.00           C  
ATOM   2908  NE2 HIS   186      35.004  32.891  41.382  1.00  0.00           N  
ATOM   2909  CD2 HIS   186      36.333  33.127  40.995  1.00  0.00           C  
ATOM   2910  H   HIS   186      40.654  30.950  39.102  1.00  0.00           H  
ATOM   2911  HA  HIS   186      38.315  29.624  40.098  1.00  0.00           H  
ATOM   2912  HB2 HIS   186      38.720  31.215  42.073  1.00  0.00           H  
ATOM   2913  HB3 HIS   186      38.954  32.490  40.834  1.00  0.00           H  
ATOM   2914  HE1 HIS   186      33.964  31.265  42.260  1.00  0.00           H  
ATOM   2915  HE2 HIS   186      34.226  33.536  41.368  1.00  0.00           H  
ATOM   2916  HD2 HIS   186      36.789  34.057  40.688  1.00  0.00           H  
ATOM   2917  N   GLN   187      36.961  30.720  38.278  1.00  0.00           N  
ATOM   2918  CA  GLN   187      36.055  31.120  37.215  1.00  0.00           C  
ATOM   2919  C   GLN   187      34.820  31.816  37.814  1.00  0.00           C  
ATOM   2920  O   GLN   187      34.130  31.270  38.638  1.00  0.00           O  
ATOM   2921  CB  GLN   187      35.661  30.041  36.258  1.00  0.00           C  
ATOM   2922  CG  GLN   187      35.141  30.606  34.938  1.00  0.00           C  
ATOM   2923  CD  GLN   187      35.151  29.431  33.947  1.00  0.00           C  
ATOM   2924  OE1 GLN   187      35.328  28.257  34.238  1.00  0.00           O  
ATOM   2925  NE2 GLN   187      34.623  29.589  32.789  1.00  0.00           N  
ATOM   2926  H   GLN   187      36.548  30.035  38.896  1.00  0.00           H  
ATOM   2927  HA  GLN   187      36.664  31.826  36.651  1.00  0.00           H  
ATOM   2928  HB2 GLN   187      36.493  29.345  36.148  1.00  0.00           H  
ATOM   2929  HB3 GLN   187      34.824  29.571  36.773  1.00  0.00           H  
ATOM   2930  HG2 GLN   187      34.181  31.104  35.072  1.00  0.00           H  
ATOM   2931  HG3 GLN   187      35.736  31.436  34.557  1.00  0.00           H  
ATOM   2932 HE21 GLN   187      34.537  30.510  32.383  1.00  0.00           H  
ATOM   2933 HE22 GLN   187      34.459  28.746  32.257  1.00  0.00           H  
ATOM   2934  N   VAL   188      34.591  33.028  37.354  1.00  0.00           N  
ATOM   2935  CA  VAL   188      33.654  33.898  38.056  1.00  0.00           C  
ATOM   2936  C   VAL   188      32.233  33.571  37.619  1.00  0.00           C  
ATOM   2937  O   VAL   188      31.837  33.751  36.507  1.00  0.00           O  
ATOM   2938  CB  VAL   188      33.906  35.376  37.714  1.00  0.00           C  
ATOM   2939  CG1 VAL   188      32.856  36.290  38.404  1.00  0.00           C  
ATOM   2940  CG2 VAL   188      35.313  35.860  38.147  1.00  0.00           C  
ATOM   2941  H   VAL   188      35.187  33.464  36.665  1.00  0.00           H  
ATOM   2942  HA  VAL   188      33.695  33.878  39.146  1.00  0.00           H  
ATOM   2943  HB  VAL   188      33.810  35.475  36.633  1.00  0.00           H  
ATOM   2944 HG11 VAL   188      32.872  37.282  37.954  1.00  0.00           H  
ATOM   2945 HG12 VAL   188      31.825  35.969  38.259  1.00  0.00           H  
ATOM   2946 HG13 VAL   188      32.987  36.441  39.476  1.00  0.00           H  
ATOM   2947 HG21 VAL   188      35.435  35.509  39.172  1.00  0.00           H  
ATOM   2948 HG22 VAL   188      36.073  35.521  37.443  1.00  0.00           H  
ATOM   2949 HG23 VAL   188      35.280  36.943  38.026  1.00  0.00           H  
ATOM   2950  N   GLU   189      31.458  33.016  38.615  1.00  0.00           N  
ATOM   2951  CA  GLU   189      30.238  32.248  38.257  1.00  0.00           C  
ATOM   2952  C   GLU   189      29.182  33.139  37.469  1.00  0.00           C  
ATOM   2953  O   GLU   189      28.645  32.734  36.449  1.00  0.00           O  
ATOM   2954  CB  GLU   189      29.586  31.649  39.480  1.00  0.00           C  
ATOM   2955  CG  GLU   189      28.654  30.394  39.192  1.00  0.00           C  
ATOM   2956  CD  GLU   189      29.305  29.086  38.756  1.00  0.00           C  
ATOM   2957  OE1 GLU   189      30.153  28.444  39.435  1.00  0.00           O  
ATOM   2958  OE2 GLU   189      28.866  28.677  37.670  1.00  0.00           O1-
ATOM   2959  H   GLU   189      31.805  33.089  39.561  1.00  0.00           H  
ATOM   2960  HA  GLU   189      30.612  31.505  37.553  1.00  0.00           H  
ATOM   2961  HB2 GLU   189      30.359  31.372  40.197  1.00  0.00           H  
ATOM   2962  HB3 GLU   189      29.031  32.380  40.068  1.00  0.00           H  
ATOM   2963  HG2 GLU   189      28.218  30.200  40.172  1.00  0.00           H  
ATOM   2964  HG3 GLU   189      27.786  30.577  38.560  1.00  0.00           H  
ATOM   2965  N   ALA   190      29.075  34.444  37.877  1.00  0.00           N  
ATOM   2966  CA  ALA   190      28.191  35.447  37.159  1.00  0.00           C  
ATOM   2967  C   ALA   190      28.638  35.825  35.695  1.00  0.00           C  
ATOM   2968  O   ALA   190      27.761  36.111  34.910  1.00  0.00           O  
ATOM   2969  CB  ALA   190      28.261  36.691  38.044  1.00  0.00           C  
ATOM   2970  H   ALA   190      29.524  34.674  38.752  1.00  0.00           H  
ATOM   2971  HA  ALA   190      27.163  35.089  37.103  1.00  0.00           H  
ATOM   2972  HB1 ALA   190      29.294  37.023  38.137  1.00  0.00           H  
ATOM   2973  HB2 ALA   190      27.750  37.476  37.487  1.00  0.00           H  
ATOM   2974  HB3 ALA   190      27.867  36.461  39.035  1.00  0.00           H  
ATOM   2975  N   LYS   191      29.944  35.846  35.367  1.00  0.00           N  
ATOM   2976  CA  LYS   191      30.465  36.345  34.100  1.00  0.00           C  
ATOM   2977  C   LYS   191      31.494  35.279  33.589  1.00  0.00           C  
ATOM   2978  O   LYS   191      32.682  35.560  33.609  1.00  0.00           O  
ATOM   2979  CB  LYS   191      31.068  37.730  34.160  1.00  0.00           C  
ATOM   2980  CG  LYS   191      30.005  38.762  34.547  1.00  0.00           C  
ATOM   2981  CD  LYS   191      30.548  40.241  34.645  1.00  0.00           C  
ATOM   2982  CE  LYS   191      31.196  40.730  33.413  1.00  0.00           C  
ATOM   2983  NZ  LYS   191      30.185  41.024  32.294  1.00  0.00           N1+
ATOM   2984  H   LYS   191      30.561  35.721  36.157  1.00  0.00           H  
ATOM   2985  HA  LYS   191      29.775  36.280  33.259  1.00  0.00           H  
ATOM   2986  HB2 LYS   191      31.912  37.608  34.840  1.00  0.00           H  
ATOM   2987  HB3 LYS   191      31.361  37.955  33.135  1.00  0.00           H  
ATOM   2988  HG2 LYS   191      29.317  38.734  33.702  1.00  0.00           H  
ATOM   2989  HG3 LYS   191      29.500  38.508  35.479  1.00  0.00           H  
ATOM   2990  HD2 LYS   191      29.816  40.930  35.065  1.00  0.00           H  
ATOM   2991  HD3 LYS   191      31.322  40.171  35.410  1.00  0.00           H  
ATOM   2992  HE2 LYS   191      31.774  41.648  33.518  1.00  0.00           H  
ATOM   2993  HE3 LYS   191      31.862  39.913  33.136  1.00  0.00           H  
ATOM   2994  HZ1 LYS   191      29.818  40.174  31.890  1.00  0.00           H  
ATOM   2995  HZ2 LYS   191      29.289  41.361  32.616  1.00  0.00           H  
ATOM   2996  HZ3 LYS   191      30.477  41.613  31.528  1.00  0.00           H  
ATOM   2997  N   PRO   192      31.067  34.065  33.086  1.00  0.00           N  
ATOM   2998  CA  PRO   192      31.933  32.927  32.971  1.00  0.00           C  
ATOM   2999  C   PRO   192      33.256  33.032  32.085  1.00  0.00           C  
ATOM   3000  O   PRO   192      34.066  32.118  32.237  1.00  0.00           O  
ATOM   3001  CD  PRO   192      29.706  33.694  32.938  1.00  0.00           C  
ATOM   3002  CG  PRO   192      29.733  32.309  32.335  1.00  0.00           C  
ATOM   3003  CB  PRO   192      31.091  31.716  32.622  1.00  0.00           C  
ATOM   3004  HD2 PRO   192      28.975  34.272  32.373  1.00  0.00           H  
ATOM   3005  HD3 PRO   192      29.364  33.656  33.972  1.00  0.00           H  
ATOM   3006  HG2 PRO   192      29.642  32.429  31.255  1.00  0.00           H  
ATOM   3007  HG3 PRO   192      28.883  31.895  32.876  1.00  0.00           H  
ATOM   3008  HB2 PRO   192      31.542  31.102  31.843  1.00  0.00           H  
ATOM   3009  HB3 PRO   192      31.006  31.002  33.441  1.00  0.00           H  
ATOM   3010  HA  PRO   192      32.322  32.740  33.972  1.00  0.00           H  
ATOM   3011  N   SER   193      33.538  34.032  31.275  1.00  0.00           N  
ATOM   3012  CA  SER   193      34.844  34.320  30.652  1.00  0.00           C  
ATOM   3013  C   SER   193      35.842  34.987  31.614  1.00  0.00           C  
ATOM   3014  O   SER   193      37.020  34.921  31.422  1.00  0.00           O  
ATOM   3015  CB  SER   193      34.650  35.252  29.438  1.00  0.00           C  
ATOM   3016  OG  SER   193      34.235  36.510  29.744  1.00  0.00           O  
ATOM   3017  H   SER   193      32.913  34.825  31.266  1.00  0.00           H  
ATOM   3018  HA  SER   193      35.309  33.404  30.286  1.00  0.00           H  
ATOM   3019  HB2 SER   193      35.624  35.236  28.949  1.00  0.00           H  
ATOM   3020  HB3 SER   193      33.897  34.756  28.825  1.00  0.00           H  
ATOM   3021  HG  SER   193      34.986  37.022  29.436  1.00  0.00           H  
ATOM   3022  N   VAL   194      35.346  35.659  32.640  1.00  0.00           N  
ATOM   3023  CA  VAL   194      36.147  36.338  33.721  1.00  0.00           C  
ATOM   3024  C   VAL   194      36.625  35.227  34.691  1.00  0.00           C  
ATOM   3025  O   VAL   194      35.824  34.357  35.129  1.00  0.00           O  
ATOM   3026  CB  VAL   194      35.413  37.504  34.440  1.00  0.00           C  
ATOM   3027  CG1 VAL   194      36.383  38.396  35.264  1.00  0.00           C  
ATOM   3028  CG2 VAL   194      34.615  38.524  33.587  1.00  0.00           C  
ATOM   3029  H   VAL   194      34.352  35.502  32.733  1.00  0.00           H  
ATOM   3030  HA  VAL   194      37.060  36.719  33.264  1.00  0.00           H  
ATOM   3031  HB  VAL   194      34.627  37.230  35.144  1.00  0.00           H  
ATOM   3032 HG11 VAL   194      37.049  38.982  34.630  1.00  0.00           H  
ATOM   3033 HG12 VAL   194      35.782  39.007  35.938  1.00  0.00           H  
ATOM   3034 HG13 VAL   194      36.950  37.806  35.983  1.00  0.00           H  
ATOM   3035 HG21 VAL   194      34.280  39.451  34.054  1.00  0.00           H  
ATOM   3036 HG22 VAL   194      35.277  38.805  32.768  1.00  0.00           H  
ATOM   3037 HG23 VAL   194      33.889  37.961  33.002  1.00  0.00           H  
ATOM   3038  N   TYR   195      37.883  35.286  35.125  1.00  0.00           N  
ATOM   3039  CA  TYR   195      38.566  34.353  36.010  1.00  0.00           C  
ATOM   3040  C   TYR   195      39.313  35.101  37.137  1.00  0.00           C  
ATOM   3041  O   TYR   195      39.573  36.291  37.011  1.00  0.00           O  
ATOM   3042  CB  TYR   195      39.614  33.583  35.170  1.00  0.00           C  
ATOM   3043  CG  TYR   195      39.000  32.492  34.232  1.00  0.00           C  
ATOM   3044  CD1 TYR   195      38.571  32.869  32.963  1.00  0.00           C  
ATOM   3045  CE1 TYR   195      38.097  31.961  32.002  1.00  0.00           C  
ATOM   3046  CZ  TYR   195      37.887  30.623  32.461  1.00  0.00           C  
ATOM   3047  OH  TYR   195      37.563  29.681  31.553  1.00  0.00           O  
ATOM   3048  CE2 TYR   195      38.270  30.212  33.753  1.00  0.00           C  
ATOM   3049  CD2 TYR   195      38.926  31.141  34.621  1.00  0.00           C  
ATOM   3050  H   TYR   195      38.507  35.907  34.629  1.00  0.00           H  
ATOM   3051  HA  TYR   195      37.874  33.681  36.518  1.00  0.00           H  
ATOM   3052  HB2 TYR   195      40.216  34.238  34.540  1.00  0.00           H  
ATOM   3053  HB3 TYR   195      40.255  33.008  35.838  1.00  0.00           H  
ATOM   3054  HD1 TYR   195      38.665  33.918  32.724  1.00  0.00           H  
ATOM   3055  HE1 TYR   195      37.792  32.407  31.067  1.00  0.00           H  
ATOM   3056  HH  TYR   195      37.528  30.072  30.677  1.00  0.00           H  
ATOM   3057  HE2 TYR   195      38.226  29.155  33.972  1.00  0.00           H  
ATOM   3058  HD2 TYR   195      39.296  30.713  35.541  1.00  0.00           H  
ATOM   3059  N   PHE   196      39.901  34.407  38.115  1.00  0.00           N  
ATOM   3060  CA  PHE   196      40.984  34.819  39.067  1.00  0.00           C  
ATOM   3061  C   PHE   196      42.337  34.058  38.761  1.00  0.00           C  
ATOM   3062  O   PHE   196      42.412  32.870  38.477  1.00  0.00           O  
ATOM   3063  CB  PHE   196      40.583  34.794  40.595  1.00  0.00           C  
ATOM   3064  CG  PHE   196      39.360  35.433  41.203  1.00  0.00           C  
ATOM   3065  CD1 PHE   196      38.371  36.064  40.427  1.00  0.00           C  
ATOM   3066  CE1 PHE   196      37.156  36.467  41.043  1.00  0.00           C  
ATOM   3067  CZ  PHE   196      37.035  36.255  42.461  1.00  0.00           C  
ATOM   3068  CE2 PHE   196      37.992  35.579  43.264  1.00  0.00           C  
ATOM   3069  CD2 PHE   196      39.140  35.164  42.625  1.00  0.00           C  
ATOM   3070  H   PHE   196      39.642  33.431  38.132  1.00  0.00           H  
ATOM   3071  HA  PHE   196      41.069  35.880  38.831  1.00  0.00           H  
ATOM   3072  HB2 PHE   196      40.665  33.801  41.036  1.00  0.00           H  
ATOM   3073  HB3 PHE   196      41.316  35.465  41.041  1.00  0.00           H  
ATOM   3074  HD1 PHE   196      38.581  36.219  39.379  1.00  0.00           H  
ATOM   3075  HE1 PHE   196      36.388  37.019  40.521  1.00  0.00           H  
ATOM   3076  HZ  PHE   196      36.027  36.455  42.794  1.00  0.00           H  
ATOM   3077  HE2 PHE   196      37.789  35.248  44.272  1.00  0.00           H  
ATOM   3078  HD2 PHE   196      39.962  34.662  43.114  1.00  0.00           H  
ATOM   3079  N   ILE   197      43.396  34.878  39.026  1.00  0.00           N  
ATOM   3080  CA  ILE   197      44.794  34.635  38.766  1.00  0.00           C  
ATOM   3081  C   ILE   197      45.691  34.774  40.021  1.00  0.00           C  
ATOM   3082  O   ILE   197      45.558  35.741  40.738  1.00  0.00           O  
ATOM   3083  CB  ILE   197      45.245  35.646  37.682  1.00  0.00           C  
ATOM   3084  CG2 ILE   197      46.663  35.463  37.407  1.00  0.00           C  
ATOM   3085  CG1 ILE   197      44.387  35.474  36.325  1.00  0.00           C  
ATOM   3086  CD1 ILE   197      43.023  36.231  36.253  1.00  0.00           C  
ATOM   3087  H   ILE   197      43.221  35.840  39.278  1.00  0.00           H  
ATOM   3088  HA  ILE   197      44.839  33.594  38.446  1.00  0.00           H  
ATOM   3089  HB  ILE   197      45.059  36.654  38.050  1.00  0.00           H  
ATOM   3090 HG21 ILE   197      46.912  34.435  37.142  1.00  0.00           H  
ATOM   3091 HG22 ILE   197      47.026  36.065  36.574  1.00  0.00           H  
ATOM   3092 HG23 ILE   197      47.230  35.781  38.281  1.00  0.00           H  
ATOM   3093 HG12 ILE   197      45.001  35.926  35.545  1.00  0.00           H  
ATOM   3094 HG13 ILE   197      44.095  34.437  36.160  1.00  0.00           H  
ATOM   3095 HD11 ILE   197      42.621  36.269  35.239  1.00  0.00           H  
ATOM   3096 HD12 ILE   197      42.294  35.725  36.885  1.00  0.00           H  
ATOM   3097 HD13 ILE   197      43.110  37.245  36.643  1.00  0.00           H  
ATOM   3098  N   LYS   198      46.574  33.812  40.299  1.00  0.00           N  
ATOM   3099  CA  LYS   198      47.841  34.022  41.141  1.00  0.00           C  
ATOM   3100  C   LYS   198      49.009  34.082  40.273  1.00  0.00           C  
ATOM   3101  O   LYS   198      49.364  33.051  39.655  1.00  0.00           O  
ATOM   3102  CB  LYS   198      47.925  32.916  42.263  1.00  0.00           C  
ATOM   3103  CG  LYS   198      49.165  32.858  43.060  1.00  0.00           C  
ATOM   3104  CD  LYS   198      49.118  33.925  44.138  1.00  0.00           C  
ATOM   3105  CE  LYS   198      50.358  33.830  45.036  1.00  0.00           C  
ATOM   3106  NZ  LYS   198      51.600  34.101  44.263  1.00  0.00           N1+
ATOM   3107  H   LYS   198      46.625  33.115  39.569  1.00  0.00           H  
ATOM   3108  HA  LYS   198      47.775  35.059  41.471  1.00  0.00           H  
ATOM   3109  HB2 LYS   198      47.022  32.760  42.853  1.00  0.00           H  
ATOM   3110  HB3 LYS   198      47.961  31.984  41.698  1.00  0.00           H  
ATOM   3111  HG2 LYS   198      49.233  31.926  43.621  1.00  0.00           H  
ATOM   3112  HG3 LYS   198      50.006  32.996  42.381  1.00  0.00           H  
ATOM   3113  HD2 LYS   198      49.026  34.971  43.845  1.00  0.00           H  
ATOM   3114  HD3 LYS   198      48.374  33.750  44.916  1.00  0.00           H  
ATOM   3115  HE2 LYS   198      50.262  34.697  45.690  1.00  0.00           H  
ATOM   3116  HE3 LYS   198      50.444  32.884  45.570  1.00  0.00           H  
ATOM   3117  HZ1 LYS   198      52.452  34.005  44.797  1.00  0.00           H  
ATOM   3118  HZ2 LYS   198      51.806  33.547  43.444  1.00  0.00           H  
ATOM   3119  HZ3 LYS   198      51.622  35.069  43.974  1.00  0.00           H  
ATOM   3120  N   PHE   199      49.624  35.278  40.061  1.00  0.00           N  
ATOM   3121  CA  PHE   199      50.938  35.295  39.437  1.00  0.00           C  
ATOM   3122  C   PHE   199      52.042  34.628  40.326  1.00  0.00           C  
ATOM   3123  O   PHE   199      51.935  34.620  41.569  1.00  0.00           O  
ATOM   3124  CB  PHE   199      51.216  36.781  39.087  1.00  0.00           C  
ATOM   3125  CG  PHE   199      50.317  37.323  37.916  1.00  0.00           C  
ATOM   3126  CD1 PHE   199      49.515  38.448  38.159  1.00  0.00           C  
ATOM   3127  CE1 PHE   199      48.686  38.896  37.139  1.00  0.00           C  
ATOM   3128  CZ  PHE   199      48.750  38.291  35.876  1.00  0.00           C  
ATOM   3129  CE2 PHE   199      49.555  37.246  35.639  1.00  0.00           C  
ATOM   3130  CD2 PHE   199      50.375  36.773  36.653  1.00  0.00           C  
ATOM   3131  H   PHE   199      49.426  36.069  40.656  1.00  0.00           H  
ATOM   3132  HA  PHE   199      50.951  34.733  38.503  1.00  0.00           H  
ATOM   3133  HB2 PHE   199      51.116  37.343  40.016  1.00  0.00           H  
ATOM   3134  HB3 PHE   199      52.231  36.857  38.698  1.00  0.00           H  
ATOM   3135  HD1 PHE   199      49.538  38.982  39.098  1.00  0.00           H  
ATOM   3136  HE1 PHE   199      47.982  39.703  37.276  1.00  0.00           H  
ATOM   3137  HZ  PHE   199      47.970  38.503  35.160  1.00  0.00           H  
ATOM   3138  HE2 PHE   199      49.789  36.900  34.643  1.00  0.00           H  
ATOM   3139  HD2 PHE   199      51.093  35.974  36.542  1.00  0.00           H  
ATOM   3140  N   ASP   200      53.067  33.986  39.735  1.00  0.00           N  
ATOM   3141  CA  ASP   200      54.213  33.449  40.532  1.00  0.00           C  
ATOM   3142  C   ASP   200      54.913  34.569  41.319  1.00  0.00           C  
ATOM   3143  O   ASP   200      55.363  34.308  42.407  1.00  0.00           O  
ATOM   3144  CB  ASP   200      55.257  32.676  39.665  1.00  0.00           C  
ATOM   3145  CG  ASP   200      54.689  31.544  38.768  1.00  0.00           C  
ATOM   3146  OD1 ASP   200      55.284  31.288  37.720  1.00  0.00           O  
ATOM   3147  OD2 ASP   200      53.746  30.922  39.162  1.00  0.00           O1-
ATOM   3148  H   ASP   200      53.130  33.927  38.729  1.00  0.00           H  
ATOM   3149  HA  ASP   200      53.948  32.731  41.309  1.00  0.00           H  
ATOM   3150  HB2 ASP   200      55.864  33.327  39.035  1.00  0.00           H  
ATOM   3151  HB3 ASP   200      56.011  32.306  40.359  1.00  0.00           H  
ATOM   3152  N   ASP   201      54.988  35.850  40.883  1.00  0.00           N  
ATOM   3153  CA  ASP   201      55.867  36.913  41.335  1.00  0.00           C  
ATOM   3154  C   ASP   201      55.279  37.895  42.341  1.00  0.00           C  
ATOM   3155  O   ASP   201      55.872  38.903  42.801  1.00  0.00           O  
ATOM   3156  CB  ASP   201      56.574  37.528  40.121  1.00  0.00           C  
ATOM   3157  CG  ASP   201      57.472  36.572  39.395  1.00  0.00           C  
ATOM   3158  OD1 ASP   201      58.411  36.036  40.036  1.00  0.00           O  
ATOM   3159  OD2 ASP   201      57.231  36.256  38.231  1.00  0.00           O1-
ATOM   3160  H   ASP   201      54.478  36.000  40.024  1.00  0.00           H  
ATOM   3161  HA  ASP   201      56.749  36.549  41.862  1.00  0.00           H  
ATOM   3162  HB2 ASP   201      55.735  37.796  39.479  1.00  0.00           H  
ATOM   3163  HB3 ASP   201      57.217  38.388  40.308  1.00  0.00           H  
ATOM   3164  N   ASP   202      54.125  37.683  42.822  1.00  0.00           N  
ATOM   3165  CA  ASP   202      53.330  38.547  43.694  1.00  0.00           C  
ATOM   3166  C   ASP   202      52.185  37.771  44.303  1.00  0.00           C  
ATOM   3167  O   ASP   202      51.607  36.854  43.729  1.00  0.00           O  
ATOM   3168  CB  ASP   202      52.688  39.720  42.892  1.00  0.00           C  
ATOM   3169  CG  ASP   202      51.742  40.666  43.719  1.00  0.00           C  
ATOM   3170  OD1 ASP   202      51.784  40.644  44.955  1.00  0.00           O  
ATOM   3171  OD2 ASP   202      51.082  41.515  43.160  1.00  0.00           O1-
ATOM   3172  H   ASP   202      53.673  36.869  42.430  1.00  0.00           H  
ATOM   3173  HA  ASP   202      53.922  38.908  44.535  1.00  0.00           H  
ATOM   3174  HB2 ASP   202      53.354  40.397  42.356  1.00  0.00           H  
ATOM   3175  HB3 ASP   202      51.978  39.211  42.240  1.00  0.00           H  
ATOM   3176  N   PHE   203      51.931  37.982  45.618  1.00  0.00           N  
ATOM   3177  CA  PHE   203      50.882  37.374  46.382  1.00  0.00           C  
ATOM   3178  C   PHE   203      49.416  37.999  46.335  1.00  0.00           C  
ATOM   3179  O   PHE   203      48.478  37.289  46.768  1.00  0.00           O  
ATOM   3180  CB  PHE   203      51.337  37.144  47.852  1.00  0.00           C  
ATOM   3181  CG  PHE   203      51.631  38.302  48.819  1.00  0.00           C  
ATOM   3182  CD1 PHE   203      51.329  38.059  50.238  1.00  0.00           C  
ATOM   3183  CE1 PHE   203      51.648  39.103  51.172  1.00  0.00           C  
ATOM   3184  CZ  PHE   203      52.073  40.368  50.714  1.00  0.00           C  
ATOM   3185  CE2 PHE   203      52.188  40.683  49.370  1.00  0.00           C  
ATOM   3186  CD2 PHE   203      52.032  39.606  48.422  1.00  0.00           C  
ATOM   3187  H   PHE   203      52.432  38.786  45.968  1.00  0.00           H  
ATOM   3188  HA  PHE   203      50.760  36.345  46.043  1.00  0.00           H  
ATOM   3189  HB2 PHE   203      50.551  36.543  48.310  1.00  0.00           H  
ATOM   3190  HB3 PHE   203      52.210  36.511  47.691  1.00  0.00           H  
ATOM   3191  HD1 PHE   203      50.938  37.139  50.646  1.00  0.00           H  
ATOM   3192  HE1 PHE   203      51.520  38.926  52.229  1.00  0.00           H  
ATOM   3193  HZ  PHE   203      52.337  41.142  51.420  1.00  0.00           H  
ATOM   3194  HE2 PHE   203      52.393  41.680  49.008  1.00  0.00           H  
ATOM   3195  HD2 PHE   203      52.210  39.930  47.407  1.00  0.00           H  
ATOM   3196  N   HIS   204      49.251  39.242  45.970  1.00  0.00           N  
ATOM   3197  CA  HIS   204      47.906  39.748  45.587  1.00  0.00           C  
ATOM   3198  C   HIS   204      47.149  38.795  44.528  1.00  0.00           C  
ATOM   3199  O   HIS   204      47.888  38.206  43.686  1.00  0.00           O  
ATOM   3200  CB  HIS   204      48.003  41.103  44.858  1.00  0.00           C  
ATOM   3201  CG  HIS   204      48.602  42.318  45.497  1.00  0.00           C  
ATOM   3202  ND1 HIS   204      49.973  42.553  45.504  1.00  0.00           N1+
ATOM   3203  CE1 HIS   204      50.110  43.741  46.080  1.00  0.00           C  
ATOM   3204  NE2 HIS   204      48.939  44.250  46.407  1.00  0.00           N  
ATOM   3205  CD2 HIS   204      47.946  43.369  45.993  1.00  0.00           C  
ATOM   3206  H   HIS   204      50.040  39.752  45.599  1.00  0.00           H  
ATOM   3207  HA  HIS   204      47.349  39.800  46.522  1.00  0.00           H  
ATOM   3208  HB2 HIS   204      48.626  40.946  43.977  1.00  0.00           H  
ATOM   3209  HB3 HIS   204      47.023  41.311  44.430  1.00  0.00           H  
ATOM   3210  HD1 HIS   204      50.642  41.887  45.145  1.00  0.00           H  
ATOM   3211  HE1 HIS   204      51.005  44.270  46.373  1.00  0.00           H  
ATOM   3212  HE2 HIS   204      48.729  45.124  46.867  1.00  0.00           H  
ATOM   3213  HD2 HIS   204      46.890  43.385  46.217  1.00  0.00           H  
ATOM   3214  N   ILE   205      45.812  38.663  44.580  1.00  0.00           N  
ATOM   3215  CA  ILE   205      45.016  37.895  43.570  1.00  0.00           C  
ATOM   3216  C   ILE   205      44.504  38.928  42.498  1.00  0.00           C  
ATOM   3217  O   ILE   205      44.276  40.075  42.871  1.00  0.00           O  
ATOM   3218  CB  ILE   205      43.979  36.967  44.220  1.00  0.00           C  
ATOM   3219  CG2 ILE   205      43.230  36.169  43.157  1.00  0.00           C  
ATOM   3220  CG1 ILE   205      44.710  36.026  45.224  1.00  0.00           C  
ATOM   3221  CD1 ILE   205      45.975  35.308  44.733  1.00  0.00           C  
ATOM   3222  H   ILE   205      45.266  39.130  45.291  1.00  0.00           H  
ATOM   3223  HA  ILE   205      45.626  37.249  42.938  1.00  0.00           H  
ATOM   3224  HB  ILE   205      43.313  37.543  44.862  1.00  0.00           H  
ATOM   3225 HG21 ILE   205      43.901  35.454  42.679  1.00  0.00           H  
ATOM   3226 HG22 ILE   205      42.413  35.603  43.603  1.00  0.00           H  
ATOM   3227 HG23 ILE   205      42.907  36.834  42.356  1.00  0.00           H  
ATOM   3228 HG12 ILE   205      44.945  36.631  46.100  1.00  0.00           H  
ATOM   3229 HG13 ILE   205      44.038  35.237  45.561  1.00  0.00           H  
ATOM   3230 HD11 ILE   205      46.396  34.754  45.571  1.00  0.00           H  
ATOM   3231 HD12 ILE   205      45.766  34.745  43.823  1.00  0.00           H  
ATOM   3232 HD13 ILE   205      46.684  36.085  44.447  1.00  0.00           H  
ATOM   3233  N   TYR   206      44.519  38.495  41.225  1.00  0.00           N  
ATOM   3234  CA  TYR   206      44.175  39.337  40.043  1.00  0.00           C  
ATOM   3235  C   TYR   206      43.037  38.723  39.297  1.00  0.00           C  
ATOM   3236  O   TYR   206      42.800  37.543  39.313  1.00  0.00           O  
ATOM   3237  CB  TYR   206      45.442  39.319  39.087  1.00  0.00           C  
ATOM   3238  CG  TYR   206      46.504  40.106  39.750  1.00  0.00           C  
ATOM   3239  CD1 TYR   206      47.407  39.562  40.694  1.00  0.00           C  
ATOM   3240  CE1 TYR   206      48.501  40.317  41.136  1.00  0.00           C  
ATOM   3241  CZ  TYR   206      48.684  41.676  40.630  1.00  0.00           C  
ATOM   3242  OH  TYR   206      49.680  42.508  41.186  1.00  0.00           O  
ATOM   3243  CE2 TYR   206      47.644  42.294  39.813  1.00  0.00           C  
ATOM   3244  CD2 TYR   206      46.595  41.433  39.275  1.00  0.00           C  
ATOM   3245  H   TYR   206      44.754  37.548  40.967  1.00  0.00           H  
ATOM   3246  HA  TYR   206      43.842  40.332  40.339  1.00  0.00           H  
ATOM   3247  HB2 TYR   206      45.909  38.338  38.995  1.00  0.00           H  
ATOM   3248  HB3 TYR   206      45.312  39.719  38.081  1.00  0.00           H  
ATOM   3249  HD1 TYR   206      47.232  38.571  41.086  1.00  0.00           H  
ATOM   3250  HE1 TYR   206      49.226  39.785  41.735  1.00  0.00           H  
ATOM   3251  HH  TYR   206      50.113  42.045  41.908  1.00  0.00           H  
ATOM   3252  HE2 TYR   206      47.680  43.344  39.562  1.00  0.00           H  
ATOM   3253  HD2 TYR   206      45.881  41.777  38.541  1.00  0.00           H  
ATOM   3254  N   VAL   207      42.291  39.596  38.574  1.00  0.00           N  
ATOM   3255  CA  VAL   207      41.004  39.245  37.890  1.00  0.00           C  
ATOM   3256  C   VAL   207      40.994  39.799  36.488  1.00  0.00           C  
ATOM   3257  O   VAL   207      41.190  40.976  36.302  1.00  0.00           O  
ATOM   3258  CB  VAL   207      39.798  39.916  38.634  1.00  0.00           C  
ATOM   3259  CG1 VAL   207      38.512  39.246  38.168  1.00  0.00           C  
ATOM   3260  CG2 VAL   207      39.859  39.610  40.135  1.00  0.00           C  
ATOM   3261  H   VAL   207      42.581  40.559  38.488  1.00  0.00           H  
ATOM   3262  HA  VAL   207      40.791  38.176  37.885  1.00  0.00           H  
ATOM   3263  HB  VAL   207      39.804  40.983  38.415  1.00  0.00           H  
ATOM   3264 HG11 VAL   207      37.690  39.665  38.749  1.00  0.00           H  
ATOM   3265 HG12 VAL   207      38.262  39.395  37.117  1.00  0.00           H  
ATOM   3266 HG13 VAL   207      38.610  38.169  38.307  1.00  0.00           H  
ATOM   3267 HG21 VAL   207      38.961  39.955  40.648  1.00  0.00           H  
ATOM   3268 HG22 VAL   207      39.955  38.553  40.385  1.00  0.00           H  
ATOM   3269 HG23 VAL   207      40.693  40.187  40.536  1.00  0.00           H  
ATOM   3270  N   TYR   208      40.768  38.859  35.522  1.00  0.00           N  
ATOM   3271  CA  TYR   208      40.816  39.138  34.025  1.00  0.00           C  
ATOM   3272  C   TYR   208      39.796  38.369  33.197  1.00  0.00           C  
ATOM   3273  O   TYR   208      39.475  37.187  33.281  1.00  0.00           O  
ATOM   3274  CB  TYR   208      42.178  38.774  33.414  1.00  0.00           C  
ATOM   3275  CG  TYR   208      43.352  39.641  33.956  1.00  0.00           C  
ATOM   3276  CD1 TYR   208      43.502  41.063  33.761  1.00  0.00           C  
ATOM   3277  CE1 TYR   208      44.555  41.848  34.299  1.00  0.00           C  
ATOM   3278  CZ  TYR   208      45.480  41.154  35.085  1.00  0.00           C  
ATOM   3279  OH  TYR   208      46.619  41.744  35.541  1.00  0.00           O  
ATOM   3280  CE2 TYR   208      45.398  39.736  35.264  1.00  0.00           C  
ATOM   3281  CD2 TYR   208      44.381  39.001  34.693  1.00  0.00           C  
ATOM   3282  H   TYR   208      40.457  37.969  35.885  1.00  0.00           H  
ATOM   3283  HA  TYR   208      40.606  40.185  33.808  1.00  0.00           H  
ATOM   3284  HB2 TYR   208      42.411  37.720  33.564  1.00  0.00           H  
ATOM   3285  HB3 TYR   208      42.097  38.851  32.330  1.00  0.00           H  
ATOM   3286  HD1 TYR   208      42.710  41.440  33.131  1.00  0.00           H  
ATOM   3287  HE1 TYR   208      44.513  42.909  34.100  1.00  0.00           H  
ATOM   3288  HH  TYR   208      46.974  42.463  35.014  1.00  0.00           H  
ATOM   3289  HE2 TYR   208      46.153  39.213  35.833  1.00  0.00           H  
ATOM   3290  HD2 TYR   208      44.319  37.927  34.790  1.00  0.00           H  
ATOM   3291  N   ASP   209      39.205  39.114  32.250  1.00  0.00           N  
ATOM   3292  CA  ASP   209      38.477  38.523  31.114  1.00  0.00           C  
ATOM   3293  C   ASP   209      39.530  37.688  30.294  1.00  0.00           C  
ATOM   3294  O   ASP   209      40.327  38.184  29.551  1.00  0.00           O  
ATOM   3295  CB  ASP   209      37.786  39.624  30.334  1.00  0.00           C  
ATOM   3296  CG  ASP   209      36.825  39.193  29.163  1.00  0.00           C  
ATOM   3297  OD1 ASP   209      36.546  40.124  28.427  1.00  0.00           O  
ATOM   3298  OD2 ASP   209      36.304  38.048  29.073  1.00  0.00           O1-
ATOM   3299  H   ASP   209      39.494  40.075  32.139  1.00  0.00           H  
ATOM   3300  HA  ASP   209      37.687  37.845  31.439  1.00  0.00           H  
ATOM   3301  HB2 ASP   209      37.146  40.194  31.008  1.00  0.00           H  
ATOM   3302  HB3 ASP   209      38.512  40.330  29.930  1.00  0.00           H  
ATOM   3303  N   LEU   210      39.492  36.339  30.319  1.00  0.00           N  
ATOM   3304  CA  LEU   210      40.439  35.501  29.490  1.00  0.00           C  
ATOM   3305  C   LEU   210      39.913  35.005  28.092  1.00  0.00           C  
ATOM   3306  O   LEU   210      40.434  34.029  27.587  1.00  0.00           O  
ATOM   3307  CB  LEU   210      40.960  34.382  30.404  1.00  0.00           C  
ATOM   3308  CG  LEU   210      41.898  34.827  31.497  1.00  0.00           C  
ATOM   3309  CD1 LEU   210      42.302  33.684  32.431  1.00  0.00           C  
ATOM   3310  CD2 LEU   210      43.186  35.620  31.254  1.00  0.00           C  
ATOM   3311  H   LEU   210      38.677  35.806  30.585  1.00  0.00           H  
ATOM   3312  HA  LEU   210      41.252  36.115  29.102  1.00  0.00           H  
ATOM   3313  HB2 LEU   210      40.124  33.856  30.865  1.00  0.00           H  
ATOM   3314  HB3 LEU   210      41.520  33.670  29.796  1.00  0.00           H  
ATOM   3315  HG  LEU   210      41.253  35.493  32.071  1.00  0.00           H  
ATOM   3316 HD11 LEU   210      43.003  32.998  31.957  1.00  0.00           H  
ATOM   3317 HD12 LEU   210      42.821  34.153  33.268  1.00  0.00           H  
ATOM   3318 HD13 LEU   210      41.491  33.146  32.921  1.00  0.00           H  
ATOM   3319 HD21 LEU   210      42.799  36.591  30.945  1.00  0.00           H  
ATOM   3320 HD22 LEU   210      43.736  35.844  32.168  1.00  0.00           H  
ATOM   3321 HD23 LEU   210      43.896  35.173  30.558  1.00  0.00           H  
ATOM   3322  N   VAL   211      38.903  35.632  27.491  1.00  0.00           N  
ATOM   3323  CA  VAL   211      38.391  35.371  26.198  1.00  0.00           C  
ATOM   3324  C   VAL   211      38.251  36.706  25.396  1.00  0.00           C  
ATOM   3325  O   VAL   211      37.798  37.714  26.001  1.00  0.00           O  
ATOM   3326  CB  VAL   211      37.069  34.507  26.186  1.00  0.00           C  
ATOM   3327  CG1 VAL   211      36.485  34.168  24.821  1.00  0.00           C  
ATOM   3328  CG2 VAL   211      37.208  33.125  26.911  1.00  0.00           C  
ATOM   3329  H   VAL   211      38.371  36.357  27.952  1.00  0.00           H  
ATOM   3330  HA  VAL   211      39.119  34.717  25.717  1.00  0.00           H  
ATOM   3331  HB  VAL   211      36.346  35.146  26.693  1.00  0.00           H  
ATOM   3332 HG11 VAL   211      37.307  33.792  24.212  1.00  0.00           H  
ATOM   3333 HG12 VAL   211      35.610  33.522  24.891  1.00  0.00           H  
ATOM   3334 HG13 VAL   211      36.136  35.112  24.402  1.00  0.00           H  
ATOM   3335 HG21 VAL   211      36.184  32.752  26.889  1.00  0.00           H  
ATOM   3336 HG22 VAL   211      37.806  32.362  26.411  1.00  0.00           H  
ATOM   3337 HG23 VAL   211      37.469  33.348  27.945  1.00  0.00           H  
ATOM   3338  N   LYS   212      38.688  36.795  24.109  1.00  0.00           N  
ATOM   3339  CA  LYS   212      38.696  38.016  23.263  1.00  0.00           C  
ATOM   3340  C   LYS   212      37.279  38.505  22.840  1.00  0.00           C  
ATOM   3341  O   LYS   212      36.299  37.836  23.159  1.00  0.00           O  
ATOM   3342  CB  LYS   212      39.503  37.796  22.015  1.00  0.00           C  
ATOM   3343  CG  LYS   212      41.016  37.534  22.259  1.00  0.00           C  
ATOM   3344  CD  LYS   212      41.857  37.389  21.003  1.00  0.00           C  
ATOM   3345  CE  LYS   212      43.396  37.387  21.299  1.00  0.00           C  
ATOM   3346  NZ  LYS   212      43.862  38.629  21.991  1.00  0.00           N1+
ATOM   3347  H   LYS   212      38.995  35.895  23.771  1.00  0.00           H  
ATOM   3348  HA  LYS   212      39.030  38.889  23.823  1.00  0.00           H  
ATOM   3349  HB2 LYS   212      39.137  37.055  21.306  1.00  0.00           H  
ATOM   3350  HB3 LYS   212      39.440  38.733  21.460  1.00  0.00           H  
ATOM   3351  HG2 LYS   212      41.369  38.419  22.789  1.00  0.00           H  
ATOM   3352  HG3 LYS   212      41.189  36.620  22.826  1.00  0.00           H  
ATOM   3353  HD2 LYS   212      41.720  36.434  20.496  1.00  0.00           H  
ATOM   3354  HD3 LYS   212      41.545  38.213  20.361  1.00  0.00           H  
ATOM   3355  HE2 LYS   212      43.662  36.548  21.942  1.00  0.00           H  
ATOM   3356  HE3 LYS   212      43.940  37.440  20.356  1.00  0.00           H  
ATOM   3357  HZ1 LYS   212      44.864  38.495  21.990  1.00  0.00           H  
ATOM   3358  HZ2 LYS   212      43.577  39.471  21.513  1.00  0.00           H  
ATOM   3359  HZ3 LYS   212      43.470  38.712  22.918  1.00  0.00           H  
ATOM   3360  N   NME   213      37.189  39.685  22.265  1.00  0.00           N  
ATOM   3361  C   NME   213      35.986  40.310  21.676  1.00  0.00           C  
ATOM   3362  H   NME   213      38.066  40.051  21.924  1.00  0.00           H  
ATOM   3363  H1  NME   213      36.147  40.487  20.613  1.00  0.00           H  
ATOM   3364  H2  NME   213      35.107  39.694  21.866  1.00  0.00           H  
ATOM   3365  H3  NME   213      35.731  41.251  22.165  1.00  0.00           H  
TER    3366      NME   213
HETATM 3367  N1  UNK   900      40.657  51.725  46.690  1.00  0.00           N1+
HETATM 3368  N2  UNK   900      33.085  54.286  52.403  1.00  0.00           N  
HETATM 3369  C1  UNK   900      36.480  53.812  51.197  1.00  0.00           C  
HETATM 3370  C2  UNK   900      35.680  53.629  50.081  1.00  0.00           C  
HETATM 3371  C3  UNK   900      36.223  53.328  48.826  1.00  0.00           C  
HETATM 3372  C4  UNK   900      37.631  53.176  48.725  1.00  0.00           C  
HETATM 3373  C5  UNK   900      37.540  52.230  46.519  1.00  0.00           C  
HETATM 3374  C6  UNK   900      39.705  51.011  45.801  1.00  0.00           C  
HETATM 3375  C7  UNK   900      42.962  51.832  47.421  1.00  0.00           C  
HETATM 3376  C8  UNK   900      34.235  54.085  51.745  1.00  0.00           C  
HETATM 3377  C9  UNK   900      35.825  55.423  53.196  1.00  0.00           C  
HETATM 3378  C10 UNK   900      35.607  54.144  52.374  1.00  0.00           C  
HETATM 3379  C11 UNK   900      35.702  53.340  53.681  1.00  0.00           C  
HETATM 3380  C12 UNK   900      36.396  54.549  54.319  1.00  0.00           C  
HETATM 3381  C13 UNK   900      37.877  53.682  51.123  1.00  0.00           C  
HETATM 3382  N3  UNK   900      34.300  53.799  50.431  1.00  0.00           N1+
HETATM 3383  C14 UNK   900      38.459  53.351  49.867  1.00  0.00           C  
HETATM 3384  O1  UNK   900      39.814  53.179  49.672  1.00  0.00           O  
HETATM 3385  C15 UNK   900      40.667  53.255  50.805  1.00  0.00           C  
HETATM 3386  O2  UNK   900      38.267  52.909  47.534  1.00  0.00           O  
HETATM 3387  C16 UNK   900      38.501  51.877  45.373  1.00  0.00           C  
HETATM 3388  C17 UNK   900      41.768  50.893  47.205  1.00  0.00           C  
HETATM 3389  C18 UNK   900      42.462  53.225  47.030  1.00  0.00           C  
HETATM 3390  C19 UNK   900      41.266  52.948  46.128  1.00  0.00           C  
HETATM 3391  H1  UNK   900      32.155  54.128  51.957  1.00  0.00           H  
HETATM 3392  H2  UNK   900      35.573  53.266  47.969  1.00  0.00           H  
HETATM 3393  H3  UNK   900      37.086  51.323  46.922  1.00  0.00           H  
HETATM 3394  H4  UNK   900      36.741  52.864  46.130  1.00  0.00           H  
HETATM 3395  H5  UNK   900      40.236  50.663  44.914  1.00  0.00           H  
HETATM 3396  H6  UNK   900      39.344  50.121  46.319  1.00  0.00           H  
HETATM 3397  H7  UNK   900      43.316  51.813  48.452  1.00  0.00           H  
HETATM 3398  H8  UNK   900      43.791  51.530  46.780  1.00  0.00           H  
HETATM 3399  H9  UNK   900      36.537  56.127  52.764  1.00  0.00           H  
HETATM 3400  H10 UNK   900      34.903  55.921  53.492  1.00  0.00           H  
HETATM 3401  H11 UNK   900      34.738  53.131  54.146  1.00  0.00           H  
HETATM 3402  H12 UNK   900      36.318  52.442  53.621  1.00  0.00           H  
HETATM 3403  H13 UNK   900      37.484  54.481  54.285  1.00  0.00           H  
HETATM 3404  H14 UNK   900      36.039  54.803  55.318  1.00  0.00           H  
HETATM 3405  H15 UNK   900      38.468  53.836  52.013  1.00  0.00           H  
HETATM 3406  H16 UNK   900      33.495  53.682  49.829  1.00  0.00           H  
HETATM 3407  H17 UNK   900      41.690  53.030  50.500  1.00  0.00           H  
HETATM 3408  H18 UNK   900      40.385  52.530  51.570  1.00  0.00           H  
HETATM 3409  H19 UNK   900      40.660  54.258  51.236  1.00  0.00           H  
HETATM 3410  H20 UNK   900      37.941  51.330  44.616  1.00  0.00           H  
HETATM 3411  H21 UNK   900      38.836  52.787  44.877  1.00  0.00           H  
HETATM 3412  H22 UNK   900      41.484  50.389  48.128  1.00  0.00           H  
HETATM 3413  H23 UNK   900      42.038  50.128  46.479  1.00  0.00           H  
HETATM 3414  H24 UNK   900      42.128  53.759  47.922  1.00  0.00           H  
HETATM 3415  H25 UNK   900      43.228  53.833  46.545  1.00  0.00           H  
HETATM 3416  H26 UNK   900      41.600  52.762  45.105  1.00  0.00           H  
HETATM 3417  H27 UNK   900      40.567  53.785  46.112  1.00  0.00           H  
HETATM 3418  H28 UNK   900      33.104  54.530  53.380  1.00  0.00           H  
HETATM 3419  H29 UNK   900      40.125  52.020  47.501  1.00  0.00           H  
CONECT 3361 3363 3364 3365
CONECT 3363 3361
CONECT 3364 3361
CONECT 3365 3361
CONECT 3367 3374 3388 3390 3419
CONECT 3368 3376 3391 3418
CONECT 3369 3370 3378 3381
CONECT 3369 3381
CONECT 3370 3369 3371 3382
CONECT 3370 3371
CONECT 3371 3370 3372 3392
CONECT 3371 3370
CONECT 3372 3371 3383 3386
CONECT 3372 3383
CONECT 3373 3386 3387 3393 3394
CONECT 3374 3367 3387 3395 3396
CONECT 3375 3388 3389 3397 3398
CONECT 3376 3368 3378 3382
CONECT 3376 3382
CONECT 3377 3378 3380 3399 3400
CONECT 3378 3369 3376 3377 3379
CONECT 3379 3378 3380 3401 3402
CONECT 3380 3377 3379 3403 3404
CONECT 3381 3369 3383 3405
CONECT 3381 3369
CONECT 3382 3370 3376 3406
CONECT 3382 3376
CONECT 3383 3372 3381 3384
CONECT 3383 3372
CONECT 3384 3383 3385
CONECT 3385 3384 3407 3408 3409
CONECT 3386 3372 3373
CONECT 3387 3373 3374 3410 3411
CONECT 3388 3367 3375 3412 3413
CONECT 3389 3375 3390 3414 3415
CONECT 3390 3367 3389 3416 3417
CONECT 3391 3368
CONECT 3392 3371
CONECT 3393 3373
CONECT 3394 3373
CONECT 3395 3374
CONECT 3396 3374
CONECT 3397 3375
CONECT 3398 3375
CONECT 3399 3377
CONECT 3400 3377
CONECT 3401 3379
CONECT 3402 3379
CONECT 3403 3380
CONECT 3404 3380
CONECT 3405 3381
CONECT 3406 3382
CONECT 3407 3385
CONECT 3408 3385
CONECT 3409 3385
CONECT 3410 3387
CONECT 3411 3387
CONECT 3412 3388
CONECT 3413 3388
CONECT 3414 3389
CONECT 3415 3389
CONECT 3416 3390
CONECT 3417 3390
CONECT 3418 3368
CONECT 3419 3367
END   
