# Supplementary material for: Exploring Aromatic Cage Flexibility Using Cosolvent Molecular Dynamics Simulations—An In-Silico Case Study of Tudor Domains
Source: J Chem Inf Model. 2024 May 21;64(11):4553–69. doi: 10.1021/acs.jcim.4c00298 (PMC11167732; doi:10.1021/acs.jcim.4c00298)
Supplement: Supplementary file 2 — ci4c00298_si_002.zip [file ci4c00298_si_002.zip › SPIN1/docking_domain2/PYM_cluster1_A366.pdb]

TITLE     rep_02.c1 A366
REMARK   4      COMPLIES WITH FORMAT V. 3.0, 1-DEC-2006
REMARK 888
REMARK 888 WRITTEN BY MAESTRO (A PRODUCT OF SCHRODINGER, LLC)
CRYST1   82.565   82.565   82.565 109.47 109.47 109.47 P 1           1
ATOM      1  CH3 ACE     1      40.117  20.270  68.535  1.00  0.00           C  
ATOM      2  C   ACE     1      40.451  20.806  67.198  1.00  0.00           C  
ATOM      3  O   ACE     1      40.106  21.958  66.950  1.00  0.00           O  
ATOM      4  H1  ACE     1      39.809  19.226  68.587  1.00  0.00           H  
ATOM      5  H2  ACE     1      41.076  20.296  69.053  1.00  0.00           H  
ATOM      6  H3  ACE     1      39.477  20.937  69.113  1.00  0.00           H  
ATOM      7  N   ARG     2      41.227  20.143  66.345  1.00  0.00           N  
ATOM      8  CA  ARG     2      41.566  20.508  64.898  1.00  0.00           C  
ATOM      9  C   ARG     2      40.359  20.605  63.979  1.00  0.00           C  
ATOM     10  O   ARG     2      39.398  19.877  64.144  1.00  0.00           O  
ATOM     11  CB  ARG     2      42.556  19.547  64.367  1.00  0.00           C  
ATOM     12  CG  ARG     2      42.800  19.693  62.787  1.00  0.00           C  
ATOM     13  CD  ARG     2      44.099  19.067  62.371  1.00  0.00           C  
ATOM     14  NE  ARG     2      45.180  20.052  62.408  1.00  0.00           N  
ATOM     15  CZ  ARG     2      45.625  20.733  61.316  1.00  0.00           C  
ATOM     16  NH1 ARG     2      45.068  20.691  60.176  1.00  0.00           N  
ATOM     17  NH2 ARG     2      46.753  21.296  61.385  1.00  0.00           N1+
ATOM     18  H   ARG     2      41.483  19.237  66.712  1.00  0.00           H  
ATOM     19  HA  ARG     2      41.937  21.530  64.967  1.00  0.00           H  
ATOM     20  HB2 ARG     2      43.492  19.755  64.885  1.00  0.00           H  
ATOM     21  HB3 ARG     2      42.188  18.548  64.600  1.00  0.00           H  
ATOM     22  HG2 ARG     2      42.004  19.290  62.161  1.00  0.00           H  
ATOM     23  HG3 ARG     2      42.670  20.735  62.493  1.00  0.00           H  
ATOM     24  HD2 ARG     2      44.369  18.210  62.987  1.00  0.00           H  
ATOM     25  HD3 ARG     2      43.854  18.753  61.357  1.00  0.00           H  
ATOM     26  HE  ARG     2      45.758  19.960  63.231  1.00  0.00           H  
ATOM     27 HH11 ARG     2      44.197  20.189  60.085  1.00  0.00           H  
ATOM     28 HH12 ARG     2      45.445  21.073  59.321  1.00  0.00           H  
ATOM     29 HH21 ARG     2      47.346  21.145  62.189  1.00  0.00           H  
ATOM     30 HH22 ARG     2      47.170  21.884  60.677  1.00  0.00           H  
ATOM     31  N   ARG     3      40.264  21.575  63.041  1.00  0.00           N  
ATOM     32  CA  ARG     3      39.001  21.993  62.273  1.00  0.00           C  
ATOM     33  C   ARG     3      39.303  22.374  60.806  1.00  0.00           C  
ATOM     34  O   ARG     3      40.482  22.642  60.459  1.00  0.00           O  
ATOM     35  CB  ARG     3      38.117  22.997  63.050  1.00  0.00           C  
ATOM     36  CG  ARG     3      39.003  24.204  63.396  1.00  0.00           C  
ATOM     37  CD  ARG     3      38.302  25.291  64.137  1.00  0.00           C  
ATOM     38  NE  ARG     3      37.519  26.256  63.240  1.00  0.00           N  
ATOM     39  CZ  ARG     3      36.858  27.283  63.727  1.00  0.00           C  
ATOM     40  NH1 ARG     3      36.940  27.752  64.937  1.00  0.00           N  
ATOM     41  NH2 ARG     3      36.051  27.911  62.935  1.00  0.00           N1+
ATOM     42  H   ARG     3      41.074  22.174  62.965  1.00  0.00           H  
ATOM     43  HA  ARG     3      38.366  21.124  62.101  1.00  0.00           H  
ATOM     44  HB2 ARG     3      37.257  23.264  62.435  1.00  0.00           H  
ATOM     45  HB3 ARG     3      37.692  22.652  63.992  1.00  0.00           H  
ATOM     46  HG2 ARG     3      39.834  23.827  63.991  1.00  0.00           H  
ATOM     47  HG3 ARG     3      39.333  24.683  62.475  1.00  0.00           H  
ATOM     48  HD2 ARG     3      37.639  24.774  64.830  1.00  0.00           H  
ATOM     49  HD3 ARG     3      38.948  25.827  64.833  1.00  0.00           H  
ATOM     50  HE  ARG     3      37.341  26.027  62.273  1.00  0.00           H  
ATOM     51 HH11 ARG     3      37.367  27.232  65.691  1.00  0.00           H  
ATOM     52 HH12 ARG     3      36.362  28.560  65.115  1.00  0.00           H  
ATOM     53 HH21 ARG     3      35.918  27.816  61.939  1.00  0.00           H  
ATOM     54 HH22 ARG     3      35.472  28.555  63.454  1.00  0.00           H  
ATOM     55  N   ASN     4      38.363  22.547  59.936  1.00  0.00           N  
ATOM     56  CA  ASN     4      38.553  23.179  58.612  1.00  0.00           C  
ATOM     57  C   ASN     4      38.923  24.677  58.732  1.00  0.00           C  
ATOM     58  O   ASN     4      38.234  25.516  59.317  1.00  0.00           O  
ATOM     59  CB  ASN     4      37.222  23.053  57.728  1.00  0.00           C  
ATOM     60  CG  ASN     4      37.344  23.527  56.297  1.00  0.00           C  
ATOM     61  OD1 ASN     4      38.422  23.743  55.772  1.00  0.00           O  
ATOM     62  ND2 ASN     4      36.183  23.642  55.667  1.00  0.00           N  
ATOM     63  H   ASN     4      37.426  22.340  60.251  1.00  0.00           H  
ATOM     64  HA  ASN     4      39.342  22.602  58.131  1.00  0.00           H  
ATOM     65  HB2 ASN     4      36.979  21.993  57.657  1.00  0.00           H  
ATOM     66  HB3 ASN     4      36.392  23.577  58.203  1.00  0.00           H  
ATOM     67 HD21 ASN     4      35.286  23.444  56.085  1.00  0.00           H  
ATOM     68 HD22 ASN     4      36.235  23.935  54.701  1.00  0.00           H  
ATOM     69  N   ILE     5      40.107  25.044  58.147  1.00  0.00           N  
ATOM     70  CA  ILE     5      40.698  26.330  58.153  1.00  0.00           C  
ATOM     71  C   ILE     5      39.696  27.274  57.440  1.00  0.00           C  
ATOM     72  O   ILE     5      39.572  28.371  57.938  1.00  0.00           O  
ATOM     73  CB  ILE     5      42.055  26.145  57.464  1.00  0.00           C  
ATOM     74  CG2 ILE     5      42.043  25.664  56.018  1.00  0.00           C  
ATOM     75  CG1 ILE     5      42.892  27.412  57.488  1.00  0.00           C  
ATOM     76  CD1 ILE     5      43.316  27.912  58.873  1.00  0.00           C  
ATOM     77  H   ILE     5      40.630  24.338  57.648  1.00  0.00           H  
ATOM     78  HA  ILE     5      40.809  26.717  59.166  1.00  0.00           H  
ATOM     79  HB  ILE     5      42.666  25.456  58.047  1.00  0.00           H  
ATOM     80 HG21 ILE     5      41.419  24.770  56.018  1.00  0.00           H  
ATOM     81 HG22 ILE     5      41.653  26.432  55.351  1.00  0.00           H  
ATOM     82 HG23 ILE     5      43.039  25.397  55.665  1.00  0.00           H  
ATOM     83 HG12 ILE     5      43.743  27.410  56.808  1.00  0.00           H  
ATOM     84 HG13 ILE     5      42.109  28.112  57.199  1.00  0.00           H  
ATOM     85 HD11 ILE     5      42.506  28.442  59.375  1.00  0.00           H  
ATOM     86 HD12 ILE     5      43.774  27.193  59.552  1.00  0.00           H  
ATOM     87 HD13 ILE     5      44.115  28.594  58.582  1.00  0.00           H  
ATOM     88  N   VAL     6      39.043  26.891  56.353  1.00  0.00           N  
ATOM     89  CA  VAL     6      38.049  27.859  55.754  1.00  0.00           C  
ATOM     90  C   VAL     6      36.915  28.161  56.763  1.00  0.00           C  
ATOM     91  O   VAL     6      36.182  27.277  57.225  1.00  0.00           O  
ATOM     92  CB  VAL     6      37.583  27.364  54.457  1.00  0.00           C  
ATOM     93  CG1 VAL     6      36.854  28.390  53.573  1.00  0.00           C  
ATOM     94  CG2 VAL     6      38.721  26.921  53.508  1.00  0.00           C  
ATOM     95  H   VAL     6      39.231  26.024  55.870  1.00  0.00           H  
ATOM     96  HA  VAL     6      38.587  28.794  55.601  1.00  0.00           H  
ATOM     97  HB  VAL     6      37.014  26.454  54.647  1.00  0.00           H  
ATOM     98 HG11 VAL     6      37.503  29.167  53.169  1.00  0.00           H  
ATOM     99 HG12 VAL     6      36.414  27.758  52.802  1.00  0.00           H  
ATOM    100 HG13 VAL     6      36.015  28.815  54.124  1.00  0.00           H  
ATOM    101 HG21 VAL     6      39.472  27.699  53.374  1.00  0.00           H  
ATOM    102 HG22 VAL     6      39.255  26.070  53.930  1.00  0.00           H  
ATOM    103 HG23 VAL     6      38.300  26.545  52.576  1.00  0.00           H  
ATOM    104  N   GLY     7      36.705  29.443  56.960  1.00  0.00           N  
ATOM    105  CA  GLY     7      35.709  29.954  58.044  1.00  0.00           C  
ATOM    106  C   GLY     7      36.306  30.487  59.337  1.00  0.00           C  
ATOM    107  O   GLY     7      35.696  31.330  60.003  1.00  0.00           O  
ATOM    108  H   GLY     7      37.302  30.101  56.479  1.00  0.00           H  
ATOM    109  HA2 GLY     7      35.060  30.711  57.605  1.00  0.00           H  
ATOM    110  HA3 GLY     7      35.061  29.118  58.307  1.00  0.00           H  
ATOM    111  N   CYS     8      37.590  30.162  59.556  1.00  0.00           N  
ATOM    112  CA  CYS     8      38.322  30.665  60.704  1.00  0.00           C  
ATOM    113  C   CYS     8      38.584  32.174  60.575  1.00  0.00           C  
ATOM    114  O   CYS     8      39.066  32.666  59.544  1.00  0.00           O  
ATOM    115  CB  CYS     8      39.570  29.864  60.827  1.00  0.00           C  
ATOM    116  SG  CYS     8      39.198  28.160  61.336  1.00  0.00           S  
ATOM    117  H   CYS     8      37.979  29.372  59.062  1.00  0.00           H  
ATOM    118  HA  CYS     8      37.761  30.559  61.632  1.00  0.00           H  
ATOM    119  HB2 CYS     8      40.305  29.897  60.024  1.00  0.00           H  
ATOM    120  HB3 CYS     8      39.968  30.249  61.766  1.00  0.00           H  
ATOM    121  HG  CYS     8      38.814  27.870  60.089  1.00  0.00           H  
ATOM    122  N   ARG     9      38.414  32.880  61.757  1.00  0.00           N  
ATOM    123  CA  ARG     9      39.342  33.928  62.212  1.00  0.00           C  
ATOM    124  C   ARG     9      40.663  33.297  62.550  1.00  0.00           C  
ATOM    125  O   ARG     9      40.740  32.318  63.258  1.00  0.00           O  
ATOM    126  CB  ARG     9      38.775  34.655  63.447  1.00  0.00           C  
ATOM    127  CG  ARG     9      37.484  35.415  63.132  1.00  0.00           C  
ATOM    128  CD  ARG     9      37.455  36.695  62.267  1.00  0.00           C  
ATOM    129  NE  ARG     9      38.345  37.709  62.958  1.00  0.00           N  
ATOM    130  CZ  ARG     9      39.185  38.476  62.347  1.00  0.00           C  
ATOM    131  NH1 ARG     9      39.338  38.642  61.042  1.00  0.00           N  
ATOM    132  NH2 ARG     9      39.970  39.208  63.057  1.00  0.00           N1+
ATOM    133  H   ARG     9      37.854  32.454  62.482  1.00  0.00           H  
ATOM    134  HA  ARG     9      39.453  34.711  61.462  1.00  0.00           H  
ATOM    135  HB2 ARG     9      38.522  33.836  64.120  1.00  0.00           H  
ATOM    136  HB3 ARG     9      39.535  35.352  63.802  1.00  0.00           H  
ATOM    137  HG2 ARG     9      36.778  34.727  62.667  1.00  0.00           H  
ATOM    138  HG3 ARG     9      36.960  35.625  64.064  1.00  0.00           H  
ATOM    139  HD2 ARG     9      37.862  36.527  61.270  1.00  0.00           H  
ATOM    140  HD3 ARG     9      36.485  37.157  62.085  1.00  0.00           H  
ATOM    141  HE  ARG     9      38.274  37.816  63.959  1.00  0.00           H  
ATOM    142 HH11 ARG     9      38.721  38.180  60.389  1.00  0.00           H  
ATOM    143 HH12 ARG     9      39.834  39.457  60.710  1.00  0.00           H  
ATOM    144 HH21 ARG     9      40.044  39.173  64.063  1.00  0.00           H  
ATOM    145 HH22 ARG     9      40.442  39.931  62.533  1.00  0.00           H  
ATOM    146  N   ILE    10      41.709  33.937  62.039  1.00  0.00           N  
ATOM    147  CA  ILE    10      43.112  33.469  62.095  1.00  0.00           C  
ATOM    148  C   ILE    10      44.027  34.576  62.553  1.00  0.00           C  
ATOM    149  O   ILE    10      43.794  35.745  62.273  1.00  0.00           O  
ATOM    150  CB  ILE    10      43.610  32.732  60.839  1.00  0.00           C  
ATOM    151  CG2 ILE    10      42.773  31.376  60.707  1.00  0.00           C  
ATOM    152  CG1 ILE    10      43.614  33.452  59.559  1.00  0.00           C  
ATOM    153  CD1 ILE    10      44.636  34.519  59.362  1.00  0.00           C  
ATOM    154  H   ILE    10      41.501  34.846  61.650  1.00  0.00           H  
ATOM    155  HA  ILE    10      43.180  32.788  62.943  1.00  0.00           H  
ATOM    156  HB  ILE    10      44.657  32.518  61.051  1.00  0.00           H  
ATOM    157 HG21 ILE    10      42.713  30.781  61.618  1.00  0.00           H  
ATOM    158 HG22 ILE    10      41.800  31.576  60.258  1.00  0.00           H  
ATOM    159 HG23 ILE    10      43.333  30.771  59.993  1.00  0.00           H  
ATOM    160 HG12 ILE    10      44.032  32.670  58.924  1.00  0.00           H  
ATOM    161 HG13 ILE    10      42.608  33.787  59.306  1.00  0.00           H  
ATOM    162 HD11 ILE    10      45.629  34.076  59.427  1.00  0.00           H  
ATOM    163 HD12 ILE    10      44.497  34.904  58.352  1.00  0.00           H  
ATOM    164 HD13 ILE    10      44.497  35.414  59.969  1.00  0.00           H  
ATOM    165  N   GLN    11      45.166  34.220  63.165  1.00  0.00           N  
ATOM    166  CA  GLN    11      46.217  35.167  63.534  1.00  0.00           C  
ATOM    167  C   GLN    11      47.545  34.413  63.394  1.00  0.00           C  
ATOM    168  O   GLN    11      47.707  33.282  63.739  1.00  0.00           O  
ATOM    169  CB  GLN    11      45.871  35.846  64.884  1.00  0.00           C  
ATOM    170  CG  GLN    11      46.921  36.865  65.405  1.00  0.00           C  
ATOM    171  CD  GLN    11      46.635  37.157  66.838  1.00  0.00           C  
ATOM    172  OE1 GLN    11      45.548  37.177  67.388  1.00  0.00           O  
ATOM    173  NE2 GLN    11      47.708  37.354  67.567  1.00  0.00           N  
ATOM    174  H   GLN    11      45.262  33.270  63.493  1.00  0.00           H  
ATOM    175  HA  GLN    11      46.252  35.931  62.759  1.00  0.00           H  
ATOM    176  HB2 GLN    11      44.899  36.324  64.760  1.00  0.00           H  
ATOM    177  HB3 GLN    11      45.694  35.084  65.642  1.00  0.00           H  
ATOM    178  HG2 GLN    11      47.926  36.480  65.235  1.00  0.00           H  
ATOM    179  HG3 GLN    11      46.934  37.754  64.775  1.00  0.00           H  
ATOM    180 HE21 GLN    11      48.614  37.015  67.277  1.00  0.00           H  
ATOM    181 HE22 GLN    11      47.599  37.554  68.551  1.00  0.00           H  
ATOM    182  N   HIS    12      48.549  35.219  63.032  1.00  0.00           N  
ATOM    183  CA  HIS    12      49.949  34.776  62.835  1.00  0.00           C  
ATOM    184  C   HIS    12      50.980  35.859  62.891  1.00  0.00           C  
ATOM    185  O   HIS    12      50.664  37.055  62.849  1.00  0.00           O  
ATOM    186  CB  HIS    12      50.003  33.983  61.527  1.00  0.00           C  
ATOM    187  CG  HIS    12      49.653  34.689  60.268  1.00  0.00           C  
ATOM    188  ND1 HIS    12      50.535  35.500  59.487  1.00  0.00           N  
ATOM    189  CE1 HIS    12      49.827  35.892  58.420  1.00  0.00           C  
ATOM    190  NE2 HIS    12      48.659  35.312  58.331  1.00  0.00           N  
ATOM    191  CD2 HIS    12      48.519  34.479  59.483  1.00  0.00           C  
ATOM    192  H   HIS    12      48.246  36.124  62.703  1.00  0.00           H  
ATOM    193  HA  HIS    12      50.151  33.974  63.545  1.00  0.00           H  
ATOM    194  HB2 HIS    12      50.924  33.404  61.457  1.00  0.00           H  
ATOM    195  HB3 HIS    12      49.295  33.159  61.624  1.00  0.00           H  
ATOM    196  HD1 HIS    12      51.524  35.659  59.613  1.00  0.00           H  
ATOM    197  HE1 HIS    12      50.153  36.647  57.720  1.00  0.00           H  
ATOM    198  HD2 HIS    12      47.679  33.822  59.654  1.00  0.00           H  
ATOM    199  N   GLY    13      52.276  35.474  62.993  1.00  0.00           N  
ATOM    200  CA  GLY    13      53.388  36.347  62.753  1.00  0.00           C  
ATOM    201  C   GLY    13      53.687  36.240  61.238  1.00  0.00           C  
ATOM    202  O   GLY    13      53.179  35.384  60.515  1.00  0.00           O  
ATOM    203  H   GLY    13      52.487  34.514  62.758  1.00  0.00           H  
ATOM    204  HA2 GLY    13      53.159  37.349  63.116  1.00  0.00           H  
ATOM    205  HA3 GLY    13      54.341  36.063  63.198  1.00  0.00           H  
ATOM    206  N   TRP    14      54.552  37.135  60.733  1.00  0.00           N  
ATOM    207  CA  TRP    14      54.822  37.354  59.295  1.00  0.00           C  
ATOM    208  C   TRP    14      56.055  38.137  58.943  1.00  0.00           C  
ATOM    209  O   TRP    14      56.400  39.048  59.726  1.00  0.00           O  
ATOM    210  CB  TRP    14      53.641  38.082  58.647  1.00  0.00           C  
ATOM    211  CG  TRP    14      53.814  38.450  57.199  1.00  0.00           C  
ATOM    212  CD1 TRP    14      54.268  39.629  56.785  1.00  0.00           C  
ATOM    213  NE1 TRP    14      54.376  39.642  55.408  1.00  0.00           N  
ATOM    214  CE2 TRP    14      53.906  38.525  54.862  1.00  0.00           C  
ATOM    215  CZ2 TRP    14      53.724  38.101  53.523  1.00  0.00           C  
ATOM    216  CH2 TRP    14      53.103  36.848  53.299  1.00  0.00           C  
ATOM    217  CZ3 TRP    14      52.769  36.035  54.409  1.00  0.00           C  
ATOM    218  CE3 TRP    14      53.072  36.387  55.746  1.00  0.00           C  
ATOM    219  CD2 TRP    14      53.606  37.673  55.984  1.00  0.00           C  
ATOM    220  H   TRP    14      54.811  37.913  61.323  1.00  0.00           H  
ATOM    221  HA  TRP    14      54.820  36.374  58.818  1.00  0.00           H  
ATOM    222  HB2 TRP    14      52.678  37.581  58.746  1.00  0.00           H  
ATOM    223  HB3 TRP    14      53.607  39.005  59.226  1.00  0.00           H  
ATOM    224  HD1 TRP    14      54.530  40.474  57.404  1.00  0.00           H  
ATOM    225  HE1 TRP    14      54.612  40.502  54.935  1.00  0.00           H  
ATOM    226  HZ2 TRP    14      54.064  38.793  52.766  1.00  0.00           H  
ATOM    227  HH2 TRP    14      52.775  36.647  52.290  1.00  0.00           H  
ATOM    228  HZ3 TRP    14      52.326  35.055  54.305  1.00  0.00           H  
ATOM    229  HE3 TRP    14      53.016  35.756  56.621  1.00  0.00           H  
ATOM    230  N   LYS    15      56.750  37.788  57.865  1.00  0.00           N  
ATOM    231  CA  LYS    15      57.976  38.410  57.383  1.00  0.00           C  
ATOM    232  C   LYS    15      58.170  38.116  56.000  1.00  0.00           C  
ATOM    233  O   LYS    15      58.201  37.065  55.546  1.00  0.00           O  
ATOM    234  CB  LYS    15      59.207  38.105  58.296  1.00  0.00           C  
ATOM    235  CG  LYS    15      60.389  39.068  58.102  1.00  0.00           C  
ATOM    236  CD  LYS    15      61.643  38.571  58.847  1.00  0.00           C  
ATOM    237  CE  LYS    15      62.945  39.267  58.485  1.00  0.00           C  
ATOM    238  NZ  LYS    15      63.187  39.478  56.996  1.00  0.00           N1+
ATOM    239  H   LYS    15      56.353  37.059  57.289  1.00  0.00           H  
ATOM    240  HA  LYS    15      57.825  39.486  57.463  1.00  0.00           H  
ATOM    241  HB2 LYS    15      58.879  37.871  59.309  1.00  0.00           H  
ATOM    242  HB3 LYS    15      59.520  37.082  58.087  1.00  0.00           H  
ATOM    243  HG2 LYS    15      60.584  39.087  57.030  1.00  0.00           H  
ATOM    244  HG3 LYS    15      60.198  40.105  58.379  1.00  0.00           H  
ATOM    245  HD2 LYS    15      61.444  38.610  59.918  1.00  0.00           H  
ATOM    246  HD3 LYS    15      61.829  37.511  58.676  1.00  0.00           H  
ATOM    247  HE2 LYS    15      63.076  40.194  59.044  1.00  0.00           H  
ATOM    248  HE3 LYS    15      63.696  38.633  58.957  1.00  0.00           H  
ATOM    249  HZ1 LYS    15      62.825  38.682  56.491  1.00  0.00           H  
ATOM    250  HZ2 LYS    15      62.620  40.248  56.669  1.00  0.00           H  
ATOM    251  HZ3 LYS    15      64.155  39.628  56.749  1.00  0.00           H  
ATOM    252  N   GLU    16      58.422  39.224  55.266  1.00  0.00           N  
ATOM    253  CA  GLU    16      58.588  39.241  53.862  1.00  0.00           C  
ATOM    254  C   GLU    16      59.717  40.189  53.354  1.00  0.00           C  
ATOM    255  O   GLU    16      59.905  41.263  53.909  1.00  0.00           O  
ATOM    256  CB  GLU    16      57.240  39.427  53.104  1.00  0.00           C  
ATOM    257  CG  GLU    16      57.272  39.585  51.542  1.00  0.00           C  
ATOM    258  CD  GLU    16      57.703  38.332  50.800  1.00  0.00           C  
ATOM    259  OE1 GLU    16      56.924  37.971  49.945  1.00  0.00           O  
ATOM    260  OE2 GLU    16      58.705  37.696  51.117  1.00  0.00           O1-
ATOM    261  H   GLU    16      58.652  40.097  55.719  1.00  0.00           H  
ATOM    262  HA  GLU    16      58.800  38.213  53.569  1.00  0.00           H  
ATOM    263  HB2 GLU    16      56.477  38.677  53.316  1.00  0.00           H  
ATOM    264  HB3 GLU    16      56.872  40.411  53.395  1.00  0.00           H  
ATOM    265  HG2 GLU    16      56.275  39.759  51.138  1.00  0.00           H  
ATOM    266  HG3 GLU    16      57.918  40.414  51.251  1.00  0.00           H  
ATOM    267  N   GLY    17      60.393  39.847  52.231  1.00  0.00           N  
ATOM    268  CA  GLY    17      61.408  40.660  51.656  1.00  0.00           C  
ATOM    269  C   GLY    17      62.689  40.721  52.442  1.00  0.00           C  
ATOM    270  O   GLY    17      63.318  39.724  52.814  1.00  0.00           O  
ATOM    271  H   GLY    17      60.128  38.997  51.754  1.00  0.00           H  
ATOM    272  HA2 GLY    17      61.623  40.277  50.659  1.00  0.00           H  
ATOM    273  HA3 GLY    17      61.014  41.661  51.482  1.00  0.00           H  
ATOM    274  N   ASN    18      63.140  41.980  52.645  1.00  0.00           N  
ATOM    275  CA  ASN    18      64.291  42.358  53.540  1.00  0.00           C  
ATOM    276  C   ASN    18      63.868  42.591  54.966  1.00  0.00           C  
ATOM    277  O   ASN    18      64.534  42.065  55.825  1.00  0.00           O  
ATOM    278  CB  ASN    18      64.890  43.594  52.849  1.00  0.00           C  
ATOM    279  CG  ASN    18      65.721  43.179  51.635  1.00  0.00           C  
ATOM    280  OD1 ASN    18      66.654  42.309  51.646  1.00  0.00           O  
ATOM    281  ND2 ASN    18      65.493  43.885  50.584  1.00  0.00           N  
ATOM    282  H   ASN    18      62.520  42.714  52.335  1.00  0.00           H  
ATOM    283  HA  ASN    18      65.026  41.553  53.573  1.00  0.00           H  
ATOM    284  HB2 ASN    18      64.100  44.279  52.538  1.00  0.00           H  
ATOM    285  HB3 ASN    18      65.605  44.126  53.476  1.00  0.00           H  
ATOM    286 HD21 ASN    18      64.722  44.516  50.751  1.00  0.00           H  
ATOM    287 HD22 ASN    18      66.079  43.854  49.762  1.00  0.00           H  
ATOM    288  N   GLY    19      62.893  43.483  55.150  1.00  0.00           N  
ATOM    289  CA  GLY    19      62.434  44.097  56.353  1.00  0.00           C  
ATOM    290  C   GLY    19      62.013  43.239  57.560  1.00  0.00           C  
ATOM    291  O   GLY    19      61.964  42.031  57.473  1.00  0.00           O  
ATOM    292  H   GLY    19      62.343  43.707  54.333  1.00  0.00           H  
ATOM    293  HA2 GLY    19      63.248  44.766  56.632  1.00  0.00           H  
ATOM    294  HA3 GLY    19      61.498  44.608  56.127  1.00  0.00           H  
ATOM    295  N   PRO    20      61.680  43.824  58.693  1.00  0.00           N  
ATOM    296  CA  PRO    20      61.357  43.133  59.974  1.00  0.00           C  
ATOM    297  C   PRO    20      59.957  42.454  60.081  1.00  0.00           C  
ATOM    298  O   PRO    20      58.984  42.668  59.332  1.00  0.00           O  
ATOM    299  CD  PRO    20      61.782  45.228  58.906  1.00  0.00           C  
ATOM    300  CG  PRO    20      61.233  45.528  60.304  1.00  0.00           C  
ATOM    301  CB  PRO    20      61.554  44.265  61.008  1.00  0.00           C  
ATOM    302  HD2 PRO    20      61.183  45.741  58.154  1.00  0.00           H  
ATOM    303  HD3 PRO    20      62.826  45.496  58.739  1.00  0.00           H  
ATOM    304  HG2 PRO    20      60.157  45.700  60.256  1.00  0.00           H  
ATOM    305  HG3 PRO    20      61.797  46.340  60.762  1.00  0.00           H  
ATOM    306  HB2 PRO    20      60.902  44.184  61.877  1.00  0.00           H  
ATOM    307  HB3 PRO    20      62.602  44.362  61.290  1.00  0.00           H  
ATOM    308  HA  PRO    20      62.089  42.359  60.206  1.00  0.00           H  
ATOM    309  N   VAL    21      59.811  41.686  61.190  1.00  0.00           N  
ATOM    310  CA  VAL    21      58.566  40.936  61.545  1.00  0.00           C  
ATOM    311  C   VAL    21      57.293  41.689  61.767  1.00  0.00           C  
ATOM    312  O   VAL    21      57.422  42.836  62.151  1.00  0.00           O  
ATOM    313  CB  VAL    21      58.724  40.043  62.835  1.00  0.00           C  
ATOM    314  CG1 VAL    21      59.861  38.976  62.539  1.00  0.00           C  
ATOM    315  CG2 VAL    21      59.201  40.817  64.092  1.00  0.00           C  
ATOM    316  H   VAL    21      60.562  41.476  61.832  1.00  0.00           H  
ATOM    317  HA  VAL    21      58.415  40.291  60.679  1.00  0.00           H  
ATOM    318  HB  VAL    21      57.767  39.575  63.067  1.00  0.00           H  
ATOM    319 HG11 VAL    21      59.656  38.479  61.591  1.00  0.00           H  
ATOM    320 HG12 VAL    21      60.862  39.400  62.457  1.00  0.00           H  
ATOM    321 HG13 VAL    21      60.116  38.213  63.275  1.00  0.00           H  
ATOM    322 HG21 VAL    21      60.068  41.445  63.890  1.00  0.00           H  
ATOM    323 HG22 VAL    21      58.411  41.506  64.392  1.00  0.00           H  
ATOM    324 HG23 VAL    21      59.240  40.081  64.895  1.00  0.00           H  
ATOM    325  N   THR    22      56.095  41.118  61.726  1.00  0.00           N  
ATOM    326  CA  THR    22      54.828  41.718  62.092  1.00  0.00           C  
ATOM    327  C   THR    22      53.871  40.630  62.507  1.00  0.00           C  
ATOM    328  O   THR    22      54.191  39.426  62.374  1.00  0.00           O  
ATOM    329  CB  THR    22      54.272  42.649  60.917  1.00  0.00           C  
ATOM    330  CG2 THR    22      54.139  42.075  59.576  1.00  0.00           C  
ATOM    331  OG1 THR    22      53.059  43.369  61.327  1.00  0.00           O  
ATOM    332  H   THR    22      56.105  40.145  61.455  1.00  0.00           H  
ATOM    333  HA  THR    22      55.011  42.357  62.956  1.00  0.00           H  
ATOM    334  HB  THR    22      55.054  43.398  60.795  1.00  0.00           H  
ATOM    335 HG21 THR    22      53.565  42.712  58.904  1.00  0.00           H  
ATOM    336 HG22 THR    22      55.096  41.793  59.137  1.00  0.00           H  
ATOM    337 HG23 THR    22      53.562  41.159  59.703  1.00  0.00           H  
ATOM    338  HG1 THR    22      53.456  44.105  61.798  1.00  0.00           H  
ATOM    339  N   GLN    23      52.746  41.036  63.072  1.00  0.00           N  
ATOM    340  CA  GLN    23      51.555  40.227  63.399  1.00  0.00           C  
ATOM    341  C   GLN    23      50.459  40.496  62.345  1.00  0.00           C  
ATOM    342  O   GLN    23      50.163  41.627  62.080  1.00  0.00           O  
ATOM    343  CB  GLN    23      51.113  40.635  64.808  1.00  0.00           C  
ATOM    344  CG  GLN    23      49.985  39.851  65.395  1.00  0.00           C  
ATOM    345  CD  GLN    23      49.027  40.761  66.191  1.00  0.00           C  
ATOM    346  OE1 GLN    23      48.250  41.545  65.630  1.00  0.00           O  
ATOM    347  NE2 GLN    23      49.138  40.896  67.429  1.00  0.00           N  
ATOM    348  H   GLN    23      52.676  42.017  63.303  1.00  0.00           H  
ATOM    349  HA  GLN    23      51.848  39.177  63.430  1.00  0.00           H  
ATOM    350  HB2 GLN    23      51.922  40.505  65.528  1.00  0.00           H  
ATOM    351  HB3 GLN    23      50.839  41.689  64.760  1.00  0.00           H  
ATOM    352  HG2 GLN    23      49.502  39.335  64.566  1.00  0.00           H  
ATOM    353  HG3 GLN    23      50.327  39.059  66.061  1.00  0.00           H  
ATOM    354 HE21 GLN    23      49.706  40.237  67.944  1.00  0.00           H  
ATOM    355 HE22 GLN    23      48.605  41.541  67.994  1.00  0.00           H  
ATOM    356  N   TRP    24      49.777  39.493  61.795  1.00  0.00           N  
ATOM    357  CA  TRP    24      48.663  39.556  60.867  1.00  0.00           C  
ATOM    358  C   TRP    24      47.390  38.871  61.327  1.00  0.00           C  
ATOM    359  O   TRP    24      47.409  37.896  62.044  1.00  0.00           O  
ATOM    360  CB  TRP    24      49.155  38.988  59.543  1.00  0.00           C  
ATOM    361  CG  TRP    24      49.941  39.875  58.590  1.00  0.00           C  
ATOM    362  CD1 TRP    24      50.720  40.944  58.938  1.00  0.00           C  
ATOM    363  NE1 TRP    24      51.295  41.476  57.769  1.00  0.00           N  
ATOM    364  CE2 TRP    24      50.987  40.759  56.664  1.00  0.00           C  
ATOM    365  CZ2 TRP    24      51.283  40.992  55.336  1.00  0.00           C  
ATOM    366  CH2 TRP    24      50.810  40.113  54.314  1.00  0.00           C  
ATOM    367  CZ3 TRP    24      49.906  39.117  54.688  1.00  0.00           C  
ATOM    368  CE3 TRP    24      49.636  38.862  56.069  1.00  0.00           C  
ATOM    369  CD2 TRP    24      50.122  39.686  57.096  1.00  0.00           C  
ATOM    370  H   TRP    24      50.059  38.540  61.971  1.00  0.00           H  
ATOM    371  HA  TRP    24      48.415  40.591  60.632  1.00  0.00           H  
ATOM    372  HB2 TRP    24      49.794  38.123  59.721  1.00  0.00           H  
ATOM    373  HB3 TRP    24      48.323  38.594  58.958  1.00  0.00           H  
ATOM    374  HD1 TRP    24      50.853  41.321  59.941  1.00  0.00           H  
ATOM    375  HE1 TRP    24      51.835  42.325  57.855  1.00  0.00           H  
ATOM    376  HZ2 TRP    24      51.980  41.780  55.089  1.00  0.00           H  
ATOM    377  HH2 TRP    24      51.081  40.227  53.273  1.00  0.00           H  
ATOM    378  HZ3 TRP    24      49.484  38.445  53.955  1.00  0.00           H  
ATOM    379  HE3 TRP    24      49.053  37.976  56.274  1.00  0.00           H  
ATOM    380  N   LYS    25      46.271  39.396  60.894  1.00  0.00           N  
ATOM    381  CA  LYS    25      44.896  38.916  61.272  1.00  0.00           C  
ATOM    382  C   LYS    25      44.028  38.946  60.015  1.00  0.00           C  
ATOM    383  O   LYS    25      44.164  39.823  59.211  1.00  0.00           O  
ATOM    384  CB  LYS    25      44.290  39.843  62.281  1.00  0.00           C  
ATOM    385  CG  LYS    25      44.698  39.532  63.752  1.00  0.00           C  
ATOM    386  CD  LYS    25      43.903  40.327  64.732  1.00  0.00           C  
ATOM    387  CE  LYS    25      44.465  40.338  66.166  1.00  0.00           C  
ATOM    388  NZ  LYS    25      43.684  41.279  66.979  1.00  0.00           N1+
ATOM    389  H   LYS    25      46.330  40.091  60.164  1.00  0.00           H  
ATOM    390  HA  LYS    25      44.847  37.891  61.641  1.00  0.00           H  
ATOM    391  HB2 LYS    25      44.467  40.899  62.076  1.00  0.00           H  
ATOM    392  HB3 LYS    25      43.201  39.815  62.253  1.00  0.00           H  
ATOM    393  HG2 LYS    25      44.525  38.470  63.930  1.00  0.00           H  
ATOM    394  HG3 LYS    25      45.744  39.786  63.923  1.00  0.00           H  
ATOM    395  HD2 LYS    25      43.950  41.367  64.410  1.00  0.00           H  
ATOM    396  HD3 LYS    25      42.865  39.995  64.724  1.00  0.00           H  
ATOM    397  HE2 LYS    25      44.526  39.376  66.673  1.00  0.00           H  
ATOM    398  HE3 LYS    25      45.525  40.581  66.100  1.00  0.00           H  
ATOM    399  HZ1 LYS    25      43.808  42.241  66.698  1.00  0.00           H  
ATOM    400  HZ2 LYS    25      42.689  41.107  66.987  1.00  0.00           H  
ATOM    401  HZ3 LYS    25      43.935  41.066  67.934  1.00  0.00           H  
ATOM    402  N   GLY    26      43.114  37.979  59.858  1.00  0.00           N  
ATOM    403  CA  GLY    26      42.216  37.830  58.726  1.00  0.00           C  
ATOM    404  C   GLY    26      41.162  36.764  58.893  1.00  0.00           C  
ATOM    405  O   GLY    26      41.065  36.144  60.006  1.00  0.00           O  
ATOM    406  H   GLY    26      42.970  37.201  60.486  1.00  0.00           H  
ATOM    407  HA2 GLY    26      41.801  38.804  58.466  1.00  0.00           H  
ATOM    408  HA3 GLY    26      42.765  37.499  57.845  1.00  0.00           H  
ATOM    409  N   THR    27      40.357  36.500  57.878  1.00  0.00           N  
ATOM    410  CA  THR    27      39.445  35.413  57.751  1.00  0.00           C  
ATOM    411  C   THR    27      39.814  34.598  56.563  1.00  0.00           C  
ATOM    412  O   THR    27      40.084  35.124  55.473  1.00  0.00           O  
ATOM    413  CB  THR    27      38.063  35.871  57.521  1.00  0.00           C  
ATOM    414  CG2 THR    27      37.002  34.801  57.358  1.00  0.00           C  
ATOM    415  OG1 THR    27      37.642  36.733  58.510  1.00  0.00           O  
ATOM    416  H   THR    27      40.514  36.888  56.958  1.00  0.00           H  
ATOM    417  HA  THR    27      39.542  34.727  58.593  1.00  0.00           H  
ATOM    418  HB  THR    27      38.040  36.393  56.564  1.00  0.00           H  
ATOM    419 HG21 THR    27      36.037  35.297  57.252  1.00  0.00           H  
ATOM    420 HG22 THR    27      37.305  34.298  56.439  1.00  0.00           H  
ATOM    421 HG23 THR    27      37.032  34.181  58.253  1.00  0.00           H  
ATOM    422  HG1 THR    27      38.019  37.580  58.263  1.00  0.00           H  
ATOM    423  N   VAL    28      39.764  33.291  56.646  1.00  0.00           N  
ATOM    424  CA  VAL    28      40.133  32.436  55.547  1.00  0.00           C  
ATOM    425  C   VAL    28      38.864  32.069  54.719  1.00  0.00           C  
ATOM    426  O   VAL    28      37.978  31.377  55.150  1.00  0.00           O  
ATOM    427  CB  VAL    28      40.797  31.132  55.933  1.00  0.00           C  
ATOM    428  CG1 VAL    28      41.227  30.097  54.837  1.00  0.00           C  
ATOM    429  CG2 VAL    28      41.941  31.326  56.894  1.00  0.00           C  
ATOM    430  H   VAL    28      39.362  32.855  57.463  1.00  0.00           H  
ATOM    431  HA  VAL    28      40.793  33.031  54.916  1.00  0.00           H  
ATOM    432  HB  VAL    28      40.105  30.594  56.581  1.00  0.00           H  
ATOM    433 HG11 VAL    28      42.146  29.623  55.182  1.00  0.00           H  
ATOM    434 HG12 VAL    28      40.421  29.449  54.492  1.00  0.00           H  
ATOM    435 HG13 VAL    28      41.484  30.607  53.909  1.00  0.00           H  
ATOM    436 HG21 VAL    28      42.206  30.379  57.366  1.00  0.00           H  
ATOM    437 HG22 VAL    28      42.810  31.655  56.325  1.00  0.00           H  
ATOM    438 HG23 VAL    28      41.735  31.941  57.770  1.00  0.00           H  
ATOM    439  N   LEU    29      38.812  32.662  53.508  1.00  0.00           N  
ATOM    440  CA  LEU    29      37.600  32.773  52.646  1.00  0.00           C  
ATOM    441  C   LEU    29      37.281  31.416  51.967  1.00  0.00           C  
ATOM    442  O   LEU    29      36.148  30.922  51.921  1.00  0.00           O  
ATOM    443  CB  LEU    29      37.752  33.924  51.590  1.00  0.00           C  
ATOM    444  CG  LEU    29      37.711  35.379  52.127  1.00  0.00           C  
ATOM    445  CD1 LEU    29      38.170  36.350  51.040  1.00  0.00           C  
ATOM    446  CD2 LEU    29      36.321  35.870  52.427  1.00  0.00           C  
ATOM    447  H   LEU    29      39.663  33.088  53.170  1.00  0.00           H  
ATOM    448  HA  LEU    29      36.758  33.013  53.296  1.00  0.00           H  
ATOM    449  HB2 LEU    29      38.713  33.789  51.094  1.00  0.00           H  
ATOM    450  HB3 LEU    29      36.938  33.877  50.866  1.00  0.00           H  
ATOM    451  HG  LEU    29      38.357  35.505  52.996  1.00  0.00           H  
ATOM    452 HD11 LEU    29      37.574  36.253  50.133  1.00  0.00           H  
ATOM    453 HD12 LEU    29      38.105  37.388  51.365  1.00  0.00           H  
ATOM    454 HD13 LEU    29      39.243  36.228  50.890  1.00  0.00           H  
ATOM    455 HD21 LEU    29      36.239  36.902  52.769  1.00  0.00           H  
ATOM    456 HD22 LEU    29      35.632  35.734  51.594  1.00  0.00           H  
ATOM    457 HD23 LEU    29      35.911  35.199  53.182  1.00  0.00           H  
ATOM    458  N   ASP    30      38.311  30.858  51.351  1.00  0.00           N  
ATOM    459  CA  ASP    30      38.101  29.779  50.349  1.00  0.00           C  
ATOM    460  C   ASP    30      39.348  29.018  50.060  1.00  0.00           C  
ATOM    461  O   ASP    30      40.493  29.418  50.329  1.00  0.00           O  
ATOM    462  CB  ASP    30      37.556  30.437  49.055  1.00  0.00           C  
ATOM    463  CG  ASP    30      36.646  29.536  48.269  1.00  0.00           C  
ATOM    464  OD1 ASP    30      36.051  30.046  47.282  1.00  0.00           O  
ATOM    465  OD2 ASP    30      36.572  28.329  48.580  1.00  0.00           O1-
ATOM    466  H   ASP    30      39.269  31.146  51.490  1.00  0.00           H  
ATOM    467  HA  ASP    30      37.375  29.139  50.850  1.00  0.00           H  
ATOM    468  HB2 ASP    30      37.159  31.431  49.263  1.00  0.00           H  
ATOM    469  HB3 ASP    30      38.410  30.690  48.427  1.00  0.00           H  
ATOM    470  N   GLN    31      39.187  27.889  49.369  1.00  0.00           N  
ATOM    471  CA  GLN    31      40.264  27.013  48.916  1.00  0.00           C  
ATOM    472  C   GLN    31      40.113  26.672  47.475  1.00  0.00           C  
ATOM    473  O   GLN    31      39.030  26.548  46.901  1.00  0.00           O  
ATOM    474  CB  GLN    31      40.231  25.794  49.808  1.00  0.00           C  
ATOM    475  CG  GLN    31      41.234  24.633  49.544  1.00  0.00           C  
ATOM    476  CD  GLN    31      40.723  23.401  50.193  1.00  0.00           C  
ATOM    477  OE1 GLN    31      39.594  22.987  49.957  1.00  0.00           O  
ATOM    478  NE2 GLN    31      41.600  22.620  50.814  1.00  0.00           N  
ATOM    479  H   GLN    31      38.248  27.714  49.040  1.00  0.00           H  
ATOM    480  HA  GLN    31      41.269  27.422  49.018  1.00  0.00           H  
ATOM    481  HB2 GLN    31      40.279  26.148  50.838  1.00  0.00           H  
ATOM    482  HB3 GLN    31      39.227  25.433  49.586  1.00  0.00           H  
ATOM    483  HG2 GLN    31      41.348  24.460  48.474  1.00  0.00           H  
ATOM    484  HG3 GLN    31      42.214  24.901  49.939  1.00  0.00           H  
ATOM    485 HE21 GLN    31      42.592  22.769  50.700  1.00  0.00           H  
ATOM    486 HE22 GLN    31      41.302  21.720  51.162  1.00  0.00           H  
ATOM    487  N   VAL    32      41.231  26.620  46.748  1.00  0.00           N  
ATOM    488  CA  VAL    32      41.403  26.498  45.299  1.00  0.00           C  
ATOM    489  C   VAL    32      41.167  25.083  44.837  1.00  0.00           C  
ATOM    490  O   VAL    32      41.909  24.126  45.206  1.00  0.00           O  
ATOM    491  CB  VAL    32      42.719  27.114  44.829  1.00  0.00           C  
ATOM    492  CG1 VAL    32      43.190  26.735  43.477  1.00  0.00           C  
ATOM    493  CG2 VAL    32      42.621  28.606  45.065  1.00  0.00           C  
ATOM    494  H   VAL    32      42.115  26.685  47.233  1.00  0.00           H  
ATOM    495  HA  VAL    32      40.668  27.155  44.832  1.00  0.00           H  
ATOM    496  HB  VAL    32      43.452  26.683  45.510  1.00  0.00           H  
ATOM    497 HG11 VAL    32      42.414  27.109  42.810  1.00  0.00           H  
ATOM    498 HG12 VAL    32      44.132  27.184  43.163  1.00  0.00           H  
ATOM    499 HG13 VAL    32      43.295  25.650  43.481  1.00  0.00           H  
ATOM    500 HG21 VAL    32      42.704  28.729  46.145  1.00  0.00           H  
ATOM    501 HG22 VAL    32      43.511  29.123  44.703  1.00  0.00           H  
ATOM    502 HG23 VAL    32      41.755  29.088  44.612  1.00  0.00           H  
ATOM    503  N   PRO    33      40.244  24.930  43.907  1.00  0.00           N  
ATOM    504  CA  PRO    33      39.941  23.581  43.444  1.00  0.00           C  
ATOM    505  C   PRO    33      41.072  22.818  42.787  1.00  0.00           C  
ATOM    506  O   PRO    33      41.212  21.616  42.894  1.00  0.00           O  
ATOM    507  CD  PRO    33      39.288  25.898  43.333  1.00  0.00           C  
ATOM    508  CG  PRO    33      38.730  25.162  42.105  1.00  0.00           C  
ATOM    509  CB  PRO    33      38.723  23.697  42.524  1.00  0.00           C  
ATOM    510  HD2 PRO    33      39.716  26.838  42.985  1.00  0.00           H  
ATOM    511  HD3 PRO    33      38.391  26.126  43.908  1.00  0.00           H  
ATOM    512  HG2 PRO    33      39.253  25.380  41.174  1.00  0.00           H  
ATOM    513  HG3 PRO    33      37.674  25.433  42.075  1.00  0.00           H  
ATOM    514  HB2 PRO    33      38.930  23.125  41.620  1.00  0.00           H  
ATOM    515  HB3 PRO    33      37.841  23.402  43.093  1.00  0.00           H  
ATOM    516  HA  PRO    33      39.746  22.973  44.328  1.00  0.00           H  
ATOM    517  N   VAL    34      41.946  23.537  42.044  1.00  0.00           N  
ATOM    518  CA  VAL    34      43.055  22.822  41.269  1.00  0.00           C  
ATOM    519  C   VAL    34      44.357  22.403  42.068  1.00  0.00           C  
ATOM    520  O   VAL    34      45.340  21.899  41.460  1.00  0.00           O  
ATOM    521  CB  VAL    34      43.422  23.602  39.962  1.00  0.00           C  
ATOM    522  CG1 VAL    34      42.172  24.334  39.447  1.00  0.00           C  
ATOM    523  CG2 VAL    34      44.424  24.687  40.298  1.00  0.00           C  
ATOM    524  H   VAL    34      42.025  24.543  42.044  1.00  0.00           H  
ATOM    525  HA  VAL    34      42.614  21.868  40.981  1.00  0.00           H  
ATOM    526  HB  VAL    34      43.863  22.921  39.234  1.00  0.00           H  
ATOM    527 HG11 VAL    34      41.740  25.131  40.053  1.00  0.00           H  
ATOM    528 HG12 VAL    34      42.292  24.834  38.487  1.00  0.00           H  
ATOM    529 HG13 VAL    34      41.414  23.573  39.262  1.00  0.00           H  
ATOM    530 HG21 VAL    34      45.390  24.285  40.603  1.00  0.00           H  
ATOM    531 HG22 VAL    34      44.746  25.206  39.395  1.00  0.00           H  
ATOM    532 HG23 VAL    34      44.045  25.343  41.082  1.00  0.00           H  
ATOM    533  N   ASN    35      44.334  22.802  43.363  1.00  0.00           N  
ATOM    534  CA  ASN    35      45.549  22.779  44.204  1.00  0.00           C  
ATOM    535  C   ASN    35      45.052  22.815  45.662  1.00  0.00           C  
ATOM    536  O   ASN    35      44.848  23.991  46.084  1.00  0.00           O  
ATOM    537  CB  ASN    35      46.441  23.948  43.767  1.00  0.00           C  
ATOM    538  CG  ASN    35      47.697  24.212  44.692  1.00  0.00           C  
ATOM    539  OD1 ASN    35      47.962  23.722  45.775  1.00  0.00           O  
ATOM    540  ND2 ASN    35      48.558  25.049  44.149  1.00  0.00           N  
ATOM    541  H   ASN    35      43.592  23.420  43.660  1.00  0.00           H  
ATOM    542  HA  ASN    35      46.038  21.849  43.912  1.00  0.00           H  
ATOM    543  HB2 ASN    35      46.885  23.662  42.814  1.00  0.00           H  
ATOM    544  HB3 ASN    35      45.825  24.846  43.713  1.00  0.00           H  
ATOM    545 HD21 ASN    35      48.268  25.429  43.259  1.00  0.00           H  
ATOM    546 HD22 ASN    35      49.357  25.451  44.619  1.00  0.00           H  
ATOM    547  N   PRO    36      44.814  21.690  46.322  1.00  0.00           N  
ATOM    548  CA  PRO    36      44.055  21.711  47.533  1.00  0.00           C  
ATOM    549  C   PRO    36      44.787  22.489  48.709  1.00  0.00           C  
ATOM    550  O   PRO    36      44.188  22.822  49.758  1.00  0.00           O  
ATOM    551  CD  PRO    36      44.988  20.353  45.771  1.00  0.00           C  
ATOM    552  CG  PRO    36      44.007  19.503  46.557  1.00  0.00           C  
ATOM    553  CB  PRO    36      43.888  20.219  47.944  1.00  0.00           C  
ATOM    554  HD2 PRO    36      46.020  20.080  45.991  1.00  0.00           H  
ATOM    555  HD3 PRO    36      44.751  20.265  44.710  1.00  0.00           H  
ATOM    556  HG2 PRO    36      44.311  18.480  46.779  1.00  0.00           H  
ATOM    557  HG3 PRO    36      43.015  19.578  46.114  1.00  0.00           H  
ATOM    558  HB2 PRO    36      44.629  19.842  48.647  1.00  0.00           H  
ATOM    559  HB3 PRO    36      42.863  20.013  48.254  1.00  0.00           H  
ATOM    560  HA  PRO    36      43.050  22.132  47.519  1.00  0.00           H  
ATOM    561  N   SER    37      46.094  22.669  48.555  1.00  0.00           N  
ATOM    562  CA  SER    37      47.049  23.321  49.500  1.00  0.00           C  
ATOM    563  C   SER    37      46.947  24.853  49.456  1.00  0.00           C  
ATOM    564  O   SER    37      47.344  25.476  50.431  1.00  0.00           O  
ATOM    565  CB  SER    37      48.514  22.962  49.179  1.00  0.00           C  
ATOM    566  OG  SER    37      48.694  21.598  49.079  1.00  0.00           O  
ATOM    567  H   SER    37      46.500  22.307  47.704  1.00  0.00           H  
ATOM    568  HA  SER    37      46.915  22.959  50.519  1.00  0.00           H  
ATOM    569  HB2 SER    37      48.761  23.408  48.215  1.00  0.00           H  
ATOM    570  HB3 SER    37      49.173  23.327  49.967  1.00  0.00           H  
ATOM    571  HG  SER    37      48.750  21.395  48.143  1.00  0.00           H  
ATOM    572  N   LEU    38      46.448  25.385  48.338  1.00  0.00           N  
ATOM    573  CA  LEU    38      46.356  26.867  48.146  1.00  0.00           C  
ATOM    574  C   LEU    38      45.033  27.459  48.715  1.00  0.00           C  
ATOM    575  O   LEU    38      43.952  26.899  48.374  1.00  0.00           O  
ATOM    576  CB  LEU    38      46.593  27.264  46.652  1.00  0.00           C  
ATOM    577  CG  LEU    38      46.375  28.779  46.320  1.00  0.00           C  
ATOM    578  CD1 LEU    38      47.293  29.796  47.037  1.00  0.00           C  
ATOM    579  CD2 LEU    38      46.522  28.901  44.794  1.00  0.00           C  
ATOM    580  H   LEU    38      46.094  24.667  47.722  1.00  0.00           H  
ATOM    581  HA  LEU    38      47.131  27.304  48.777  1.00  0.00           H  
ATOM    582  HB2 LEU    38      47.621  26.930  46.507  1.00  0.00           H  
ATOM    583  HB3 LEU    38      45.905  26.676  46.045  1.00  0.00           H  
ATOM    584  HG  LEU    38      45.353  28.963  46.652  1.00  0.00           H  
ATOM    585 HD11 LEU    38      46.919  30.122  48.008  1.00  0.00           H  
ATOM    586 HD12 LEU    38      48.297  29.404  47.196  1.00  0.00           H  
ATOM    587 HD13 LEU    38      47.401  30.694  46.428  1.00  0.00           H  
ATOM    588 HD21 LEU    38      45.686  28.359  44.350  1.00  0.00           H  
ATOM    589 HD22 LEU    38      46.429  29.919  44.415  1.00  0.00           H  
ATOM    590 HD23 LEU    38      47.523  28.509  44.613  1.00  0.00           H  
ATOM    591  N   TYR    39      45.129  28.530  49.548  1.00  0.00           N  
ATOM    592  CA  TYR    39      44.045  29.136  50.248  1.00  0.00           C  
ATOM    593  C   TYR    39      44.017  30.655  50.154  1.00  0.00           C  
ATOM    594  O   TYR    39      45.033  31.351  50.247  1.00  0.00           O  
ATOM    595  CB  TYR    39      44.168  28.785  51.739  1.00  0.00           C  
ATOM    596  CG  TYR    39      43.948  27.302  52.130  1.00  0.00           C  
ATOM    597  CD1 TYR    39      45.009  26.450  52.241  1.00  0.00           C  
ATOM    598  CE1 TYR    39      44.902  25.162  52.818  1.00  0.00           C  
ATOM    599  CZ  TYR    39      43.597  24.734  53.173  1.00  0.00           C  
ATOM    600  OH  TYR    39      43.339  23.376  53.309  1.00  0.00           O  
ATOM    601  CE2 TYR    39      42.484  25.602  52.986  1.00  0.00           C  
ATOM    602  CD2 TYR    39      42.663  26.889  52.450  1.00  0.00           C  
ATOM    603  H   TYR    39      46.065  28.819  49.794  1.00  0.00           H  
ATOM    604  HA  TYR    39      43.099  28.827  49.802  1.00  0.00           H  
ATOM    605  HB2 TYR    39      45.202  28.998  52.010  1.00  0.00           H  
ATOM    606  HB3 TYR    39      43.454  29.380  52.309  1.00  0.00           H  
ATOM    607  HD1 TYR    39      45.986  26.787  51.928  1.00  0.00           H  
ATOM    608  HE1 TYR    39      45.742  24.484  52.799  1.00  0.00           H  
ATOM    609  HH  TYR    39      42.442  23.141  53.557  1.00  0.00           H  
ATOM    610  HE2 TYR    39      41.458  25.281  53.092  1.00  0.00           H  
ATOM    611  HD2 TYR    39      41.853  27.602  52.484  1.00  0.00           H  
ATOM    612  N   LEU    40      42.773  31.125  49.986  1.00  0.00           N  
ATOM    613  CA  LEU    40      42.420  32.551  49.886  1.00  0.00           C  
ATOM    614  C   LEU    40      42.083  33.245  51.177  1.00  0.00           C  
ATOM    615  O   LEU    40      41.366  32.588  51.993  1.00  0.00           O  
ATOM    616  CB  LEU    40      41.241  32.819  48.970  1.00  0.00           C  
ATOM    617  CG  LEU    40      41.432  32.707  47.385  1.00  0.00           C  
ATOM    618  CD1 LEU    40      41.603  31.293  46.971  1.00  0.00           C  
ATOM    619  CD2 LEU    40      40.154  33.245  46.683  1.00  0.00           C  
ATOM    620  H   LEU    40      41.976  30.507  50.048  1.00  0.00           H  
ATOM    621  HA  LEU    40      43.276  33.000  49.381  1.00  0.00           H  
ATOM    622  HB2 LEU    40      40.376  32.225  49.263  1.00  0.00           H  
ATOM    623  HB3 LEU    40      41.042  33.881  49.119  1.00  0.00           H  
ATOM    624  HG  LEU    40      42.276  33.285  47.008  1.00  0.00           H  
ATOM    625 HD11 LEU    40      40.813  30.677  47.402  1.00  0.00           H  
ATOM    626 HD12 LEU    40      41.666  31.166  45.890  1.00  0.00           H  
ATOM    627 HD13 LEU    40      42.514  30.878  47.401  1.00  0.00           H  
ATOM    628 HD21 LEU    40      39.956  34.272  46.989  1.00  0.00           H  
ATOM    629 HD22 LEU    40      40.304  33.307  45.605  1.00  0.00           H  
ATOM    630 HD23 LEU    40      39.258  32.715  47.006  1.00  0.00           H  
ATOM    631  N   ILE    41      42.558  34.473  51.380  1.00  0.00           N  
ATOM    632  CA  ILE    41      42.407  35.214  52.620  1.00  0.00           C  
ATOM    633  C   ILE    41      42.091  36.703  52.347  1.00  0.00           C  
ATOM    634  O   ILE    41      42.602  37.356  51.409  1.00  0.00           O  
ATOM    635  CB  ILE    41      43.712  35.127  53.444  1.00  0.00           C  
ATOM    636  CG2 ILE    41      43.424  35.761  54.802  1.00  0.00           C  
ATOM    637  CG1 ILE    41      44.313  33.722  53.619  1.00  0.00           C  
ATOM    638  CD1 ILE    41      45.618  33.558  52.725  1.00  0.00           C  
ATOM    639  H   ILE    41      43.215  34.874  50.727  1.00  0.00           H  
ATOM    640  HA  ILE    41      41.594  34.843  53.244  1.00  0.00           H  
ATOM    641  HB  ILE    41      44.537  35.709  53.035  1.00  0.00           H  
ATOM    642 HG21 ILE    41      43.499  36.848  54.757  1.00  0.00           H  
ATOM    643 HG22 ILE    41      42.522  35.429  55.315  1.00  0.00           H  
ATOM    644 HG23 ILE    41      44.219  35.527  55.510  1.00  0.00           H  
ATOM    645 HG12 ILE    41      44.656  33.542  54.638  1.00  0.00           H  
ATOM    646 HG13 ILE    41      43.719  32.848  53.355  1.00  0.00           H  
ATOM    647 HD11 ILE    41      46.241  34.446  52.830  1.00  0.00           H  
ATOM    648 HD12 ILE    41      46.053  32.581  52.936  1.00  0.00           H  
ATOM    649 HD13 ILE    41      45.352  33.485  51.671  1.00  0.00           H  
ATOM    650  N   LYS    42      41.214  37.215  53.207  1.00  0.00           N  
ATOM    651  CA  LYS    42      41.125  38.628  53.523  1.00  0.00           C  
ATOM    652  C   LYS    42      41.681  38.919  54.950  1.00  0.00           C  
ATOM    653  O   LYS    42      41.347  38.257  55.921  1.00  0.00           O  
ATOM    654  CB  LYS    42      39.598  39.111  53.583  1.00  0.00           C  
ATOM    655  CG  LYS    42      39.296  40.588  53.915  1.00  0.00           C  
ATOM    656  CD  LYS    42      39.994  41.512  52.908  1.00  0.00           C  
ATOM    657  CE  LYS    42      39.322  42.873  52.934  1.00  0.00           C  
ATOM    658  NZ  LYS    42      39.671  43.598  54.185  1.00  0.00           N1+
ATOM    659  H   LYS    42      40.764  36.548  53.818  1.00  0.00           H  
ATOM    660  HA  LYS    42      41.699  39.205  52.797  1.00  0.00           H  
ATOM    661  HB2 LYS    42      39.135  38.884  52.622  1.00  0.00           H  
ATOM    662  HB3 LYS    42      39.048  38.486  54.285  1.00  0.00           H  
ATOM    663  HG2 LYS    42      38.219  40.753  53.877  1.00  0.00           H  
ATOM    664  HG3 LYS    42      39.724  40.789  54.897  1.00  0.00           H  
ATOM    665  HD2 LYS    42      41.030  41.733  53.162  1.00  0.00           H  
ATOM    666  HD3 LYS    42      39.876  41.077  51.916  1.00  0.00           H  
ATOM    667  HE2 LYS    42      39.520  43.488  52.056  1.00  0.00           H  
ATOM    668  HE3 LYS    42      38.254  42.727  53.093  1.00  0.00           H  
ATOM    669  HZ1 LYS    42      39.195  44.480  54.064  1.00  0.00           H  
ATOM    670  HZ2 LYS    42      39.295  43.123  54.994  1.00  0.00           H  
ATOM    671  HZ3 LYS    42      40.666  43.764  54.224  1.00  0.00           H  
ATOM    672  N   TYR    43      42.705  39.754  54.974  1.00  0.00           N  
ATOM    673  CA  TYR    43      43.359  40.362  56.144  1.00  0.00           C  
ATOM    674  C   TYR    43      42.726  41.658  56.600  1.00  0.00           C  
ATOM    675  O   TYR    43      42.306  42.485  55.803  1.00  0.00           O  
ATOM    676  CB  TYR    43      44.771  40.645  55.758  1.00  0.00           C  
ATOM    677  CG  TYR    43      45.637  39.336  55.669  1.00  0.00           C  
ATOM    678  CD1 TYR    43      45.818  38.723  54.372  1.00  0.00           C  
ATOM    679  CE1 TYR    43      46.401  37.396  54.377  1.00  0.00           C  
ATOM    680  CZ  TYR    43      46.688  36.721  55.592  1.00  0.00           C  
ATOM    681  OH  TYR    43      47.466  35.646  55.607  1.00  0.00           O  
ATOM    682  CE2 TYR    43      46.387  37.292  56.873  1.00  0.00           C  
ATOM    683  CD2 TYR    43      45.826  38.598  56.856  1.00  0.00           C  
ATOM    684  H   TYR    43      43.124  40.053  54.106  1.00  0.00           H  
ATOM    685  HA  TYR    43      43.392  39.580  56.903  1.00  0.00           H  
ATOM    686  HB2 TYR    43      44.780  41.109  54.772  1.00  0.00           H  
ATOM    687  HB3 TYR    43      45.318  41.373  56.358  1.00  0.00           H  
ATOM    688  HD1 TYR    43      45.517  39.245  53.476  1.00  0.00           H  
ATOM    689  HE1 TYR    43      46.502  36.862  53.443  1.00  0.00           H  
ATOM    690  HH  TYR    43      47.679  35.269  56.464  1.00  0.00           H  
ATOM    691  HE2 TYR    43      46.667  36.785  57.784  1.00  0.00           H  
ATOM    692  HD2 TYR    43      45.700  39.014  57.844  1.00  0.00           H  
ATOM    693  N   ASP    44      42.740  41.893  57.879  1.00  0.00           N  
ATOM    694  CA  ASP    44      42.049  43.069  58.587  1.00  0.00           C  
ATOM    695  C   ASP    44      42.746  44.422  58.385  1.00  0.00           C  
ATOM    696  O   ASP    44      42.193  45.519  58.468  1.00  0.00           O  
ATOM    697  CB  ASP    44      41.850  42.857  60.107  1.00  0.00           C  
ATOM    698  CG  ASP    44      41.018  41.571  60.457  1.00  0.00           C  
ATOM    699  OD1 ASP    44      40.381  40.958  59.676  1.00  0.00           O  
ATOM    700  OD2 ASP    44      40.960  41.359  61.646  1.00  0.00           O1-
ATOM    701  H   ASP    44      43.052  41.109  58.433  1.00  0.00           H  
ATOM    702  HA  ASP    44      41.024  43.147  58.226  1.00  0.00           H  
ATOM    703  HB2 ASP    44      42.868  42.659  60.444  1.00  0.00           H  
ATOM    704  HB3 ASP    44      41.514  43.779  60.581  1.00  0.00           H  
ATOM    705  N   GLY    45      43.942  44.338  57.807  1.00  0.00           N  
ATOM    706  CA  GLY    45      44.744  45.475  57.360  1.00  0.00           C  
ATOM    707  C   GLY    45      44.890  45.670  55.858  1.00  0.00           C  
ATOM    708  O   GLY    45      45.545  46.613  55.317  1.00  0.00           O  
ATOM    709  H   GLY    45      44.179  43.466  57.356  1.00  0.00           H  
ATOM    710  HA2 GLY    45      44.427  46.461  57.700  1.00  0.00           H  
ATOM    711  HA3 GLY    45      45.732  45.395  57.812  1.00  0.00           H  
ATOM    712  N   PHE    46      44.176  44.874  55.060  1.00  0.00           N  
ATOM    713  CA  PHE    46      44.382  44.829  53.605  1.00  0.00           C  
ATOM    714  C   PHE    46      43.015  44.671  52.913  1.00  0.00           C  
ATOM    715  O   PHE    46      42.319  43.671  53.108  1.00  0.00           O  
ATOM    716  CB  PHE    46      45.429  43.806  53.109  1.00  0.00           C  
ATOM    717  CG  PHE    46      46.721  44.049  53.778  1.00  0.00           C  
ATOM    718  CD1 PHE    46      47.220  43.041  54.592  1.00  0.00           C  
ATOM    719  CE1 PHE    46      48.530  43.073  55.034  1.00  0.00           C  
ATOM    720  CZ  PHE    46      49.374  44.103  54.644  1.00  0.00           C  
ATOM    721  CE2 PHE    46      48.880  45.200  53.911  1.00  0.00           C  
ATOM    722  CD2 PHE    46      47.550  45.139  53.432  1.00  0.00           C  
ATOM    723  H   PHE    46      43.530  44.271  55.550  1.00  0.00           H  
ATOM    724  HA  PHE    46      44.704  45.829  53.317  1.00  0.00           H  
ATOM    725  HB2 PHE    46      44.940  42.877  53.402  1.00  0.00           H  
ATOM    726  HB3 PHE    46      45.530  43.900  52.028  1.00  0.00           H  
ATOM    727  HD1 PHE    46      46.643  42.174  54.878  1.00  0.00           H  
ATOM    728  HE1 PHE    46      48.860  42.288  55.699  1.00  0.00           H  
ATOM    729  HZ  PHE    46      50.436  44.001  54.817  1.00  0.00           H  
ATOM    730  HE2 PHE    46      49.478  46.055  53.633  1.00  0.00           H  
ATOM    731  HD2 PHE    46      47.126  45.914  52.811  1.00  0.00           H  
ATOM    732  N   ASP    47      42.614  45.549  52.070  1.00  0.00           N  
ATOM    733  CA  ASP    47      41.341  45.532  51.340  1.00  0.00           C  
ATOM    734  C   ASP    47      41.460  44.554  50.120  1.00  0.00           C  
ATOM    735  O   ASP    47      40.438  44.212  49.493  1.00  0.00           O  
ATOM    736  CB  ASP    47      40.852  46.865  50.850  1.00  0.00           C  
ATOM    737  CG  ASP    47      40.847  47.923  51.945  1.00  0.00           C  
ATOM    738  OD1 ASP    47      41.596  48.934  51.743  1.00  0.00           O  
ATOM    739  OD2 ASP    47      40.237  47.699  53.002  1.00  0.00           O1-
ATOM    740  H   ASP    47      43.245  46.315  51.882  1.00  0.00           H  
ATOM    741  HA  ASP    47      40.699  45.096  52.105  1.00  0.00           H  
ATOM    742  HB2 ASP    47      41.545  47.136  50.054  1.00  0.00           H  
ATOM    743  HB3 ASP    47      39.836  46.918  50.458  1.00  0.00           H  
ATOM    744  N   CYS    48      42.651  44.123  49.709  1.00  0.00           N  
ATOM    745  CA  CYS    48      42.933  43.125  48.704  1.00  0.00           C  
ATOM    746  C   CYS    48      42.854  41.755  49.302  1.00  0.00           C  
ATOM    747  O   CYS    48      43.210  41.627  50.502  1.00  0.00           O  
ATOM    748  CB  CYS    48      44.280  43.449  47.983  1.00  0.00           C  
ATOM    749  SG  CYS    48      44.742  41.981  47.048  1.00  0.00           S  
ATOM    750  H   CYS    48      43.529  44.444  50.091  1.00  0.00           H  
ATOM    751  HA  CYS    48      42.103  43.149  47.998  1.00  0.00           H  
ATOM    752  HB2 CYS    48      44.191  44.318  47.331  1.00  0.00           H  
ATOM    753  HB3 CYS    48      45.094  43.471  48.708  1.00  0.00           H  
ATOM    754  HG  CYS    48      43.589  41.715  46.427  1.00  0.00           H  
ATOM    755  N   VAL    49      42.315  40.847  48.505  1.00  0.00           N  
ATOM    756  CA  VAL    49      42.217  39.437  48.836  1.00  0.00           C  
ATOM    757  C   VAL    49      43.426  38.713  48.278  1.00  0.00           C  
ATOM    758  O   VAL    49      43.789  38.797  47.062  1.00  0.00           O  
ATOM    759  CB  VAL    49      40.893  38.984  48.203  1.00  0.00           C  
ATOM    760  CG1 VAL    49      40.789  37.426  48.341  1.00  0.00           C  
ATOM    761  CG2 VAL    49      39.591  39.672  48.670  1.00  0.00           C  
ATOM    762  H   VAL    49      42.134  41.114  47.548  1.00  0.00           H  
ATOM    763  HA  VAL    49      42.148  39.275  49.911  1.00  0.00           H  
ATOM    764  HB  VAL    49      41.031  39.176  47.139  1.00  0.00           H  
ATOM    765 HG11 VAL    49      39.727  37.239  48.181  1.00  0.00           H  
ATOM    766 HG12 VAL    49      41.354  36.953  47.538  1.00  0.00           H  
ATOM    767 HG13 VAL    49      41.169  37.080  49.303  1.00  0.00           H  
ATOM    768 HG21 VAL    49      39.494  39.645  49.756  1.00  0.00           H  
ATOM    769 HG22 VAL    49      39.647  40.751  48.526  1.00  0.00           H  
ATOM    770 HG23 VAL    49      38.701  39.225  48.229  1.00  0.00           H  
ATOM    771  N   TYR    50      44.079  37.985  49.146  1.00  0.00           N  
ATOM    772  CA  TYR    50      45.341  37.333  48.816  1.00  0.00           C  
ATOM    773  C   TYR    50      45.254  35.749  48.754  1.00  0.00           C  
ATOM    774  O   TYR    50      44.238  35.203  49.125  1.00  0.00           O  
ATOM    775  CB  TYR    50      46.374  37.696  49.829  1.00  0.00           C  
ATOM    776  CG  TYR    50      46.674  39.141  50.063  1.00  0.00           C  
ATOM    777  CD1 TYR    50      46.572  40.154  49.050  1.00  0.00           C  
ATOM    778  CE1 TYR    50      47.224  41.383  49.228  1.00  0.00           C  
ATOM    779  CZ  TYR    50      47.589  41.688  50.571  1.00  0.00           C  
ATOM    780  OH  TYR    50      48.012  42.910  50.872  1.00  0.00           O  
ATOM    781  CE2 TYR    50      47.691  40.721  51.581  1.00  0.00           C  
ATOM    782  CD2 TYR    50      47.322  39.399  51.259  1.00  0.00           C  
ATOM    783  H   TYR    50      43.650  37.841  50.049  1.00  0.00           H  
ATOM    784  HA  TYR    50      45.676  37.639  47.825  1.00  0.00           H  
ATOM    785  HB2 TYR    50      46.030  37.297  50.783  1.00  0.00           H  
ATOM    786  HB3 TYR    50      47.369  37.300  49.625  1.00  0.00           H  
ATOM    787  HD1 TYR    50      46.076  39.947  48.113  1.00  0.00           H  
ATOM    788  HE1 TYR    50      47.238  42.168  48.485  1.00  0.00           H  
ATOM    789  HH  TYR    50      47.999  42.969  51.830  1.00  0.00           H  
ATOM    790  HE2 TYR    50      48.103  40.873  52.568  1.00  0.00           H  
ATOM    791  HD2 TYR    50      47.393  38.655  52.039  1.00  0.00           H  
ATOM    792  N   GLY    51      46.231  35.021  48.238  1.00  0.00           N  
ATOM    793  CA  GLY    51      46.259  33.587  48.265  1.00  0.00           C  
ATOM    794  C   GLY    51      47.655  33.117  48.622  1.00  0.00           C  
ATOM    795  O   GLY    51      48.660  33.694  48.211  1.00  0.00           O  
ATOM    796  H   GLY    51      47.090  35.465  47.947  1.00  0.00           H  
ATOM    797  HA2 GLY    51      45.575  33.259  49.048  1.00  0.00           H  
ATOM    798  HA3 GLY    51      46.023  33.119  47.309  1.00  0.00           H  
ATOM    799  N   LEU    52      47.686  32.118  49.471  1.00  0.00           N  
ATOM    800  CA  LEU    52      48.875  31.554  50.137  1.00  0.00           C  
ATOM    801  C   LEU    52      48.720  30.023  50.282  1.00  0.00           C  
ATOM    802  O   LEU    52      47.606  29.516  50.568  1.00  0.00           O  
ATOM    803  CB  LEU    52      49.059  32.240  51.494  1.00  0.00           C  
ATOM    804  CG  LEU    52      49.421  33.756  51.618  1.00  0.00           C  
ATOM    805  CD1 LEU    52      49.508  34.027  53.126  1.00  0.00           C  
ATOM    806  CD2 LEU    52      50.690  34.154  50.975  1.00  0.00           C  
ATOM    807  H   LEU    52      46.810  31.744  49.808  1.00  0.00           H  
ATOM    808  HA  LEU    52      49.805  31.587  49.569  1.00  0.00           H  
ATOM    809  HB2 LEU    52      48.115  32.079  52.014  1.00  0.00           H  
ATOM    810  HB3 LEU    52      49.847  31.712  52.031  1.00  0.00           H  
ATOM    811  HG  LEU    52      48.601  34.364  51.235  1.00  0.00           H  
ATOM    812 HD11 LEU    52      48.548  33.763  53.570  1.00  0.00           H  
ATOM    813 HD12 LEU    52      50.320  33.398  53.490  1.00  0.00           H  
ATOM    814 HD13 LEU    52      49.805  35.072  53.216  1.00  0.00           H  
ATOM    815 HD21 LEU    52      51.530  33.674  51.477  1.00  0.00           H  
ATOM    816 HD22 LEU    52      50.702  33.809  49.941  1.00  0.00           H  
ATOM    817 HD23 LEU    52      50.887  35.226  50.999  1.00  0.00           H  
ATOM    818  N   GLU    53      49.805  29.259  50.056  1.00  0.00           N  
ATOM    819  CA  GLU    53      49.826  27.908  50.646  1.00  0.00           C  
ATOM    820  C   GLU    53      49.920  28.084  52.159  1.00  0.00           C  
ATOM    821  O   GLU    53      51.020  27.995  52.709  1.00  0.00           O  
ATOM    822  CB  GLU    53      50.976  27.118  49.986  1.00  0.00           C  
ATOM    823  CG  GLU    53      50.881  26.869  48.469  1.00  0.00           C  
ATOM    824  CD  GLU    53      51.972  25.897  47.901  1.00  0.00           C  
ATOM    825  OE1 GLU    53      52.603  26.267  46.867  1.00  0.00           O  
ATOM    826  OE2 GLU    53      52.176  24.821  48.527  1.00  0.00           O1-
ATOM    827  H   GLU    53      50.693  29.666  49.797  1.00  0.00           H  
ATOM    828  HA  GLU    53      48.910  27.359  50.428  1.00  0.00           H  
ATOM    829  HB2 GLU    53      51.969  27.561  50.066  1.00  0.00           H  
ATOM    830  HB3 GLU    53      51.012  26.120  50.423  1.00  0.00           H  
ATOM    831  HG2 GLU    53      49.937  26.344  48.323  1.00  0.00           H  
ATOM    832  HG3 GLU    53      50.812  27.800  47.907  1.00  0.00           H  
ATOM    833  N   LEU    54      48.859  28.492  52.829  1.00  0.00           N  
ATOM    834  CA  LEU    54      48.800  29.110  54.155  1.00  0.00           C  
ATOM    835  C   LEU    54      49.615  28.295  55.214  1.00  0.00           C  
ATOM    836  O   LEU    54      50.301  28.854  56.110  1.00  0.00           O  
ATOM    837  CB  LEU    54      47.376  29.361  54.567  1.00  0.00           C  
ATOM    838  CG  LEU    54      46.982  30.022  55.906  1.00  0.00           C  
ATOM    839  CD1 LEU    54      47.543  31.465  55.960  1.00  0.00           C  
ATOM    840  CD2 LEU    54      45.461  30.371  56.019  1.00  0.00           C  
ATOM    841  H   LEU    54      47.969  28.450  52.355  1.00  0.00           H  
ATOM    842  HA  LEU    54      49.342  30.051  54.066  1.00  0.00           H  
ATOM    843  HB2 LEU    54      47.119  30.094  53.803  1.00  0.00           H  
ATOM    844  HB3 LEU    54      46.784  28.449  54.485  1.00  0.00           H  
ATOM    845  HG  LEU    54      47.339  29.417  56.739  1.00  0.00           H  
ATOM    846 HD11 LEU    54      46.970  32.029  55.225  1.00  0.00           H  
ATOM    847 HD12 LEU    54      47.424  31.877  56.962  1.00  0.00           H  
ATOM    848 HD13 LEU    54      48.614  31.473  55.758  1.00  0.00           H  
ATOM    849 HD21 LEU    54      44.904  29.435  55.977  1.00  0.00           H  
ATOM    850 HD22 LEU    54      45.321  30.774  57.023  1.00  0.00           H  
ATOM    851 HD23 LEU    54      45.071  31.084  55.292  1.00  0.00           H  
ATOM    852  N   ASN    55      49.435  26.994  55.245  1.00  0.00           N  
ATOM    853  CA  ASN    55      49.990  25.978  56.157  1.00  0.00           C  
ATOM    854  C   ASN    55      51.432  25.531  55.784  1.00  0.00           C  
ATOM    855  O   ASN    55      52.012  24.738  56.515  1.00  0.00           O  
ATOM    856  CB  ASN    55      48.957  24.883  56.468  1.00  0.00           C  
ATOM    857  CG  ASN    55      47.478  25.391  56.562  1.00  0.00           C  
ATOM    858  OD1 ASN    55      46.936  25.697  57.605  1.00  0.00           O  
ATOM    859  ND2 ASN    55      46.792  25.358  55.425  1.00  0.00           N  
ATOM    860  H   ASN    55      48.817  26.693  54.505  1.00  0.00           H  
ATOM    861  HA  ASN    55      50.066  26.440  57.142  1.00  0.00           H  
ATOM    862  HB2 ASN    55      48.980  24.132  55.678  1.00  0.00           H  
ATOM    863  HB3 ASN    55      49.200  24.309  57.362  1.00  0.00           H  
ATOM    864 HD21 ASN    55      47.273  25.014  54.606  1.00  0.00           H  
ATOM    865 HD22 ASN    55      45.791  25.387  55.555  1.00  0.00           H  
ATOM    866  N   LYS    56      51.966  26.110  54.739  1.00  0.00           N  
ATOM    867  CA  LYS    56      53.313  25.785  54.217  1.00  0.00           C  
ATOM    868  C   LYS    56      54.295  26.976  53.883  1.00  0.00           C  
ATOM    869  O   LYS    56      55.507  26.721  54.014  1.00  0.00           O  
ATOM    870  CB  LYS    56      53.044  24.842  53.048  1.00  0.00           C  
ATOM    871  CG  LYS    56      54.270  24.243  52.350  1.00  0.00           C  
ATOM    872  CD  LYS    56      55.131  23.257  53.095  1.00  0.00           C  
ATOM    873  CE  LYS    56      56.356  22.895  52.350  1.00  0.00           C  
ATOM    874  NZ  LYS    56      57.343  24.024  52.351  1.00  0.00           N1+
ATOM    875  H   LYS    56      51.404  26.820  54.292  1.00  0.00           H  
ATOM    876  HA  LYS    56      53.790  25.244  55.034  1.00  0.00           H  
ATOM    877  HB2 LYS    56      52.310  24.097  53.355  1.00  0.00           H  
ATOM    878  HB3 LYS    56      52.645  25.499  52.276  1.00  0.00           H  
ATOM    879  HG2 LYS    56      53.876  23.685  51.501  1.00  0.00           H  
ATOM    880  HG3 LYS    56      54.894  25.000  51.877  1.00  0.00           H  
ATOM    881  HD2 LYS    56      55.457  23.695  54.039  1.00  0.00           H  
ATOM    882  HD3 LYS    56      54.542  22.361  53.289  1.00  0.00           H  
ATOM    883  HE2 LYS    56      56.710  22.009  52.878  1.00  0.00           H  
ATOM    884  HE3 LYS    56      56.031  22.670  51.334  1.00  0.00           H  
ATOM    885  HZ1 LYS    56      58.196  23.831  51.846  1.00  0.00           H  
ATOM    886  HZ2 LYS    56      56.884  24.789  51.879  1.00  0.00           H  
ATOM    887  HZ3 LYS    56      57.723  24.301  53.246  1.00  0.00           H  
ATOM    888  N   ASP    57      53.802  28.154  53.614  1.00  0.00           N  
ATOM    889  CA  ASP    57      54.517  29.432  53.381  1.00  0.00           C  
ATOM    890  C   ASP    57      55.331  29.836  54.647  1.00  0.00           C  
ATOM    891  O   ASP    57      54.851  30.133  55.761  1.00  0.00           O  
ATOM    892  CB  ASP    57      53.563  30.528  52.937  1.00  0.00           C  
ATOM    893  CG  ASP    57      54.309  31.692  52.253  1.00  0.00           C  
ATOM    894  OD1 ASP    57      55.547  31.870  52.433  1.00  0.00           O  
ATOM    895  OD2 ASP    57      53.711  32.368  51.469  1.00  0.00           O1-
ATOM    896  H   ASP    57      52.811  28.154  53.419  1.00  0.00           H  
ATOM    897  HA  ASP    57      55.229  29.284  52.569  1.00  0.00           H  
ATOM    898  HB2 ASP    57      52.808  30.053  52.310  1.00  0.00           H  
ATOM    899  HB3 ASP    57      52.956  30.992  53.715  1.00  0.00           H  
ATOM    900  N   GLU    58      56.656  29.890  54.495  1.00  0.00           N  
ATOM    901  CA  GLU    58      57.626  30.196  55.542  1.00  0.00           C  
ATOM    902  C   GLU    58      57.701  31.636  55.874  1.00  0.00           C  
ATOM    903  O   GLU    58      58.296  32.038  56.900  1.00  0.00           O  
ATOM    904  CB  GLU    58      59.052  29.672  55.234  1.00  0.00           C  
ATOM    905  CG  GLU    58      60.093  29.824  56.329  1.00  0.00           C  
ATOM    906  CD  GLU    58      61.318  28.977  55.901  1.00  0.00           C  
ATOM    907  OE1 GLU    58      61.836  28.241  56.773  1.00  0.00           O  
ATOM    908  OE2 GLU    58      61.848  29.155  54.782  1.00  0.00           O1-
ATOM    909  H   GLU    58      57.067  29.709  53.590  1.00  0.00           H  
ATOM    910  HA  GLU    58      57.402  29.716  56.495  1.00  0.00           H  
ATOM    911  HB2 GLU    58      58.999  28.610  54.993  1.00  0.00           H  
ATOM    912  HB3 GLU    58      59.469  30.154  54.350  1.00  0.00           H  
ATOM    913  HG2 GLU    58      60.356  30.880  56.389  1.00  0.00           H  
ATOM    914  HG3 GLU    58      59.708  29.477  57.288  1.00  0.00           H  
ATOM    915  N   ARG    59      57.114  32.479  55.008  1.00  0.00           N  
ATOM    916  CA  ARG    59      56.733  33.892  55.334  1.00  0.00           C  
ATOM    917  C   ARG    59      55.777  34.059  56.514  1.00  0.00           C  
ATOM    918  O   ARG    59      55.860  34.990  57.307  1.00  0.00           O  
ATOM    919  CB  ARG    59      56.108  34.673  54.143  1.00  0.00           C  
ATOM    920  CG  ARG    59      57.076  35.010  53.121  1.00  0.00           C  
ATOM    921  CD  ARG    59      56.494  35.500  51.831  1.00  0.00           C  
ATOM    922  NE  ARG    59      55.723  34.553  51.041  1.00  0.00           N  
ATOM    923  CZ  ARG    59      55.513  34.675  49.752  1.00  0.00           C  
ATOM    924  NH1 ARG    59      55.744  35.739  49.065  1.00  0.00           N  
ATOM    925  NH2 ARG    59      54.861  33.730  49.201  1.00  0.00           N1+
ATOM    926  H   ARG    59      56.863  32.113  54.101  1.00  0.00           H  
ATOM    927  HA  ARG    59      57.651  34.404  55.624  1.00  0.00           H  
ATOM    928  HB2 ARG    59      55.266  34.110  53.738  1.00  0.00           H  
ATOM    929  HB3 ARG    59      55.851  35.604  54.647  1.00  0.00           H  
ATOM    930  HG2 ARG    59      57.704  35.846  53.429  1.00  0.00           H  
ATOM    931  HG3 ARG    59      57.620  34.077  52.975  1.00  0.00           H  
ATOM    932  HD2 ARG    59      55.854  36.360  52.030  1.00  0.00           H  
ATOM    933  HD3 ARG    59      57.344  35.796  51.216  1.00  0.00           H  
ATOM    934  HE  ARG    59      55.384  33.713  51.488  1.00  0.00           H  
ATOM    935 HH11 ARG    59      56.070  36.622  49.431  1.00  0.00           H  
ATOM    936 HH12 ARG    59      55.693  35.750  48.056  1.00  0.00           H  
ATOM    937 HH21 ARG    59      54.654  32.920  49.768  1.00  0.00           H  
ATOM    938 HH22 ARG    59      54.600  33.680  48.227  1.00  0.00           H  
ATOM    939  N   VAL    60      54.827  33.124  56.548  1.00  0.00           N  
ATOM    940  CA  VAL    60      53.842  32.844  57.650  1.00  0.00           C  
ATOM    941  C   VAL    60      54.677  32.174  58.795  1.00  0.00           C  
ATOM    942  O   VAL    60      55.724  31.512  58.576  1.00  0.00           O  
ATOM    943  CB  VAL    60      52.594  32.037  57.172  1.00  0.00           C  
ATOM    944  CG1 VAL    60      51.715  31.724  58.336  1.00  0.00           C  
ATOM    945  CG2 VAL    60      51.906  32.841  56.082  1.00  0.00           C  
ATOM    946  H   VAL    60      54.821  32.325  55.930  1.00  0.00           H  
ATOM    947  HA  VAL    60      53.451  33.784  58.039  1.00  0.00           H  
ATOM    948  HB  VAL    60      52.890  31.067  56.774  1.00  0.00           H  
ATOM    949 HG11 VAL    60      52.166  31.030  59.045  1.00  0.00           H  
ATOM    950 HG12 VAL    60      51.615  32.630  58.934  1.00  0.00           H  
ATOM    951 HG13 VAL    60      50.839  31.222  57.926  1.00  0.00           H  
ATOM    952 HG21 VAL    60      51.191  32.186  55.584  1.00  0.00           H  
ATOM    953 HG22 VAL    60      51.405  33.686  56.553  1.00  0.00           H  
ATOM    954 HG23 VAL    60      52.519  33.112  55.222  1.00  0.00           H  
ATOM    955  N   SER    61      54.168  32.295  60.018  1.00  0.00           N  
ATOM    956  CA  SER    61      54.863  31.922  61.249  1.00  0.00           C  
ATOM    957  C   SER    61      53.890  31.912  62.420  1.00  0.00           C  
ATOM    958  O   SER    61      53.232  32.904  62.649  1.00  0.00           O  
ATOM    959  CB  SER    61      55.969  32.915  61.524  1.00  0.00           C  
ATOM    960  OG  SER    61      56.808  32.266  62.503  1.00  0.00           O  
ATOM    961  H   SER    61      53.365  32.885  60.183  1.00  0.00           H  
ATOM    962  HA  SER    61      55.220  30.905  61.086  1.00  0.00           H  
ATOM    963  HB2 SER    61      56.559  33.006  60.612  1.00  0.00           H  
ATOM    964  HB3 SER    61      55.729  33.926  61.852  1.00  0.00           H  
ATOM    965  HG  SER    61      57.492  32.904  62.721  1.00  0.00           H  
ATOM    966  N   ALA    62      53.777  30.781  63.077  1.00  0.00           N  
ATOM    967  CA  ALA    62      53.019  30.619  64.294  1.00  0.00           C  
ATOM    968  C   ALA    62      51.467  30.878  64.165  1.00  0.00           C  
ATOM    969  O   ALA    62      50.812  31.479  65.004  1.00  0.00           O  
ATOM    970  CB  ALA    62      53.650  31.411  65.491  1.00  0.00           C  
ATOM    971  H   ALA    62      54.382  30.021  62.802  1.00  0.00           H  
ATOM    972  HA  ALA    62      53.083  29.540  64.435  1.00  0.00           H  
ATOM    973  HB1 ALA    62      54.400  30.748  65.922  1.00  0.00           H  
ATOM    974  HB2 ALA    62      53.986  32.411  65.214  1.00  0.00           H  
ATOM    975  HB3 ALA    62      52.862  31.475  66.242  1.00  0.00           H  
ATOM    976  N   LEU    63      50.932  30.350  63.084  1.00  0.00           N  
ATOM    977  CA  LEU    63      49.552  30.336  62.681  1.00  0.00           C  
ATOM    978  C   LEU    63      48.641  29.763  63.808  1.00  0.00           C  
ATOM    979  O   LEU    63      49.030  28.823  64.470  1.00  0.00           O  
ATOM    980  CB  LEU    63      49.446  29.396  61.442  1.00  0.00           C  
ATOM    981  CG  LEU    63      48.067  29.351  60.830  1.00  0.00           C  
ATOM    982  CD1 LEU    63      47.757  30.787  60.324  1.00  0.00           C  
ATOM    983  CD2 LEU    63      48.168  28.447  59.562  1.00  0.00           C  
ATOM    984  H   LEU    63      51.563  29.826  62.494  1.00  0.00           H  
ATOM    985  HA  LEU    63      49.209  31.325  62.379  1.00  0.00           H  
ATOM    986  HB2 LEU    63      50.209  29.667  60.712  1.00  0.00           H  
ATOM    987  HB3 LEU    63      49.620  28.383  61.804  1.00  0.00           H  
ATOM    988  HG  LEU    63      47.242  28.966  61.430  1.00  0.00           H  
ATOM    989 HD11 LEU    63      48.652  31.138  59.810  1.00  0.00           H  
ATOM    990 HD12 LEU    63      46.951  30.803  59.590  1.00  0.00           H  
ATOM    991 HD13 LEU    63      47.603  31.527  61.109  1.00  0.00           H  
ATOM    992 HD21 LEU    63      47.196  28.357  59.077  1.00  0.00           H  
ATOM    993 HD22 LEU    63      48.938  28.898  58.935  1.00  0.00           H  
ATOM    994 HD23 LEU    63      48.391  27.421  59.853  1.00  0.00           H  
ATOM    995  N   GLU    64      47.483  30.417  64.140  1.00  0.00           N  
ATOM    996  CA  GLU    64      46.568  30.101  65.243  1.00  0.00           C  
ATOM    997  C   GLU    64      45.102  30.454  64.939  1.00  0.00           C  
ATOM    998  O   GLU    64      44.826  31.439  64.295  1.00  0.00           O  
ATOM    999  CB  GLU    64      46.988  30.715  66.528  1.00  0.00           C  
ATOM   1000  CG  GLU    64      46.401  30.130  67.844  1.00  0.00           C  
ATOM   1001  CD  GLU    64      46.554  28.602  67.851  1.00  0.00           C  
ATOM   1002  OE1 GLU    64      45.640  27.995  67.289  1.00  0.00           O  
ATOM   1003  OE2 GLU    64      47.554  28.024  68.258  1.00  0.00           O1-
ATOM   1004  H   GLU    64      47.399  31.295  63.647  1.00  0.00           H  
ATOM   1005  HA  GLU    64      46.731  29.024  65.213  1.00  0.00           H  
ATOM   1006  HB2 GLU    64      48.077  30.757  66.543  1.00  0.00           H  
ATOM   1007  HB3 GLU    64      46.633  31.744  66.481  1.00  0.00           H  
ATOM   1008  HG2 GLU    64      46.856  30.578  68.727  1.00  0.00           H  
ATOM   1009  HG3 GLU    64      45.324  30.299  67.814  1.00  0.00           H  
ATOM   1010  N   VAL    65      44.159  29.676  65.440  1.00  0.00           N  
ATOM   1011  CA  VAL    65      42.717  29.864  65.179  1.00  0.00           C  
ATOM   1012  C   VAL    65      42.158  30.704  66.347  1.00  0.00           C  
ATOM   1013  O   VAL    65      42.301  30.414  67.527  1.00  0.00           O  
ATOM   1014  CB  VAL    65      41.958  28.522  64.983  1.00  0.00           C  
ATOM   1015  CG1 VAL    65      40.400  28.598  65.089  1.00  0.00           C  
ATOM   1016  CG2 VAL    65      42.273  27.769  63.656  1.00  0.00           C  
ATOM   1017  H   VAL    65      44.364  28.833  65.957  1.00  0.00           H  
ATOM   1018  HA  VAL    65      42.536  30.428  64.264  1.00  0.00           H  
ATOM   1019  HB  VAL    65      42.266  27.972  65.872  1.00  0.00           H  
ATOM   1020 HG11 VAL    65      40.064  27.578  64.907  1.00  0.00           H  
ATOM   1021 HG12 VAL    65      40.094  29.119  65.996  1.00  0.00           H  
ATOM   1022 HG13 VAL    65      39.889  29.224  64.357  1.00  0.00           H  
ATOM   1023 HG21 VAL    65      41.759  26.807  63.644  1.00  0.00           H  
ATOM   1024 HG22 VAL    65      42.084  28.385  62.776  1.00  0.00           H  
ATOM   1025 HG23 VAL    65      43.305  27.417  63.646  1.00  0.00           H  
ATOM   1026  N   LEU    66      41.291  31.623  66.010  1.00  0.00           N  
ATOM   1027  CA  LEU    66      40.468  32.460  66.911  1.00  0.00           C  
ATOM   1028  C   LEU    66      39.013  31.943  67.010  1.00  0.00           C  
ATOM   1029  O   LEU    66      38.469  31.530  65.994  1.00  0.00           O  
ATOM   1030  CB  LEU    66      40.540  33.917  66.510  1.00  0.00           C  
ATOM   1031  CG  LEU    66      41.765  34.703  67.176  1.00  0.00           C  
ATOM   1032  CD1 LEU    66      43.115  34.491  66.429  1.00  0.00           C  
ATOM   1033  CD2 LEU    66      41.451  36.154  67.188  1.00  0.00           C  
ATOM   1034  H   LEU    66      41.062  31.731  65.033  1.00  0.00           H  
ATOM   1035  HA  LEU    66      40.860  32.468  67.928  1.00  0.00           H  
ATOM   1036  HB2 LEU    66      40.627  33.995  65.427  1.00  0.00           H  
ATOM   1037  HB3 LEU    66      39.652  34.417  66.898  1.00  0.00           H  
ATOM   1038  HG  LEU    66      41.936  34.269  68.161  1.00  0.00           H  
ATOM   1039 HD11 LEU    66      43.084  34.961  65.446  1.00  0.00           H  
ATOM   1040 HD12 LEU    66      43.844  34.898  67.130  1.00  0.00           H  
ATOM   1041 HD13 LEU    66      43.298  33.419  66.365  1.00  0.00           H  
ATOM   1042 HD21 LEU    66      41.238  36.411  66.151  1.00  0.00           H  
ATOM   1043 HD22 LEU    66      40.552  36.284  67.791  1.00  0.00           H  
ATOM   1044 HD23 LEU    66      42.281  36.782  67.511  1.00  0.00           H  
ATOM   1045  N   PRO    67      38.349  32.039  68.108  1.00  0.00           N  
ATOM   1046  CA  PRO    67      36.902  31.705  68.166  1.00  0.00           C  
ATOM   1047  C   PRO    67      35.983  32.495  67.202  1.00  0.00           C  
ATOM   1048  O   PRO    67      36.122  33.688  66.899  1.00  0.00           O  
ATOM   1049  CD  PRO    67      38.806  32.696  69.372  1.00  0.00           C  
ATOM   1050  CG  PRO    67      37.508  32.983  70.138  1.00  0.00           C  
ATOM   1051  CB  PRO    67      36.498  31.928  69.540  1.00  0.00           C  
ATOM   1052  HD2 PRO    67      39.445  33.559  69.182  1.00  0.00           H  
ATOM   1053  HD3 PRO    67      39.371  31.968  69.954  1.00  0.00           H  
ATOM   1054  HG2 PRO    67      37.171  33.988  69.885  1.00  0.00           H  
ATOM   1055  HG3 PRO    67      37.513  32.677  71.184  1.00  0.00           H  
ATOM   1056  HB2 PRO    67      35.477  32.266  69.716  1.00  0.00           H  
ATOM   1057  HB3 PRO    67      36.705  30.992  70.058  1.00  0.00           H  
ATOM   1058  HA  PRO    67      36.683  30.665  67.923  1.00  0.00           H  
ATOM   1059  N   ASP    68      35.005  31.786  66.743  1.00  0.00           N  
ATOM   1060  CA  ASP    68      34.072  32.182  65.677  1.00  0.00           C  
ATOM   1061  C   ASP    68      33.173  33.357  65.989  1.00  0.00           C  
ATOM   1062  O   ASP    68      32.613  33.437  67.063  1.00  0.00           O  
ATOM   1063  CB  ASP    68      33.190  30.992  65.303  1.00  0.00           C  
ATOM   1064  CG  ASP    68      33.975  29.695  64.874  1.00  0.00           C  
ATOM   1065  OD1 ASP    68      33.408  28.843  64.171  1.00  0.00           O  
ATOM   1066  OD2 ASP    68      35.156  29.585  65.182  1.00  0.00           O1-
ATOM   1067  H   ASP    68      34.968  30.789  66.895  1.00  0.00           H  
ATOM   1068  HA  ASP    68      34.656  32.418  64.788  1.00  0.00           H  
ATOM   1069  HB2 ASP    68      32.586  30.893  66.205  1.00  0.00           H  
ATOM   1070  HB3 ASP    68      32.507  31.257  64.496  1.00  0.00           H  
ATOM   1071  N   ARG    69      32.987  34.272  65.008  1.00  0.00           N  
ATOM   1072  CA  ARG    69      32.039  35.377  65.069  1.00  0.00           C  
ATOM   1073  C   ARG    69      30.692  35.044  64.396  1.00  0.00           C  
ATOM   1074  O   ARG    69      30.835  34.582  63.282  1.00  0.00           O  
ATOM   1075  CB  ARG    69      32.632  36.665  64.507  1.00  0.00           C  
ATOM   1076  CG  ARG    69      33.978  37.140  65.158  1.00  0.00           C  
ATOM   1077  CD  ARG    69      33.976  37.410  66.590  1.00  0.00           C  
ATOM   1078  NE  ARG    69      34.042  36.171  67.398  1.00  0.00           N  
ATOM   1079  CZ  ARG    69      34.251  36.070  68.673  1.00  0.00           C  
ATOM   1080  NH1 ARG    69      34.804  37.099  69.293  1.00  0.00           N  
ATOM   1081  NH2 ARG    69      34.011  35.011  69.366  1.00  0.00           N1+
ATOM   1082  H   ARG    69      33.195  34.074  64.039  1.00  0.00           H  
ATOM   1083  HA  ARG    69      31.894  35.678  66.106  1.00  0.00           H  
ATOM   1084  HB2 ARG    69      32.881  36.496  63.459  1.00  0.00           H  
ATOM   1085  HB3 ARG    69      31.907  37.463  64.668  1.00  0.00           H  
ATOM   1086  HG2 ARG    69      34.855  36.533  64.930  1.00  0.00           H  
ATOM   1087  HG3 ARG    69      34.206  38.123  64.745  1.00  0.00           H  
ATOM   1088  HD2 ARG    69      34.861  37.996  66.838  1.00  0.00           H  
ATOM   1089  HD3 ARG    69      33.154  38.038  66.935  1.00  0.00           H  
ATOM   1090  HE  ARG    69      33.760  35.298  66.976  1.00  0.00           H  
ATOM   1091 HH11 ARG    69      34.888  37.986  68.819  1.00  0.00           H  
ATOM   1092 HH12 ARG    69      35.212  36.952  70.205  1.00  0.00           H  
ATOM   1093 HH21 ARG    69      33.475  34.257  68.960  1.00  0.00           H  
ATOM   1094 HH22 ARG    69      34.104  34.968  70.371  1.00  0.00           H  
ATOM   1095  N   VAL    70      29.504  35.205  64.986  1.00  0.00           N  
ATOM   1096  CA  VAL    70      28.231  34.672  64.468  1.00  0.00           C  
ATOM   1097  C   VAL    70      27.760  35.416  63.285  1.00  0.00           C  
ATOM   1098  O   VAL    70      27.652  36.653  63.421  1.00  0.00           O  
ATOM   1099  CB  VAL    70      27.222  34.702  65.593  1.00  0.00           C  
ATOM   1100  CG1 VAL    70      25.763  34.469  65.273  1.00  0.00           C  
ATOM   1101  CG2 VAL    70      27.721  33.638  66.663  1.00  0.00           C  
ATOM   1102  H   VAL    70      29.419  35.708  65.857  1.00  0.00           H  
ATOM   1103  HA  VAL    70      28.502  33.646  64.223  1.00  0.00           H  
ATOM   1104  HB  VAL    70      27.318  35.670  66.082  1.00  0.00           H  
ATOM   1105 HG11 VAL    70      25.414  35.176  64.519  1.00  0.00           H  
ATOM   1106 HG12 VAL    70      25.642  33.446  64.916  1.00  0.00           H  
ATOM   1107 HG13 VAL    70      25.186  34.678  66.174  1.00  0.00           H  
ATOM   1108 HG21 VAL    70      28.137  32.725  66.237  1.00  0.00           H  
ATOM   1109 HG22 VAL    70      28.572  34.036  67.214  1.00  0.00           H  
ATOM   1110 HG23 VAL    70      26.882  33.224  67.223  1.00  0.00           H  
ATOM   1111  N   ALA    71      27.301  34.687  62.282  1.00  0.00           N  
ATOM   1112  CA  ALA    71      27.098  35.419  61.045  1.00  0.00           C  
ATOM   1113  C   ALA    71      26.134  34.646  60.143  1.00  0.00           C  
ATOM   1114  O   ALA    71      26.146  33.396  60.087  1.00  0.00           O  
ATOM   1115  CB  ALA    71      28.445  35.521  60.307  1.00  0.00           C  
ATOM   1116  H   ALA    71      27.310  33.679  62.338  1.00  0.00           H  
ATOM   1117  HA  ALA    71      26.606  36.370  61.246  1.00  0.00           H  
ATOM   1118  HB1 ALA    71      29.283  35.955  60.852  1.00  0.00           H  
ATOM   1119  HB2 ALA    71      28.768  34.505  60.078  1.00  0.00           H  
ATOM   1120  HB3 ALA    71      28.218  36.064  59.390  1.00  0.00           H  
ATOM   1121  N   THR    72      25.249  35.384  59.389  1.00  0.00           N  
ATOM   1122  CA  THR    72      24.195  34.730  58.549  1.00  0.00           C  
ATOM   1123  C   THR    72      24.311  35.101  57.110  1.00  0.00           C  
ATOM   1124  O   THR    72      24.747  36.244  56.777  1.00  0.00           O  
ATOM   1125  CB  THR    72      22.811  35.059  59.114  1.00  0.00           C  
ATOM   1126  CG2 THR    72      22.521  36.560  59.160  1.00  0.00           C  
ATOM   1127  OG1 THR    72      21.826  34.220  58.457  1.00  0.00           O  
ATOM   1128  H   THR    72      25.416  36.376  59.297  1.00  0.00           H  
ATOM   1129  HA  THR    72      24.207  33.641  58.575  1.00  0.00           H  
ATOM   1130  HB  THR    72      22.837  34.861  60.186  1.00  0.00           H  
ATOM   1131 HG21 THR    72      21.566  36.641  59.679  1.00  0.00           H  
ATOM   1132 HG22 THR    72      23.307  37.018  59.761  1.00  0.00           H  
ATOM   1133 HG23 THR    72      22.328  36.987  58.176  1.00  0.00           H  
ATOM   1134  HG1 THR    72      21.062  34.186  59.038  1.00  0.00           H  
ATOM   1135  N   SER    73      23.961  34.159  56.296  1.00  0.00           N  
ATOM   1136  CA  SER    73      23.835  34.452  54.832  1.00  0.00           C  
ATOM   1137  C   SER    73      22.735  35.471  54.465  1.00  0.00           C  
ATOM   1138  O   SER    73      22.900  36.149  53.430  1.00  0.00           O  
ATOM   1139  CB  SER    73      23.630  33.115  54.018  1.00  0.00           C  
ATOM   1140  OG  SER    73      22.507  32.508  54.567  1.00  0.00           O  
ATOM   1141  H   SER    73      23.456  33.367  56.667  1.00  0.00           H  
ATOM   1142  HA  SER    73      24.819  34.799  54.519  1.00  0.00           H  
ATOM   1143  HB2 SER    73      23.426  33.358  52.975  1.00  0.00           H  
ATOM   1144  HB3 SER    73      24.515  32.481  54.059  1.00  0.00           H  
ATOM   1145  HG  SER    73      22.806  31.601  54.662  1.00  0.00           H  
ATOM   1146  N   ARG    74      21.725  35.584  55.301  1.00  0.00           N  
ATOM   1147  CA  ARG    74      20.590  36.477  54.978  1.00  0.00           C  
ATOM   1148  C   ARG    74      21.008  37.882  55.171  1.00  0.00           C  
ATOM   1149  O   ARG    74      21.922  38.161  55.930  1.00  0.00           O  
ATOM   1150  CB  ARG    74      19.413  36.220  56.003  1.00  0.00           C  
ATOM   1151  CG  ARG    74      18.636  34.905  55.744  1.00  0.00           C  
ATOM   1152  CD  ARG    74      19.566  33.693  55.812  1.00  0.00           C  
ATOM   1153  NE  ARG    74      18.743  32.427  55.794  1.00  0.00           N  
ATOM   1154  CZ  ARG    74      18.829  31.427  55.001  1.00  0.00           C  
ATOM   1155  NH1 ARG    74      19.906  30.981  54.426  1.00  0.00           N  
ATOM   1156  NH2 ARG    74      17.821  30.680  54.646  1.00  0.00           N1+
ATOM   1157  H   ARG    74      21.799  35.170  56.219  1.00  0.00           H  
ATOM   1158  HA  ARG    74      20.282  36.321  53.944  1.00  0.00           H  
ATOM   1159  HB2 ARG    74      19.708  36.173  57.051  1.00  0.00           H  
ATOM   1160  HB3 ARG    74      18.714  37.052  55.912  1.00  0.00           H  
ATOM   1161  HG2 ARG    74      17.941  34.847  56.582  1.00  0.00           H  
ATOM   1162  HG3 ARG    74      18.137  35.034  54.784  1.00  0.00           H  
ATOM   1163  HD2 ARG    74      20.177  33.665  54.910  1.00  0.00           H  
ATOM   1164  HD3 ARG    74      20.120  33.644  56.749  1.00  0.00           H  
ATOM   1165  HE  ARG    74      17.980  32.379  56.454  1.00  0.00           H  
ATOM   1166 HH11 ARG    74      20.815  31.360  54.652  1.00  0.00           H  
ATOM   1167 HH12 ARG    74      19.876  30.084  53.962  1.00  0.00           H  
ATOM   1168 HH21 ARG    74      16.883  30.893  54.955  1.00  0.00           H  
ATOM   1169 HH22 ARG    74      17.978  29.968  53.947  1.00  0.00           H  
ATOM   1170  N   ILE    75      20.401  38.698  54.312  1.00  0.00           N  
ATOM   1171  CA  ILE    75      20.644  40.162  54.242  1.00  0.00           C  
ATOM   1172  C   ILE    75      19.358  41.002  54.001  1.00  0.00           C  
ATOM   1173  O   ILE    75      18.506  40.532  53.211  1.00  0.00           O  
ATOM   1174  CB  ILE    75      21.648  40.389  53.037  1.00  0.00           C  
ATOM   1175  CG2 ILE    75      21.037  40.132  51.640  1.00  0.00           C  
ATOM   1176  CG1 ILE    75      22.446  41.715  53.313  1.00  0.00           C  
ATOM   1177  CD1 ILE    75      23.892  41.689  53.037  1.00  0.00           C  
ATOM   1178  H   ILE    75      19.661  38.307  53.747  1.00  0.00           H  
ATOM   1179  HA  ILE    75      21.170  40.533  55.121  1.00  0.00           H  
ATOM   1180  HB  ILE    75      22.362  39.572  53.138  1.00  0.00           H  
ATOM   1181 HG21 ILE    75      20.472  41.024  51.369  1.00  0.00           H  
ATOM   1182 HG22 ILE    75      21.846  40.004  50.922  1.00  0.00           H  
ATOM   1183 HG23 ILE    75      20.395  39.252  51.646  1.00  0.00           H  
ATOM   1184 HG12 ILE    75      21.985  42.479  52.688  1.00  0.00           H  
ATOM   1185 HG13 ILE    75      22.311  41.977  54.363  1.00  0.00           H  
ATOM   1186 HD11 ILE    75      24.315  42.635  52.697  1.00  0.00           H  
ATOM   1187 HD12 ILE    75      24.282  41.431  54.022  1.00  0.00           H  
ATOM   1188 HD13 ILE    75      24.156  40.957  52.275  1.00  0.00           H  
ATOM   1189  N   SER    76      19.165  42.148  54.650  1.00  0.00           N  
ATOM   1190  CA  SER    76      18.024  43.068  54.310  1.00  0.00           C  
ATOM   1191  C   SER    76      18.322  43.732  52.908  1.00  0.00           C  
ATOM   1192  O   SER    76      19.458  43.728  52.423  1.00  0.00           O  
ATOM   1193  CB  SER    76      17.797  44.119  55.415  1.00  0.00           C  
ATOM   1194  OG  SER    76      16.602  44.855  55.245  1.00  0.00           O  
ATOM   1195  H   SER    76      19.915  42.534  55.206  1.00  0.00           H  
ATOM   1196  HA  SER    76      17.070  42.545  54.258  1.00  0.00           H  
ATOM   1197  HB2 SER    76      17.647  43.504  56.302  1.00  0.00           H  
ATOM   1198  HB3 SER    76      18.701  44.719  55.525  1.00  0.00           H  
ATOM   1199  HG  SER    76      16.426  45.307  56.074  1.00  0.00           H  
ATOM   1200  N   ASP    77      17.291  44.203  52.243  1.00  0.00           N  
ATOM   1201  CA  ASP    77      17.323  44.608  50.802  1.00  0.00           C  
ATOM   1202  C   ASP    77      17.814  43.380  49.945  1.00  0.00           C  
ATOM   1203  O   ASP    77      18.693  43.464  49.070  1.00  0.00           O  
ATOM   1204  CB  ASP    77      18.075  45.916  50.614  1.00  0.00           C  
ATOM   1205  CG  ASP    77      17.916  47.020  51.607  1.00  0.00           C  
ATOM   1206  OD1 ASP    77      16.711  47.208  51.932  1.00  0.00           O  
ATOM   1207  OD2 ASP    77      18.852  47.817  51.923  1.00  0.00           O1-
ATOM   1208  H   ASP    77      16.387  44.136  52.688  1.00  0.00           H  
ATOM   1209  HA  ASP    77      16.282  44.828  50.568  1.00  0.00           H  
ATOM   1210  HB2 ASP    77      19.132  45.659  50.540  1.00  0.00           H  
ATOM   1211  HB3 ASP    77      17.791  46.337  49.650  1.00  0.00           H  
ATOM   1212  N   ALA    78      17.243  42.179  50.188  1.00  0.00           N  
ATOM   1213  CA  ALA    78      17.712  40.901  49.651  1.00  0.00           C  
ATOM   1214  C   ALA    78      17.827  40.940  48.125  1.00  0.00           C  
ATOM   1215  O   ALA    78      18.748  40.276  47.578  1.00  0.00           O  
ATOM   1216  CB  ALA    78      16.725  39.823  50.132  1.00  0.00           C  
ATOM   1217  H   ALA    78      16.383  42.306  50.703  1.00  0.00           H  
ATOM   1218  HA  ALA    78      18.696  40.680  50.065  1.00  0.00           H  
ATOM   1219  HB1 ALA    78      15.770  40.101  49.688  1.00  0.00           H  
ATOM   1220  HB2 ALA    78      16.878  38.946  49.504  1.00  0.00           H  
ATOM   1221  HB3 ALA    78      16.680  39.685  51.213  1.00  0.00           H  
ATOM   1222  N   HIS    79      16.831  41.594  47.463  1.00  0.00           N  
ATOM   1223  CA  HIS    79      16.777  41.702  46.047  1.00  0.00           C  
ATOM   1224  C   HIS    79      17.827  42.614  45.487  1.00  0.00           C  
ATOM   1225  O   HIS    79      18.521  42.189  44.576  1.00  0.00           O  
ATOM   1226  CB  HIS    79      15.394  42.072  45.477  1.00  0.00           C  
ATOM   1227  CG  HIS    79      15.176  42.027  43.972  1.00  0.00           C  
ATOM   1228  ND1 HIS    79      14.283  42.857  43.332  1.00  0.00           N  
ATOM   1229  CE1 HIS    79      14.191  42.471  42.041  1.00  0.00           C  
ATOM   1230  NE2 HIS    79      15.022  41.451  41.819  1.00  0.00           N  
ATOM   1231  CD2 HIS    79      15.675  41.142  43.072  1.00  0.00           C  
ATOM   1232  H   HIS    79      16.196  42.142  48.025  1.00  0.00           H  
ATOM   1233  HA  HIS    79      17.094  40.729  45.672  1.00  0.00           H  
ATOM   1234  HB2 HIS    79      14.626  41.456  45.944  1.00  0.00           H  
ATOM   1235  HB3 HIS    79      15.177  43.073  45.850  1.00  0.00           H  
ATOM   1236  HE1 HIS    79      13.353  42.740  41.415  1.00  0.00           H  
ATOM   1237  HE2 HIS    79      15.023  40.838  41.016  1.00  0.00           H  
ATOM   1238  HD2 HIS    79      16.309  40.298  43.300  1.00  0.00           H  
ATOM   1239  N   LEU    80      18.170  43.770  46.076  1.00  0.00           N  
ATOM   1240  CA  LEU    80      19.397  44.550  45.735  1.00  0.00           C  
ATOM   1241  C   LEU    80      20.714  43.755  45.924  1.00  0.00           C  
ATOM   1242  O   LEU    80      21.556  44.001  45.112  1.00  0.00           O  
ATOM   1243  CB  LEU    80      19.352  45.832  46.499  1.00  0.00           C  
ATOM   1244  CG  LEU    80      20.528  46.749  46.210  1.00  0.00           C  
ATOM   1245  CD1 LEU    80      20.497  47.239  44.771  1.00  0.00           C  
ATOM   1246  CD2 LEU    80      20.533  47.961  47.241  1.00  0.00           C  
ATOM   1247  H   LEU    80      17.651  44.136  46.861  1.00  0.00           H  
ATOM   1248  HA  LEU    80      19.303  44.805  44.679  1.00  0.00           H  
ATOM   1249  HB2 LEU    80      18.414  46.319  46.237  1.00  0.00           H  
ATOM   1250  HB3 LEU    80      19.406  45.623  47.568  1.00  0.00           H  
ATOM   1251  HG  LEU    80      21.494  46.304  46.447  1.00  0.00           H  
ATOM   1252 HD11 LEU    80      20.887  46.424  44.162  1.00  0.00           H  
ATOM   1253 HD12 LEU    80      19.608  47.809  44.500  1.00  0.00           H  
ATOM   1254 HD13 LEU    80      21.355  47.900  44.645  1.00  0.00           H  
ATOM   1255 HD21 LEU    80      19.730  48.655  46.993  1.00  0.00           H  
ATOM   1256 HD22 LEU    80      20.303  47.611  48.248  1.00  0.00           H  
ATOM   1257 HD23 LEU    80      21.547  48.357  47.183  1.00  0.00           H  
ATOM   1258  N   ALA    81      20.815  42.873  46.858  1.00  0.00           N  
ATOM   1259  CA  ALA    81      22.131  42.194  47.098  1.00  0.00           C  
ATOM   1260  C   ALA    81      22.399  41.155  45.992  1.00  0.00           C  
ATOM   1261  O   ALA    81      23.573  40.934  45.706  1.00  0.00           O  
ATOM   1262  CB  ALA    81      22.125  41.550  48.501  1.00  0.00           C  
ATOM   1263  H   ALA    81      20.072  42.875  47.543  1.00  0.00           H  
ATOM   1264  HA  ALA    81      22.918  42.942  46.998  1.00  0.00           H  
ATOM   1265  HB1 ALA    81      21.942  42.319  49.252  1.00  0.00           H  
ATOM   1266  HB2 ALA    81      21.251  40.898  48.488  1.00  0.00           H  
ATOM   1267  HB3 ALA    81      23.064  41.044  48.723  1.00  0.00           H  
ATOM   1268  N   ASP    82      21.394  40.490  45.349  1.00  0.00           N  
ATOM   1269  CA  ASP    82      21.486  39.674  44.153  1.00  0.00           C  
ATOM   1270  C   ASP    82      21.649  40.548  42.941  1.00  0.00           C  
ATOM   1271  O   ASP    82      22.253  40.131  41.991  1.00  0.00           O  
ATOM   1272  CB  ASP    82      20.268  38.724  44.110  1.00  0.00           C  
ATOM   1273  CG  ASP    82      20.266  37.711  45.230  1.00  0.00           C  
ATOM   1274  OD1 ASP    82      21.146  37.550  46.118  1.00  0.00           O  
ATOM   1275  OD2 ASP    82      19.203  37.053  45.314  1.00  0.00           O1-
ATOM   1276  H   ASP    82      20.483  40.771  45.683  1.00  0.00           H  
ATOM   1277  HA  ASP    82      22.356  39.018  44.161  1.00  0.00           H  
ATOM   1278  HB2 ASP    82      19.374  39.349  44.095  1.00  0.00           H  
ATOM   1279  HB3 ASP    82      20.223  38.119  43.204  1.00  0.00           H  
ATOM   1280  N   THR    83      20.987  41.691  42.929  1.00  0.00           N  
ATOM   1281  CA  THR    83      20.796  42.580  41.769  1.00  0.00           C  
ATOM   1282  C   THR    83      22.156  43.146  41.486  1.00  0.00           C  
ATOM   1283  O   THR    83      22.525  43.097  40.287  1.00  0.00           O  
ATOM   1284  CB  THR    83      19.776  43.692  41.956  1.00  0.00           C  
ATOM   1285  CG2 THR    83      19.635  44.542  40.649  1.00  0.00           C  
ATOM   1286  OG1 THR    83      18.537  43.200  42.139  1.00  0.00           O  
ATOM   1287  H   THR    83      20.394  41.901  43.719  1.00  0.00           H  
ATOM   1288  HA  THR    83      20.574  42.090  40.821  1.00  0.00           H  
ATOM   1289  HB  THR    83      20.175  44.263  42.794  1.00  0.00           H  
ATOM   1290 HG21 THR    83      19.335  43.942  39.791  1.00  0.00           H  
ATOM   1291 HG22 THR    83      18.922  45.352  40.804  1.00  0.00           H  
ATOM   1292 HG23 THR    83      20.518  45.139  40.419  1.00  0.00           H  
ATOM   1293  HG1 THR    83      18.662  42.632  42.903  1.00  0.00           H  
ATOM   1294  N   MET    84      22.922  43.510  42.525  1.00  0.00           N  
ATOM   1295  CA  MET    84      24.359  43.945  42.367  1.00  0.00           C  
ATOM   1296  C   MET    84      25.344  42.911  41.802  1.00  0.00           C  
ATOM   1297  O   MET    84      26.475  43.312  41.477  1.00  0.00           O  
ATOM   1298  CB  MET    84      24.771  44.520  43.768  1.00  0.00           C  
ATOM   1299  CG  MET    84      26.203  45.184  43.865  1.00  0.00           C  
ATOM   1300  SD  MET    84      26.730  45.663  45.626  1.00  0.00           S  
ATOM   1301  CE  MET    84      25.526  47.016  45.914  1.00  0.00           C  
ATOM   1302  H   MET    84      22.462  43.548  43.423  1.00  0.00           H  
ATOM   1303  HA  MET    84      24.259  44.695  41.583  1.00  0.00           H  
ATOM   1304  HB2 MET    84      23.982  45.092  44.257  1.00  0.00           H  
ATOM   1305  HB3 MET    84      24.923  43.655  44.414  1.00  0.00           H  
ATOM   1306  HG2 MET    84      26.928  44.446  43.521  1.00  0.00           H  
ATOM   1307  HG3 MET    84      26.241  46.093  43.266  1.00  0.00           H  
ATOM   1308  HE1 MET    84      24.552  46.571  46.117  1.00  0.00           H  
ATOM   1309  HE2 MET    84      25.942  47.646  46.700  1.00  0.00           H  
ATOM   1310  HE3 MET    84      25.428  47.625  45.015  1.00  0.00           H  
ATOM   1311  N   ILE    85      24.960  41.613  41.709  1.00  0.00           N  
ATOM   1312  CA  ILE    85      26.043  40.598  41.351  1.00  0.00           C  
ATOM   1313  C   ILE    85      26.285  40.475  39.827  1.00  0.00           C  
ATOM   1314  O   ILE    85      25.408  40.232  38.994  1.00  0.00           O  
ATOM   1315  CB  ILE    85      25.521  39.272  41.953  1.00  0.00           C  
ATOM   1316  CG2 ILE    85      26.461  38.115  41.700  1.00  0.00           C  
ATOM   1317  CG1 ILE    85      25.354  39.428  43.500  1.00  0.00           C  
ATOM   1318  CD1 ILE    85      26.462  39.845  44.431  1.00  0.00           C  
ATOM   1319  H   ILE    85      23.994  41.389  41.902  1.00  0.00           H  
ATOM   1320  HA  ILE    85      26.928  40.867  41.929  1.00  0.00           H  
ATOM   1321  HB  ILE    85      24.548  39.092  41.496  1.00  0.00           H  
ATOM   1322 HG21 ILE    85      27.438  38.449  42.047  1.00  0.00           H  
ATOM   1323 HG22 ILE    85      26.248  37.211  42.270  1.00  0.00           H  
ATOM   1324 HG23 ILE    85      26.472  37.878  40.635  1.00  0.00           H  
ATOM   1325 HG12 ILE    85      24.564  40.172  43.601  1.00  0.00           H  
ATOM   1326 HG13 ILE    85      24.932  38.472  43.811  1.00  0.00           H  
ATOM   1327 HD11 ILE    85      27.370  39.350  44.085  1.00  0.00           H  
ATOM   1328 HD12 ILE    85      26.478  40.934  44.467  1.00  0.00           H  
ATOM   1329 HD13 ILE    85      26.242  39.538  45.453  1.00  0.00           H  
ATOM   1330  N   GLY    86      27.603  40.441  39.549  1.00  0.00           N  
ATOM   1331  CA  GLY    86      28.077  40.429  38.171  1.00  0.00           C  
ATOM   1332  C   GLY    86      28.222  41.785  37.466  1.00  0.00           C  
ATOM   1333  O   GLY    86      28.595  41.752  36.319  1.00  0.00           O  
ATOM   1334  H   GLY    86      28.322  40.537  40.251  1.00  0.00           H  
ATOM   1335  HA2 GLY    86      29.091  40.033  38.234  1.00  0.00           H  
ATOM   1336  HA3 GLY    86      27.472  39.894  37.439  1.00  0.00           H  
ATOM   1337  N   LYS    87      27.916  42.919  38.080  1.00  0.00           N  
ATOM   1338  CA  LYS    87      27.541  44.195  37.401  1.00  0.00           C  
ATOM   1339  C   LYS    87      28.722  45.155  37.254  1.00  0.00           C  
ATOM   1340  O   LYS    87      29.516  45.303  38.111  1.00  0.00           O  
ATOM   1341  CB  LYS    87      26.412  44.874  38.232  1.00  0.00           C  
ATOM   1342  CG  LYS    87      25.109  44.025  38.356  1.00  0.00           C  
ATOM   1343  CD  LYS    87      24.399  43.827  36.998  1.00  0.00           C  
ATOM   1344  CE  LYS    87      23.105  43.026  37.066  1.00  0.00           C  
ATOM   1345  NZ  LYS    87      23.376  41.692  37.679  1.00  0.00           N1+
ATOM   1346  H   LYS    87      27.741  42.882  39.074  1.00  0.00           H  
ATOM   1347  HA  LYS    87      27.109  43.995  36.420  1.00  0.00           H  
ATOM   1348  HB2 LYS    87      26.798  45.066  39.233  1.00  0.00           H  
ATOM   1349  HB3 LYS    87      26.168  45.874  37.873  1.00  0.00           H  
ATOM   1350  HG2 LYS    87      25.363  43.067  38.810  1.00  0.00           H  
ATOM   1351  HG3 LYS    87      24.475  44.479  39.118  1.00  0.00           H  
ATOM   1352  HD2 LYS    87      24.200  44.745  36.446  1.00  0.00           H  
ATOM   1353  HD3 LYS    87      25.022  43.173  36.387  1.00  0.00           H  
ATOM   1354  HE2 LYS    87      22.389  43.505  37.733  1.00  0.00           H  
ATOM   1355  HE3 LYS    87      22.663  42.833  36.088  1.00  0.00           H  
ATOM   1356  HZ1 LYS    87      22.540  41.138  37.793  1.00  0.00           H  
ATOM   1357  HZ2 LYS    87      24.124  41.200  37.211  1.00  0.00           H  
ATOM   1358  HZ3 LYS    87      23.638  41.826  38.645  1.00  0.00           H  
ATOM   1359  N   ALA    88      28.686  45.998  36.200  1.00  0.00           N  
ATOM   1360  CA  ALA    88      29.506  47.194  36.029  1.00  0.00           C  
ATOM   1361  C   ALA    88      29.110  48.193  37.125  1.00  0.00           C  
ATOM   1362  O   ALA    88      27.905  48.282  37.500  1.00  0.00           O  
ATOM   1363  CB  ALA    88      29.332  47.652  34.602  1.00  0.00           C  
ATOM   1364  H   ALA    88      27.857  45.898  35.630  1.00  0.00           H  
ATOM   1365  HA  ALA    88      30.562  46.935  36.104  1.00  0.00           H  
ATOM   1366  HB1 ALA    88      28.326  48.069  34.563  1.00  0.00           H  
ATOM   1367  HB2 ALA    88      30.062  48.356  34.201  1.00  0.00           H  
ATOM   1368  HB3 ALA    88      29.294  46.815  33.905  1.00  0.00           H  
ATOM   1369  N   VAL    89      30.063  48.848  37.720  1.00  0.00           N  
ATOM   1370  CA  VAL    89      29.962  49.540  39.035  1.00  0.00           C  
ATOM   1371  C   VAL    89      30.908  50.689  39.060  1.00  0.00           C  
ATOM   1372  O   VAL    89      32.127  50.544  38.892  1.00  0.00           O  
ATOM   1373  CB  VAL    89      30.196  48.560  40.241  1.00  0.00           C  
ATOM   1374  CG1 VAL    89      30.361  49.259  41.585  1.00  0.00           C  
ATOM   1375  CG2 VAL    89      29.096  47.561  40.501  1.00  0.00           C  
ATOM   1376  H   VAL    89      30.931  48.861  37.203  1.00  0.00           H  
ATOM   1377  HA  VAL    89      28.954  49.954  39.026  1.00  0.00           H  
ATOM   1378  HB  VAL    89      31.141  48.098  39.956  1.00  0.00           H  
ATOM   1379 HG11 VAL    89      29.409  49.757  41.772  1.00  0.00           H  
ATOM   1380 HG12 VAL    89      30.561  48.631  42.453  1.00  0.00           H  
ATOM   1381 HG13 VAL    89      31.061  50.090  41.503  1.00  0.00           H  
ATOM   1382 HG21 VAL    89      29.610  46.689  40.907  1.00  0.00           H  
ATOM   1383 HG22 VAL    89      28.236  47.957  41.042  1.00  0.00           H  
ATOM   1384 HG23 VAL    89      28.758  47.205  39.528  1.00  0.00           H  
ATOM   1385  N   GLU    90      30.410  51.828  39.521  1.00  0.00           N  
ATOM   1386  CA  GLU    90      31.181  53.081  39.830  1.00  0.00           C  
ATOM   1387  C   GLU    90      31.165  53.341  41.360  1.00  0.00           C  
ATOM   1388  O   GLU    90      30.098  53.255  41.965  1.00  0.00           O  
ATOM   1389  CB  GLU    90      30.804  54.197  38.910  1.00  0.00           C  
ATOM   1390  CG  GLU    90      31.137  54.041  37.468  1.00  0.00           C  
ATOM   1391  CD  GLU    90      30.742  55.265  36.731  1.00  0.00           C  
ATOM   1392  OE1 GLU    90      31.669  55.881  36.122  1.00  0.00           O  
ATOM   1393  OE2 GLU    90      29.526  55.570  36.740  1.00  0.00           O1-
ATOM   1394  H   GLU    90      29.418  51.859  39.710  1.00  0.00           H  
ATOM   1395  HA  GLU    90      32.216  52.843  39.586  1.00  0.00           H  
ATOM   1396  HB2 GLU    90      29.757  54.478  39.018  1.00  0.00           H  
ATOM   1397  HB3 GLU    90      31.323  55.088  39.263  1.00  0.00           H  
ATOM   1398  HG2 GLU    90      32.221  53.936  37.416  1.00  0.00           H  
ATOM   1399  HG3 GLU    90      30.669  53.169  37.011  1.00  0.00           H  
ATOM   1400  N   HIS    91      32.373  53.623  41.920  1.00  0.00           N  
ATOM   1401  CA  HIS    91      32.672  53.626  43.348  1.00  0.00           C  
ATOM   1402  C   HIS    91      33.644  54.731  43.838  1.00  0.00           C  
ATOM   1403  O   HIS    91      34.699  54.933  43.220  1.00  0.00           O  
ATOM   1404  CB  HIS    91      33.001  52.205  43.662  1.00  0.00           C  
ATOM   1405  CG  HIS    91      33.231  51.957  45.145  1.00  0.00           C  
ATOM   1406  ND1 HIS    91      34.113  50.974  45.570  1.00  0.00           N  
ATOM   1407  CE1 HIS    91      33.886  50.848  46.905  1.00  0.00           C  
ATOM   1408  NE2 HIS    91      33.008  51.769  47.325  1.00  0.00           N  
ATOM   1409  CD2 HIS    91      32.506  52.457  46.233  1.00  0.00           C  
ATOM   1410  H   HIS    91      33.124  53.510  41.255  1.00  0.00           H  
ATOM   1411  HA  HIS    91      31.688  53.852  43.759  1.00  0.00           H  
ATOM   1412  HB2 HIS    91      32.176  51.600  43.286  1.00  0.00           H  
ATOM   1413  HB3 HIS    91      33.830  51.668  43.202  1.00  0.00           H  
ATOM   1414  HE1 HIS    91      34.313  50.040  47.480  1.00  0.00           H  
ATOM   1415  HE2 HIS    91      32.534  51.891  48.209  1.00  0.00           H  
ATOM   1416  HD2 HIS    91      31.686  53.161  46.218  1.00  0.00           H  
ATOM   1417  N   MET    92      33.286  55.467  44.916  1.00  0.00           N  
ATOM   1418  CA  MET    92      33.928  56.725  45.451  1.00  0.00           C  
ATOM   1419  C   MET    92      34.613  56.488  46.741  1.00  0.00           C  
ATOM   1420  O   MET    92      34.217  55.710  47.575  1.00  0.00           O  
ATOM   1421  CB  MET    92      33.067  57.938  45.633  1.00  0.00           C  
ATOM   1422  CG  MET    92      32.125  58.267  44.494  1.00  0.00           C  
ATOM   1423  SD  MET    92      31.394  59.992  44.609  1.00  0.00           S  
ATOM   1424  CE  MET    92      29.980  59.693  43.476  1.00  0.00           C  
ATOM   1425  H   MET    92      32.364  55.234  45.258  1.00  0.00           H  
ATOM   1426  HA  MET    92      34.736  56.885  44.737  1.00  0.00           H  
ATOM   1427  HB2 MET    92      32.589  57.750  46.594  1.00  0.00           H  
ATOM   1428  HB3 MET    92      33.712  58.803  45.796  1.00  0.00           H  
ATOM   1429  HG2 MET    92      32.708  58.194  43.577  1.00  0.00           H  
ATOM   1430  HG3 MET    92      31.328  57.523  44.517  1.00  0.00           H  
ATOM   1431  HE1 MET    92      29.361  58.826  43.710  1.00  0.00           H  
ATOM   1432  HE2 MET    92      29.383  60.604  43.516  1.00  0.00           H  
ATOM   1433  HE3 MET    92      30.338  59.546  42.457  1.00  0.00           H  
ATOM   1434  N   PHE    93      35.653  57.350  46.955  1.00  0.00           N  
ATOM   1435  CA  PHE    93      36.309  57.505  48.200  1.00  0.00           C  
ATOM   1436  C   PHE    93      36.687  58.901  48.654  1.00  0.00           C  
ATOM   1437  O   PHE    93      36.983  59.755  47.805  1.00  0.00           O  
ATOM   1438  CB  PHE    93      37.515  56.507  48.276  1.00  0.00           C  
ATOM   1439  CG  PHE    93      38.700  56.887  47.378  1.00  0.00           C  
ATOM   1440  CD1 PHE    93      39.513  57.974  47.738  1.00  0.00           C  
ATOM   1441  CE1 PHE    93      40.464  58.426  46.826  1.00  0.00           C  
ATOM   1442  CZ  PHE    93      40.679  57.724  45.612  1.00  0.00           C  
ATOM   1443  CE2 PHE    93      39.969  56.577  45.338  1.00  0.00           C  
ATOM   1444  CD2 PHE    93      38.930  56.191  46.185  1.00  0.00           C  
ATOM   1445  H   PHE    93      35.936  57.994  46.229  1.00  0.00           H  
ATOM   1446  HA  PHE    93      35.610  57.188  48.973  1.00  0.00           H  
ATOM   1447  HB2 PHE    93      37.968  56.585  49.264  1.00  0.00           H  
ATOM   1448  HB3 PHE    93      37.288  55.474  48.014  1.00  0.00           H  
ATOM   1449  HD1 PHE    93      39.318  58.567  48.619  1.00  0.00           H  
ATOM   1450  HE1 PHE    93      41.022  59.344  46.939  1.00  0.00           H  
ATOM   1451  HZ  PHE    93      41.359  58.162  44.896  1.00  0.00           H  
ATOM   1452  HE2 PHE    93      40.178  56.087  44.398  1.00  0.00           H  
ATOM   1453  HD2 PHE    93      38.324  55.348  45.888  1.00  0.00           H  
ATOM   1454  N   GLU    94      36.562  59.248  49.965  1.00  0.00           N  
ATOM   1455  CA  GLU    94      36.811  60.577  50.491  1.00  0.00           C  
ATOM   1456  C   GLU    94      38.305  60.965  50.318  1.00  0.00           C  
ATOM   1457  O   GLU    94      39.130  60.248  50.887  1.00  0.00           O  
ATOM   1458  CB  GLU    94      36.462  60.775  52.014  1.00  0.00           C  
ATOM   1459  CG  GLU    94      34.924  60.652  52.226  1.00  0.00           C  
ATOM   1460  CD  GLU    94      34.310  59.235  51.932  1.00  0.00           C  
ATOM   1461  OE1 GLU    94      35.063  58.184  51.779  1.00  0.00           O  
ATOM   1462  OE2 GLU    94      33.071  59.060  51.948  1.00  0.00           O1-
ATOM   1463  H   GLU    94      36.325  58.519  50.622  1.00  0.00           H  
ATOM   1464  HA  GLU    94      36.243  61.307  49.915  1.00  0.00           H  
ATOM   1465  HB2 GLU    94      36.947  60.091  52.711  1.00  0.00           H  
ATOM   1466  HB3 GLU    94      36.801  61.771  52.298  1.00  0.00           H  
ATOM   1467  HG2 GLU    94      34.736  60.940  53.260  1.00  0.00           H  
ATOM   1468  HG3 GLU    94      34.532  61.476  51.629  1.00  0.00           H  
ATOM   1469  N   THR    95      38.556  62.111  49.717  1.00  0.00           N  
ATOM   1470  CA  THR    95      39.838  62.680  49.614  1.00  0.00           C  
ATOM   1471  C   THR    95      40.278  63.534  50.834  1.00  0.00           C  
ATOM   1472  O   THR    95      39.477  64.083  51.538  1.00  0.00           O  
ATOM   1473  CB  THR    95      39.871  63.514  48.313  1.00  0.00           C  
ATOM   1474  CG2 THR    95      39.567  62.892  46.978  1.00  0.00           C  
ATOM   1475  OG1 THR    95      39.279  64.769  48.343  1.00  0.00           O  
ATOM   1476  H   THR    95      37.834  62.761  49.441  1.00  0.00           H  
ATOM   1477  HA  THR    95      40.517  61.831  49.541  1.00  0.00           H  
ATOM   1478  HB  THR    95      40.903  63.857  48.240  1.00  0.00           H  
ATOM   1479 HG21 THR    95      39.879  61.853  46.869  1.00  0.00           H  
ATOM   1480 HG22 THR    95      38.496  62.925  46.778  1.00  0.00           H  
ATOM   1481 HG23 THR    95      40.172  63.431  46.248  1.00  0.00           H  
ATOM   1482  HG1 THR    95      38.328  64.671  48.431  1.00  0.00           H  
ATOM   1483  N   GLU    96      41.584  63.662  51.075  1.00  0.00           N  
ATOM   1484  CA  GLU    96      42.106  64.230  52.360  1.00  0.00           C  
ATOM   1485  C   GLU    96      41.633  65.713  52.609  1.00  0.00           C  
ATOM   1486  O   GLU    96      41.412  66.072  53.822  1.00  0.00           O  
ATOM   1487  CB  GLU    96      43.583  63.913  52.398  1.00  0.00           C  
ATOM   1488  CG  GLU    96      44.083  64.312  53.791  1.00  0.00           C  
ATOM   1489  CD  GLU    96      45.519  63.807  54.126  1.00  0.00           C  
ATOM   1490  OE1 GLU    96      45.692  63.517  55.320  1.00  0.00           O  
ATOM   1491  OE2 GLU    96      46.409  63.728  53.276  1.00  0.00           O1-
ATOM   1492  H   GLU    96      42.263  63.200  50.488  1.00  0.00           H  
ATOM   1493  HA  GLU    96      41.584  63.643  53.116  1.00  0.00           H  
ATOM   1494  HB2 GLU    96      43.738  62.838  52.316  1.00  0.00           H  
ATOM   1495  HB3 GLU    96      44.150  64.396  51.602  1.00  0.00           H  
ATOM   1496  HG2 GLU    96      44.151  65.399  53.847  1.00  0.00           H  
ATOM   1497  HG3 GLU    96      43.560  63.844  54.625  1.00  0.00           H  
ATOM   1498  N   ASP    97      41.485  66.455  51.547  1.00  0.00           N  
ATOM   1499  CA  ASP    97      40.995  67.793  51.488  1.00  0.00           C  
ATOM   1500  C   ASP    97      39.443  67.865  51.812  1.00  0.00           C  
ATOM   1501  O   ASP    97      38.965  68.861  52.400  1.00  0.00           O  
ATOM   1502  CB  ASP    97      41.253  68.371  50.191  1.00  0.00           C  
ATOM   1503  CG  ASP    97      42.841  68.539  49.788  1.00  0.00           C  
ATOM   1504  OD1 ASP    97      43.509  67.470  49.728  1.00  0.00           O  
ATOM   1505  OD2 ASP    97      43.245  69.630  49.306  1.00  0.00           O1-
ATOM   1506  H   ASP    97      41.632  65.965  50.676  1.00  0.00           H  
ATOM   1507  HA  ASP    97      41.553  68.404  52.198  1.00  0.00           H  
ATOM   1508  HB2 ASP    97      40.782  67.803  49.387  1.00  0.00           H  
ATOM   1509  HB3 ASP    97      40.680  69.290  50.316  1.00  0.00           H  
ATOM   1510  N   GLY    98      38.663  66.879  51.409  1.00  0.00           N  
ATOM   1511  CA  GLY    98      37.191  66.762  51.416  1.00  0.00           C  
ATOM   1512  C   GLY    98      36.658  66.651  50.005  1.00  0.00           C  
ATOM   1513  O   GLY    98      37.393  66.700  49.042  1.00  0.00           O  
ATOM   1514  H   GLY    98      39.140  66.143  50.907  1.00  0.00           H  
ATOM   1515  HA2 GLY    98      37.003  65.805  51.902  1.00  0.00           H  
ATOM   1516  HA3 GLY    98      36.834  67.590  52.027  1.00  0.00           H  
ATOM   1517  N   SER    99      35.370  66.307  49.777  1.00  0.00           N  
ATOM   1518  CA  SER    99      34.933  65.709  48.493  1.00  0.00           C  
ATOM   1519  C   SER    99      35.670  64.437  48.105  1.00  0.00           C  
ATOM   1520  O   SER    99      36.579  63.920  48.802  1.00  0.00           O  
ATOM   1521  CB  SER    99      34.888  66.695  47.367  1.00  0.00           C  
ATOM   1522  OG  SER    99      33.993  66.173  46.410  1.00  0.00           O  
ATOM   1523  H   SER    99      34.752  66.343  50.575  1.00  0.00           H  
ATOM   1524  HA  SER    99      33.914  65.323  48.533  1.00  0.00           H  
ATOM   1525  HB2 SER    99      34.396  67.610  47.697  1.00  0.00           H  
ATOM   1526  HB3 SER    99      35.903  66.855  47.004  1.00  0.00           H  
ATOM   1527  HG  SER    99      34.263  66.650  45.622  1.00  0.00           H  
ATOM   1528  N   LYS   100      35.261  63.858  46.963  1.00  0.00           N  
ATOM   1529  CA  LYS   100      35.530  62.448  46.697  1.00  0.00           C  
ATOM   1530  C   LYS   100      35.976  62.274  45.227  1.00  0.00           C  
ATOM   1531  O   LYS   100      35.556  63.086  44.389  1.00  0.00           O  
ATOM   1532  CB  LYS   100      34.234  61.594  46.939  1.00  0.00           C  
ATOM   1533  CG  LYS   100      33.518  62.020  48.202  1.00  0.00           C  
ATOM   1534  CD  LYS   100      32.490  60.931  48.584  1.00  0.00           C  
ATOM   1535  CE  LYS   100      31.671  61.552  49.763  1.00  0.00           C  
ATOM   1536  NZ  LYS   100      31.026  60.493  50.529  1.00  0.00           N1+
ATOM   1537  H   LYS   100      34.491  64.223  46.421  1.00  0.00           H  
ATOM   1538  HA  LYS   100      36.296  61.972  47.309  1.00  0.00           H  
ATOM   1539  HB2 LYS   100      33.526  61.794  46.134  1.00  0.00           H  
ATOM   1540  HB3 LYS   100      34.489  60.550  47.119  1.00  0.00           H  
ATOM   1541  HG2 LYS   100      34.190  62.213  49.039  1.00  0.00           H  
ATOM   1542  HG3 LYS   100      33.078  62.991  47.974  1.00  0.00           H  
ATOM   1543  HD2 LYS   100      31.804  60.705  47.768  1.00  0.00           H  
ATOM   1544  HD3 LYS   100      33.049  60.037  48.859  1.00  0.00           H  
ATOM   1545  HE2 LYS   100      32.410  61.961  50.452  1.00  0.00           H  
ATOM   1546  HE3 LYS   100      30.915  62.295  49.508  1.00  0.00           H  
ATOM   1547  HZ1 LYS   100      31.632  59.805  50.952  1.00  0.00           H  
ATOM   1548  HZ2 LYS   100      30.464  61.012  51.189  1.00  0.00           H  
ATOM   1549  HZ3 LYS   100      30.485  59.958  49.865  1.00  0.00           H  
ATOM   1550  N   ASP   101      36.891  61.286  45.081  1.00  0.00           N  
ATOM   1551  CA  ASP   101      37.445  60.756  43.804  1.00  0.00           C  
ATOM   1552  C   ASP   101      36.682  59.449  43.480  1.00  0.00           C  
ATOM   1553  O   ASP   101      35.911  58.858  44.248  1.00  0.00           O  
ATOM   1554  CB  ASP   101      38.921  60.570  43.959  1.00  0.00           C  
ATOM   1555  CG  ASP   101      39.652  60.251  42.644  1.00  0.00           C  
ATOM   1556  OD1 ASP   101      40.825  59.853  42.698  1.00  0.00           O  
ATOM   1557  OD2 ASP   101      39.107  60.531  41.560  1.00  0.00           O1-
ATOM   1558  H   ASP   101      37.220  60.804  45.905  1.00  0.00           H  
ATOM   1559  HA  ASP   101      37.248  61.398  42.945  1.00  0.00           H  
ATOM   1560  HB2 ASP   101      39.412  61.452  44.370  1.00  0.00           H  
ATOM   1561  HB3 ASP   101      39.020  59.764  44.686  1.00  0.00           H  
ATOM   1562  N   GLU   102      36.776  58.939  42.285  1.00  0.00           N  
ATOM   1563  CA  GLU   102      35.807  57.858  41.789  1.00  0.00           C  
ATOM   1564  C   GLU   102      36.599  56.870  40.890  1.00  0.00           C  
ATOM   1565  O   GLU   102      37.383  57.279  40.005  1.00  0.00           O  
ATOM   1566  CB  GLU   102      34.614  58.457  41.115  1.00  0.00           C  
ATOM   1567  CG  GLU   102      33.729  57.435  40.444  1.00  0.00           C  
ATOM   1568  CD  GLU   102      32.556  58.130  39.777  1.00  0.00           C  
ATOM   1569  OE1 GLU   102      31.573  58.650  40.412  1.00  0.00           O  
ATOM   1570  OE2 GLU   102      32.579  58.309  38.567  1.00  0.00           O1-
ATOM   1571  H   GLU   102      37.454  59.319  41.640  1.00  0.00           H  
ATOM   1572  HA  GLU   102      35.420  57.197  42.565  1.00  0.00           H  
ATOM   1573  HB2 GLU   102      34.080  59.030  41.873  1.00  0.00           H  
ATOM   1574  HB3 GLU   102      34.867  59.264  40.427  1.00  0.00           H  
ATOM   1575  HG2 GLU   102      34.281  56.839  39.717  1.00  0.00           H  
ATOM   1576  HG3 GLU   102      33.314  56.887  41.290  1.00  0.00           H  
ATOM   1577  N   TRP   103      36.355  55.564  41.062  1.00  0.00           N  
ATOM   1578  CA  TRP   103      36.848  54.424  40.281  1.00  0.00           C  
ATOM   1579  C   TRP   103      35.637  53.672  39.725  1.00  0.00           C  
ATOM   1580  O   TRP   103      34.709  53.228  40.447  1.00  0.00           O  
ATOM   1581  CB  TRP   103      37.846  53.474  41.113  1.00  0.00           C  
ATOM   1582  CG  TRP   103      39.242  53.897  41.292  1.00  0.00           C  
ATOM   1583  CD1 TRP   103      39.595  55.185  41.463  1.00  0.00           C  
ATOM   1584  NE1 TRP   103      40.983  55.224  41.473  1.00  0.00           N  
ATOM   1585  CE2 TRP   103      41.553  53.976  41.562  1.00  0.00           C  
ATOM   1586  CZ2 TRP   103      42.828  53.512  41.638  1.00  0.00           C  
ATOM   1587  CH2 TRP   103      43.040  52.125  41.718  1.00  0.00           C  
ATOM   1588  CZ3 TRP   103      41.973  51.255  41.791  1.00  0.00           C  
ATOM   1589  CE3 TRP   103      40.647  51.710  41.691  1.00  0.00           C  
ATOM   1590  CD2 TRP   103      40.475  53.077  41.500  1.00  0.00           C  
ATOM   1591  H   TRP   103      35.583  55.345  41.676  1.00  0.00           H  
ATOM   1592  HA  TRP   103      37.470  54.872  39.507  1.00  0.00           H  
ATOM   1593  HB2 TRP   103      37.428  53.354  42.112  1.00  0.00           H  
ATOM   1594  HB3 TRP   103      37.847  52.532  40.564  1.00  0.00           H  
ATOM   1595  HD1 TRP   103      39.019  56.088  41.325  1.00  0.00           H  
ATOM   1596  HE1 TRP   103      41.446  56.122  41.457  1.00  0.00           H  
ATOM   1597  HZ2 TRP   103      43.616  54.236  41.492  1.00  0.00           H  
ATOM   1598  HH2 TRP   103      44.034  51.719  41.829  1.00  0.00           H  
ATOM   1599  HZ3 TRP   103      42.133  50.203  41.977  1.00  0.00           H  
ATOM   1600  HE3 TRP   103      39.824  51.012  41.662  1.00  0.00           H  
ATOM   1601  N   ARG   104      35.698  53.305  38.415  1.00  0.00           N  
ATOM   1602  CA  ARG   104      34.852  52.325  37.714  1.00  0.00           C  
ATOM   1603  C   ARG   104      35.419  50.882  37.761  1.00  0.00           C  
ATOM   1604  O   ARG   104      36.635  50.696  38.029  1.00  0.00           O  
ATOM   1605  CB  ARG   104      34.666  52.854  36.252  1.00  0.00           C  
ATOM   1606  CG  ARG   104      33.576  52.192  35.455  1.00  0.00           C  
ATOM   1607  CD  ARG   104      33.233  53.059  34.256  1.00  0.00           C  
ATOM   1608  NE  ARG   104      34.430  53.330  33.397  1.00  0.00           N  
ATOM   1609  CZ  ARG   104      34.502  54.156  32.386  1.00  0.00           C  
ATOM   1610  NH1 ARG   104      33.549  54.993  32.048  1.00  0.00           N  
ATOM   1611  NH2 ARG   104      35.569  54.168  31.663  1.00  0.00           N1+
ATOM   1612  H   ARG   104      36.473  53.723  37.920  1.00  0.00           H  
ATOM   1613  HA  ARG   104      33.912  52.424  38.257  1.00  0.00           H  
ATOM   1614  HB2 ARG   104      34.606  53.942  36.232  1.00  0.00           H  
ATOM   1615  HB3 ARG   104      35.612  52.711  35.729  1.00  0.00           H  
ATOM   1616  HG2 ARG   104      33.989  51.246  35.104  1.00  0.00           H  
ATOM   1617  HG3 ARG   104      32.735  51.960  36.108  1.00  0.00           H  
ATOM   1618  HD2 ARG   104      32.470  52.537  33.678  1.00  0.00           H  
ATOM   1619  HD3 ARG   104      32.744  53.987  34.553  1.00  0.00           H  
ATOM   1620  HE  ARG   104      35.119  52.597  33.301  1.00  0.00           H  
ATOM   1621 HH11 ARG   104      32.681  55.168  32.533  1.00  0.00           H  
ATOM   1622 HH12 ARG   104      33.650  55.674  31.310  1.00  0.00           H  
ATOM   1623 HH21 ARG   104      36.360  53.545  31.739  1.00  0.00           H  
ATOM   1624 HH22 ARG   104      35.397  54.576  30.756  1.00  0.00           H  
ATOM   1625  N   GLY   105      34.544  49.877  37.775  1.00  0.00           N  
ATOM   1626  CA  GLY   105      34.863  48.491  37.897  1.00  0.00           C  
ATOM   1627  C   GLY   105      33.634  47.577  37.762  1.00  0.00           C  
ATOM   1628  O   GLY   105      32.738  47.791  36.951  1.00  0.00           O  
ATOM   1629  H   GLY   105      33.547  50.023  37.851  1.00  0.00           H  
ATOM   1630  HA2 GLY   105      35.519  48.085  37.127  1.00  0.00           H  
ATOM   1631  HA3 GLY   105      35.220  48.327  38.913  1.00  0.00           H  
ATOM   1632  N   MET   106      33.642  46.495  38.535  1.00  0.00           N  
ATOM   1633  CA  MET   106      32.753  45.411  38.502  1.00  0.00           C  
ATOM   1634  C   MET   106      32.530  44.726  39.873  1.00  0.00           C  
ATOM   1635  O   MET   106      33.549  44.223  40.446  1.00  0.00           O  
ATOM   1636  CB  MET   106      33.140  44.363  37.529  1.00  0.00           C  
ATOM   1637  CG  MET   106      32.301  42.981  37.530  1.00  0.00           C  
ATOM   1638  SD  MET   106      33.123  41.625  36.684  1.00  0.00           S  
ATOM   1639  CE  MET   106      31.895  40.369  37.052  1.00  0.00           C  
ATOM   1640  H   MET   106      34.482  46.342  39.075  1.00  0.00           H  
ATOM   1641  HA  MET   106      31.752  45.825  38.385  1.00  0.00           H  
ATOM   1642  HB2 MET   106      33.085  44.826  36.544  1.00  0.00           H  
ATOM   1643  HB3 MET   106      34.178  44.044  37.616  1.00  0.00           H  
ATOM   1644  HG2 MET   106      32.064  42.707  38.558  1.00  0.00           H  
ATOM   1645  HG3 MET   106      31.405  43.316  37.007  1.00  0.00           H  
ATOM   1646  HE1 MET   106      32.229  39.351  36.848  1.00  0.00           H  
ATOM   1647  HE2 MET   106      31.595  40.445  38.097  1.00  0.00           H  
ATOM   1648  HE3 MET   106      31.013  40.558  36.440  1.00  0.00           H  
ATOM   1649  N   VAL   107      31.315  44.526  40.350  1.00  0.00           N  
ATOM   1650  CA  VAL   107      31.008  43.596  41.481  1.00  0.00           C  
ATOM   1651  C   VAL   107      30.813  42.131  41.019  1.00  0.00           C  
ATOM   1652  O   VAL   107      30.156  41.867  40.039  1.00  0.00           O  
ATOM   1653  CB  VAL   107      29.824  44.104  42.283  1.00  0.00           C  
ATOM   1654  CG1 VAL   107      29.262  43.011  43.341  1.00  0.00           C  
ATOM   1655  CG2 VAL   107      30.178  45.339  43.158  1.00  0.00           C  
ATOM   1656  H   VAL   107      30.527  44.785  39.774  1.00  0.00           H  
ATOM   1657  HA  VAL   107      31.923  43.475  42.060  1.00  0.00           H  
ATOM   1658  HB  VAL   107      28.989  44.343  41.626  1.00  0.00           H  
ATOM   1659 HG11 VAL   107      28.525  43.497  43.981  1.00  0.00           H  
ATOM   1660 HG12 VAL   107      28.866  42.106  42.881  1.00  0.00           H  
ATOM   1661 HG13 VAL   107      30.091  42.836  44.026  1.00  0.00           H  
ATOM   1662 HG21 VAL   107      30.790  44.923  43.959  1.00  0.00           H  
ATOM   1663 HG22 VAL   107      30.694  46.152  42.647  1.00  0.00           H  
ATOM   1664 HG23 VAL   107      29.245  45.767  43.523  1.00  0.00           H  
ATOM   1665  N   LEU   108      31.425  41.234  41.771  1.00  0.00           N  
ATOM   1666  CA  LEU   108      31.678  39.841  41.336  1.00  0.00           C  
ATOM   1667  C   LEU   108      30.826  38.844  42.052  1.00  0.00           C  
ATOM   1668  O   LEU   108      30.287  37.947  41.451  1.00  0.00           O  
ATOM   1669  CB  LEU   108      33.113  39.531  41.459  1.00  0.00           C  
ATOM   1670  CG  LEU   108      34.085  40.416  40.654  1.00  0.00           C  
ATOM   1671  CD1 LEU   108      35.186  40.869  41.547  1.00  0.00           C  
ATOM   1672  CD2 LEU   108      34.619  39.732  39.456  1.00  0.00           C  
ATOM   1673  H   LEU   108      31.797  41.664  42.606  1.00  0.00           H  
ATOM   1674  HA  LEU   108      31.398  39.845  40.283  1.00  0.00           H  
ATOM   1675  HB2 LEU   108      33.387  39.486  42.513  1.00  0.00           H  
ATOM   1676  HB3 LEU   108      33.294  38.481  41.227  1.00  0.00           H  
ATOM   1677  HG  LEU   108      33.582  41.323  40.317  1.00  0.00           H  
ATOM   1678 HD11 LEU   108      35.631  40.091  42.167  1.00  0.00           H  
ATOM   1679 HD12 LEU   108      35.950  41.281  40.888  1.00  0.00           H  
ATOM   1680 HD13 LEU   108      34.780  41.577  42.270  1.00  0.00           H  
ATOM   1681 HD21 LEU   108      33.775  39.257  38.955  1.00  0.00           H  
ATOM   1682 HD22 LEU   108      34.967  40.513  38.780  1.00  0.00           H  
ATOM   1683 HD23 LEU   108      35.435  39.030  39.623  1.00  0.00           H  
ATOM   1684  N   ALA   109      30.797  38.999  43.387  1.00  0.00           N  
ATOM   1685  CA  ALA   109      29.936  38.138  44.247  1.00  0.00           C  
ATOM   1686  C   ALA   109      29.638  38.777  45.617  1.00  0.00           C  
ATOM   1687  O   ALA   109      30.316  39.705  45.965  1.00  0.00           O  
ATOM   1688  CB  ALA   109      30.680  36.791  44.419  1.00  0.00           C  
ATOM   1689  H   ALA   109      31.343  39.709  43.853  1.00  0.00           H  
ATOM   1690  HA  ALA   109      28.988  37.940  43.746  1.00  0.00           H  
ATOM   1691  HB1 ALA   109      30.914  36.313  43.469  1.00  0.00           H  
ATOM   1692  HB2 ALA   109      31.626  36.809  44.960  1.00  0.00           H  
ATOM   1693  HB3 ALA   109      30.052  36.194  45.081  1.00  0.00           H  
ATOM   1694  N   ARG   110      28.686  38.271  46.348  1.00  0.00           N  
ATOM   1695  CA  ARG   110      28.563  38.469  47.767  1.00  0.00           C  
ATOM   1696  C   ARG   110      29.632  37.501  48.401  1.00  0.00           C  
ATOM   1697  O   ARG   110      29.950  36.473  47.843  1.00  0.00           O  
ATOM   1698  CB  ARG   110      27.130  38.329  48.222  1.00  0.00           C  
ATOM   1699  CG  ARG   110      26.898  39.252  49.442  1.00  0.00           C  
ATOM   1700  CD  ARG   110      25.438  39.781  49.541  1.00  0.00           C  
ATOM   1701  NE  ARG   110      24.489  38.653  49.609  1.00  0.00           N  
ATOM   1702  CZ  ARG   110      23.989  38.124  50.683  1.00  0.00           C  
ATOM   1703  NH1 ARG   110      24.468  38.234  51.848  1.00  0.00           N  
ATOM   1704  NH2 ARG   110      22.930  37.413  50.596  1.00  0.00           N1+
ATOM   1705  H   ARG   110      28.179  37.448  46.056  1.00  0.00           H  
ATOM   1706  HA  ARG   110      28.889  39.475  48.031  1.00  0.00           H  
ATOM   1707  HB2 ARG   110      26.492  38.667  47.405  1.00  0.00           H  
ATOM   1708  HB3 ARG   110      26.762  37.307  48.317  1.00  0.00           H  
ATOM   1709  HG2 ARG   110      27.099  38.553  50.254  1.00  0.00           H  
ATOM   1710  HG3 ARG   110      27.628  40.055  49.542  1.00  0.00           H  
ATOM   1711  HD2 ARG   110      25.408  40.424  50.420  1.00  0.00           H  
ATOM   1712  HD3 ARG   110      25.149  40.359  48.663  1.00  0.00           H  
ATOM   1713  HE  ARG   110      24.134  38.305  48.730  1.00  0.00           H  
ATOM   1714 HH11 ARG   110      25.143  38.963  52.031  1.00  0.00           H  
ATOM   1715 HH12 ARG   110      23.989  37.674  52.538  1.00  0.00           H  
ATOM   1716 HH21 ARG   110      22.487  37.213  49.711  1.00  0.00           H  
ATOM   1717 HH22 ARG   110      22.577  36.977  51.436  1.00  0.00           H  
ATOM   1718  N   ALA   111      30.361  37.977  49.381  1.00  0.00           N  
ATOM   1719  CA  ALA   111      31.594  37.271  49.753  1.00  0.00           C  
ATOM   1720  C   ALA   111      31.290  36.033  50.586  1.00  0.00           C  
ATOM   1721  O   ALA   111      30.390  36.091  51.434  1.00  0.00           O  
ATOM   1722  CB  ALA   111      32.458  38.149  50.512  1.00  0.00           C  
ATOM   1723  H   ALA   111      30.118  38.834  49.858  1.00  0.00           H  
ATOM   1724  HA  ALA   111      32.204  37.066  48.873  1.00  0.00           H  
ATOM   1725  HB1 ALA   111      32.568  39.152  50.100  1.00  0.00           H  
ATOM   1726  HB2 ALA   111      32.149  38.330  51.541  1.00  0.00           H  
ATOM   1727  HB3 ALA   111      33.439  37.675  50.545  1.00  0.00           H  
ATOM   1728  N   PRO   112      32.032  34.905  50.266  1.00  0.00           N  
ATOM   1729  CA  PRO   112      32.028  33.742  51.046  1.00  0.00           C  
ATOM   1730  C   PRO   112      32.554  34.026  52.405  1.00  0.00           C  
ATOM   1731  O   PRO   112      33.379  34.876  52.625  1.00  0.00           O  
ATOM   1732  CD  PRO   112      32.751  34.611  49.014  1.00  0.00           C  
ATOM   1733  CG  PRO   112      32.765  33.107  48.862  1.00  0.00           C  
ATOM   1734  CB  PRO   112      32.916  32.730  50.366  1.00  0.00           C  
ATOM   1735  HD2 PRO   112      33.747  35.049  48.948  1.00  0.00           H  
ATOM   1736  HD3 PRO   112      32.133  34.860  48.151  1.00  0.00           H  
ATOM   1737  HG2 PRO   112      33.730  32.964  48.376  1.00  0.00           H  
ATOM   1738  HG3 PRO   112      31.812  32.708  48.513  1.00  0.00           H  
ATOM   1739  HB2 PRO   112      33.949  32.968  50.620  1.00  0.00           H  
ATOM   1740  HB3 PRO   112      32.675  31.685  50.564  1.00  0.00           H  
ATOM   1741  HA  PRO   112      30.979  33.449  51.095  1.00  0.00           H  
ATOM   1742  N   VAL   113      32.070  33.318  53.383  1.00  0.00           N  
ATOM   1743  CA  VAL   113      32.263  33.550  54.838  1.00  0.00           C  
ATOM   1744  C   VAL   113      31.632  34.834  55.379  1.00  0.00           C  
ATOM   1745  O   VAL   113      30.823  34.750  56.314  1.00  0.00           O  
ATOM   1746  CB  VAL   113      33.680  33.267  55.331  1.00  0.00           C  
ATOM   1747  CG1 VAL   113      33.800  33.487  56.861  1.00  0.00           C  
ATOM   1748  CG2 VAL   113      34.340  32.026  54.801  1.00  0.00           C  
ATOM   1749  H   VAL   113      31.367  32.658  53.082  1.00  0.00           H  
ATOM   1750  HA  VAL   113      31.661  32.748  55.265  1.00  0.00           H  
ATOM   1751  HB  VAL   113      34.380  34.040  55.013  1.00  0.00           H  
ATOM   1752 HG11 VAL   113      33.513  34.511  57.101  1.00  0.00           H  
ATOM   1753 HG12 VAL   113      33.058  32.879  57.377  1.00  0.00           H  
ATOM   1754 HG13 VAL   113      34.775  33.219  57.268  1.00  0.00           H  
ATOM   1755 HG21 VAL   113      35.341  31.877  55.206  1.00  0.00           H  
ATOM   1756 HG22 VAL   113      33.784  31.114  55.018  1.00  0.00           H  
ATOM   1757 HG23 VAL   113      34.378  32.006  53.712  1.00  0.00           H  
ATOM   1758  N   MET   114      31.881  35.927  54.741  1.00  0.00           N  
ATOM   1759  CA  MET   114      31.498  37.253  55.272  1.00  0.00           C  
ATOM   1760  C   MET   114      30.361  37.948  54.477  1.00  0.00           C  
ATOM   1761  O   MET   114      30.436  39.043  53.932  1.00  0.00           O  
ATOM   1762  CB  MET   114      32.745  38.159  55.223  1.00  0.00           C  
ATOM   1763  CG  MET   114      33.748  37.759  56.344  1.00  0.00           C  
ATOM   1764  SD  MET   114      35.600  38.104  56.117  1.00  0.00           S  
ATOM   1765  CE  MET   114      35.664  39.897  56.155  1.00  0.00           C  
ATOM   1766  H   MET   114      32.678  35.914  54.121  1.00  0.00           H  
ATOM   1767  HA  MET   114      31.189  37.206  56.316  1.00  0.00           H  
ATOM   1768  HB2 MET   114      33.174  38.043  54.227  1.00  0.00           H  
ATOM   1769  HB3 MET   114      32.427  39.168  55.484  1.00  0.00           H  
ATOM   1770  HG2 MET   114      33.394  38.216  57.269  1.00  0.00           H  
ATOM   1771  HG3 MET   114      33.690  36.687  56.533  1.00  0.00           H  
ATOM   1772  HE1 MET   114      35.589  40.208  57.197  1.00  0.00           H  
ATOM   1773  HE2 MET   114      36.648  40.246  55.841  1.00  0.00           H  
ATOM   1774  HE3 MET   114      34.720  40.252  55.741  1.00  0.00           H  
ATOM   1775  N   ASN   115      29.255  37.179  54.430  1.00  0.00           N  
ATOM   1776  CA  ASN   115      28.079  37.427  53.536  1.00  0.00           C  
ATOM   1777  C   ASN   115      27.580  38.872  53.548  1.00  0.00           C  
ATOM   1778  O   ASN   115      26.949  39.264  52.532  1.00  0.00           O  
ATOM   1779  CB  ASN   115      26.979  36.335  53.739  1.00  0.00           C  
ATOM   1780  CG  ASN   115      27.499  34.880  53.877  1.00  0.00           C  
ATOM   1781  OD1 ASN   115      26.990  34.006  54.533  1.00  0.00           O  
ATOM   1782  ND2 ASN   115      28.519  34.597  53.125  1.00  0.00           N  
ATOM   1783  H   ASN   115      29.248  36.422  55.099  1.00  0.00           H  
ATOM   1784  HA  ASN   115      28.477  37.225  52.541  1.00  0.00           H  
ATOM   1785  HB2 ASN   115      26.462  36.555  54.673  1.00  0.00           H  
ATOM   1786  HB3 ASN   115      26.268  36.426  52.918  1.00  0.00           H  
ATOM   1787 HD21 ASN   115      29.087  35.185  52.532  1.00  0.00           H  
ATOM   1788 HD22 ASN   115      28.798  33.626  53.125  1.00  0.00           H  
ATOM   1789  N   THR   116      27.767  39.687  54.550  1.00  0.00           N  
ATOM   1790  CA  THR   116      27.469  41.175  54.462  1.00  0.00           C  
ATOM   1791  C   THR   116      28.343  42.063  53.515  1.00  0.00           C  
ATOM   1792  O   THR   116      28.156  43.265  53.332  1.00  0.00           O  
ATOM   1793  CB  THR   116      27.341  41.810  55.880  1.00  0.00           C  
ATOM   1794  CG2 THR   116      26.070  41.443  56.679  1.00  0.00           C  
ATOM   1795  OG1 THR   116      28.471  41.506  56.708  1.00  0.00           O  
ATOM   1796  H   THR   116      28.190  39.351  55.403  1.00  0.00           H  
ATOM   1797  HA  THR   116      26.461  41.302  54.068  1.00  0.00           H  
ATOM   1798  HB  THR   116      27.308  42.889  55.731  1.00  0.00           H  
ATOM   1799 HG21 THR   116      26.078  40.403  57.006  1.00  0.00           H  
ATOM   1800 HG22 THR   116      26.001  42.231  57.429  1.00  0.00           H  
ATOM   1801 HG23 THR   116      25.168  41.543  56.075  1.00  0.00           H  
ATOM   1802  HG1 THR   116      28.254  41.664  57.630  1.00  0.00           H  
ATOM   1803  N   TRP   117      29.365  41.411  52.955  1.00  0.00           N  
ATOM   1804  CA  TRP   117      30.506  42.053  52.214  1.00  0.00           C  
ATOM   1805  C   TRP   117      30.423  41.488  50.811  1.00  0.00           C  
ATOM   1806  O   TRP   117      29.846  40.389  50.635  1.00  0.00           O  
ATOM   1807  CB  TRP   117      31.855  41.660  52.863  1.00  0.00           C  
ATOM   1808  CG  TRP   117      32.235  42.079  54.261  1.00  0.00           C  
ATOM   1809  CD1 TRP   117      31.585  41.760  55.417  1.00  0.00           C  
ATOM   1810  NE1 TRP   117      32.241  42.351  56.478  1.00  0.00           N  
ATOM   1811  CE2 TRP   117      33.388  43.019  56.096  1.00  0.00           C  
ATOM   1812  CZ2 TRP   117      34.342  43.850  56.747  1.00  0.00           C  
ATOM   1813  CH2 TRP   117      35.358  44.500  55.956  1.00  0.00           C  
ATOM   1814  CZ3 TRP   117      35.470  44.204  54.565  1.00  0.00           C  
ATOM   1815  CE3 TRP   117      34.439  43.468  53.974  1.00  0.00           C  
ATOM   1816  CD2 TRP   117      33.400  42.910  54.698  1.00  0.00           C  
ATOM   1817  H   TRP   117      29.583  40.467  53.243  1.00  0.00           H  
ATOM   1818  HA  TRP   117      30.320  43.116  52.057  1.00  0.00           H  
ATOM   1819  HB2 TRP   117      32.051  40.588  52.838  1.00  0.00           H  
ATOM   1820  HB3 TRP   117      32.690  41.981  52.242  1.00  0.00           H  
ATOM   1821  HD1 TRP   117      30.766  41.056  55.399  1.00  0.00           H  
ATOM   1822  HE1 TRP   117      31.915  42.257  57.429  1.00  0.00           H  
ATOM   1823  HZ2 TRP   117      34.297  44.051  57.808  1.00  0.00           H  
ATOM   1824  HH2 TRP   117      36.121  45.130  56.389  1.00  0.00           H  
ATOM   1825  HZ3 TRP   117      36.298  44.592  53.991  1.00  0.00           H  
ATOM   1826  HE3 TRP   117      34.444  43.431  52.895  1.00  0.00           H  
ATOM   1827  N   PHE   118      31.126  42.180  49.906  1.00  0.00           N  
ATOM   1828  CA  PHE   118      31.108  41.949  48.492  1.00  0.00           C  
ATOM   1829  C   PHE   118      32.542  41.813  47.995  1.00  0.00           C  
ATOM   1830  O   PHE   118      33.427  42.360  48.634  1.00  0.00           O  
ATOM   1831  CB  PHE   118      30.293  43.077  47.847  1.00  0.00           C  
ATOM   1832  CG  PHE   118      28.805  43.084  48.058  1.00  0.00           C  
ATOM   1833  CD1 PHE   118      28.281  43.353  49.295  1.00  0.00           C  
ATOM   1834  CE1 PHE   118      26.928  43.366  49.461  1.00  0.00           C  
ATOM   1835  CZ  PHE   118      25.958  43.019  48.450  1.00  0.00           C  
ATOM   1836  CE2 PHE   118      26.534  42.718  47.230  1.00  0.00           C  
ATOM   1837  CD2 PHE   118      27.927  42.785  47.028  1.00  0.00           C  
ATOM   1838  H   PHE   118      31.452  43.089  50.201  1.00  0.00           H  
ATOM   1839  HA  PHE   118      30.583  40.999  48.386  1.00  0.00           H  
ATOM   1840  HB2 PHE   118      30.890  43.946  48.125  1.00  0.00           H  
ATOM   1841  HB3 PHE   118      30.453  42.989  46.772  1.00  0.00           H  
ATOM   1842  HD1 PHE   118      28.948  43.658  50.088  1.00  0.00           H  
ATOM   1843  HE1 PHE   118      26.583  43.691  50.432  1.00  0.00           H  
ATOM   1844  HZ  PHE   118      24.893  43.055  48.625  1.00  0.00           H  
ATOM   1845  HE2 PHE   118      25.914  42.367  46.418  1.00  0.00           H  
ATOM   1846  HD2 PHE   118      28.320  42.464  46.074  1.00  0.00           H  
ATOM   1847  N   TYR   119      32.681  41.107  46.858  1.00  0.00           N  
ATOM   1848  CA  TYR   119      33.874  41.094  46.050  1.00  0.00           C  
ATOM   1849  C   TYR   119      33.770  42.148  44.970  1.00  0.00           C  
ATOM   1850  O   TYR   119      32.762  42.267  44.244  1.00  0.00           O  
ATOM   1851  CB  TYR   119      34.122  39.704  45.477  1.00  0.00           C  
ATOM   1852  CG  TYR   119      34.651  38.512  46.276  1.00  0.00           C  
ATOM   1853  CD1 TYR   119      34.756  37.319  45.616  1.00  0.00           C  
ATOM   1854  CE1 TYR   119      35.338  36.185  46.232  1.00  0.00           C  
ATOM   1855  CZ  TYR   119      35.946  36.301  47.456  1.00  0.00           C  
ATOM   1856  OH  TYR   119      36.366  35.173  48.032  1.00  0.00           O  
ATOM   1857  CE2 TYR   119      35.795  37.535  48.199  1.00  0.00           C  
ATOM   1858  CD2 TYR   119      35.228  38.614  47.581  1.00  0.00           C  
ATOM   1859  H   TYR   119      31.897  40.645  46.420  1.00  0.00           H  
ATOM   1860  HA  TYR   119      34.781  41.398  46.574  1.00  0.00           H  
ATOM   1861  HB2 TYR   119      33.148  39.330  45.160  1.00  0.00           H  
ATOM   1862  HB3 TYR   119      34.806  39.729  44.628  1.00  0.00           H  
ATOM   1863  HD1 TYR   119      34.394  37.160  44.611  1.00  0.00           H  
ATOM   1864  HE1 TYR   119      35.370  35.260  45.676  1.00  0.00           H  
ATOM   1865  HH  TYR   119      36.259  34.409  47.460  1.00  0.00           H  
ATOM   1866  HE2 TYR   119      36.089  37.623  49.235  1.00  0.00           H  
ATOM   1867  HD2 TYR   119      35.224  39.536  48.143  1.00  0.00           H  
ATOM   1868  N   ILE   120      34.845  42.877  44.621  1.00  0.00           N  
ATOM   1869  CA  ILE   120      34.833  43.979  43.515  1.00  0.00           C  
ATOM   1870  C   ILE   120      36.197  44.045  42.938  1.00  0.00           C  
ATOM   1871  O   ILE   120      37.140  43.701  43.586  1.00  0.00           O  
ATOM   1872  CB  ILE   120      34.389  45.348  44.174  1.00  0.00           C  
ATOM   1873  CG2 ILE   120      35.439  45.746  45.239  1.00  0.00           C  
ATOM   1874  CG1 ILE   120      34.355  46.490  43.063  1.00  0.00           C  
ATOM   1875  CD1 ILE   120      33.394  47.600  43.460  1.00  0.00           C  
ATOM   1876  H   ILE   120      35.651  42.865  45.229  1.00  0.00           H  
ATOM   1877  HA  ILE   120      34.101  43.809  42.726  1.00  0.00           H  
ATOM   1878  HB  ILE   120      33.392  45.347  44.616  1.00  0.00           H  
ATOM   1879 HG21 ILE   120      35.140  46.707  45.657  1.00  0.00           H  
ATOM   1880 HG22 ILE   120      35.343  45.035  46.059  1.00  0.00           H  
ATOM   1881 HG23 ILE   120      36.428  45.704  44.781  1.00  0.00           H  
ATOM   1882 HG12 ILE   120      35.365  46.841  42.847  1.00  0.00           H  
ATOM   1883 HG13 ILE   120      33.869  46.041  42.198  1.00  0.00           H  
ATOM   1884 HD11 ILE   120      33.258  48.293  42.630  1.00  0.00           H  
ATOM   1885 HD12 ILE   120      32.441  47.263  43.869  1.00  0.00           H  
ATOM   1886 HD13 ILE   120      33.825  48.243  44.227  1.00  0.00           H  
ATOM   1887  N   THR   121      36.350  44.486  41.694  1.00  0.00           N  
ATOM   1888  CA  THR   121      37.683  44.746  41.010  1.00  0.00           C  
ATOM   1889  C   THR   121      37.516  46.018  40.180  1.00  0.00           C  
ATOM   1890  O   THR   121      36.335  46.424  39.997  1.00  0.00           O  
ATOM   1891  CB  THR   121      38.117  43.471  40.189  1.00  0.00           C  
ATOM   1892  CG2 THR   121      37.159  43.148  39.036  1.00  0.00           C  
ATOM   1893  OG1 THR   121      39.386  43.666  39.748  1.00  0.00           O  
ATOM   1894  H   THR   121      35.541  44.860  41.218  1.00  0.00           H  
ATOM   1895  HA  THR   121      38.311  45.067  41.841  1.00  0.00           H  
ATOM   1896  HB  THR   121      38.150  42.580  40.816  1.00  0.00           H  
ATOM   1897 HG21 THR   121      37.178  42.076  38.840  1.00  0.00           H  
ATOM   1898 HG22 THR   121      36.162  43.561  39.187  1.00  0.00           H  
ATOM   1899 HG23 THR   121      37.558  43.695  38.181  1.00  0.00           H  
ATOM   1900  HG1 THR   121      39.882  43.662  40.570  1.00  0.00           H  
ATOM   1901  N   TYR   122      38.571  46.617  39.604  1.00  0.00           N  
ATOM   1902  CA  TYR   122      38.465  47.917  38.897  1.00  0.00           C  
ATOM   1903  C   TYR   122      39.224  48.119  37.502  1.00  0.00           C  
ATOM   1904  O   TYR   122      40.114  47.406  37.134  1.00  0.00           O  
ATOM   1905  CB  TYR   122      38.968  48.998  39.943  1.00  0.00           C  
ATOM   1906  CG  TYR   122      38.277  49.038  41.269  1.00  0.00           C  
ATOM   1907  CD1 TYR   122      38.872  48.499  42.444  1.00  0.00           C  
ATOM   1908  CE1 TYR   122      38.149  48.558  43.676  1.00  0.00           C  
ATOM   1909  CZ  TYR   122      36.904  49.196  43.714  1.00  0.00           C  
ATOM   1910  OH  TYR   122      36.305  49.206  44.925  1.00  0.00           O  
ATOM   1911  CE2 TYR   122      36.390  49.844  42.564  1.00  0.00           C  
ATOM   1912  CD2 TYR   122      37.057  49.752  41.327  1.00  0.00           C  
ATOM   1913  H   TYR   122      39.508  46.274  39.758  1.00  0.00           H  
ATOM   1914  HA  TYR   122      37.448  48.199  38.625  1.00  0.00           H  
ATOM   1915  HB2 TYR   122      40.025  48.994  40.210  1.00  0.00           H  
ATOM   1916  HB3 TYR   122      38.838  49.981  39.491  1.00  0.00           H  
ATOM   1917  HD1 TYR   122      39.867  48.080  42.440  1.00  0.00           H  
ATOM   1918  HE1 TYR   122      38.436  48.094  44.608  1.00  0.00           H  
ATOM   1919  HH  TYR   122      35.556  49.794  45.045  1.00  0.00           H  
ATOM   1920  HE2 TYR   122      35.404  50.277  42.487  1.00  0.00           H  
ATOM   1921  HD2 TYR   122      36.585  50.183  40.457  1.00  0.00           H  
ATOM   1922  N   GLU   123      38.824  49.132  36.699  1.00  0.00           N  
ATOM   1923  CA  GLU   123      39.303  49.475  35.367  1.00  0.00           C  
ATOM   1924  C   GLU   123      40.763  50.041  35.435  1.00  0.00           C  
ATOM   1925  O   GLU   123      41.451  50.019  34.388  1.00  0.00           O  
ATOM   1926  CB  GLU   123      38.330  50.523  34.826  1.00  0.00           C  
ATOM   1927  CG  GLU   123      38.444  50.636  33.307  1.00  0.00           C  
ATOM   1928  CD  GLU   123      37.448  51.598  32.688  1.00  0.00           C  
ATOM   1929  OE1 GLU   123      37.833  52.617  32.032  1.00  0.00           O  
ATOM   1930  OE2 GLU   123      36.252  51.438  32.836  1.00  0.00           O1-
ATOM   1931  H   GLU   123      38.110  49.685  37.152  1.00  0.00           H  
ATOM   1932  HA  GLU   123      39.285  48.594  34.725  1.00  0.00           H  
ATOM   1933  HB2 GLU   123      37.319  50.256  35.134  1.00  0.00           H  
ATOM   1934  HB3 GLU   123      38.473  51.508  35.272  1.00  0.00           H  
ATOM   1935  HG2 GLU   123      39.371  51.144  33.043  1.00  0.00           H  
ATOM   1936  HG3 GLU   123      38.362  49.664  32.821  1.00  0.00           H  
ATOM   1937  N   LYS   124      41.285  50.535  36.597  1.00  0.00           N  
ATOM   1938  CA  LYS   124      42.703  50.844  36.906  1.00  0.00           C  
ATOM   1939  C   LYS   124      43.505  49.776  37.578  1.00  0.00           C  
ATOM   1940  O   LYS   124      44.719  49.792  37.549  1.00  0.00           O  
ATOM   1941  CB  LYS   124      42.651  52.029  37.875  1.00  0.00           C  
ATOM   1942  CG  LYS   124      42.187  53.216  37.062  1.00  0.00           C  
ATOM   1943  CD  LYS   124      42.278  54.591  37.763  1.00  0.00           C  
ATOM   1944  CE  LYS   124      41.743  55.718  36.856  1.00  0.00           C  
ATOM   1945  NZ  LYS   124      41.576  56.970  37.631  1.00  0.00           N1+
ATOM   1946  H   LYS   124      40.558  50.676  37.284  1.00  0.00           H  
ATOM   1947  HA  LYS   124      43.166  51.109  35.956  1.00  0.00           H  
ATOM   1948  HB2 LYS   124      41.981  51.857  38.717  1.00  0.00           H  
ATOM   1949  HB3 LYS   124      43.593  52.457  38.220  1.00  0.00           H  
ATOM   1950  HG2 LYS   124      42.829  53.235  36.181  1.00  0.00           H  
ATOM   1951  HG3 LYS   124      41.203  52.994  36.650  1.00  0.00           H  
ATOM   1952  HD2 LYS   124      41.818  54.638  38.750  1.00  0.00           H  
ATOM   1953  HD3 LYS   124      43.350  54.724  37.908  1.00  0.00           H  
ATOM   1954  HE2 LYS   124      42.513  55.724  36.085  1.00  0.00           H  
ATOM   1955  HE3 LYS   124      40.783  55.498  36.389  1.00  0.00           H  
ATOM   1956  HZ1 LYS   124      41.354  56.731  38.587  1.00  0.00           H  
ATOM   1957  HZ2 LYS   124      42.427  57.505  37.724  1.00  0.00           H  
ATOM   1958  HZ3 LYS   124      40.880  57.540  37.171  1.00  0.00           H  
ATOM   1959  N   ASP   125      42.841  48.788  38.164  1.00  0.00           N  
ATOM   1960  CA  ASP   125      43.421  47.721  38.996  1.00  0.00           C  
ATOM   1961  C   ASP   125      42.594  46.405  38.936  1.00  0.00           C  
ATOM   1962  O   ASP   125      41.671  46.262  39.761  1.00  0.00           O  
ATOM   1963  CB  ASP   125      43.622  48.284  40.450  1.00  0.00           C  
ATOM   1964  CG  ASP   125      44.815  47.585  41.236  1.00  0.00           C  
ATOM   1965  OD1 ASP   125      45.017  47.921  42.391  1.00  0.00           O  
ATOM   1966  OD2 ASP   125      45.428  46.711  40.651  1.00  0.00           O1-
ATOM   1967  H   ASP   125      41.851  48.729  37.974  1.00  0.00           H  
ATOM   1968  HA  ASP   125      44.427  47.521  38.627  1.00  0.00           H  
ATOM   1969  HB2 ASP   125      43.812  49.358  40.434  1.00  0.00           H  
ATOM   1970  HB3 ASP   125      42.747  48.120  41.078  1.00  0.00           H  
ATOM   1971  N   PRO   126      42.858  45.508  37.932  1.00  0.00           N  
ATOM   1972  CA  PRO   126      42.409  44.099  37.862  1.00  0.00           C  
ATOM   1973  C   PRO   126      42.740  43.180  39.086  1.00  0.00           C  
ATOM   1974  O   PRO   126      43.000  41.991  38.858  1.00  0.00           O  
ATOM   1975  CD  PRO   126      43.393  45.981  36.609  1.00  0.00           C  
ATOM   1976  CG  PRO   126      43.111  44.793  35.642  1.00  0.00           C  
ATOM   1977  CB  PRO   126      43.057  43.577  36.537  1.00  0.00           C  
ATOM   1978  HD2 PRO   126      44.439  46.217  36.808  1.00  0.00           H  
ATOM   1979  HD3 PRO   126      42.822  46.832  36.237  1.00  0.00           H  
ATOM   1980  HG2 PRO   126      43.957  44.743  34.958  1.00  0.00           H  
ATOM   1981  HG3 PRO   126      42.161  44.847  35.111  1.00  0.00           H  
ATOM   1982  HB2 PRO   126      44.005  43.098  36.779  1.00  0.00           H  
ATOM   1983  HB3 PRO   126      42.292  42.873  36.212  1.00  0.00           H  
ATOM   1984  HA  PRO   126      41.324  44.206  37.840  1.00  0.00           H  
ATOM   1985  N   VAL   127      42.785  43.769  40.322  1.00  0.00           N  
ATOM   1986  CA  VAL   127      42.955  43.052  41.617  1.00  0.00           C  
ATOM   1987  C   VAL   127      41.590  42.735  42.170  1.00  0.00           C  
ATOM   1988  O   VAL   127      40.635  43.559  42.110  1.00  0.00           O  
ATOM   1989  CB  VAL   127      43.809  43.829  42.615  1.00  0.00           C  
ATOM   1990  CG1 VAL   127      43.649  43.283  44.034  1.00  0.00           C  
ATOM   1991  CG2 VAL   127      45.292  43.849  42.136  1.00  0.00           C  
ATOM   1992  H   VAL   127      42.661  44.771  40.290  1.00  0.00           H  
ATOM   1993  HA  VAL   127      43.450  42.110  41.380  1.00  0.00           H  
ATOM   1994  HB  VAL   127      43.356  44.819  42.660  1.00  0.00           H  
ATOM   1995 HG11 VAL   127      43.994  42.249  44.020  1.00  0.00           H  
ATOM   1996 HG12 VAL   127      44.354  43.701  44.753  1.00  0.00           H  
ATOM   1997 HG13 VAL   127      42.624  43.447  44.369  1.00  0.00           H  
ATOM   1998 HG21 VAL   127      45.837  44.626  42.672  1.00  0.00           H  
ATOM   1999 HG22 VAL   127      45.814  42.920  42.365  1.00  0.00           H  
ATOM   2000 HG23 VAL   127      45.482  44.119  41.097  1.00  0.00           H  
ATOM   2001  N   LEU   128      41.467  41.569  42.766  1.00  0.00           N  
ATOM   2002  CA  LEU   128      40.325  41.290  43.686  1.00  0.00           C  
ATOM   2003  C   LEU   128      40.377  42.161  44.952  1.00  0.00           C  
ATOM   2004  O   LEU   128      41.082  41.797  45.881  1.00  0.00           O  
ATOM   2005  CB  LEU   128      40.262  39.844  43.872  1.00  0.00           C  
ATOM   2006  CG  LEU   128      39.059  39.262  44.731  1.00  0.00           C  
ATOM   2007  CD1 LEU   128      37.805  39.545  43.965  1.00  0.00           C  
ATOM   2008  CD2 LEU   128      39.208  37.750  44.961  1.00  0.00           C  
ATOM   2009  H   LEU   128      42.293  40.988  42.771  1.00  0.00           H  
ATOM   2010  HA  LEU   128      39.425  41.535  43.121  1.00  0.00           H  
ATOM   2011  HB2 LEU   128      40.261  39.317  42.918  1.00  0.00           H  
ATOM   2012  HB3 LEU   128      41.166  39.661  44.453  1.00  0.00           H  
ATOM   2013  HG  LEU   128      39.002  39.699  45.728  1.00  0.00           H  
ATOM   2014 HD11 LEU   128      37.923  39.422  42.888  1.00  0.00           H  
ATOM   2015 HD12 LEU   128      36.962  39.002  44.392  1.00  0.00           H  
ATOM   2016 HD13 LEU   128      37.522  40.594  44.051  1.00  0.00           H  
ATOM   2017 HD21 LEU   128      38.364  37.245  45.432  1.00  0.00           H  
ATOM   2018 HD22 LEU   128      39.307  37.259  43.993  1.00  0.00           H  
ATOM   2019 HD23 LEU   128      40.079  37.541  45.583  1.00  0.00           H  
ATOM   2020  N   TYR   129      39.529  43.226  45.040  1.00  0.00           N  
ATOM   2021  CA  TYR   129      39.270  43.891  46.287  1.00  0.00           C  
ATOM   2022  C   TYR   129      38.020  43.278  47.022  1.00  0.00           C  
ATOM   2023  O   TYR   129      37.280  42.481  46.379  1.00  0.00           O  
ATOM   2024  CB  TYR   129      39.240  45.426  46.173  1.00  0.00           C  
ATOM   2025  CG  TYR   129      40.558  45.950  45.791  1.00  0.00           C  
ATOM   2026  CD1 TYR   129      40.757  46.263  44.418  1.00  0.00           C  
ATOM   2027  CE1 TYR   129      42.119  46.697  44.105  1.00  0.00           C  
ATOM   2028  CZ  TYR   129      43.068  46.942  45.143  1.00  0.00           C  
ATOM   2029  OH  TYR   129      44.334  47.395  44.791  1.00  0.00           O  
ATOM   2030  CE2 TYR   129      42.732  46.538  46.516  1.00  0.00           C  
ATOM   2031  CD2 TYR   129      41.464  46.116  46.834  1.00  0.00           C  
ATOM   2032  H   TYR   129      38.872  43.497  44.323  1.00  0.00           H  
ATOM   2033  HA  TYR   129      40.149  43.721  46.908  1.00  0.00           H  
ATOM   2034  HB2 TYR   129      38.423  45.722  45.515  1.00  0.00           H  
ATOM   2035  HB3 TYR   129      39.111  45.796  47.190  1.00  0.00           H  
ATOM   2036  HD1 TYR   129      40.038  46.034  43.645  1.00  0.00           H  
ATOM   2037  HE1 TYR   129      42.509  47.128  43.195  1.00  0.00           H  
ATOM   2038  HH  TYR   129      44.558  47.300  43.862  1.00  0.00           H  
ATOM   2039  HE2 TYR   129      43.365  46.602  47.389  1.00  0.00           H  
ATOM   2040  HD2 TYR   129      41.110  45.879  47.827  1.00  0.00           H  
ATOM   2041  N   MET   130      37.839  43.700  48.265  1.00  0.00           N  
ATOM   2042  CA  MET   130      36.657  43.306  49.036  1.00  0.00           C  
ATOM   2043  C   MET   130      36.231  44.261  50.160  1.00  0.00           C  
ATOM   2044  O   MET   130      37.084  44.749  50.940  1.00  0.00           O  
ATOM   2045  CB  MET   130      36.990  41.885  49.741  1.00  0.00           C  
ATOM   2046  CG  MET   130      35.911  41.457  50.793  1.00  0.00           C  
ATOM   2047  SD  MET   130      36.354  39.880  51.439  1.00  0.00           S  
ATOM   2048  CE  MET   130      35.290  39.594  52.835  1.00  0.00           C  
ATOM   2049  H   MET   130      38.532  44.255  48.747  1.00  0.00           H  
ATOM   2050  HA  MET   130      35.821  43.189  48.347  1.00  0.00           H  
ATOM   2051  HB2 MET   130      36.928  41.090  48.999  1.00  0.00           H  
ATOM   2052  HB3 MET   130      37.972  41.900  50.214  1.00  0.00           H  
ATOM   2053  HG2 MET   130      35.888  42.123  51.655  1.00  0.00           H  
ATOM   2054  HG3 MET   130      34.912  41.514  50.361  1.00  0.00           H  
ATOM   2055  HE1 MET   130      34.266  39.511  52.471  1.00  0.00           H  
ATOM   2056  HE2 MET   130      35.702  38.753  53.392  1.00  0.00           H  
ATOM   2057  HE3 MET   130      35.341  40.454  53.503  1.00  0.00           H  
ATOM   2058  N   TYR   131      34.940  44.585  50.241  1.00  0.00           N  
ATOM   2059  CA  TYR   131      34.395  45.695  50.975  1.00  0.00           C  
ATOM   2060  C   TYR   131      32.919  45.463  51.350  1.00  0.00           C  
ATOM   2061  O   TYR   131      32.263  44.466  50.939  1.00  0.00           O  
ATOM   2062  CB  TYR   131      34.374  46.963  50.010  1.00  0.00           C  
ATOM   2063  CG  TYR   131      35.751  47.634  49.853  1.00  0.00           C  
ATOM   2064  CD1 TYR   131      36.241  47.769  48.573  1.00  0.00           C  
ATOM   2065  CE1 TYR   131      37.500  48.324  48.401  1.00  0.00           C  
ATOM   2066  CZ  TYR   131      38.239  48.836  49.497  1.00  0.00           C  
ATOM   2067  OH  TYR   131      39.390  49.481  49.325  1.00  0.00           O  
ATOM   2068  CE2 TYR   131      37.739  48.728  50.793  1.00  0.00           C  
ATOM   2069  CD2 TYR   131      36.448  48.054  50.978  1.00  0.00           C  
ATOM   2070  H   TYR   131      34.319  44.199  49.544  1.00  0.00           H  
ATOM   2071  HA  TYR   131      34.934  45.911  51.898  1.00  0.00           H  
ATOM   2072  HB2 TYR   131      33.945  46.684  49.048  1.00  0.00           H  
ATOM   2073  HB3 TYR   131      33.745  47.757  50.415  1.00  0.00           H  
ATOM   2074  HD1 TYR   131      35.688  47.377  47.732  1.00  0.00           H  
ATOM   2075  HE1 TYR   131      37.932  48.414  47.415  1.00  0.00           H  
ATOM   2076  HH  TYR   131      39.822  49.298  48.488  1.00  0.00           H  
ATOM   2077  HE2 TYR   131      38.345  49.036  51.632  1.00  0.00           H  
ATOM   2078  HD2 TYR   131      36.088  47.931  51.989  1.00  0.00           H  
ATOM   2079  N   GLN   132      32.342  46.360  52.131  1.00  0.00           N  
ATOM   2080  CA  GLN   132      30.871  46.500  52.244  1.00  0.00           C  
ATOM   2081  C   GLN   132      30.410  47.594  51.249  1.00  0.00           C  
ATOM   2082  O   GLN   132      31.030  48.678  51.217  1.00  0.00           O  
ATOM   2083  CB  GLN   132      30.524  46.970  53.647  1.00  0.00           C  
ATOM   2084  CG  GLN   132      30.617  45.790  54.589  1.00  0.00           C  
ATOM   2085  CD  GLN   132      30.069  46.149  55.965  1.00  0.00           C  
ATOM   2086  OE1 GLN   132      30.082  47.311  56.403  1.00  0.00           O  
ATOM   2087  NE2 GLN   132      29.569  45.198  56.731  1.00  0.00           N  
ATOM   2088  H   GLN   132      32.863  47.015  52.696  1.00  0.00           H  
ATOM   2089  HA  GLN   132      30.340  45.571  52.038  1.00  0.00           H  
ATOM   2090  HB2 GLN   132      31.205  47.780  53.909  1.00  0.00           H  
ATOM   2091  HB3 GLN   132      29.475  47.268  53.629  1.00  0.00           H  
ATOM   2092  HG2 GLN   132      29.933  45.030  54.212  1.00  0.00           H  
ATOM   2093  HG3 GLN   132      31.630  45.391  54.634  1.00  0.00           H  
ATOM   2094 HE21 GLN   132      29.475  44.256  56.380  1.00  0.00           H  
ATOM   2095 HE22 GLN   132      29.065  45.502  57.552  1.00  0.00           H  
ATOM   2096  N   LEU   133      29.345  47.338  50.467  1.00  0.00           N  
ATOM   2097  CA  LEU   133      28.928  48.153  49.294  1.00  0.00           C  
ATOM   2098  C   LEU   133      27.524  48.652  49.378  1.00  0.00           C  
ATOM   2099  O   LEU   133      27.227  49.660  48.609  1.00  0.00           O  
ATOM   2100  CB  LEU   133      29.207  47.341  47.973  1.00  0.00           C  
ATOM   2101  CG  LEU   133      30.616  46.837  47.741  1.00  0.00           C  
ATOM   2102  CD1 LEU   133      30.659  46.141  46.452  1.00  0.00           C  
ATOM   2103  CD2 LEU   133      31.634  47.974  47.635  1.00  0.00           C  
ATOM   2104  H   LEU   133      28.762  46.547  50.702  1.00  0.00           H  
ATOM   2105  HA  LEU   133      29.538  49.052  49.210  1.00  0.00           H  
ATOM   2106  HB2 LEU   133      28.527  46.492  48.048  1.00  0.00           H  
ATOM   2107  HB3 LEU   133      28.955  47.924  47.088  1.00  0.00           H  
ATOM   2108  HG  LEU   133      30.910  46.094  48.482  1.00  0.00           H  
ATOM   2109 HD11 LEU   133      30.406  46.823  45.640  1.00  0.00           H  
ATOM   2110 HD12 LEU   133      31.649  45.718  46.281  1.00  0.00           H  
ATOM   2111 HD13 LEU   133      29.915  45.345  46.431  1.00  0.00           H  
ATOM   2112 HD21 LEU   133      31.297  48.596  46.806  1.00  0.00           H  
ATOM   2113 HD22 LEU   133      31.617  48.552  48.558  1.00  0.00           H  
ATOM   2114 HD23 LEU   133      32.629  47.553  47.487  1.00  0.00           H  
ATOM   2115  N   LEU   134      26.616  48.033  50.090  1.00  0.00           N  
ATOM   2116  CA  LEU   134      25.238  48.512  50.307  1.00  0.00           C  
ATOM   2117  C   LEU   134      25.151  49.779  51.053  1.00  0.00           C  
ATOM   2118  O   LEU   134      24.390  50.626  50.696  1.00  0.00           O  
ATOM   2119  CB  LEU   134      24.518  47.355  51.005  1.00  0.00           C  
ATOM   2120  CG  LEU   134      24.309  46.214  50.018  1.00  0.00           C  
ATOM   2121  CD1 LEU   134      23.802  44.969  50.767  1.00  0.00           C  
ATOM   2122  CD2 LEU   134      23.202  46.430  48.994  1.00  0.00           C  
ATOM   2123  H   LEU   134      26.871  47.365  50.803  1.00  0.00           H  
ATOM   2124  HA  LEU   134      24.817  48.745  49.329  1.00  0.00           H  
ATOM   2125  HB2 LEU   134      25.217  46.993  51.759  1.00  0.00           H  
ATOM   2126  HB3 LEU   134      23.530  47.656  51.355  1.00  0.00           H  
ATOM   2127  HG  LEU   134      25.293  45.921  49.653  1.00  0.00           H  
ATOM   2128 HD11 LEU   134      24.403  44.738  51.647  1.00  0.00           H  
ATOM   2129 HD12 LEU   134      22.775  45.059  51.121  1.00  0.00           H  
ATOM   2130 HD13 LEU   134      23.822  44.137  50.063  1.00  0.00           H  
ATOM   2131 HD21 LEU   134      22.965  45.552  48.392  1.00  0.00           H  
ATOM   2132 HD22 LEU   134      22.342  46.857  49.510  1.00  0.00           H  
ATOM   2133 HD23 LEU   134      23.498  47.191  48.271  1.00  0.00           H  
ATOM   2134  N   ASP   135      25.976  49.956  52.111  1.00  0.00           N  
ATOM   2135  CA  ASP   135      26.228  51.272  52.808  1.00  0.00           C  
ATOM   2136  C   ASP   135      26.694  52.338  51.834  1.00  0.00           C  
ATOM   2137  O   ASP   135      26.038  53.379  51.859  1.00  0.00           O  
ATOM   2138  CB  ASP   135      27.286  50.998  53.927  1.00  0.00           C  
ATOM   2139  CG  ASP   135      28.573  50.301  53.550  1.00  0.00           C  
ATOM   2140  OD1 ASP   135      28.759  49.935  52.411  1.00  0.00           O  
ATOM   2141  OD2 ASP   135      29.570  50.365  54.326  1.00  0.00           O1-
ATOM   2142  H   ASP   135      26.592  49.191  52.350  1.00  0.00           H  
ATOM   2143  HA  ASP   135      25.329  51.638  53.304  1.00  0.00           H  
ATOM   2144  HB2 ASP   135      27.561  51.952  54.377  1.00  0.00           H  
ATOM   2145  HB3 ASP   135      26.887  50.393  54.740  1.00  0.00           H  
ATOM   2146  N   ASP   136      27.665  52.128  50.971  1.00  0.00           N  
ATOM   2147  CA  ASP   136      28.055  53.123  50.022  1.00  0.00           C  
ATOM   2148  C   ASP   136      26.972  53.482  48.984  1.00  0.00           C  
ATOM   2149  O   ASP   136      26.721  54.693  48.702  1.00  0.00           O  
ATOM   2150  CB  ASP   136      29.339  52.525  49.269  1.00  0.00           C  
ATOM   2151  CG  ASP   136      30.607  52.479  50.125  1.00  0.00           C  
ATOM   2152  OD1 ASP   136      31.719  52.316  49.617  1.00  0.00           O  
ATOM   2153  OD2 ASP   136      30.478  52.334  51.357  1.00  0.00           O1-
ATOM   2154  H   ASP   136      28.124  51.228  50.984  1.00  0.00           H  
ATOM   2155  HA  ASP   136      28.345  54.050  50.516  1.00  0.00           H  
ATOM   2156  HB2 ASP   136      29.081  51.544  48.870  1.00  0.00           H  
ATOM   2157  HB3 ASP   136      29.480  53.212  48.434  1.00  0.00           H  
ATOM   2158  N   TYR   137      26.289  52.436  48.453  1.00  0.00           N  
ATOM   2159  CA  TYR   137      25.025  52.644  47.572  1.00  0.00           C  
ATOM   2160  C   TYR   137      23.999  53.612  48.237  1.00  0.00           C  
ATOM   2161  O   TYR   137      23.478  54.489  47.520  1.00  0.00           O  
ATOM   2162  CB  TYR   137      24.505  51.241  47.228  1.00  0.00           C  
ATOM   2163  CG  TYR   137      23.064  51.239  46.705  1.00  0.00           C  
ATOM   2164  CD1 TYR   137      22.833  50.740  45.368  1.00  0.00           C  
ATOM   2165  CE1 TYR   137      21.511  50.597  44.927  1.00  0.00           C  
ATOM   2166  CZ  TYR   137      20.378  50.784  45.750  1.00  0.00           C  
ATOM   2167  OH  TYR   137      19.214  50.467  45.330  1.00  0.00           O  
ATOM   2168  CE2 TYR   137      20.564  51.342  47.081  1.00  0.00           C  
ATOM   2169  CD2 TYR   137      21.899  51.519  47.566  1.00  0.00           C  
ATOM   2170  H   TYR   137      26.564  51.484  48.652  1.00  0.00           H  
ATOM   2171  HA  TYR   137      25.315  53.005  46.585  1.00  0.00           H  
ATOM   2172  HB2 TYR   137      25.250  50.657  46.688  1.00  0.00           H  
ATOM   2173  HB3 TYR   137      24.429  50.698  48.171  1.00  0.00           H  
ATOM   2174  HD1 TYR   137      23.524  50.389  44.615  1.00  0.00           H  
ATOM   2175  HE1 TYR   137      21.429  50.228  43.915  1.00  0.00           H  
ATOM   2176  HH  TYR   137      18.639  50.512  46.098  1.00  0.00           H  
ATOM   2177  HE2 TYR   137      19.761  51.514  47.782  1.00  0.00           H  
ATOM   2178  HD2 TYR   137      22.095  51.923  48.548  1.00  0.00           H  
ATOM   2179  N   LYS   138      23.788  53.491  49.538  1.00  0.00           N  
ATOM   2180  CA  LYS   138      22.720  54.190  50.203  1.00  0.00           C  
ATOM   2181  C   LYS   138      23.075  55.701  50.264  1.00  0.00           C  
ATOM   2182  O   LYS   138      22.261  56.562  50.059  1.00  0.00           O  
ATOM   2183  CB  LYS   138      22.441  53.532  51.562  1.00  0.00           C  
ATOM   2184  CG  LYS   138      21.439  54.247  52.440  1.00  0.00           C  
ATOM   2185  CD  LYS   138      21.345  53.635  53.842  1.00  0.00           C  
ATOM   2186  CE  LYS   138      20.190  54.254  54.658  1.00  0.00           C  
ATOM   2187  NZ  LYS   138      20.641  55.704  55.025  1.00  0.00           N1+
ATOM   2188  H   LYS   138      24.212  52.783  50.120  1.00  0.00           H  
ATOM   2189  HA  LYS   138      21.828  54.096  49.584  1.00  0.00           H  
ATOM   2190  HB2 LYS   138      22.121  52.506  51.381  1.00  0.00           H  
ATOM   2191  HB3 LYS   138      23.413  53.449  52.049  1.00  0.00           H  
ATOM   2192  HG2 LYS   138      21.752  55.283  52.572  1.00  0.00           H  
ATOM   2193  HG3 LYS   138      20.492  54.179  51.906  1.00  0.00           H  
ATOM   2194  HD2 LYS   138      21.254  52.558  53.703  1.00  0.00           H  
ATOM   2195  HD3 LYS   138      22.240  53.848  54.428  1.00  0.00           H  
ATOM   2196  HE2 LYS   138      19.217  54.236  54.167  1.00  0.00           H  
ATOM   2197  HE3 LYS   138      20.085  53.797  55.642  1.00  0.00           H  
ATOM   2198  HZ1 LYS   138      20.002  56.201  55.630  1.00  0.00           H  
ATOM   2199  HZ2 LYS   138      21.556  55.701  55.453  1.00  0.00           H  
ATOM   2200  HZ3 LYS   138      20.827  56.288  54.223  1.00  0.00           H  
ATOM   2201  N   GLU   139      24.393  55.927  50.519  1.00  0.00           N  
ATOM   2202  CA  GLU   139      25.131  57.142  50.558  1.00  0.00           C  
ATOM   2203  C   GLU   139      25.248  57.836  49.202  1.00  0.00           C  
ATOM   2204  O   GLU   139      25.440  59.019  49.058  1.00  0.00           O  
ATOM   2205  CB  GLU   139      26.489  56.945  51.361  1.00  0.00           C  
ATOM   2206  CG  GLU   139      26.204  56.740  52.852  1.00  0.00           C  
ATOM   2207  CD  GLU   139      25.546  57.905  53.569  1.00  0.00           C  
ATOM   2208  OE1 GLU   139      24.431  57.870  54.126  1.00  0.00           O  
ATOM   2209  OE2 GLU   139      26.236  58.921  53.566  1.00  0.00           O1-
ATOM   2210  H   GLU   139      24.928  55.081  50.387  1.00  0.00           H  
ATOM   2211  HA  GLU   139      24.604  57.841  51.208  1.00  0.00           H  
ATOM   2212  HB2 GLU   139      27.011  56.088  50.937  1.00  0.00           H  
ATOM   2213  HB3 GLU   139      27.151  57.803  51.242  1.00  0.00           H  
ATOM   2214  HG2 GLU   139      25.676  55.812  53.071  1.00  0.00           H  
ATOM   2215  HG3 GLU   139      27.201  56.610  53.272  1.00  0.00           H  
ATOM   2216  N   GLY   140      25.037  57.125  48.063  1.00  0.00           N  
ATOM   2217  CA  GLY   140      25.397  57.604  46.692  1.00  0.00           C  
ATOM   2218  C   GLY   140      26.880  57.714  46.355  1.00  0.00           C  
ATOM   2219  O   GLY   140      27.270  58.456  45.451  1.00  0.00           O  
ATOM   2220  H   GLY   140      24.747  56.166  48.183  1.00  0.00           H  
ATOM   2221  HA2 GLY   140      24.969  56.980  45.908  1.00  0.00           H  
ATOM   2222  HA3 GLY   140      25.122  58.644  46.519  1.00  0.00           H  
ATOM   2223  N   ASP   141      27.736  56.984  47.192  1.00  0.00           N  
ATOM   2224  CA  ASP   141      29.094  56.697  46.917  1.00  0.00           C  
ATOM   2225  C   ASP   141      29.311  55.569  45.900  1.00  0.00           C  
ATOM   2226  O   ASP   141      30.471  55.291  45.481  1.00  0.00           O  
ATOM   2227  CB  ASP   141      29.847  56.481  48.277  1.00  0.00           C  
ATOM   2228  CG  ASP   141      30.127  57.778  49.021  1.00  0.00           C  
ATOM   2229  OD1 ASP   141      30.977  57.707  49.918  1.00  0.00           O  
ATOM   2230  OD2 ASP   141      29.622  58.882  48.682  1.00  0.00           O1-
ATOM   2231  H   ASP   141      27.295  56.390  47.879  1.00  0.00           H  
ATOM   2232  HA  ASP   141      29.562  57.560  46.443  1.00  0.00           H  
ATOM   2233  HB2 ASP   141      29.232  55.778  48.840  1.00  0.00           H  
ATOM   2234  HB3 ASP   141      30.824  56.023  48.123  1.00  0.00           H  
ATOM   2235  N   LEU   142      28.191  55.019  45.411  1.00  0.00           N  
ATOM   2236  CA  LEU   142      28.242  53.840  44.513  1.00  0.00           C  
ATOM   2237  C   LEU   142      27.011  53.626  43.631  1.00  0.00           C  
ATOM   2238  O   LEU   142      25.893  53.645  44.124  1.00  0.00           O  
ATOM   2239  CB  LEU   142      28.448  52.510  45.368  1.00  0.00           C  
ATOM   2240  CG  LEU   142      28.512  51.200  44.483  1.00  0.00           C  
ATOM   2241  CD1 LEU   142      29.444  50.279  45.267  1.00  0.00           C  
ATOM   2242  CD2 LEU   142      27.214  50.365  44.353  1.00  0.00           C  
ATOM   2243  H   LEU   142      27.283  55.320  45.737  1.00  0.00           H  
ATOM   2244  HA  LEU   142      29.082  54.021  43.842  1.00  0.00           H  
ATOM   2245  HB2 LEU   142      29.237  52.585  46.116  1.00  0.00           H  
ATOM   2246  HB3 LEU   142      27.533  52.413  45.952  1.00  0.00           H  
ATOM   2247  HG  LEU   142      28.857  51.403  43.469  1.00  0.00           H  
ATOM   2248 HD11 LEU   142      29.081  50.114  46.281  1.00  0.00           H  
ATOM   2249 HD12 LEU   142      29.435  49.286  44.817  1.00  0.00           H  
ATOM   2250 HD13 LEU   142      30.444  50.689  45.404  1.00  0.00           H  
ATOM   2251 HD21 LEU   142      26.420  51.052  44.061  1.00  0.00           H  
ATOM   2252 HD22 LEU   142      27.388  49.611  43.585  1.00  0.00           H  
ATOM   2253 HD23 LEU   142      26.943  49.962  45.329  1.00  0.00           H  
ATOM   2254  N   ARG   143      27.311  53.250  42.395  1.00  0.00           N  
ATOM   2255  CA  ARG   143      26.376  53.140  41.285  1.00  0.00           C  
ATOM   2256  C   ARG   143      26.613  51.787  40.705  1.00  0.00           C  
ATOM   2257  O   ARG   143      27.723  51.380  40.388  1.00  0.00           O  
ATOM   2258  CB  ARG   143      26.683  54.371  40.297  1.00  0.00           C  
ATOM   2259  CG  ARG   143      26.191  55.713  40.872  1.00  0.00           C  
ATOM   2260  CD  ARG   143      26.236  56.778  39.814  1.00  0.00           C  
ATOM   2261  NE  ARG   143      27.546  56.859  39.010  1.00  0.00           N  
ATOM   2262  CZ  ARG   143      28.594  57.503  39.380  1.00  0.00           C  
ATOM   2263  NH1 ARG   143      28.741  58.145  40.507  1.00  0.00           N  
ATOM   2264  NH2 ARG   143      29.612  57.606  38.620  1.00  0.00           N1+
ATOM   2265  H   ARG   143      28.293  53.144  42.185  1.00  0.00           H  
ATOM   2266  HA  ARG   143      25.334  53.235  41.589  1.00  0.00           H  
ATOM   2267  HB2 ARG   143      27.757  54.440  40.123  1.00  0.00           H  
ATOM   2268  HB3 ARG   143      26.199  54.120  39.353  1.00  0.00           H  
ATOM   2269  HG2 ARG   143      25.135  55.621  41.126  1.00  0.00           H  
ATOM   2270  HG3 ARG   143      26.783  56.029  41.731  1.00  0.00           H  
ATOM   2271  HD2 ARG   143      25.358  56.530  39.218  1.00  0.00           H  
ATOM   2272  HD3 ARG   143      25.991  57.725  40.297  1.00  0.00           H  
ATOM   2273  HE  ARG   143      27.670  56.265  38.203  1.00  0.00           H  
ATOM   2274 HH11 ARG   143      28.038  58.103  41.232  1.00  0.00           H  
ATOM   2275 HH12 ARG   143      29.694  58.372  40.752  1.00  0.00           H  
ATOM   2276 HH21 ARG   143      29.585  57.174  37.707  1.00  0.00           H  
ATOM   2277 HH22 ARG   143      30.496  57.973  38.944  1.00  0.00           H  
ATOM   2278  N   ILE   144      25.498  51.035  40.542  1.00  0.00           N  
ATOM   2279  CA  ILE   144      25.422  49.736  39.890  1.00  0.00           C  
ATOM   2280  C   ILE   144      24.818  49.975  38.464  1.00  0.00           C  
ATOM   2281  O   ILE   144      23.859  50.687  38.318  1.00  0.00           O  
ATOM   2282  CB  ILE   144      24.525  48.750  40.794  1.00  0.00           C  
ATOM   2283  CG2 ILE   144      24.733  47.281  40.303  1.00  0.00           C  
ATOM   2284  CG1 ILE   144      24.666  48.898  42.355  1.00  0.00           C  
ATOM   2285  CD1 ILE   144      23.618  47.968  42.947  1.00  0.00           C  
ATOM   2286  H   ILE   144      24.611  51.481  40.729  1.00  0.00           H  
ATOM   2287  HA  ILE   144      26.441  49.370  39.769  1.00  0.00           H  
ATOM   2288  HB  ILE   144      23.485  49.014  40.599  1.00  0.00           H  
ATOM   2289 HG21 ILE   144      24.738  47.289  39.213  1.00  0.00           H  
ATOM   2290 HG22 ILE   144      25.714  46.942  40.636  1.00  0.00           H  
ATOM   2291 HG23 ILE   144      23.946  46.604  40.636  1.00  0.00           H  
ATOM   2292 HG12 ILE   144      25.692  48.574  42.535  1.00  0.00           H  
ATOM   2293 HG13 ILE   144      24.436  49.899  42.718  1.00  0.00           H  
ATOM   2294 HD11 ILE   144      23.471  48.162  44.009  1.00  0.00           H  
ATOM   2295 HD12 ILE   144      22.589  48.025  42.592  1.00  0.00           H  
ATOM   2296 HD13 ILE   144      24.043  46.982  42.755  1.00  0.00           H  
ATOM   2297  N   MET   145      25.450  49.392  37.406  1.00  0.00           N  
ATOM   2298  CA  MET   145      24.922  49.580  36.075  1.00  0.00           C  
ATOM   2299  C   MET   145      24.423  48.287  35.426  1.00  0.00           C  
ATOM   2300  O   MET   145      24.991  47.179  35.693  1.00  0.00           O  
ATOM   2301  CB  MET   145      26.060  50.198  35.179  1.00  0.00           C  
ATOM   2302  CG  MET   145      26.035  51.746  35.249  1.00  0.00           C  
ATOM   2303  SD  MET   145      26.335  52.641  36.823  1.00  0.00           S  
ATOM   2304  CE  MET   145      27.959  51.962  37.355  1.00  0.00           C  
ATOM   2305  H   MET   145      26.214  48.731  37.402  1.00  0.00           H  
ATOM   2306  HA  MET   145      24.031  50.188  36.227  1.00  0.00           H  
ATOM   2307  HB2 MET   145      27.092  49.892  35.352  1.00  0.00           H  
ATOM   2308  HB3 MET   145      25.716  50.077  34.152  1.00  0.00           H  
ATOM   2309  HG2 MET   145      26.814  52.159  34.609  1.00  0.00           H  
ATOM   2310  HG3 MET   145      25.135  52.202  34.837  1.00  0.00           H  
ATOM   2311  HE1 MET   145      28.057  50.876  37.336  1.00  0.00           H  
ATOM   2312  HE2 MET   145      28.709  52.462  36.744  1.00  0.00           H  
ATOM   2313  HE3 MET   145      28.260  52.375  38.317  1.00  0.00           H  
ATOM   2314  N   PRO   146      23.343  48.298  34.670  1.00  0.00           N  
ATOM   2315  CA  PRO   146      22.830  47.118  33.976  1.00  0.00           C  
ATOM   2316  C   PRO   146      23.774  46.569  32.978  1.00  0.00           C  
ATOM   2317  O   PRO   146      24.831  47.169  32.715  1.00  0.00           O  
ATOM   2318  CD  PRO   146      22.788  49.495  33.994  1.00  0.00           C  
ATOM   2319  CG  PRO   146      21.941  48.937  32.877  1.00  0.00           C  
ATOM   2320  CB  PRO   146      21.549  47.553  33.351  1.00  0.00           C  
ATOM   2321  HD2 PRO   146      23.542  50.197  33.641  1.00  0.00           H  
ATOM   2322  HD3 PRO   146      22.074  49.920  34.699  1.00  0.00           H  
ATOM   2323  HG2 PRO   146      22.600  48.902  32.010  1.00  0.00           H  
ATOM   2324  HG3 PRO   146      21.125  49.577  32.541  1.00  0.00           H  
ATOM   2325  HB2 PRO   146      21.251  47.039  32.437  1.00  0.00           H  
ATOM   2326  HB3 PRO   146      20.812  47.548  34.153  1.00  0.00           H  
ATOM   2327  HA  PRO   146      22.635  46.276  34.640  1.00  0.00           H  
ATOM   2328  N   ASP   147      23.492  45.382  32.482  1.00  0.00           N  
ATOM   2329  CA  ASP   147      24.262  44.747  31.415  1.00  0.00           C  
ATOM   2330  C   ASP   147      23.863  45.249  30.000  1.00  0.00           C  
ATOM   2331  O   ASP   147      22.668  45.400  29.831  1.00  0.00           O  
ATOM   2332  CB  ASP   147      24.225  43.218  31.540  1.00  0.00           C  
ATOM   2333  CG  ASP   147      24.877  42.578  32.740  1.00  0.00           C  
ATOM   2334  OD1 ASP   147      25.957  43.063  33.200  1.00  0.00           O  
ATOM   2335  OD2 ASP   147      24.382  41.516  33.210  1.00  0.00           O1-
ATOM   2336  H   ASP   147      22.588  44.981  32.685  1.00  0.00           H  
ATOM   2337  HA  ASP   147      25.307  45.036  31.526  1.00  0.00           H  
ATOM   2338  HB2 ASP   147      23.191  42.921  31.361  1.00  0.00           H  
ATOM   2339  HB3 ASP   147      24.736  42.895  30.633  1.00  0.00           H  
ATOM   2340  N   SER   148      24.704  45.418  28.937  1.00  0.00           N  
ATOM   2341  CA  SER   148      26.209  45.181  28.929  1.00  0.00           C  
ATOM   2342  C   SER   148      27.054  46.329  29.566  1.00  0.00           C  
ATOM   2343  O   SER   148      26.703  47.526  29.483  1.00  0.00           O  
ATOM   2344  CB  SER   148      26.688  44.805  27.465  1.00  0.00           C  
ATOM   2345  OG  SER   148      28.031  45.158  27.142  1.00  0.00           O  
ATOM   2346  H   SER   148      24.294  45.807  28.100  1.00  0.00           H  
ATOM   2347  HA  SER   148      26.330  44.321  29.588  1.00  0.00           H  
ATOM   2348  HB2 SER   148      26.543  43.736  27.312  1.00  0.00           H  
ATOM   2349  HB3 SER   148      26.093  45.310  26.703  1.00  0.00           H  
ATOM   2350  HG  SER   148      28.164  44.977  26.209  1.00  0.00           H  
ATOM   2351  N   ASN   149      28.262  45.997  30.085  1.00  0.00           N  
ATOM   2352  CA  ASN   149      29.277  46.962  30.579  1.00  0.00           C  
ATOM   2353  C   ASN   149      29.545  48.023  29.424  1.00  0.00           C  
ATOM   2354  O   ASN   149      29.772  49.140  29.745  1.00  0.00           O  
ATOM   2355  CB  ASN   149      30.614  46.305  30.997  1.00  0.00           C  
ATOM   2356  CG  ASN   149      31.684  47.319  31.418  1.00  0.00           C  
ATOM   2357  OD1 ASN   149      31.738  47.862  32.493  1.00  0.00           O  
ATOM   2358  ND2 ASN   149      32.643  47.619  30.558  1.00  0.00           N  
ATOM   2359  H   ASN   149      28.537  45.025  30.112  1.00  0.00           H  
ATOM   2360  HA  ASN   149      28.980  47.614  31.400  1.00  0.00           H  
ATOM   2361  HB2 ASN   149      30.378  45.743  31.900  1.00  0.00           H  
ATOM   2362  HB3 ASN   149      31.033  45.578  30.302  1.00  0.00           H  
ATOM   2363 HD21 ASN   149      32.687  47.163  29.658  1.00  0.00           H  
ATOM   2364 HD22 ASN   149      33.281  48.390  30.693  1.00  0.00           H  
ATOM   2365  N   ASP   150      29.478  47.560  28.108  1.00  0.00           N  
ATOM   2366  CA  ASP   150      29.810  48.352  26.912  1.00  0.00           C  
ATOM   2367  C   ASP   150      28.651  48.617  26.015  1.00  0.00           C  
ATOM   2368  O   ASP   150      28.802  49.263  25.002  1.00  0.00           O  
ATOM   2369  CB  ASP   150      30.890  47.638  26.091  1.00  0.00           C  
ATOM   2370  CG  ASP   150      32.046  47.240  26.972  1.00  0.00           C  
ATOM   2371  OD1 ASP   150      32.220  46.016  27.227  1.00  0.00           O  
ATOM   2372  OD2 ASP   150      32.812  48.078  27.545  1.00  0.00           O1-
ATOM   2373  H   ASP   150      29.157  46.602  28.080  1.00  0.00           H  
ATOM   2374  HA  ASP   150      30.316  49.290  27.143  1.00  0.00           H  
ATOM   2375  HB2 ASP   150      30.505  46.773  25.553  1.00  0.00           H  
ATOM   2376  HB3 ASP   150      31.348  48.322  25.376  1.00  0.00           H  
ATOM   2377  N   SER   151      27.453  48.162  26.392  1.00  0.00           N  
ATOM   2378  CA  SER   151      26.224  48.510  25.691  1.00  0.00           C  
ATOM   2379  C   SER   151      25.062  48.239  26.654  1.00  0.00           C  
ATOM   2380  O   SER   151      24.325  47.283  26.440  1.00  0.00           O  
ATOM   2381  CB  SER   151      26.089  47.616  24.390  1.00  0.00           C  
ATOM   2382  OG  SER   151      25.044  47.970  23.605  1.00  0.00           O  
ATOM   2383  H   SER   151      27.437  47.734  27.307  1.00  0.00           H  
ATOM   2384  HA  SER   151      26.039  49.538  25.380  1.00  0.00           H  
ATOM   2385  HB2 SER   151      26.963  47.761  23.756  1.00  0.00           H  
ATOM   2386  HB3 SER   151      25.931  46.584  24.705  1.00  0.00           H  
ATOM   2387  HG  SER   151      25.463  48.498  22.921  1.00  0.00           H  
ATOM   2388  N   PRO   152      24.733  49.120  27.595  1.00  0.00           N  
ATOM   2389  CA  PRO   152      23.587  48.908  28.479  1.00  0.00           C  
ATOM   2390  C   PRO   152      22.294  48.464  27.833  1.00  0.00           C  
ATOM   2391  O   PRO   152      21.661  47.551  28.364  1.00  0.00           O  
ATOM   2392  CD  PRO   152      25.271  50.440  27.727  1.00  0.00           C  
ATOM   2393  CG  PRO   152      24.621  51.051  28.860  1.00  0.00           C  
ATOM   2394  CB  PRO   152      23.304  50.281  29.158  1.00  0.00           C  
ATOM   2395  HD2 PRO   152      25.297  51.045  26.821  1.00  0.00           H  
ATOM   2396  HD3 PRO   152      26.336  50.397  27.954  1.00  0.00           H  
ATOM   2397  HG2 PRO   152      24.389  52.088  28.617  1.00  0.00           H  
ATOM   2398  HG3 PRO   152      25.222  50.959  29.765  1.00  0.00           H  
ATOM   2399  HB2 PRO   152      22.425  50.768  28.732  1.00  0.00           H  
ATOM   2400  HB3 PRO   152      23.332  50.281  30.247  1.00  0.00           H  
ATOM   2401  HA  PRO   152      23.863  48.178  29.241  1.00  0.00           H  
ATOM   2402  N   PRO   153      21.806  49.018  26.679  1.00  0.00           N  
ATOM   2403  CA  PRO   153      20.613  48.493  25.966  1.00  0.00           C  
ATOM   2404  C   PRO   153      20.681  47.017  25.416  1.00  0.00           C  
ATOM   2405  O   PRO   153      19.687  46.478  24.889  1.00  0.00           O  
ATOM   2406  CD  PRO   153      22.385  50.144  25.988  1.00  0.00           C  
ATOM   2407  CG  PRO   153      21.267  50.608  25.064  1.00  0.00           C  
ATOM   2408  CB  PRO   153      20.384  49.369  24.782  1.00  0.00           C  
ATOM   2409  HD2 PRO   153      23.217  50.000  25.299  1.00  0.00           H  
ATOM   2410  HD3 PRO   153      22.653  50.991  26.619  1.00  0.00           H  
ATOM   2411  HG2 PRO   153      21.616  51.170  24.198  1.00  0.00           H  
ATOM   2412  HG3 PRO   153      20.658  51.334  25.602  1.00  0.00           H  
ATOM   2413  HB2 PRO   153      20.949  48.897  23.978  1.00  0.00           H  
ATOM   2414  HB3 PRO   153      19.321  49.606  24.765  1.00  0.00           H  
ATOM   2415  HA  PRO   153      19.791  48.621  26.671  1.00  0.00           H  
ATOM   2416  N   ALA   154      21.863  46.322  25.441  1.00  0.00           N  
ATOM   2417  CA  ALA   154      22.158  44.900  25.086  1.00  0.00           C  
ATOM   2418  C   ALA   154      21.751  43.836  25.979  1.00  0.00           C  
ATOM   2419  O   ALA   154      21.746  44.024  27.192  1.00  0.00           O  
ATOM   2420  CB  ALA   154      23.613  44.766  24.606  1.00  0.00           C  
ATOM   2421  H   ALA   154      22.685  46.794  25.792  1.00  0.00           H  
ATOM   2422  HA  ALA   154      21.612  44.726  24.160  1.00  0.00           H  
ATOM   2423  HB1 ALA   154      23.526  44.053  23.785  1.00  0.00           H  
ATOM   2424  HB2 ALA   154      24.031  45.706  24.246  1.00  0.00           H  
ATOM   2425  HB3 ALA   154      24.294  44.411  25.379  1.00  0.00           H  
ATOM   2426  N   GLU   155      21.415  42.650  25.431  1.00  0.00           N  
ATOM   2427  CA  GLU   155      20.906  41.457  26.187  1.00  0.00           C  
ATOM   2428  C   GLU   155      21.804  40.240  25.953  1.00  0.00           C  
ATOM   2429  O   GLU   155      22.542  40.181  24.932  1.00  0.00           O  
ATOM   2430  CB  GLU   155      19.383  41.283  25.908  1.00  0.00           C  
ATOM   2431  CG  GLU   155      18.463  40.596  26.914  1.00  0.00           C  
ATOM   2432  CD  GLU   155      18.406  41.125  28.347  1.00  0.00           C  
ATOM   2433  OE1 GLU   155      17.239  41.113  28.942  1.00  0.00           O  
ATOM   2434  OE2 GLU   155      19.444  41.421  28.976  1.00  0.00           O1-
ATOM   2435  H   GLU   155      21.562  42.468  24.448  1.00  0.00           H  
ATOM   2436  HA  GLU   155      20.971  41.627  27.261  1.00  0.00           H  
ATOM   2437  HB2 GLU   155      18.917  42.242  25.685  1.00  0.00           H  
ATOM   2438  HB3 GLU   155      19.265  40.657  25.023  1.00  0.00           H  
ATOM   2439  HG2 GLU   155      17.434  40.665  26.562  1.00  0.00           H  
ATOM   2440  HG3 GLU   155      18.672  39.536  27.058  1.00  0.00           H  
ATOM   2441  N   ARG   156      21.834  39.243  26.824  1.00  0.00           N  
ATOM   2442  CA  ARG   156      22.540  37.940  26.767  1.00  0.00           C  
ATOM   2443  C   ARG   156      22.008  37.049  25.557  1.00  0.00           C  
ATOM   2444  O   ARG   156      20.802  36.938  25.398  1.00  0.00           O  
ATOM   2445  CB  ARG   156      22.439  37.325  28.123  1.00  0.00           C  
ATOM   2446  CG  ARG   156      23.069  35.953  28.399  1.00  0.00           C  
ATOM   2447  CD  ARG   156      22.150  34.776  28.675  1.00  0.00           C  
ATOM   2448  NE  ARG   156      22.904  33.540  28.970  1.00  0.00           N  
ATOM   2449  CZ  ARG   156      22.438  32.321  29.120  1.00  0.00           C  
ATOM   2450  NH1 ARG   156      21.167  32.134  28.815  1.00  0.00           N  
ATOM   2451  NH2 ARG   156      23.140  31.293  29.460  1.00  0.00           N1+
ATOM   2452  H   ARG   156      21.231  39.325  27.630  1.00  0.00           H  
ATOM   2453  HA  ARG   156      23.609  38.114  26.638  1.00  0.00           H  
ATOM   2454  HB2 ARG   156      23.013  38.008  28.749  1.00  0.00           H  
ATOM   2455  HB3 ARG   156      21.396  37.373  28.434  1.00  0.00           H  
ATOM   2456  HG2 ARG   156      23.728  35.718  27.563  1.00  0.00           H  
ATOM   2457  HG3 ARG   156      23.736  36.052  29.255  1.00  0.00           H  
ATOM   2458  HD2 ARG   156      21.516  35.015  29.528  1.00  0.00           H  
ATOM   2459  HD3 ARG   156      21.534  34.669  27.782  1.00  0.00           H  
ATOM   2460  HE  ARG   156      23.877  33.716  29.174  1.00  0.00           H  
ATOM   2461 HH11 ARG   156      20.672  32.890  28.363  1.00  0.00           H  
ATOM   2462 HH12 ARG   156      20.676  31.254  28.752  1.00  0.00           H  
ATOM   2463 HH21 ARG   156      24.080  31.339  29.827  1.00  0.00           H  
ATOM   2464 HH22 ARG   156      22.614  30.430  29.456  1.00  0.00           H  
ATOM   2465  N   GLU   157      22.891  36.488  24.755  1.00  0.00           N  
ATOM   2466  CA  GLU   157      22.468  35.356  23.905  1.00  0.00           C  
ATOM   2467  C   GLU   157      22.409  34.039  24.679  1.00  0.00           C  
ATOM   2468  O   GLU   157      23.067  33.961  25.753  1.00  0.00           O  
ATOM   2469  CB  GLU   157      23.460  35.192  22.774  1.00  0.00           C  
ATOM   2470  CG  GLU   157      23.825  36.488  22.020  1.00  0.00           C  
ATOM   2471  CD  GLU   157      22.782  36.839  20.991  1.00  0.00           C  
ATOM   2472  OE1 GLU   157      22.126  37.914  21.110  1.00  0.00           O  
ATOM   2473  OE2 GLU   157      22.688  36.149  19.964  1.00  0.00           O1-
ATOM   2474  H   GLU   157      23.776  36.468  25.242  1.00  0.00           H  
ATOM   2475  HA  GLU   157      21.465  35.535  23.516  1.00  0.00           H  
ATOM   2476  HB2 GLU   157      24.399  34.902  23.247  1.00  0.00           H  
ATOM   2477  HB3 GLU   157      23.198  34.357  22.123  1.00  0.00           H  
ATOM   2478  HG2 GLU   157      23.983  37.369  22.643  1.00  0.00           H  
ATOM   2479  HG3 GLU   157      24.734  36.230  21.477  1.00  0.00           H  
ATOM   2480  N   PRO   158      21.577  33.078  24.266  1.00  0.00           N  
ATOM   2481  CA  PRO   158      21.245  31.897  25.095  1.00  0.00           C  
ATOM   2482  C   PRO   158      22.322  30.865  24.972  1.00  0.00           C  
ATOM   2483  O   PRO   158      22.981  30.720  23.921  1.00  0.00           O  
ATOM   2484  CD  PRO   158      20.842  32.979  23.010  1.00  0.00           C  
ATOM   2485  CG  PRO   158      19.987  31.714  23.012  1.00  0.00           C  
ATOM   2486  CB  PRO   158      19.830  31.445  24.477  1.00  0.00           C  
ATOM   2487  HD2 PRO   158      21.585  32.971  22.213  1.00  0.00           H  
ATOM   2488  HD3 PRO   158      20.151  33.797  22.806  1.00  0.00           H  
ATOM   2489  HG2 PRO   158      20.511  30.878  22.549  1.00  0.00           H  
ATOM   2490  HG3 PRO   158      19.022  31.911  22.547  1.00  0.00           H  
ATOM   2491  HB2 PRO   158      19.540  30.408  24.642  1.00  0.00           H  
ATOM   2492  HB3 PRO   158      19.144  32.194  24.873  1.00  0.00           H  
ATOM   2493  HA  PRO   158      21.013  32.186  26.120  1.00  0.00           H  
ATOM   2494  N   GLY   159      22.438  30.041  25.985  1.00  0.00           N  
ATOM   2495  CA  GLY   159      23.254  28.800  25.971  1.00  0.00           C  
ATOM   2496  C   GLY   159      24.759  28.977  25.657  1.00  0.00           C  
ATOM   2497  O   GLY   159      25.355  30.007  26.025  1.00  0.00           O  
ATOM   2498  H   GLY   159      21.920  30.306  26.810  1.00  0.00           H  
ATOM   2499  HA2 GLY   159      23.103  28.323  26.939  1.00  0.00           H  
ATOM   2500  HA3 GLY   159      22.791  28.208  25.182  1.00  0.00           H  
ATOM   2501  N   GLU   160      25.423  28.002  25.000  1.00  0.00           N  
ATOM   2502  CA  GLU   160      26.847  27.987  24.576  1.00  0.00           C  
ATOM   2503  C   GLU   160      27.924  28.302  25.681  1.00  0.00           C  
ATOM   2504  O   GLU   160      28.837  29.081  25.459  1.00  0.00           O  
ATOM   2505  CB  GLU   160      27.024  28.692  23.192  1.00  0.00           C  
ATOM   2506  CG  GLU   160      28.290  28.142  22.461  1.00  0.00           C  
ATOM   2507  CD  GLU   160      28.396  26.645  22.195  1.00  0.00           C  
ATOM   2508  OE1 GLU   160      29.545  26.094  22.295  1.00  0.00           O  
ATOM   2509  OE2 GLU   160      27.390  25.911  22.081  1.00  0.00           O1-
ATOM   2510  H   GLU   160      24.862  27.219  24.694  1.00  0.00           H  
ATOM   2511  HA  GLU   160      27.031  26.929  24.394  1.00  0.00           H  
ATOM   2512  HB2 GLU   160      26.177  28.547  22.522  1.00  0.00           H  
ATOM   2513  HB3 GLU   160      27.098  29.763  23.380  1.00  0.00           H  
ATOM   2514  HG2 GLU   160      28.294  28.650  21.496  1.00  0.00           H  
ATOM   2515  HG3 GLU   160      29.175  28.517  22.975  1.00  0.00           H  
ATOM   2516  N   VAL   161      27.792  27.652  26.844  1.00  0.00           N  
ATOM   2517  CA  VAL   161      28.848  27.613  27.896  1.00  0.00           C  
ATOM   2518  C   VAL   161      29.975  26.664  27.539  1.00  0.00           C  
ATOM   2519  O   VAL   161      29.807  25.461  27.816  1.00  0.00           O  
ATOM   2520  CB  VAL   161      28.160  27.211  29.260  1.00  0.00           C  
ATOM   2521  CG1 VAL   161      29.079  27.516  30.414  1.00  0.00           C  
ATOM   2522  CG2 VAL   161      26.851  28.025  29.374  1.00  0.00           C  
ATOM   2523  H   VAL   161      27.035  26.993  26.959  1.00  0.00           H  
ATOM   2524  HA  VAL   161      29.114  28.665  27.993  1.00  0.00           H  
ATOM   2525  HB  VAL   161      27.932  26.149  29.165  1.00  0.00           H  
ATOM   2526 HG11 VAL   161      28.661  26.951  31.247  1.00  0.00           H  
ATOM   2527 HG12 VAL   161      30.102  27.153  30.315  1.00  0.00           H  
ATOM   2528 HG13 VAL   161      29.234  28.566  30.665  1.00  0.00           H  
ATOM   2529 HG21 VAL   161      26.569  28.208  30.411  1.00  0.00           H  
ATOM   2530 HG22 VAL   161      26.908  29.000  28.889  1.00  0.00           H  
ATOM   2531 HG23 VAL   161      26.042  27.397  29.003  1.00  0.00           H  
ATOM   2532  N   VAL   162      31.084  27.112  27.047  1.00  0.00           N  
ATOM   2533  CA  VAL   162      32.256  26.111  26.827  1.00  0.00           C  
ATOM   2534  C   VAL   162      32.747  25.489  28.150  1.00  0.00           C  
ATOM   2535  O   VAL   162      32.562  26.052  29.228  1.00  0.00           O  
ATOM   2536  CB  VAL   162      33.404  26.820  26.143  1.00  0.00           C  
ATOM   2537  CG1 VAL   162      33.060  27.594  24.855  1.00  0.00           C  
ATOM   2538  CG2 VAL   162      34.065  27.962  27.091  1.00  0.00           C  
ATOM   2539  H   VAL   162      31.194  28.110  26.931  1.00  0.00           H  
ATOM   2540  HA  VAL   162      31.963  25.325  26.130  1.00  0.00           H  
ATOM   2541  HB  VAL   162      34.110  26.048  25.837  1.00  0.00           H  
ATOM   2542 HG11 VAL   162      32.365  28.400  25.090  1.00  0.00           H  
ATOM   2543 HG12 VAL   162      34.006  27.993  24.489  1.00  0.00           H  
ATOM   2544 HG13 VAL   162      32.634  26.947  24.089  1.00  0.00           H  
ATOM   2545 HG21 VAL   162      33.501  28.885  27.225  1.00  0.00           H  
ATOM   2546 HG22 VAL   162      34.185  27.508  28.075  1.00  0.00           H  
ATOM   2547 HG23 VAL   162      35.037  28.142  26.631  1.00  0.00           H  
ATOM   2548  N   ASP   163      33.406  24.304  27.998  1.00  0.00           N  
ATOM   2549  CA  ASP   163      34.210  23.708  29.085  1.00  0.00           C  
ATOM   2550  C   ASP   163      35.201  24.718  29.696  1.00  0.00           C  
ATOM   2551  O   ASP   163      35.993  25.307  28.996  1.00  0.00           O  
ATOM   2552  CB  ASP   163      34.696  22.275  28.767  1.00  0.00           C  
ATOM   2553  CG  ASP   163      33.679  21.372  28.008  1.00  0.00           C  
ATOM   2554  OD1 ASP   163      33.099  20.340  28.525  1.00  0.00           O  
ATOM   2555  OD2 ASP   163      33.674  21.483  26.795  1.00  0.00           O1-
ATOM   2556  H   ASP   163      33.558  23.965  27.059  1.00  0.00           H  
ATOM   2557  HA  ASP   163      33.374  23.583  29.772  1.00  0.00           H  
ATOM   2558  HB2 ASP   163      35.706  22.321  28.359  1.00  0.00           H  
ATOM   2559  HB3 ASP   163      34.915  21.806  29.727  1.00  0.00           H  
ATOM   2560  N   SER   164      35.124  24.882  31.006  1.00  0.00           N  
ATOM   2561  CA  SER   164      35.856  25.797  31.822  1.00  0.00           C  
ATOM   2562  C   SER   164      37.409  25.637  31.864  1.00  0.00           C  
ATOM   2563  O   SER   164      37.979  24.575  31.718  1.00  0.00           O  
ATOM   2564  CB  SER   164      35.369  25.683  33.269  1.00  0.00           C  
ATOM   2565  OG  SER   164      36.034  26.483  34.238  1.00  0.00           O  
ATOM   2566  H   SER   164      34.342  24.413  31.440  1.00  0.00           H  
ATOM   2567  HA  SER   164      35.633  26.800  31.460  1.00  0.00           H  
ATOM   2568  HB2 SER   164      34.299  25.883  33.323  1.00  0.00           H  
ATOM   2569  HB3 SER   164      35.540  24.670  33.633  1.00  0.00           H  
ATOM   2570  HG  SER   164      35.484  27.161  34.638  1.00  0.00           H  
ATOM   2571  N   LEU   165      38.060  26.753  31.799  1.00  0.00           N  
ATOM   2572  CA  LEU   165      39.486  26.873  31.784  1.00  0.00           C  
ATOM   2573  C   LEU   165      40.120  26.563  33.157  1.00  0.00           C  
ATOM   2574  O   LEU   165      41.306  26.810  33.263  1.00  0.00           O  
ATOM   2575  CB  LEU   165      40.071  28.236  31.278  1.00  0.00           C  
ATOM   2576  CG  LEU   165      39.738  28.497  29.822  1.00  0.00           C  
ATOM   2577  CD1 LEU   165      40.707  29.477  29.208  1.00  0.00           C  
ATOM   2578  CD2 LEU   165      39.646  27.308  28.851  1.00  0.00           C  
ATOM   2579  H   LEU   165      37.539  27.616  31.735  1.00  0.00           H  
ATOM   2580  HA  LEU   165      39.844  26.138  31.063  1.00  0.00           H  
ATOM   2581  HB2 LEU   165      39.518  28.974  31.859  1.00  0.00           H  
ATOM   2582  HB3 LEU   165      41.151  28.099  31.318  1.00  0.00           H  
ATOM   2583  HG  LEU   165      38.757  28.970  29.781  1.00  0.00           H  
ATOM   2584 HD11 LEU   165      40.945  30.265  29.923  1.00  0.00           H  
ATOM   2585 HD12 LEU   165      41.647  28.935  29.100  1.00  0.00           H  
ATOM   2586 HD13 LEU   165      40.605  29.889  28.204  1.00  0.00           H  
ATOM   2587 HD21 LEU   165      38.861  26.635  29.196  1.00  0.00           H  
ATOM   2588 HD22 LEU   165      39.344  27.621  27.852  1.00  0.00           H  
ATOM   2589 HD23 LEU   165      40.543  26.694  28.767  1.00  0.00           H  
ATOM   2590  N   VAL   166      39.424  26.303  34.276  1.00  0.00           N  
ATOM   2591  CA  VAL   166      39.910  26.243  35.632  1.00  0.00           C  
ATOM   2592  C   VAL   166      40.920  25.127  35.799  1.00  0.00           C  
ATOM   2593  O   VAL   166      40.551  23.995  35.787  1.00  0.00           O  
ATOM   2594  CB  VAL   166      38.761  26.149  36.638  1.00  0.00           C  
ATOM   2595  CG1 VAL   166      39.330  25.865  38.046  1.00  0.00           C  
ATOM   2596  CG2 VAL   166      38.237  27.549  36.679  1.00  0.00           C  
ATOM   2597  H   VAL   166      38.436  26.163  34.121  1.00  0.00           H  
ATOM   2598  HA  VAL   166      40.497  27.140  35.827  1.00  0.00           H  
ATOM   2599  HB  VAL   166      38.035  25.437  36.247  1.00  0.00           H  
ATOM   2600 HG11 VAL   166      39.421  24.791  38.212  1.00  0.00           H  
ATOM   2601 HG12 VAL   166      40.251  26.368  38.342  1.00  0.00           H  
ATOM   2602 HG13 VAL   166      38.581  26.241  38.743  1.00  0.00           H  
ATOM   2603 HG21 VAL   166      38.935  28.345  36.938  1.00  0.00           H  
ATOM   2604 HG22 VAL   166      37.733  27.744  35.732  1.00  0.00           H  
ATOM   2605 HG23 VAL   166      37.359  27.610  37.322  1.00  0.00           H  
ATOM   2606  N   GLY   167      42.186  25.519  36.006  1.00  0.00           N  
ATOM   2607  CA  GLY   167      43.369  24.638  36.019  1.00  0.00           C  
ATOM   2608  C   GLY   167      44.301  24.975  34.847  1.00  0.00           C  
ATOM   2609  O   GLY   167      45.384  24.423  34.855  1.00  0.00           O  
ATOM   2610  H   GLY   167      42.391  26.506  36.057  1.00  0.00           H  
ATOM   2611  HA2 GLY   167      43.867  24.749  36.982  1.00  0.00           H  
ATOM   2612  HA3 GLY   167      43.150  23.570  35.979  1.00  0.00           H  
ATOM   2613  N   LYS   168      43.974  25.791  33.813  1.00  0.00           N  
ATOM   2614  CA  LYS   168      44.860  26.323  32.741  1.00  0.00           C  
ATOM   2615  C   LYS   168      46.089  27.031  33.271  1.00  0.00           C  
ATOM   2616  O   LYS   168      45.858  27.969  34.080  1.00  0.00           O  
ATOM   2617  CB  LYS   168      44.084  27.181  31.707  1.00  0.00           C  
ATOM   2618  CG  LYS   168      44.842  27.921  30.652  1.00  0.00           C  
ATOM   2619  CD  LYS   168      45.887  27.091  29.887  1.00  0.00           C  
ATOM   2620  CE  LYS   168      46.392  27.784  28.573  1.00  0.00           C  
ATOM   2621  NZ  LYS   168      47.454  26.985  27.931  1.00  0.00           N1+
ATOM   2622  H   LYS   168      43.013  26.098  33.780  1.00  0.00           H  
ATOM   2623  HA  LYS   168      45.188  25.434  32.202  1.00  0.00           H  
ATOM   2624  HB2 LYS   168      43.451  26.474  31.171  1.00  0.00           H  
ATOM   2625  HB3 LYS   168      43.487  27.949  32.199  1.00  0.00           H  
ATOM   2626  HG2 LYS   168      44.201  28.422  29.926  1.00  0.00           H  
ATOM   2627  HG3 LYS   168      45.334  28.759  31.147  1.00  0.00           H  
ATOM   2628  HD2 LYS   168      46.722  26.899  30.561  1.00  0.00           H  
ATOM   2629  HD3 LYS   168      45.477  26.133  29.569  1.00  0.00           H  
ATOM   2630  HE2 LYS   168      45.602  27.990  27.852  1.00  0.00           H  
ATOM   2631  HE3 LYS   168      46.771  28.788  28.765  1.00  0.00           H  
ATOM   2632  HZ1 LYS   168      47.821  27.550  27.179  1.00  0.00           H  
ATOM   2633  HZ2 LYS   168      48.297  26.850  28.471  1.00  0.00           H  
ATOM   2634  HZ3 LYS   168      47.177  26.046  27.681  1.00  0.00           H  
ATOM   2635  N   GLN   169      47.313  26.566  33.080  1.00  0.00           N  
ATOM   2636  CA  GLN   169      48.511  27.290  33.337  1.00  0.00           C  
ATOM   2637  C   GLN   169      48.700  28.546  32.457  1.00  0.00           C  
ATOM   2638  O   GLN   169      48.363  28.616  31.306  1.00  0.00           O  
ATOM   2639  CB  GLN   169      49.685  26.314  33.296  1.00  0.00           C  
ATOM   2640  CG  GLN   169      50.985  26.919  33.740  1.00  0.00           C  
ATOM   2641  CD  GLN   169      52.025  25.921  34.123  1.00  0.00           C  
ATOM   2642  OE1 GLN   169      52.065  24.786  33.683  1.00  0.00           O  
ATOM   2643  NE2 GLN   169      52.858  26.168  35.080  1.00  0.00           N  
ATOM   2644  H   GLN   169      47.406  25.808  32.420  1.00  0.00           H  
ATOM   2645  HA  GLN   169      48.536  27.552  34.395  1.00  0.00           H  
ATOM   2646  HB2 GLN   169      49.386  25.466  33.911  1.00  0.00           H  
ATOM   2647  HB3 GLN   169      49.778  25.857  32.311  1.00  0.00           H  
ATOM   2648  HG2 GLN   169      51.408  27.566  32.971  1.00  0.00           H  
ATOM   2649  HG3 GLN   169      50.767  27.477  34.650  1.00  0.00           H  
ATOM   2650 HE21 GLN   169      52.730  26.973  35.676  1.00  0.00           H  
ATOM   2651 HE22 GLN   169      53.441  25.428  35.443  1.00  0.00           H  
ATOM   2652  N   VAL   170      49.289  29.607  33.051  1.00  0.00           N  
ATOM   2653  CA  VAL   170      49.491  31.013  32.511  1.00  0.00           C  
ATOM   2654  C   VAL   170      50.966  31.357  32.394  1.00  0.00           C  
ATOM   2655  O   VAL   170      51.815  31.123  33.277  1.00  0.00           O  
ATOM   2656  CB  VAL   170      48.855  32.109  33.419  1.00  0.00           C  
ATOM   2657  CG1 VAL   170      49.038  33.563  32.776  1.00  0.00           C  
ATOM   2658  CG2 VAL   170      47.278  31.949  33.416  1.00  0.00           C  
ATOM   2659  H   VAL   170      49.545  29.444  34.014  1.00  0.00           H  
ATOM   2660  HA  VAL   170      49.061  31.059  31.511  1.00  0.00           H  
ATOM   2661  HB  VAL   170      49.177  32.022  34.456  1.00  0.00           H  
ATOM   2662 HG11 VAL   170      50.095  33.817  32.693  1.00  0.00           H  
ATOM   2663 HG12 VAL   170      48.814  33.612  31.710  1.00  0.00           H  
ATOM   2664 HG13 VAL   170      48.612  34.383  33.353  1.00  0.00           H  
ATOM   2665 HG21 VAL   170      47.021  31.076  34.017  1.00  0.00           H  
ATOM   2666 HG22 VAL   170      46.848  32.871  33.808  1.00  0.00           H  
ATOM   2667 HG23 VAL   170      46.935  31.727  32.406  1.00  0.00           H  
ATOM   2668  N   GLU   171      51.446  31.742  31.274  1.00  0.00           N  
ATOM   2669  CA  GLU   171      52.867  32.113  31.001  1.00  0.00           C  
ATOM   2670  C   GLU   171      52.865  33.234  30.009  1.00  0.00           C  
ATOM   2671  O   GLU   171      52.253  33.051  28.955  1.00  0.00           O  
ATOM   2672  CB  GLU   171      53.725  30.973  30.517  1.00  0.00           C  
ATOM   2673  CG  GLU   171      55.205  31.287  30.334  1.00  0.00           C  
ATOM   2674  CD  GLU   171      55.972  30.079  29.858  1.00  0.00           C  
ATOM   2675  OE1 GLU   171      55.778  28.930  30.401  1.00  0.00           O  
ATOM   2676  OE2 GLU   171      56.744  30.134  28.863  1.00  0.00           O1-
ATOM   2677  H   GLU   171      50.861  31.909  30.468  1.00  0.00           H  
ATOM   2678  HA  GLU   171      53.279  32.525  31.921  1.00  0.00           H  
ATOM   2679  HB2 GLU   171      53.563  30.149  31.213  1.00  0.00           H  
ATOM   2680  HB3 GLU   171      53.356  30.579  29.570  1.00  0.00           H  
ATOM   2681  HG2 GLU   171      55.357  32.066  29.587  1.00  0.00           H  
ATOM   2682  HG3 GLU   171      55.570  31.704  31.272  1.00  0.00           H  
ATOM   2683  N   TYR   172      53.430  34.328  30.359  1.00  0.00           N  
ATOM   2684  CA  TYR   172      53.685  35.446  29.466  1.00  0.00           C  
ATOM   2685  C   TYR   172      55.112  35.995  29.575  1.00  0.00           C  
ATOM   2686  O   TYR   172      55.754  35.758  30.616  1.00  0.00           O  
ATOM   2687  CB  TYR   172      52.564  36.472  29.543  1.00  0.00           C  
ATOM   2688  CG  TYR   172      52.509  37.362  30.765  1.00  0.00           C  
ATOM   2689  CD1 TYR   172      51.958  36.813  31.954  1.00  0.00           C  
ATOM   2690  CE1 TYR   172      51.901  37.631  33.048  1.00  0.00           C  
ATOM   2691  CZ  TYR   172      52.284  39.033  32.939  1.00  0.00           C  
ATOM   2692  OH  TYR   172      52.067  39.852  34.016  1.00  0.00           O  
ATOM   2693  CE2 TYR   172      52.901  39.537  31.779  1.00  0.00           C  
ATOM   2694  CD2 TYR   172      52.939  38.704  30.666  1.00  0.00           C  
ATOM   2695  H   TYR   172      53.761  34.412  31.310  1.00  0.00           H  
ATOM   2696  HA  TYR   172      53.650  35.010  28.468  1.00  0.00           H  
ATOM   2697  HB2 TYR   172      52.804  37.104  28.688  1.00  0.00           H  
ATOM   2698  HB3 TYR   172      51.622  35.990  29.282  1.00  0.00           H  
ATOM   2699  HD1 TYR   172      51.671  35.774  32.013  1.00  0.00           H  
ATOM   2700  HE1 TYR   172      51.436  37.287  33.960  1.00  0.00           H  
ATOM   2701  HH  TYR   172      52.485  40.707  33.890  1.00  0.00           H  
ATOM   2702  HE2 TYR   172      53.251  40.558  31.741  1.00  0.00           H  
ATOM   2703  HD2 TYR   172      53.330  39.131  29.754  1.00  0.00           H  
ATOM   2704  N   ALA   173      55.578  36.704  28.547  1.00  0.00           N  
ATOM   2705  CA  ALA   173      56.954  37.232  28.398  1.00  0.00           C  
ATOM   2706  C   ALA   173      57.025  38.582  27.776  1.00  0.00           C  
ATOM   2707  O   ALA   173      56.127  39.041  27.106  1.00  0.00           O  
ATOM   2708  CB  ALA   173      57.723  36.310  27.439  1.00  0.00           C  
ATOM   2709  H   ALA   173      55.097  36.513  27.680  1.00  0.00           H  
ATOM   2710  HA  ALA   173      57.414  37.264  29.386  1.00  0.00           H  
ATOM   2711  HB1 ALA   173      57.755  35.259  27.726  1.00  0.00           H  
ATOM   2712  HB2 ALA   173      57.306  36.396  26.436  1.00  0.00           H  
ATOM   2713  HB3 ALA   173      58.754  36.663  27.456  1.00  0.00           H  
ATOM   2714  N   LYS   174      58.252  39.143  27.899  1.00  0.00           N  
ATOM   2715  CA  LYS   174      58.633  40.499  27.489  1.00  0.00           C  
ATOM   2716  C   LYS   174      59.889  40.478  26.596  1.00  0.00           C  
ATOM   2717  O   LYS   174      60.695  39.506  26.696  1.00  0.00           O  
ATOM   2718  CB  LYS   174      58.956  41.300  28.782  1.00  0.00           C  
ATOM   2719  CG  LYS   174      58.990  42.808  28.562  1.00  0.00           C  
ATOM   2720  CD  LYS   174      58.837  43.589  29.857  1.00  0.00           C  
ATOM   2721  CE  LYS   174      58.822  45.137  29.650  1.00  0.00           C  
ATOM   2722  NZ  LYS   174      60.148  45.646  29.330  1.00  0.00           N1+
ATOM   2723  H   LYS   174      58.959  38.524  28.270  1.00  0.00           H  
ATOM   2724  HA  LYS   174      57.821  40.958  26.925  1.00  0.00           H  
ATOM   2725  HB2 LYS   174      58.188  41.055  29.515  1.00  0.00           H  
ATOM   2726  HB3 LYS   174      59.904  41.013  29.238  1.00  0.00           H  
ATOM   2727  HG2 LYS   174      59.846  43.104  27.956  1.00  0.00           H  
ATOM   2728  HG3 LYS   174      58.215  43.115  27.860  1.00  0.00           H  
ATOM   2729  HD2 LYS   174      57.837  43.264  30.145  1.00  0.00           H  
ATOM   2730  HD3 LYS   174      59.685  43.397  30.515  1.00  0.00           H  
ATOM   2731  HE2 LYS   174      58.217  45.306  28.759  1.00  0.00           H  
ATOM   2732  HE3 LYS   174      58.499  45.607  30.579  1.00  0.00           H  
ATOM   2733  HZ1 LYS   174      60.575  45.188  28.537  1.00  0.00           H  
ATOM   2734  HZ2 LYS   174      60.038  46.645  29.236  1.00  0.00           H  
ATOM   2735  HZ3 LYS   174      60.805  45.562  30.093  1.00  0.00           H  
ATOM   2736  N   GLU   175      60.129  41.502  25.719  1.00  0.00           N  
ATOM   2737  CA  GLU   175      61.134  41.556  24.627  1.00  0.00           C  
ATOM   2738  C   GLU   175      62.604  41.456  25.164  1.00  0.00           C  
ATOM   2739  O   GLU   175      63.529  40.946  24.488  1.00  0.00           O  
ATOM   2740  CB  GLU   175      60.925  42.894  23.780  1.00  0.00           C  
ATOM   2741  CG  GLU   175      61.145  44.306  24.462  1.00  0.00           C  
ATOM   2742  CD  GLU   175      60.261  44.593  25.645  1.00  0.00           C  
ATOM   2743  OE1 GLU   175      59.032  44.210  25.538  1.00  0.00           O  
ATOM   2744  OE2 GLU   175      60.691  45.102  26.637  1.00  0.00           O1-
ATOM   2745  H   GLU   175      59.579  42.347  25.786  1.00  0.00           H  
ATOM   2746  HA  GLU   175      60.969  40.659  24.030  1.00  0.00           H  
ATOM   2747  HB2 GLU   175      61.559  42.789  22.900  1.00  0.00           H  
ATOM   2748  HB3 GLU   175      59.976  42.993  23.252  1.00  0.00           H  
ATOM   2749  HG2 GLU   175      62.179  44.349  24.807  1.00  0.00           H  
ATOM   2750  HG3 GLU   175      61.028  45.090  23.715  1.00  0.00           H  
ATOM   2751  N   ASP   176      62.876  41.885  26.378  1.00  0.00           N  
ATOM   2752  CA  ASP   176      64.087  41.593  27.144  1.00  0.00           C  
ATOM   2753  C   ASP   176      64.403  40.064  27.453  1.00  0.00           C  
ATOM   2754  O   ASP   176      65.432  39.843  28.122  1.00  0.00           O  
ATOM   2755  CB  ASP   176      64.204  42.456  28.389  1.00  0.00           C  
ATOM   2756  CG  ASP   176      63.108  42.299  29.453  1.00  0.00           C  
ATOM   2757  OD1 ASP   176      62.960  43.222  30.345  1.00  0.00           O  
ATOM   2758  OD2 ASP   176      62.341  41.308  29.449  1.00  0.00           O1-
ATOM   2759  H   ASP   176      62.144  42.251  26.970  1.00  0.00           H  
ATOM   2760  HA  ASP   176      64.863  41.938  26.461  1.00  0.00           H  
ATOM   2761  HB2 ASP   176      65.190  42.339  28.837  1.00  0.00           H  
ATOM   2762  HB3 ASP   176      64.269  43.471  27.997  1.00  0.00           H  
ATOM   2763  N   GLY   177      63.498  39.122  27.116  1.00  0.00           N  
ATOM   2764  CA  GLY   177      63.698  37.669  27.304  1.00  0.00           C  
ATOM   2765  C   GLY   177      63.101  37.188  28.639  1.00  0.00           C  
ATOM   2766  O   GLY   177      63.160  35.930  28.806  1.00  0.00           O  
ATOM   2767  H   GLY   177      62.592  39.418  26.782  1.00  0.00           H  
ATOM   2768  HA2 GLY   177      63.166  37.140  26.513  1.00  0.00           H  
ATOM   2769  HA3 GLY   177      64.765  37.450  27.265  1.00  0.00           H  
ATOM   2770  N   SER   178      62.566  38.047  29.480  1.00  0.00           N  
ATOM   2771  CA  SER   178      61.977  37.683  30.803  1.00  0.00           C  
ATOM   2772  C   SER   178      60.467  37.241  30.674  1.00  0.00           C  
ATOM   2773  O   SER   178      59.783  37.535  29.682  1.00  0.00           O  
ATOM   2774  CB  SER   178      62.110  38.849  31.769  1.00  0.00           C  
ATOM   2775  OG  SER   178      61.248  39.932  31.436  1.00  0.00           O  
ATOM   2776  H   SER   178      62.437  39.023  29.254  1.00  0.00           H  
ATOM   2777  HA  SER   178      62.570  36.878  31.237  1.00  0.00           H  
ATOM   2778  HB2 SER   178      61.784  38.576  32.773  1.00  0.00           H  
ATOM   2779  HB3 SER   178      63.173  39.090  31.791  1.00  0.00           H  
ATOM   2780  HG  SER   178      61.524  40.380  30.633  1.00  0.00           H  
ATOM   2781  N   LYS   179      60.023  36.316  31.530  1.00  0.00           N  
ATOM   2782  CA  LYS   179      58.638  35.763  31.641  1.00  0.00           C  
ATOM   2783  C   LYS   179      58.068  35.790  33.094  1.00  0.00           C  
ATOM   2784  O   LYS   179      58.753  36.123  34.074  1.00  0.00           O  
ATOM   2785  CB  LYS   179      58.629  34.290  31.141  1.00  0.00           C  
ATOM   2786  CG  LYS   179      59.641  33.324  31.743  1.00  0.00           C  
ATOM   2787  CD  LYS   179      59.565  31.864  31.205  1.00  0.00           C  
ATOM   2788  CE  LYS   179      60.769  31.142  31.865  1.00  0.00           C  
ATOM   2789  NZ  LYS   179      60.690  29.722  31.536  1.00  0.00           N1+
ATOM   2790  H   LYS   179      60.397  36.370  32.467  1.00  0.00           H  
ATOM   2791  HA  LYS   179      57.989  36.406  31.046  1.00  0.00           H  
ATOM   2792  HB2 LYS   179      57.633  33.868  31.273  1.00  0.00           H  
ATOM   2793  HB3 LYS   179      58.817  34.362  30.070  1.00  0.00           H  
ATOM   2794  HG2 LYS   179      60.646  33.646  31.469  1.00  0.00           H  
ATOM   2795  HG3 LYS   179      59.597  33.275  32.831  1.00  0.00           H  
ATOM   2796  HD2 LYS   179      58.596  31.422  31.435  1.00  0.00           H  
ATOM   2797  HD3 LYS   179      59.613  31.844  30.116  1.00  0.00           H  
ATOM   2798  HE2 LYS   179      61.681  31.672  31.594  1.00  0.00           H  
ATOM   2799  HE3 LYS   179      60.606  31.140  32.943  1.00  0.00           H  
ATOM   2800  HZ1 LYS   179      59.805  29.324  31.815  1.00  0.00           H  
ATOM   2801  HZ2 LYS   179      60.777  29.497  30.555  1.00  0.00           H  
ATOM   2802  HZ3 LYS   179      61.466  29.211  31.932  1.00  0.00           H  
ATOM   2803  N   ARG   180      56.758  35.663  33.159  1.00  0.00           N  
ATOM   2804  CA  ARG   180      55.931  35.458  34.383  1.00  0.00           C  
ATOM   2805  C   ARG   180      55.074  34.363  34.163  1.00  0.00           C  
ATOM   2806  O   ARG   180      54.691  33.989  33.098  1.00  0.00           O  
ATOM   2807  CB  ARG   180      55.164  36.761  34.605  1.00  0.00           C  
ATOM   2808  CG  ARG   180      54.615  36.845  36.039  1.00  0.00           C  
ATOM   2809  CD  ARG   180      53.801  38.166  36.190  1.00  0.00           C  
ATOM   2810  NE  ARG   180      53.739  38.454  37.599  1.00  0.00           N  
ATOM   2811  CZ  ARG   180      53.187  39.473  38.181  1.00  0.00           C  
ATOM   2812  NH1 ARG   180      52.586  40.310  37.391  1.00  0.00           N  
ATOM   2813  NH2 ARG   180      53.271  39.790  39.411  1.00  0.00           N1+
ATOM   2814  H   ARG   180      56.308  35.528  32.265  1.00  0.00           H  
ATOM   2815  HA  ARG   180      56.633  35.219  35.182  1.00  0.00           H  
ATOM   2816  HB2 ARG   180      55.752  37.627  34.298  1.00  0.00           H  
ATOM   2817  HB3 ARG   180      54.285  36.688  33.965  1.00  0.00           H  
ATOM   2818  HG2 ARG   180      53.946  36.061  36.396  1.00  0.00           H  
ATOM   2819  HG3 ARG   180      55.445  36.852  36.746  1.00  0.00           H  
ATOM   2820  HD2 ARG   180      54.309  38.955  35.635  1.00  0.00           H  
ATOM   2821  HD3 ARG   180      52.792  37.984  35.821  1.00  0.00           H  
ATOM   2822  HE  ARG   180      54.242  37.780  38.158  1.00  0.00           H  
ATOM   2823 HH11 ARG   180      52.580  40.222  36.385  1.00  0.00           H  
ATOM   2824 HH12 ARG   180      52.209  41.105  37.886  1.00  0.00           H  
ATOM   2825 HH21 ARG   180      53.845  39.185  39.980  1.00  0.00           H  
ATOM   2826 HH22 ARG   180      52.755  40.581  39.769  1.00  0.00           H  
ATOM   2827  N   THR   181      54.714  33.734  35.293  1.00  0.00           N  
ATOM   2828  CA  THR   181      53.701  32.604  35.210  1.00  0.00           C  
ATOM   2829  C   THR   181      52.710  32.740  36.354  1.00  0.00           C  
ATOM   2830  O   THR   181      52.903  33.410  37.295  1.00  0.00           O  
ATOM   2831  CB  THR   181      54.372  31.263  35.385  1.00  0.00           C  
ATOM   2832  CG2 THR   181      55.184  30.579  34.230  1.00  0.00           C  
ATOM   2833  OG1 THR   181      55.201  31.160  36.556  1.00  0.00           O  
ATOM   2834  H   THR   181      55.296  33.917  36.098  1.00  0.00           H  
ATOM   2835  HA  THR   181      53.201  32.678  34.244  1.00  0.00           H  
ATOM   2836  HB  THR   181      53.590  30.552  35.651  1.00  0.00           H  
ATOM   2837 HG21 THR   181      55.569  29.615  34.561  1.00  0.00           H  
ATOM   2838 HG22 THR   181      54.419  30.276  33.516  1.00  0.00           H  
ATOM   2839 HG23 THR   181      55.882  31.165  33.632  1.00  0.00           H  
ATOM   2840  HG1 THR   181      54.666  30.629  37.151  1.00  0.00           H  
ATOM   2841  N   GLY   182      51.580  31.983  36.198  1.00  0.00           N  
ATOM   2842  CA  GLY   182      50.402  31.889  37.022  1.00  0.00           C  
ATOM   2843  C   GLY   182      49.456  30.678  36.647  1.00  0.00           C  
ATOM   2844  O   GLY   182      49.818  29.829  35.808  1.00  0.00           O  
ATOM   2845  H   GLY   182      51.543  31.590  35.269  1.00  0.00           H  
ATOM   2846  HA2 GLY   182      50.590  31.800  38.092  1.00  0.00           H  
ATOM   2847  HA3 GLY   182      49.839  32.821  36.976  1.00  0.00           H  
ATOM   2848  N   MET   183      48.281  30.597  37.253  1.00  0.00           N  
ATOM   2849  CA  MET   183      47.306  29.448  37.177  1.00  0.00           C  
ATOM   2850  C   MET   183      45.888  30.104  37.311  1.00  0.00           C  
ATOM   2851  O   MET   183      45.648  31.170  37.951  1.00  0.00           O  
ATOM   2852  CB  MET   183      47.622  28.515  38.330  1.00  0.00           C  
ATOM   2853  CG  MET   183      46.450  27.676  38.747  1.00  0.00           C  
ATOM   2854  SD  MET   183      45.843  26.705  37.316  1.00  0.00           S  
ATOM   2855  CE  MET   183      47.044  25.400  37.403  1.00  0.00           C  
ATOM   2856  H   MET   183      47.980  31.233  37.979  1.00  0.00           H  
ATOM   2857  HA  MET   183      47.425  28.864  36.265  1.00  0.00           H  
ATOM   2858  HB2 MET   183      48.443  27.843  38.082  1.00  0.00           H  
ATOM   2859  HB3 MET   183      47.834  29.084  39.235  1.00  0.00           H  
ATOM   2860  HG2 MET   183      46.781  26.932  39.471  1.00  0.00           H  
ATOM   2861  HG3 MET   183      45.710  28.270  39.284  1.00  0.00           H  
ATOM   2862  HE1 MET   183      47.040  24.717  36.553  1.00  0.00           H  
ATOM   2863  HE2 MET   183      48.042  25.835  37.346  1.00  0.00           H  
ATOM   2864  HE3 MET   183      46.814  24.828  38.302  1.00  0.00           H  
ATOM   2865  N   VAL   184      44.857  29.575  36.629  1.00  0.00           N  
ATOM   2866  CA  VAL   184      43.430  29.913  36.747  1.00  0.00           C  
ATOM   2867  C   VAL   184      42.824  29.112  37.905  1.00  0.00           C  
ATOM   2868  O   VAL   184      42.460  27.936  37.668  1.00  0.00           O  
ATOM   2869  CB  VAL   184      42.776  29.731  35.313  1.00  0.00           C  
ATOM   2870  CG1 VAL   184      41.275  30.013  35.330  1.00  0.00           C  
ATOM   2871  CG2 VAL   184      43.427  30.540  34.185  1.00  0.00           C  
ATOM   2872  H   VAL   184      45.009  28.847  35.946  1.00  0.00           H  
ATOM   2873  HA  VAL   184      43.329  30.972  36.986  1.00  0.00           H  
ATOM   2874  HB  VAL   184      42.891  28.688  35.018  1.00  0.00           H  
ATOM   2875 HG11 VAL   184      40.958  31.005  35.650  1.00  0.00           H  
ATOM   2876 HG12 VAL   184      40.827  29.691  34.390  1.00  0.00           H  
ATOM   2877 HG13 VAL   184      40.854  29.407  36.132  1.00  0.00           H  
ATOM   2878 HG21 VAL   184      42.891  30.374  33.251  1.00  0.00           H  
ATOM   2879 HG22 VAL   184      43.271  31.593  34.421  1.00  0.00           H  
ATOM   2880 HG23 VAL   184      44.456  30.291  33.926  1.00  0.00           H  
ATOM   2881  N   ILE   185      42.716  29.748  39.070  1.00  0.00           N  
ATOM   2882  CA  ILE   185      42.318  29.009  40.298  1.00  0.00           C  
ATOM   2883  C   ILE   185      40.819  28.858  40.464  1.00  0.00           C  
ATOM   2884  O   ILE   185      40.296  27.770  40.759  1.00  0.00           O  
ATOM   2885  CB  ILE   185      42.989  29.773  41.593  1.00  0.00           C  
ATOM   2886  CG2 ILE   185      44.534  29.672  41.697  1.00  0.00           C  
ATOM   2887  CG1 ILE   185      42.687  31.254  41.508  1.00  0.00           C  
ATOM   2888  CD1 ILE   185      42.205  31.782  42.819  1.00  0.00           C  
ATOM   2889  H   ILE   185      42.699  30.757  39.120  1.00  0.00           H  
ATOM   2890  HA  ILE   185      42.673  27.980  40.256  1.00  0.00           H  
ATOM   2891  HB  ILE   185      42.558  29.315  42.483  1.00  0.00           H  
ATOM   2892 HG21 ILE   185      45.108  30.031  40.843  1.00  0.00           H  
ATOM   2893 HG22 ILE   185      44.847  30.349  42.493  1.00  0.00           H  
ATOM   2894 HG23 ILE   185      44.931  28.695  41.971  1.00  0.00           H  
ATOM   2895 HG12 ILE   185      43.551  31.810  41.141  1.00  0.00           H  
ATOM   2896 HG13 ILE   185      41.911  31.459  40.770  1.00  0.00           H  
ATOM   2897 HD11 ILE   185      41.973  32.821  42.585  1.00  0.00           H  
ATOM   2898 HD12 ILE   185      41.228  31.346  43.030  1.00  0.00           H  
ATOM   2899 HD13 ILE   185      42.959  31.761  43.606  1.00  0.00           H  
ATOM   2900  N   HIS   186      39.950  29.778  40.008  1.00  0.00           N  
ATOM   2901  CA  HIS   186      38.488  29.667  39.988  1.00  0.00           C  
ATOM   2902  C   HIS   186      37.966  30.605  38.901  1.00  0.00           C  
ATOM   2903  O   HIS   186      38.689  31.296  38.216  1.00  0.00           O  
ATOM   2904  CB  HIS   186      37.907  29.883  41.401  1.00  0.00           C  
ATOM   2905  CG  HIS   186      36.492  29.652  41.539  1.00  0.00           C  
ATOM   2906  ND1 HIS   186      35.909  28.526  41.062  1.00  0.00           N  
ATOM   2907  CE1 HIS   186      34.617  28.564  41.487  1.00  0.00           C  
ATOM   2908  NE2 HIS   186      34.421  29.648  42.167  1.00  0.00           N  
ATOM   2909  CD2 HIS   186      35.608  30.313  42.335  1.00  0.00           C  
ATOM   2910  H   HIS   186      40.336  30.600  39.565  1.00  0.00           H  
ATOM   2911  HA  HIS   186      38.261  28.668  39.616  1.00  0.00           H  
ATOM   2912  HB2 HIS   186      38.433  29.241  42.108  1.00  0.00           H  
ATOM   2913  HB3 HIS   186      38.172  30.898  41.698  1.00  0.00           H  
ATOM   2914  HE1 HIS   186      33.893  27.782  41.310  1.00  0.00           H  
ATOM   2915  HE2 HIS   186      33.582  29.811  42.706  1.00  0.00           H  
ATOM   2916  HD2 HIS   186      35.822  31.135  43.003  1.00  0.00           H  
ATOM   2917  N   GLN   187      36.646  30.553  38.719  1.00  0.00           N  
ATOM   2918  CA  GLN   187      35.843  31.220  37.636  1.00  0.00           C  
ATOM   2919  C   GLN   187      34.828  32.194  38.258  1.00  0.00           C  
ATOM   2920  O   GLN   187      34.254  31.916  39.335  1.00  0.00           O  
ATOM   2921  CB  GLN   187      35.105  30.069  36.810  1.00  0.00           C  
ATOM   2922  CG  GLN   187      34.564  30.563  35.478  1.00  0.00           C  
ATOM   2923  CD  GLN   187      34.130  29.447  34.517  1.00  0.00           C  
ATOM   2924  OE1 GLN   187      34.144  28.318  34.898  1.00  0.00           O  
ATOM   2925  NE2 GLN   187      33.740  29.695  33.295  1.00  0.00           N  
ATOM   2926  H   GLN   187      36.136  29.878  39.270  1.00  0.00           H  
ATOM   2927  HA  GLN   187      36.482  31.811  36.980  1.00  0.00           H  
ATOM   2928  HB2 GLN   187      35.941  29.405  36.594  1.00  0.00           H  
ATOM   2929  HB3 GLN   187      34.291  29.574  37.338  1.00  0.00           H  
ATOM   2930  HG2 GLN   187      33.619  31.077  35.649  1.00  0.00           H  
ATOM   2931  HG3 GLN   187      35.241  31.277  35.009  1.00  0.00           H  
ATOM   2932 HE21 GLN   187      33.854  30.627  32.925  1.00  0.00           H  
ATOM   2933 HE22 GLN   187      33.173  29.006  32.820  1.00  0.00           H  
ATOM   2934  N   VAL   188      34.481  33.328  37.662  1.00  0.00           N  
ATOM   2935  CA  VAL   188      33.288  34.169  38.065  1.00  0.00           C  
ATOM   2936  C   VAL   188      31.998  33.478  37.634  1.00  0.00           C  
ATOM   2937  O   VAL   188      31.518  33.745  36.535  1.00  0.00           O  
ATOM   2938  CB  VAL   188      33.369  35.586  37.542  1.00  0.00           C  
ATOM   2939  CG1 VAL   188      32.098  36.394  38.082  1.00  0.00           C  
ATOM   2940  CG2 VAL   188      34.545  36.343  38.035  1.00  0.00           C  
ATOM   2941  H   VAL   188      34.908  33.464  36.758  1.00  0.00           H  
ATOM   2942  HA  VAL   188      33.225  34.195  39.153  1.00  0.00           H  
ATOM   2943  HB  VAL   188      33.276  35.586  36.456  1.00  0.00           H  
ATOM   2944 HG11 VAL   188      32.162  37.429  37.744  1.00  0.00           H  
ATOM   2945 HG12 VAL   188      31.179  35.893  37.778  1.00  0.00           H  
ATOM   2946 HG13 VAL   188      32.119  36.516  39.165  1.00  0.00           H  
ATOM   2947 HG21 VAL   188      35.440  35.887  37.612  1.00  0.00           H  
ATOM   2948 HG22 VAL   188      34.625  37.374  37.692  1.00  0.00           H  
ATOM   2949 HG23 VAL   188      34.659  36.301  39.118  1.00  0.00           H  
ATOM   2950  N   GLU   189      31.359  32.779  38.576  1.00  0.00           N  
ATOM   2951  CA  GLU   189      30.107  32.068  38.411  1.00  0.00           C  
ATOM   2952  C   GLU   189      29.063  33.031  37.950  1.00  0.00           C  
ATOM   2953  O   GLU   189      28.294  32.613  37.047  1.00  0.00           O  
ATOM   2954  CB  GLU   189      29.781  31.420  39.799  1.00  0.00           C  
ATOM   2955  CG  GLU   189      28.420  30.637  39.725  1.00  0.00           C  
ATOM   2956  CD  GLU   189      28.214  29.685  40.904  1.00  0.00           C  
ATOM   2957  OE1 GLU   189      27.049  29.161  41.009  1.00  0.00           O  
ATOM   2958  OE2 GLU   189      29.153  29.419  41.741  1.00  0.00           O1-
ATOM   2959  H   GLU   189      31.837  32.662  39.458  1.00  0.00           H  
ATOM   2960  HA  GLU   189      30.214  31.216  37.740  1.00  0.00           H  
ATOM   2961  HB2 GLU   189      30.553  30.670  39.976  1.00  0.00           H  
ATOM   2962  HB3 GLU   189      29.738  32.178  40.581  1.00  0.00           H  
ATOM   2963  HG2 GLU   189      27.682  31.439  39.717  1.00  0.00           H  
ATOM   2964  HG3 GLU   189      28.412  30.188  38.733  1.00  0.00           H  
ATOM   2965  N   ALA   190      28.981  34.313  38.318  1.00  0.00           N  
ATOM   2966  CA  ALA   190      28.064  35.369  37.951  1.00  0.00           C  
ATOM   2967  C   ALA   190      28.237  35.809  36.470  1.00  0.00           C  
ATOM   2968  O   ALA   190      27.287  36.380  35.897  1.00  0.00           O  
ATOM   2969  CB  ALA   190      28.056  36.535  38.895  1.00  0.00           C  
ATOM   2970  H   ALA   190      29.627  34.571  39.050  1.00  0.00           H  
ATOM   2971  HA  ALA   190      27.038  35.035  38.099  1.00  0.00           H  
ATOM   2972  HB1 ALA   190      27.260  37.236  38.643  1.00  0.00           H  
ATOM   2973  HB2 ALA   190      27.926  36.173  39.915  1.00  0.00           H  
ATOM   2974  HB3 ALA   190      29.036  37.009  38.851  1.00  0.00           H  
ATOM   2975  N   LYS   191      29.417  35.598  35.812  1.00  0.00           N  
ATOM   2976  CA  LYS   191      29.803  36.056  34.504  1.00  0.00           C  
ATOM   2977  C   LYS   191      30.901  35.152  33.830  1.00  0.00           C  
ATOM   2978  O   LYS   191      32.138  35.437  33.855  1.00  0.00           O  
ATOM   2979  CB  LYS   191      30.390  37.488  34.644  1.00  0.00           C  
ATOM   2980  CG  LYS   191      29.376  38.584  34.952  1.00  0.00           C  
ATOM   2981  CD  LYS   191      28.272  38.772  33.962  1.00  0.00           C  
ATOM   2982  CE  LYS   191      27.280  39.855  34.368  1.00  0.00           C  
ATOM   2983  NZ  LYS   191      27.637  41.194  33.862  1.00  0.00           N1+
ATOM   2984  H   LYS   191      30.081  35.112  36.397  1.00  0.00           H  
ATOM   2985  HA  LYS   191      28.948  36.026  33.829  1.00  0.00           H  
ATOM   2986  HB2 LYS   191      31.250  37.495  35.313  1.00  0.00           H  
ATOM   2987  HB3 LYS   191      30.872  37.767  33.708  1.00  0.00           H  
ATOM   2988  HG2 LYS   191      28.969  38.392  35.944  1.00  0.00           H  
ATOM   2989  HG3 LYS   191      29.964  39.490  35.100  1.00  0.00           H  
ATOM   2990  HD2 LYS   191      28.688  39.098  33.009  1.00  0.00           H  
ATOM   2991  HD3 LYS   191      27.840  37.772  33.915  1.00  0.00           H  
ATOM   2992  HE2 LYS   191      26.308  39.687  33.904  1.00  0.00           H  
ATOM   2993  HE3 LYS   191      27.164  39.869  35.451  1.00  0.00           H  
ATOM   2994  HZ1 LYS   191      28.584  41.441  34.109  1.00  0.00           H  
ATOM   2995  HZ2 LYS   191      27.554  41.177  32.855  1.00  0.00           H  
ATOM   2996  HZ3 LYS   191      26.970  41.888  34.168  1.00  0.00           H  
ATOM   2997  N   PRO   192      30.433  34.000  33.296  1.00  0.00           N  
ATOM   2998  CA  PRO   192      31.283  32.828  33.012  1.00  0.00           C  
ATOM   2999  C   PRO   192      32.394  32.961  32.015  1.00  0.00           C  
ATOM   3000  O   PRO   192      33.074  31.925  31.862  1.00  0.00           O  
ATOM   3001  CD  PRO   192      29.037  33.707  32.997  1.00  0.00           C  
ATOM   3002  CG  PRO   192      29.023  32.338  32.330  1.00  0.00           C  
ATOM   3003  CB  PRO   192      30.319  31.732  32.762  1.00  0.00           C  
ATOM   3004  HD2 PRO   192      28.636  34.408  32.265  1.00  0.00           H  
ATOM   3005  HD3 PRO   192      28.449  33.640  33.912  1.00  0.00           H  
ATOM   3006  HG2 PRO   192      28.936  32.494  31.255  1.00  0.00           H  
ATOM   3007  HG3 PRO   192      28.140  31.782  32.645  1.00  0.00           H  
ATOM   3008  HB2 PRO   192      30.794  30.961  32.156  1.00  0.00           H  
ATOM   3009  HB3 PRO   192      30.232  31.270  33.746  1.00  0.00           H  
ATOM   3010  HA  PRO   192      31.832  32.584  33.921  1.00  0.00           H  
ATOM   3011  N   SER   193      32.595  34.074  31.320  1.00  0.00           N  
ATOM   3012  CA  SER   193      33.839  34.363  30.504  1.00  0.00           C  
ATOM   3013  C   SER   193      34.967  34.914  31.379  1.00  0.00           C  
ATOM   3014  O   SER   193      36.093  35.110  30.833  1.00  0.00           O  
ATOM   3015  CB  SER   193      33.499  35.327  29.330  1.00  0.00           C  
ATOM   3016  OG  SER   193      33.013  36.526  29.839  1.00  0.00           O  
ATOM   3017  H   SER   193      31.899  34.806  31.358  1.00  0.00           H  
ATOM   3018  HA  SER   193      34.142  33.416  30.056  1.00  0.00           H  
ATOM   3019  HB2 SER   193      34.408  35.519  28.760  1.00  0.00           H  
ATOM   3020  HB3 SER   193      32.774  34.820  28.693  1.00  0.00           H  
ATOM   3021  HG  SER   193      32.770  37.159  29.158  1.00  0.00           H  
ATOM   3022  N   VAL   194      34.802  35.249  32.625  1.00  0.00           N  
ATOM   3023  CA  VAL   194      35.695  35.992  33.562  1.00  0.00           C  
ATOM   3024  C   VAL   194      36.256  34.966  34.542  1.00  0.00           C  
ATOM   3025  O   VAL   194      35.548  34.059  34.965  1.00  0.00           O  
ATOM   3026  CB  VAL   194      35.051  37.228  34.185  1.00  0.00           C  
ATOM   3027  CG1 VAL   194      35.910  38.077  35.159  1.00  0.00           C  
ATOM   3028  CG2 VAL   194      34.517  38.297  33.142  1.00  0.00           C  
ATOM   3029  H   VAL   194      33.935  34.975  33.065  1.00  0.00           H  
ATOM   3030  HA  VAL   194      36.398  36.342  32.807  1.00  0.00           H  
ATOM   3031  HB  VAL   194      34.194  36.867  34.754  1.00  0.00           H  
ATOM   3032 HG11 VAL   194      36.798  38.548  34.738  1.00  0.00           H  
ATOM   3033 HG12 VAL   194      35.305  38.879  35.582  1.00  0.00           H  
ATOM   3034 HG13 VAL   194      36.126  37.418  36.000  1.00  0.00           H  
ATOM   3035 HG21 VAL   194      34.183  39.165  33.710  1.00  0.00           H  
ATOM   3036 HG22 VAL   194      35.316  38.512  32.433  1.00  0.00           H  
ATOM   3037 HG23 VAL   194      33.693  37.783  32.646  1.00  0.00           H  
ATOM   3038  N   TYR   195      37.488  35.179  34.957  1.00  0.00           N  
ATOM   3039  CA  TYR   195      38.216  34.206  35.815  1.00  0.00           C  
ATOM   3040  C   TYR   195      39.172  34.822  36.825  1.00  0.00           C  
ATOM   3041  O   TYR   195      39.655  35.896  36.673  1.00  0.00           O  
ATOM   3042  CB  TYR   195      39.016  33.236  34.913  1.00  0.00           C  
ATOM   3043  CG  TYR   195      38.266  32.281  34.064  1.00  0.00           C  
ATOM   3044  CD1 TYR   195      37.639  32.722  32.915  1.00  0.00           C  
ATOM   3045  CE1 TYR   195      37.055  31.719  32.031  1.00  0.00           C  
ATOM   3046  CZ  TYR   195      37.112  30.331  32.411  1.00  0.00           C  
ATOM   3047  OH  TYR   195      36.686  29.365  31.561  1.00  0.00           O  
ATOM   3048  CE2 TYR   195      37.658  29.963  33.633  1.00  0.00           C  
ATOM   3049  CD2 TYR   195      38.207  30.908  34.453  1.00  0.00           C  
ATOM   3050  H   TYR   195      37.914  36.059  34.703  1.00  0.00           H  
ATOM   3051  HA  TYR   195      37.590  33.602  36.473  1.00  0.00           H  
ATOM   3052  HB2 TYR   195      39.623  33.830  34.230  1.00  0.00           H  
ATOM   3053  HB3 TYR   195      39.737  32.582  35.404  1.00  0.00           H  
ATOM   3054  HD1 TYR   195      37.613  33.740  32.557  1.00  0.00           H  
ATOM   3055  HE1 TYR   195      36.535  32.032  31.137  1.00  0.00           H  
ATOM   3056  HH  TYR   195      36.159  29.753  30.859  1.00  0.00           H  
ATOM   3057  HE2 TYR   195      37.662  28.894  33.787  1.00  0.00           H  
ATOM   3058  HD2 TYR   195      38.567  30.528  35.397  1.00  0.00           H  
ATOM   3059  N   PHE   196      39.440  34.108  37.887  1.00  0.00           N  
ATOM   3060  CA  PHE   196      40.435  34.415  38.886  1.00  0.00           C  
ATOM   3061  C   PHE   196      41.837  33.833  38.650  1.00  0.00           C  
ATOM   3062  O   PHE   196      41.970  32.686  38.323  1.00  0.00           O  
ATOM   3063  CB  PHE   196      40.015  33.938  40.287  1.00  0.00           C  
ATOM   3064  CG  PHE   196      38.691  34.400  40.923  1.00  0.00           C  
ATOM   3065  CD1 PHE   196      37.579  33.595  40.865  1.00  0.00           C  
ATOM   3066  CE1 PHE   196      36.293  34.056  41.208  1.00  0.00           C  
ATOM   3067  CZ  PHE   196      36.246  35.369  41.719  1.00  0.00           C  
ATOM   3068  CE2 PHE   196      37.369  36.168  41.900  1.00  0.00           C  
ATOM   3069  CD2 PHE   196      38.596  35.734  41.447  1.00  0.00           C  
ATOM   3070  H   PHE   196      39.053  33.176  37.924  1.00  0.00           H  
ATOM   3071  HA  PHE   196      40.582  35.495  38.874  1.00  0.00           H  
ATOM   3072  HB2 PHE   196      40.005  32.848  40.298  1.00  0.00           H  
ATOM   3073  HB3 PHE   196      40.840  34.119  40.975  1.00  0.00           H  
ATOM   3074  HD1 PHE   196      37.579  32.570  40.522  1.00  0.00           H  
ATOM   3075  HE1 PHE   196      35.443  33.397  41.114  1.00  0.00           H  
ATOM   3076  HZ  PHE   196      35.288  35.786  41.990  1.00  0.00           H  
ATOM   3077  HE2 PHE   196      37.256  37.154  42.326  1.00  0.00           H  
ATOM   3078  HD2 PHE   196      39.457  36.384  41.478  1.00  0.00           H  
ATOM   3079  N   ILE   197      42.876  34.646  38.817  1.00  0.00           N  
ATOM   3080  CA  ILE   197      44.196  34.215  38.503  1.00  0.00           C  
ATOM   3081  C   ILE   197      45.125  34.625  39.663  1.00  0.00           C  
ATOM   3082  O   ILE   197      44.975  35.627  40.378  1.00  0.00           O  
ATOM   3083  CB  ILE   197      44.652  34.748  37.110  1.00  0.00           C  
ATOM   3084  CG2 ILE   197      46.224  34.841  36.879  1.00  0.00           C  
ATOM   3085  CG1 ILE   197      44.004  34.006  35.948  1.00  0.00           C  
ATOM   3086  CD1 ILE   197      43.779  34.820  34.701  1.00  0.00           C  
ATOM   3087  H   ILE   197      42.787  35.617  39.079  1.00  0.00           H  
ATOM   3088  HA  ILE   197      44.349  33.138  38.432  1.00  0.00           H  
ATOM   3089  HB  ILE   197      44.318  35.784  37.060  1.00  0.00           H  
ATOM   3090 HG21 ILE   197      46.577  33.839  37.121  1.00  0.00           H  
ATOM   3091 HG22 ILE   197      46.478  35.291  35.919  1.00  0.00           H  
ATOM   3092 HG23 ILE   197      46.755  35.471  37.593  1.00  0.00           H  
ATOM   3093 HG12 ILE   197      44.530  33.080  35.718  1.00  0.00           H  
ATOM   3094 HG13 ILE   197      43.040  33.576  36.216  1.00  0.00           H  
ATOM   3095 HD11 ILE   197      44.712  35.299  34.403  1.00  0.00           H  
ATOM   3096 HD12 ILE   197      43.560  34.280  33.780  1.00  0.00           H  
ATOM   3097 HD13 ILE   197      42.995  35.561  34.856  1.00  0.00           H  
ATOM   3098  N   LYS   198      46.203  33.860  39.896  1.00  0.00           N  
ATOM   3099  CA  LYS   198      47.327  34.285  40.662  1.00  0.00           C  
ATOM   3100  C   LYS   198      48.640  33.980  39.997  1.00  0.00           C  
ATOM   3101  O   LYS   198      48.704  33.000  39.231  1.00  0.00           O  
ATOM   3102  CB  LYS   198      47.387  33.551  42.055  1.00  0.00           C  
ATOM   3103  CG  LYS   198      48.169  34.270  43.234  1.00  0.00           C  
ATOM   3104  CD  LYS   198      48.323  33.488  44.540  1.00  0.00           C  
ATOM   3105  CE  LYS   198      49.194  32.243  44.278  1.00  0.00           C  
ATOM   3106  NZ  LYS   198      50.539  32.733  43.874  1.00  0.00           N1+
ATOM   3107  H   LYS   198      46.341  32.988  39.404  1.00  0.00           H  
ATOM   3108  HA  LYS   198      47.277  35.360  40.834  1.00  0.00           H  
ATOM   3109  HB2 LYS   198      46.380  33.236  42.328  1.00  0.00           H  
ATOM   3110  HB3 LYS   198      47.796  32.587  41.752  1.00  0.00           H  
ATOM   3111  HG2 LYS   198      49.161  34.589  42.914  1.00  0.00           H  
ATOM   3112  HG3 LYS   198      47.691  35.191  43.570  1.00  0.00           H  
ATOM   3113  HD2 LYS   198      48.781  34.055  45.350  1.00  0.00           H  
ATOM   3114  HD3 LYS   198      47.349  33.104  44.841  1.00  0.00           H  
ATOM   3115  HE2 LYS   198      49.360  31.791  45.256  1.00  0.00           H  
ATOM   3116  HE3 LYS   198      48.672  31.615  43.556  1.00  0.00           H  
ATOM   3117  HZ1 LYS   198      51.105  33.069  44.640  1.00  0.00           H  
ATOM   3118  HZ2 LYS   198      51.131  31.990  43.531  1.00  0.00           H  
ATOM   3119  HZ3 LYS   198      50.572  33.503  43.221  1.00  0.00           H  
ATOM   3120  N   PHE   199      49.611  34.796  40.243  1.00  0.00           N  
ATOM   3121  CA  PHE   199      50.948  34.651  39.581  1.00  0.00           C  
ATOM   3122  C   PHE   199      51.973  34.093  40.548  1.00  0.00           C  
ATOM   3123  O   PHE   199      51.860  34.272  41.747  1.00  0.00           O  
ATOM   3124  CB  PHE   199      51.441  35.933  38.911  1.00  0.00           C  
ATOM   3125  CG  PHE   199      50.408  36.632  38.050  1.00  0.00           C  
ATOM   3126  CD1 PHE   199      50.060  37.921  38.454  1.00  0.00           C  
ATOM   3127  CE1 PHE   199      49.150  38.678  37.644  1.00  0.00           C  
ATOM   3128  CZ  PHE   199      48.637  38.107  36.419  1.00  0.00           C  
ATOM   3129  CE2 PHE   199      49.175  36.859  35.955  1.00  0.00           C  
ATOM   3130  CD2 PHE   199      49.971  36.073  36.844  1.00  0.00           C  
ATOM   3131  H   PHE   199      49.497  35.591  40.858  1.00  0.00           H  
ATOM   3132  HA  PHE   199      50.895  33.897  38.795  1.00  0.00           H  
ATOM   3133  HB2 PHE   199      51.574  36.530  39.814  1.00  0.00           H  
ATOM   3134  HB3 PHE   199      52.383  35.807  38.377  1.00  0.00           H  
ATOM   3135  HD1 PHE   199      50.477  38.344  39.356  1.00  0.00           H  
ATOM   3136  HE1 PHE   199      48.884  39.698  37.878  1.00  0.00           H  
ATOM   3137  HZ  PHE   199      48.040  38.712  35.752  1.00  0.00           H  
ATOM   3138  HE2 PHE   199      49.117  36.571  34.915  1.00  0.00           H  
ATOM   3139  HD2 PHE   199      50.377  35.101  36.607  1.00  0.00           H  
ATOM   3140  N   ASP   200      52.933  33.291  40.080  1.00  0.00           N  
ATOM   3141  CA  ASP   200      53.793  32.459  40.922  1.00  0.00           C  
ATOM   3142  C   ASP   200      54.787  33.310  41.759  1.00  0.00           C  
ATOM   3143  O   ASP   200      55.305  32.796  42.759  1.00  0.00           O  
ATOM   3144  CB  ASP   200      54.420  31.386  40.092  1.00  0.00           C  
ATOM   3145  CG  ASP   200      53.347  30.388  39.486  1.00  0.00           C  
ATOM   3146  OD1 ASP   200      52.366  30.092  40.209  1.00  0.00           O  
ATOM   3147  OD2 ASP   200      53.477  30.052  38.253  1.00  0.00           O1-
ATOM   3148  H   ASP   200      53.123  33.341  39.090  1.00  0.00           H  
ATOM   3149  HA  ASP   200      53.130  31.971  41.635  1.00  0.00           H  
ATOM   3150  HB2 ASP   200      54.875  31.926  39.262  1.00  0.00           H  
ATOM   3151  HB3 ASP   200      55.296  30.947  40.568  1.00  0.00           H  
ATOM   3152  N   ASP   201      54.935  34.582  41.440  1.00  0.00           N  
ATOM   3153  CA  ASP   201      55.741  35.548  42.220  1.00  0.00           C  
ATOM   3154  C   ASP   201      54.926  36.571  43.089  1.00  0.00           C  
ATOM   3155  O   ASP   201      55.484  37.639  43.603  1.00  0.00           O  
ATOM   3156  CB  ASP   201      56.408  36.337  41.138  1.00  0.00           C  
ATOM   3157  CG  ASP   201      55.432  37.232  40.346  1.00  0.00           C  
ATOM   3158  OD1 ASP   201      55.653  38.418  40.377  1.00  0.00           O  
ATOM   3159  OD2 ASP   201      54.520  36.763  39.646  1.00  0.00           O1-
ATOM   3160  H   ASP   201      54.360  34.980  40.711  1.00  0.00           H  
ATOM   3161  HA  ASP   201      56.410  34.953  42.843  1.00  0.00           H  
ATOM   3162  HB2 ASP   201      57.116  37.019  41.610  1.00  0.00           H  
ATOM   3163  HB3 ASP   201      56.975  35.636  40.525  1.00  0.00           H  
ATOM   3164  N   ASP   202      53.652  36.335  43.344  1.00  0.00           N  
ATOM   3165  CA  ASP   202      52.758  37.442  43.867  1.00  0.00           C  
ATOM   3166  C   ASP   202      51.569  36.785  44.671  1.00  0.00           C  
ATOM   3167  O   ASP   202      50.846  35.909  44.165  1.00  0.00           O  
ATOM   3168  CB  ASP   202      52.398  38.415  42.732  1.00  0.00           C  
ATOM   3169  CG  ASP   202      51.680  39.674  43.262  1.00  0.00           C  
ATOM   3170  OD1 ASP   202      51.145  39.684  44.395  1.00  0.00           O  
ATOM   3171  OD2 ASP   202      51.462  40.663  42.490  1.00  0.00           O1-
ATOM   3172  H   ASP   202      53.203  35.502  42.992  1.00  0.00           H  
ATOM   3173  HA  ASP   202      53.376  37.905  44.636  1.00  0.00           H  
ATOM   3174  HB2 ASP   202      53.337  38.671  42.242  1.00  0.00           H  
ATOM   3175  HB3 ASP   202      51.719  37.885  42.064  1.00  0.00           H  
ATOM   3176  N   PHE   203      51.395  37.263  45.937  1.00  0.00           N  
ATOM   3177  CA  PHE   203      50.205  36.808  46.699  1.00  0.00           C  
ATOM   3178  C   PHE   203      48.805  37.469  46.317  1.00  0.00           C  
ATOM   3179  O   PHE   203      47.801  36.985  46.813  1.00  0.00           O  
ATOM   3180  CB  PHE   203      50.602  36.676  48.131  1.00  0.00           C  
ATOM   3181  CG  PHE   203      51.127  37.840  48.911  1.00  0.00           C  
ATOM   3182  CD1 PHE   203      50.333  39.041  49.121  1.00  0.00           C  
ATOM   3183  CE1 PHE   203      50.847  40.161  49.879  1.00  0.00           C  
ATOM   3184  CZ  PHE   203      52.189  40.058  50.346  1.00  0.00           C  
ATOM   3185  CE2 PHE   203      52.980  38.948  50.063  1.00  0.00           C  
ATOM   3186  CD2 PHE   203      52.437  37.905  49.329  1.00  0.00           C  
ATOM   3187  H   PHE   203      52.067  37.948  46.250  1.00  0.00           H  
ATOM   3188  HA  PHE   203      50.031  35.789  46.354  1.00  0.00           H  
ATOM   3189  HB2 PHE   203      49.806  36.230  48.728  1.00  0.00           H  
ATOM   3190  HB3 PHE   203      51.315  35.862  48.261  1.00  0.00           H  
ATOM   3191  HD1 PHE   203      49.371  39.144  48.642  1.00  0.00           H  
ATOM   3192  HE1 PHE   203      50.349  41.112  49.998  1.00  0.00           H  
ATOM   3193  HZ  PHE   203      52.622  40.934  50.805  1.00  0.00           H  
ATOM   3194  HE2 PHE   203      54.021  38.851  50.334  1.00  0.00           H  
ATOM   3195  HD2 PHE   203      53.091  37.173  48.879  1.00  0.00           H  
ATOM   3196  N   HIS   204      48.689  38.469  45.478  1.00  0.00           N  
ATOM   3197  CA  HIS   204      47.383  39.017  45.178  1.00  0.00           C  
ATOM   3198  C   HIS   204      46.507  38.167  44.219  1.00  0.00           C  
ATOM   3199  O   HIS   204      47.071  37.632  43.252  1.00  0.00           O  
ATOM   3200  CB  HIS   204      47.558  40.431  44.601  1.00  0.00           C  
ATOM   3201  CG  HIS   204      48.299  41.524  45.400  1.00  0.00           C  
ATOM   3202  ND1 HIS   204      49.604  41.484  45.865  1.00  0.00           N1+
ATOM   3203  CE1 HIS   204      49.842  42.639  46.433  1.00  0.00           C  
ATOM   3204  NE2 HIS   204      48.724  43.347  46.474  1.00  0.00           N  
ATOM   3205  CD2 HIS   204      47.758  42.682  45.779  1.00  0.00           C  
ATOM   3206  H   HIS   204      49.533  38.766  45.008  1.00  0.00           H  
ATOM   3207  HA  HIS   204      46.820  39.159  46.101  1.00  0.00           H  
ATOM   3208  HB2 HIS   204      48.168  40.334  43.704  1.00  0.00           H  
ATOM   3209  HB3 HIS   204      46.628  40.703  44.100  1.00  0.00           H  
ATOM   3210  HD1 HIS   204      50.224  40.712  45.666  1.00  0.00           H  
ATOM   3211  HE1 HIS   204      50.776  43.000  46.837  1.00  0.00           H  
ATOM   3212  HE2 HIS   204      48.664  44.242  46.939  1.00  0.00           H  
ATOM   3213  HD2 HIS   204      46.768  43.038  45.536  1.00  0.00           H  
ATOM   3214  N   ILE   205      45.175  38.134  44.445  1.00  0.00           N  
ATOM   3215  CA  ILE   205      44.270  37.668  43.381  1.00  0.00           C  
ATOM   3216  C   ILE   205      44.049  38.719  42.329  1.00  0.00           C  
ATOM   3217  O   ILE   205      43.725  39.843  42.602  1.00  0.00           O  
ATOM   3218  CB  ILE   205      43.000  37.041  43.954  1.00  0.00           C  
ATOM   3219  CG2 ILE   205      42.145  36.493  42.797  1.00  0.00           C  
ATOM   3220  CG1 ILE   205      43.368  35.901  45.028  1.00  0.00           C  
ATOM   3221  CD1 ILE   205      44.352  34.780  44.548  1.00  0.00           C  
ATOM   3222  H   ILE   205      44.755  38.493  45.291  1.00  0.00           H  
ATOM   3223  HA  ILE   205      44.787  36.864  42.859  1.00  0.00           H  
ATOM   3224  HB  ILE   205      42.428  37.904  44.295  1.00  0.00           H  
ATOM   3225 HG21 ILE   205      41.362  35.884  43.249  1.00  0.00           H  
ATOM   3226 HG22 ILE   205      41.609  37.246  42.219  1.00  0.00           H  
ATOM   3227 HG23 ILE   205      42.708  35.930  42.053  1.00  0.00           H  
ATOM   3228 HG12 ILE   205      43.868  36.344  45.889  1.00  0.00           H  
ATOM   3229 HG13 ILE   205      42.413  35.476  45.338  1.00  0.00           H  
ATOM   3230 HD11 ILE   205      45.403  35.068  44.537  1.00  0.00           H  
ATOM   3231 HD12 ILE   205      44.418  33.954  45.257  1.00  0.00           H  
ATOM   3232 HD13 ILE   205      44.042  34.420  43.567  1.00  0.00           H  
ATOM   3233  N   TYR   206      44.148  38.332  41.055  1.00  0.00           N  
ATOM   3234  CA  TYR   206      43.852  39.163  39.864  1.00  0.00           C  
ATOM   3235  C   TYR   206      42.639  38.529  39.047  1.00  0.00           C  
ATOM   3236  O   TYR   206      42.601  37.333  38.807  1.00  0.00           O  
ATOM   3237  CB  TYR   206      45.195  39.293  38.984  1.00  0.00           C  
ATOM   3238  CG  TYR   206      46.338  39.961  39.738  1.00  0.00           C  
ATOM   3239  CD1 TYR   206      47.267  39.196  40.476  1.00  0.00           C  
ATOM   3240  CE1 TYR   206      48.392  39.861  41.061  1.00  0.00           C  
ATOM   3241  CZ  TYR   206      48.547  41.286  40.894  1.00  0.00           C  
ATOM   3242  OH  TYR   206      49.577  41.965  41.414  1.00  0.00           O  
ATOM   3243  CE2 TYR   206      47.557  42.015  40.177  1.00  0.00           C  
ATOM   3244  CD2 TYR   206      46.492  41.349  39.629  1.00  0.00           C  
ATOM   3245  H   TYR   206      44.416  37.391  40.807  1.00  0.00           H  
ATOM   3246  HA  TYR   206      43.526  40.159  40.164  1.00  0.00           H  
ATOM   3247  HB2 TYR   206      45.570  38.336  38.621  1.00  0.00           H  
ATOM   3248  HB3 TYR   206      44.992  39.924  38.119  1.00  0.00           H  
ATOM   3249  HD1 TYR   206      47.062  38.156  40.681  1.00  0.00           H  
ATOM   3250  HE1 TYR   206      49.078  39.255  41.634  1.00  0.00           H  
ATOM   3251  HH  TYR   206      50.223  41.424  41.875  1.00  0.00           H  
ATOM   3252  HE2 TYR   206      47.644  43.085  40.055  1.00  0.00           H  
ATOM   3253  HD2 TYR   206      45.668  41.871  39.167  1.00  0.00           H  
ATOM   3254  N   VAL   207      41.854  39.381  38.432  1.00  0.00           N  
ATOM   3255  CA  VAL   207      40.632  39.110  37.762  1.00  0.00           C  
ATOM   3256  C   VAL   207      40.649  39.616  36.298  1.00  0.00           C  
ATOM   3257  O   VAL   207      40.463  40.805  36.040  1.00  0.00           O  
ATOM   3258  CB  VAL   207      39.342  39.477  38.462  1.00  0.00           C  
ATOM   3259  CG1 VAL   207      38.139  38.859  37.803  1.00  0.00           C  
ATOM   3260  CG2 VAL   207      39.369  39.044  39.929  1.00  0.00           C  
ATOM   3261  H   VAL   207      42.131  40.342  38.579  1.00  0.00           H  
ATOM   3262  HA  VAL   207      40.463  38.043  37.616  1.00  0.00           H  
ATOM   3263  HB  VAL   207      39.256  40.559  38.362  1.00  0.00           H  
ATOM   3264 HG11 VAL   207      38.326  37.801  37.617  1.00  0.00           H  
ATOM   3265 HG12 VAL   207      37.229  39.009  38.384  1.00  0.00           H  
ATOM   3266 HG13 VAL   207      37.898  39.299  36.835  1.00  0.00           H  
ATOM   3267 HG21 VAL   207      39.392  37.954  39.930  1.00  0.00           H  
ATOM   3268 HG22 VAL   207      40.178  39.433  40.546  1.00  0.00           H  
ATOM   3269 HG23 VAL   207      38.447  39.401  40.387  1.00  0.00           H  
ATOM   3270  N   TYR   208      40.663  38.599  35.433  1.00  0.00           N  
ATOM   3271  CA  TYR   208      40.663  38.853  33.953  1.00  0.00           C  
ATOM   3272  C   TYR   208      39.624  37.922  33.236  1.00  0.00           C  
ATOM   3273  O   TYR   208      39.392  36.805  33.605  1.00  0.00           O  
ATOM   3274  CB  TYR   208      42.028  38.739  33.221  1.00  0.00           C  
ATOM   3275  CG  TYR   208      43.206  39.420  33.871  1.00  0.00           C  
ATOM   3276  CD1 TYR   208      43.812  38.800  34.963  1.00  0.00           C  
ATOM   3277  CE1 TYR   208      45.015  39.344  35.511  1.00  0.00           C  
ATOM   3278  CZ  TYR   208      45.536  40.569  35.077  1.00  0.00           C  
ATOM   3279  OH  TYR   208      46.652  41.138  35.667  1.00  0.00           O  
ATOM   3280  CE2 TYR   208      44.870  41.209  34.022  1.00  0.00           C  
ATOM   3281  CD2 TYR   208      43.746  40.644  33.380  1.00  0.00           C  
ATOM   3282  H   TYR   208      40.612  37.623  35.686  1.00  0.00           H  
ATOM   3283  HA  TYR   208      40.265  39.866  33.904  1.00  0.00           H  
ATOM   3284  HB2 TYR   208      42.282  37.682  33.137  1.00  0.00           H  
ATOM   3285  HB3 TYR   208      41.853  39.130  32.219  1.00  0.00           H  
ATOM   3286  HD1 TYR   208      43.302  37.975  35.439  1.00  0.00           H  
ATOM   3287  HE1 TYR   208      45.547  38.886  36.332  1.00  0.00           H  
ATOM   3288  HH  TYR   208      46.609  42.095  35.723  1.00  0.00           H  
ATOM   3289  HE2 TYR   208      45.302  42.079  33.551  1.00  0.00           H  
ATOM   3290  HD2 TYR   208      43.287  41.126  32.530  1.00  0.00           H  
ATOM   3291  N   ASP   209      39.186  38.442  32.098  1.00  0.00           N  
ATOM   3292  CA  ASP   209      38.501  37.646  31.143  1.00  0.00           C  
ATOM   3293  C   ASP   209      39.394  36.651  30.462  1.00  0.00           C  
ATOM   3294  O   ASP   209      40.577  36.875  30.332  1.00  0.00           O  
ATOM   3295  CB  ASP   209      37.804  38.608  30.183  1.00  0.00           C  
ATOM   3296  CG  ASP   209      38.679  39.742  29.584  1.00  0.00           C  
ATOM   3297  OD1 ASP   209      39.246  40.660  30.237  1.00  0.00           O  
ATOM   3298  OD2 ASP   209      38.928  39.698  28.338  1.00  0.00           O1-
ATOM   3299  H   ASP   209      39.693  39.240  31.744  1.00  0.00           H  
ATOM   3300  HA  ASP   209      37.706  37.040  31.579  1.00  0.00           H  
ATOM   3301  HB2 ASP   209      37.352  38.022  29.382  1.00  0.00           H  
ATOM   3302  HB3 ASP   209      36.986  39.128  30.682  1.00  0.00           H  
ATOM   3303  N   LEU   210      38.745  35.555  29.932  1.00  0.00           N  
ATOM   3304  CA  LEU   210      39.577  34.543  29.193  1.00  0.00           C  
ATOM   3305  C   LEU   210      38.967  33.964  27.971  1.00  0.00           C  
ATOM   3306  O   LEU   210      39.726  33.593  27.027  1.00  0.00           O  
ATOM   3307  CB  LEU   210      39.996  33.368  30.095  1.00  0.00           C  
ATOM   3308  CG  LEU   210      40.984  33.696  31.224  1.00  0.00           C  
ATOM   3309  CD1 LEU   210      41.193  32.388  31.944  1.00  0.00           C  
ATOM   3310  CD2 LEU   210      42.438  33.998  30.660  1.00  0.00           C  
ATOM   3311  H   LEU   210      37.757  35.540  30.142  1.00  0.00           H  
ATOM   3312  HA  LEU   210      40.516  34.985  28.860  1.00  0.00           H  
ATOM   3313  HB2 LEU   210      39.085  33.090  30.625  1.00  0.00           H  
ATOM   3314  HB3 LEU   210      40.338  32.510  29.517  1.00  0.00           H  
ATOM   3315  HG  LEU   210      40.693  34.534  31.857  1.00  0.00           H  
ATOM   3316 HD11 LEU   210      41.467  32.543  32.987  1.00  0.00           H  
ATOM   3317 HD12 LEU   210      40.247  31.856  32.046  1.00  0.00           H  
ATOM   3318 HD13 LEU   210      41.963  31.747  31.513  1.00  0.00           H  
ATOM   3319 HD21 LEU   210      43.117  34.031  31.512  1.00  0.00           H  
ATOM   3320 HD22 LEU   210      42.689  33.183  29.981  1.00  0.00           H  
ATOM   3321 HD23 LEU   210      42.528  34.906  30.063  1.00  0.00           H  
ATOM   3322  N   VAL   211      37.655  33.895  27.954  1.00  0.00           N  
ATOM   3323  CA  VAL   211      36.975  33.292  26.788  1.00  0.00           C  
ATOM   3324  C   VAL   211      35.682  33.978  26.632  1.00  0.00           C  
ATOM   3325  O   VAL   211      34.579  33.540  27.023  1.00  0.00           O  
ATOM   3326  CB  VAL   211      36.780  31.766  27.042  1.00  0.00           C  
ATOM   3327  CG1 VAL   211      36.275  31.090  25.805  1.00  0.00           C  
ATOM   3328  CG2 VAL   211      38.024  31.041  27.574  1.00  0.00           C  
ATOM   3329  H   VAL   211      37.102  33.974  28.796  1.00  0.00           H  
ATOM   3330  HA  VAL   211      37.659  33.274  25.940  1.00  0.00           H  
ATOM   3331  HB  VAL   211      35.997  31.643  27.790  1.00  0.00           H  
ATOM   3332 HG11 VAL   211      35.340  31.504  25.427  1.00  0.00           H  
ATOM   3333 HG12 VAL   211      37.030  31.227  25.031  1.00  0.00           H  
ATOM   3334 HG13 VAL   211      36.180  30.008  25.894  1.00  0.00           H  
ATOM   3335 HG21 VAL   211      38.411  31.597  28.428  1.00  0.00           H  
ATOM   3336 HG22 VAL   211      37.719  30.035  27.861  1.00  0.00           H  
ATOM   3337 HG23 VAL   211      38.808  31.008  26.818  1.00  0.00           H  
ATOM   3338  N   LYS   212      35.622  35.144  25.951  1.00  0.00           N  
ATOM   3339  CA  LYS   212      34.420  35.998  25.757  1.00  0.00           C  
ATOM   3340  C   LYS   212      33.480  35.640  24.555  1.00  0.00           C  
ATOM   3341  O   LYS   212      32.267  35.894  24.454  1.00  0.00           O  
ATOM   3342  CB  LYS   212      34.951  37.418  25.678  1.00  0.00           C  
ATOM   3343  CG  LYS   212      35.576  37.893  26.967  1.00  0.00           C  
ATOM   3344  CD  LYS   212      35.788  39.422  26.864  1.00  0.00           C  
ATOM   3345  CE  LYS   212      34.570  40.404  26.964  1.00  0.00           C  
ATOM   3346  NZ  LYS   212      35.020  41.759  26.741  1.00  0.00           N1+
ATOM   3347  H   LYS   212      36.479  35.624  25.717  1.00  0.00           H  
ATOM   3348  HA  LYS   212      33.791  35.969  26.646  1.00  0.00           H  
ATOM   3349  HB2 LYS   212      35.631  37.463  24.828  1.00  0.00           H  
ATOM   3350  HB3 LYS   212      34.080  38.037  25.463  1.00  0.00           H  
ATOM   3351  HG2 LYS   212      34.850  37.518  27.688  1.00  0.00           H  
ATOM   3352  HG3 LYS   212      36.526  37.368  27.069  1.00  0.00           H  
ATOM   3353  HD2 LYS   212      36.473  39.652  27.680  1.00  0.00           H  
ATOM   3354  HD3 LYS   212      36.284  39.687  25.930  1.00  0.00           H  
ATOM   3355  HE2 LYS   212      33.905  40.131  26.144  1.00  0.00           H  
ATOM   3356  HE3 LYS   212      34.107  40.407  27.950  1.00  0.00           H  
ATOM   3357  HZ1 LYS   212      35.826  41.988  27.305  1.00  0.00           H  
ATOM   3358  HZ2 LYS   212      35.378  41.922  25.810  1.00  0.00           H  
ATOM   3359  HZ3 LYS   212      34.304  42.456  26.883  1.00  0.00           H  
ATOM   3360  N   NME   213      34.165  35.175  23.535  1.00  0.00           N  
ATOM   3361  C   NME   213      33.506  34.757  22.275  1.00  0.00           C  
ATOM   3362  H   NME   213      35.173  35.171  23.592  1.00  0.00           H  
ATOM   3363  H1  NME   213      34.148  34.165  21.624  1.00  0.00           H  
ATOM   3364  H2  NME   213      32.698  34.091  22.580  1.00  0.00           H  
ATOM   3365  H3  NME   213      33.021  35.550  21.706  1.00  0.00           H  
TER    3366      NME   213
HETATM 3367  N1  UNK   900      39.696  51.868  45.765  1.00  0.00           N1+
HETATM 3368  N2  UNK   900      32.833  51.989  52.845  1.00  0.00           N  
HETATM 3369  C1  UNK   900      36.230  52.280  51.456  1.00  0.00           C  
HETATM 3370  C2  UNK   900      35.364  52.539  50.413  1.00  0.00           C  
HETATM 3371  C3  UNK   900      35.783  52.796  49.105  1.00  0.00           C  
HETATM 3372  C4  UNK   900      37.175  52.755  48.833  1.00  0.00           C  
HETATM 3373  C5  UNK   900      36.776  53.038  46.468  1.00  0.00           C  
HETATM 3374  C6  UNK   900      38.408  51.683  45.055  1.00  0.00           C  
HETATM 3375  C7  UNK   900      41.739  50.743  45.149  1.00  0.00           C  
HETATM 3376  C8  UNK   900      34.002  52.146  52.180  1.00  0.00           C  
HETATM 3377  C9  UNK   900      35.636  52.820  53.997  1.00  0.00           C  
HETATM 3378  C10 UNK   900      35.416  52.012  52.710  1.00  0.00           C  
HETATM 3379  C11 UNK   900      35.619  50.732  53.533  1.00  0.00           C  
HETATM 3380  C12 UNK   900      36.314  51.585  54.599  1.00  0.00           C  
HETATM 3381  C13 UNK   900      37.619  52.276  51.227  1.00  0.00           C  
HETATM 3382  N3  UNK   900      34.032  52.453  50.877  1.00  0.00           N1+
HETATM 3383  C14 UNK   900      38.093  52.516  49.899  1.00  0.00           C  
HETATM 3384  O1  UNK   900      39.431  52.517  49.559  1.00  0.00           O  
HETATM 3385  C15 UNK   900      40.379  52.196  50.568  1.00  0.00           C  
HETATM 3386  O2  UNK   900      37.692  52.922  47.560  1.00  0.00           O  
HETATM 3387  C16 UNK   900      37.501  52.909  45.116  1.00  0.00           C  
HETATM 3388  C17 UNK   900      40.448  50.604  45.955  1.00  0.00           C  
HETATM 3389  C18 UNK   900      42.015  52.238  45.223  1.00  0.00           C  
HETATM 3390  C19 UNK   900      40.616  52.847  45.135  1.00  0.00           C  
HETATM 3391  H1  UNK   900      31.934  52.116  52.342  1.00  0.00           H  
HETATM 3392  H2  UNK   900      35.041  52.997  48.347  1.00  0.00           H  
HETATM 3393  H3  UNK   900      36.034  52.242  46.519  1.00  0.00           H  
HETATM 3394  H4  UNK   900      36.243  53.989  46.516  1.00  0.00           H  
HETATM 3395  H5  UNK   900      38.585  51.369  44.025  1.00  0.00           H  
HETATM 3396  H6  UNK   900      37.856  50.903  45.556  1.00  0.00           H  
HETATM 3397  H7  UNK   900      42.555  50.136  45.543  1.00  0.00           H  
HETATM 3398  H8  UNK   900      41.565  50.443  44.112  1.00  0.00           H  
HETATM 3399  H9  UNK   900      36.284  53.689  53.884  1.00  0.00           H  
HETATM 3400  H10 UNK   900      34.709  53.074  54.512  1.00  0.00           H  
HETATM 3401  H11 UNK   900      34.688  50.293  53.894  1.00  0.00           H  
HETATM 3402  H12 UNK   900      36.260  49.987  53.062  1.00  0.00           H  
HETATM 3403  H13 UNK   900      37.399  51.601  54.483  1.00  0.00           H  
HETATM 3404  H14 UNK   900      36.022  51.360  55.625  1.00  0.00           H  
HETATM 3405  H15 UNK   900      38.285  52.074  52.052  1.00  0.00           H  
HETATM 3406  H16 UNK   900      33.161  52.516  50.320  1.00  0.00           H  
HETATM 3407  H17 UNK   900      41.378  52.188  50.133  1.00  0.00           H  
HETATM 3408  H18 UNK   900      40.199  51.207  50.992  1.00  0.00           H  
HETATM 3409  H19 UNK   900      40.373  52.936  51.369  1.00  0.00           H  
HETATM 3410  H20 UNK   900      36.739  52.825  44.340  1.00  0.00           H  
HETATM 3411  H21 UNK   900      38.081  53.780  44.855  1.00  0.00           H  
HETATM 3412  H22 UNK   900      40.687  50.517  47.016  1.00  0.00           H  
HETATM 3413  H23 UNK   900      39.883  49.713  45.673  1.00  0.00           H  
HETATM 3414  H24 UNK   900      42.472  52.485  46.183  1.00  0.00           H  
HETATM 3415  H25 UNK   900      42.682  52.590  44.436  1.00  0.00           H  
HETATM 3416  H26 UNK   900      40.354  52.995  44.086  1.00  0.00           H  
HETATM 3417  H27 UNK   900      40.557  53.817  45.628  1.00  0.00           H  
HETATM 3418  H28 UNK   900      32.800  51.717  53.816  1.00  0.00           H  
HETATM 3419  H29 UNK   900      39.464  52.211  46.690  1.00  0.00           H  
CONECT 3361 3363 3364 3365
CONECT 3363 3361
CONECT 3364 3361
CONECT 3365 3361
CONECT 3367 3374 3388 3390 3419
CONECT 3368 3376 3391 3418
CONECT 3369 3370 3378 3381
CONECT 3369 3381
CONECT 3370 3369 3371 3382
CONECT 3370 3371
CONECT 3371 3370 3372 3392
CONECT 3371 3370
CONECT 3372 3371 3383 3386
CONECT 3372 3383
CONECT 3373 3386 3387 3393 3394
CONECT 3374 3367 3387 3395 3396
CONECT 3375 3388 3389 3397 3398
CONECT 3376 3368 3378 3382
CONECT 3376 3382
CONECT 3377 3378 3380 3399 3400
CONECT 3378 3369 3376 3377 3379
CONECT 3379 3378 3380 3401 3402
CONECT 3380 3377 3379 3403 3404
CONECT 3381 3369 3383 3405
CONECT 3381 3369
CONECT 3382 3370 3376 3406
CONECT 3382 3376
CONECT 3383 3372 3381 3384
CONECT 3383 3372
CONECT 3384 3383 3385
CONECT 3385 3384 3407 3408 3409
CONECT 3386 3372 3373
CONECT 3387 3373 3374 3410 3411
CONECT 3388 3367 3375 3412 3413
CONECT 3389 3375 3390 3414 3415
CONECT 3390 3367 3389 3416 3417
CONECT 3391 3368
CONECT 3392 3371
CONECT 3393 3373
CONECT 3394 3373
CONECT 3395 3374
CONECT 3396 3374
CONECT 3397 3375
CONECT 3398 3375
CONECT 3399 3377
CONECT 3400 3377
CONECT 3401 3379
CONECT 3402 3379
CONECT 3403 3380
CONECT 3404 3380
CONECT 3405 3381
CONECT 3406 3382
CONECT 3407 3385
CONECT 3408 3385
CONECT 3409 3385
CONECT 3410 3387
CONECT 3411 3387
CONECT 3412 3388
CONECT 3413 3388
CONECT 3414 3389
CONECT 3415 3389
CONECT 3416 3390
CONECT 3417 3390
CONECT 3418 3368
CONECT 3419 3367
END   
