# Supplementary material for: Exploring Aromatic Cage Flexibility Using Cosolvent Molecular Dynamics Simulations—An In-Silico Case Study of Tudor Domains
Source: J Chem Inf Model. 2024 May 21;64(11):4553–69. doi: 10.1021/acs.jcim.4c00298 (PMC11167732; doi:10.1021/acs.jcim.4c00298)
Supplement: Supplementary file 2 — ci4c00298_si_002.zip [file ci4c00298_si_002.zip › SPIN1/amber_MD_scripts/min1.in]

Minimization of water and ion molecules ---Fixing complex---
 &cntrl
 imin   = 1,
 maxcyc = 3000,
 ncyc   = 1000,
 ntb    = 1,
 ntr    = 1,
 cut    = 10
 /
Hold protein and ligand fixed
10.0
RES 1 213
END
END
