# Supplementary material for: Exploring Aromatic Cage Flexibility Using Cosolvent Molecular Dynamics Simulations—An In-Silico Case Study of Tudor Domains
Source: J Chem Inf Model. 2024 May 21;64(11):4553–69. doi: 10.1021/acs.jcim.4c00298 (PMC11167732; doi:10.1021/acs.jcim.4c00298)
Supplement: Supplementary file 2 — ci4c00298_si_002.zip [file ci4c00298_si_002.zip › SPIN1/amber_MD_scripts/heat.in]

heat up: 100ps MD with res on Protein
 &cntrl
  imin   = 0,
  irest  = 0,
  ntx    = 1,
  ntb    = 1,
  cut    = 10,
  ntr    = 1,
  ntc    = 2,
  ntf    = 2,
  tempi  = 0.0,
  temp0  = 300.0,
  ntt    = 3,
  gamma_ln = 2.0,
  nstlim = 50000, dt = 0.002,
  ioutfm = 1, 
  ntpr = 400, ntwx = 400, ntwr = 1000
 /
Keep protein and ligand fixed
10.0
RES 1 213
END
END
