# Supplementary material for: Exploring Aromatic Cage Flexibility Using Cosolvent Molecular Dynamics Simulations—An In-Silico Case Study of Tudor Domains
Source: J Chem Inf Model. 2024 May 21;64(11):4553–69. doi: 10.1021/acs.jcim.4c00298 (PMC11167732; doi:10.1021/acs.jcim.4c00298)
Supplement: Supplementary file 2 — ci4c00298_si_002.zip [file ci4c00298_si_002.zip › SPIN1/amber_MD_scripts/density.in]

Density 100ps_NPTi (ntb=2 constant pressure)
 &cntrl
  imin=0, 
  irest=1, 
  ntx=5,
  nstlim=50000, 
  dt=0.002,
  ntc=2, 
  ntf=2, 
    pres0=1.0,  
  cut=10.0, 
  ntb=2,
  ntp=1, 
  taup=2.0,
  ntpr=400, 
  ntwx=400,
  ntt=3, 
  gamma_ln=2.0,
  temp0=300.0,
  ntr=1,
  ntwr = 1000
 /
TITLE
10.0
RES 1 213
END
END
