# Supplementary material for: Exploring Aromatic Cage Flexibility Using Cosolvent Molecular Dynamics Simulations—An In-Silico Case Study of Tudor Domains
Source: J Chem Inf Model. 2024 May 21;64(11):4553–69. doi: 10.1021/acs.jcim.4c00298 (PMC11167732; doi:10.1021/acs.jcim.4c00298)
Supplement: Supplementary file 2 — ci4c00298_si_002.zip [file ci4c00298_si_002.zip › SPIN1/cluster_representatives/domain2/07_WAT_rep_c6.pdb]

TITLE     rep07.c6
REMARK   4      COMPLIES WITH FORMAT V. 3.0, 1-DEC-2006
REMARK 888
REMARK 888 WRITTEN BY MAESTRO (A PRODUCT OF SCHRODINGER, LLC)
CRYST1   80.551   80.551   80.551 109.47 109.47 109.47 P 1           1
ATOM      1  CH3 ACE     1      43.856  15.508  61.613  1.00  0.00           C  
ATOM      2  C   ACE     1      43.511  16.920  62.154  1.00  0.00           C  
ATOM      3  O   ACE     1      43.866  17.258  63.262  1.00  0.00           O  
ATOM      4  H1  ACE     1      44.913  15.482  61.349  1.00  0.00           H  
ATOM      5  H2  ACE     1      43.540  14.916  62.472  1.00  0.00           H  
ATOM      6  H3  ACE     1      43.294  15.248  60.716  1.00  0.00           H  
ATOM      7  N   ARG     2      42.975  17.763  61.291  1.00  0.00           N  
ATOM      8  CA  ARG     2      42.483  19.048  61.714  1.00  0.00           C  
ATOM      9  C   ARG     2      41.167  19.209  60.855  1.00  0.00           C  
ATOM     10  O   ARG     2      40.953  18.597  59.821  1.00  0.00           O  
ATOM     11  CB  ARG     2      43.562  20.091  61.556  1.00  0.00           C  
ATOM     12  CG  ARG     2      43.012  21.510  61.958  1.00  0.00           C  
ATOM     13  CD  ARG     2      44.138  22.585  61.728  1.00  0.00           C  
ATOM     14  NE  ARG     2      45.356  22.344  62.557  1.00  0.00           N  
ATOM     15  CZ  ARG     2      46.571  22.119  62.169  1.00  0.00           C  
ATOM     16  NH1 ARG     2      46.770  21.849  60.951  1.00  0.00           N  
ATOM     17  NH2 ARG     2      47.576  22.157  63.024  1.00  0.00           N1+
ATOM     18  H   ARG     2      42.873  17.406  60.352  1.00  0.00           H  
ATOM     19  HA  ARG     2      42.139  19.078  62.747  1.00  0.00           H  
ATOM     20  HB2 ARG     2      44.485  20.042  62.133  1.00  0.00           H  
ATOM     21  HB3 ARG     2      43.829  20.142  60.500  1.00  0.00           H  
ATOM     22  HG2 ARG     2      42.265  21.750  61.201  1.00  0.00           H  
ATOM     23  HG3 ARG     2      42.567  21.554  62.952  1.00  0.00           H  
ATOM     24  HD2 ARG     2      44.379  22.579  60.665  1.00  0.00           H  
ATOM     25  HD3 ARG     2      43.668  23.529  62.004  1.00  0.00           H  
ATOM     26  HE  ARG     2      45.177  22.643  63.505  1.00  0.00           H  
ATOM     27 HH11 ARG     2      45.977  21.881  60.326  1.00  0.00           H  
ATOM     28 HH12 ARG     2      47.712  21.743  60.601  1.00  0.00           H  
ATOM     29 HH21 ARG     2      47.294  22.346  63.975  1.00  0.00           H  
ATOM     30 HH22 ARG     2      48.555  22.093  62.784  1.00  0.00           H  
ATOM     31  N   ARG     3      40.178  19.929  61.400  1.00  0.00           N  
ATOM     32  CA  ARG     3      38.935  20.341  60.731  1.00  0.00           C  
ATOM     33  C   ARG     3      39.024  21.282  59.525  1.00  0.00           C  
ATOM     34  O   ARG     3      39.937  22.004  59.444  1.00  0.00           O  
ATOM     35  CB  ARG     3      38.000  21.143  61.752  1.00  0.00           C  
ATOM     36  CG  ARG     3      38.675  22.379  62.340  1.00  0.00           C  
ATOM     37  CD  ARG     3      37.802  23.267  63.351  1.00  0.00           C  
ATOM     38  NE  ARG     3      36.643  23.811  62.565  1.00  0.00           N  
ATOM     39  CZ  ARG     3      35.791  24.717  62.928  1.00  0.00           C  
ATOM     40  NH1 ARG     3      35.857  25.269  64.129  1.00  0.00           N  
ATOM     41  NH2 ARG     3      34.796  25.021  62.190  1.00  0.00           N1+
ATOM     42  H   ARG     3      40.372  20.495  62.214  1.00  0.00           H  
ATOM     43  HA  ARG     3      38.456  19.405  60.442  1.00  0.00           H  
ATOM     44  HB2 ARG     3      37.070  21.407  61.250  1.00  0.00           H  
ATOM     45  HB3 ARG     3      37.781  20.462  62.573  1.00  0.00           H  
ATOM     46  HG2 ARG     3      39.577  22.135  62.900  1.00  0.00           H  
ATOM     47  HG3 ARG     3      38.985  23.010  61.506  1.00  0.00           H  
ATOM     48  HD2 ARG     3      37.432  22.637  64.159  1.00  0.00           H  
ATOM     49  HD3 ARG     3      38.396  24.091  63.748  1.00  0.00           H  
ATOM     50  HE  ARG     3      36.606  23.643  61.570  1.00  0.00           H  
ATOM     51 HH11 ARG     3      36.679  24.993  64.647  1.00  0.00           H  
ATOM     52 HH12 ARG     3      35.169  25.966  64.375  1.00  0.00           H  
ATOM     53 HH21 ARG     3      34.620  24.648  61.268  1.00  0.00           H  
ATOM     54 HH22 ARG     3      34.167  25.597  62.731  1.00  0.00           H  
ATOM     55  N   ASN     4      37.938  21.349  58.720  1.00  0.00           N  
ATOM     56  CA  ASN     4      37.713  22.438  57.753  1.00  0.00           C  
ATOM     57  C   ASN     4      37.646  23.765  58.635  1.00  0.00           C  
ATOM     58  O   ASN     4      36.903  23.884  59.613  1.00  0.00           O  
ATOM     59  CB  ASN     4      36.430  22.137  56.921  1.00  0.00           C  
ATOM     60  CG  ASN     4      36.035  23.323  56.078  1.00  0.00           C  
ATOM     61  OD1 ASN     4      35.480  24.291  56.581  1.00  0.00           O  
ATOM     62  ND2 ASN     4      36.335  23.284  54.802  1.00  0.00           N  
ATOM     63  H   ASN     4      37.105  20.878  59.043  1.00  0.00           H  
ATOM     64  HA  ASN     4      38.588  22.571  57.117  1.00  0.00           H  
ATOM     65  HB2 ASN     4      36.533  21.211  56.355  1.00  0.00           H  
ATOM     66  HB3 ASN     4      35.632  21.920  57.630  1.00  0.00           H  
ATOM     67 HD21 ASN     4      36.628  22.430  54.350  1.00  0.00           H  
ATOM     68 HD22 ASN     4      36.020  24.086  54.276  1.00  0.00           H  
ATOM     69  N   ILE     5      38.308  24.858  58.250  1.00  0.00           N  
ATOM     70  CA  ILE     5      38.228  26.253  58.934  1.00  0.00           C  
ATOM     71  C   ILE     5      37.644  27.308  57.941  1.00  0.00           C  
ATOM     72  O   ILE     5      37.823  28.529  58.263  1.00  0.00           O  
ATOM     73  CB  ILE     5      39.568  26.630  59.642  1.00  0.00           C  
ATOM     74  CG2 ILE     5      39.677  25.847  60.910  1.00  0.00           C  
ATOM     75  CG1 ILE     5      40.828  26.405  58.668  1.00  0.00           C  
ATOM     76  CD1 ILE     5      42.104  27.270  59.079  1.00  0.00           C  
ATOM     77  H   ILE     5      38.856  24.831  57.402  1.00  0.00           H  
ATOM     78  HA  ILE     5      37.581  26.269  59.811  1.00  0.00           H  
ATOM     79  HB  ILE     5      39.446  27.705  59.773  1.00  0.00           H  
ATOM     80 HG21 ILE     5      38.707  25.897  61.405  1.00  0.00           H  
ATOM     81 HG22 ILE     5      39.967  24.821  60.680  1.00  0.00           H  
ATOM     82 HG23 ILE     5      40.547  26.235  61.439  1.00  0.00           H  
ATOM     83 HG12 ILE     5      41.012  25.331  58.665  1.00  0.00           H  
ATOM     84 HG13 ILE     5      40.615  26.844  57.693  1.00  0.00           H  
ATOM     85 HD11 ILE     5      42.921  27.215  58.360  1.00  0.00           H  
ATOM     86 HD12 ILE     5      41.791  28.313  59.118  1.00  0.00           H  
ATOM     87 HD13 ILE     5      42.450  27.009  60.080  1.00  0.00           H  
ATOM     88  N   VAL     6      36.928  26.934  56.883  1.00  0.00           N  
ATOM     89  CA  VAL     6      36.256  27.908  55.913  1.00  0.00           C  
ATOM     90  C   VAL     6      35.022  28.567  56.555  1.00  0.00           C  
ATOM     91  O   VAL     6      34.255  27.847  57.214  1.00  0.00           O  
ATOM     92  CB  VAL     6      35.896  27.320  54.593  1.00  0.00           C  
ATOM     93  CG1 VAL     6      35.272  28.325  53.649  1.00  0.00           C  
ATOM     94  CG2 VAL     6      37.046  26.658  53.849  1.00  0.00           C  
ATOM     95  H   VAL     6      36.669  25.970  56.728  1.00  0.00           H  
ATOM     96  HA  VAL     6      36.961  28.687  55.622  1.00  0.00           H  
ATOM     97  HB  VAL     6      35.204  26.506  54.810  1.00  0.00           H  
ATOM     98 HG11 VAL     6      35.126  27.890  52.661  1.00  0.00           H  
ATOM     99 HG12 VAL     6      34.306  28.557  54.097  1.00  0.00           H  
ATOM    100 HG13 VAL     6      35.880  29.227  53.577  1.00  0.00           H  
ATOM    101 HG21 VAL     6      37.842  27.402  53.862  1.00  0.00           H  
ATOM    102 HG22 VAL     6      37.368  25.735  54.330  1.00  0.00           H  
ATOM    103 HG23 VAL     6      36.839  26.361  52.821  1.00  0.00           H  
ATOM    104  N   GLY     7      34.945  29.873  56.450  1.00  0.00           N  
ATOM    105  CA  GLY     7      33.962  30.748  57.046  1.00  0.00           C  
ATOM    106  C   GLY     7      34.374  31.353  58.427  1.00  0.00           C  
ATOM    107  O   GLY     7      33.757  32.302  58.923  1.00  0.00           O  
ATOM    108  H   GLY     7      35.561  30.264  55.752  1.00  0.00           H  
ATOM    109  HA2 GLY     7      33.816  31.592  56.371  1.00  0.00           H  
ATOM    110  HA3 GLY     7      33.033  30.182  57.123  1.00  0.00           H  
ATOM    111  N   CYS     8      35.271  30.608  59.107  1.00  0.00           N  
ATOM    112  CA  CYS     8      35.827  31.028  60.419  1.00  0.00           C  
ATOM    113  C   CYS     8      36.645  32.306  60.401  1.00  0.00           C  
ATOM    114  O   CYS     8      37.263  32.731  59.439  1.00  0.00           O  
ATOM    115  CB  CYS     8      36.758  29.984  61.086  1.00  0.00           C  
ATOM    116  SG  CYS     8      35.746  28.565  61.396  1.00  0.00           S  
ATOM    117  H   CYS     8      35.695  29.792  58.691  1.00  0.00           H  
ATOM    118  HA  CYS     8      35.023  31.070  61.154  1.00  0.00           H  
ATOM    119  HB2 CYS     8      37.634  29.842  60.452  1.00  0.00           H  
ATOM    120  HB3 CYS     8      37.157  30.432  61.997  1.00  0.00           H  
ATOM    121  HG  CYS     8      34.883  29.099  62.264  1.00  0.00           H  
ATOM    122  N   ARG     9      36.467  33.018  61.538  1.00  0.00           N  
ATOM    123  CA  ARG     9      37.298  34.169  61.874  1.00  0.00           C  
ATOM    124  C   ARG     9      38.618  33.619  62.421  1.00  0.00           C  
ATOM    125  O   ARG     9      38.588  32.696  63.217  1.00  0.00           O  
ATOM    126  CB  ARG     9      36.681  35.019  62.929  1.00  0.00           C  
ATOM    127  CG  ARG     9      35.369  35.768  62.540  1.00  0.00           C  
ATOM    128  CD  ARG     9      35.694  37.123  61.816  1.00  0.00           C  
ATOM    129  NE  ARG     9      36.460  38.076  62.590  1.00  0.00           N  
ATOM    130  CZ  ARG     9      37.278  39.014  62.056  1.00  0.00           C  
ATOM    131  NH1 ARG     9      37.524  39.151  60.791  1.00  0.00           N  
ATOM    132  NH2 ARG     9      37.992  39.808  62.819  1.00  0.00           N1+
ATOM    133  H   ARG     9      35.913  32.643  62.295  1.00  0.00           H  
ATOM    134  HA  ARG     9      37.558  34.826  61.044  1.00  0.00           H  
ATOM    135  HB2 ARG     9      36.488  34.396  63.802  1.00  0.00           H  
ATOM    136  HB3 ARG     9      37.409  35.742  63.295  1.00  0.00           H  
ATOM    137  HG2 ARG     9      34.795  35.215  61.798  1.00  0.00           H  
ATOM    138  HG3 ARG     9      34.613  35.891  63.315  1.00  0.00           H  
ATOM    139  HD2 ARG     9      36.361  36.841  61.001  1.00  0.00           H  
ATOM    140  HD3 ARG     9      34.792  37.496  61.331  1.00  0.00           H  
ATOM    141  HE  ARG     9      36.446  38.026  63.599  1.00  0.00           H  
ATOM    142 HH11 ARG     9      37.004  38.460  60.269  1.00  0.00           H  
ATOM    143 HH12 ARG     9      38.124  39.867  60.407  1.00  0.00           H  
ATOM    144 HH21 ARG     9      38.102  39.566  63.793  1.00  0.00           H  
ATOM    145 HH22 ARG     9      38.581  40.570  62.515  1.00  0.00           H  
ATOM    146  N   ILE    10      39.773  34.250  62.209  1.00  0.00           N  
ATOM    147  CA  ILE    10      41.173  33.801  62.472  1.00  0.00           C  
ATOM    148  C   ILE    10      42.191  34.919  62.714  1.00  0.00           C  
ATOM    149  O   ILE    10      42.032  36.082  62.363  1.00  0.00           O  
ATOM    150  CB  ILE    10      41.685  32.926  61.365  1.00  0.00           C  
ATOM    151  CG2 ILE    10      41.010  31.594  61.237  1.00  0.00           C  
ATOM    152  CG1 ILE    10      41.825  33.707  60.098  1.00  0.00           C  
ATOM    153  CD1 ILE    10      42.857  33.035  59.140  1.00  0.00           C  
ATOM    154  H   ILE    10      39.734  35.110  61.681  1.00  0.00           H  
ATOM    155  HA  ILE    10      41.175  33.206  63.385  1.00  0.00           H  
ATOM    156  HB  ILE    10      42.716  32.727  61.658  1.00  0.00           H  
ATOM    157 HG21 ILE    10      40.795  31.266  62.255  1.00  0.00           H  
ATOM    158 HG22 ILE    10      40.006  31.685  60.823  1.00  0.00           H  
ATOM    159 HG23 ILE    10      41.609  30.782  60.825  1.00  0.00           H  
ATOM    160 HG12 ILE    10      40.844  33.879  59.653  1.00  0.00           H  
ATOM    161 HG13 ILE    10      42.317  34.672  60.219  1.00  0.00           H  
ATOM    162 HD11 ILE    10      42.699  33.470  58.153  1.00  0.00           H  
ATOM    163 HD12 ILE    10      43.842  33.248  59.555  1.00  0.00           H  
ATOM    164 HD13 ILE    10      42.719  31.954  59.146  1.00  0.00           H  
ATOM    165  N   GLN    11      43.288  34.661  63.387  1.00  0.00           N  
ATOM    166  CA  GLN    11      44.442  35.597  63.406  1.00  0.00           C  
ATOM    167  C   GLN    11      45.715  34.811  63.332  1.00  0.00           C  
ATOM    168  O   GLN    11      45.791  33.711  63.841  1.00  0.00           O  
ATOM    169  CB  GLN    11      44.459  36.525  64.716  1.00  0.00           C  
ATOM    170  CG  GLN    11      44.909  35.765  65.982  1.00  0.00           C  
ATOM    171  CD  GLN    11      44.847  36.707  67.228  1.00  0.00           C  
ATOM    172  OE1 GLN    11      44.481  37.924  67.150  1.00  0.00           O  
ATOM    173  NE2 GLN    11      45.127  36.205  68.422  1.00  0.00           N  
ATOM    174  H   GLN    11      43.320  33.757  63.837  1.00  0.00           H  
ATOM    175  HA  GLN    11      44.319  36.208  62.512  1.00  0.00           H  
ATOM    176  HB2 GLN    11      45.045  37.441  64.652  1.00  0.00           H  
ATOM    177  HB3 GLN    11      43.442  36.866  64.911  1.00  0.00           H  
ATOM    178  HG2 GLN    11      44.216  34.941  66.154  1.00  0.00           H  
ATOM    179  HG3 GLN    11      45.945  35.429  65.943  1.00  0.00           H  
ATOM    180 HE21 GLN    11      45.606  35.328  68.559  1.00  0.00           H  
ATOM    181 HE22 GLN    11      44.764  36.615  69.271  1.00  0.00           H  
ATOM    182  N   HIS    12      46.681  35.345  62.635  1.00  0.00           N  
ATOM    183  CA  HIS    12      48.047  34.754  62.641  1.00  0.00           C  
ATOM    184  C   HIS    12      49.114  35.768  62.694  1.00  0.00           C  
ATOM    185  O   HIS    12      48.936  36.953  62.441  1.00  0.00           O  
ATOM    186  CB  HIS    12      48.141  33.796  61.427  1.00  0.00           C  
ATOM    187  CG  HIS    12      48.118  34.509  60.097  1.00  0.00           C  
ATOM    188  ND1 HIS    12      48.976  35.520  59.631  1.00  0.00           N  
ATOM    189  CE1 HIS    12      48.632  35.785  58.423  1.00  0.00           C  
ATOM    190  NE2 HIS    12      47.614  35.004  58.038  1.00  0.00           N  
ATOM    191  CD2 HIS    12      47.333  34.145  59.112  1.00  0.00           C  
ATOM    192  H   HIS    12      46.535  36.281  62.284  1.00  0.00           H  
ATOM    193  HA  HIS    12      48.197  34.289  63.615  1.00  0.00           H  
ATOM    194  HB2 HIS    12      49.032  33.220  61.674  1.00  0.00           H  
ATOM    195  HB3 HIS    12      47.418  32.988  61.537  1.00  0.00           H  
ATOM    196  HD1 HIS    12      49.752  35.885  60.166  1.00  0.00           H  
ATOM    197  HE1 HIS    12      49.105  36.567  57.847  1.00  0.00           H  
ATOM    198  HD2 HIS    12      46.625  33.331  59.051  1.00  0.00           H  
ATOM    199  N   GLY    13      50.365  35.295  62.859  1.00  0.00           N  
ATOM    200  CA  GLY    13      51.610  36.139  62.838  1.00  0.00           C  
ATOM    201  C   GLY    13      52.098  36.281  61.355  1.00  0.00           C  
ATOM    202  O   GLY    13      51.808  35.450  60.484  1.00  0.00           O  
ATOM    203  H   GLY    13      50.432  34.328  63.141  1.00  0.00           H  
ATOM    204  HA2 GLY    13      51.497  37.050  63.425  1.00  0.00           H  
ATOM    205  HA3 GLY    13      52.384  35.556  63.338  1.00  0.00           H  
ATOM    206  N   TRP    14      52.852  37.370  61.113  1.00  0.00           N  
ATOM    207  CA  TRP    14      53.477  37.590  59.834  1.00  0.00           C  
ATOM    208  C   TRP    14      54.925  38.104  59.965  1.00  0.00           C  
ATOM    209  O   TRP    14      55.185  38.853  60.878  1.00  0.00           O  
ATOM    210  CB  TRP    14      52.571  38.443  58.974  1.00  0.00           C  
ATOM    211  CG  TRP    14      53.177  38.716  57.633  1.00  0.00           C  
ATOM    212  CD1 TRP    14      53.763  39.858  57.257  1.00  0.00           C  
ATOM    213  NE1 TRP    14      54.102  39.759  55.959  1.00  0.00           N  
ATOM    214  CE2 TRP    14      53.591  38.615  55.357  1.00  0.00           C  
ATOM    215  CZ2 TRP    14      53.568  38.190  54.052  1.00  0.00           C  
ATOM    216  CH2 TRP    14      52.934  36.963  53.788  1.00  0.00           C  
ATOM    217  CZ3 TRP    14      52.467  36.134  54.866  1.00  0.00           C  
ATOM    218  CE3 TRP    14      52.482  36.635  56.148  1.00  0.00           C  
ATOM    219  CD2 TRP    14      52.989  37.891  56.478  1.00  0.00           C  
ATOM    220  H   TRP    14      53.037  38.066  61.821  1.00  0.00           H  
ATOM    221  HA  TRP    14      53.573  36.630  59.327  1.00  0.00           H  
ATOM    222  HB2 TRP    14      51.579  37.995  58.916  1.00  0.00           H  
ATOM    223  HB3 TRP    14      52.386  39.378  59.503  1.00  0.00           H  
ATOM    224  HD1 TRP    14      53.939  40.771  57.807  1.00  0.00           H  
ATOM    225  HE1 TRP    14      54.378  40.533  55.372  1.00  0.00           H  
ATOM    226  HZ2 TRP    14      53.833  38.823  53.218  1.00  0.00           H  
ATOM    227  HH2 TRP    14      52.659  36.637  52.796  1.00  0.00           H  
ATOM    228  HZ3 TRP    14      52.098  35.132  54.703  1.00  0.00           H  
ATOM    229  HE3 TRP    14      52.086  36.000  56.927  1.00  0.00           H  
ATOM    230  N   LYS    15      55.814  37.578  59.132  1.00  0.00           N  
ATOM    231  CA  LYS    15      57.217  37.903  59.014  1.00  0.00           C  
ATOM    232  C   LYS    15      57.704  37.669  57.582  1.00  0.00           C  
ATOM    233  O   LYS    15      57.608  36.544  57.097  1.00  0.00           O  
ATOM    234  CB  LYS    15      57.990  37.252  60.137  1.00  0.00           C  
ATOM    235  CG  LYS    15      59.521  37.383  60.212  1.00  0.00           C  
ATOM    236  CD  LYS    15      59.827  38.849  60.028  1.00  0.00           C  
ATOM    237  CE  LYS    15      61.253  38.962  60.528  1.00  0.00           C  
ATOM    238  NZ  LYS    15      62.062  40.030  59.951  1.00  0.00           N1+
ATOM    239  H   LYS    15      55.459  37.028  58.364  1.00  0.00           H  
ATOM    240  HA  LYS    15      57.165  38.961  59.273  1.00  0.00           H  
ATOM    241  HB2 LYS    15      57.611  37.703  61.055  1.00  0.00           H  
ATOM    242  HB3 LYS    15      57.744  36.193  60.220  1.00  0.00           H  
ATOM    243  HG2 LYS    15      59.898  37.063  61.183  1.00  0.00           H  
ATOM    244  HG3 LYS    15      59.982  36.764  59.442  1.00  0.00           H  
ATOM    245  HD2 LYS    15      59.662  39.112  58.983  1.00  0.00           H  
ATOM    246  HD3 LYS    15      59.159  39.458  60.637  1.00  0.00           H  
ATOM    247  HE2 LYS    15      61.275  39.039  61.615  1.00  0.00           H  
ATOM    248  HE3 LYS    15      61.760  38.016  60.341  1.00  0.00           H  
ATOM    249  HZ1 LYS    15      61.625  40.941  59.929  1.00  0.00           H  
ATOM    250  HZ2 LYS    15      62.928  40.256  60.421  1.00  0.00           H  
ATOM    251  HZ3 LYS    15      62.386  39.722  59.046  1.00  0.00           H  
ATOM    252  N   GLU    16      58.042  38.706  56.849  1.00  0.00           N  
ATOM    253  CA  GLU    16      58.408  38.728  55.475  1.00  0.00           C  
ATOM    254  C   GLU    16      59.556  39.748  55.206  1.00  0.00           C  
ATOM    255  O   GLU    16      59.448  40.915  55.444  1.00  0.00           O  
ATOM    256  CB  GLU    16      57.172  39.100  54.666  1.00  0.00           C  
ATOM    257  CG  GLU    16      57.368  39.315  53.139  1.00  0.00           C  
ATOM    258  CD  GLU    16      57.661  38.069  52.300  1.00  0.00           C  
ATOM    259  OE1 GLU    16      58.499  37.306  52.782  1.00  0.00           O  
ATOM    260  OE2 GLU    16      57.035  37.792  51.237  1.00  0.00           O1-
ATOM    261  H   GLU    16      57.837  39.634  57.193  1.00  0.00           H  
ATOM    262  HA  GLU    16      58.808  37.744  55.233  1.00  0.00           H  
ATOM    263  HB2 GLU    16      56.426  38.327  54.848  1.00  0.00           H  
ATOM    264  HB3 GLU    16      56.771  40.034  55.059  1.00  0.00           H  
ATOM    265  HG2 GLU    16      56.379  39.699  52.888  1.00  0.00           H  
ATOM    266  HG3 GLU    16      58.170  40.051  53.104  1.00  0.00           H  
ATOM    267  N   GLY    17      60.657  39.229  54.750  1.00  0.00           N  
ATOM    268  CA  GLY    17      61.894  40.026  54.491  1.00  0.00           C  
ATOM    269  C   GLY    17      62.504  40.569  55.710  1.00  0.00           C  
ATOM    270  O   GLY    17      62.457  40.031  56.848  1.00  0.00           O  
ATOM    271  H   GLY    17      60.662  38.220  54.725  1.00  0.00           H  
ATOM    272  HA2 GLY    17      62.656  39.418  54.004  1.00  0.00           H  
ATOM    273  HA3 GLY    17      61.770  40.868  53.809  1.00  0.00           H  
ATOM    274  N   ASN    18      63.070  41.769  55.554  1.00  0.00           N  
ATOM    275  CA  ASN    18      63.522  42.537  56.719  1.00  0.00           C  
ATOM    276  C   ASN    18      62.408  43.184  57.601  1.00  0.00           C  
ATOM    277  O   ASN    18      62.803  43.904  58.565  1.00  0.00           O  
ATOM    278  CB  ASN    18      64.610  43.541  56.223  1.00  0.00           C  
ATOM    279  CG  ASN    18      64.055  44.844  55.453  1.00  0.00           C  
ATOM    280  OD1 ASN    18      62.980  44.905  54.970  1.00  0.00           O  
ATOM    281  ND2 ASN    18      64.840  45.837  55.393  1.00  0.00           N  
ATOM    282  H   ASN    18      63.332  42.057  54.623  1.00  0.00           H  
ATOM    283  HA  ASN    18      63.945  41.912  57.505  1.00  0.00           H  
ATOM    284  HB2 ASN    18      65.182  43.857  57.096  1.00  0.00           H  
ATOM    285  HB3 ASN    18      65.256  43.003  55.530  1.00  0.00           H  
ATOM    286 HD21 ASN    18      65.794  45.763  55.715  1.00  0.00           H  
ATOM    287 HD22 ASN    18      64.459  46.741  55.155  1.00  0.00           H  
ATOM    288  N   GLY    19      61.099  43.122  57.264  1.00  0.00           N  
ATOM    289  CA  GLY    19      60.061  43.931  57.901  1.00  0.00           C  
ATOM    290  C   GLY    19      59.750  43.281  59.322  1.00  0.00           C  
ATOM    291  O   GLY    19      59.928  42.077  59.551  1.00  0.00           O  
ATOM    292  H   GLY    19      60.778  42.657  56.427  1.00  0.00           H  
ATOM    293  HA2 GLY    19      60.512  44.893  58.143  1.00  0.00           H  
ATOM    294  HA3 GLY    19      59.210  44.071  57.234  1.00  0.00           H  
ATOM    295  N   PRO    20      59.274  44.037  60.350  1.00  0.00           N  
ATOM    296  CA  PRO    20      58.977  43.492  61.634  1.00  0.00           C  
ATOM    297  C   PRO    20      57.950  42.381  61.512  1.00  0.00           C  
ATOM    298  O   PRO    20      57.052  42.400  60.709  1.00  0.00           O  
ATOM    299  CD  PRO    20      59.076  45.477  60.300  1.00  0.00           C  
ATOM    300  CG  PRO    20      58.791  45.855  61.743  1.00  0.00           C  
ATOM    301  CB  PRO    20      58.367  44.589  62.464  1.00  0.00           C  
ATOM    302  HD2 PRO    20      58.212  45.696  59.674  1.00  0.00           H  
ATOM    303  HD3 PRO    20      59.913  46.061  59.917  1.00  0.00           H  
ATOM    304  HG2 PRO    20      57.990  46.594  61.772  1.00  0.00           H  
ATOM    305  HG3 PRO    20      59.609  46.434  62.173  1.00  0.00           H  
ATOM    306  HB2 PRO    20      57.285  44.460  62.457  1.00  0.00           H  
ATOM    307  HB3 PRO    20      58.711  44.561  63.498  1.00  0.00           H  
ATOM    308  HA  PRO    20      59.842  43.025  62.105  1.00  0.00           H  
ATOM    309  N   VAL    21      58.199  41.373  62.328  1.00  0.00           N  
ATOM    310  CA  VAL    21      57.140  40.415  62.817  1.00  0.00           C  
ATOM    311  C   VAL    21      55.990  41.125  63.399  1.00  0.00           C  
ATOM    312  O   VAL    21      56.072  41.836  64.390  1.00  0.00           O  
ATOM    313  CB  VAL    21      57.784  39.390  63.706  1.00  0.00           C  
ATOM    314  CG1 VAL    21      58.573  39.880  64.936  1.00  0.00           C  
ATOM    315  CG2 VAL    21      56.676  38.405  64.128  1.00  0.00           C  
ATOM    316  H   VAL    21      59.092  41.440  62.795  1.00  0.00           H  
ATOM    317  HA  VAL    21      56.767  39.834  61.973  1.00  0.00           H  
ATOM    318  HB  VAL    21      58.530  38.799  63.176  1.00  0.00           H  
ATOM    319 HG11 VAL    21      58.685  39.006  65.578  1.00  0.00           H  
ATOM    320 HG12 VAL    21      59.505  40.327  64.588  1.00  0.00           H  
ATOM    321 HG13 VAL    21      57.992  40.562  65.556  1.00  0.00           H  
ATOM    322 HG21 VAL    21      56.143  38.836  64.976  1.00  0.00           H  
ATOM    323 HG22 VAL    21      55.961  38.319  63.311  1.00  0.00           H  
ATOM    324 HG23 VAL    21      57.018  37.397  64.362  1.00  0.00           H  
ATOM    325  N   THR    22      54.822  40.892  62.852  1.00  0.00           N  
ATOM    326  CA  THR    22      53.499  41.424  63.221  1.00  0.00           C  
ATOM    327  C   THR    22      52.446  40.354  63.349  1.00  0.00           C  
ATOM    328  O   THR    22      52.729  39.142  63.392  1.00  0.00           O  
ATOM    329  CB  THR    22      53.309  42.629  62.294  1.00  0.00           C  
ATOM    330  CG2 THR    22      52.830  42.234  60.924  1.00  0.00           C  
ATOM    331  OG1 THR    22      52.418  43.538  62.778  1.00  0.00           O  
ATOM    332  H   THR    22      54.776  40.326  62.017  1.00  0.00           H  
ATOM    333  HA  THR    22      53.589  41.729  64.264  1.00  0.00           H  
ATOM    334  HB  THR    22      54.290  43.106  62.283  1.00  0.00           H  
ATOM    335 HG21 THR    22      52.623  43.099  60.294  1.00  0.00           H  
ATOM    336 HG22 THR    22      53.626  41.620  60.502  1.00  0.00           H  
ATOM    337 HG23 THR    22      51.911  41.655  61.019  1.00  0.00           H  
ATOM    338  HG1 THR    22      52.633  44.391  62.394  1.00  0.00           H  
ATOM    339  N   GLN    23      51.238  40.831  63.540  1.00  0.00           N  
ATOM    340  CA  GLN    23      50.079  39.844  63.674  1.00  0.00           C  
ATOM    341  C   GLN    23      48.797  40.429  63.158  1.00  0.00           C  
ATOM    342  O   GLN    23      48.542  41.607  63.511  1.00  0.00           O  
ATOM    343  CB  GLN    23      49.995  39.328  65.116  1.00  0.00           C  
ATOM    344  CG  GLN    23      49.033  38.152  65.482  1.00  0.00           C  
ATOM    345  CD  GLN    23      47.998  38.604  66.514  1.00  0.00           C  
ATOM    346  OE1 GLN    23      47.465  39.724  66.354  1.00  0.00           O  
ATOM    347  NE2 GLN    23      47.707  37.943  67.572  1.00  0.00           N  
ATOM    348  H   GLN    23      51.146  41.835  63.485  1.00  0.00           H  
ATOM    349  HA  GLN    23      50.341  38.995  63.043  1.00  0.00           H  
ATOM    350  HB2 GLN    23      50.978  38.891  65.291  1.00  0.00           H  
ATOM    351  HB3 GLN    23      49.939  40.198  65.771  1.00  0.00           H  
ATOM    352  HG2 GLN    23      48.569  37.709  64.601  1.00  0.00           H  
ATOM    353  HG3 GLN    23      49.691  37.481  66.034  1.00  0.00           H  
ATOM    354 HE21 GLN    23      48.289  37.169  67.861  1.00  0.00           H  
ATOM    355 HE22 GLN    23      47.185  38.402  68.305  1.00  0.00           H  
ATOM    356  N   TRP    24      47.915  39.642  62.493  1.00  0.00           N  
ATOM    357  CA  TRP    24      46.841  40.123  61.689  1.00  0.00           C  
ATOM    358  C   TRP    24      45.615  39.337  61.955  1.00  0.00           C  
ATOM    359  O   TRP    24      45.574  38.099  62.138  1.00  0.00           O  
ATOM    360  CB  TRP    24      47.195  39.894  60.190  1.00  0.00           C  
ATOM    361  CG  TRP    24      48.247  40.722  59.620  1.00  0.00           C  
ATOM    362  CD1 TRP    24      48.778  41.878  60.127  1.00  0.00           C  
ATOM    363  NE1 TRP    24      49.653  42.466  59.231  1.00  0.00           N  
ATOM    364  CE2 TRP    24      49.860  41.645  58.180  1.00  0.00           C  
ATOM    365  CZ2 TRP    24      50.727  41.703  57.117  1.00  0.00           C  
ATOM    366  CH2 TRP    24      50.621  40.796  56.028  1.00  0.00           C  
ATOM    367  CZ3 TRP    24      49.598  39.828  56.085  1.00  0.00           C  
ATOM    368  CE3 TRP    24      48.800  39.713  57.245  1.00  0.00           C  
ATOM    369  CD2 TRP    24      48.917  40.569  58.322  1.00  0.00           C  
ATOM    370  H   TRP    24      48.151  38.661  62.457  1.00  0.00           H  
ATOM    371  HA  TRP    24      46.720  41.188  61.883  1.00  0.00           H  
ATOM    372  HB2 TRP    24      47.513  38.860  60.052  1.00  0.00           H  
ATOM    373  HB3 TRP    24      46.239  39.962  59.671  1.00  0.00           H  
ATOM    374  HD1 TRP    24      48.549  42.300  61.095  1.00  0.00           H  
ATOM    375  HE1 TRP    24      50.256  43.247  59.446  1.00  0.00           H  
ATOM    376  HZ2 TRP    24      51.426  42.525  57.099  1.00  0.00           H  
ATOM    377  HH2 TRP    24      51.302  40.794  55.191  1.00  0.00           H  
ATOM    378  HZ3 TRP    24      49.534  39.141  55.254  1.00  0.00           H  
ATOM    379  HE3 TRP    24      48.059  38.928  57.226  1.00  0.00           H  
ATOM    380  N   LYS    25      44.454  40.029  62.025  1.00  0.00           N  
ATOM    381  CA  LYS    25      43.082  39.546  62.256  1.00  0.00           C  
ATOM    382  C   LYS    25      42.372  39.408  60.961  1.00  0.00           C  
ATOM    383  O   LYS    25      42.522  40.258  60.098  1.00  0.00           O  
ATOM    384  CB  LYS    25      42.348  40.508  63.205  1.00  0.00           C  
ATOM    385  CG  LYS    25      42.534  40.254  64.748  1.00  0.00           C  
ATOM    386  CD  LYS    25      43.737  40.936  65.201  1.00  0.00           C  
ATOM    387  CE  LYS    25      43.736  41.037  66.735  1.00  0.00           C  
ATOM    388  NZ  LYS    25      45.071  41.532  67.216  1.00  0.00           N1+
ATOM    389  H   LYS    25      44.545  41.025  61.885  1.00  0.00           H  
ATOM    390  HA  LYS    25      43.123  38.578  62.755  1.00  0.00           H  
ATOM    391  HB2 LYS    25      42.395  41.580  63.015  1.00  0.00           H  
ATOM    392  HB3 LYS    25      41.279  40.322  63.101  1.00  0.00           H  
ATOM    393  HG2 LYS    25      41.768  40.658  65.410  1.00  0.00           H  
ATOM    394  HG3 LYS    25      42.506  39.172  64.878  1.00  0.00           H  
ATOM    395  HD2 LYS    25      44.622  40.404  64.851  1.00  0.00           H  
ATOM    396  HD3 LYS    25      43.799  41.916  64.727  1.00  0.00           H  
ATOM    397  HE2 LYS    25      42.921  41.738  66.912  1.00  0.00           H  
ATOM    398  HE3 LYS    25      43.521  40.042  67.126  1.00  0.00           H  
ATOM    399  HZ1 LYS    25      45.783  40.850  66.998  1.00  0.00           H  
ATOM    400  HZ2 LYS    25      45.348  42.389  66.758  1.00  0.00           H  
ATOM    401  HZ3 LYS    25      45.027  41.730  68.206  1.00  0.00           H  
ATOM    402  N   GLY    26      41.429  38.435  60.777  1.00  0.00           N  
ATOM    403  CA  GLY    26      40.841  38.122  59.448  1.00  0.00           C  
ATOM    404  C   GLY    26      39.813  37.000  59.368  1.00  0.00           C  
ATOM    405  O   GLY    26      39.518  36.368  60.365  1.00  0.00           O  
ATOM    406  H   GLY    26      41.297  37.721  61.479  1.00  0.00           H  
ATOM    407  HA2 GLY    26      40.355  39.053  59.154  1.00  0.00           H  
ATOM    408  HA3 GLY    26      41.727  37.906  58.850  1.00  0.00           H  
ATOM    409  N   THR    27      39.291  36.755  58.187  1.00  0.00           N  
ATOM    410  CA  THR    27      38.166  35.883  57.800  1.00  0.00           C  
ATOM    411  C   THR    27      38.731  34.920  56.721  1.00  0.00           C  
ATOM    412  O   THR    27      39.287  35.285  55.696  1.00  0.00           O  
ATOM    413  CB  THR    27      36.841  36.556  57.526  1.00  0.00           C  
ATOM    414  CG2 THR    27      35.678  35.584  57.435  1.00  0.00           C  
ATOM    415  OG1 THR    27      36.581  37.430  58.594  1.00  0.00           O  
ATOM    416  H   THR    27      39.638  37.369  57.464  1.00  0.00           H  
ATOM    417  HA  THR    27      38.092  35.200  58.646  1.00  0.00           H  
ATOM    418  HB  THR    27      36.995  37.141  56.619  1.00  0.00           H  
ATOM    419 HG21 THR    27      35.804  34.743  58.117  1.00  0.00           H  
ATOM    420 HG22 THR    27      34.733  36.060  57.695  1.00  0.00           H  
ATOM    421 HG23 THR    27      35.560  35.135  56.449  1.00  0.00           H  
ATOM    422  HG1 THR    27      36.965  38.220  58.208  1.00  0.00           H  
ATOM    423  N   VAL    28      38.505  33.665  56.919  1.00  0.00           N  
ATOM    424  CA  VAL    28      38.776  32.604  55.963  1.00  0.00           C  
ATOM    425  C   VAL    28      37.560  32.348  55.018  1.00  0.00           C  
ATOM    426  O   VAL    28      36.390  32.329  55.529  1.00  0.00           O  
ATOM    427  CB  VAL    28      39.101  31.197  56.582  1.00  0.00           C  
ATOM    428  CG1 VAL    28      39.580  30.146  55.517  1.00  0.00           C  
ATOM    429  CG2 VAL    28      40.199  31.112  57.675  1.00  0.00           C  
ATOM    430  H   VAL    28      38.107  33.395  57.808  1.00  0.00           H  
ATOM    431  HA  VAL    28      39.668  32.882  55.402  1.00  0.00           H  
ATOM    432  HB  VAL    28      38.196  30.778  57.022  1.00  0.00           H  
ATOM    433 HG11 VAL    28      39.860  29.238  56.051  1.00  0.00           H  
ATOM    434 HG12 VAL    28      38.750  29.873  54.865  1.00  0.00           H  
ATOM    435 HG13 VAL    28      40.379  30.507  54.869  1.00  0.00           H  
ATOM    436 HG21 VAL    28      40.336  30.143  58.154  1.00  0.00           H  
ATOM    437 HG22 VAL    28      41.131  31.430  57.207  1.00  0.00           H  
ATOM    438 HG23 VAL    28      39.841  31.716  58.509  1.00  0.00           H  
ATOM    439  N   LEU    29      37.660  32.343  53.679  1.00  0.00           N  
ATOM    440  CA  LEU    29      36.553  32.473  52.684  1.00  0.00           C  
ATOM    441  C   LEU    29      36.324  31.232  51.869  1.00  0.00           C  
ATOM    442  O   LEU    29      35.127  30.828  51.638  1.00  0.00           O  
ATOM    443  CB  LEU    29      36.897  33.700  51.768  1.00  0.00           C  
ATOM    444  CG  LEU    29      37.526  35.013  52.356  1.00  0.00           C  
ATOM    445  CD1 LEU    29      37.773  35.968  51.219  1.00  0.00           C  
ATOM    446  CD2 LEU    29      36.453  35.643  53.235  1.00  0.00           C  
ATOM    447  H   LEU    29      38.549  32.572  53.259  1.00  0.00           H  
ATOM    448  HA  LEU    29      35.659  32.706  53.263  1.00  0.00           H  
ATOM    449  HB2 LEU    29      37.611  33.214  51.103  1.00  0.00           H  
ATOM    450  HB3 LEU    29      36.073  33.938  51.095  1.00  0.00           H  
ATOM    451  HG  LEU    29      38.452  34.711  52.844  1.00  0.00           H  
ATOM    452 HD11 LEU    29      38.511  35.455  50.601  1.00  0.00           H  
ATOM    453 HD12 LEU    29      36.791  36.258  50.847  1.00  0.00           H  
ATOM    454 HD13 LEU    29      38.170  36.940  51.515  1.00  0.00           H  
ATOM    455 HD21 LEU    29      35.548  35.843  52.661  1.00  0.00           H  
ATOM    456 HD22 LEU    29      36.131  35.053  54.094  1.00  0.00           H  
ATOM    457 HD23 LEU    29      36.895  36.560  53.626  1.00  0.00           H  
ATOM    458  N   ASP    30      37.370  30.582  51.316  1.00  0.00           N  
ATOM    459  CA  ASP    30      37.327  29.421  50.438  1.00  0.00           C  
ATOM    460  C   ASP    30      38.698  28.649  50.431  1.00  0.00           C  
ATOM    461  O   ASP    30      39.737  29.275  50.697  1.00  0.00           O  
ATOM    462  CB  ASP    30      37.096  29.840  48.960  1.00  0.00           C  
ATOM    463  CG  ASP    30      36.665  28.712  48.042  1.00  0.00           C  
ATOM    464  OD1 ASP    30      36.424  27.557  48.416  1.00  0.00           O  
ATOM    465  OD2 ASP    30      36.351  29.081  46.883  1.00  0.00           O1-
ATOM    466  H   ASP    30      38.282  30.991  51.456  1.00  0.00           H  
ATOM    467  HA  ASP    30      36.533  28.772  50.807  1.00  0.00           H  
ATOM    468  HB2 ASP    30      36.367  30.642  48.843  1.00  0.00           H  
ATOM    469  HB3 ASP    30      37.972  30.374  48.592  1.00  0.00           H  
ATOM    470  N   GLN    31      38.715  27.369  50.114  1.00  0.00           N  
ATOM    471  CA  GLN    31      39.848  26.497  50.075  1.00  0.00           C  
ATOM    472  C   GLN    31      40.082  25.878  48.656  1.00  0.00           C  
ATOM    473  O   GLN    31      39.259  24.991  48.288  1.00  0.00           O  
ATOM    474  CB  GLN    31      39.726  25.374  51.112  1.00  0.00           C  
ATOM    475  CG  GLN    31      40.975  24.480  51.330  1.00  0.00           C  
ATOM    476  CD  GLN    31      40.827  23.468  52.440  1.00  0.00           C  
ATOM    477  OE1 GLN    31      39.779  23.442  53.124  1.00  0.00           O  
ATOM    478  NE2 GLN    31      41.771  22.552  52.579  1.00  0.00           N  
ATOM    479  H   GLN    31      37.870  26.887  49.844  1.00  0.00           H  
ATOM    480  HA  GLN    31      40.747  27.081  50.274  1.00  0.00           H  
ATOM    481  HB2 GLN    31      39.461  25.938  52.006  1.00  0.00           H  
ATOM    482  HB3 GLN    31      38.857  24.764  50.864  1.00  0.00           H  
ATOM    483  HG2 GLN    31      41.165  23.906  50.423  1.00  0.00           H  
ATOM    484  HG3 GLN    31      41.817  25.147  51.511  1.00  0.00           H  
ATOM    485 HE21 GLN    31      42.657  22.794  52.157  1.00  0.00           H  
ATOM    486 HE22 GLN    31      41.766  21.855  53.310  1.00  0.00           H  
ATOM    487  N   VAL    32      40.913  26.501  47.827  1.00  0.00           N  
ATOM    488  CA  VAL    32      40.855  26.355  46.336  1.00  0.00           C  
ATOM    489  C   VAL    32      41.022  24.911  45.896  1.00  0.00           C  
ATOM    490  O   VAL    32      41.942  24.214  46.344  1.00  0.00           O  
ATOM    491  CB  VAL    32      41.958  27.182  45.605  1.00  0.00           C  
ATOM    492  CG1 VAL    32      41.944  27.059  44.083  1.00  0.00           C  
ATOM    493  CG2 VAL    32      41.654  28.676  45.947  1.00  0.00           C  
ATOM    494  H   VAL    32      41.427  27.256  48.258  1.00  0.00           H  
ATOM    495  HA  VAL    32      39.870  26.686  46.008  1.00  0.00           H  
ATOM    496  HB  VAL    32      42.950  26.862  45.926  1.00  0.00           H  
ATOM    497 HG11 VAL    32      42.078  26.048  43.698  1.00  0.00           H  
ATOM    498 HG12 VAL    32      40.883  27.282  43.974  1.00  0.00           H  
ATOM    499 HG13 VAL    32      42.543  27.833  43.603  1.00  0.00           H  
ATOM    500 HG21 VAL    32      41.860  28.866  47.000  1.00  0.00           H  
ATOM    501 HG22 VAL    32      42.110  29.401  45.272  1.00  0.00           H  
ATOM    502 HG23 VAL    32      40.588  28.828  45.779  1.00  0.00           H  
ATOM    503  N   PRO    33      40.102  24.395  45.035  1.00  0.00           N  
ATOM    504  CA  PRO    33      40.190  22.968  44.551  1.00  0.00           C  
ATOM    505  C   PRO    33      41.442  22.634  43.707  1.00  0.00           C  
ATOM    506  O   PRO    33      41.882  21.528  43.765  1.00  0.00           O  
ATOM    507  CD  PRO    33      38.891  24.980  44.498  1.00  0.00           C  
ATOM    508  CG  PRO    33      38.031  23.748  44.082  1.00  0.00           C  
ATOM    509  CB  PRO    33      38.964  22.619  43.752  1.00  0.00           C  
ATOM    510  HD2 PRO    33      39.080  25.530  43.576  1.00  0.00           H  
ATOM    511  HD3 PRO    33      38.349  25.592  45.218  1.00  0.00           H  
ATOM    512  HG2 PRO    33      37.396  24.002  43.233  1.00  0.00           H  
ATOM    513  HG3 PRO    33      37.373  23.471  44.905  1.00  0.00           H  
ATOM    514  HB2 PRO    33      39.210  22.744  42.698  1.00  0.00           H  
ATOM    515  HB3 PRO    33      38.474  21.704  44.086  1.00  0.00           H  
ATOM    516  HA  PRO    33      40.272  22.495  45.530  1.00  0.00           H  
ATOM    517  N   VAL    34      42.011  23.631  43.022  1.00  0.00           N  
ATOM    518  CA  VAL    34      43.203  23.464  42.249  1.00  0.00           C  
ATOM    519  C   VAL    34      44.445  23.263  43.148  1.00  0.00           C  
ATOM    520  O   VAL    34      45.268  22.425  42.873  1.00  0.00           O  
ATOM    521  CB  VAL    34      43.515  24.707  41.393  1.00  0.00           C  
ATOM    522  CG1 VAL    34      44.504  24.345  40.262  1.00  0.00           C  
ATOM    523  CG2 VAL    34      42.335  25.291  40.783  1.00  0.00           C  
ATOM    524  H   VAL    34      41.627  24.564  43.064  1.00  0.00           H  
ATOM    525  HA  VAL    34      43.043  22.649  41.542  1.00  0.00           H  
ATOM    526  HB  VAL    34      43.928  25.478  42.043  1.00  0.00           H  
ATOM    527 HG11 VAL    34      44.000  23.648  39.593  1.00  0.00           H  
ATOM    528 HG12 VAL    34      44.728  25.197  39.620  1.00  0.00           H  
ATOM    529 HG13 VAL    34      45.466  23.928  40.559  1.00  0.00           H  
ATOM    530 HG21 VAL    34      41.976  24.564  40.055  1.00  0.00           H  
ATOM    531 HG22 VAL    34      41.623  25.599  41.549  1.00  0.00           H  
ATOM    532 HG23 VAL    34      42.517  26.167  40.162  1.00  0.00           H  
ATOM    533  N   ASN    35      44.481  23.988  44.236  1.00  0.00           N  
ATOM    534  CA  ASN    35      45.514  23.915  45.287  1.00  0.00           C  
ATOM    535  C   ASN    35      44.816  23.818  46.691  1.00  0.00           C  
ATOM    536  O   ASN    35      44.671  24.864  47.316  1.00  0.00           O  
ATOM    537  CB  ASN    35      46.293  25.178  45.121  1.00  0.00           C  
ATOM    538  CG  ASN    35      47.548  25.267  45.970  1.00  0.00           C  
ATOM    539  OD1 ASN    35      47.608  24.666  47.066  1.00  0.00           O  
ATOM    540  ND2 ASN    35      48.583  25.981  45.548  1.00  0.00           N  
ATOM    541  H   ASN    35      43.616  24.409  44.542  1.00  0.00           H  
ATOM    542  HA  ASN    35      46.176  23.080  45.057  1.00  0.00           H  
ATOM    543  HB2 ASN    35      46.548  25.359  44.077  1.00  0.00           H  
ATOM    544  HB3 ASN    35      45.680  26.000  45.491  1.00  0.00           H  
ATOM    545 HD21 ASN    35      48.495  26.649  44.795  1.00  0.00           H  
ATOM    546 HD22 ASN    35      49.381  26.069  46.160  1.00  0.00           H  
ATOM    547  N   PRO    36      44.469  22.653  47.203  1.00  0.00           N  
ATOM    548  CA  PRO    36      43.729  22.535  48.467  1.00  0.00           C  
ATOM    549  C   PRO    36      44.567  22.932  49.662  1.00  0.00           C  
ATOM    550  O   PRO    36      44.117  22.946  50.868  1.00  0.00           O  
ATOM    551  CD  PRO    36      44.491  21.323  46.614  1.00  0.00           C  
ATOM    552  CG  PRO    36      43.328  20.577  47.141  1.00  0.00           C  
ATOM    553  CB  PRO    36      43.323  21.052  48.587  1.00  0.00           C  
ATOM    554  HD2 PRO    36      45.435  20.811  46.801  1.00  0.00           H  
ATOM    555  HD3 PRO    36      44.340  21.408  45.538  1.00  0.00           H  
ATOM    556  HG2 PRO    36      43.546  19.512  47.061  1.00  0.00           H  
ATOM    557  HG3 PRO    36      42.372  20.746  46.645  1.00  0.00           H  
ATOM    558  HB2 PRO    36      44.062  20.490  49.158  1.00  0.00           H  
ATOM    559  HB3 PRO    36      42.475  20.856  49.243  1.00  0.00           H  
ATOM    560  HA  PRO    36      42.866  23.197  48.534  1.00  0.00           H  
ATOM    561  N   SER    37      45.844  23.320  49.484  1.00  0.00           N  
ATOM    562  CA  SER    37      46.688  23.896  50.523  1.00  0.00           C  
ATOM    563  C   SER    37      46.464  25.394  50.716  1.00  0.00           C  
ATOM    564  O   SER    37      46.512  26.001  51.838  1.00  0.00           O  
ATOM    565  CB  SER    37      48.113  23.572  50.230  1.00  0.00           C  
ATOM    566  OG  SER    37      49.076  24.085  51.105  1.00  0.00           O  
ATOM    567  H   SER    37      46.202  23.294  48.538  1.00  0.00           H  
ATOM    568  HA  SER    37      46.406  23.429  51.466  1.00  0.00           H  
ATOM    569  HB2 SER    37      48.140  22.486  50.139  1.00  0.00           H  
ATOM    570  HB3 SER    37      48.326  23.933  49.223  1.00  0.00           H  
ATOM    571  HG  SER    37      49.749  24.471  50.540  1.00  0.00           H  
ATOM    572  N   LEU    38      46.029  26.007  49.607  1.00  0.00           N  
ATOM    573  CA  LEU    38      45.788  27.437  49.495  1.00  0.00           C  
ATOM    574  C   LEU    38      44.397  27.910  49.804  1.00  0.00           C  
ATOM    575  O   LEU    38      43.388  27.677  49.142  1.00  0.00           O  
ATOM    576  CB  LEU    38      46.114  27.749  47.974  1.00  0.00           C  
ATOM    577  CG  LEU    38      46.259  29.273  47.609  1.00  0.00           C  
ATOM    578  CD1 LEU    38      47.427  29.565  46.632  1.00  0.00           C  
ATOM    579  CD2 LEU    38      45.024  30.000  47.128  1.00  0.00           C  
ATOM    580  H   LEU    38      45.689  25.417  48.861  1.00  0.00           H  
ATOM    581  HA  LEU    38      46.451  28.016  50.138  1.00  0.00           H  
ATOM    582  HB2 LEU    38      46.937  27.111  47.650  1.00  0.00           H  
ATOM    583  HB3 LEU    38      45.269  27.286  47.465  1.00  0.00           H  
ATOM    584  HG  LEU    38      46.626  29.741  48.523  1.00  0.00           H  
ATOM    585 HD11 LEU    38      47.716  30.612  46.538  1.00  0.00           H  
ATOM    586 HD12 LEU    38      48.312  29.057  47.015  1.00  0.00           H  
ATOM    587 HD13 LEU    38      47.250  29.129  45.649  1.00  0.00           H  
ATOM    588 HD21 LEU    38      44.808  29.585  46.144  1.00  0.00           H  
ATOM    589 HD22 LEU    38      44.200  29.743  47.794  1.00  0.00           H  
ATOM    590 HD23 LEU    38      45.205  31.075  47.108  1.00  0.00           H  
ATOM    591  N   TYR    39      44.281  28.598  50.976  1.00  0.00           N  
ATOM    592  CA  TYR    39      43.084  29.406  51.272  1.00  0.00           C  
ATOM    593  C   TYR    39      42.977  30.749  50.520  1.00  0.00           C  
ATOM    594  O   TYR    39      44.075  31.273  50.209  1.00  0.00           O  
ATOM    595  CB  TYR    39      43.074  29.644  52.803  1.00  0.00           C  
ATOM    596  CG  TYR    39      42.913  28.372  53.642  1.00  0.00           C  
ATOM    597  CD1 TYR    39      44.049  27.831  54.286  1.00  0.00           C  
ATOM    598  CE1 TYR    39      43.928  26.751  55.179  1.00  0.00           C  
ATOM    599  CZ  TYR    39      42.681  26.067  55.218  1.00  0.00           C  
ATOM    600  OH  TYR    39      42.563  24.953  56.027  1.00  0.00           O  
ATOM    601  CE2 TYR    39      41.577  26.601  54.565  1.00  0.00           C  
ATOM    602  CD2 TYR    39      41.689  27.713  53.693  1.00  0.00           C  
ATOM    603  H   TYR    39      45.091  28.922  51.485  1.00  0.00           H  
ATOM    604  HA  TYR    39      42.210  28.798  51.041  1.00  0.00           H  
ATOM    605  HB2 TYR    39      44.018  30.132  53.044  1.00  0.00           H  
ATOM    606  HB3 TYR    39      42.315  30.367  53.103  1.00  0.00           H  
ATOM    607  HD1 TYR    39      45.052  28.211  54.152  1.00  0.00           H  
ATOM    608  HE1 TYR    39      44.792  26.334  55.676  1.00  0.00           H  
ATOM    609  HH  TYR    39      41.793  24.430  55.791  1.00  0.00           H  
ATOM    610  HE2 TYR    39      40.647  26.068  54.702  1.00  0.00           H  
ATOM    611  HD2 TYR    39      40.857  28.090  53.117  1.00  0.00           H  
ATOM    612  N   LEU    40      41.796  31.314  50.407  1.00  0.00           N  
ATOM    613  CA  LEU    40      41.691  32.753  50.134  1.00  0.00           C  
ATOM    614  C   LEU    40      41.276  33.374  51.419  1.00  0.00           C  
ATOM    615  O   LEU    40      40.368  32.828  52.141  1.00  0.00           O  
ATOM    616  CB  LEU    40      40.647  32.916  49.029  1.00  0.00           C  
ATOM    617  CG  LEU    40      41.142  32.354  47.663  1.00  0.00           C  
ATOM    618  CD1 LEU    40      40.282  32.914  46.543  1.00  0.00           C  
ATOM    619  CD2 LEU    40      42.615  32.871  47.339  1.00  0.00           C  
ATOM    620  H   LEU    40      41.029  30.828  50.851  1.00  0.00           H  
ATOM    621  HA  LEU    40      42.702  33.082  49.896  1.00  0.00           H  
ATOM    622  HB2 LEU    40      39.736  32.394  49.321  1.00  0.00           H  
ATOM    623  HB3 LEU    40      40.309  33.952  49.001  1.00  0.00           H  
ATOM    624  HG  LEU    40      41.094  31.270  47.557  1.00  0.00           H  
ATOM    625 HD11 LEU    40      40.335  33.997  46.654  1.00  0.00           H  
ATOM    626 HD12 LEU    40      40.568  32.731  45.507  1.00  0.00           H  
ATOM    627 HD13 LEU    40      39.305  32.449  46.675  1.00  0.00           H  
ATOM    628 HD21 LEU    40      43.319  32.306  47.949  1.00  0.00           H  
ATOM    629 HD22 LEU    40      42.790  32.690  46.278  1.00  0.00           H  
ATOM    630 HD23 LEU    40      42.662  33.929  47.596  1.00  0.00           H  
ATOM    631  N   ILE    41      41.889  34.508  51.713  1.00  0.00           N  
ATOM    632  CA  ILE    41      41.754  35.160  53.046  1.00  0.00           C  
ATOM    633  C   ILE    41      41.462  36.691  52.888  1.00  0.00           C  
ATOM    634  O   ILE    41      42.114  37.327  52.074  1.00  0.00           O  
ATOM    635  CB  ILE    41      43.000  34.943  53.923  1.00  0.00           C  
ATOM    636  CG2 ILE    41      42.749  35.398  55.406  1.00  0.00           C  
ATOM    637  CG1 ILE    41      43.692  33.522  53.896  1.00  0.00           C  
ATOM    638  CD1 ILE    41      44.815  33.420  52.879  1.00  0.00           C  
ATOM    639  H   ILE    41      42.565  34.865  51.054  1.00  0.00           H  
ATOM    640  HA  ILE    41      40.868  34.791  53.562  1.00  0.00           H  
ATOM    641  HB  ILE    41      43.789  35.627  53.608  1.00  0.00           H  
ATOM    642 HG21 ILE    41      42.460  36.446  55.327  1.00  0.00           H  
ATOM    643 HG22 ILE    41      41.906  34.745  55.632  1.00  0.00           H  
ATOM    644 HG23 ILE    41      43.630  35.201  56.018  1.00  0.00           H  
ATOM    645 HG12 ILE    41      44.063  33.190  54.865  1.00  0.00           H  
ATOM    646 HG13 ILE    41      42.857  32.840  53.738  1.00  0.00           H  
ATOM    647 HD11 ILE    41      45.154  32.384  52.881  1.00  0.00           H  
ATOM    648 HD12 ILE    41      44.422  33.674  51.894  1.00  0.00           H  
ATOM    649 HD13 ILE    41      45.598  34.139  53.118  1.00  0.00           H  
ATOM    650  N   LYS    42      40.437  37.205  53.568  1.00  0.00           N  
ATOM    651  CA  LYS    42      40.322  38.674  53.801  1.00  0.00           C  
ATOM    652  C   LYS    42      40.945  38.939  55.165  1.00  0.00           C  
ATOM    653  O   LYS    42      40.431  38.323  56.104  1.00  0.00           O  
ATOM    654  CB  LYS    42      38.869  39.047  53.657  1.00  0.00           C  
ATOM    655  CG  LYS    42      38.485  40.481  54.093  1.00  0.00           C  
ATOM    656  CD  LYS    42      39.226  41.448  53.165  1.00  0.00           C  
ATOM    657  CE  LYS    42      38.804  42.914  53.293  1.00  0.00           C  
ATOM    658  NZ  LYS    42      38.910  43.437  54.680  1.00  0.00           N1+
ATOM    659  H   LYS    42      39.865  36.571  54.107  1.00  0.00           H  
ATOM    660  HA  LYS    42      40.879  39.208  53.032  1.00  0.00           H  
ATOM    661  HB2 LYS    42      38.487  38.837  52.658  1.00  0.00           H  
ATOM    662  HB3 LYS    42      38.348  38.376  54.340  1.00  0.00           H  
ATOM    663  HG2 LYS    42      37.427  40.669  53.913  1.00  0.00           H  
ATOM    664  HG3 LYS    42      38.762  40.774  55.106  1.00  0.00           H  
ATOM    665  HD2 LYS    42      40.263  41.426  53.500  1.00  0.00           H  
ATOM    666  HD3 LYS    42      39.401  40.987  52.193  1.00  0.00           H  
ATOM    667  HE2 LYS    42      39.504  43.480  52.678  1.00  0.00           H  
ATOM    668  HE3 LYS    42      37.809  43.049  52.870  1.00  0.00           H  
ATOM    669  HZ1 LYS    42      39.859  43.266  54.981  1.00  0.00           H  
ATOM    670  HZ2 LYS    42      38.801  44.437  54.766  1.00  0.00           H  
ATOM    671  HZ3 LYS    42      38.249  43.023  55.321  1.00  0.00           H  
ATOM    672  N   TYR    43      41.894  39.904  55.297  1.00  0.00           N  
ATOM    673  CA  TYR    43      42.276  40.421  56.633  1.00  0.00           C  
ATOM    674  C   TYR    43      41.401  41.577  57.029  1.00  0.00           C  
ATOM    675  O   TYR    43      40.705  42.159  56.145  1.00  0.00           O  
ATOM    676  CB  TYR    43      43.722  40.808  56.742  1.00  0.00           C  
ATOM    677  CG  TYR    43      44.613  39.612  56.554  1.00  0.00           C  
ATOM    678  CD1 TYR    43      45.188  39.414  55.243  1.00  0.00           C  
ATOM    679  CE1 TYR    43      45.713  38.165  54.894  1.00  0.00           C  
ATOM    680  CZ  TYR    43      45.814  37.138  55.892  1.00  0.00           C  
ATOM    681  OH  TYR    43      46.329  35.946  55.610  1.00  0.00           O  
ATOM    682  CE2 TYR    43      45.323  37.432  57.195  1.00  0.00           C  
ATOM    683  CD2 TYR    43      44.737  38.670  57.522  1.00  0.00           C  
ATOM    684  H   TYR    43      42.250  40.364  54.472  1.00  0.00           H  
ATOM    685  HA  TYR    43      42.244  39.597  57.347  1.00  0.00           H  
ATOM    686  HB2 TYR    43      44.055  41.557  56.025  1.00  0.00           H  
ATOM    687  HB3 TYR    43      43.846  41.290  57.711  1.00  0.00           H  
ATOM    688  HD1 TYR    43      45.010  40.116  54.442  1.00  0.00           H  
ATOM    689  HE1 TYR    43      45.960  37.985  53.858  1.00  0.00           H  
ATOM    690  HH  TYR    43      46.593  35.509  56.423  1.00  0.00           H  
ATOM    691  HE2 TYR    43      45.452  36.676  57.956  1.00  0.00           H  
ATOM    692  HD2 TYR    43      44.344  38.795  58.521  1.00  0.00           H  
ATOM    693  N   ASP    44      41.423  42.030  58.235  1.00  0.00           N  
ATOM    694  CA  ASP    44      40.604  43.138  58.768  1.00  0.00           C  
ATOM    695  C   ASP    44      41.267  44.482  58.426  1.00  0.00           C  
ATOM    696  O   ASP    44      40.564  45.340  58.003  1.00  0.00           O  
ATOM    697  CB  ASP    44      40.464  42.966  60.286  1.00  0.00           C  
ATOM    698  CG  ASP    44      39.485  41.940  60.655  1.00  0.00           C  
ATOM    699  OD1 ASP    44      38.924  41.261  59.780  1.00  0.00           O  
ATOM    700  OD2 ASP    44      39.156  41.930  61.821  1.00  0.00           O1-
ATOM    701  H   ASP    44      41.967  41.498  58.900  1.00  0.00           H  
ATOM    702  HA  ASP    44      39.667  42.952  58.243  1.00  0.00           H  
ATOM    703  HB2 ASP    44      41.437  42.701  60.698  1.00  0.00           H  
ATOM    704  HB3 ASP    44      40.197  43.923  60.733  1.00  0.00           H  
ATOM    705  N   GLY    45      42.571  44.550  58.442  1.00  0.00           N  
ATOM    706  CA  GLY    45      43.362  45.689  58.274  1.00  0.00           C  
ATOM    707  C   GLY    45      43.623  46.237  56.889  1.00  0.00           C  
ATOM    708  O   GLY    45      44.235  47.341  56.651  1.00  0.00           O  
ATOM    709  H   GLY    45      43.085  43.821  58.917  1.00  0.00           H  
ATOM    710  HA2 GLY    45      43.080  46.573  58.846  1.00  0.00           H  
ATOM    711  HA3 GLY    45      44.358  45.496  58.671  1.00  0.00           H  
ATOM    712  N   PHE    46      43.138  45.532  55.873  1.00  0.00           N  
ATOM    713  CA  PHE    46      43.365  45.728  54.445  1.00  0.00           C  
ATOM    714  C   PHE    46      42.083  45.557  53.584  1.00  0.00           C  
ATOM    715  O   PHE    46      41.143  44.795  53.866  1.00  0.00           O  
ATOM    716  CB  PHE    46      44.471  44.737  53.935  1.00  0.00           C  
ATOM    717  CG  PHE    46      45.872  44.809  54.454  1.00  0.00           C  
ATOM    718  CD1 PHE    46      46.697  45.944  54.173  1.00  0.00           C  
ATOM    719  CE1 PHE    46      48.058  45.963  54.439  1.00  0.00           C  
ATOM    720  CZ  PHE    46      48.602  44.836  55.097  1.00  0.00           C  
ATOM    721  CE2 PHE    46      47.834  43.662  55.442  1.00  0.00           C  
ATOM    722  CD2 PHE    46      46.484  43.699  55.109  1.00  0.00           C  
ATOM    723  H   PHE    46      42.451  44.837  56.126  1.00  0.00           H  
ATOM    724  HA  PHE    46      43.687  46.761  54.313  1.00  0.00           H  
ATOM    725  HB2 PHE    46      44.077  43.728  54.060  1.00  0.00           H  
ATOM    726  HB3 PHE    46      44.458  44.856  52.852  1.00  0.00           H  
ATOM    727  HD1 PHE    46      46.277  46.772  53.620  1.00  0.00           H  
ATOM    728  HE1 PHE    46      48.620  46.855  54.205  1.00  0.00           H  
ATOM    729  HZ  PHE    46      49.649  44.891  55.360  1.00  0.00           H  
ATOM    730  HE2 PHE    46      48.371  42.812  55.835  1.00  0.00           H  
ATOM    731  HD2 PHE    46      45.932  42.786  55.273  1.00  0.00           H  
ATOM    732  N   ASP    47      42.183  46.172  52.363  1.00  0.00           N  
ATOM    733  CA  ASP    47      41.087  46.202  51.381  1.00  0.00           C  
ATOM    734  C   ASP    47      41.276  45.134  50.257  1.00  0.00           C  
ATOM    735  O   ASP    47      40.320  44.461  49.819  1.00  0.00           O  
ATOM    736  CB  ASP    47      40.991  47.670  50.796  1.00  0.00           C  
ATOM    737  CG  ASP    47      40.497  48.661  51.802  1.00  0.00           C  
ATOM    738  OD1 ASP    47      39.851  48.273  52.777  1.00  0.00           O  
ATOM    739  OD2 ASP    47      40.774  49.818  51.445  1.00  0.00           O1-
ATOM    740  H   ASP    47      43.057  46.614  52.119  1.00  0.00           H  
ATOM    741  HA  ASP    47      40.147  46.021  51.902  1.00  0.00           H  
ATOM    742  HB2 ASP    47      41.996  47.996  50.528  1.00  0.00           H  
ATOM    743  HB3 ASP    47      40.348  47.688  49.916  1.00  0.00           H  
ATOM    744  N   CYS    48      42.505  44.838  49.965  1.00  0.00           N  
ATOM    745  CA  CYS    48      42.866  43.674  49.212  1.00  0.00           C  
ATOM    746  C   CYS    48      42.389  42.377  49.866  1.00  0.00           C  
ATOM    747  O   CYS    48      42.238  42.237  51.083  1.00  0.00           O  
ATOM    748  CB  CYS    48      44.415  43.606  49.111  1.00  0.00           C  
ATOM    749  SG  CYS    48      44.834  44.931  47.894  1.00  0.00           S  
ATOM    750  H   CYS    48      43.310  45.317  50.344  1.00  0.00           H  
ATOM    751  HA  CYS    48      42.382  43.728  48.237  1.00  0.00           H  
ATOM    752  HB2 CYS    48      44.825  43.767  50.108  1.00  0.00           H  
ATOM    753  HB3 CYS    48      44.843  42.670  48.750  1.00  0.00           H  
ATOM    754  HG  CYS    48      44.355  45.944  48.621  1.00  0.00           H  
ATOM    755  N   VAL    49      42.120  41.406  48.996  1.00  0.00           N  
ATOM    756  CA  VAL    49      42.055  39.985  49.358  1.00  0.00           C  
ATOM    757  C   VAL    49      43.349  39.340  49.019  1.00  0.00           C  
ATOM    758  O   VAL    49      44.158  39.823  48.236  1.00  0.00           O  
ATOM    759  CB  VAL    49      40.911  39.299  48.587  1.00  0.00           C  
ATOM    760  CG1 VAL    49      41.003  37.820  48.699  1.00  0.00           C  
ATOM    761  CG2 VAL    49      39.570  39.738  49.066  1.00  0.00           C  
ATOM    762  H   VAL    49      42.155  41.632  48.012  1.00  0.00           H  
ATOM    763  HA  VAL    49      41.956  39.863  50.437  1.00  0.00           H  
ATOM    764  HB  VAL    49      41.051  39.578  47.543  1.00  0.00           H  
ATOM    765 HG11 VAL    49      41.887  37.392  48.226  1.00  0.00           H  
ATOM    766 HG12 VAL    49      40.927  37.535  49.748  1.00  0.00           H  
ATOM    767 HG13 VAL    49      40.180  37.312  48.195  1.00  0.00           H  
ATOM    768 HG21 VAL    49      39.547  39.537  50.137  1.00  0.00           H  
ATOM    769 HG22 VAL    49      39.385  40.806  48.949  1.00  0.00           H  
ATOM    770 HG23 VAL    49      38.850  39.226  48.428  1.00  0.00           H  
ATOM    771  N   TYR    50      43.674  38.239  49.714  1.00  0.00           N  
ATOM    772  CA  TYR    50      44.943  37.516  49.644  1.00  0.00           C  
ATOM    773  C   TYR    50      44.645  36.018  49.551  1.00  0.00           C  
ATOM    774  O   TYR    50      43.588  35.514  49.791  1.00  0.00           O  
ATOM    775  CB  TYR    50      45.675  37.768  50.989  1.00  0.00           C  
ATOM    776  CG  TYR    50      46.136  39.239  51.063  1.00  0.00           C  
ATOM    777  CD1 TYR    50      47.418  39.487  50.652  1.00  0.00           C  
ATOM    778  CE1 TYR    50      47.947  40.782  50.706  1.00  0.00           C  
ATOM    779  CZ  TYR    50      47.179  41.790  51.321  1.00  0.00           C  
ATOM    780  OH  TYR    50      47.598  43.037  51.504  1.00  0.00           O  
ATOM    781  CE2 TYR    50      45.850  41.559  51.656  1.00  0.00           C  
ATOM    782  CD2 TYR    50      45.285  40.302  51.513  1.00  0.00           C  
ATOM    783  H   TYR    50      42.957  37.766  50.245  1.00  0.00           H  
ATOM    784  HA  TYR    50      45.457  37.854  48.744  1.00  0.00           H  
ATOM    785  HB2 TYR    50      44.982  37.499  51.787  1.00  0.00           H  
ATOM    786  HB3 TYR    50      46.526  37.142  51.254  1.00  0.00           H  
ATOM    787  HD1 TYR    50      48.104  38.747  50.269  1.00  0.00           H  
ATOM    788  HE1 TYR    50      48.953  41.012  50.386  1.00  0.00           H  
ATOM    789  HH  TYR    50      48.499  43.085  51.832  1.00  0.00           H  
ATOM    790  HE2 TYR    50      45.244  42.378  52.016  1.00  0.00           H  
ATOM    791  HD2 TYR    50      44.248  40.086  51.725  1.00  0.00           H  
ATOM    792  N   GLY    51      45.703  35.295  49.207  1.00  0.00           N  
ATOM    793  CA  GLY    51      45.697  33.859  49.094  1.00  0.00           C  
ATOM    794  C   GLY    51      47.054  33.253  49.543  1.00  0.00           C  
ATOM    795  O   GLY    51      48.113  33.788  49.162  1.00  0.00           O  
ATOM    796  H   GLY    51      46.563  35.689  48.854  1.00  0.00           H  
ATOM    797  HA2 GLY    51      44.914  33.450  49.732  1.00  0.00           H  
ATOM    798  HA3 GLY    51      45.534  33.559  48.059  1.00  0.00           H  
ATOM    799  N   LEU    52      47.003  32.276  50.444  1.00  0.00           N  
ATOM    800  CA  LEU    52      48.174  31.699  51.042  1.00  0.00           C  
ATOM    801  C   LEU    52      47.944  30.227  51.412  1.00  0.00           C  
ATOM    802  O   LEU    52      46.892  29.754  51.755  1.00  0.00           O  
ATOM    803  CB  LEU    52      48.532  32.443  52.400  1.00  0.00           C  
ATOM    804  CG  LEU    52      49.026  33.878  52.407  1.00  0.00           C  
ATOM    805  CD1 LEU    52      49.168  34.349  53.802  1.00  0.00           C  
ATOM    806  CD2 LEU    52      50.474  34.140  51.801  1.00  0.00           C  
ATOM    807  H   LEU    52      46.145  31.783  50.650  1.00  0.00           H  
ATOM    808  HA  LEU    52      48.983  31.777  50.315  1.00  0.00           H  
ATOM    809  HB2 LEU    52      47.712  32.294  53.102  1.00  0.00           H  
ATOM    810  HB3 LEU    52      49.299  31.850  52.899  1.00  0.00           H  
ATOM    811  HG  LEU    52      48.264  34.475  51.906  1.00  0.00           H  
ATOM    812 HD11 LEU    52      49.365  35.419  53.727  1.00  0.00           H  
ATOM    813 HD12 LEU    52      48.258  34.172  54.376  1.00  0.00           H  
ATOM    814 HD13 LEU    52      50.043  33.876  54.249  1.00  0.00           H  
ATOM    815 HD21 LEU    52      50.593  33.717  50.803  1.00  0.00           H  
ATOM    816 HD22 LEU    52      50.681  35.191  51.602  1.00  0.00           H  
ATOM    817 HD23 LEU    52      51.248  33.815  52.495  1.00  0.00           H  
ATOM    818  N   GLU    53      48.939  29.419  51.248  1.00  0.00           N  
ATOM    819  CA  GLU    53      48.997  28.092  51.785  1.00  0.00           C  
ATOM    820  C   GLU    53      49.286  28.084  53.326  1.00  0.00           C  
ATOM    821  O   GLU    53      50.422  27.915  53.743  1.00  0.00           O  
ATOM    822  CB  GLU    53      50.122  27.327  50.993  1.00  0.00           C  
ATOM    823  CG  GLU    53      49.475  27.118  49.585  1.00  0.00           C  
ATOM    824  CD  GLU    53      50.398  26.206  48.758  1.00  0.00           C  
ATOM    825  OE1 GLU    53      50.915  25.229  49.284  1.00  0.00           O  
ATOM    826  OE2 GLU    53      50.682  26.488  47.568  1.00  0.00           O1-
ATOM    827  H   GLU    53      49.826  29.793  50.943  1.00  0.00           H  
ATOM    828  HA  GLU    53      47.991  27.703  51.621  1.00  0.00           H  
ATOM    829  HB2 GLU    53      50.904  28.087  50.977  1.00  0.00           H  
ATOM    830  HB3 GLU    53      50.282  26.362  51.475  1.00  0.00           H  
ATOM    831  HG2 GLU    53      48.537  26.573  49.686  1.00  0.00           H  
ATOM    832  HG3 GLU    53      49.336  28.075  49.084  1.00  0.00           H  
ATOM    833  N   LEU    54      48.247  28.399  54.135  1.00  0.00           N  
ATOM    834  CA  LEU    54      48.408  28.753  55.593  1.00  0.00           C  
ATOM    835  C   LEU    54      49.222  27.721  56.382  1.00  0.00           C  
ATOM    836  O   LEU    54      50.024  28.157  57.182  1.00  0.00           O  
ATOM    837  CB  LEU    54      46.986  29.061  56.272  1.00  0.00           C  
ATOM    838  CG  LEU    54      46.295  30.331  55.717  1.00  0.00           C  
ATOM    839  CD1 LEU    54      44.901  30.597  56.387  1.00  0.00           C  
ATOM    840  CD2 LEU    54      47.157  31.564  55.939  1.00  0.00           C  
ATOM    841  H   LEU    54      47.383  28.658  53.679  1.00  0.00           H  
ATOM    842  HA  LEU    54      48.981  29.675  55.691  1.00  0.00           H  
ATOM    843  HB2 LEU    54      46.329  28.201  56.144  1.00  0.00           H  
ATOM    844  HB3 LEU    54      47.124  29.106  57.352  1.00  0.00           H  
ATOM    845  HG  LEU    54      46.168  30.259  54.637  1.00  0.00           H  
ATOM    846 HD11 LEU    54      44.281  29.701  56.343  1.00  0.00           H  
ATOM    847 HD12 LEU    54      44.993  30.880  57.435  1.00  0.00           H  
ATOM    848 HD13 LEU    54      44.274  31.326  55.875  1.00  0.00           H  
ATOM    849 HD21 LEU    54      47.948  31.671  55.197  1.00  0.00           H  
ATOM    850 HD22 LEU    54      46.527  32.445  55.815  1.00  0.00           H  
ATOM    851 HD23 LEU    54      47.598  31.591  56.936  1.00  0.00           H  
ATOM    852  N   ASN    55      49.015  26.428  56.233  1.00  0.00           N  
ATOM    853  CA  ASN    55      49.684  25.304  56.922  1.00  0.00           C  
ATOM    854  C   ASN    55      51.024  24.829  56.185  1.00  0.00           C  
ATOM    855  O   ASN    55      51.510  23.750  56.518  1.00  0.00           O  
ATOM    856  CB  ASN    55      48.747  24.126  57.165  1.00  0.00           C  
ATOM    857  CG  ASN    55      47.562  24.679  57.903  1.00  0.00           C  
ATOM    858  OD1 ASN    55      47.722  25.072  59.037  1.00  0.00           O  
ATOM    859  ND2 ASN    55      46.382  24.881  57.335  1.00  0.00           N  
ATOM    860  H   ASN    55      48.280  26.150  55.599  1.00  0.00           H  
ATOM    861  HA  ASN    55      49.945  25.675  57.913  1.00  0.00           H  
ATOM    862  HB2 ASN    55      48.313  23.569  56.335  1.00  0.00           H  
ATOM    863  HB3 ASN    55      49.187  23.426  57.876  1.00  0.00           H  
ATOM    864 HD21 ASN    55      46.201  24.371  56.482  1.00  0.00           H  
ATOM    865 HD22 ASN    55      45.642  25.376  57.812  1.00  0.00           H  
ATOM    866  N   LYS    56      51.583  25.679  55.311  1.00  0.00           N  
ATOM    867  CA  LYS    56      52.905  25.558  54.576  1.00  0.00           C  
ATOM    868  C   LYS    56      53.716  26.854  54.503  1.00  0.00           C  
ATOM    869  O   LYS    56      54.930  26.773  54.732  1.00  0.00           O  
ATOM    870  CB  LYS    56      52.668  25.114  53.112  1.00  0.00           C  
ATOM    871  CG  LYS    56      53.783  24.235  52.591  1.00  0.00           C  
ATOM    872  CD  LYS    56      53.702  24.052  51.020  1.00  0.00           C  
ATOM    873  CE  LYS    56      53.895  25.291  50.203  1.00  0.00           C  
ATOM    874  NZ  LYS    56      53.506  25.108  48.843  1.00  0.00           N1+
ATOM    875  H   LYS    56      51.106  26.561  55.193  1.00  0.00           H  
ATOM    876  HA  LYS    56      53.454  24.787  55.117  1.00  0.00           H  
ATOM    877  HB2 LYS    56      51.781  24.483  53.051  1.00  0.00           H  
ATOM    878  HB3 LYS    56      52.481  25.947  52.434  1.00  0.00           H  
ATOM    879  HG2 LYS    56      54.727  24.646  52.949  1.00  0.00           H  
ATOM    880  HG3 LYS    56      53.653  23.273  53.088  1.00  0.00           H  
ATOM    881  HD2 LYS    56      54.426  23.303  50.700  1.00  0.00           H  
ATOM    882  HD3 LYS    56      52.724  23.692  50.699  1.00  0.00           H  
ATOM    883  HE2 LYS    56      53.218  26.055  50.584  1.00  0.00           H  
ATOM    884  HE3 LYS    56      54.920  25.655  50.281  1.00  0.00           H  
ATOM    885  HZ1 LYS    56      53.937  25.767  48.210  1.00  0.00           H  
ATOM    886  HZ2 LYS    56      53.632  24.165  48.506  1.00  0.00           H  
ATOM    887  HZ3 LYS    56      52.523  25.257  48.663  1.00  0.00           H  
ATOM    888  N   ASP    57      53.141  28.012  54.369  1.00  0.00           N  
ATOM    889  CA  ASP    57      53.849  29.265  54.127  1.00  0.00           C  
ATOM    890  C   ASP    57      54.335  29.794  55.441  1.00  0.00           C  
ATOM    891  O   ASP    57      53.619  30.370  56.209  1.00  0.00           O  
ATOM    892  CB  ASP    57      52.967  30.234  53.385  1.00  0.00           C  
ATOM    893  CG  ASP    57      53.696  31.461  52.860  1.00  0.00           C  
ATOM    894  OD1 ASP    57      54.893  31.748  53.207  1.00  0.00           O  
ATOM    895  OD2 ASP    57      53.099  32.180  52.002  1.00  0.00           O1-
ATOM    896  H   ASP    57      52.149  28.015  54.179  1.00  0.00           H  
ATOM    897  HA  ASP    57      54.741  29.103  53.523  1.00  0.00           H  
ATOM    898  HB2 ASP    57      52.622  29.700  52.500  1.00  0.00           H  
ATOM    899  HB3 ASP    57      52.102  30.592  53.944  1.00  0.00           H  
ATOM    900  N   GLU    58      55.648  29.556  55.777  1.00  0.00           N  
ATOM    901  CA  GLU    58      56.352  30.004  56.947  1.00  0.00           C  
ATOM    902  C   GLU    58      56.396  31.550  57.130  1.00  0.00           C  
ATOM    903  O   GLU    58      56.756  32.037  58.203  1.00  0.00           O  
ATOM    904  CB  GLU    58      57.847  29.500  57.024  1.00  0.00           C  
ATOM    905  CG  GLU    58      58.573  29.766  55.696  1.00  0.00           C  
ATOM    906  CD  GLU    58      58.306  28.613  54.677  1.00  0.00           C  
ATOM    907  OE1 GLU    58      58.912  27.573  54.924  1.00  0.00           O  
ATOM    908  OE2 GLU    58      57.494  28.677  53.724  1.00  0.00           O1-
ATOM    909  H   GLU    58      56.106  28.986  55.081  1.00  0.00           H  
ATOM    910  HA  GLU    58      55.860  29.610  57.836  1.00  0.00           H  
ATOM    911  HB2 GLU    58      58.365  29.862  57.912  1.00  0.00           H  
ATOM    912  HB3 GLU    58      57.716  28.431  57.194  1.00  0.00           H  
ATOM    913  HG2 GLU    58      58.249  30.773  55.435  1.00  0.00           H  
ATOM    914  HG3 GLU    58      59.642  29.882  55.879  1.00  0.00           H  
ATOM    915  N   ARG    59      56.014  32.367  56.115  1.00  0.00           N  
ATOM    916  CA  ARG    59      55.603  33.735  56.312  1.00  0.00           C  
ATOM    917  C   ARG    59      54.460  33.889  57.364  1.00  0.00           C  
ATOM    918  O   ARG    59      54.433  34.856  58.164  1.00  0.00           O  
ATOM    919  CB  ARG    59      55.209  34.478  55.029  1.00  0.00           C  
ATOM    920  CG  ARG    59      56.410  34.682  54.121  1.00  0.00           C  
ATOM    921  CD  ARG    59      56.071  35.217  52.742  1.00  0.00           C  
ATOM    922  NE  ARG    59      55.054  34.500  51.938  1.00  0.00           N  
ATOM    923  CZ  ARG    59      54.557  34.975  50.785  1.00  0.00           C  
ATOM    924  NH1 ARG    59      55.022  36.060  50.213  1.00  0.00           N  
ATOM    925  NH2 ARG    59      53.647  34.261  50.138  1.00  0.00           N1+
ATOM    926  H   ARG    59      55.592  31.868  55.346  1.00  0.00           H  
ATOM    927  HA  ARG    59      56.478  34.188  56.778  1.00  0.00           H  
ATOM    928  HB2 ARG    59      54.535  33.840  54.458  1.00  0.00           H  
ATOM    929  HB3 ARG    59      54.782  35.460  55.234  1.00  0.00           H  
ATOM    930  HG2 ARG    59      57.129  35.335  54.615  1.00  0.00           H  
ATOM    931  HG3 ARG    59      56.859  33.696  53.996  1.00  0.00           H  
ATOM    932  HD2 ARG    59      55.818  36.276  52.802  1.00  0.00           H  
ATOM    933  HD3 ARG    59      56.998  35.093  52.181  1.00  0.00           H  
ATOM    934  HE  ARG    59      54.735  33.615  52.304  1.00  0.00           H  
ATOM    935 HH11 ARG    59      55.800  36.545  50.636  1.00  0.00           H  
ATOM    936 HH12 ARG    59      54.754  36.246  49.257  1.00  0.00           H  
ATOM    937 HH21 ARG    59      53.212  33.460  50.573  1.00  0.00           H  
ATOM    938 HH22 ARG    59      53.542  34.456  49.152  1.00  0.00           H  
ATOM    939  N   VAL    60      53.606  32.836  57.470  1.00  0.00           N  
ATOM    940  CA  VAL    60      52.521  32.739  58.462  1.00  0.00           C  
ATOM    941  C   VAL    60      53.085  31.946  59.696  1.00  0.00           C  
ATOM    942  O   VAL    60      53.702  30.885  59.549  1.00  0.00           O  
ATOM    943  CB  VAL    60      51.261  32.039  57.951  1.00  0.00           C  
ATOM    944  CG1 VAL    60      50.135  32.021  58.933  1.00  0.00           C  
ATOM    945  CG2 VAL    60      50.876  32.728  56.692  1.00  0.00           C  
ATOM    946  H   VAL    60      53.884  32.109  56.825  1.00  0.00           H  
ATOM    947  HA  VAL    60      52.263  33.713  58.879  1.00  0.00           H  
ATOM    948  HB  VAL    60      51.410  30.973  57.781  1.00  0.00           H  
ATOM    949 HG11 VAL    60      49.205  31.622  58.527  1.00  0.00           H  
ATOM    950 HG12 VAL    60      50.280  31.213  59.649  1.00  0.00           H  
ATOM    951 HG13 VAL    60      50.087  33.017  59.372  1.00  0.00           H  
ATOM    952 HG21 VAL    60      49.846  32.573  56.369  1.00  0.00           H  
ATOM    953 HG22 VAL    60      50.992  33.795  56.882  1.00  0.00           H  
ATOM    954 HG23 VAL    60      51.501  32.473  55.837  1.00  0.00           H  
ATOM    955  N   SER    61      52.658  32.308  60.889  1.00  0.00           N  
ATOM    956  CA  SER    61      53.072  31.578  62.120  1.00  0.00           C  
ATOM    957  C   SER    61      51.920  31.607  63.097  1.00  0.00           C  
ATOM    958  O   SER    61      51.395  32.714  63.294  1.00  0.00           O  
ATOM    959  CB  SER    61      54.290  32.178  62.802  1.00  0.00           C  
ATOM    960  OG  SER    61      54.506  31.494  64.033  1.00  0.00           O  
ATOM    961  H   SER    61      51.940  33.012  60.990  1.00  0.00           H  
ATOM    962  HA  SER    61      53.371  30.558  61.880  1.00  0.00           H  
ATOM    963  HB2 SER    61      55.114  32.215  62.088  1.00  0.00           H  
ATOM    964  HB3 SER    61      53.977  33.191  63.053  1.00  0.00           H  
ATOM    965  HG  SER    61      54.547  32.140  64.742  1.00  0.00           H  
ATOM    966  N   ALA    62      51.733  30.507  63.862  1.00  0.00           N  
ATOM    967  CA  ALA    62      51.005  30.581  65.143  1.00  0.00           C  
ATOM    968  C   ALA    62      49.515  31.101  65.098  1.00  0.00           C  
ATOM    969  O   ALA    62      49.076  32.007  65.826  1.00  0.00           O  
ATOM    970  CB  ALA    62      51.986  31.310  66.164  1.00  0.00           C  
ATOM    971  H   ALA    62      52.205  29.641  63.649  1.00  0.00           H  
ATOM    972  HA  ALA    62      50.941  29.557  65.511  1.00  0.00           H  
ATOM    973  HB1 ALA    62      52.106  32.357  65.889  1.00  0.00           H  
ATOM    974  HB2 ALA    62      51.562  31.303  67.169  1.00  0.00           H  
ATOM    975  HB3 ALA    62      52.945  30.798  66.246  1.00  0.00           H  
ATOM    976  N   LEU    63      48.755  30.453  64.246  1.00  0.00           N  
ATOM    977  CA  LEU    63      47.347  30.821  63.876  1.00  0.00           C  
ATOM    978  C   LEU    63      46.328  30.420  64.993  1.00  0.00           C  
ATOM    979  O   LEU    63      46.349  29.281  65.482  1.00  0.00           O  
ATOM    980  CB  LEU    63      47.079  30.070  62.536  1.00  0.00           C  
ATOM    981  CG  LEU    63      45.849  30.523  61.736  1.00  0.00           C  
ATOM    982  CD1 LEU    63      45.910  30.173  60.255  1.00  0.00           C  
ATOM    983  CD2 LEU    63      44.676  29.691  62.196  1.00  0.00           C  
ATOM    984  H   LEU    63      49.111  29.598  63.842  1.00  0.00           H  
ATOM    985  HA  LEU    63      47.317  31.890  63.672  1.00  0.00           H  
ATOM    986  HB2 LEU    63      47.925  30.357  61.910  1.00  0.00           H  
ATOM    987  HB3 LEU    63      47.059  28.989  62.674  1.00  0.00           H  
ATOM    988  HG  LEU    63      45.575  31.563  61.910  1.00  0.00           H  
ATOM    989 HD11 LEU    63      44.971  30.501  59.809  1.00  0.00           H  
ATOM    990 HD12 LEU    63      46.707  30.843  59.932  1.00  0.00           H  
ATOM    991 HD13 LEU    63      46.207  29.131  60.140  1.00  0.00           H  
ATOM    992 HD21 LEU    63      44.617  29.737  63.284  1.00  0.00           H  
ATOM    993 HD22 LEU    63      43.809  30.048  61.640  1.00  0.00           H  
ATOM    994 HD23 LEU    63      44.810  28.652  61.896  1.00  0.00           H  
ATOM    995  N   GLU    64      45.392  31.271  65.398  1.00  0.00           N  
ATOM    996  CA  GLU    64      44.349  31.068  66.407  1.00  0.00           C  
ATOM    997  C   GLU    64      42.957  31.277  65.838  1.00  0.00           C  
ATOM    998  O   GLU    64      42.581  32.416  65.563  1.00  0.00           O  
ATOM    999  CB  GLU    64      44.645  31.917  67.634  1.00  0.00           C  
ATOM   1000  CG  GLU    64      43.765  31.728  68.847  1.00  0.00           C  
ATOM   1001  CD  GLU    64      44.115  30.431  69.546  1.00  0.00           C  
ATOM   1002  OE1 GLU    64      45.313  30.219  69.881  1.00  0.00           O  
ATOM   1003  OE2 GLU    64      43.248  29.584  69.670  1.00  0.00           O1-
ATOM   1004  H   GLU    64      45.428  32.181  64.961  1.00  0.00           H  
ATOM   1005  HA  GLU    64      44.421  30.050  66.792  1.00  0.00           H  
ATOM   1006  HB2 GLU    64      45.658  31.693  67.968  1.00  0.00           H  
ATOM   1007  HB3 GLU    64      44.577  32.981  67.407  1.00  0.00           H  
ATOM   1008  HG2 GLU    64      43.964  32.494  69.596  1.00  0.00           H  
ATOM   1009  HG3 GLU    64      42.717  31.680  68.552  1.00  0.00           H  
ATOM   1010  N   VAL    65      42.096  30.163  65.815  1.00  0.00           N  
ATOM   1011  CA  VAL    65      40.674  30.365  65.392  1.00  0.00           C  
ATOM   1012  C   VAL    65      40.019  31.281  66.458  1.00  0.00           C  
ATOM   1013  O   VAL    65      40.074  31.076  67.607  1.00  0.00           O  
ATOM   1014  CB  VAL    65      39.943  28.984  65.314  1.00  0.00           C  
ATOM   1015  CG1 VAL    65      38.442  29.214  65.022  1.00  0.00           C  
ATOM   1016  CG2 VAL    65      40.479  28.102  64.222  1.00  0.00           C  
ATOM   1017  H   VAL    65      42.457  29.263  66.097  1.00  0.00           H  
ATOM   1018  HA  VAL    65      40.597  30.936  64.466  1.00  0.00           H  
ATOM   1019  HB  VAL    65      40.096  28.468  66.262  1.00  0.00           H  
ATOM   1020 HG11 VAL    65      37.967  28.377  64.511  1.00  0.00           H  
ATOM   1021 HG12 VAL    65      37.949  29.381  65.980  1.00  0.00           H  
ATOM   1022 HG13 VAL    65      38.280  29.988  64.271  1.00  0.00           H  
ATOM   1023 HG21 VAL    65      39.961  27.144  64.268  1.00  0.00           H  
ATOM   1024 HG22 VAL    65      40.401  28.467  63.198  1.00  0.00           H  
ATOM   1025 HG23 VAL    65      41.532  27.904  64.423  1.00  0.00           H  
ATOM   1026  N   LEU    66      39.541  32.424  66.026  1.00  0.00           N  
ATOM   1027  CA  LEU    66      38.909  33.474  66.926  1.00  0.00           C  
ATOM   1028  C   LEU    66      37.449  33.047  67.062  1.00  0.00           C  
ATOM   1029  O   LEU    66      36.877  32.271  66.272  1.00  0.00           O  
ATOM   1030  CB  LEU    66      38.984  34.865  66.207  1.00  0.00           C  
ATOM   1031  CG  LEU    66      40.395  35.400  65.883  1.00  0.00           C  
ATOM   1032  CD1 LEU    66      40.255  36.766  65.255  1.00  0.00           C  
ATOM   1033  CD2 LEU    66      41.287  35.430  67.158  1.00  0.00           C  
ATOM   1034  H   LEU    66      39.430  32.616  65.041  1.00  0.00           H  
ATOM   1035  HA  LEU    66      39.382  33.455  67.909  1.00  0.00           H  
ATOM   1036  HB2 LEU    66      38.494  34.812  65.236  1.00  0.00           H  
ATOM   1037  HB3 LEU    66      38.508  35.621  66.831  1.00  0.00           H  
ATOM   1038  HG  LEU    66      40.703  34.624  65.181  1.00  0.00           H  
ATOM   1039 HD11 LEU    66      39.446  36.806  64.525  1.00  0.00           H  
ATOM   1040 HD12 LEU    66      39.936  37.472  66.020  1.00  0.00           H  
ATOM   1041 HD13 LEU    66      41.178  37.050  64.748  1.00  0.00           H  
ATOM   1042 HD21 LEU    66      40.751  35.860  68.005  1.00  0.00           H  
ATOM   1043 HD22 LEU    66      41.701  34.441  67.350  1.00  0.00           H  
ATOM   1044 HD23 LEU    66      42.144  36.054  66.902  1.00  0.00           H  
ATOM   1045  N   PRO    67      36.685  33.612  68.030  1.00  0.00           N  
ATOM   1046  CA  PRO    67      35.252  33.359  68.117  1.00  0.00           C  
ATOM   1047  C   PRO    67      34.454  33.878  66.946  1.00  0.00           C  
ATOM   1048  O   PRO    67      35.008  34.581  66.073  1.00  0.00           O  
ATOM   1049  CD  PRO    67      37.168  34.497  69.054  1.00  0.00           C  
ATOM   1050  CG  PRO    67      35.854  35.054  69.602  1.00  0.00           C  
ATOM   1051  CB  PRO    67      34.748  34.021  69.426  1.00  0.00           C  
ATOM   1052  HD2 PRO    67      37.754  35.300  68.606  1.00  0.00           H  
ATOM   1053  HD3 PRO    67      37.811  33.993  69.776  1.00  0.00           H  
ATOM   1054  HG2 PRO    67      35.680  35.973  69.042  1.00  0.00           H  
ATOM   1055  HG3 PRO    67      36.000  35.250  70.664  1.00  0.00           H  
ATOM   1056  HB2 PRO    67      33.751  34.424  69.245  1.00  0.00           H  
ATOM   1057  HB3 PRO    67      34.731  33.307  70.249  1.00  0.00           H  
ATOM   1058  HA  PRO    67      35.045  32.289  68.150  1.00  0.00           H  
ATOM   1059  N   ASP    68      33.159  33.490  66.843  1.00  0.00           N  
ATOM   1060  CA  ASP    68      32.312  33.768  65.739  1.00  0.00           C  
ATOM   1061  C   ASP    68      31.770  35.238  65.677  1.00  0.00           C  
ATOM   1062  O   ASP    68      31.502  35.812  66.722  1.00  0.00           O  
ATOM   1063  CB  ASP    68      31.156  32.672  65.492  1.00  0.00           C  
ATOM   1064  CG  ASP    68      31.645  31.230  65.564  1.00  0.00           C  
ATOM   1065  OD1 ASP    68      30.773  30.363  65.895  1.00  0.00           O  
ATOM   1066  OD2 ASP    68      32.793  30.895  65.174  1.00  0.00           O1-
ATOM   1067  H   ASP    68      32.836  32.932  67.620  1.00  0.00           H  
ATOM   1068  HA  ASP    68      32.968  33.689  64.873  1.00  0.00           H  
ATOM   1069  HB2 ASP    68      30.309  32.707  66.178  1.00  0.00           H  
ATOM   1070  HB3 ASP    68      30.631  32.805  64.546  1.00  0.00           H  
ATOM   1071  N   ARG    69      31.656  35.797  64.486  1.00  0.00           N  
ATOM   1072  CA  ARG    69      31.003  37.157  64.225  1.00  0.00           C  
ATOM   1073  C   ARG    69      29.421  37.129  64.569  1.00  0.00           C  
ATOM   1074  O   ARG    69      28.792  36.094  64.543  1.00  0.00           O  
ATOM   1075  CB  ARG    69      31.345  37.615  62.810  1.00  0.00           C  
ATOM   1076  CG  ARG    69      32.407  38.742  62.792  1.00  0.00           C  
ATOM   1077  CD  ARG    69      32.587  39.363  61.408  1.00  0.00           C  
ATOM   1078  NE  ARG    69      31.433  40.266  61.044  1.00  0.00           N  
ATOM   1079  CZ  ARG    69      30.599  40.117  60.088  1.00  0.00           C  
ATOM   1080  NH1 ARG    69      30.633  39.123  59.233  1.00  0.00           N  
ATOM   1081  NH2 ARG    69      29.694  41.009  59.837  1.00  0.00           N1+
ATOM   1082  H   ARG    69      31.849  35.249  63.660  1.00  0.00           H  
ATOM   1083  HA  ARG    69      31.444  37.830  64.961  1.00  0.00           H  
ATOM   1084  HB2 ARG    69      31.796  36.781  62.272  1.00  0.00           H  
ATOM   1085  HB3 ARG    69      30.481  37.862  62.193  1.00  0.00           H  
ATOM   1086  HG2 ARG    69      32.154  39.499  63.534  1.00  0.00           H  
ATOM   1087  HG3 ARG    69      33.373  38.402  63.165  1.00  0.00           H  
ATOM   1088  HD2 ARG    69      33.487  39.976  61.463  1.00  0.00           H  
ATOM   1089  HD3 ARG    69      32.621  38.603  60.628  1.00  0.00           H  
ATOM   1090  HE  ARG    69      31.229  41.061  61.632  1.00  0.00           H  
ATOM   1091 HH11 ARG    69      31.389  38.459  59.328  1.00  0.00           H  
ATOM   1092 HH12 ARG    69      29.904  39.095  58.534  1.00  0.00           H  
ATOM   1093 HH21 ARG    69      29.453  41.708  60.525  1.00  0.00           H  
ATOM   1094 HH22 ARG    69      29.022  40.892  59.092  1.00  0.00           H  
ATOM   1095  N   VAL    70      28.784  38.316  64.583  1.00  0.00           N  
ATOM   1096  CA  VAL    70      27.245  38.330  64.742  1.00  0.00           C  
ATOM   1097  C   VAL    70      26.560  38.403  63.443  1.00  0.00           C  
ATOM   1098  O   VAL    70      27.063  39.046  62.544  1.00  0.00           O  
ATOM   1099  CB  VAL    70      26.815  39.450  65.735  1.00  0.00           C  
ATOM   1100  CG1 VAL    70      27.133  40.883  65.407  1.00  0.00           C  
ATOM   1101  CG2 VAL    70      25.289  39.326  65.922  1.00  0.00           C  
ATOM   1102  H   VAL    70      29.333  39.099  64.260  1.00  0.00           H  
ATOM   1103  HA  VAL    70      26.943  37.355  65.125  1.00  0.00           H  
ATOM   1104  HB  VAL    70      27.232  39.181  66.706  1.00  0.00           H  
ATOM   1105 HG11 VAL    70      26.406  41.294  64.705  1.00  0.00           H  
ATOM   1106 HG12 VAL    70      27.100  41.553  66.266  1.00  0.00           H  
ATOM   1107 HG13 VAL    70      28.095  41.023  64.913  1.00  0.00           H  
ATOM   1108 HG21 VAL    70      24.722  39.583  65.027  1.00  0.00           H  
ATOM   1109 HG22 VAL    70      25.018  38.305  66.192  1.00  0.00           H  
ATOM   1110 HG23 VAL    70      24.968  40.046  66.674  1.00  0.00           H  
ATOM   1111  N   ALA    71      25.446  37.675  63.259  1.00  0.00           N  
ATOM   1112  CA  ALA    71      24.608  37.563  62.096  1.00  0.00           C  
ATOM   1113  C   ALA    71      23.076  37.459  62.421  1.00  0.00           C  
ATOM   1114  O   ALA    71      22.684  37.117  63.529  1.00  0.00           O  
ATOM   1115  CB  ALA    71      25.028  36.265  61.371  1.00  0.00           C  
ATOM   1116  H   ALA    71      25.121  37.182  64.078  1.00  0.00           H  
ATOM   1117  HA  ALA    71      24.812  38.375  61.399  1.00  0.00           H  
ATOM   1118  HB1 ALA    71      26.108  36.166  61.483  1.00  0.00           H  
ATOM   1119  HB2 ALA    71      24.458  35.478  61.863  1.00  0.00           H  
ATOM   1120  HB3 ALA    71      24.677  36.445  60.355  1.00  0.00           H  
ATOM   1121  N   THR    72      22.132  37.660  61.426  1.00  0.00           N  
ATOM   1122  CA  THR    72      20.675  37.705  61.652  1.00  0.00           C  
ATOM   1123  C   THR    72      19.930  36.727  60.725  1.00  0.00           C  
ATOM   1124  O   THR    72      20.455  36.550  59.591  1.00  0.00           O  
ATOM   1125  CB  THR    72      20.176  39.169  61.696  1.00  0.00           C  
ATOM   1126  CG2 THR    72      20.570  40.057  60.449  1.00  0.00           C  
ATOM   1127  OG1 THR    72      18.739  39.172  61.678  1.00  0.00           O  
ATOM   1128  H   THR    72      22.415  38.124  60.574  1.00  0.00           H  
ATOM   1129  HA  THR    72      20.486  37.212  62.606  1.00  0.00           H  
ATOM   1130  HB  THR    72      20.516  39.609  62.634  1.00  0.00           H  
ATOM   1131 HG21 THR    72      19.844  40.870  60.443  1.00  0.00           H  
ATOM   1132 HG22 THR    72      21.519  40.572  60.592  1.00  0.00           H  
ATOM   1133 HG23 THR    72      20.499  39.445  59.550  1.00  0.00           H  
ATOM   1134  HG1 THR    72      18.463  38.980  62.577  1.00  0.00           H  
ATOM   1135  N   SER    73      18.722  36.301  61.059  1.00  0.00           N  
ATOM   1136  CA  SER    73      17.802  35.619  60.161  1.00  0.00           C  
ATOM   1137  C   SER    73      17.288  36.470  58.993  1.00  0.00           C  
ATOM   1138  O   SER    73      17.008  35.982  57.912  1.00  0.00           O  
ATOM   1139  CB  SER    73      16.533  35.162  60.891  1.00  0.00           C  
ATOM   1140  OG  SER    73      16.061  36.294  61.557  1.00  0.00           O  
ATOM   1141  H   SER    73      18.308  36.453  61.967  1.00  0.00           H  
ATOM   1142  HA  SER    73      18.346  34.764  59.760  1.00  0.00           H  
ATOM   1143  HB2 SER    73      15.804  34.803  60.165  1.00  0.00           H  
ATOM   1144  HB3 SER    73      16.723  34.364  61.609  1.00  0.00           H  
ATOM   1145  HG  SER    73      16.272  36.408  62.487  1.00  0.00           H  
ATOM   1146  N   ARG    74      17.220  37.754  59.155  1.00  0.00           N  
ATOM   1147  CA  ARG    74      16.472  38.600  58.182  1.00  0.00           C  
ATOM   1148  C   ARG    74      17.265  38.800  56.872  1.00  0.00           C  
ATOM   1149  O   ARG    74      18.404  39.260  57.012  1.00  0.00           O  
ATOM   1150  CB  ARG    74      16.085  39.951  58.803  1.00  0.00           C  
ATOM   1151  CG  ARG    74      14.977  39.840  59.845  1.00  0.00           C  
ATOM   1152  CD  ARG    74      14.755  41.245  60.402  1.00  0.00           C  
ATOM   1153  NE  ARG    74      13.568  41.240  61.342  1.00  0.00           N  
ATOM   1154  CZ  ARG    74      12.819  42.310  61.666  1.00  0.00           C  
ATOM   1155  NH1 ARG    74      13.184  43.549  61.463  1.00  0.00           N  
ATOM   1156  NH2 ARG    74      11.769  42.142  62.352  1.00  0.00           N1+
ATOM   1157  H   ARG    74      17.607  38.140  60.004  1.00  0.00           H  
ATOM   1158  HA  ARG    74      15.550  38.111  57.866  1.00  0.00           H  
ATOM   1159  HB2 ARG    74      16.921  40.336  59.386  1.00  0.00           H  
ATOM   1160  HB3 ARG    74      15.648  40.522  57.983  1.00  0.00           H  
ATOM   1161  HG2 ARG    74      14.045  39.518  59.382  1.00  0.00           H  
ATOM   1162  HG3 ARG    74      15.270  39.069  60.558  1.00  0.00           H  
ATOM   1163  HD2 ARG    74      15.657  41.630  60.878  1.00  0.00           H  
ATOM   1164  HD3 ARG    74      14.524  41.906  59.567  1.00  0.00           H  
ATOM   1165  HE  ARG    74      13.172  40.340  61.572  1.00  0.00           H  
ATOM   1166 HH11 ARG    74      14.089  43.738  61.056  1.00  0.00           H  
ATOM   1167 HH12 ARG    74      12.541  44.286  61.713  1.00  0.00           H  
ATOM   1168 HH21 ARG    74      11.409  41.209  62.491  1.00  0.00           H  
ATOM   1169 HH22 ARG    74      11.214  42.979  62.459  1.00  0.00           H  
ATOM   1170  N   ILE    75      16.765  38.529  55.671  1.00  0.00           N  
ATOM   1171  CA  ILE    75      17.413  38.983  54.405  1.00  0.00           C  
ATOM   1172  C   ILE    75      16.875  40.406  54.085  1.00  0.00           C  
ATOM   1173  O   ILE    75      15.742  40.673  54.423  1.00  0.00           O  
ATOM   1174  CB  ILE    75      16.948  38.020  53.240  1.00  0.00           C  
ATOM   1175  CG2 ILE    75      15.417  37.791  53.186  1.00  0.00           C  
ATOM   1176  CG1 ILE    75      17.551  38.365  51.814  1.00  0.00           C  
ATOM   1177  CD1 ILE    75      19.111  38.304  51.753  1.00  0.00           C  
ATOM   1178  H   ILE    75      15.893  38.021  55.640  1.00  0.00           H  
ATOM   1179  HA  ILE    75      18.495  38.915  54.514  1.00  0.00           H  
ATOM   1180  HB  ILE    75      17.441  37.093  53.536  1.00  0.00           H  
ATOM   1181 HG21 ILE    75      14.959  37.319  52.316  1.00  0.00           H  
ATOM   1182 HG22 ILE    75      14.992  37.329  54.077  1.00  0.00           H  
ATOM   1183 HG23 ILE    75      14.944  38.750  52.974  1.00  0.00           H  
ATOM   1184 HG12 ILE    75      17.194  37.589  51.136  1.00  0.00           H  
ATOM   1185 HG13 ILE    75      17.107  39.320  51.532  1.00  0.00           H  
ATOM   1186 HD11 ILE    75      19.425  38.439  50.718  1.00  0.00           H  
ATOM   1187 HD12 ILE    75      19.523  39.159  52.290  1.00  0.00           H  
ATOM   1188 HD13 ILE    75      19.587  37.396  52.122  1.00  0.00           H  
ATOM   1189  N   SER    76      17.772  41.257  53.555  1.00  0.00           N  
ATOM   1190  CA  SER    76      17.328  42.631  53.271  1.00  0.00           C  
ATOM   1191  C   SER    76      18.048  43.264  52.118  1.00  0.00           C  
ATOM   1192  O   SER    76      19.195  42.900  51.830  1.00  0.00           O  
ATOM   1193  CB  SER    76      17.385  43.532  54.446  1.00  0.00           C  
ATOM   1194  OG  SER    76      18.720  43.721  54.925  1.00  0.00           O  
ATOM   1195  H   SER    76      18.767  41.089  53.594  1.00  0.00           H  
ATOM   1196  HA  SER    76      16.281  42.606  52.967  1.00  0.00           H  
ATOM   1197  HB2 SER    76      17.045  44.552  54.269  1.00  0.00           H  
ATOM   1198  HB3 SER    76      16.787  43.144  55.271  1.00  0.00           H  
ATOM   1199  HG  SER    76      18.910  42.970  55.492  1.00  0.00           H  
ATOM   1200  N   ASP    77      17.394  44.185  51.424  1.00  0.00           N  
ATOM   1201  CA  ASP    77      17.840  44.765  50.170  1.00  0.00           C  
ATOM   1202  C   ASP    77      18.288  43.792  49.080  1.00  0.00           C  
ATOM   1203  O   ASP    77      19.195  44.120  48.263  1.00  0.00           O  
ATOM   1204  CB  ASP    77      18.990  45.843  50.371  1.00  0.00           C  
ATOM   1205  CG  ASP    77      18.476  46.901  51.403  1.00  0.00           C  
ATOM   1206  OD1 ASP    77      17.278  47.240  51.355  1.00  0.00           O  
ATOM   1207  OD2 ASP    77      19.157  47.173  52.366  1.00  0.00           O1-
ATOM   1208  H   ASP    77      16.505  44.510  51.775  1.00  0.00           H  
ATOM   1209  HA  ASP    77      16.986  45.333  49.802  1.00  0.00           H  
ATOM   1210  HB2 ASP    77      19.916  45.428  50.767  1.00  0.00           H  
ATOM   1211  HB3 ASP    77      19.242  46.368  49.450  1.00  0.00           H  
ATOM   1212  N   ALA    78      17.664  42.618  48.891  1.00  0.00           N  
ATOM   1213  CA  ALA    78      18.322  41.524  48.140  1.00  0.00           C  
ATOM   1214  C   ALA    78      18.313  41.765  46.629  1.00  0.00           C  
ATOM   1215  O   ALA    78      19.029  41.137  45.842  1.00  0.00           O  
ATOM   1216  CB  ALA    78      17.662  40.194  48.500  1.00  0.00           C  
ATOM   1217  H   ALA    78      16.836  42.392  49.423  1.00  0.00           H  
ATOM   1218  HA  ALA    78      19.363  41.548  48.462  1.00  0.00           H  
ATOM   1219  HB1 ALA    78      17.544  40.299  49.579  1.00  0.00           H  
ATOM   1220  HB2 ALA    78      16.743  39.953  47.966  1.00  0.00           H  
ATOM   1221  HB3 ALA    78      18.280  39.301  48.408  1.00  0.00           H  
ATOM   1222  N   HIS    79      17.551  42.734  46.191  1.00  0.00           N  
ATOM   1223  CA  HIS    79      17.519  43.241  44.844  1.00  0.00           C  
ATOM   1224  C   HIS    79      18.648  44.265  44.570  1.00  0.00           C  
ATOM   1225  O   HIS    79      19.022  44.348  43.370  1.00  0.00           O  
ATOM   1226  CB  HIS    79      16.175  43.832  44.433  1.00  0.00           C  
ATOM   1227  CG  HIS    79      15.717  44.901  45.407  1.00  0.00           C  
ATOM   1228  ND1 HIS    79      15.160  44.620  46.721  1.00  0.00           N  
ATOM   1229  CE1 HIS    79      14.939  45.854  47.207  1.00  0.00           C  
ATOM   1230  NE2 HIS    79      15.287  46.889  46.340  1.00  0.00           N  
ATOM   1231  CD2 HIS    79      15.747  46.276  45.185  1.00  0.00           C  
ATOM   1232  H   HIS    79      17.101  43.358  46.846  1.00  0.00           H  
ATOM   1233  HA  HIS    79      17.700  42.378  44.203  1.00  0.00           H  
ATOM   1234  HB2 HIS    79      16.248  44.240  43.425  1.00  0.00           H  
ATOM   1235  HB3 HIS    79      15.393  43.074  44.469  1.00  0.00           H  
ATOM   1236  HE1 HIS    79      14.545  46.081  48.186  1.00  0.00           H  
ATOM   1237  HE2 HIS    79      15.321  47.895  46.427  1.00  0.00           H  
ATOM   1238  HD2 HIS    79      16.166  46.801  44.339  1.00  0.00           H  
ATOM   1239  N   LEU    80      19.192  45.042  45.538  1.00  0.00           N  
ATOM   1240  CA  LEU    80      20.218  45.996  45.225  1.00  0.00           C  
ATOM   1241  C   LEU    80      21.571  45.232  45.138  1.00  0.00           C  
ATOM   1242  O   LEU    80      22.321  45.421  44.195  1.00  0.00           O  
ATOM   1243  CB  LEU    80      20.408  47.107  46.225  1.00  0.00           C  
ATOM   1244  CG  LEU    80      19.258  48.070  46.318  1.00  0.00           C  
ATOM   1245  CD1 LEU    80      19.668  49.178  47.378  1.00  0.00           C  
ATOM   1246  CD2 LEU    80      18.708  48.646  45.021  1.00  0.00           C  
ATOM   1247  H   LEU    80      18.876  45.009  46.497  1.00  0.00           H  
ATOM   1248  HA  LEU    80      20.048  46.423  44.237  1.00  0.00           H  
ATOM   1249  HB2 LEU    80      20.546  46.604  47.182  1.00  0.00           H  
ATOM   1250  HB3 LEU    80      21.311  47.675  46.002  1.00  0.00           H  
ATOM   1251  HG  LEU    80      18.448  47.482  46.750  1.00  0.00           H  
ATOM   1252 HD11 LEU    80      19.953  50.125  46.919  1.00  0.00           H  
ATOM   1253 HD12 LEU    80      18.794  49.310  48.016  1.00  0.00           H  
ATOM   1254 HD13 LEU    80      20.503  48.961  48.044  1.00  0.00           H  
ATOM   1255 HD21 LEU    80      17.940  49.389  45.232  1.00  0.00           H  
ATOM   1256 HD22 LEU    80      19.570  49.137  44.568  1.00  0.00           H  
ATOM   1257 HD23 LEU    80      18.391  47.865  44.329  1.00  0.00           H  
ATOM   1258  N   ALA    81      21.755  44.335  46.095  1.00  0.00           N  
ATOM   1259  CA  ALA    81      22.713  43.261  45.938  1.00  0.00           C  
ATOM   1260  C   ALA    81      22.750  42.671  44.467  1.00  0.00           C  
ATOM   1261  O   ALA    81      23.757  42.699  43.813  1.00  0.00           O  
ATOM   1262  CB  ALA    81      22.533  42.182  46.992  1.00  0.00           C  
ATOM   1263  H   ALA    81      21.044  44.279  46.810  1.00  0.00           H  
ATOM   1264  HA  ALA    81      23.692  43.617  46.260  1.00  0.00           H  
ATOM   1265  HB1 ALA    81      22.564  42.695  47.953  1.00  0.00           H  
ATOM   1266  HB2 ALA    81      21.560  41.694  46.923  1.00  0.00           H  
ATOM   1267  HB3 ALA    81      23.367  41.485  46.902  1.00  0.00           H  
ATOM   1268  N   ASP    82      21.580  42.221  44.043  1.00  0.00           N  
ATOM   1269  CA  ASP    82      21.441  41.430  42.869  1.00  0.00           C  
ATOM   1270  C   ASP    82      21.581  42.387  41.639  1.00  0.00           C  
ATOM   1271  O   ASP    82      22.182  41.976  40.605  1.00  0.00           O  
ATOM   1272  CB  ASP    82      20.068  40.660  42.841  1.00  0.00           C  
ATOM   1273  CG  ASP    82      20.087  39.245  43.461  1.00  0.00           C  
ATOM   1274  OD1 ASP    82      19.164  38.547  43.130  1.00  0.00           O  
ATOM   1275  OD2 ASP    82      21.027  38.935  44.222  1.00  0.00           O1-
ATOM   1276  H   ASP    82      20.943  42.050  44.807  1.00  0.00           H  
ATOM   1277  HA  ASP    82      22.248  40.701  42.803  1.00  0.00           H  
ATOM   1278  HB2 ASP    82      19.382  41.348  43.334  1.00  0.00           H  
ATOM   1279  HB3 ASP    82      19.728  40.568  41.809  1.00  0.00           H  
ATOM   1280  N   THR    83      21.183  43.651  41.688  1.00  0.00           N  
ATOM   1281  CA  THR    83      21.385  44.648  40.643  1.00  0.00           C  
ATOM   1282  C   THR    83      22.867  45.031  40.535  1.00  0.00           C  
ATOM   1283  O   THR    83      23.281  45.183  39.380  1.00  0.00           O  
ATOM   1284  CB  THR    83      20.564  45.903  41.056  1.00  0.00           C  
ATOM   1285  CG2 THR    83      20.695  47.057  40.050  1.00  0.00           C  
ATOM   1286  OG1 THR    83      19.184  45.581  41.004  1.00  0.00           O  
ATOM   1287  H   THR    83      20.602  43.891  42.478  1.00  0.00           H  
ATOM   1288  HA  THR    83      20.930  44.394  39.685  1.00  0.00           H  
ATOM   1289  HB  THR    83      20.888  46.197  42.055  1.00  0.00           H  
ATOM   1290 HG21 THR    83      20.251  46.783  39.093  1.00  0.00           H  
ATOM   1291 HG22 THR    83      20.202  47.948  40.439  1.00  0.00           H  
ATOM   1292 HG23 THR    83      21.764  47.197  39.892  1.00  0.00           H  
ATOM   1293  HG1 THR    83      19.031  45.023  41.770  1.00  0.00           H  
ATOM   1294  N   MET    84      23.678  45.232  41.547  1.00  0.00           N  
ATOM   1295  CA  MET    84      25.057  45.509  41.342  1.00  0.00           C  
ATOM   1296  C   MET    84      25.892  44.255  41.040  1.00  0.00           C  
ATOM   1297  O   MET    84      26.958  44.354  40.399  1.00  0.00           O  
ATOM   1298  CB  MET    84      25.513  46.289  42.549  1.00  0.00           C  
ATOM   1299  CG  MET    84      25.592  45.480  43.895  1.00  0.00           C  
ATOM   1300  SD  MET    84      25.982  46.648  45.259  1.00  0.00           S  
ATOM   1301  CE  MET    84      26.129  45.393  46.501  1.00  0.00           C  
ATOM   1302  H   MET    84      23.320  45.053  42.475  1.00  0.00           H  
ATOM   1303  HA  MET    84      25.103  46.206  40.505  1.00  0.00           H  
ATOM   1304  HB2 MET    84      26.520  46.642  42.328  1.00  0.00           H  
ATOM   1305  HB3 MET    84      24.833  47.134  42.658  1.00  0.00           H  
ATOM   1306  HG2 MET    84      24.629  45.053  44.176  1.00  0.00           H  
ATOM   1307  HG3 MET    84      26.431  44.802  43.743  1.00  0.00           H  
ATOM   1308  HE1 MET    84      25.117  45.365  46.904  1.00  0.00           H  
ATOM   1309  HE2 MET    84      26.401  44.437  46.054  1.00  0.00           H  
ATOM   1310  HE3 MET    84      26.797  45.620  47.332  1.00  0.00           H  
ATOM   1311  N   ILE    85      25.527  43.115  41.541  1.00  0.00           N  
ATOM   1312  CA  ILE    85      26.282  41.868  41.242  1.00  0.00           C  
ATOM   1313  C   ILE    85      26.287  41.401  39.759  1.00  0.00           C  
ATOM   1314  O   ILE    85      25.275  41.367  39.030  1.00  0.00           O  
ATOM   1315  CB  ILE    85      25.883  40.758  42.217  1.00  0.00           C  
ATOM   1316  CG2 ILE    85      26.452  39.387  41.715  1.00  0.00           C  
ATOM   1317  CG1 ILE    85      26.462  41.057  43.642  1.00  0.00           C  
ATOM   1318  CD1 ILE    85      25.892  40.278  44.803  1.00  0.00           C  
ATOM   1319  H   ILE    85      24.819  43.031  42.256  1.00  0.00           H  
ATOM   1320  HA  ILE    85      27.328  42.076  41.468  1.00  0.00           H  
ATOM   1321  HB  ILE    85      24.801  40.654  42.288  1.00  0.00           H  
ATOM   1322 HG21 ILE    85      27.519  39.518  41.536  1.00  0.00           H  
ATOM   1323 HG22 ILE    85      26.435  38.567  42.433  1.00  0.00           H  
ATOM   1324 HG23 ILE    85      25.874  39.009  40.872  1.00  0.00           H  
ATOM   1325 HG12 ILE    85      27.539  40.922  43.550  1.00  0.00           H  
ATOM   1326 HG13 ILE    85      26.325  42.117  43.857  1.00  0.00           H  
ATOM   1327 HD11 ILE    85      26.301  39.274  44.911  1.00  0.00           H  
ATOM   1328 HD12 ILE    85      26.305  40.650  45.741  1.00  0.00           H  
ATOM   1329 HD13 ILE    85      24.807  40.173  44.821  1.00  0.00           H  
ATOM   1330  N   GLY    86      27.490  41.135  39.162  1.00  0.00           N  
ATOM   1331  CA  GLY    86      27.646  40.806  37.718  1.00  0.00           C  
ATOM   1332  C   GLY    86      27.584  42.014  36.791  1.00  0.00           C  
ATOM   1333  O   GLY    86      27.480  41.872  35.574  1.00  0.00           O  
ATOM   1334  H   GLY    86      28.311  41.298  39.727  1.00  0.00           H  
ATOM   1335  HA2 GLY    86      28.623  40.340  37.593  1.00  0.00           H  
ATOM   1336  HA3 GLY    86      26.877  40.072  37.478  1.00  0.00           H  
ATOM   1337  N   LYS    87      27.560  43.272  37.382  1.00  0.00           N  
ATOM   1338  CA  LYS    87      27.138  44.486  36.649  1.00  0.00           C  
ATOM   1339  C   LYS    87      28.096  45.658  36.924  1.00  0.00           C  
ATOM   1340  O   LYS    87      28.608  45.740  37.968  1.00  0.00           O  
ATOM   1341  CB  LYS    87      25.592  44.783  37.070  1.00  0.00           C  
ATOM   1342  CG  LYS    87      25.165  45.908  36.029  1.00  0.00           C  
ATOM   1343  CD  LYS    87      23.693  46.285  36.082  1.00  0.00           C  
ATOM   1344  CE  LYS    87      22.852  45.708  35.018  1.00  0.00           C  
ATOM   1345  NZ  LYS    87      22.654  44.274  35.127  1.00  0.00           N1+
ATOM   1346  H   LYS    87      27.876  43.380  38.336  1.00  0.00           H  
ATOM   1347  HA  LYS    87      27.089  44.285  35.579  1.00  0.00           H  
ATOM   1348  HB2 LYS    87      25.025  43.860  36.955  1.00  0.00           H  
ATOM   1349  HB3 LYS    87      25.660  45.239  38.058  1.00  0.00           H  
ATOM   1350  HG2 LYS    87      25.706  46.803  36.334  1.00  0.00           H  
ATOM   1351  HG3 LYS    87      25.417  45.576  35.021  1.00  0.00           H  
ATOM   1352  HD2 LYS    87      23.341  46.182  37.109  1.00  0.00           H  
ATOM   1353  HD3 LYS    87      23.693  47.351  35.855  1.00  0.00           H  
ATOM   1354  HE2 LYS    87      21.952  46.320  35.086  1.00  0.00           H  
ATOM   1355  HE3 LYS    87      23.262  46.004  34.053  1.00  0.00           H  
ATOM   1356  HZ1 LYS    87      22.104  43.907  34.363  1.00  0.00           H  
ATOM   1357  HZ2 LYS    87      23.537  43.785  35.150  1.00  0.00           H  
ATOM   1358  HZ3 LYS    87      22.145  44.023  35.962  1.00  0.00           H  
ATOM   1359  N   ALA    88      28.358  46.517  35.951  1.00  0.00           N  
ATOM   1360  CA  ALA    88      29.333  47.645  36.135  1.00  0.00           C  
ATOM   1361  C   ALA    88      28.904  48.607  37.279  1.00  0.00           C  
ATOM   1362  O   ALA    88      27.716  48.962  37.334  1.00  0.00           O  
ATOM   1363  CB  ALA    88      29.371  48.401  34.801  1.00  0.00           C  
ATOM   1364  H   ALA    88      27.859  46.426  35.078  1.00  0.00           H  
ATOM   1365  HA  ALA    88      30.319  47.258  36.391  1.00  0.00           H  
ATOM   1366  HB1 ALA    88      30.211  49.085  34.679  1.00  0.00           H  
ATOM   1367  HB2 ALA    88      29.589  47.696  33.998  1.00  0.00           H  
ATOM   1368  HB3 ALA    88      28.476  49.008  34.666  1.00  0.00           H  
ATOM   1369  N   VAL    89      29.857  49.198  38.030  1.00  0.00           N  
ATOM   1370  CA  VAL    89      29.492  50.110  39.142  1.00  0.00           C  
ATOM   1371  C   VAL    89      30.488  51.238  39.136  1.00  0.00           C  
ATOM   1372  O   VAL    89      31.586  51.150  38.551  1.00  0.00           O  
ATOM   1373  CB  VAL    89      29.481  49.479  40.540  1.00  0.00           C  
ATOM   1374  CG1 VAL    89      28.332  48.483  40.728  1.00  0.00           C  
ATOM   1375  CG2 VAL    89      30.838  48.865  40.967  1.00  0.00           C  
ATOM   1376  H   VAL    89      30.850  49.056  37.911  1.00  0.00           H  
ATOM   1377  HA  VAL    89      28.473  50.480  39.033  1.00  0.00           H  
ATOM   1378  HB  VAL    89      29.271  50.253  41.277  1.00  0.00           H  
ATOM   1379 HG11 VAL    89      28.352  48.099  41.748  1.00  0.00           H  
ATOM   1380 HG12 VAL    89      27.426  49.037  40.484  1.00  0.00           H  
ATOM   1381 HG13 VAL    89      28.365  47.716  39.954  1.00  0.00           H  
ATOM   1382 HG21 VAL    89      31.119  48.203  40.148  1.00  0.00           H  
ATOM   1383 HG22 VAL    89      31.588  49.631  41.166  1.00  0.00           H  
ATOM   1384 HG23 VAL    89      30.895  48.153  41.790  1.00  0.00           H  
ATOM   1385  N   GLU    90      30.137  52.325  39.859  1.00  0.00           N  
ATOM   1386  CA  GLU    90      31.160  53.437  40.120  1.00  0.00           C  
ATOM   1387  C   GLU    90      31.153  53.495  41.639  1.00  0.00           C  
ATOM   1388  O   GLU    90      30.099  53.428  42.252  1.00  0.00           O  
ATOM   1389  CB  GLU    90      30.798  54.700  39.408  1.00  0.00           C  
ATOM   1390  CG  GLU    90      31.871  55.751  39.503  1.00  0.00           C  
ATOM   1391  CD  GLU    90      31.541  56.922  38.412  1.00  0.00           C  
ATOM   1392  OE1 GLU    90      30.364  57.353  38.401  1.00  0.00           O  
ATOM   1393  OE2 GLU    90      32.380  57.249  37.585  1.00  0.00           O1-
ATOM   1394  H   GLU    90      29.284  52.295  40.399  1.00  0.00           H  
ATOM   1395  HA  GLU    90      32.116  53.070  39.746  1.00  0.00           H  
ATOM   1396  HB2 GLU    90      30.858  54.358  38.375  1.00  0.00           H  
ATOM   1397  HB3 GLU    90      29.861  55.147  39.742  1.00  0.00           H  
ATOM   1398  HG2 GLU    90      31.928  56.194  40.497  1.00  0.00           H  
ATOM   1399  HG3 GLU    90      32.838  55.283  39.318  1.00  0.00           H  
ATOM   1400  N   HIS    91      32.300  53.598  42.243  1.00  0.00           N  
ATOM   1401  CA  HIS    91      32.567  53.594  43.708  1.00  0.00           C  
ATOM   1402  C   HIS    91      33.418  54.817  44.013  1.00  0.00           C  
ATOM   1403  O   HIS    91      34.588  54.886  43.541  1.00  0.00           O  
ATOM   1404  CB  HIS    91      33.242  52.259  44.152  1.00  0.00           C  
ATOM   1405  CG  HIS    91      33.267  52.018  45.591  1.00  0.00           C  
ATOM   1406  ND1 HIS    91      34.257  51.249  46.280  1.00  0.00           N  
ATOM   1407  CE1 HIS    91      33.762  51.151  47.518  1.00  0.00           C  
ATOM   1408  NE2 HIS    91      32.652  51.895  47.644  1.00  0.00           N  
ATOM   1409  CD2 HIS    91      32.308  52.467  46.470  1.00  0.00           C  
ATOM   1410  H   HIS    91      33.170  53.701  41.740  1.00  0.00           H  
ATOM   1411  HA  HIS    91      31.659  53.648  44.307  1.00  0.00           H  
ATOM   1412  HB2 HIS    91      32.630  51.495  43.672  1.00  0.00           H  
ATOM   1413  HB3 HIS    91      34.220  52.191  43.677  1.00  0.00           H  
ATOM   1414  HE1 HIS    91      34.252  50.778  48.405  1.00  0.00           H  
ATOM   1415  HE2 HIS    91      32.166  51.932  48.529  1.00  0.00           H  
ATOM   1416  HD2 HIS    91      31.376  52.983  46.296  1.00  0.00           H  
ATOM   1417  N   MET    92      32.823  55.725  44.799  1.00  0.00           N  
ATOM   1418  CA  MET    92      33.585  56.798  45.394  1.00  0.00           C  
ATOM   1419  C   MET    92      34.537  56.335  46.482  1.00  0.00           C  
ATOM   1420  O   MET    92      34.304  55.350  47.133  1.00  0.00           O  
ATOM   1421  CB  MET    92      32.608  57.898  45.862  1.00  0.00           C  
ATOM   1422  CG  MET    92      32.107  58.928  44.900  1.00  0.00           C  
ATOM   1423  SD  MET    92      31.361  58.288  43.314  1.00  0.00           S  
ATOM   1424  CE  MET    92      30.055  57.190  43.812  1.00  0.00           C  
ATOM   1425  H   MET    92      31.920  55.488  45.184  1.00  0.00           H  
ATOM   1426  HA  MET    92      34.156  57.305  44.616  1.00  0.00           H  
ATOM   1427  HB2 MET    92      31.744  57.384  46.284  1.00  0.00           H  
ATOM   1428  HB3 MET    92      33.070  58.482  46.658  1.00  0.00           H  
ATOM   1429  HG2 MET    92      31.332  59.415  45.491  1.00  0.00           H  
ATOM   1430  HG3 MET    92      32.885  59.665  44.704  1.00  0.00           H  
ATOM   1431  HE1 MET    92      29.481  57.624  44.629  1.00  0.00           H  
ATOM   1432  HE2 MET    92      29.427  57.011  42.939  1.00  0.00           H  
ATOM   1433  HE3 MET    92      30.506  56.215  44.000  1.00  0.00           H  
ATOM   1434  N   PHE    93      35.648  57.029  46.758  1.00  0.00           N  
ATOM   1435  CA  PHE    93      36.604  56.608  47.823  1.00  0.00           C  
ATOM   1436  C   PHE    93      37.540  57.812  48.237  1.00  0.00           C  
ATOM   1437  O   PHE    93      37.524  58.845  47.569  1.00  0.00           O  
ATOM   1438  CB  PHE    93      37.400  55.421  47.351  1.00  0.00           C  
ATOM   1439  CG  PHE    93      38.358  54.807  48.325  1.00  0.00           C  
ATOM   1440  CD1 PHE    93      39.755  54.838  48.131  1.00  0.00           C  
ATOM   1441  CE1 PHE    93      40.660  54.064  48.855  1.00  0.00           C  
ATOM   1442  CZ  PHE    93      40.145  53.332  49.986  1.00  0.00           C  
ATOM   1443  CE2 PHE    93      38.792  53.314  50.317  1.00  0.00           C  
ATOM   1444  CD2 PHE    93      37.913  54.135  49.529  1.00  0.00           C  
ATOM   1445  H   PHE    93      35.853  57.865  46.231  1.00  0.00           H  
ATOM   1446  HA  PHE    93      35.899  56.355  48.616  1.00  0.00           H  
ATOM   1447  HB2 PHE    93      36.717  54.678  46.940  1.00  0.00           H  
ATOM   1448  HB3 PHE    93      37.997  55.633  46.464  1.00  0.00           H  
ATOM   1449  HD1 PHE    93      40.081  55.394  47.264  1.00  0.00           H  
ATOM   1450  HE1 PHE    93      41.677  53.897  48.535  1.00  0.00           H  
ATOM   1451  HZ  PHE    93      40.834  52.605  50.391  1.00  0.00           H  
ATOM   1452  HE2 PHE    93      38.430  52.772  51.178  1.00  0.00           H  
ATOM   1453  HD2 PHE    93      36.864  54.178  49.781  1.00  0.00           H  
ATOM   1454  N   GLU    94      38.358  57.634  49.276  1.00  0.00           N  
ATOM   1455  CA  GLU    94      39.309  58.539  49.733  1.00  0.00           C  
ATOM   1456  C   GLU    94      40.445  58.767  48.766  1.00  0.00           C  
ATOM   1457  O   GLU    94      40.668  58.049  47.804  1.00  0.00           O  
ATOM   1458  CB  GLU    94      40.006  57.970  50.971  1.00  0.00           C  
ATOM   1459  CG  GLU    94      39.049  57.402  52.036  1.00  0.00           C  
ATOM   1460  CD  GLU    94      37.813  58.309  52.345  1.00  0.00           C  
ATOM   1461  OE1 GLU    94      36.659  57.796  52.460  1.00  0.00           O  
ATOM   1462  OE2 GLU    94      38.013  59.499  52.593  1.00  0.00           O1-
ATOM   1463  H   GLU    94      38.137  56.838  49.857  1.00  0.00           H  
ATOM   1464  HA  GLU    94      38.852  59.507  49.941  1.00  0.00           H  
ATOM   1465  HB2 GLU    94      40.683  57.165  50.689  1.00  0.00           H  
ATOM   1466  HB3 GLU    94      40.545  58.761  51.493  1.00  0.00           H  
ATOM   1467  HG2 GLU    94      38.746  56.429  51.649  1.00  0.00           H  
ATOM   1468  HG3 GLU    94      39.581  57.358  52.986  1.00  0.00           H  
ATOM   1469  N   THR    95      41.201  59.829  49.051  1.00  0.00           N  
ATOM   1470  CA  THR    95      42.171  60.408  48.173  1.00  0.00           C  
ATOM   1471  C   THR    95      43.212  61.240  48.949  1.00  0.00           C  
ATOM   1472  O   THR    95      43.239  61.391  50.212  1.00  0.00           O  
ATOM   1473  CB  THR    95      41.382  61.394  47.259  1.00  0.00           C  
ATOM   1474  CG2 THR    95      40.669  62.581  47.972  1.00  0.00           C  
ATOM   1475  OG1 THR    95      42.338  61.982  46.285  1.00  0.00           O  
ATOM   1476  H   THR    95      40.957  60.354  49.879  1.00  0.00           H  
ATOM   1477  HA  THR    95      42.604  59.661  47.508  1.00  0.00           H  
ATOM   1478  HB  THR    95      40.643  60.903  46.625  1.00  0.00           H  
ATOM   1479 HG21 THR    95      41.373  63.335  48.323  1.00  0.00           H  
ATOM   1480 HG22 THR    95      39.966  63.003  47.253  1.00  0.00           H  
ATOM   1481 HG23 THR    95      40.162  62.018  48.755  1.00  0.00           H  
ATOM   1482  HG1 THR    95      42.289  61.529  45.440  1.00  0.00           H  
ATOM   1483  N   GLU    96      44.233  61.711  48.252  1.00  0.00           N  
ATOM   1484  CA  GLU    96      45.322  62.664  48.793  1.00  0.00           C  
ATOM   1485  C   GLU    96      44.879  64.142  48.824  1.00  0.00           C  
ATOM   1486  O   GLU    96      45.518  64.928  49.500  1.00  0.00           O  
ATOM   1487  CB  GLU    96      46.462  62.557  47.845  1.00  0.00           C  
ATOM   1488  CG  GLU    96      47.100  61.112  47.750  1.00  0.00           C  
ATOM   1489  CD  GLU    96      47.440  60.623  49.114  1.00  0.00           C  
ATOM   1490  OE1 GLU    96      48.108  61.367  49.912  1.00  0.00           O  
ATOM   1491  OE2 GLU    96      47.084  59.466  49.431  1.00  0.00           O1-
ATOM   1492  H   GLU    96      44.204  61.646  47.244  1.00  0.00           H  
ATOM   1493  HA  GLU    96      45.547  62.405  49.828  1.00  0.00           H  
ATOM   1494  HB2 GLU    96      46.229  62.849  46.822  1.00  0.00           H  
ATOM   1495  HB3 GLU    96      47.249  63.185  48.262  1.00  0.00           H  
ATOM   1496  HG2 GLU    96      46.400  60.468  47.218  1.00  0.00           H  
ATOM   1497  HG3 GLU    96      48.066  61.178  47.249  1.00  0.00           H  
ATOM   1498  N   ASP    97      43.731  64.443  48.113  1.00  0.00           N  
ATOM   1499  CA  ASP    97      43.381  65.871  47.916  1.00  0.00           C  
ATOM   1500  C   ASP    97      41.989  66.118  47.350  1.00  0.00           C  
ATOM   1501  O   ASP    97      41.384  65.172  46.831  1.00  0.00           O  
ATOM   1502  CB  ASP    97      44.403  66.569  46.898  1.00  0.00           C  
ATOM   1503  CG  ASP    97      44.609  65.917  45.542  1.00  0.00           C  
ATOM   1504  OD1 ASP    97      45.734  66.057  44.963  1.00  0.00           O  
ATOM   1505  OD2 ASP    97      43.598  65.399  44.995  1.00  0.00           O1-
ATOM   1506  H   ASP    97      43.277  63.727  47.565  1.00  0.00           H  
ATOM   1507  HA  ASP    97      43.277  66.486  48.809  1.00  0.00           H  
ATOM   1508  HB2 ASP    97      44.195  67.635  46.799  1.00  0.00           H  
ATOM   1509  HB3 ASP    97      45.367  66.650  47.400  1.00  0.00           H  
ATOM   1510  N   GLY    98      41.402  67.321  47.515  1.00  0.00           N  
ATOM   1511  CA  GLY    98      40.043  67.723  47.194  1.00  0.00           C  
ATOM   1512  C   GLY    98      38.977  66.617  47.467  1.00  0.00           C  
ATOM   1513  O   GLY    98      38.283  66.151  46.555  1.00  0.00           O  
ATOM   1514  H   GLY    98      41.909  68.130  47.845  1.00  0.00           H  
ATOM   1515  HA2 GLY    98      39.751  68.669  47.650  1.00  0.00           H  
ATOM   1516  HA3 GLY    98      40.102  67.860  46.114  1.00  0.00           H  
ATOM   1517  N   SER    99      38.900  66.130  48.713  1.00  0.00           N  
ATOM   1518  CA  SER    99      37.791  65.315  49.270  1.00  0.00           C  
ATOM   1519  C   SER    99      37.552  63.833  48.744  1.00  0.00           C  
ATOM   1520  O   SER    99      37.517  62.951  49.592  1.00  0.00           O  
ATOM   1521  CB  SER    99      36.440  66.043  49.218  1.00  0.00           C  
ATOM   1522  OG  SER    99      35.393  65.173  49.558  1.00  0.00           O  
ATOM   1523  H   SER    99      39.723  66.353  49.254  1.00  0.00           H  
ATOM   1524  HA  SER    99      38.071  65.192  50.317  1.00  0.00           H  
ATOM   1525  HB2 SER    99      36.523  66.979  49.771  1.00  0.00           H  
ATOM   1526  HB3 SER    99      36.346  66.300  48.163  1.00  0.00           H  
ATOM   1527  HG  SER    99      35.547  64.801  50.430  1.00  0.00           H  
ATOM   1528  N   LYS   100      37.333  63.560  47.477  1.00  0.00           N  
ATOM   1529  CA  LYS   100      36.899  62.212  46.893  1.00  0.00           C  
ATOM   1530  C   LYS   100      37.472  62.033  45.440  1.00  0.00           C  
ATOM   1531  O   LYS   100      37.460  62.893  44.619  1.00  0.00           O  
ATOM   1532  CB  LYS   100      35.364  62.140  46.979  1.00  0.00           C  
ATOM   1533  CG  LYS   100      34.690  63.100  45.961  1.00  0.00           C  
ATOM   1534  CD  LYS   100      33.316  63.683  46.356  1.00  0.00           C  
ATOM   1535  CE  LYS   100      32.809  64.531  45.210  1.00  0.00           C  
ATOM   1536  NZ  LYS   100      32.395  63.722  44.032  1.00  0.00           N1+
ATOM   1537  H   LYS   100      37.654  64.306  46.875  1.00  0.00           H  
ATOM   1538  HA  LYS   100      37.270  61.427  47.552  1.00  0.00           H  
ATOM   1539  HB2 LYS   100      35.032  61.110  46.850  1.00  0.00           H  
ATOM   1540  HB3 LYS   100      35.100  62.407  48.002  1.00  0.00           H  
ATOM   1541  HG2 LYS   100      35.319  63.962  45.738  1.00  0.00           H  
ATOM   1542  HG3 LYS   100      34.656  62.451  45.086  1.00  0.00           H  
ATOM   1543  HD2 LYS   100      32.709  62.845  46.700  1.00  0.00           H  
ATOM   1544  HD3 LYS   100      33.461  64.336  47.216  1.00  0.00           H  
ATOM   1545  HE2 LYS   100      31.923  65.002  45.636  1.00  0.00           H  
ATOM   1546  HE3 LYS   100      33.629  65.207  44.967  1.00  0.00           H  
ATOM   1547  HZ1 LYS   100      33.156  63.285  43.533  1.00  0.00           H  
ATOM   1548  HZ2 LYS   100      31.825  62.935  44.309  1.00  0.00           H  
ATOM   1549  HZ3 LYS   100      31.727  64.225  43.466  1.00  0.00           H  
ATOM   1550  N   ASP   101      37.888  60.863  45.120  1.00  0.00           N  
ATOM   1551  CA  ASP   101      38.195  60.362  43.768  1.00  0.00           C  
ATOM   1552  C   ASP   101      37.122  59.361  43.403  1.00  0.00           C  
ATOM   1553  O   ASP   101      36.536  58.621  44.239  1.00  0.00           O  
ATOM   1554  CB  ASP   101      39.624  59.697  43.638  1.00  0.00           C  
ATOM   1555  CG  ASP   101      40.902  60.604  43.869  1.00  0.00           C  
ATOM   1556  OD1 ASP   101      40.736  61.819  43.728  1.00  0.00           O  
ATOM   1557  OD2 ASP   101      41.993  60.104  44.119  1.00  0.00           O1-
ATOM   1558  H   ASP   101      37.668  60.232  45.877  1.00  0.00           H  
ATOM   1559  HA  ASP   101      38.033  61.200  43.090  1.00  0.00           H  
ATOM   1560  HB2 ASP   101      39.679  58.827  44.292  1.00  0.00           H  
ATOM   1561  HB3 ASP   101      39.764  59.283  42.640  1.00  0.00           H  
ATOM   1562  N   GLU   102      36.851  59.241  42.144  1.00  0.00           N  
ATOM   1563  CA  GLU   102      35.739  58.403  41.527  1.00  0.00           C  
ATOM   1564  C   GLU   102      36.361  57.300  40.605  1.00  0.00           C  
ATOM   1565  O   GLU   102      37.240  57.670  39.726  1.00  0.00           O  
ATOM   1566  CB  GLU   102      34.688  59.249  40.817  1.00  0.00           C  
ATOM   1567  CG  GLU   102      34.129  60.425  41.614  1.00  0.00           C  
ATOM   1568  CD  GLU   102      34.921  61.640  41.681  1.00  0.00           C  
ATOM   1569  OE1 GLU   102      35.826  61.854  40.827  1.00  0.00           O  
ATOM   1570  OE2 GLU   102      34.808  62.436  42.646  1.00  0.00           O1-
ATOM   1571  H   GLU   102      37.403  59.805  41.513  1.00  0.00           H  
ATOM   1572  HA  GLU   102      35.204  57.881  42.320  1.00  0.00           H  
ATOM   1573  HB2 GLU   102      35.167  59.572  39.893  1.00  0.00           H  
ATOM   1574  HB3 GLU   102      33.812  58.614  40.684  1.00  0.00           H  
ATOM   1575  HG2 GLU   102      33.178  60.745  41.189  1.00  0.00           H  
ATOM   1576  HG3 GLU   102      33.974  59.951  42.584  1.00  0.00           H  
ATOM   1577  N   TRP   103      36.028  56.021  40.810  1.00  0.00           N  
ATOM   1578  CA  TRP   103      36.539  54.886  40.094  1.00  0.00           C  
ATOM   1579  C   TRP   103      35.625  53.823  39.530  1.00  0.00           C  
ATOM   1580  O   TRP   103      34.624  53.498  40.111  1.00  0.00           O  
ATOM   1581  CB  TRP   103      37.597  54.171  40.957  1.00  0.00           C  
ATOM   1582  CG  TRP   103      38.507  55.098  41.681  1.00  0.00           C  
ATOM   1583  CD1 TRP   103      38.543  55.254  43.021  1.00  0.00           C  
ATOM   1584  NE1 TRP   103      39.580  56.101  43.412  1.00  0.00           N  
ATOM   1585  CE2 TRP   103      40.375  56.260  42.292  1.00  0.00           C  
ATOM   1586  CZ2 TRP   103      41.608  56.959  42.099  1.00  0.00           C  
ATOM   1587  CH2 TRP   103      42.213  57.084  40.857  1.00  0.00           C  
ATOM   1588  CZ3 TRP   103      41.519  56.585  39.757  1.00  0.00           C  
ATOM   1589  CE3 TRP   103      40.255  55.995  39.887  1.00  0.00           C  
ATOM   1590  CD2 TRP   103      39.650  55.829  41.160  1.00  0.00           C  
ATOM   1591  H   TRP   103      35.518  55.791  41.650  1.00  0.00           H  
ATOM   1592  HA  TRP   103      37.016  55.260  39.189  1.00  0.00           H  
ATOM   1593  HB2 TRP   103      37.040  53.565  41.671  1.00  0.00           H  
ATOM   1594  HB3 TRP   103      38.255  53.577  40.323  1.00  0.00           H  
ATOM   1595  HD1 TRP   103      37.877  54.755  43.709  1.00  0.00           H  
ATOM   1596  HE1 TRP   103      39.909  56.279  44.350  1.00  0.00           H  
ATOM   1597  HZ2 TRP   103      42.003  57.476  42.961  1.00  0.00           H  
ATOM   1598  HH2 TRP   103      43.174  57.556  40.717  1.00  0.00           H  
ATOM   1599  HZ3 TRP   103      41.918  56.712  38.762  1.00  0.00           H  
ATOM   1600  HE3 TRP   103      39.714  55.655  39.017  1.00  0.00           H  
ATOM   1601  N   ARG   104      35.803  53.318  38.330  1.00  0.00           N  
ATOM   1602  CA  ARG   104      34.933  52.297  37.696  1.00  0.00           C  
ATOM   1603  C   ARG   104      35.268  50.856  38.148  1.00  0.00           C  
ATOM   1604  O   ARG   104      36.449  50.498  38.179  1.00  0.00           O  
ATOM   1605  CB  ARG   104      35.190  52.527  36.196  1.00  0.00           C  
ATOM   1606  CG  ARG   104      34.573  53.883  35.699  1.00  0.00           C  
ATOM   1607  CD  ARG   104      35.347  54.141  34.386  1.00  0.00           C  
ATOM   1608  NE  ARG   104      34.601  55.066  33.557  1.00  0.00           N  
ATOM   1609  CZ  ARG   104      33.624  54.772  32.689  1.00  0.00           C  
ATOM   1610  NH1 ARG   104      33.189  53.533  32.530  1.00  0.00           N  
ATOM   1611  NH2 ARG   104      32.944  55.628  32.000  1.00  0.00           N1+
ATOM   1612  H   ARG   104      36.607  53.659  37.825  1.00  0.00           H  
ATOM   1613  HA  ARG   104      33.888  52.457  37.959  1.00  0.00           H  
ATOM   1614  HB2 ARG   104      36.246  52.389  35.966  1.00  0.00           H  
ATOM   1615  HB3 ARG   104      34.669  51.710  35.697  1.00  0.00           H  
ATOM   1616  HG2 ARG   104      33.510  53.856  35.459  1.00  0.00           H  
ATOM   1617  HG3 ARG   104      34.927  54.655  36.384  1.00  0.00           H  
ATOM   1618  HD2 ARG   104      36.294  54.620  34.634  1.00  0.00           H  
ATOM   1619  HD3 ARG   104      35.732  53.225  33.940  1.00  0.00           H  
ATOM   1620  HE  ARG   104      34.862  56.041  33.504  1.00  0.00           H  
ATOM   1621 HH11 ARG   104      33.458  52.805  33.176  1.00  0.00           H  
ATOM   1622 HH12 ARG   104      32.443  53.396  31.863  1.00  0.00           H  
ATOM   1623 HH21 ARG   104      33.029  56.590  32.295  1.00  0.00           H  
ATOM   1624 HH22 ARG   104      32.074  55.338  31.578  1.00  0.00           H  
ATOM   1625  N   GLY   105      34.332  50.102  38.542  1.00  0.00           N  
ATOM   1626  CA  GLY   105      34.492  48.676  38.963  1.00  0.00           C  
ATOM   1627  C   GLY   105      33.382  47.703  38.459  1.00  0.00           C  
ATOM   1628  O   GLY   105      32.543  48.090  37.619  1.00  0.00           O  
ATOM   1629  H   GLY   105      33.406  50.496  38.452  1.00  0.00           H  
ATOM   1630  HA2 GLY   105      35.407  48.260  38.540  1.00  0.00           H  
ATOM   1631  HA3 GLY   105      34.614  48.660  40.046  1.00  0.00           H  
ATOM   1632  N   MET   106      33.281  46.475  39.045  1.00  0.00           N  
ATOM   1633  CA  MET   106      32.060  45.615  39.086  1.00  0.00           C  
ATOM   1634  C   MET   106      31.933  44.886  40.371  1.00  0.00           C  
ATOM   1635  O   MET   106      32.975  44.436  40.886  1.00  0.00           O  
ATOM   1636  CB  MET   106      32.260  44.528  37.976  1.00  0.00           C  
ATOM   1637  CG  MET   106      31.253  43.349  37.889  1.00  0.00           C  
ATOM   1638  SD  MET   106      31.230  42.383  36.454  1.00  0.00           S  
ATOM   1639  CE  MET   106      30.652  43.515  35.268  1.00  0.00           C  
ATOM   1640  H   MET   106      34.070  46.108  39.558  1.00  0.00           H  
ATOM   1641  HA  MET   106      31.111  46.110  38.876  1.00  0.00           H  
ATOM   1642  HB2 MET   106      32.366  44.964  36.982  1.00  0.00           H  
ATOM   1643  HB3 MET   106      33.214  44.027  38.140  1.00  0.00           H  
ATOM   1644  HG2 MET   106      31.420  42.677  38.731  1.00  0.00           H  
ATOM   1645  HG3 MET   106      30.200  43.618  37.966  1.00  0.00           H  
ATOM   1646  HE1 MET   106      30.279  44.484  35.599  1.00  0.00           H  
ATOM   1647  HE2 MET   106      31.432  43.736  34.539  1.00  0.00           H  
ATOM   1648  HE3 MET   106      29.859  43.045  34.686  1.00  0.00           H  
ATOM   1649  N   VAL   107      30.730  44.824  40.937  1.00  0.00           N  
ATOM   1650  CA  VAL   107      30.578  43.927  42.078  1.00  0.00           C  
ATOM   1651  C   VAL   107      30.398  42.453  41.671  1.00  0.00           C  
ATOM   1652  O   VAL   107      29.627  42.152  40.793  1.00  0.00           O  
ATOM   1653  CB  VAL   107      29.487  44.377  43.042  1.00  0.00           C  
ATOM   1654  CG1 VAL   107      29.266  43.512  44.309  1.00  0.00           C  
ATOM   1655  CG2 VAL   107      29.630  45.820  43.445  1.00  0.00           C  
ATOM   1656  H   VAL   107      29.933  45.174  40.425  1.00  0.00           H  
ATOM   1657  HA  VAL   107      31.497  44.080  42.644  1.00  0.00           H  
ATOM   1658  HB  VAL   107      28.537  44.284  42.516  1.00  0.00           H  
ATOM   1659 HG11 VAL   107      30.138  43.455  44.961  1.00  0.00           H  
ATOM   1660 HG12 VAL   107      28.432  43.929  44.873  1.00  0.00           H  
ATOM   1661 HG13 VAL   107      28.827  42.568  43.985  1.00  0.00           H  
ATOM   1662 HG21 VAL   107      30.587  45.977  43.942  1.00  0.00           H  
ATOM   1663 HG22 VAL   107      29.540  46.444  42.555  1.00  0.00           H  
ATOM   1664 HG23 VAL   107      28.751  46.046  44.049  1.00  0.00           H  
ATOM   1665  N   LEU   108      31.206  41.552  42.229  1.00  0.00           N  
ATOM   1666  CA  LEU   108      31.341  40.244  41.591  1.00  0.00           C  
ATOM   1667  C   LEU   108      30.410  39.209  42.245  1.00  0.00           C  
ATOM   1668  O   LEU   108      29.904  38.292  41.560  1.00  0.00           O  
ATOM   1669  CB  LEU   108      32.868  39.808  41.659  1.00  0.00           C  
ATOM   1670  CG  LEU   108      33.885  40.891  41.212  1.00  0.00           C  
ATOM   1671  CD1 LEU   108      35.308  40.527  41.782  1.00  0.00           C  
ATOM   1672  CD2 LEU   108      34.016  41.068  39.684  1.00  0.00           C  
ATOM   1673  H   LEU   108      31.878  41.910  42.893  1.00  0.00           H  
ATOM   1674  HA  LEU   108      31.149  40.273  40.518  1.00  0.00           H  
ATOM   1675  HB2 LEU   108      33.110  39.516  42.681  1.00  0.00           H  
ATOM   1676  HB3 LEU   108      32.932  38.892  41.072  1.00  0.00           H  
ATOM   1677  HG  LEU   108      33.696  41.896  41.589  1.00  0.00           H  
ATOM   1678 HD11 LEU   108      35.935  41.384  41.537  1.00  0.00           H  
ATOM   1679 HD12 LEU   108      35.245  40.452  42.868  1.00  0.00           H  
ATOM   1680 HD13 LEU   108      35.663  39.628  41.280  1.00  0.00           H  
ATOM   1681 HD21 LEU   108      33.052  40.886  39.209  1.00  0.00           H  
ATOM   1682 HD22 LEU   108      34.250  42.111  39.470  1.00  0.00           H  
ATOM   1683 HD23 LEU   108      34.798  40.450  39.242  1.00  0.00           H  
ATOM   1684  N   ALA   109      30.226  39.327  43.549  1.00  0.00           N  
ATOM   1685  CA  ALA   109      29.600  38.274  44.438  1.00  0.00           C  
ATOM   1686  C   ALA   109      29.454  38.842  45.836  1.00  0.00           C  
ATOM   1687  O   ALA   109      30.153  39.809  46.219  1.00  0.00           O  
ATOM   1688  CB  ALA   109      30.513  37.045  44.507  1.00  0.00           C  
ATOM   1689  H   ALA   109      30.570  40.186  43.953  1.00  0.00           H  
ATOM   1690  HA  ALA   109      28.615  37.991  44.068  1.00  0.00           H  
ATOM   1691  HB1 ALA   109      30.285  36.253  45.221  1.00  0.00           H  
ATOM   1692  HB2 ALA   109      30.505  36.604  43.510  1.00  0.00           H  
ATOM   1693  HB3 ALA   109      31.561  37.311  44.642  1.00  0.00           H  
ATOM   1694  N   ARG   110      28.480  38.357  46.579  1.00  0.00           N  
ATOM   1695  CA  ARG   110      28.471  38.447  48.026  1.00  0.00           C  
ATOM   1696  C   ARG   110      29.443  37.399  48.669  1.00  0.00           C  
ATOM   1697  O   ARG   110      29.592  36.318  48.112  1.00  0.00           O  
ATOM   1698  CB  ARG   110      27.054  38.111  48.418  1.00  0.00           C  
ATOM   1699  CG  ARG   110      26.804  38.522  49.890  1.00  0.00           C  
ATOM   1700  CD  ARG   110      25.269  38.864  50.100  1.00  0.00           C  
ATOM   1701  NE  ARG   110      24.485  37.666  49.884  1.00  0.00           N  
ATOM   1702  CZ  ARG   110      23.354  37.639  49.273  1.00  0.00           C  
ATOM   1703  NH1 ARG   110      22.690  38.690  48.870  1.00  0.00           N  
ATOM   1704  NH2 ARG   110      22.870  36.459  49.147  1.00  0.00           N1+
ATOM   1705  H   ARG   110      27.850  37.684  46.167  1.00  0.00           H  
ATOM   1706  HA  ARG   110      28.553  39.503  48.283  1.00  0.00           H  
ATOM   1707  HB2 ARG   110      26.363  38.608  47.737  1.00  0.00           H  
ATOM   1708  HB3 ARG   110      26.828  37.045  48.421  1.00  0.00           H  
ATOM   1709  HG2 ARG   110      27.048  37.680  50.538  1.00  0.00           H  
ATOM   1710  HG3 ARG   110      27.482  39.343  50.127  1.00  0.00           H  
ATOM   1711  HD2 ARG   110      25.163  39.112  51.156  1.00  0.00           H  
ATOM   1712  HD3 ARG   110      24.973  39.746  49.532  1.00  0.00           H  
ATOM   1713  HE  ARG   110      24.876  36.764  50.118  1.00  0.00           H  
ATOM   1714 HH11 ARG   110      22.762  39.581  49.341  1.00  0.00           H  
ATOM   1715 HH12 ARG   110      21.963  38.657  48.169  1.00  0.00           H  
ATOM   1716 HH21 ARG   110      23.500  35.692  49.332  1.00  0.00           H  
ATOM   1717 HH22 ARG   110      21.997  36.295  48.667  1.00  0.00           H  
ATOM   1718  N   ALA   111      29.949  37.683  49.865  1.00  0.00           N  
ATOM   1719  CA  ALA   111      30.854  36.801  50.502  1.00  0.00           C  
ATOM   1720  C   ALA   111      30.260  35.485  51.120  1.00  0.00           C  
ATOM   1721  O   ALA   111      29.285  35.602  51.795  1.00  0.00           O  
ATOM   1722  CB  ALA   111      31.755  37.562  51.472  1.00  0.00           C  
ATOM   1723  H   ALA   111      29.649  38.498  50.381  1.00  0.00           H  
ATOM   1724  HA  ALA   111      31.592  36.511  49.753  1.00  0.00           H  
ATOM   1725  HB1 ALA   111      32.276  38.338  50.912  1.00  0.00           H  
ATOM   1726  HB2 ALA   111      31.087  38.054  52.179  1.00  0.00           H  
ATOM   1727  HB3 ALA   111      32.421  36.858  51.970  1.00  0.00           H  
ATOM   1728  N   PRO   112      30.705  34.317  50.851  1.00  0.00           N  
ATOM   1729  CA  PRO   112      30.219  33.052  51.452  1.00  0.00           C  
ATOM   1730  C   PRO   112      30.572  33.025  52.967  1.00  0.00           C  
ATOM   1731  O   PRO   112      31.684  33.314  53.414  1.00  0.00           O  
ATOM   1732  CD  PRO   112      31.824  34.105  49.934  1.00  0.00           C  
ATOM   1733  CG  PRO   112      32.166  32.643  50.072  1.00  0.00           C  
ATOM   1734  CB  PRO   112      30.884  32.000  50.637  1.00  0.00           C  
ATOM   1735  HD2 PRO   112      32.683  34.769  50.032  1.00  0.00           H  
ATOM   1736  HD3 PRO   112      31.527  34.124  48.886  1.00  0.00           H  
ATOM   1737  HG2 PRO   112      32.935  32.592  50.842  1.00  0.00           H  
ATOM   1738  HG3 PRO   112      32.338  32.151  49.115  1.00  0.00           H  
ATOM   1739  HB2 PRO   112      31.038  31.111  51.248  1.00  0.00           H  
ATOM   1740  HB3 PRO   112      30.258  31.770  49.775  1.00  0.00           H  
ATOM   1741  HA  PRO   112      29.144  32.925  51.323  1.00  0.00           H  
ATOM   1742  N   VAL   113      29.484  32.751  53.654  1.00  0.00           N  
ATOM   1743  CA  VAL   113      29.274  32.868  55.160  1.00  0.00           C  
ATOM   1744  C   VAL   113      29.133  34.277  55.687  1.00  0.00           C  
ATOM   1745  O   VAL   113      28.128  34.641  56.391  1.00  0.00           O  
ATOM   1746  CB  VAL   113      30.344  32.052  56.066  1.00  0.00           C  
ATOM   1747  CG1 VAL   113      30.030  32.314  57.540  1.00  0.00           C  
ATOM   1748  CG2 VAL   113      30.242  30.596  55.800  1.00  0.00           C  
ATOM   1749  H   VAL   113      28.678  32.802  53.049  1.00  0.00           H  
ATOM   1750  HA  VAL   113      28.263  32.464  55.205  1.00  0.00           H  
ATOM   1751  HB  VAL   113      31.227  32.646  55.829  1.00  0.00           H  
ATOM   1752 HG11 VAL   113      30.274  33.345  57.798  1.00  0.00           H  
ATOM   1753 HG12 VAL   113      28.989  32.080  57.766  1.00  0.00           H  
ATOM   1754 HG13 VAL   113      30.717  31.707  58.130  1.00  0.00           H  
ATOM   1755 HG21 VAL   113      29.355  30.145  56.243  1.00  0.00           H  
ATOM   1756 HG22 VAL   113      30.156  30.317  54.750  1.00  0.00           H  
ATOM   1757 HG23 VAL   113      31.140  30.062  56.112  1.00  0.00           H  
ATOM   1758  N   MET   114      30.101  35.117  55.253  1.00  0.00           N  
ATOM   1759  CA  MET   114      30.236  36.467  55.896  1.00  0.00           C  
ATOM   1760  C   MET   114      29.447  37.530  54.993  1.00  0.00           C  
ATOM   1761  O   MET   114      30.015  38.585  54.532  1.00  0.00           O  
ATOM   1762  CB  MET   114      31.731  36.805  56.064  1.00  0.00           C  
ATOM   1763  CG  MET   114      32.576  36.922  54.737  1.00  0.00           C  
ATOM   1764  SD  MET   114      34.328  37.172  54.968  1.00  0.00           S  
ATOM   1765  CE  MET   114      34.475  38.985  54.964  1.00  0.00           C  
ATOM   1766  H   MET   114      30.741  34.765  54.556  1.00  0.00           H  
ATOM   1767  HA  MET   114      29.784  36.427  56.887  1.00  0.00           H  
ATOM   1768  HB2 MET   114      31.750  37.724  56.650  1.00  0.00           H  
ATOM   1769  HB3 MET   114      32.236  36.061  56.681  1.00  0.00           H  
ATOM   1770  HG2 MET   114      32.492  36.011  54.144  1.00  0.00           H  
ATOM   1771  HG3 MET   114      32.258  37.720  54.066  1.00  0.00           H  
ATOM   1772  HE1 MET   114      33.935  39.412  55.809  1.00  0.00           H  
ATOM   1773  HE2 MET   114      35.522  39.290  54.965  1.00  0.00           H  
ATOM   1774  HE3 MET   114      34.164  39.327  53.977  1.00  0.00           H  
ATOM   1775  N   ASN   115      28.145  37.234  54.780  1.00  0.00           N  
ATOM   1776  CA  ASN   115      27.301  37.900  53.733  1.00  0.00           C  
ATOM   1777  C   ASN   115      27.289  39.385  53.726  1.00  0.00           C  
ATOM   1778  O   ASN   115      26.859  39.935  52.695  1.00  0.00           O  
ATOM   1779  CB  ASN   115      25.897  37.235  53.936  1.00  0.00           C  
ATOM   1780  CG  ASN   115      25.808  35.804  53.521  1.00  0.00           C  
ATOM   1781  OD1 ASN   115      24.796  35.201  53.811  1.00  0.00           O  
ATOM   1782  ND2 ASN   115      26.675  35.194  52.778  1.00  0.00           N  
ATOM   1783  H   ASN   115      27.960  36.365  55.260  1.00  0.00           H  
ATOM   1784  HA  ASN   115      27.687  37.638  52.748  1.00  0.00           H  
ATOM   1785  HB2 ASN   115      25.756  37.235  55.016  1.00  0.00           H  
ATOM   1786  HB3 ASN   115      25.150  37.927  53.547  1.00  0.00           H  
ATOM   1787 HD21 ASN   115      27.511  35.585  52.366  1.00  0.00           H  
ATOM   1788 HD22 ASN   115      26.456  34.220  52.623  1.00  0.00           H  
ATOM   1789  N   THR   116      27.674  40.101  54.767  1.00  0.00           N  
ATOM   1790  CA  THR   116      27.646  41.619  54.658  1.00  0.00           C  
ATOM   1791  C   THR   116      28.699  42.192  53.752  1.00  0.00           C  
ATOM   1792  O   THR   116      28.699  43.357  53.423  1.00  0.00           O  
ATOM   1793  CB  THR   116      27.549  42.317  56.025  1.00  0.00           C  
ATOM   1794  CG2 THR   116      26.199  41.997  56.680  1.00  0.00           C  
ATOM   1795  OG1 THR   116      28.689  41.921  56.894  1.00  0.00           O  
ATOM   1796  H   THR   116      28.121  39.616  55.532  1.00  0.00           H  
ATOM   1797  HA  THR   116      26.729  41.878  54.129  1.00  0.00           H  
ATOM   1798  HB  THR   116      27.631  43.402  55.959  1.00  0.00           H  
ATOM   1799 HG21 THR   116      26.100  40.943  56.941  1.00  0.00           H  
ATOM   1800 HG22 THR   116      26.091  42.683  57.520  1.00  0.00           H  
ATOM   1801 HG23 THR   116      25.391  42.291  56.010  1.00  0.00           H  
ATOM   1802  HG1 THR   116      29.316  42.643  56.812  1.00  0.00           H  
ATOM   1803  N   TRP   117      29.672  41.311  53.378  1.00  0.00           N  
ATOM   1804  CA  TRP   117      30.820  41.725  52.554  1.00  0.00           C  
ATOM   1805  C   TRP   117      30.658  41.293  51.127  1.00  0.00           C  
ATOM   1806  O   TRP   117      30.020  40.257  50.853  1.00  0.00           O  
ATOM   1807  CB  TRP   117      32.057  41.127  53.156  1.00  0.00           C  
ATOM   1808  CG  TRP   117      32.270  41.500  54.626  1.00  0.00           C  
ATOM   1809  CD1 TRP   117      31.637  40.988  55.721  1.00  0.00           C  
ATOM   1810  NE1 TRP   117      32.153  41.579  56.897  1.00  0.00           N  
ATOM   1811  CE2 TRP   117      33.001  42.622  56.613  1.00  0.00           C  
ATOM   1812  CZ2 TRP   117      33.673  43.604  57.353  1.00  0.00           C  
ATOM   1813  CH2 TRP   117      34.465  44.520  56.676  1.00  0.00           C  
ATOM   1814  CZ3 TRP   117      34.606  44.458  55.291  1.00  0.00           C  
ATOM   1815  CE3 TRP   117      33.957  43.520  54.536  1.00  0.00           C  
ATOM   1816  CD2 TRP   117      33.130  42.562  55.165  1.00  0.00           C  
ATOM   1817  H   TRP   117      29.738  40.342  53.655  1.00  0.00           H  
ATOM   1818  HA  TRP   117      30.886  42.812  52.530  1.00  0.00           H  
ATOM   1819  HB2 TRP   117      32.024  40.039  53.097  1.00  0.00           H  
ATOM   1820  HB3 TRP   117      32.947  41.337  52.564  1.00  0.00           H  
ATOM   1821  HD1 TRP   117      30.818  40.287  55.669  1.00  0.00           H  
ATOM   1822  HE1 TRP   117      31.661  41.457  57.770  1.00  0.00           H  
ATOM   1823  HZ2 TRP   117      33.577  43.495  58.423  1.00  0.00           H  
ATOM   1824  HH2 TRP   117      34.996  45.253  57.266  1.00  0.00           H  
ATOM   1825  HZ3 TRP   117      35.200  45.193  54.768  1.00  0.00           H  
ATOM   1826  HE3 TRP   117      33.952  43.479  53.457  1.00  0.00           H  
ATOM   1827  N   PHE   118      31.152  42.070  50.214  1.00  0.00           N  
ATOM   1828  CA  PHE   118      31.116  41.870  48.739  1.00  0.00           C  
ATOM   1829  C   PHE   118      32.447  42.226  48.065  1.00  0.00           C  
ATOM   1830  O   PHE   118      33.056  43.233  48.390  1.00  0.00           O  
ATOM   1831  CB  PHE   118      30.080  42.803  48.169  1.00  0.00           C  
ATOM   1832  CG  PHE   118      28.619  42.726  48.642  1.00  0.00           C  
ATOM   1833  CD1 PHE   118      28.309  43.287  49.855  1.00  0.00           C  
ATOM   1834  CE1 PHE   118      27.014  43.160  50.365  1.00  0.00           C  
ATOM   1835  CZ  PHE   118      25.938  42.686  49.572  1.00  0.00           C  
ATOM   1836  CE2 PHE   118      26.197  42.328  48.196  1.00  0.00           C  
ATOM   1837  CD2 PHE   118      27.566  42.338  47.816  1.00  0.00           C  
ATOM   1838  H   PHE   118      31.666  42.898  50.480  1.00  0.00           H  
ATOM   1839  HA  PHE   118      30.840  40.875  48.388  1.00  0.00           H  
ATOM   1840  HB2 PHE   118      30.414  43.833  48.290  1.00  0.00           H  
ATOM   1841  HB3 PHE   118      30.000  42.534  47.115  1.00  0.00           H  
ATOM   1842  HD1 PHE   118      28.977  43.500  50.677  1.00  0.00           H  
ATOM   1843  HE1 PHE   118      26.729  43.577  51.320  1.00  0.00           H  
ATOM   1844  HZ  PHE   118      24.927  42.626  49.946  1.00  0.00           H  
ATOM   1845  HE2 PHE   118      25.407  41.882  47.609  1.00  0.00           H  
ATOM   1846  HD2 PHE   118      27.848  42.130  46.794  1.00  0.00           H  
ATOM   1847  N   TYR   119      32.778  41.487  47.046  1.00  0.00           N  
ATOM   1848  CA  TYR   119      34.061  41.651  46.336  1.00  0.00           C  
ATOM   1849  C   TYR   119      33.937  42.624  45.153  1.00  0.00           C  
ATOM   1850  O   TYR   119      32.911  42.670  44.470  1.00  0.00           O  
ATOM   1851  CB  TYR   119      34.576  40.343  45.821  1.00  0.00           C  
ATOM   1852  CG  TYR   119      34.617  39.106  46.716  1.00  0.00           C  
ATOM   1853  CD1 TYR   119      33.516  38.229  46.769  1.00  0.00           C  
ATOM   1854  CE1 TYR   119      33.640  36.946  47.325  1.00  0.00           C  
ATOM   1855  CZ  TYR   119      34.825  36.551  48.041  1.00  0.00           C  
ATOM   1856  OH  TYR   119      35.023  35.295  48.623  1.00  0.00           O  
ATOM   1857  CE2 TYR   119      35.923  37.388  47.835  1.00  0.00           C  
ATOM   1858  CD2 TYR   119      35.848  38.673  47.202  1.00  0.00           C  
ATOM   1859  H   TYR   119      32.193  40.694  46.825  1.00  0.00           H  
ATOM   1860  HA  TYR   119      34.768  42.154  46.995  1.00  0.00           H  
ATOM   1861  HB2 TYR   119      33.835  40.042  45.081  1.00  0.00           H  
ATOM   1862  HB3 TYR   119      35.526  40.408  45.291  1.00  0.00           H  
ATOM   1863  HD1 TYR   119      32.601  38.467  46.245  1.00  0.00           H  
ATOM   1864  HE1 TYR   119      32.823  36.245  47.242  1.00  0.00           H  
ATOM   1865  HH  TYR   119      34.593  34.610  48.106  1.00  0.00           H  
ATOM   1866  HE2 TYR   119      36.919  37.032  48.056  1.00  0.00           H  
ATOM   1867  HD2 TYR   119      36.768  39.192  46.975  1.00  0.00           H  
ATOM   1868  N   ILE   120      35.042  43.294  44.904  1.00  0.00           N  
ATOM   1869  CA  ILE   120      35.069  44.254  43.756  1.00  0.00           C  
ATOM   1870  C   ILE   120      36.453  44.204  43.072  1.00  0.00           C  
ATOM   1871  O   ILE   120      37.448  43.747  43.689  1.00  0.00           O  
ATOM   1872  CB  ILE   120      34.606  45.705  44.230  1.00  0.00           C  
ATOM   1873  CG2 ILE   120      35.486  46.304  45.348  1.00  0.00           C  
ATOM   1874  CG1 ILE   120      34.365  46.807  43.129  1.00  0.00           C  
ATOM   1875  CD1 ILE   120      33.424  47.999  43.434  1.00  0.00           C  
ATOM   1876  H   ILE   120      35.781  43.131  45.573  1.00  0.00           H  
ATOM   1877  HA  ILE   120      34.451  43.889  42.936  1.00  0.00           H  
ATOM   1878  HB  ILE   120      33.691  45.521  44.793  1.00  0.00           H  
ATOM   1879 HG21 ILE   120      35.499  45.602  46.182  1.00  0.00           H  
ATOM   1880 HG22 ILE   120      36.496  46.519  44.998  1.00  0.00           H  
ATOM   1881 HG23 ILE   120      35.059  47.267  45.626  1.00  0.00           H  
ATOM   1882 HG12 ILE   120      35.350  47.208  42.891  1.00  0.00           H  
ATOM   1883 HG13 ILE   120      33.991  46.338  42.219  1.00  0.00           H  
ATOM   1884 HD11 ILE   120      32.459  47.717  43.853  1.00  0.00           H  
ATOM   1885 HD12 ILE   120      33.940  48.582  44.197  1.00  0.00           H  
ATOM   1886 HD13 ILE   120      33.204  48.588  42.543  1.00  0.00           H  
ATOM   1887  N   THR   121      36.546  44.733  41.832  1.00  0.00           N  
ATOM   1888  CA  THR   121      37.815  45.021  41.094  1.00  0.00           C  
ATOM   1889  C   THR   121      37.561  46.167  40.151  1.00  0.00           C  
ATOM   1890  O   THR   121      36.379  46.445  39.899  1.00  0.00           O  
ATOM   1891  CB  THR   121      38.401  43.735  40.537  1.00  0.00           C  
ATOM   1892  CG2 THR   121      37.473  43.230  39.411  1.00  0.00           C  
ATOM   1893  OG1 THR   121      39.621  44.077  39.988  1.00  0.00           O  
ATOM   1894  H   THR   121      35.651  45.000  41.448  1.00  0.00           H  
ATOM   1895  HA  THR   121      38.525  45.485  41.779  1.00  0.00           H  
ATOM   1896  HB  THR   121      38.496  42.994  41.332  1.00  0.00           H  
ATOM   1897 HG21 THR   121      36.591  42.704  39.776  1.00  0.00           H  
ATOM   1898 HG22 THR   121      37.123  44.020  38.746  1.00  0.00           H  
ATOM   1899 HG23 THR   121      38.005  42.582  38.715  1.00  0.00           H  
ATOM   1900  HG1 THR   121      40.188  44.280  40.736  1.00  0.00           H  
ATOM   1901  N   TYR   122      38.547  46.881  39.652  1.00  0.00           N  
ATOM   1902  CA  TYR   122      38.588  48.216  39.038  1.00  0.00           C  
ATOM   1903  C   TYR   122      39.385  48.272  37.763  1.00  0.00           C  
ATOM   1904  O   TYR   122      40.348  47.551  37.562  1.00  0.00           O  
ATOM   1905  CB  TYR   122      39.135  49.218  40.071  1.00  0.00           C  
ATOM   1906  CG  TYR   122      38.404  49.238  41.435  1.00  0.00           C  
ATOM   1907  CD1 TYR   122      38.758  48.401  42.478  1.00  0.00           C  
ATOM   1908  CE1 TYR   122      38.170  48.500  43.808  1.00  0.00           C  
ATOM   1909  CZ  TYR   122      37.222  49.526  44.031  1.00  0.00           C  
ATOM   1910  OH  TYR   122      36.667  49.763  45.259  1.00  0.00           O  
ATOM   1911  CE2 TYR   122      36.759  50.304  42.925  1.00  0.00           C  
ATOM   1912  CD2 TYR   122      37.340  50.213  41.658  1.00  0.00           C  
ATOM   1913  H   TYR   122      39.456  46.518  39.903  1.00  0.00           H  
ATOM   1914  HA  TYR   122      37.547  48.508  38.900  1.00  0.00           H  
ATOM   1915  HB2 TYR   122      40.204  49.077  40.237  1.00  0.00           H  
ATOM   1916  HB3 TYR   122      39.015  50.200  39.616  1.00  0.00           H  
ATOM   1917  HD1 TYR   122      39.510  47.646  42.300  1.00  0.00           H  
ATOM   1918  HE1 TYR   122      38.584  47.959  44.646  1.00  0.00           H  
ATOM   1919  HH  TYR   122      35.786  50.126  45.143  1.00  0.00           H  
ATOM   1920  HE2 TYR   122      35.948  51.011  43.008  1.00  0.00           H  
ATOM   1921  HD2 TYR   122      37.018  50.859  40.854  1.00  0.00           H  
ATOM   1922  N   GLU   123      39.099  49.155  36.865  1.00  0.00           N  
ATOM   1923  CA  GLU   123      39.760  49.328  35.581  1.00  0.00           C  
ATOM   1924  C   GLU   123      41.168  49.871  35.758  1.00  0.00           C  
ATOM   1925  O   GLU   123      41.985  49.499  34.937  1.00  0.00           O  
ATOM   1926  CB  GLU   123      39.113  50.268  34.582  1.00  0.00           C  
ATOM   1927  CG  GLU   123      37.721  49.884  34.147  1.00  0.00           C  
ATOM   1928  CD  GLU   123      37.761  48.627  33.366  1.00  0.00           C  
ATOM   1929  OE1 GLU   123      38.497  48.567  32.392  1.00  0.00           O  
ATOM   1930  OE2 GLU   123      36.970  47.700  33.732  1.00  0.00           O1-
ATOM   1931  H   GLU   123      38.237  49.647  37.049  1.00  0.00           H  
ATOM   1932  HA  GLU   123      39.926  48.382  35.066  1.00  0.00           H  
ATOM   1933  HB2 GLU   123      39.053  51.245  35.061  1.00  0.00           H  
ATOM   1934  HB3 GLU   123      39.687  50.320  33.657  1.00  0.00           H  
ATOM   1935  HG2 GLU   123      37.108  49.785  35.043  1.00  0.00           H  
ATOM   1936  HG3 GLU   123      37.486  50.734  33.506  1.00  0.00           H  
ATOM   1937  N   LYS   124      41.468  50.683  36.797  1.00  0.00           N  
ATOM   1938  CA  LYS   124      42.839  51.080  37.191  1.00  0.00           C  
ATOM   1939  C   LYS   124      43.597  50.008  37.938  1.00  0.00           C  
ATOM   1940  O   LYS   124      44.761  50.233  38.260  1.00  0.00           O  
ATOM   1941  CB  LYS   124      42.621  52.344  38.141  1.00  0.00           C  
ATOM   1942  CG  LYS   124      42.132  51.830  39.562  1.00  0.00           C  
ATOM   1943  CD  LYS   124      41.873  53.087  40.455  1.00  0.00           C  
ATOM   1944  CE  LYS   124      41.494  52.706  41.835  1.00  0.00           C  
ATOM   1945  NZ  LYS   124      42.666  52.825  42.745  1.00  0.00           N1+
ATOM   1946  H   LYS   124      40.762  51.031  37.431  1.00  0.00           H  
ATOM   1947  HA  LYS   124      43.510  51.276  36.354  1.00  0.00           H  
ATOM   1948  HB2 LYS   124      43.558  52.857  38.360  1.00  0.00           H  
ATOM   1949  HB3 LYS   124      41.928  52.997  37.612  1.00  0.00           H  
ATOM   1950  HG2 LYS   124      41.106  51.466  39.513  1.00  0.00           H  
ATOM   1951  HG3 LYS   124      42.850  51.198  40.085  1.00  0.00           H  
ATOM   1952  HD2 LYS   124      42.787  53.682  40.458  1.00  0.00           H  
ATOM   1953  HD3 LYS   124      41.071  53.621  39.945  1.00  0.00           H  
ATOM   1954  HE2 LYS   124      40.799  53.464  42.195  1.00  0.00           H  
ATOM   1955  HE3 LYS   124      41.154  51.671  41.797  1.00  0.00           H  
ATOM   1956  HZ1 LYS   124      43.423  52.197  42.514  1.00  0.00           H  
ATOM   1957  HZ2 LYS   124      43.016  53.766  42.635  1.00  0.00           H  
ATOM   1958  HZ3 LYS   124      42.245  52.645  43.645  1.00  0.00           H  
ATOM   1959  N   ASP   125      43.027  48.898  38.300  1.00  0.00           N  
ATOM   1960  CA  ASP   125      43.571  47.891  39.305  1.00  0.00           C  
ATOM   1961  C   ASP   125      42.787  46.561  39.146  1.00  0.00           C  
ATOM   1962  O   ASP   125      41.678  46.400  39.797  1.00  0.00           O  
ATOM   1963  CB  ASP   125      43.454  48.465  40.697  1.00  0.00           C  
ATOM   1964  CG  ASP   125      44.249  47.642  41.752  1.00  0.00           C  
ATOM   1965  OD1 ASP   125      44.858  46.629  41.317  1.00  0.00           O  
ATOM   1966  OD2 ASP   125      44.538  48.117  42.853  1.00  0.00           O1-
ATOM   1967  H   ASP   125      42.189  48.609  37.814  1.00  0.00           H  
ATOM   1968  HA  ASP   125      44.621  47.695  39.085  1.00  0.00           H  
ATOM   1969  HB2 ASP   125      43.994  49.401  40.552  1.00  0.00           H  
ATOM   1970  HB3 ASP   125      42.459  48.745  41.042  1.00  0.00           H  
ATOM   1971  N   PRO   126      43.367  45.580  38.449  1.00  0.00           N  
ATOM   1972  CA  PRO   126      42.806  44.237  38.382  1.00  0.00           C  
ATOM   1973  C   PRO   126      42.933  43.489  39.680  1.00  0.00           C  
ATOM   1974  O   PRO   126      42.515  42.334  39.732  1.00  0.00           O  
ATOM   1975  CD  PRO   126      44.726  45.660  37.819  1.00  0.00           C  
ATOM   1976  CG  PRO   126      45.043  44.236  37.364  1.00  0.00           C  
ATOM   1977  CB  PRO   126      43.636  43.655  37.246  1.00  0.00           C  
ATOM   1978  HD2 PRO   126      45.452  45.891  38.599  1.00  0.00           H  
ATOM   1979  HD3 PRO   126      44.743  46.275  36.919  1.00  0.00           H  
ATOM   1980  HG2 PRO   126      45.591  43.740  38.166  1.00  0.00           H  
ATOM   1981  HG3 PRO   126      45.661  44.169  36.469  1.00  0.00           H  
ATOM   1982  HB2 PRO   126      43.614  42.567  37.300  1.00  0.00           H  
ATOM   1983  HB3 PRO   126      43.322  43.917  36.235  1.00  0.00           H  
ATOM   1984  HA  PRO   126      41.736  44.339  38.199  1.00  0.00           H  
ATOM   1985  N   VAL   127      43.464  43.995  40.821  1.00  0.00           N  
ATOM   1986  CA  VAL   127      43.361  43.317  42.141  1.00  0.00           C  
ATOM   1987  C   VAL   127      41.864  43.013  42.550  1.00  0.00           C  
ATOM   1988  O   VAL   127      40.976  43.855  42.354  1.00  0.00           O  
ATOM   1989  CB  VAL   127      44.143  44.073  43.283  1.00  0.00           C  
ATOM   1990  CG1 VAL   127      43.839  43.597  44.697  1.00  0.00           C  
ATOM   1991  CG2 VAL   127      45.599  43.874  42.997  1.00  0.00           C  
ATOM   1992  H   VAL   127      43.707  44.967  40.952  1.00  0.00           H  
ATOM   1993  HA  VAL   127      43.806  42.322  42.140  1.00  0.00           H  
ATOM   1994  HB  VAL   127      44.009  45.155  43.251  1.00  0.00           H  
ATOM   1995 HG11 VAL   127      42.873  43.911  45.092  1.00  0.00           H  
ATOM   1996 HG12 VAL   127      43.797  42.515  44.820  1.00  0.00           H  
ATOM   1997 HG13 VAL   127      44.443  44.112  45.444  1.00  0.00           H  
ATOM   1998 HG21 VAL   127      45.867  44.250  42.009  1.00  0.00           H  
ATOM   1999 HG22 VAL   127      46.190  44.381  43.759  1.00  0.00           H  
ATOM   2000 HG23 VAL   127      45.828  42.814  43.100  1.00  0.00           H  
ATOM   2001  N   LEU   128      41.611  41.844  43.211  1.00  0.00           N  
ATOM   2002  CA  LEU   128      40.449  41.537  44.084  1.00  0.00           C  
ATOM   2003  C   LEU   128      40.461  42.357  45.353  1.00  0.00           C  
ATOM   2004  O   LEU   128      41.235  42.133  46.252  1.00  0.00           O  
ATOM   2005  CB  LEU   128      40.551  40.035  44.394  1.00  0.00           C  
ATOM   2006  CG  LEU   128      39.282  39.375  44.953  1.00  0.00           C  
ATOM   2007  CD1 LEU   128      38.122  39.504  43.918  1.00  0.00           C  
ATOM   2008  CD2 LEU   128      39.562  37.928  45.206  1.00  0.00           C  
ATOM   2009  H   LEU   128      42.383  41.193  43.176  1.00  0.00           H  
ATOM   2010  HA  LEU   128      39.531  41.742  43.533  1.00  0.00           H  
ATOM   2011  HB2 LEU   128      40.822  39.459  43.509  1.00  0.00           H  
ATOM   2012  HB3 LEU   128      41.354  39.880  45.115  1.00  0.00           H  
ATOM   2013  HG  LEU   128      39.055  39.959  45.845  1.00  0.00           H  
ATOM   2014 HD11 LEU   128      37.186  39.001  44.162  1.00  0.00           H  
ATOM   2015 HD12 LEU   128      38.022  40.567  43.696  1.00  0.00           H  
ATOM   2016 HD13 LEU   128      38.518  38.993  43.040  1.00  0.00           H  
ATOM   2017 HD21 LEU   128      39.890  37.472  44.272  1.00  0.00           H  
ATOM   2018 HD22 LEU   128      40.359  37.810  45.940  1.00  0.00           H  
ATOM   2019 HD23 LEU   128      38.643  37.500  45.606  1.00  0.00           H  
ATOM   2020  N   TYR   129      39.501  43.283  45.514  1.00  0.00           N  
ATOM   2021  CA  TYR   129      39.160  44.027  46.709  1.00  0.00           C  
ATOM   2022  C   TYR   129      37.886  43.435  47.373  1.00  0.00           C  
ATOM   2023  O   TYR   129      37.109  42.655  46.820  1.00  0.00           O  
ATOM   2024  CB  TYR   129      39.031  45.463  46.374  1.00  0.00           C  
ATOM   2025  CG  TYR   129      40.312  46.211  46.099  1.00  0.00           C  
ATOM   2026  CD1 TYR   129      40.754  46.297  44.801  1.00  0.00           C  
ATOM   2027  CE1 TYR   129      42.016  46.815  44.548  1.00  0.00           C  
ATOM   2028  CZ  TYR   129      42.826  47.320  45.585  1.00  0.00           C  
ATOM   2029  OH  TYR   129      44.015  47.926  45.266  1.00  0.00           O  
ATOM   2030  CE2 TYR   129      42.369  47.184  46.905  1.00  0.00           C  
ATOM   2031  CD2 TYR   129      41.102  46.625  47.162  1.00  0.00           C  
ATOM   2032  H   TYR   129      38.787  43.419  44.812  1.00  0.00           H  
ATOM   2033  HA  TYR   129      39.963  43.863  47.429  1.00  0.00           H  
ATOM   2034  HB2 TYR   129      38.310  45.592  45.566  1.00  0.00           H  
ATOM   2035  HB3 TYR   129      38.662  45.939  47.283  1.00  0.00           H  
ATOM   2036  HD1 TYR   129      40.302  45.773  43.972  1.00  0.00           H  
ATOM   2037  HE1 TYR   129      42.480  46.831  43.573  1.00  0.00           H  
ATOM   2038  HH  TYR   129      44.124  47.993  44.315  1.00  0.00           H  
ATOM   2039  HE2 TYR   129      43.070  47.429  47.688  1.00  0.00           H  
ATOM   2040  HD2 TYR   129      40.676  46.468  48.142  1.00  0.00           H  
ATOM   2041  N   MET   130      37.534  43.946  48.490  1.00  0.00           N  
ATOM   2042  CA  MET   130      36.416  43.478  49.236  1.00  0.00           C  
ATOM   2043  C   MET   130      36.084  44.484  50.303  1.00  0.00           C  
ATOM   2044  O   MET   130      36.913  44.856  51.116  1.00  0.00           O  
ATOM   2045  CB  MET   130      36.616  42.026  49.788  1.00  0.00           C  
ATOM   2046  CG  MET   130      35.395  41.736  50.661  1.00  0.00           C  
ATOM   2047  SD  MET   130      34.539  40.133  50.629  1.00  0.00           S  
ATOM   2048  CE  MET   130      35.884  39.248  51.491  1.00  0.00           C  
ATOM   2049  H   MET   130      38.188  44.622  48.857  1.00  0.00           H  
ATOM   2050  HA  MET   130      35.568  43.473  48.551  1.00  0.00           H  
ATOM   2051  HB2 MET   130      36.723  41.257  49.024  1.00  0.00           H  
ATOM   2052  HB3 MET   130      37.535  41.973  50.371  1.00  0.00           H  
ATOM   2053  HG2 MET   130      35.591  42.001  51.700  1.00  0.00           H  
ATOM   2054  HG3 MET   130      34.580  42.418  50.422  1.00  0.00           H  
ATOM   2055  HE1 MET   130      36.771  39.271  50.857  1.00  0.00           H  
ATOM   2056  HE2 MET   130      36.075  39.643  52.488  1.00  0.00           H  
ATOM   2057  HE3 MET   130      35.643  38.188  51.579  1.00  0.00           H  
ATOM   2058  N   TYR   131      34.830  44.934  50.316  1.00  0.00           N  
ATOM   2059  CA  TYR   131      34.155  45.854  51.313  1.00  0.00           C  
ATOM   2060  C   TYR   131      32.680  45.392  51.605  1.00  0.00           C  
ATOM   2061  O   TYR   131      31.999  44.709  50.869  1.00  0.00           O  
ATOM   2062  CB  TYR   131      33.978  47.319  50.851  1.00  0.00           C  
ATOM   2063  CG  TYR   131      35.375  47.941  50.485  1.00  0.00           C  
ATOM   2064  CD1 TYR   131      35.913  47.827  49.195  1.00  0.00           C  
ATOM   2065  CE1 TYR   131      37.094  48.506  48.809  1.00  0.00           C  
ATOM   2066  CZ  TYR   131      37.700  49.305  49.697  1.00  0.00           C  
ATOM   2067  OH  TYR   131      38.915  49.843  49.376  1.00  0.00           O  
ATOM   2068  CE2 TYR   131      37.201  49.504  50.989  1.00  0.00           C  
ATOM   2069  CD2 TYR   131      35.980  48.818  51.366  1.00  0.00           C  
ATOM   2070  H   TYR   131      34.155  44.781  49.580  1.00  0.00           H  
ATOM   2071  HA  TYR   131      34.781  45.893  52.204  1.00  0.00           H  
ATOM   2072  HB2 TYR   131      33.356  47.350  49.956  1.00  0.00           H  
ATOM   2073  HB3 TYR   131      33.483  48.000  51.543  1.00  0.00           H  
ATOM   2074  HD1 TYR   131      35.303  47.176  48.587  1.00  0.00           H  
ATOM   2075  HE1 TYR   131      37.481  48.461  47.801  1.00  0.00           H  
ATOM   2076  HH  TYR   131      39.484  49.962  50.139  1.00  0.00           H  
ATOM   2077  HE2 TYR   131      37.697  50.246  51.598  1.00  0.00           H  
ATOM   2078  HD2 TYR   131      35.460  48.911  52.308  1.00  0.00           H  
ATOM   2079  N   GLN   132      32.081  46.004  52.562  1.00  0.00           N  
ATOM   2080  CA  GLN   132      30.680  46.152  52.717  1.00  0.00           C  
ATOM   2081  C   GLN   132      30.022  47.077  51.691  1.00  0.00           C  
ATOM   2082  O   GLN   132      29.916  48.241  52.009  1.00  0.00           O  
ATOM   2083  CB  GLN   132      30.199  46.307  54.192  1.00  0.00           C  
ATOM   2084  CG  GLN   132      30.728  45.236  55.175  1.00  0.00           C  
ATOM   2085  CD  GLN   132      30.119  45.247  56.502  1.00  0.00           C  
ATOM   2086  OE1 GLN   132      30.080  44.186  57.158  1.00  0.00           O  
ATOM   2087  NE2 GLN   132      29.362  46.271  56.901  1.00  0.00           N  
ATOM   2088  H   GLN   132      32.619  46.701  53.057  1.00  0.00           H  
ATOM   2089  HA  GLN   132      30.174  45.215  52.487  1.00  0.00           H  
ATOM   2090  HB2 GLN   132      30.463  47.329  54.466  1.00  0.00           H  
ATOM   2091  HB3 GLN   132      29.118  46.188  54.117  1.00  0.00           H  
ATOM   2092  HG2 GLN   132      30.631  44.258  54.704  1.00  0.00           H  
ATOM   2093  HG3 GLN   132      31.802  45.418  55.212  1.00  0.00           H  
ATOM   2094 HE21 GLN   132      29.330  47.067  56.281  1.00  0.00           H  
ATOM   2095 HE22 GLN   132      29.103  46.219  57.876  1.00  0.00           H  
ATOM   2096  N   LEU   133      29.783  46.689  50.411  1.00  0.00           N  
ATOM   2097  CA  LEU   133      29.561  47.632  49.252  1.00  0.00           C  
ATOM   2098  C   LEU   133      28.104  48.040  49.139  1.00  0.00           C  
ATOM   2099  O   LEU   133      27.778  49.089  48.551  1.00  0.00           O  
ATOM   2100  CB  LEU   133      30.041  47.012  47.913  1.00  0.00           C  
ATOM   2101  CG  LEU   133      31.639  46.755  47.855  1.00  0.00           C  
ATOM   2102  CD1 LEU   133      31.883  45.769  46.731  1.00  0.00           C  
ATOM   2103  CD2 LEU   133      32.412  48.041  47.537  1.00  0.00           C  
ATOM   2104  H   LEU   133      30.158  45.774  50.205  1.00  0.00           H  
ATOM   2105  HA  LEU   133      30.126  48.562  49.325  1.00  0.00           H  
ATOM   2106  HB2 LEU   133      29.395  46.211  47.553  1.00  0.00           H  
ATOM   2107  HB3 LEU   133      29.839  47.638  47.045  1.00  0.00           H  
ATOM   2108  HG  LEU   133      32.042  46.189  48.695  1.00  0.00           H  
ATOM   2109 HD11 LEU   133      31.056  45.068  46.622  1.00  0.00           H  
ATOM   2110 HD12 LEU   133      31.858  46.373  45.824  1.00  0.00           H  
ATOM   2111 HD13 LEU   133      32.831  45.240  46.828  1.00  0.00           H  
ATOM   2112 HD21 LEU   133      31.992  48.617  46.712  1.00  0.00           H  
ATOM   2113 HD22 LEU   133      32.375  48.683  48.417  1.00  0.00           H  
ATOM   2114 HD23 LEU   133      33.492  47.952  47.424  1.00  0.00           H  
ATOM   2115  N   LEU   134      27.201  47.284  49.704  1.00  0.00           N  
ATOM   2116  CA  LEU   134      25.765  47.566  49.719  1.00  0.00           C  
ATOM   2117  C   LEU   134      25.409  48.668  50.674  1.00  0.00           C  
ATOM   2118  O   LEU   134      24.662  49.590  50.319  1.00  0.00           O  
ATOM   2119  CB  LEU   134      25.029  46.229  49.972  1.00  0.00           C  
ATOM   2120  CG  LEU   134      23.519  46.306  50.258  1.00  0.00           C  
ATOM   2121  CD1 LEU   134      22.662  47.108  49.146  1.00  0.00           C  
ATOM   2122  CD2 LEU   134      23.027  44.908  50.257  1.00  0.00           C  
ATOM   2123  H   LEU   134      27.492  46.554  50.338  1.00  0.00           H  
ATOM   2124  HA  LEU   134      25.413  47.996  48.781  1.00  0.00           H  
ATOM   2125  HB2 LEU   134      25.036  45.711  49.013  1.00  0.00           H  
ATOM   2126  HB3 LEU   134      25.452  45.724  50.841  1.00  0.00           H  
ATOM   2127  HG  LEU   134      23.290  46.745  51.229  1.00  0.00           H  
ATOM   2128 HD11 LEU   134      23.013  48.139  49.102  1.00  0.00           H  
ATOM   2129 HD12 LEU   134      22.740  46.654  48.158  1.00  0.00           H  
ATOM   2130 HD13 LEU   134      21.621  47.079  49.469  1.00  0.00           H  
ATOM   2131 HD21 LEU   134      23.347  44.408  51.171  1.00  0.00           H  
ATOM   2132 HD22 LEU   134      21.938  44.872  50.235  1.00  0.00           H  
ATOM   2133 HD23 LEU   134      23.462  44.393  49.401  1.00  0.00           H  
ATOM   2134  N   ASP   135      26.038  48.677  51.884  1.00  0.00           N  
ATOM   2135  CA  ASP   135      26.058  49.867  52.761  1.00  0.00           C  
ATOM   2136  C   ASP   135      26.415  51.143  51.978  1.00  0.00           C  
ATOM   2137  O   ASP   135      25.741  52.203  52.191  1.00  0.00           O  
ATOM   2138  CB  ASP   135      27.212  49.683  53.831  1.00  0.00           C  
ATOM   2139  CG  ASP   135      27.168  48.427  54.758  1.00  0.00           C  
ATOM   2140  OD1 ASP   135      28.050  48.339  55.633  1.00  0.00           O  
ATOM   2141  OD2 ASP   135      26.328  47.494  54.540  1.00  0.00           O1-
ATOM   2142  H   ASP   135      26.713  47.958  52.100  1.00  0.00           H  
ATOM   2143  HA  ASP   135      25.188  49.990  53.406  1.00  0.00           H  
ATOM   2144  HB2 ASP   135      28.178  49.505  53.359  1.00  0.00           H  
ATOM   2145  HB3 ASP   135      27.183  50.502  54.552  1.00  0.00           H  
ATOM   2146  N   ASP   136      27.364  51.065  51.018  1.00  0.00           N  
ATOM   2147  CA  ASP   136      27.769  52.191  50.130  1.00  0.00           C  
ATOM   2148  C   ASP   136      26.701  52.510  49.011  1.00  0.00           C  
ATOM   2149  O   ASP   136      26.338  53.681  48.830  1.00  0.00           O  
ATOM   2150  CB  ASP   136      29.191  51.961  49.563  1.00  0.00           C  
ATOM   2151  CG  ASP   136      30.394  52.210  50.499  1.00  0.00           C  
ATOM   2152  OD1 ASP   136      30.403  53.112  51.352  1.00  0.00           O  
ATOM   2153  OD2 ASP   136      31.437  51.588  50.288  1.00  0.00           O1-
ATOM   2154  H   ASP   136      27.802  50.184  50.789  1.00  0.00           H  
ATOM   2155  HA  ASP   136      27.695  53.084  50.749  1.00  0.00           H  
ATOM   2156  HB2 ASP   136      29.353  50.972  49.134  1.00  0.00           H  
ATOM   2157  HB3 ASP   136      29.274  52.677  48.745  1.00  0.00           H  
ATOM   2158  N   TYR   137      25.997  51.507  48.518  1.00  0.00           N  
ATOM   2159  CA  TYR   137      25.063  51.723  47.397  1.00  0.00           C  
ATOM   2160  C   TYR   137      23.862  52.522  47.943  1.00  0.00           C  
ATOM   2161  O   TYR   137      23.453  53.485  47.322  1.00  0.00           O  
ATOM   2162  CB  TYR   137      24.768  50.372  46.847  1.00  0.00           C  
ATOM   2163  CG  TYR   137      23.950  50.323  45.558  1.00  0.00           C  
ATOM   2164  CD1 TYR   137      23.480  49.022  45.136  1.00  0.00           C  
ATOM   2165  CE1 TYR   137      22.723  48.904  43.937  1.00  0.00           C  
ATOM   2166  CZ  TYR   137      22.290  50.005  43.258  1.00  0.00           C  
ATOM   2167  OH  TYR   137      21.699  49.891  42.065  1.00  0.00           O  
ATOM   2168  CE2 TYR   137      22.812  51.254  43.642  1.00  0.00           C  
ATOM   2169  CD2 TYR   137      23.563  51.460  44.815  1.00  0.00           C  
ATOM   2170  H   TYR   137      26.311  50.567  48.716  1.00  0.00           H  
ATOM   2171  HA  TYR   137      25.460  52.372  46.616  1.00  0.00           H  
ATOM   2172  HB2 TYR   137      25.661  49.822  46.553  1.00  0.00           H  
ATOM   2173  HB3 TYR   137      24.299  49.771  47.625  1.00  0.00           H  
ATOM   2174  HD1 TYR   137      23.713  48.118  45.681  1.00  0.00           H  
ATOM   2175  HE1 TYR   137      22.379  47.938  43.599  1.00  0.00           H  
ATOM   2176  HH  TYR   137      21.235  50.729  42.122  1.00  0.00           H  
ATOM   2177  HE2 TYR   137      22.604  52.083  42.983  1.00  0.00           H  
ATOM   2178  HD2 TYR   137      23.973  52.434  45.034  1.00  0.00           H  
ATOM   2179  N   LYS   138      23.388  52.188  49.146  1.00  0.00           N  
ATOM   2180  CA  LYS   138      22.407  52.944  49.976  1.00  0.00           C  
ATOM   2181  C   LYS   138      22.892  54.300  50.492  1.00  0.00           C  
ATOM   2182  O   LYS   138      22.056  55.185  50.733  1.00  0.00           O  
ATOM   2183  CB  LYS   138      21.973  52.136  51.213  1.00  0.00           C  
ATOM   2184  CG  LYS   138      21.407  50.789  50.821  1.00  0.00           C  
ATOM   2185  CD  LYS   138      20.944  50.030  52.109  1.00  0.00           C  
ATOM   2186  CE  LYS   138      22.158  49.152  52.721  1.00  0.00           C  
ATOM   2187  NZ  LYS   138      21.604  48.284  53.758  1.00  0.00           N1+
ATOM   2188  H   LYS   138      23.836  51.377  49.547  1.00  0.00           H  
ATOM   2189  HA  LYS   138      21.420  53.127  49.551  1.00  0.00           H  
ATOM   2190  HB2 LYS   138      22.845  51.944  51.838  1.00  0.00           H  
ATOM   2191  HB3 LYS   138      21.196  52.668  51.763  1.00  0.00           H  
ATOM   2192  HG2 LYS   138      20.611  50.888  50.082  1.00  0.00           H  
ATOM   2193  HG3 LYS   138      22.245  50.219  50.420  1.00  0.00           H  
ATOM   2194  HD2 LYS   138      20.570  50.794  52.790  1.00  0.00           H  
ATOM   2195  HD3 LYS   138      20.196  49.307  51.782  1.00  0.00           H  
ATOM   2196  HE2 LYS   138      22.574  48.439  52.010  1.00  0.00           H  
ATOM   2197  HE3 LYS   138      22.951  49.757  53.161  1.00  0.00           H  
ATOM   2198  HZ1 LYS   138      21.129  48.791  54.490  1.00  0.00           H  
ATOM   2199  HZ2 LYS   138      20.890  47.733  53.302  1.00  0.00           H  
ATOM   2200  HZ3 LYS   138      22.264  47.590  54.080  1.00  0.00           H  
ATOM   2201  N   GLU   139      24.181  54.531  50.621  1.00  0.00           N  
ATOM   2202  CA  GLU   139      24.701  55.866  50.962  1.00  0.00           C  
ATOM   2203  C   GLU   139      24.723  56.792  49.767  1.00  0.00           C  
ATOM   2204  O   GLU   139      24.625  58.019  49.953  1.00  0.00           O  
ATOM   2205  CB  GLU   139      26.117  55.691  51.612  1.00  0.00           C  
ATOM   2206  CG  GLU   139      26.707  56.947  52.191  1.00  0.00           C  
ATOM   2207  CD  GLU   139      25.816  57.649  53.265  1.00  0.00           C  
ATOM   2208  OE1 GLU   139      25.869  58.884  53.196  1.00  0.00           O  
ATOM   2209  OE2 GLU   139      25.050  57.093  54.085  1.00  0.00           O1-
ATOM   2210  H   GLU   139      24.874  53.936  50.191  1.00  0.00           H  
ATOM   2211  HA  GLU   139      24.072  56.295  51.742  1.00  0.00           H  
ATOM   2212  HB2 GLU   139      25.994  54.980  52.430  1.00  0.00           H  
ATOM   2213  HB3 GLU   139      26.756  55.359  50.795  1.00  0.00           H  
ATOM   2214  HG2 GLU   139      27.641  56.683  52.686  1.00  0.00           H  
ATOM   2215  HG3 GLU   139      27.039  57.646  51.423  1.00  0.00           H  
ATOM   2216  N   GLY   140      24.832  56.294  48.536  1.00  0.00           N  
ATOM   2217  CA  GLY   140      25.062  57.097  47.325  1.00  0.00           C  
ATOM   2218  C   GLY   140      26.552  57.208  46.987  1.00  0.00           C  
ATOM   2219  O   GLY   140      27.026  58.055  46.188  1.00  0.00           O  
ATOM   2220  H   GLY   140      24.899  55.291  48.433  1.00  0.00           H  
ATOM   2221  HA2 GLY   140      24.358  56.681  46.606  1.00  0.00           H  
ATOM   2222  HA3 GLY   140      24.688  58.099  47.536  1.00  0.00           H  
ATOM   2223  N   ASP   141      27.360  56.366  47.645  1.00  0.00           N  
ATOM   2224  CA  ASP   141      28.842  56.258  47.371  1.00  0.00           C  
ATOM   2225  C   ASP   141      29.213  55.152  46.404  1.00  0.00           C  
ATOM   2226  O   ASP   141      30.366  54.988  46.027  1.00  0.00           O  
ATOM   2227  CB  ASP   141      29.584  56.088  48.711  1.00  0.00           C  
ATOM   2228  CG  ASP   141      29.984  57.368  49.498  1.00  0.00           C  
ATOM   2229  OD1 ASP   141      30.879  57.304  50.347  1.00  0.00           O  
ATOM   2230  OD2 ASP   141      29.342  58.421  49.336  1.00  0.00           O1-
ATOM   2231  H   ASP   141      26.972  55.662  48.258  1.00  0.00           H  
ATOM   2232  HA  ASP   141      29.247  57.154  46.902  1.00  0.00           H  
ATOM   2233  HB2 ASP   141      28.976  55.405  49.305  1.00  0.00           H  
ATOM   2234  HB3 ASP   141      30.536  55.588  48.531  1.00  0.00           H  
ATOM   2235  N   LEU   142      28.182  54.384  46.024  1.00  0.00           N  
ATOM   2236  CA  LEU   142      28.254  53.399  44.910  1.00  0.00           C  
ATOM   2237  C   LEU   142      26.973  53.577  44.094  1.00  0.00           C  
ATOM   2238  O   LEU   142      25.879  53.872  44.650  1.00  0.00           O  
ATOM   2239  CB  LEU   142      28.508  51.967  45.461  1.00  0.00           C  
ATOM   2240  CG  LEU   142      28.635  50.892  44.326  1.00  0.00           C  
ATOM   2241  CD1 LEU   142      29.921  50.160  44.622  1.00  0.00           C  
ATOM   2242  CD2 LEU   142      27.466  49.979  43.956  1.00  0.00           C  
ATOM   2243  H   LEU   142      27.303  54.702  46.408  1.00  0.00           H  
ATOM   2244  HA  LEU   142      29.181  53.629  44.385  1.00  0.00           H  
ATOM   2245  HB2 LEU   142      29.392  52.086  46.087  1.00  0.00           H  
ATOM   2246  HB3 LEU   142      27.753  51.652  46.183  1.00  0.00           H  
ATOM   2247  HG  LEU   142      28.773  51.398  43.370  1.00  0.00           H  
ATOM   2248 HD11 LEU   142      29.681  49.560  45.500  1.00  0.00           H  
ATOM   2249 HD12 LEU   142      30.153  49.524  43.768  1.00  0.00           H  
ATOM   2250 HD13 LEU   142      30.685  50.869  44.943  1.00  0.00           H  
ATOM   2251 HD21 LEU   142      27.453  48.989  44.412  1.00  0.00           H  
ATOM   2252 HD22 LEU   142      26.616  50.496  44.401  1.00  0.00           H  
ATOM   2253 HD23 LEU   142      27.298  49.982  42.878  1.00  0.00           H  
ATOM   2254  N   ARG   143      27.120  53.335  42.790  1.00  0.00           N  
ATOM   2255  CA  ARG   143      26.083  53.576  41.806  1.00  0.00           C  
ATOM   2256  C   ARG   143      26.179  52.612  40.594  1.00  0.00           C  
ATOM   2257  O   ARG   143      27.291  52.182  40.223  1.00  0.00           O  
ATOM   2258  CB  ARG   143      25.912  55.039  41.412  1.00  0.00           C  
ATOM   2259  CG  ARG   143      27.215  55.680  40.835  1.00  0.00           C  
ATOM   2260  CD  ARG   143      26.976  57.083  40.343  1.00  0.00           C  
ATOM   2261  NE  ARG   143      28.303  57.769  40.049  1.00  0.00           N  
ATOM   2262  CZ  ARG   143      28.583  59.041  40.437  1.00  0.00           C  
ATOM   2263  NH1 ARG   143      28.037  59.630  41.451  1.00  0.00           N  
ATOM   2264  NH2 ARG   143      29.624  59.555  39.826  1.00  0.00           N1+
ATOM   2265  H   ARG   143      27.890  52.952  42.261  1.00  0.00           H  
ATOM   2266  HA  ARG   143      25.180  53.239  42.315  1.00  0.00           H  
ATOM   2267  HB2 ARG   143      25.247  55.166  40.557  1.00  0.00           H  
ATOM   2268  HB3 ARG   143      25.549  55.582  42.285  1.00  0.00           H  
ATOM   2269  HG2 ARG   143      28.034  55.650  41.554  1.00  0.00           H  
ATOM   2270  HG3 ARG   143      27.540  55.092  39.976  1.00  0.00           H  
ATOM   2271  HD2 ARG   143      26.296  57.082  39.491  1.00  0.00           H  
ATOM   2272  HD3 ARG   143      26.555  57.572  41.221  1.00  0.00           H  
ATOM   2273  HE  ARG   143      28.855  57.364  39.306  1.00  0.00           H  
ATOM   2274 HH11 ARG   143      27.429  59.174  42.116  1.00  0.00           H  
ATOM   2275 HH12 ARG   143      28.342  60.580  41.605  1.00  0.00           H  
ATOM   2276 HH21 ARG   143      30.145  59.065  39.112  1.00  0.00           H  
ATOM   2277 HH22 ARG   143      29.853  60.537  39.884  1.00  0.00           H  
ATOM   2278  N   ILE   144      25.019  52.349  39.962  1.00  0.00           N  
ATOM   2279  CA  ILE   144      25.094  51.707  38.636  1.00  0.00           C  
ATOM   2280  C   ILE   144      25.803  52.667  37.684  1.00  0.00           C  
ATOM   2281  O   ILE   144      25.418  53.874  37.666  1.00  0.00           O  
ATOM   2282  CB  ILE   144      23.830  51.045  38.127  1.00  0.00           C  
ATOM   2283  CG2 ILE   144      24.149  50.286  36.770  1.00  0.00           C  
ATOM   2284  CG1 ILE   144      23.303  50.085  39.235  1.00  0.00           C  
ATOM   2285  CD1 ILE   144      24.108  48.774  39.483  1.00  0.00           C  
ATOM   2286  H   ILE   144      24.238  52.913  40.266  1.00  0.00           H  
ATOM   2287  HA  ILE   144      25.841  50.926  38.778  1.00  0.00           H  
ATOM   2288  HB  ILE   144      23.062  51.797  37.945  1.00  0.00           H  
ATOM   2289 HG21 ILE   144      24.204  50.957  35.913  1.00  0.00           H  
ATOM   2290 HG22 ILE   144      25.033  49.676  36.959  1.00  0.00           H  
ATOM   2291 HG23 ILE   144      23.273  49.661  36.596  1.00  0.00           H  
ATOM   2292 HG12 ILE   144      23.179  50.686  40.136  1.00  0.00           H  
ATOM   2293 HG13 ILE   144      22.315  49.657  39.060  1.00  0.00           H  
ATOM   2294 HD11 ILE   144      24.213  48.222  38.549  1.00  0.00           H  
ATOM   2295 HD12 ILE   144      25.087  49.160  39.767  1.00  0.00           H  
ATOM   2296 HD13 ILE   144      23.620  48.111  40.196  1.00  0.00           H  
ATOM   2297  N   MET   145      26.649  52.115  36.814  1.00  0.00           N  
ATOM   2298  CA  MET   145      27.392  52.818  35.816  1.00  0.00           C  
ATOM   2299  C   MET   145      26.351  53.663  34.933  1.00  0.00           C  
ATOM   2300  O   MET   145      25.332  53.065  34.535  1.00  0.00           O  
ATOM   2301  CB  MET   145      28.155  51.741  35.014  1.00  0.00           C  
ATOM   2302  CG  MET   145      29.034  52.322  33.918  1.00  0.00           C  
ATOM   2303  SD  MET   145      30.454  53.267  34.455  1.00  0.00           S  
ATOM   2304  CE  MET   145      31.328  51.863  35.129  1.00  0.00           C  
ATOM   2305  H   MET   145      26.821  51.127  36.932  1.00  0.00           H  
ATOM   2306  HA  MET   145      27.962  53.564  36.369  1.00  0.00           H  
ATOM   2307  HB2 MET   145      28.607  51.005  35.679  1.00  0.00           H  
ATOM   2308  HB3 MET   145      27.350  51.169  34.554  1.00  0.00           H  
ATOM   2309  HG2 MET   145      29.391  51.420  33.421  1.00  0.00           H  
ATOM   2310  HG3 MET   145      28.413  52.906  33.239  1.00  0.00           H  
ATOM   2311  HE1 MET   145      31.521  51.027  34.457  1.00  0.00           H  
ATOM   2312  HE2 MET   145      32.287  52.259  35.461  1.00  0.00           H  
ATOM   2313  HE3 MET   145      30.806  51.493  36.012  1.00  0.00           H  
ATOM   2314  N   PRO   146      26.749  54.930  34.611  1.00  0.00           N  
ATOM   2315  CA  PRO   146      25.942  55.674  33.582  1.00  0.00           C  
ATOM   2316  C   PRO   146      26.009  55.069  32.238  1.00  0.00           C  
ATOM   2317  O   PRO   146      24.966  55.052  31.577  1.00  0.00           O  
ATOM   2318  CD  PRO   146      27.941  55.697  35.048  1.00  0.00           C  
ATOM   2319  CG  PRO   146      28.137  56.808  34.062  1.00  0.00           C  
ATOM   2320  CB  PRO   146      26.692  57.020  33.632  1.00  0.00           C  
ATOM   2321  HD2 PRO   146      28.870  55.130  35.109  1.00  0.00           H  
ATOM   2322  HD3 PRO   146      27.743  56.162  36.014  1.00  0.00           H  
ATOM   2323  HG2 PRO   146      28.716  56.297  33.293  1.00  0.00           H  
ATOM   2324  HG3 PRO   146      28.704  57.622  34.514  1.00  0.00           H  
ATOM   2325  HB2 PRO   146      26.702  57.580  32.697  1.00  0.00           H  
ATOM   2326  HB3 PRO   146      26.150  57.569  34.402  1.00  0.00           H  
ATOM   2327  HA  PRO   146      24.886  55.714  33.851  1.00  0.00           H  
ATOM   2328  N   ASP   147      27.167  54.637  31.784  1.00  0.00           N  
ATOM   2329  CA  ASP   147      27.331  54.008  30.509  1.00  0.00           C  
ATOM   2330  C   ASP   147      26.464  52.751  30.156  1.00  0.00           C  
ATOM   2331  O   ASP   147      26.472  51.791  30.898  1.00  0.00           O  
ATOM   2332  CB  ASP   147      28.835  53.596  30.259  1.00  0.00           C  
ATOM   2333  CG  ASP   147      30.017  54.495  30.666  1.00  0.00           C  
ATOM   2334  OD1 ASP   147      31.167  53.982  30.555  1.00  0.00           O  
ATOM   2335  OD2 ASP   147      29.939  55.681  31.124  1.00  0.00           O1-
ATOM   2336  H   ASP   147      27.958  54.866  32.369  1.00  0.00           H  
ATOM   2337  HA  ASP   147      27.201  54.789  29.759  1.00  0.00           H  
ATOM   2338  HB2 ASP   147      29.011  52.576  30.601  1.00  0.00           H  
ATOM   2339  HB3 ASP   147      28.909  53.537  29.174  1.00  0.00           H  
ATOM   2340  N   SER   148      25.722  52.777  29.036  1.00  0.00           N  
ATOM   2341  CA  SER   148      25.594  53.805  27.999  1.00  0.00           C  
ATOM   2342  C   SER   148      24.399  53.444  27.097  1.00  0.00           C  
ATOM   2343  O   SER   148      23.983  52.277  27.022  1.00  0.00           O  
ATOM   2344  CB  SER   148      26.904  54.030  27.149  1.00  0.00           C  
ATOM   2345  OG  SER   148      27.198  52.865  26.338  1.00  0.00           O  
ATOM   2346  H   SER   148      25.403  51.844  28.815  1.00  0.00           H  
ATOM   2347  HA  SER   148      25.315  54.738  28.488  1.00  0.00           H  
ATOM   2348  HB2 SER   148      26.869  54.899  26.493  1.00  0.00           H  
ATOM   2349  HB3 SER   148      27.705  54.310  27.833  1.00  0.00           H  
ATOM   2350  HG  SER   148      27.681  52.298  26.943  1.00  0.00           H  
ATOM   2351  N   ASN   149      24.003  54.412  26.223  1.00  0.00           N  
ATOM   2352  CA  ASN   149      23.057  54.135  25.140  1.00  0.00           C  
ATOM   2353  C   ASN   149      23.662  53.176  24.076  1.00  0.00           C  
ATOM   2354  O   ASN   149      22.929  52.605  23.290  1.00  0.00           O  
ATOM   2355  CB  ASN   149      22.872  55.469  24.494  1.00  0.00           C  
ATOM   2356  CG  ASN   149      22.095  56.547  25.347  1.00  0.00           C  
ATOM   2357  OD1 ASN   149      21.570  56.251  26.381  1.00  0.00           O  
ATOM   2358  ND2 ASN   149      22.193  57.764  24.945  1.00  0.00           N  
ATOM   2359  H   ASN   149      24.273  55.369  26.405  1.00  0.00           H  
ATOM   2360  HA  ASN   149      22.117  53.789  25.571  1.00  0.00           H  
ATOM   2361  HB2 ASN   149      23.884  55.861  24.395  1.00  0.00           H  
ATOM   2362  HB3 ASN   149      22.280  55.430  23.580  1.00  0.00           H  
ATOM   2363 HD21 ASN   149      22.849  57.994  24.212  1.00  0.00           H  
ATOM   2364 HD22 ASN   149      21.714  58.394  25.572  1.00  0.00           H  
ATOM   2365  N   ASP   150      24.979  52.974  24.157  1.00  0.00           N  
ATOM   2366  CA  ASP   150      25.789  52.194  23.238  1.00  0.00           C  
ATOM   2367  C   ASP   150      26.233  50.848  23.813  1.00  0.00           C  
ATOM   2368  O   ASP   150      27.044  50.147  23.203  1.00  0.00           O  
ATOM   2369  CB  ASP   150      26.907  53.123  22.649  1.00  0.00           C  
ATOM   2370  CG  ASP   150      26.442  54.236  21.755  1.00  0.00           C  
ATOM   2371  OD1 ASP   150      26.948  55.365  21.786  1.00  0.00           O  
ATOM   2372  OD2 ASP   150      25.544  53.981  20.923  1.00  0.00           O1-
ATOM   2373  H   ASP   150      25.456  53.120  25.035  1.00  0.00           H  
ATOM   2374  HA  ASP   150      25.100  51.927  22.437  1.00  0.00           H  
ATOM   2375  HB2 ASP   150      27.346  53.596  23.526  1.00  0.00           H  
ATOM   2376  HB3 ASP   150      27.692  52.512  22.201  1.00  0.00           H  
ATOM   2377  N   SER   151      25.679  50.447  24.903  1.00  0.00           N  
ATOM   2378  CA  SER   151      25.843  49.215  25.530  1.00  0.00           C  
ATOM   2379  C   SER   151      25.108  48.081  24.861  1.00  0.00           C  
ATOM   2380  O   SER   151      25.874  47.068  24.765  1.00  0.00           O  
ATOM   2381  CB  SER   151      25.489  49.288  27.006  1.00  0.00           C  
ATOM   2382  OG  SER   151      25.861  48.094  27.723  1.00  0.00           O  
ATOM   2383  H   SER   151      25.157  51.169  25.377  1.00  0.00           H  
ATOM   2384  HA  SER   151      26.900  48.964  25.449  1.00  0.00           H  
ATOM   2385  HB2 SER   151      26.174  49.993  27.476  1.00  0.00           H  
ATOM   2386  HB3 SER   151      24.453  49.604  27.134  1.00  0.00           H  
ATOM   2387  HG  SER   151      25.134  47.470  27.790  1.00  0.00           H  
ATOM   2388  N   PRO   152      23.878  48.113  24.357  1.00  0.00           N  
ATOM   2389  CA  PRO   152      23.233  46.932  23.768  1.00  0.00           C  
ATOM   2390  C   PRO   152      23.990  46.237  22.584  1.00  0.00           C  
ATOM   2391  O   PRO   152      23.929  45.004  22.522  1.00  0.00           O  
ATOM   2392  CD  PRO   152      23.015  49.283  24.110  1.00  0.00           C  
ATOM   2393  CG  PRO   152      21.654  48.772  24.252  1.00  0.00           C  
ATOM   2394  CB  PRO   152      21.842  47.432  23.462  1.00  0.00           C  
ATOM   2395  HD2 PRO   152      23.203  49.767  23.151  1.00  0.00           H  
ATOM   2396  HD3 PRO   152      23.126  50.015  24.909  1.00  0.00           H  
ATOM   2397  HG2 PRO   152      20.888  49.405  23.804  1.00  0.00           H  
ATOM   2398  HG3 PRO   152      21.336  48.636  25.286  1.00  0.00           H  
ATOM   2399  HB2 PRO   152      21.844  47.580  22.382  1.00  0.00           H  
ATOM   2400  HB3 PRO   152      21.095  46.669  23.682  1.00  0.00           H  
ATOM   2401  HA  PRO   152      23.252  46.148  24.526  1.00  0.00           H  
ATOM   2402  N   PRO   153      24.725  46.924  21.629  1.00  0.00           N  
ATOM   2403  CA  PRO   153      25.558  46.195  20.631  1.00  0.00           C  
ATOM   2404  C   PRO   153      26.859  45.662  21.203  1.00  0.00           C  
ATOM   2405  O   PRO   153      27.249  44.581  20.699  1.00  0.00           O  
ATOM   2406  CD  PRO   153      24.733  48.326  21.289  1.00  0.00           C  
ATOM   2407  CG  PRO   153      25.686  48.501  20.144  1.00  0.00           C  
ATOM   2408  CB  PRO   153      25.830  47.163  19.475  1.00  0.00           C  
ATOM   2409  HD2 PRO   153      25.138  48.904  22.119  1.00  0.00           H  
ATOM   2410  HD3 PRO   153      23.721  48.604  20.994  1.00  0.00           H  
ATOM   2411  HG2 PRO   153      26.647  48.746  20.597  1.00  0.00           H  
ATOM   2412  HG3 PRO   153      25.438  49.255  19.397  1.00  0.00           H  
ATOM   2413  HB2 PRO   153      26.699  46.962  18.848  1.00  0.00           H  
ATOM   2414  HB3 PRO   153      25.004  47.025  18.777  1.00  0.00           H  
ATOM   2415  HA  PRO   153      25.106  45.267  20.282  1.00  0.00           H  
ATOM   2416  N   ALA   154      27.536  46.396  22.103  1.00  0.00           N  
ATOM   2417  CA  ALA   154      28.779  46.109  22.758  1.00  0.00           C  
ATOM   2418  C   ALA   154      28.667  44.961  23.767  1.00  0.00           C  
ATOM   2419  O   ALA   154      29.711  44.464  24.164  1.00  0.00           O  
ATOM   2420  CB  ALA   154      29.251  47.372  23.418  1.00  0.00           C  
ATOM   2421  H   ALA   154      27.098  47.278  22.328  1.00  0.00           H  
ATOM   2422  HA  ALA   154      29.477  45.714  22.020  1.00  0.00           H  
ATOM   2423  HB1 ALA   154      28.521  47.804  24.102  1.00  0.00           H  
ATOM   2424  HB2 ALA   154      30.280  47.303  23.772  1.00  0.00           H  
ATOM   2425  HB3 ALA   154      29.374  48.116  22.630  1.00  0.00           H  
ATOM   2426  N   GLU   155      27.429  44.567  24.252  1.00  0.00           N  
ATOM   2427  CA  GLU   155      27.354  43.312  25.000  1.00  0.00           C  
ATOM   2428  C   GLU   155      27.365  42.077  24.006  1.00  0.00           C  
ATOM   2429  O   GLU   155      26.820  42.066  22.899  1.00  0.00           O  
ATOM   2430  CB  GLU   155      26.041  43.330  25.819  1.00  0.00           C  
ATOM   2431  CG  GLU   155      25.548  42.007  26.527  1.00  0.00           C  
ATOM   2432  CD  GLU   155      26.663  41.286  27.317  1.00  0.00           C  
ATOM   2433  OE1 GLU   155      27.920  41.337  27.154  1.00  0.00           O  
ATOM   2434  OE2 GLU   155      26.306  40.632  28.313  1.00  0.00           O1-
ATOM   2435  H   GLU   155      26.573  45.073  24.073  1.00  0.00           H  
ATOM   2436  HA  GLU   155      28.144  43.293  25.751  1.00  0.00           H  
ATOM   2437  HB2 GLU   155      26.161  43.977  26.687  1.00  0.00           H  
ATOM   2438  HB3 GLU   155      25.268  43.725  25.158  1.00  0.00           H  
ATOM   2439  HG2 GLU   155      24.740  42.223  27.226  1.00  0.00           H  
ATOM   2440  HG3 GLU   155      25.168  41.334  25.757  1.00  0.00           H  
ATOM   2441  N   ARG   156      27.972  40.973  24.416  1.00  0.00           N  
ATOM   2442  CA  ARG   156      28.309  39.816  23.570  1.00  0.00           C  
ATOM   2443  C   ARG   156      27.082  38.971  23.162  1.00  0.00           C  
ATOM   2444  O   ARG   156      26.099  38.855  23.924  1.00  0.00           O  
ATOM   2445  CB  ARG   156      29.181  38.844  24.417  1.00  0.00           C  
ATOM   2446  CG  ARG   156      30.659  39.273  24.664  1.00  0.00           C  
ATOM   2447  CD  ARG   156      31.279  38.314  25.625  1.00  0.00           C  
ATOM   2448  NE  ARG   156      32.753  38.546  25.684  1.00  0.00           N  
ATOM   2449  CZ  ARG   156      33.445  38.715  26.782  1.00  0.00           C  
ATOM   2450  NH1 ARG   156      32.965  38.328  27.965  1.00  0.00           N  
ATOM   2451  NH2 ARG   156      34.657  39.143  26.816  1.00  0.00           N1+
ATOM   2452  H   ARG   156      28.146  40.935  25.410  1.00  0.00           H  
ATOM   2453  HA  ARG   156      28.894  40.311  22.794  1.00  0.00           H  
ATOM   2454  HB2 ARG   156      28.566  38.751  25.312  1.00  0.00           H  
ATOM   2455  HB3 ARG   156      29.079  37.852  23.977  1.00  0.00           H  
ATOM   2456  HG2 ARG   156      31.134  39.076  23.703  1.00  0.00           H  
ATOM   2457  HG3 ARG   156      30.745  40.325  24.934  1.00  0.00           H  
ATOM   2458  HD2 ARG   156      30.889  38.411  26.638  1.00  0.00           H  
ATOM   2459  HD3 ARG   156      31.173  37.275  25.313  1.00  0.00           H  
ATOM   2460  HE  ARG   156      33.219  38.853  24.842  1.00  0.00           H  
ATOM   2461 HH11 ARG   156      32.090  37.832  28.058  1.00  0.00           H  
ATOM   2462 HH12 ARG   156      33.590  38.512  28.736  1.00  0.00           H  
ATOM   2463 HH21 ARG   156      34.985  39.669  26.018  1.00  0.00           H  
ATOM   2464 HH22 ARG   156      35.038  38.946  27.730  1.00  0.00           H  
ATOM   2465  N   GLU   157      27.132  38.232  22.028  1.00  0.00           N  
ATOM   2466  CA  GLU   157      26.109  37.482  21.349  1.00  0.00           C  
ATOM   2467  C   GLU   157      25.840  36.128  21.964  1.00  0.00           C  
ATOM   2468  O   GLU   157      26.763  35.458  22.449  1.00  0.00           O  
ATOM   2469  CB  GLU   157      26.486  37.326  19.838  1.00  0.00           C  
ATOM   2470  CG  GLU   157      27.728  36.421  19.536  1.00  0.00           C  
ATOM   2471  CD  GLU   157      29.131  37.058  19.593  1.00  0.00           C  
ATOM   2472  OE1 GLU   157      29.450  37.880  20.502  1.00  0.00           O  
ATOM   2473  OE2 GLU   157      29.975  36.665  18.748  1.00  0.00           O1-
ATOM   2474  H   GLU   157      27.969  38.368  21.479  1.00  0.00           H  
ATOM   2475  HA  GLU   157      25.192  38.070  21.390  1.00  0.00           H  
ATOM   2476  HB2 GLU   157      25.634  36.932  19.285  1.00  0.00           H  
ATOM   2477  HB3 GLU   157      26.740  38.235  19.293  1.00  0.00           H  
ATOM   2478  HG2 GLU   157      27.583  35.426  19.958  1.00  0.00           H  
ATOM   2479  HG3 GLU   157      27.558  36.218  18.478  1.00  0.00           H  
ATOM   2480  N   PRO   158      24.562  35.722  22.206  1.00  0.00           N  
ATOM   2481  CA  PRO   158      24.203  34.406  22.713  1.00  0.00           C  
ATOM   2482  C   PRO   158      24.734  33.211  21.827  1.00  0.00           C  
ATOM   2483  O   PRO   158      25.032  33.446  20.616  1.00  0.00           O  
ATOM   2484  CD  PRO   158      23.356  36.424  21.712  1.00  0.00           C  
ATOM   2485  CG  PRO   158      22.213  35.324  21.881  1.00  0.00           C  
ATOM   2486  CB  PRO   158      22.741  34.418  22.949  1.00  0.00           C  
ATOM   2487  HD2 PRO   158      23.427  36.795  20.689  1.00  0.00           H  
ATOM   2488  HD3 PRO   158      23.223  37.344  22.282  1.00  0.00           H  
ATOM   2489  HG2 PRO   158      22.024  34.775  20.958  1.00  0.00           H  
ATOM   2490  HG3 PRO   158      21.293  35.861  22.109  1.00  0.00           H  
ATOM   2491  HB2 PRO   158      22.188  33.502  22.741  1.00  0.00           H  
ATOM   2492  HB3 PRO   158      22.404  34.761  23.927  1.00  0.00           H  
ATOM   2493  HA  PRO   158      24.583  34.245  23.722  1.00  0.00           H  
ATOM   2494  N   GLY   159      24.943  32.055  22.397  1.00  0.00           N  
ATOM   2495  CA  GLY   159      25.418  30.866  21.694  1.00  0.00           C  
ATOM   2496  C   GLY   159      26.685  30.339  22.279  1.00  0.00           C  
ATOM   2497  O   GLY   159      27.457  31.037  22.977  1.00  0.00           O  
ATOM   2498  H   GLY   159      24.676  31.943  23.364  1.00  0.00           H  
ATOM   2499  HA2 GLY   159      24.648  30.096  21.753  1.00  0.00           H  
ATOM   2500  HA3 GLY   159      25.595  31.043  20.633  1.00  0.00           H  
ATOM   2501  N   GLU   160      27.034  29.062  21.843  1.00  0.00           N  
ATOM   2502  CA  GLU   160      28.421  28.401  21.948  1.00  0.00           C  
ATOM   2503  C   GLU   160      28.843  28.370  23.390  1.00  0.00           C  
ATOM   2504  O   GLU   160      29.531  29.265  23.901  1.00  0.00           O  
ATOM   2505  CB  GLU   160      29.447  29.216  21.112  1.00  0.00           C  
ATOM   2506  CG  GLU   160      29.169  29.393  19.616  1.00  0.00           C  
ATOM   2507  CD  GLU   160      29.212  28.105  18.843  1.00  0.00           C  
ATOM   2508  OE1 GLU   160      29.331  28.105  17.630  1.00  0.00           O  
ATOM   2509  OE2 GLU   160      29.166  27.042  19.574  1.00  0.00           O1-
ATOM   2510  H   GLU   160      26.407  28.676  21.152  1.00  0.00           H  
ATOM   2511  HA  GLU   160      28.273  27.386  21.579  1.00  0.00           H  
ATOM   2512  HB2 GLU   160      29.618  30.239  21.445  1.00  0.00           H  
ATOM   2513  HB3 GLU   160      30.418  28.722  21.160  1.00  0.00           H  
ATOM   2514  HG2 GLU   160      28.224  29.919  19.475  1.00  0.00           H  
ATOM   2515  HG3 GLU   160      29.935  30.100  19.295  1.00  0.00           H  
ATOM   2516  N   VAL   161      28.367  27.373  24.134  1.00  0.00           N  
ATOM   2517  CA  VAL   161      28.881  26.964  25.388  1.00  0.00           C  
ATOM   2518  C   VAL   161      30.405  26.696  25.353  1.00  0.00           C  
ATOM   2519  O   VAL   161      30.834  25.850  24.617  1.00  0.00           O  
ATOM   2520  CB  VAL   161      28.146  25.764  26.040  1.00  0.00           C  
ATOM   2521  CG1 VAL   161      28.790  25.252  27.319  1.00  0.00           C  
ATOM   2522  CG2 VAL   161      26.698  26.080  26.428  1.00  0.00           C  
ATOM   2523  H   VAL   161      27.737  26.701  23.720  1.00  0.00           H  
ATOM   2524  HA  VAL   161      28.777  27.865  25.993  1.00  0.00           H  
ATOM   2525  HB  VAL   161      28.064  24.878  25.409  1.00  0.00           H  
ATOM   2526 HG11 VAL   161      28.958  26.090  27.995  1.00  0.00           H  
ATOM   2527 HG12 VAL   161      28.152  24.515  27.807  1.00  0.00           H  
ATOM   2528 HG13 VAL   161      29.747  24.777  27.102  1.00  0.00           H  
ATOM   2529 HG21 VAL   161      26.250  25.253  26.978  1.00  0.00           H  
ATOM   2530 HG22 VAL   161      26.634  26.894  27.150  1.00  0.00           H  
ATOM   2531 HG23 VAL   161      26.017  26.307  25.607  1.00  0.00           H  
ATOM   2532  N   VAL   162      31.200  27.347  26.239  1.00  0.00           N  
ATOM   2533  CA  VAL   162      32.587  26.922  26.568  1.00  0.00           C  
ATOM   2534  C   VAL   162      32.659  26.492  28.099  1.00  0.00           C  
ATOM   2535  O   VAL   162      31.898  26.890  29.021  1.00  0.00           O  
ATOM   2536  CB  VAL   162      33.706  27.868  26.215  1.00  0.00           C  
ATOM   2537  CG1 VAL   162      33.706  28.327  24.729  1.00  0.00           C  
ATOM   2538  CG2 VAL   162      33.807  29.138  27.076  1.00  0.00           C  
ATOM   2539  H   VAL   162      30.753  28.037  26.827  1.00  0.00           H  
ATOM   2540  HA  VAL   162      32.889  26.000  26.071  1.00  0.00           H  
ATOM   2541  HB  VAL   162      34.643  27.318  26.294  1.00  0.00           H  
ATOM   2542 HG11 VAL   162      34.601  28.861  24.411  1.00  0.00           H  
ATOM   2543 HG12 VAL   162      33.530  27.516  24.022  1.00  0.00           H  
ATOM   2544 HG13 VAL   162      32.838  28.980  24.636  1.00  0.00           H  
ATOM   2545 HG21 VAL   162      33.049  29.801  26.660  1.00  0.00           H  
ATOM   2546 HG22 VAL   162      33.571  28.952  28.123  1.00  0.00           H  
ATOM   2547 HG23 VAL   162      34.748  29.682  26.985  1.00  0.00           H  
ATOM   2548  N   ASP   163      33.643  25.658  28.446  1.00  0.00           N  
ATOM   2549  CA  ASP   163      33.846  25.222  29.828  1.00  0.00           C  
ATOM   2550  C   ASP   163      34.699  26.145  30.695  1.00  0.00           C  
ATOM   2551  O   ASP   163      35.579  26.786  30.142  1.00  0.00           O  
ATOM   2552  CB  ASP   163      34.428  23.841  29.809  1.00  0.00           C  
ATOM   2553  CG  ASP   163      33.668  22.708  29.066  1.00  0.00           C  
ATOM   2554  OD1 ASP   163      33.028  21.902  29.743  1.00  0.00           O  
ATOM   2555  OD2 ASP   163      33.485  22.723  27.791  1.00  0.00           O1-
ATOM   2556  H   ASP   163      34.197  25.256  27.703  1.00  0.00           H  
ATOM   2557  HA  ASP   163      32.888  25.088  30.331  1.00  0.00           H  
ATOM   2558  HB2 ASP   163      35.438  23.893  29.405  1.00  0.00           H  
ATOM   2559  HB3 ASP   163      34.534  23.481  30.832  1.00  0.00           H  
ATOM   2560  N   SER   164      34.574  26.181  32.007  1.00  0.00           N  
ATOM   2561  CA  SER   164      35.336  26.992  32.971  1.00  0.00           C  
ATOM   2562  C   SER   164      36.853  26.896  32.829  1.00  0.00           C  
ATOM   2563  O   SER   164      37.381  25.816  32.673  1.00  0.00           O  
ATOM   2564  CB  SER   164      34.962  26.474  34.377  1.00  0.00           C  
ATOM   2565  OG  SER   164      35.596  27.218  35.395  1.00  0.00           O  
ATOM   2566  H   SER   164      33.831  25.651  32.439  1.00  0.00           H  
ATOM   2567  HA  SER   164      35.048  28.023  32.765  1.00  0.00           H  
ATOM   2568  HB2 SER   164      33.893  26.690  34.403  1.00  0.00           H  
ATOM   2569  HB3 SER   164      35.019  25.391  34.485  1.00  0.00           H  
ATOM   2570  HG  SER   164      35.381  26.737  36.198  1.00  0.00           H  
ATOM   2571  N   LEU   165      37.546  28.031  33.070  1.00  0.00           N  
ATOM   2572  CA  LEU   165      39.026  28.060  32.911  1.00  0.00           C  
ATOM   2573  C   LEU   165      39.722  27.797  34.262  1.00  0.00           C  
ATOM   2574  O   LEU   165      40.948  27.971  34.390  1.00  0.00           O  
ATOM   2575  CB  LEU   165      39.534  29.416  32.291  1.00  0.00           C  
ATOM   2576  CG  LEU   165      39.249  29.447  30.779  1.00  0.00           C  
ATOM   2577  CD1 LEU   165      39.224  30.931  30.282  1.00  0.00           C  
ATOM   2578  CD2 LEU   165      40.437  28.737  30.152  1.00  0.00           C  
ATOM   2579  H   LEU   165      37.077  28.822  33.489  1.00  0.00           H  
ATOM   2580  HA  LEU   165      39.426  27.239  32.316  1.00  0.00           H  
ATOM   2581  HB2 LEU   165      38.937  30.195  32.764  1.00  0.00           H  
ATOM   2582  HB3 LEU   165      40.574  29.691  32.465  1.00  0.00           H  
ATOM   2583  HG  LEU   165      38.355  28.943  30.413  1.00  0.00           H  
ATOM   2584 HD11 LEU   165      40.247  31.270  30.448  1.00  0.00           H  
ATOM   2585 HD12 LEU   165      39.193  30.908  29.193  1.00  0.00           H  
ATOM   2586 HD13 LEU   165      38.450  31.533  30.758  1.00  0.00           H  
ATOM   2587 HD21 LEU   165      41.332  29.300  30.417  1.00  0.00           H  
ATOM   2588 HD22 LEU   165      40.597  27.738  30.556  1.00  0.00           H  
ATOM   2589 HD23 LEU   165      40.209  28.759  29.087  1.00  0.00           H  
ATOM   2590  N   VAL   166      38.971  27.571  35.348  1.00  0.00           N  
ATOM   2591  CA  VAL   166      39.633  27.391  36.645  1.00  0.00           C  
ATOM   2592  C   VAL   166      40.565  26.157  36.550  1.00  0.00           C  
ATOM   2593  O   VAL   166      40.197  25.124  36.020  1.00  0.00           O  
ATOM   2594  CB  VAL   166      38.621  27.226  37.813  1.00  0.00           C  
ATOM   2595  CG1 VAL   166      39.274  26.892  39.188  1.00  0.00           C  
ATOM   2596  CG2 VAL   166      37.850  28.512  37.850  1.00  0.00           C  
ATOM   2597  H   VAL   166      37.992  27.342  35.252  1.00  0.00           H  
ATOM   2598  HA  VAL   166      40.331  28.220  36.762  1.00  0.00           H  
ATOM   2599  HB  VAL   166      37.887  26.452  37.590  1.00  0.00           H  
ATOM   2600 HG11 VAL   166      39.607  25.855  39.137  1.00  0.00           H  
ATOM   2601 HG12 VAL   166      40.189  27.471  39.312  1.00  0.00           H  
ATOM   2602 HG13 VAL   166      38.531  26.989  39.979  1.00  0.00           H  
ATOM   2603 HG21 VAL   166      37.219  28.530  36.962  1.00  0.00           H  
ATOM   2604 HG22 VAL   166      37.172  28.426  38.699  1.00  0.00           H  
ATOM   2605 HG23 VAL   166      38.496  29.379  37.994  1.00  0.00           H  
ATOM   2606  N   GLY   167      41.776  26.261  37.077  1.00  0.00           N  
ATOM   2607  CA  GLY   167      42.875  25.252  36.954  1.00  0.00           C  
ATOM   2608  C   GLY   167      43.683  25.356  35.642  1.00  0.00           C  
ATOM   2609  O   GLY   167      44.463  24.462  35.380  1.00  0.00           O  
ATOM   2610  H   GLY   167      42.127  27.129  37.456  1.00  0.00           H  
ATOM   2611  HA2 GLY   167      43.566  25.394  37.785  1.00  0.00           H  
ATOM   2612  HA3 GLY   167      42.460  24.246  37.020  1.00  0.00           H  
ATOM   2613  N   LYS   168      43.530  26.360  34.739  1.00  0.00           N  
ATOM   2614  CA  LYS   168      44.452  26.685  33.610  1.00  0.00           C  
ATOM   2615  C   LYS   168      45.642  27.495  34.193  1.00  0.00           C  
ATOM   2616  O   LYS   168      45.418  28.435  34.917  1.00  0.00           O  
ATOM   2617  CB  LYS   168      43.732  27.491  32.466  1.00  0.00           C  
ATOM   2618  CG  LYS   168      44.618  27.893  31.255  1.00  0.00           C  
ATOM   2619  CD  LYS   168      44.761  26.686  30.284  1.00  0.00           C  
ATOM   2620  CE  LYS   168      43.565  26.294  29.416  1.00  0.00           C  
ATOM   2621  NZ  LYS   168      43.909  25.196  28.506  1.00  0.00           N1+
ATOM   2622  H   LYS   168      42.735  26.975  34.837  1.00  0.00           H  
ATOM   2623  HA  LYS   168      44.770  25.755  33.139  1.00  0.00           H  
ATOM   2624  HB2 LYS   168      42.971  26.887  31.973  1.00  0.00           H  
ATOM   2625  HB3 LYS   168      43.327  28.353  32.997  1.00  0.00           H  
ATOM   2626  HG2 LYS   168      44.187  28.730  30.706  1.00  0.00           H  
ATOM   2627  HG3 LYS   168      45.607  28.219  31.580  1.00  0.00           H  
ATOM   2628  HD2 LYS   168      45.419  27.135  29.540  1.00  0.00           H  
ATOM   2629  HD3 LYS   168      45.303  25.861  30.746  1.00  0.00           H  
ATOM   2630  HE2 LYS   168      42.704  26.169  30.072  1.00  0.00           H  
ATOM   2631  HE3 LYS   168      43.249  27.123  28.782  1.00  0.00           H  
ATOM   2632  HZ1 LYS   168      44.721  25.454  27.962  1.00  0.00           H  
ATOM   2633  HZ2 LYS   168      44.343  24.448  29.028  1.00  0.00           H  
ATOM   2634  HZ3 LYS   168      43.166  24.964  27.863  1.00  0.00           H  
ATOM   2635  N   GLN   169      46.848  27.137  33.719  1.00  0.00           N  
ATOM   2636  CA  GLN   169      48.105  27.835  33.884  1.00  0.00           C  
ATOM   2637  C   GLN   169      48.306  28.990  32.916  1.00  0.00           C  
ATOM   2638  O   GLN   169      48.141  28.783  31.690  1.00  0.00           O  
ATOM   2639  CB  GLN   169      49.263  26.824  34.138  1.00  0.00           C  
ATOM   2640  CG  GLN   169      50.674  27.440  34.390  1.00  0.00           C  
ATOM   2641  CD  GLN   169      51.519  26.363  34.942  1.00  0.00           C  
ATOM   2642  OE1 GLN   169      51.236  25.206  34.666  1.00  0.00           O  
ATOM   2643  NE2 GLN   169      52.585  26.590  35.675  1.00  0.00           N  
ATOM   2644  H   GLN   169      46.826  26.284  33.179  1.00  0.00           H  
ATOM   2645  HA  GLN   169      48.049  28.414  34.806  1.00  0.00           H  
ATOM   2646  HB2 GLN   169      48.886  26.395  35.067  1.00  0.00           H  
ATOM   2647  HB3 GLN   169      49.321  26.129  33.301  1.00  0.00           H  
ATOM   2648  HG2 GLN   169      51.048  27.725  33.407  1.00  0.00           H  
ATOM   2649  HG3 GLN   169      50.404  28.259  35.057  1.00  0.00           H  
ATOM   2650 HE21 GLN   169      52.825  27.567  35.765  1.00  0.00           H  
ATOM   2651 HE22 GLN   169      53.286  25.897  35.894  1.00  0.00           H  
ATOM   2652  N   VAL   170      48.678  30.205  33.390  1.00  0.00           N  
ATOM   2653  CA  VAL   170      48.742  31.472  32.605  1.00  0.00           C  
ATOM   2654  C   VAL   170      49.968  32.350  32.764  1.00  0.00           C  
ATOM   2655  O   VAL   170      50.794  32.219  33.723  1.00  0.00           O  
ATOM   2656  CB  VAL   170      47.466  32.260  32.869  1.00  0.00           C  
ATOM   2657  CG1 VAL   170      46.138  31.757  32.308  1.00  0.00           C  
ATOM   2658  CG2 VAL   170      47.230  32.568  34.286  1.00  0.00           C  
ATOM   2659  H   VAL   170      48.861  30.309  34.378  1.00  0.00           H  
ATOM   2660  HA  VAL   170      48.659  31.358  31.524  1.00  0.00           H  
ATOM   2661  HB  VAL   170      47.622  33.212  32.361  1.00  0.00           H  
ATOM   2662 HG11 VAL   170      45.301  32.449  32.393  1.00  0.00           H  
ATOM   2663 HG12 VAL   170      46.252  31.436  31.272  1.00  0.00           H  
ATOM   2664 HG13 VAL   170      45.808  30.870  32.849  1.00  0.00           H  
ATOM   2665 HG21 VAL   170      48.035  33.099  34.793  1.00  0.00           H  
ATOM   2666 HG22 VAL   170      46.319  33.165  34.321  1.00  0.00           H  
ATOM   2667 HG23 VAL   170      47.053  31.641  34.832  1.00  0.00           H  
ATOM   2668  N   GLU   171      50.196  33.248  31.786  1.00  0.00           N  
ATOM   2669  CA  GLU   171      51.249  34.235  31.858  1.00  0.00           C  
ATOM   2670  C   GLU   171      50.789  35.626  31.324  1.00  0.00           C  
ATOM   2671  O   GLU   171      50.140  35.708  30.305  1.00  0.00           O  
ATOM   2672  CB  GLU   171      52.553  33.818  31.297  1.00  0.00           C  
ATOM   2673  CG  GLU   171      52.528  33.413  29.773  1.00  0.00           C  
ATOM   2674  CD  GLU   171      52.054  31.912  29.597  1.00  0.00           C  
ATOM   2675  OE1 GLU   171      52.289  31.103  30.501  1.00  0.00           O  
ATOM   2676  OE2 GLU   171      51.403  31.635  28.565  1.00  0.00           O1-
ATOM   2677  H   GLU   171      49.720  33.044  30.918  1.00  0.00           H  
ATOM   2678  HA  GLU   171      51.485  34.354  32.915  1.00  0.00           H  
ATOM   2679  HB2 GLU   171      53.118  34.750  31.312  1.00  0.00           H  
ATOM   2680  HB3 GLU   171      52.967  33.003  31.892  1.00  0.00           H  
ATOM   2681  HG2 GLU   171      51.944  34.085  29.144  1.00  0.00           H  
ATOM   2682  HG3 GLU   171      53.579  33.394  29.485  1.00  0.00           H  
ATOM   2683  N   TYR   172      51.208  36.704  31.947  1.00  0.00           N  
ATOM   2684  CA  TYR   172      50.796  38.067  31.695  1.00  0.00           C  
ATOM   2685  C   TYR   172      51.931  39.052  31.931  1.00  0.00           C  
ATOM   2686  O   TYR   172      52.937  38.817  32.656  1.00  0.00           O  
ATOM   2687  CB  TYR   172      49.654  38.331  32.621  1.00  0.00           C  
ATOM   2688  CG  TYR   172      48.856  39.634  32.345  1.00  0.00           C  
ATOM   2689  CD1 TYR   172      47.799  39.624  31.461  1.00  0.00           C  
ATOM   2690  CE1 TYR   172      46.969  40.764  31.245  1.00  0.00           C  
ATOM   2691  CZ  TYR   172      47.308  41.917  31.975  1.00  0.00           C  
ATOM   2692  OH  TYR   172      46.629  43.103  31.829  1.00  0.00           O  
ATOM   2693  CE2 TYR   172      48.336  41.894  32.975  1.00  0.00           C  
ATOM   2694  CD2 TYR   172      49.060  40.707  33.184  1.00  0.00           C  
ATOM   2695  H   TYR   172      51.930  36.593  32.644  1.00  0.00           H  
ATOM   2696  HA  TYR   172      50.365  38.230  30.707  1.00  0.00           H  
ATOM   2697  HB2 TYR   172      48.902  37.543  32.585  1.00  0.00           H  
ATOM   2698  HB3 TYR   172      50.068  38.382  33.628  1.00  0.00           H  
ATOM   2699  HD1 TYR   172      47.558  38.718  30.925  1.00  0.00           H  
ATOM   2700  HE1 TYR   172      46.199  40.769  30.488  1.00  0.00           H  
ATOM   2701  HH  TYR   172      46.670  43.697  32.582  1.00  0.00           H  
ATOM   2702  HE2 TYR   172      48.559  42.767  33.570  1.00  0.00           H  
ATOM   2703  HD2 TYR   172      49.814  40.664  33.957  1.00  0.00           H  
ATOM   2704  N   ALA   173      51.805  40.248  31.316  1.00  0.00           N  
ATOM   2705  CA  ALA   173      52.823  41.295  31.323  1.00  0.00           C  
ATOM   2706  C   ALA   173      52.604  42.264  32.466  1.00  0.00           C  
ATOM   2707  O   ALA   173      51.517  42.842  32.612  1.00  0.00           O  
ATOM   2708  CB  ALA   173      52.850  42.025  29.972  1.00  0.00           C  
ATOM   2709  H   ALA   173      51.029  40.361  30.679  1.00  0.00           H  
ATOM   2710  HA  ALA   173      53.748  40.753  31.521  1.00  0.00           H  
ATOM   2711  HB1 ALA   173      52.928  41.327  29.139  1.00  0.00           H  
ATOM   2712  HB2 ALA   173      51.994  42.689  29.854  1.00  0.00           H  
ATOM   2713  HB3 ALA   173      53.680  42.727  30.053  1.00  0.00           H  
ATOM   2714  N   LYS   174      53.597  42.725  33.162  1.00  0.00           N  
ATOM   2715  CA  LYS   174      53.494  43.904  34.078  1.00  0.00           C  
ATOM   2716  C   LYS   174      53.607  45.176  33.273  1.00  0.00           C  
ATOM   2717  O   LYS   174      53.929  45.219  32.114  1.00  0.00           O  
ATOM   2718  CB  LYS   174      54.411  43.759  35.315  1.00  0.00           C  
ATOM   2719  CG  LYS   174      54.626  42.347  35.941  1.00  0.00           C  
ATOM   2720  CD  LYS   174      55.648  42.454  37.045  1.00  0.00           C  
ATOM   2721  CE  LYS   174      57.012  42.836  36.529  1.00  0.00           C  
ATOM   2722  NZ  LYS   174      58.043  42.401  37.578  1.00  0.00           N1+
ATOM   2723  H   LYS   174      54.528  42.352  33.045  1.00  0.00           H  
ATOM   2724  HA  LYS   174      52.523  44.056  34.549  1.00  0.00           H  
ATOM   2725  HB2 LYS   174      55.389  44.091  34.967  1.00  0.00           H  
ATOM   2726  HB3 LYS   174      54.144  44.437  36.125  1.00  0.00           H  
ATOM   2727  HG2 LYS   174      53.704  42.053  36.442  1.00  0.00           H  
ATOM   2728  HG3 LYS   174      55.020  41.684  35.170  1.00  0.00           H  
ATOM   2729  HD2 LYS   174      55.401  43.172  37.828  1.00  0.00           H  
ATOM   2730  HD3 LYS   174      55.637  41.488  37.550  1.00  0.00           H  
ATOM   2731  HE2 LYS   174      57.181  42.397  35.546  1.00  0.00           H  
ATOM   2732  HE3 LYS   174      56.901  43.914  36.410  1.00  0.00           H  
ATOM   2733  HZ1 LYS   174      57.838  42.944  38.405  1.00  0.00           H  
ATOM   2734  HZ2 LYS   174      57.928  41.415  37.766  1.00  0.00           H  
ATOM   2735  HZ3 LYS   174      59.027  42.545  37.401  1.00  0.00           H  
ATOM   2736  N   GLU   175      53.347  46.372  33.796  1.00  0.00           N  
ATOM   2737  CA  GLU   175      53.346  47.678  33.084  1.00  0.00           C  
ATOM   2738  C   GLU   175      54.750  48.171  32.700  1.00  0.00           C  
ATOM   2739  O   GLU   175      54.895  48.898  31.741  1.00  0.00           O  
ATOM   2740  CB  GLU   175      52.697  48.710  34.000  1.00  0.00           C  
ATOM   2741  CG  GLU   175      51.372  48.414  34.681  1.00  0.00           C  
ATOM   2742  CD  GLU   175      51.388  47.879  36.116  1.00  0.00           C  
ATOM   2743  OE1 GLU   175      50.384  47.817  36.794  1.00  0.00           O  
ATOM   2744  OE2 GLU   175      52.426  47.289  36.426  1.00  0.00           O1-
ATOM   2745  H   GLU   175      53.363  46.458  34.803  1.00  0.00           H  
ATOM   2746  HA  GLU   175      52.807  47.515  32.151  1.00  0.00           H  
ATOM   2747  HB2 GLU   175      53.447  48.833  34.781  1.00  0.00           H  
ATOM   2748  HB3 GLU   175      52.823  49.680  33.519  1.00  0.00           H  
ATOM   2749  HG2 GLU   175      50.880  49.387  34.669  1.00  0.00           H  
ATOM   2750  HG3 GLU   175      50.702  47.761  34.121  1.00  0.00           H  
ATOM   2751  N   ASP   176      55.764  47.663  33.338  1.00  0.00           N  
ATOM   2752  CA  ASP   176      57.181  47.600  32.897  1.00  0.00           C  
ATOM   2753  C   ASP   176      57.494  46.743  31.642  1.00  0.00           C  
ATOM   2754  O   ASP   176      58.573  46.810  31.143  1.00  0.00           O  
ATOM   2755  CB  ASP   176      58.017  47.053  34.108  1.00  0.00           C  
ATOM   2756  CG  ASP   176      58.190  45.523  34.164  1.00  0.00           C  
ATOM   2757  OD1 ASP   176      57.359  44.749  33.695  1.00  0.00           O  
ATOM   2758  OD2 ASP   176      59.061  45.061  34.886  1.00  0.00           O1-
ATOM   2759  H   ASP   176      55.493  47.330  34.252  1.00  0.00           H  
ATOM   2760  HA  ASP   176      57.492  48.616  32.657  1.00  0.00           H  
ATOM   2761  HB2 ASP   176      59.004  47.464  33.898  1.00  0.00           H  
ATOM   2762  HB3 ASP   176      57.629  47.511  35.018  1.00  0.00           H  
ATOM   2763  N   GLY   177      56.534  45.952  31.127  1.00  0.00           N  
ATOM   2764  CA  GLY   177      56.649  45.196  29.852  1.00  0.00           C  
ATOM   2765  C   GLY   177      57.459  43.875  29.940  1.00  0.00           C  
ATOM   2766  O   GLY   177      57.743  43.218  28.944  1.00  0.00           O  
ATOM   2767  H   GLY   177      55.681  45.898  31.666  1.00  0.00           H  
ATOM   2768  HA2 GLY   177      55.683  44.865  29.471  1.00  0.00           H  
ATOM   2769  HA3 GLY   177      57.066  45.908  29.139  1.00  0.00           H  
ATOM   2770  N   SER   178      57.772  43.467  31.138  1.00  0.00           N  
ATOM   2771  CA  SER   178      58.213  42.096  31.540  1.00  0.00           C  
ATOM   2772  C   SER   178      57.176  41.085  31.855  1.00  0.00           C  
ATOM   2773  O   SER   178      56.063  41.450  32.248  1.00  0.00           O  
ATOM   2774  CB  SER   178      59.283  42.125  32.604  1.00  0.00           C  
ATOM   2775  OG  SER   178      58.771  42.419  33.877  1.00  0.00           O  
ATOM   2776  H   SER   178      57.364  43.984  31.904  1.00  0.00           H  
ATOM   2777  HA  SER   178      58.821  41.626  30.767  1.00  0.00           H  
ATOM   2778  HB2 SER   178      59.792  41.178  32.783  1.00  0.00           H  
ATOM   2779  HB3 SER   178      60.073  42.808  32.290  1.00  0.00           H  
ATOM   2780  HG  SER   178      58.602  43.363  33.903  1.00  0.00           H  
ATOM   2781  N   LYS   179      57.500  39.775  31.692  1.00  0.00           N  
ATOM   2782  CA  LYS   179      56.599  38.581  31.910  1.00  0.00           C  
ATOM   2783  C   LYS   179      56.440  38.224  33.421  1.00  0.00           C  
ATOM   2784  O   LYS   179      57.380  38.256  34.178  1.00  0.00           O  
ATOM   2785  CB  LYS   179      57.244  37.493  31.037  1.00  0.00           C  
ATOM   2786  CG  LYS   179      56.566  36.222  31.180  1.00  0.00           C  
ATOM   2787  CD  LYS   179      57.217  35.086  30.383  1.00  0.00           C  
ATOM   2788  CE  LYS   179      56.368  33.842  30.334  1.00  0.00           C  
ATOM   2789  NZ  LYS   179      56.980  32.781  29.665  1.00  0.00           N1+
ATOM   2790  H   LYS   179      58.449  39.590  31.401  1.00  0.00           H  
ATOM   2791  HA  LYS   179      55.564  38.722  31.598  1.00  0.00           H  
ATOM   2792  HB2 LYS   179      57.252  37.896  30.025  1.00  0.00           H  
ATOM   2793  HB3 LYS   179      58.263  37.259  31.345  1.00  0.00           H  
ATOM   2794  HG2 LYS   179      56.503  35.899  32.219  1.00  0.00           H  
ATOM   2795  HG3 LYS   179      55.577  36.453  30.785  1.00  0.00           H  
ATOM   2796  HD2 LYS   179      57.470  35.396  29.369  1.00  0.00           H  
ATOM   2797  HD3 LYS   179      58.163  34.920  30.897  1.00  0.00           H  
ATOM   2798  HE2 LYS   179      56.261  33.522  31.370  1.00  0.00           H  
ATOM   2799  HE3 LYS   179      55.393  34.113  29.929  1.00  0.00           H  
ATOM   2800  HZ1 LYS   179      57.383  32.935  28.751  1.00  0.00           H  
ATOM   2801  HZ2 LYS   179      57.837  32.559  30.152  1.00  0.00           H  
ATOM   2802  HZ3 LYS   179      56.460  31.921  29.558  1.00  0.00           H  
ATOM   2803  N   ARG   180      55.301  37.631  33.838  1.00  0.00           N  
ATOM   2804  CA  ARG   180      55.082  36.779  35.081  1.00  0.00           C  
ATOM   2805  C   ARG   180      54.144  35.589  34.822  1.00  0.00           C  
ATOM   2806  O   ARG   180      53.556  35.531  33.780  1.00  0.00           O  
ATOM   2807  CB  ARG   180      54.408  37.794  36.094  1.00  0.00           C  
ATOM   2808  CG  ARG   180      52.887  37.899  35.940  1.00  0.00           C  
ATOM   2809  CD  ARG   180      52.292  39.116  36.617  1.00  0.00           C  
ATOM   2810  NE  ARG   180      52.406  39.191  38.101  1.00  0.00           N  
ATOM   2811  CZ  ARG   180      51.840  40.049  38.879  1.00  0.00           C  
ATOM   2812  NH1 ARG   180      51.042  40.949  38.469  1.00  0.00           N  
ATOM   2813  NH2 ARG   180      52.163  39.952  40.166  1.00  0.00           N1+
ATOM   2814  H   ARG   180      54.486  37.779  33.261  1.00  0.00           H  
ATOM   2815  HA  ARG   180      56.030  36.460  35.512  1.00  0.00           H  
ATOM   2816  HB2 ARG   180      54.589  37.413  37.099  1.00  0.00           H  
ATOM   2817  HB3 ARG   180      54.802  38.796  35.921  1.00  0.00           H  
ATOM   2818  HG2 ARG   180      52.612  37.945  34.886  1.00  0.00           H  
ATOM   2819  HG3 ARG   180      52.413  37.052  36.434  1.00  0.00           H  
ATOM   2820  HD2 ARG   180      52.725  40.022  36.193  1.00  0.00           H  
ATOM   2821  HD3 ARG   180      51.267  39.247  36.269  1.00  0.00           H  
ATOM   2822  HE  ARG   180      53.079  38.569  38.525  1.00  0.00           H  
ATOM   2823 HH11 ARG   180      50.828  41.059  37.488  1.00  0.00           H  
ATOM   2824 HH12 ARG   180      50.644  41.672  39.051  1.00  0.00           H  
ATOM   2825 HH21 ARG   180      52.813  39.230  40.440  1.00  0.00           H  
ATOM   2826 HH22 ARG   180      51.937  40.711  40.793  1.00  0.00           H  
ATOM   2827  N   THR   181      54.085  34.628  35.730  1.00  0.00           N  
ATOM   2828  CA  THR   181      53.294  33.366  35.609  1.00  0.00           C  
ATOM   2829  C   THR   181      52.340  33.163  36.786  1.00  0.00           C  
ATOM   2830  O   THR   181      52.285  34.013  37.673  1.00  0.00           O  
ATOM   2831  CB  THR   181      54.243  32.161  35.390  1.00  0.00           C  
ATOM   2832  CG2 THR   181      55.204  32.268  34.183  1.00  0.00           C  
ATOM   2833  OG1 THR   181      55.143  32.109  36.495  1.00  0.00           O  
ATOM   2834  H   THR   181      54.478  34.811  36.642  1.00  0.00           H  
ATOM   2835  HA  THR   181      52.683  33.523  34.721  1.00  0.00           H  
ATOM   2836  HB  THR   181      53.605  31.287  35.254  1.00  0.00           H  
ATOM   2837 HG21 THR   181      55.710  31.367  33.836  1.00  0.00           H  
ATOM   2838 HG22 THR   181      54.641  32.656  33.334  1.00  0.00           H  
ATOM   2839 HG23 THR   181      56.041  32.955  34.308  1.00  0.00           H  
ATOM   2840  HG1 THR   181      54.742  31.756  37.293  1.00  0.00           H  
ATOM   2841  N   GLY   182      51.489  32.154  36.673  1.00  0.00           N  
ATOM   2842  CA  GLY   182      50.190  32.205  37.426  1.00  0.00           C  
ATOM   2843  C   GLY   182      49.210  31.041  37.141  1.00  0.00           C  
ATOM   2844  O   GLY   182      49.225  30.436  36.120  1.00  0.00           O  
ATOM   2845  H   GLY   182      51.581  31.443  35.962  1.00  0.00           H  
ATOM   2846  HA2 GLY   182      50.363  32.044  38.490  1.00  0.00           H  
ATOM   2847  HA3 GLY   182      49.678  33.139  37.195  1.00  0.00           H  
ATOM   2848  N   MET   183      48.329  30.905  38.105  1.00  0.00           N  
ATOM   2849  CA  MET   183      47.126  30.028  38.058  1.00  0.00           C  
ATOM   2850  C   MET   183      45.777  30.715  38.033  1.00  0.00           C  
ATOM   2851  O   MET   183      45.551  31.645  38.823  1.00  0.00           O  
ATOM   2852  CB  MET   183      47.143  28.954  39.170  1.00  0.00           C  
ATOM   2853  CG  MET   183      46.197  27.748  39.015  1.00  0.00           C  
ATOM   2854  SD  MET   183      46.637  26.620  37.638  1.00  0.00           S  
ATOM   2855  CE  MET   183      48.117  25.795  38.466  1.00  0.00           C  
ATOM   2856  H   MET   183      48.323  31.631  38.807  1.00  0.00           H  
ATOM   2857  HA  MET   183      47.086  29.506  37.102  1.00  0.00           H  
ATOM   2858  HB2 MET   183      48.161  28.582  39.288  1.00  0.00           H  
ATOM   2859  HB3 MET   183      46.956  29.375  40.158  1.00  0.00           H  
ATOM   2860  HG2 MET   183      46.191  27.167  39.937  1.00  0.00           H  
ATOM   2861  HG3 MET   183      45.194  28.149  38.868  1.00  0.00           H  
ATOM   2862  HE1 MET   183      48.827  26.506  38.888  1.00  0.00           H  
ATOM   2863  HE2 MET   183      47.719  25.193  39.283  1.00  0.00           H  
ATOM   2864  HE3 MET   183      48.648  25.139  37.777  1.00  0.00           H  
ATOM   2865  N   VAL   184      44.841  30.300  37.168  1.00  0.00           N  
ATOM   2866  CA  VAL   184      43.440  30.639  37.286  1.00  0.00           C  
ATOM   2867  C   VAL   184      42.840  29.710  38.329  1.00  0.00           C  
ATOM   2868  O   VAL   184      42.926  28.456  38.232  1.00  0.00           O  
ATOM   2869  CB  VAL   184      42.648  30.464  35.964  1.00  0.00           C  
ATOM   2870  CG1 VAL   184      41.115  30.908  35.954  1.00  0.00           C  
ATOM   2871  CG2 VAL   184      43.310  31.269  34.923  1.00  0.00           C  
ATOM   2872  H   VAL   184      45.055  29.493  36.599  1.00  0.00           H  
ATOM   2873  HA  VAL   184      43.296  31.660  37.640  1.00  0.00           H  
ATOM   2874  HB  VAL   184      42.747  29.445  35.591  1.00  0.00           H  
ATOM   2875 HG11 VAL   184      41.039  31.852  36.493  1.00  0.00           H  
ATOM   2876 HG12 VAL   184      40.976  31.225  34.919  1.00  0.00           H  
ATOM   2877 HG13 VAL   184      40.448  30.122  36.309  1.00  0.00           H  
ATOM   2878 HG21 VAL   184      42.837  31.076  33.960  1.00  0.00           H  
ATOM   2879 HG22 VAL   184      43.168  32.323  35.158  1.00  0.00           H  
ATOM   2880 HG23 VAL   184      44.353  30.952  34.902  1.00  0.00           H  
ATOM   2881  N   ILE   185      42.080  30.292  39.287  1.00  0.00           N  
ATOM   2882  CA  ILE   185      41.721  29.620  40.606  1.00  0.00           C  
ATOM   2883  C   ILE   185      40.198  29.593  40.921  1.00  0.00           C  
ATOM   2884  O   ILE   185      39.869  28.711  41.708  1.00  0.00           O  
ATOM   2885  CB  ILE   185      42.422  30.298  41.796  1.00  0.00           C  
ATOM   2886  CG2 ILE   185      43.996  30.082  41.651  1.00  0.00           C  
ATOM   2887  CG1 ILE   185      42.042  31.749  41.971  1.00  0.00           C  
ATOM   2888  CD1 ILE   185      42.762  32.518  43.093  1.00  0.00           C  
ATOM   2889  H   ILE   185      41.831  31.269  39.233  1.00  0.00           H  
ATOM   2890  HA  ILE   185      41.962  28.558  40.559  1.00  0.00           H  
ATOM   2891  HB  ILE   185      42.094  29.800  42.708  1.00  0.00           H  
ATOM   2892 HG21 ILE   185      44.521  30.231  42.595  1.00  0.00           H  
ATOM   2893 HG22 ILE   185      44.276  29.096  41.282  1.00  0.00           H  
ATOM   2894 HG23 ILE   185      44.229  30.798  40.864  1.00  0.00           H  
ATOM   2895 HG12 ILE   185      42.263  32.322  41.071  1.00  0.00           H  
ATOM   2896 HG13 ILE   185      40.973  31.835  42.167  1.00  0.00           H  
ATOM   2897 HD11 ILE   185      43.743  32.932  42.861  1.00  0.00           H  
ATOM   2898 HD12 ILE   185      42.138  33.385  43.315  1.00  0.00           H  
ATOM   2899 HD13 ILE   185      42.845  31.871  43.966  1.00  0.00           H  
ATOM   2900  N   HIS   186      39.422  30.580  40.394  1.00  0.00           N  
ATOM   2901  CA  HIS   186      37.954  30.707  40.728  1.00  0.00           C  
ATOM   2902  C   HIS   186      37.159  31.313  39.567  1.00  0.00           C  
ATOM   2903  O   HIS   186      37.708  32.164  38.869  1.00  0.00           O  
ATOM   2904  CB  HIS   186      37.844  31.588  41.951  1.00  0.00           C  
ATOM   2905  CG  HIS   186      36.475  31.937  42.367  1.00  0.00           C  
ATOM   2906  ND1 HIS   186      35.640  31.141  43.169  1.00  0.00           N  
ATOM   2907  CE1 HIS   186      34.420  31.749  43.199  1.00  0.00           C  
ATOM   2908  NE2 HIS   186      34.498  32.874  42.492  1.00  0.00           N  
ATOM   2909  CD2 HIS   186      35.753  33.011  41.972  1.00  0.00           C  
ATOM   2910  H   HIS   186      39.777  31.248  39.725  1.00  0.00           H  
ATOM   2911  HA  HIS   186      37.498  29.727  40.868  1.00  0.00           H  
ATOM   2912  HB2 HIS   186      38.385  31.142  42.785  1.00  0.00           H  
ATOM   2913  HB3 HIS   186      38.327  32.521  41.663  1.00  0.00           H  
ATOM   2914  HE1 HIS   186      33.643  31.442  43.882  1.00  0.00           H  
ATOM   2915  HE2 HIS   186      33.741  33.498  42.254  1.00  0.00           H  
ATOM   2916  HD2 HIS   186      36.137  33.815  41.361  1.00  0.00           H  
ATOM   2917  N   GLN   187      35.877  30.917  39.394  1.00  0.00           N  
ATOM   2918  CA  GLN   187      35.103  31.510  38.274  1.00  0.00           C  
ATOM   2919  C   GLN   187      33.980  32.410  38.840  1.00  0.00           C  
ATOM   2920  O   GLN   187      33.300  31.952  39.749  1.00  0.00           O  
ATOM   2921  CB  GLN   187      34.406  30.431  37.439  1.00  0.00           C  
ATOM   2922  CG  GLN   187      33.533  31.018  36.265  1.00  0.00           C  
ATOM   2923  CD  GLN   187      32.742  29.934  35.512  1.00  0.00           C  
ATOM   2924  OE1 GLN   187      32.024  29.094  36.114  1.00  0.00           O  
ATOM   2925  NE2 GLN   187      32.802  29.983  34.159  1.00  0.00           N  
ATOM   2926  H   GLN   187      35.403  30.232  39.964  1.00  0.00           H  
ATOM   2927  HA  GLN   187      35.697  32.140  37.612  1.00  0.00           H  
ATOM   2928  HB2 GLN   187      35.143  29.713  37.081  1.00  0.00           H  
ATOM   2929  HB3 GLN   187      33.762  29.831  38.082  1.00  0.00           H  
ATOM   2930  HG2 GLN   187      32.831  31.744  36.675  1.00  0.00           H  
ATOM   2931  HG3 GLN   187      34.143  31.530  35.520  1.00  0.00           H  
ATOM   2932 HE21 GLN   187      33.330  30.734  33.736  1.00  0.00           H  
ATOM   2933 HE22 GLN   187      32.362  29.290  33.570  1.00  0.00           H  
ATOM   2934  N   VAL   188      33.767  33.622  38.282  1.00  0.00           N  
ATOM   2935  CA  VAL   188      32.629  34.455  38.628  1.00  0.00           C  
ATOM   2936  C   VAL   188      31.355  33.934  37.992  1.00  0.00           C  
ATOM   2937  O   VAL   188      30.900  34.396  36.953  1.00  0.00           O  
ATOM   2938  CB  VAL   188      32.976  35.844  38.208  1.00  0.00           C  
ATOM   2939  CG1 VAL   188      31.934  36.882  38.570  1.00  0.00           C  
ATOM   2940  CG2 VAL   188      34.265  36.486  38.844  1.00  0.00           C  
ATOM   2941  H   VAL   188      34.329  33.906  37.493  1.00  0.00           H  
ATOM   2942  HA  VAL   188      32.539  34.395  39.713  1.00  0.00           H  
ATOM   2943  HB  VAL   188      33.153  35.821  37.133  1.00  0.00           H  
ATOM   2944 HG11 VAL   188      30.959  36.539  38.225  1.00  0.00           H  
ATOM   2945 HG12 VAL   188      31.885  37.105  39.636  1.00  0.00           H  
ATOM   2946 HG13 VAL   188      32.145  37.836  38.087  1.00  0.00           H  
ATOM   2947 HG21 VAL   188      34.086  36.441  39.918  1.00  0.00           H  
ATOM   2948 HG22 VAL   188      35.124  35.928  38.472  1.00  0.00           H  
ATOM   2949 HG23 VAL   188      34.273  37.525  38.516  1.00  0.00           H  
ATOM   2950  N   GLU   189      30.587  33.065  38.632  1.00  0.00           N  
ATOM   2951  CA  GLU   189      29.360  32.507  37.970  1.00  0.00           C  
ATOM   2952  C   GLU   189      28.214  33.551  37.686  1.00  0.00           C  
ATOM   2953  O   GLU   189      27.485  33.297  36.752  1.00  0.00           O  
ATOM   2954  CB  GLU   189      28.873  31.323  38.770  1.00  0.00           C  
ATOM   2955  CG  GLU   189      28.153  31.559  40.141  1.00  0.00           C  
ATOM   2956  CD  GLU   189      28.976  32.436  41.205  1.00  0.00           C  
ATOM   2957  OE1 GLU   189      30.181  32.178  41.382  1.00  0.00           O  
ATOM   2958  OE2 GLU   189      28.353  33.413  41.754  1.00  0.00           O1-
ATOM   2959  H   GLU   189      30.870  32.676  39.520  1.00  0.00           H  
ATOM   2960  HA  GLU   189      29.654  32.019  37.041  1.00  0.00           H  
ATOM   2961  HB2 GLU   189      28.211  30.724  38.145  1.00  0.00           H  
ATOM   2962  HB3 GLU   189      29.630  30.573  38.999  1.00  0.00           H  
ATOM   2963  HG2 GLU   189      27.183  32.019  39.947  1.00  0.00           H  
ATOM   2964  HG3 GLU   189      27.724  30.636  40.530  1.00  0.00           H  
ATOM   2965  N   ALA   190      28.168  34.742  38.374  1.00  0.00           N  
ATOM   2966  CA  ALA   190      27.427  35.966  38.009  1.00  0.00           C  
ATOM   2967  C   ALA   190      27.732  36.477  36.626  1.00  0.00           C  
ATOM   2968  O   ALA   190      26.728  36.815  35.905  1.00  0.00           O  
ATOM   2969  CB  ALA   190      27.668  37.069  39.035  1.00  0.00           C  
ATOM   2970  H   ALA   190      28.871  34.858  39.091  1.00  0.00           H  
ATOM   2971  HA  ALA   190      26.362  35.735  38.007  1.00  0.00           H  
ATOM   2972  HB1 ALA   190      28.685  37.452  38.949  1.00  0.00           H  
ATOM   2973  HB2 ALA   190      27.075  37.919  38.694  1.00  0.00           H  
ATOM   2974  HB3 ALA   190      27.368  36.921  40.072  1.00  0.00           H  
ATOM   2975  N   LYS   191      28.982  36.533  36.279  1.00  0.00           N  
ATOM   2976  CA  LYS   191      29.468  36.747  34.875  1.00  0.00           C  
ATOM   2977  C   LYS   191      30.527  35.721  34.406  1.00  0.00           C  
ATOM   2978  O   LYS   191      31.702  35.985  34.584  1.00  0.00           O  
ATOM   2979  CB  LYS   191      29.931  38.200  34.706  1.00  0.00           C  
ATOM   2980  CG  LYS   191      29.781  38.655  33.229  1.00  0.00           C  
ATOM   2981  CD  LYS   191      30.496  39.981  32.998  1.00  0.00           C  
ATOM   2982  CE  LYS   191      31.102  40.068  31.558  1.00  0.00           C  
ATOM   2983  NZ  LYS   191      30.057  39.861  30.603  1.00  0.00           N1+
ATOM   2984  H   LYS   191      29.678  36.065  36.843  1.00  0.00           H  
ATOM   2985  HA  LYS   191      28.582  36.703  34.242  1.00  0.00           H  
ATOM   2986  HB2 LYS   191      29.354  38.776  35.429  1.00  0.00           H  
ATOM   2987  HB3 LYS   191      30.987  38.349  34.935  1.00  0.00           H  
ATOM   2988  HG2 LYS   191      30.219  37.839  32.654  1.00  0.00           H  
ATOM   2989  HG3 LYS   191      28.715  38.776  33.037  1.00  0.00           H  
ATOM   2990  HD2 LYS   191      29.820  40.835  33.041  1.00  0.00           H  
ATOM   2991  HD3 LYS   191      31.204  40.245  33.784  1.00  0.00           H  
ATOM   2992  HE2 LYS   191      31.540  41.054  31.402  1.00  0.00           H  
ATOM   2993  HE3 LYS   191      31.854  39.291  31.424  1.00  0.00           H  
ATOM   2994  HZ1 LYS   191      30.400  40.033  29.669  1.00  0.00           H  
ATOM   2995  HZ2 LYS   191      29.540  38.993  30.623  1.00  0.00           H  
ATOM   2996  HZ3 LYS   191      29.291  40.501  30.757  1.00  0.00           H  
ATOM   2997  N   PRO   192      30.182  34.545  33.829  1.00  0.00           N  
ATOM   2998  CA  PRO   192      31.089  33.400  33.665  1.00  0.00           C  
ATOM   2999  C   PRO   192      32.308  33.414  32.734  1.00  0.00           C  
ATOM   3000  O   PRO   192      33.064  32.437  32.498  1.00  0.00           O  
ATOM   3001  CD  PRO   192      28.829  34.087  33.797  1.00  0.00           C  
ATOM   3002  CG  PRO   192      28.839  32.580  33.783  1.00  0.00           C  
ATOM   3003  CB  PRO   192      30.219  32.217  33.208  1.00  0.00           C  
ATOM   3004  HD2 PRO   192      28.243  34.513  32.983  1.00  0.00           H  
ATOM   3005  HD3 PRO   192      28.242  34.467  34.633  1.00  0.00           H  
ATOM   3006  HG2 PRO   192      28.024  32.122  33.224  1.00  0.00           H  
ATOM   3007  HG3 PRO   192      28.835  32.316  34.841  1.00  0.00           H  
ATOM   3008  HB2 PRO   192      30.143  32.119  32.125  1.00  0.00           H  
ATOM   3009  HB3 PRO   192      30.650  31.274  33.545  1.00  0.00           H  
ATOM   3010  HA  PRO   192      31.490  33.137  34.643  1.00  0.00           H  
ATOM   3011  N   SER   193      32.443  34.529  32.014  1.00  0.00           N  
ATOM   3012  CA  SER   193      33.687  34.789  31.343  1.00  0.00           C  
ATOM   3013  C   SER   193      34.801  35.336  32.305  1.00  0.00           C  
ATOM   3014  O   SER   193      35.913  35.551  31.847  1.00  0.00           O  
ATOM   3015  CB  SER   193      33.339  35.910  30.355  1.00  0.00           C  
ATOM   3016  OG  SER   193      32.997  37.190  30.888  1.00  0.00           O  
ATOM   3017  H   SER   193      31.726  35.239  31.979  1.00  0.00           H  
ATOM   3018  HA  SER   193      34.012  33.883  30.833  1.00  0.00           H  
ATOM   3019  HB2 SER   193      34.177  36.030  29.668  1.00  0.00           H  
ATOM   3020  HB3 SER   193      32.446  35.656  29.783  1.00  0.00           H  
ATOM   3021  HG  SER   193      33.804  37.685  30.726  1.00  0.00           H  
ATOM   3022  N   VAL   194      34.444  35.863  33.483  1.00  0.00           N  
ATOM   3023  CA  VAL   194      35.331  36.407  34.521  1.00  0.00           C  
ATOM   3024  C   VAL   194      35.904  35.352  35.495  1.00  0.00           C  
ATOM   3025  O   VAL   194      35.185  34.463  35.930  1.00  0.00           O  
ATOM   3026  CB  VAL   194      34.631  37.611  35.092  1.00  0.00           C  
ATOM   3027  CG1 VAL   194      35.485  38.407  36.168  1.00  0.00           C  
ATOM   3028  CG2 VAL   194      34.294  38.706  34.038  1.00  0.00           C  
ATOM   3029  H   VAL   194      33.477  35.700  33.726  1.00  0.00           H  
ATOM   3030  HA  VAL   194      36.262  36.827  34.138  1.00  0.00           H  
ATOM   3031  HB  VAL   194      33.705  37.333  35.595  1.00  0.00           H  
ATOM   3032 HG11 VAL   194      36.502  38.680  35.888  1.00  0.00           H  
ATOM   3033 HG12 VAL   194      35.043  39.297  36.615  1.00  0.00           H  
ATOM   3034 HG13 VAL   194      35.704  37.703  36.970  1.00  0.00           H  
ATOM   3035 HG21 VAL   194      35.206  38.754  33.443  1.00  0.00           H  
ATOM   3036 HG22 VAL   194      33.508  38.357  33.367  1.00  0.00           H  
ATOM   3037 HG23 VAL   194      33.980  39.682  34.406  1.00  0.00           H  
ATOM   3038  N   TYR   195      37.214  35.437  35.877  1.00  0.00           N  
ATOM   3039  CA  TYR   195      37.997  34.525  36.676  1.00  0.00           C  
ATOM   3040  C   TYR   195      39.033  35.235  37.584  1.00  0.00           C  
ATOM   3041  O   TYR   195      39.836  36.070  37.131  1.00  0.00           O  
ATOM   3042  CB  TYR   195      38.825  33.697  35.635  1.00  0.00           C  
ATOM   3043  CG  TYR   195      37.955  32.820  34.812  1.00  0.00           C  
ATOM   3044  CD1 TYR   195      37.541  33.210  33.497  1.00  0.00           C  
ATOM   3045  CE1 TYR   195      36.799  32.315  32.705  1.00  0.00           C  
ATOM   3046  CZ  TYR   195      36.225  31.155  33.341  1.00  0.00           C  
ATOM   3047  OH  TYR   195      35.361  30.443  32.675  1.00  0.00           O  
ATOM   3048  CE2 TYR   195      36.487  30.878  34.703  1.00  0.00           C  
ATOM   3049  CD2 TYR   195      37.383  31.693  35.429  1.00  0.00           C  
ATOM   3050  H   TYR   195      37.757  36.219  35.540  1.00  0.00           H  
ATOM   3051  HA  TYR   195      37.400  33.866  37.306  1.00  0.00           H  
ATOM   3052  HB2 TYR   195      39.308  34.352  34.909  1.00  0.00           H  
ATOM   3053  HB3 TYR   195      39.557  33.184  36.260  1.00  0.00           H  
ATOM   3054  HD1 TYR   195      37.951  34.122  33.089  1.00  0.00           H  
ATOM   3055  HE1 TYR   195      36.608  32.488  31.656  1.00  0.00           H  
ATOM   3056  HH  TYR   195      35.036  30.905  31.899  1.00  0.00           H  
ATOM   3057  HE2 TYR   195      36.048  29.982  35.116  1.00  0.00           H  
ATOM   3058  HD2 TYR   195      37.491  31.456  36.477  1.00  0.00           H  
ATOM   3059  N   PHE   196      39.102  34.766  38.839  1.00  0.00           N  
ATOM   3060  CA  PHE   196      40.216  35.099  39.657  1.00  0.00           C  
ATOM   3061  C   PHE   196      41.483  34.399  39.295  1.00  0.00           C  
ATOM   3062  O   PHE   196      41.424  33.188  38.922  1.00  0.00           O  
ATOM   3063  CB  PHE   196      39.931  34.938  41.176  1.00  0.00           C  
ATOM   3064  CG  PHE   196      38.692  35.441  41.848  1.00  0.00           C  
ATOM   3065  CD1 PHE   196      38.572  35.161  43.203  1.00  0.00           C  
ATOM   3066  CE1 PHE   196      37.432  35.625  43.815  1.00  0.00           C  
ATOM   3067  CZ  PHE   196      36.504  36.426  43.155  1.00  0.00           C  
ATOM   3068  CE2 PHE   196      36.659  36.760  41.780  1.00  0.00           C  
ATOM   3069  CD2 PHE   196      37.833  36.290  41.111  1.00  0.00           C  
ATOM   3070  H   PHE   196      38.708  33.845  38.965  1.00  0.00           H  
ATOM   3071  HA  PHE   196      40.348  36.175  39.545  1.00  0.00           H  
ATOM   3072  HB2 PHE   196      39.954  33.892  41.483  1.00  0.00           H  
ATOM   3073  HB3 PHE   196      40.775  35.398  41.690  1.00  0.00           H  
ATOM   3074  HD1 PHE   196      39.293  34.579  43.759  1.00  0.00           H  
ATOM   3075  HE1 PHE   196      37.284  35.387  44.858  1.00  0.00           H  
ATOM   3076  HZ  PHE   196      35.591  36.794  43.599  1.00  0.00           H  
ATOM   3077  HE2 PHE   196      35.996  37.462  41.297  1.00  0.00           H  
ATOM   3078  HD2 PHE   196      38.023  36.652  40.111  1.00  0.00           H  
ATOM   3079  N   ILE   197      42.656  34.946  39.385  1.00  0.00           N  
ATOM   3080  CA  ILE   197      43.967  34.409  39.087  1.00  0.00           C  
ATOM   3081  C   ILE   197      44.965  34.796  40.195  1.00  0.00           C  
ATOM   3082  O   ILE   197      44.970  35.917  40.742  1.00  0.00           O  
ATOM   3083  CB  ILE   197      44.459  35.020  37.727  1.00  0.00           C  
ATOM   3084  CG2 ILE   197      45.896  34.628  37.344  1.00  0.00           C  
ATOM   3085  CG1 ILE   197      43.630  34.506  36.504  1.00  0.00           C  
ATOM   3086  CD1 ILE   197      42.757  35.543  35.861  1.00  0.00           C  
ATOM   3087  H   ILE   197      42.656  35.907  39.694  1.00  0.00           H  
ATOM   3088  HA  ILE   197      43.783  33.340  38.980  1.00  0.00           H  
ATOM   3089  HB  ILE   197      44.405  36.108  37.765  1.00  0.00           H  
ATOM   3090 HG21 ILE   197      46.650  34.874  38.092  1.00  0.00           H  
ATOM   3091 HG22 ILE   197      45.881  33.546  37.217  1.00  0.00           H  
ATOM   3092 HG23 ILE   197      46.146  35.032  36.363  1.00  0.00           H  
ATOM   3093 HG12 ILE   197      44.246  34.048  35.730  1.00  0.00           H  
ATOM   3094 HG13 ILE   197      42.923  33.744  36.833  1.00  0.00           H  
ATOM   3095 HD11 ILE   197      42.488  36.273  36.624  1.00  0.00           H  
ATOM   3096 HD12 ILE   197      43.368  36.106  35.156  1.00  0.00           H  
ATOM   3097 HD13 ILE   197      41.840  35.115  35.456  1.00  0.00           H  
ATOM   3098  N   LYS   198      45.737  33.839  40.691  1.00  0.00           N  
ATOM   3099  CA  LYS   198      46.978  34.107  41.376  1.00  0.00           C  
ATOM   3100  C   LYS   198      48.210  34.087  40.443  1.00  0.00           C  
ATOM   3101  O   LYS   198      48.225  33.398  39.492  1.00  0.00           O  
ATOM   3102  CB  LYS   198      47.133  33.134  42.579  1.00  0.00           C  
ATOM   3103  CG  LYS   198      48.261  33.522  43.510  1.00  0.00           C  
ATOM   3104  CD  LYS   198      48.474  32.459  44.514  1.00  0.00           C  
ATOM   3105  CE  LYS   198      49.835  32.814  45.283  1.00  0.00           C  
ATOM   3106  NZ  LYS   198      50.995  32.719  44.395  1.00  0.00           N1+
ATOM   3107  H   LYS   198      45.539  32.904  40.364  1.00  0.00           H  
ATOM   3108  HA  LYS   198      46.959  35.097  41.831  1.00  0.00           H  
ATOM   3109  HB2 LYS   198      46.162  33.112  43.074  1.00  0.00           H  
ATOM   3110  HB3 LYS   198      47.229  32.132  42.160  1.00  0.00           H  
ATOM   3111  HG2 LYS   198      49.181  33.556  42.926  1.00  0.00           H  
ATOM   3112  HG3 LYS   198      48.053  34.481  43.984  1.00  0.00           H  
ATOM   3113  HD2 LYS   198      47.614  32.320  45.169  1.00  0.00           H  
ATOM   3114  HD3 LYS   198      48.620  31.532  43.961  1.00  0.00           H  
ATOM   3115  HE2 LYS   198      49.864  33.756  45.831  1.00  0.00           H  
ATOM   3116  HE3 LYS   198      49.936  32.034  46.038  1.00  0.00           H  
ATOM   3117  HZ1 LYS   198      51.042  33.583  43.874  1.00  0.00           H  
ATOM   3118  HZ2 LYS   198      51.786  32.559  45.002  1.00  0.00           H  
ATOM   3119  HZ3 LYS   198      51.012  31.893  43.814  1.00  0.00           H  
ATOM   3120  N   PHE   199      49.195  34.948  40.718  1.00  0.00           N  
ATOM   3121  CA  PHE   199      50.583  35.090  40.109  1.00  0.00           C  
ATOM   3122  C   PHE   199      51.673  34.641  41.061  1.00  0.00           C  
ATOM   3123  O   PHE   199      51.695  34.955  42.274  1.00  0.00           O  
ATOM   3124  CB  PHE   199      50.939  36.490  39.438  1.00  0.00           C  
ATOM   3125  CG  PHE   199      50.003  36.893  38.258  1.00  0.00           C  
ATOM   3126  CD1 PHE   199      49.065  37.930  38.396  1.00  0.00           C  
ATOM   3127  CE1 PHE   199      48.152  38.291  37.398  1.00  0.00           C  
ATOM   3128  CZ  PHE   199      48.221  37.573  36.222  1.00  0.00           C  
ATOM   3129  CE2 PHE   199      49.232  36.647  35.931  1.00  0.00           C  
ATOM   3130  CD2 PHE   199      50.114  36.293  37.003  1.00  0.00           C  
ATOM   3131  H   PHE   199      49.160  35.425  41.608  1.00  0.00           H  
ATOM   3132  HA  PHE   199      50.580  34.390  39.273  1.00  0.00           H  
ATOM   3133  HB2 PHE   199      51.165  37.277  40.157  1.00  0.00           H  
ATOM   3134  HB3 PHE   199      51.903  36.277  38.976  1.00  0.00           H  
ATOM   3135  HD1 PHE   199      48.966  38.342  39.389  1.00  0.00           H  
ATOM   3136  HE1 PHE   199      47.445  39.080  37.605  1.00  0.00           H  
ATOM   3137  HZ  PHE   199      47.517  37.860  35.455  1.00  0.00           H  
ATOM   3138  HE2 PHE   199      49.339  36.109  35.001  1.00  0.00           H  
ATOM   3139  HD2 PHE   199      50.828  35.540  36.704  1.00  0.00           H  
ATOM   3140  N   ASP   200      52.604  33.853  40.529  1.00  0.00           N  
ATOM   3141  CA  ASP   200      53.695  33.273  41.274  1.00  0.00           C  
ATOM   3142  C   ASP   200      54.592  34.283  41.984  1.00  0.00           C  
ATOM   3143  O   ASP   200      55.233  34.019  42.967  1.00  0.00           O  
ATOM   3144  CB  ASP   200      54.499  32.372  40.329  1.00  0.00           C  
ATOM   3145  CG  ASP   200      53.630  31.263  39.636  1.00  0.00           C  
ATOM   3146  OD1 ASP   200      52.597  30.860  40.232  1.00  0.00           O  
ATOM   3147  OD2 ASP   200      53.989  30.901  38.499  1.00  0.00           O1-
ATOM   3148  H   ASP   200      52.530  33.779  39.525  1.00  0.00           H  
ATOM   3149  HA  ASP   200      53.314  32.722  42.134  1.00  0.00           H  
ATOM   3150  HB2 ASP   200      55.214  32.859  39.666  1.00  0.00           H  
ATOM   3151  HB3 ASP   200      55.318  31.906  40.878  1.00  0.00           H  
ATOM   3152  N   ASP   201      54.855  35.471  41.382  1.00  0.00           N  
ATOM   3153  CA  ASP   201      55.557  36.559  42.096  1.00  0.00           C  
ATOM   3154  C   ASP   201      54.745  37.354  43.136  1.00  0.00           C  
ATOM   3155  O   ASP   201      55.115  38.482  43.516  1.00  0.00           O  
ATOM   3156  CB  ASP   201      56.107  37.578  41.064  1.00  0.00           C  
ATOM   3157  CG  ASP   201      55.106  38.359  40.260  1.00  0.00           C  
ATOM   3158  OD1 ASP   201      55.516  39.296  39.632  1.00  0.00           O  
ATOM   3159  OD2 ASP   201      53.912  37.957  40.118  1.00  0.00           O1-
ATOM   3160  H   ASP   201      54.574  35.767  40.458  1.00  0.00           H  
ATOM   3161  HA  ASP   201      56.468  36.171  42.551  1.00  0.00           H  
ATOM   3162  HB2 ASP   201      56.744  38.379  41.441  1.00  0.00           H  
ATOM   3163  HB3 ASP   201      56.709  36.992  40.369  1.00  0.00           H  
ATOM   3164  N   ASP   202      53.613  36.826  43.672  1.00  0.00           N  
ATOM   3165  CA  ASP   202      52.740  37.513  44.689  1.00  0.00           C  
ATOM   3166  C   ASP   202      51.712  36.565  45.399  1.00  0.00           C  
ATOM   3167  O   ASP   202      51.780  35.325  45.325  1.00  0.00           O  
ATOM   3168  CB  ASP   202      51.894  38.621  43.912  1.00  0.00           C  
ATOM   3169  CG  ASP   202      51.315  39.775  44.716  1.00  0.00           C  
ATOM   3170  OD1 ASP   202      50.924  40.801  44.115  1.00  0.00           O  
ATOM   3171  OD2 ASP   202      51.254  39.750  45.975  1.00  0.00           O1-
ATOM   3172  H   ASP   202      53.291  35.985  43.214  1.00  0.00           H  
ATOM   3173  HA  ASP   202      53.404  37.964  45.427  1.00  0.00           H  
ATOM   3174  HB2 ASP   202      52.586  39.079  43.204  1.00  0.00           H  
ATOM   3175  HB3 ASP   202      51.060  38.299  43.288  1.00  0.00           H  
ATOM   3176  N   PHE   203      50.796  37.108  46.228  1.00  0.00           N  
ATOM   3177  CA  PHE   203      49.797  36.486  47.083  1.00  0.00           C  
ATOM   3178  C   PHE   203      48.488  37.398  47.235  1.00  0.00           C  
ATOM   3179  O   PHE   203      47.519  36.790  47.646  1.00  0.00           O  
ATOM   3180  CB  PHE   203      50.429  36.068  48.454  1.00  0.00           C  
ATOM   3181  CG  PHE   203      50.998  37.278  49.231  1.00  0.00           C  
ATOM   3182  CD1 PHE   203      52.276  37.921  48.957  1.00  0.00           C  
ATOM   3183  CE1 PHE   203      52.706  38.957  49.723  1.00  0.00           C  
ATOM   3184  CZ  PHE   203      51.954  39.459  50.745  1.00  0.00           C  
ATOM   3185  CE2 PHE   203      50.760  38.893  51.171  1.00  0.00           C  
ATOM   3186  CD2 PHE   203      50.321  37.752  50.383  1.00  0.00           C  
ATOM   3187  H   PHE   203      50.964  38.047  46.559  1.00  0.00           H  
ATOM   3188  HA  PHE   203      49.420  35.588  46.592  1.00  0.00           H  
ATOM   3189  HB2 PHE   203      49.737  35.635  49.176  1.00  0.00           H  
ATOM   3190  HB3 PHE   203      51.236  35.365  48.246  1.00  0.00           H  
ATOM   3191  HD1 PHE   203      52.894  37.556  48.150  1.00  0.00           H  
ATOM   3192  HE1 PHE   203      53.645  39.417  49.453  1.00  0.00           H  
ATOM   3193  HZ  PHE   203      52.459  40.289  51.219  1.00  0.00           H  
ATOM   3194  HE2 PHE   203      50.190  39.146  52.052  1.00  0.00           H  
ATOM   3195  HD2 PHE   203      49.421  37.209  50.627  1.00  0.00           H  
ATOM   3196  N   HIS   204      48.498  38.695  46.838  1.00  0.00           N  
ATOM   3197  CA  HIS   204      47.282  39.380  46.469  1.00  0.00           C  
ATOM   3198  C   HIS   204      46.505  38.525  45.403  1.00  0.00           C  
ATOM   3199  O   HIS   204      47.194  37.899  44.607  1.00  0.00           O  
ATOM   3200  CB  HIS   204      47.548  40.877  46.060  1.00  0.00           C  
ATOM   3201  CG  HIS   204      48.368  41.706  47.056  1.00  0.00           C  
ATOM   3202  ND1 HIS   204      49.730  41.701  47.109  1.00  0.00           N1+
ATOM   3203  CE1 HIS   204      50.210  42.660  47.901  1.00  0.00           C  
ATOM   3204  NE2 HIS   204      49.141  43.352  48.307  1.00  0.00           N  
ATOM   3205  CD2 HIS   204      47.982  42.842  47.759  1.00  0.00           C  
ATOM   3206  H   HIS   204      49.435  39.014  46.636  1.00  0.00           H  
ATOM   3207  HA  HIS   204      46.583  39.275  47.298  1.00  0.00           H  
ATOM   3208  HB2 HIS   204      48.136  40.794  45.146  1.00  0.00           H  
ATOM   3209  HB3 HIS   204      46.588  41.367  45.898  1.00  0.00           H  
ATOM   3210  HD1 HIS   204      50.336  40.990  46.726  1.00  0.00           H  
ATOM   3211  HE1 HIS   204      51.236  42.732  48.230  1.00  0.00           H  
ATOM   3212  HE2 HIS   204      49.203  44.165  48.903  1.00  0.00           H  
ATOM   3213  HD2 HIS   204      46.977  43.223  47.867  1.00  0.00           H  
ATOM   3214  N   ILE   205      45.187  38.604  45.417  1.00  0.00           N  
ATOM   3215  CA  ILE   205      44.434  37.983  44.279  1.00  0.00           C  
ATOM   3216  C   ILE   205      44.121  39.012  43.086  1.00  0.00           C  
ATOM   3217  O   ILE   205      43.900  40.165  43.386  1.00  0.00           O  
ATOM   3218  CB  ILE   205      43.147  37.274  44.769  1.00  0.00           C  
ATOM   3219  CG2 ILE   205      42.319  36.736  43.620  1.00  0.00           C  
ATOM   3220  CG1 ILE   205      43.453  36.167  45.846  1.00  0.00           C  
ATOM   3221  CD1 ILE   205      44.669  35.272  45.704  1.00  0.00           C  
ATOM   3222  H   ILE   205      44.685  39.146  46.105  1.00  0.00           H  
ATOM   3223  HA  ILE   205      44.990  37.230  43.721  1.00  0.00           H  
ATOM   3224  HB  ILE   205      42.505  38.013  45.248  1.00  0.00           H  
ATOM   3225 HG21 ILE   205      42.839  35.969  43.047  1.00  0.00           H  
ATOM   3226 HG22 ILE   205      41.503  36.133  44.019  1.00  0.00           H  
ATOM   3227 HG23 ILE   205      41.807  37.475  43.004  1.00  0.00           H  
ATOM   3228 HG12 ILE   205      43.480  36.762  46.759  1.00  0.00           H  
ATOM   3229 HG13 ILE   205      42.642  35.443  45.775  1.00  0.00           H  
ATOM   3230 HD11 ILE   205      45.526  35.828  46.084  1.00  0.00           H  
ATOM   3231 HD12 ILE   205      44.539  34.361  46.288  1.00  0.00           H  
ATOM   3232 HD13 ILE   205      44.881  34.901  44.701  1.00  0.00           H  
ATOM   3233  N   TYR   206      43.954  38.523  41.856  1.00  0.00           N  
ATOM   3234  CA  TYR   206      43.515  39.390  40.792  1.00  0.00           C  
ATOM   3235  C   TYR   206      42.393  38.759  39.988  1.00  0.00           C  
ATOM   3236  O   TYR   206      42.033  37.624  40.066  1.00  0.00           O  
ATOM   3237  CB  TYR   206      44.761  39.680  39.938  1.00  0.00           C  
ATOM   3238  CG  TYR   206      46.066  40.271  40.596  1.00  0.00           C  
ATOM   3239  CD1 TYR   206      46.945  39.384  41.267  1.00  0.00           C  
ATOM   3240  CE1 TYR   206      48.168  39.916  41.729  1.00  0.00           C  
ATOM   3241  CZ  TYR   206      48.447  41.291  41.564  1.00  0.00           C  
ATOM   3242  OH  TYR   206      49.676  41.750  42.054  1.00  0.00           O  
ATOM   3243  CE2 TYR   206      47.616  42.096  40.867  1.00  0.00           C  
ATOM   3244  CD2 TYR   206      46.365  41.603  40.399  1.00  0.00           C  
ATOM   3245  H   TYR   206      43.890  37.528  41.696  1.00  0.00           H  
ATOM   3246  HA  TYR   206      43.088  40.332  41.137  1.00  0.00           H  
ATOM   3247  HB2 TYR   206      45.092  38.791  39.402  1.00  0.00           H  
ATOM   3248  HB3 TYR   206      44.486  40.359  39.131  1.00  0.00           H  
ATOM   3249  HD1 TYR   206      46.694  38.357  41.484  1.00  0.00           H  
ATOM   3250  HE1 TYR   206      48.816  39.231  42.256  1.00  0.00           H  
ATOM   3251  HH  TYR   206      50.170  41.284  42.733  1.00  0.00           H  
ATOM   3252  HE2 TYR   206      47.821  43.153  40.785  1.00  0.00           H  
ATOM   3253  HD2 TYR   206      45.560  42.217  40.024  1.00  0.00           H  
ATOM   3254  N   VAL   207      41.896  39.593  39.108  1.00  0.00           N  
ATOM   3255  CA  VAL   207      40.677  39.340  38.337  1.00  0.00           C  
ATOM   3256  C   VAL   207      40.761  39.694  36.816  1.00  0.00           C  
ATOM   3257  O   VAL   207      41.140  40.827  36.428  1.00  0.00           O  
ATOM   3258  CB  VAL   207      39.464  40.050  39.000  1.00  0.00           C  
ATOM   3259  CG1 VAL   207      38.198  39.413  38.336  1.00  0.00           C  
ATOM   3260  CG2 VAL   207      39.315  40.042  40.578  1.00  0.00           C  
ATOM   3261  H   VAL   207      42.157  40.560  39.241  1.00  0.00           H  
ATOM   3262  HA  VAL   207      40.610  38.253  38.375  1.00  0.00           H  
ATOM   3263  HB  VAL   207      39.503  41.095  38.693  1.00  0.00           H  
ATOM   3264 HG11 VAL   207      38.202  39.659  37.274  1.00  0.00           H  
ATOM   3265 HG12 VAL   207      38.078  38.332  38.406  1.00  0.00           H  
ATOM   3266 HG13 VAL   207      37.274  39.916  38.625  1.00  0.00           H  
ATOM   3267 HG21 VAL   207      40.148  40.612  40.991  1.00  0.00           H  
ATOM   3268 HG22 VAL   207      38.406  40.597  40.806  1.00  0.00           H  
ATOM   3269 HG23 VAL   207      39.256  38.973  40.786  1.00  0.00           H  
ATOM   3270  N   TYR   208      40.325  38.748  35.931  1.00  0.00           N  
ATOM   3271  CA  TYR   208      40.290  38.956  34.468  1.00  0.00           C  
ATOM   3272  C   TYR   208      39.104  38.383  33.828  1.00  0.00           C  
ATOM   3273  O   TYR   208      38.575  37.356  34.272  1.00  0.00           O  
ATOM   3274  CB  TYR   208      41.624  38.441  33.864  1.00  0.00           C  
ATOM   3275  CG  TYR   208      42.780  39.347  34.296  1.00  0.00           C  
ATOM   3276  CD1 TYR   208      43.678  39.071  35.376  1.00  0.00           C  
ATOM   3277  CE1 TYR   208      44.792  39.882  35.637  1.00  0.00           C  
ATOM   3278  CZ  TYR   208      44.896  41.022  34.829  1.00  0.00           C  
ATOM   3279  OH  TYR   208      45.925  41.917  35.021  1.00  0.00           O  
ATOM   3280  CE2 TYR   208      44.018  41.429  33.820  1.00  0.00           C  
ATOM   3281  CD2 TYR   208      42.996  40.505  33.539  1.00  0.00           C  
ATOM   3282  H   TYR   208      40.035  37.830  36.238  1.00  0.00           H  
ATOM   3283  HA  TYR   208      40.161  40.014  34.240  1.00  0.00           H  
ATOM   3284  HB2 TYR   208      41.785  37.433  34.248  1.00  0.00           H  
ATOM   3285  HB3 TYR   208      41.523  38.302  32.787  1.00  0.00           H  
ATOM   3286  HD1 TYR   208      43.405  38.298  36.079  1.00  0.00           H  
ATOM   3287  HE1 TYR   208      45.347  39.748  36.553  1.00  0.00           H  
ATOM   3288  HH  TYR   208      46.504  41.753  35.770  1.00  0.00           H  
ATOM   3289  HE2 TYR   208      44.124  42.379  33.317  1.00  0.00           H  
ATOM   3290  HD2 TYR   208      42.315  40.743  32.735  1.00  0.00           H  
ATOM   3291  N   ASP   209      38.751  39.001  32.691  1.00  0.00           N  
ATOM   3292  CA  ASP   209      38.059  38.296  31.588  1.00  0.00           C  
ATOM   3293  C   ASP   209      39.105  37.651  30.623  1.00  0.00           C  
ATOM   3294  O   ASP   209      39.946  38.419  30.137  1.00  0.00           O  
ATOM   3295  CB  ASP   209      37.020  39.171  30.938  1.00  0.00           C  
ATOM   3296  CG  ASP   209      36.193  38.499  29.782  1.00  0.00           C  
ATOM   3297  OD1 ASP   209      36.772  37.854  28.925  1.00  0.00           O  
ATOM   3298  OD2 ASP   209      34.993  38.769  29.814  1.00  0.00           O1-
ATOM   3299  H   ASP   209      39.141  39.901  32.451  1.00  0.00           H  
ATOM   3300  HA  ASP   209      37.455  37.453  31.923  1.00  0.00           H  
ATOM   3301  HB2 ASP   209      36.319  39.572  31.669  1.00  0.00           H  
ATOM   3302  HB3 ASP   209      37.514  40.003  30.436  1.00  0.00           H  
ATOM   3303  N   LEU   210      39.080  36.329  30.403  1.00  0.00           N  
ATOM   3304  CA  LEU   210      39.965  35.634  29.449  1.00  0.00           C  
ATOM   3305  C   LEU   210      39.301  35.221  28.101  1.00  0.00           C  
ATOM   3306  O   LEU   210      39.917  34.703  27.208  1.00  0.00           O  
ATOM   3307  CB  LEU   210      40.556  34.431  30.250  1.00  0.00           C  
ATOM   3308  CG  LEU   210      41.109  34.691  31.665  1.00  0.00           C  
ATOM   3309  CD1 LEU   210      41.386  33.288  32.322  1.00  0.00           C  
ATOM   3310  CD2 LEU   210      42.444  35.411  31.477  1.00  0.00           C  
ATOM   3311  H   LEU   210      38.361  35.844  30.922  1.00  0.00           H  
ATOM   3312  HA  LEU   210      40.843  36.210  29.156  1.00  0.00           H  
ATOM   3313  HB2 LEU   210      39.892  33.571  30.334  1.00  0.00           H  
ATOM   3314  HB3 LEU   210      41.327  34.001  29.612  1.00  0.00           H  
ATOM   3315  HG  LEU   210      40.396  35.206  32.309  1.00  0.00           H  
ATOM   3316 HD11 LEU   210      41.927  32.665  31.610  1.00  0.00           H  
ATOM   3317 HD12 LEU   210      42.008  33.302  33.217  1.00  0.00           H  
ATOM   3318 HD13 LEU   210      40.434  32.772  32.451  1.00  0.00           H  
ATOM   3319 HD21 LEU   210      42.980  35.538  32.418  1.00  0.00           H  
ATOM   3320 HD22 LEU   210      43.070  34.887  30.755  1.00  0.00           H  
ATOM   3321 HD23 LEU   210      42.182  36.371  31.031  1.00  0.00           H  
ATOM   3322  N   VAL   211      38.025  35.461  27.980  1.00  0.00           N  
ATOM   3323  CA  VAL   211      37.178  35.169  26.778  1.00  0.00           C  
ATOM   3324  C   VAL   211      37.490  36.134  25.683  1.00  0.00           C  
ATOM   3325  O   VAL   211      37.457  35.749  24.498  1.00  0.00           O  
ATOM   3326  CB  VAL   211      35.724  34.990  27.221  1.00  0.00           C  
ATOM   3327  CG1 VAL   211      34.720  34.879  26.065  1.00  0.00           C  
ATOM   3328  CG2 VAL   211      35.569  33.750  28.153  1.00  0.00           C  
ATOM   3329  H   VAL   211      37.639  36.019  28.728  1.00  0.00           H  
ATOM   3330  HA  VAL   211      37.580  34.251  26.348  1.00  0.00           H  
ATOM   3331  HB  VAL   211      35.479  35.863  27.827  1.00  0.00           H  
ATOM   3332 HG11 VAL   211      33.791  34.771  26.624  1.00  0.00           H  
ATOM   3333 HG12 VAL   211      34.828  35.712  25.370  1.00  0.00           H  
ATOM   3334 HG13 VAL   211      34.897  33.918  25.583  1.00  0.00           H  
ATOM   3335 HG21 VAL   211      36.109  33.916  29.085  1.00  0.00           H  
ATOM   3336 HG22 VAL   211      34.502  33.676  28.363  1.00  0.00           H  
ATOM   3337 HG23 VAL   211      35.827  32.867  27.569  1.00  0.00           H  
ATOM   3338  N   LYS   212      37.922  37.350  26.006  1.00  0.00           N  
ATOM   3339  CA  LYS   212      38.507  38.367  25.139  1.00  0.00           C  
ATOM   3340  C   LYS   212      39.987  38.060  24.808  1.00  0.00           C  
ATOM   3341  O   LYS   212      40.536  38.565  23.800  1.00  0.00           O  
ATOM   3342  CB  LYS   212      38.449  39.737  25.896  1.00  0.00           C  
ATOM   3343  CG  LYS   212      39.254  39.864  27.160  1.00  0.00           C  
ATOM   3344  CD  LYS   212      38.910  41.043  28.095  1.00  0.00           C  
ATOM   3345  CE  LYS   212      39.265  42.395  27.509  1.00  0.00           C  
ATOM   3346  NZ  LYS   212      38.731  43.628  28.160  1.00  0.00           N1+
ATOM   3347  H   LYS   212      37.810  37.598  26.978  1.00  0.00           H  
ATOM   3348  HA  LYS   212      37.920  38.426  24.223  1.00  0.00           H  
ATOM   3349  HB2 LYS   212      38.612  40.561  25.202  1.00  0.00           H  
ATOM   3350  HB3 LYS   212      37.406  39.802  26.207  1.00  0.00           H  
ATOM   3351  HG2 LYS   212      39.102  38.925  27.692  1.00  0.00           H  
ATOM   3352  HG3 LYS   212      40.323  39.897  26.948  1.00  0.00           H  
ATOM   3353  HD2 LYS   212      37.849  40.974  28.339  1.00  0.00           H  
ATOM   3354  HD3 LYS   212      39.571  40.977  28.958  1.00  0.00           H  
ATOM   3355  HE2 LYS   212      40.348  42.517  27.532  1.00  0.00           H  
ATOM   3356  HE3 LYS   212      38.852  42.292  26.505  1.00  0.00           H  
ATOM   3357  HZ1 LYS   212      39.044  44.464  27.686  1.00  0.00           H  
ATOM   3358  HZ2 LYS   212      37.730  43.634  28.296  1.00  0.00           H  
ATOM   3359  HZ3 LYS   212      39.042  43.690  29.118  1.00  0.00           H  
ATOM   3360  N   NME   213      40.651  37.111  25.491  1.00  0.00           N  
ATOM   3361  C   NME   213      42.026  36.601  25.229  1.00  0.00           C  
ATOM   3362  H   NME   213      40.115  36.676  26.228  1.00  0.00           H  
ATOM   3363  H1  NME   213      42.069  35.526  25.406  1.00  0.00           H  
ATOM   3364  H2  NME   213      42.425  37.035  24.313  1.00  0.00           H  
ATOM   3365  H3  NME   213      42.654  37.026  26.012  1.00  0.00           H  
TER    3366      NME   213
CONECT 3361 3363 3364 3365
CONECT 3363 3361
CONECT 3364 3361
CONECT 3365 3361
END   
