# Supplementary material for: Exploring Aromatic Cage Flexibility Using Cosolvent Molecular Dynamics Simulations—An In-Silico Case Study of Tudor Domains
Source: J Chem Inf Model. 2024 May 21;64(11):4553–69. doi: 10.1021/acs.jcim.4c00298 (PMC11167732; doi:10.1021/acs.jcim.4c00298)
Supplement: Supplementary file 2 — ci4c00298_si_002.zip [file ci4c00298_si_002.zip › SPIN1/cluster_representatives/domain2/07_WAT_rep_c5.pdb]

TITLE     rep07.c5
REMARK   4      COMPLIES WITH FORMAT V. 3.0, 1-DEC-2006
REMARK 888
REMARK 888 WRITTEN BY MAESTRO (A PRODUCT OF SCHRODINGER, LLC)
CRYST1   80.568   80.568   80.568 109.47 109.47 109.47 P 1           1
ATOM      1  CH3 ACE     1      43.914  23.002  69.834  1.00  0.00           C  
ATOM      2  C   ACE     1      43.097  24.259  69.615  1.00  0.00           C  
ATOM      3  O   ACE     1      42.801  25.017  70.524  1.00  0.00           O  
ATOM      4  H1  ACE     1      43.275  22.165  70.115  1.00  0.00           H  
ATOM      5  H2  ACE     1      44.280  22.707  68.851  1.00  0.00           H  
ATOM      6  H3  ACE     1      44.770  23.226  70.470  1.00  0.00           H  
ATOM      7  N   ARG     2      42.552  24.360  68.394  1.00  0.00           N  
ATOM      8  CA  ARG     2      41.492  25.230  67.986  1.00  0.00           C  
ATOM      9  C   ARG     2      40.549  24.735  66.891  1.00  0.00           C  
ATOM     10  O   ARG     2      40.890  23.820  66.169  1.00  0.00           O  
ATOM     11  CB  ARG     2      42.155  26.474  67.393  1.00  0.00           C  
ATOM     12  CG  ARG     2      42.982  27.467  68.334  1.00  0.00           C  
ATOM     13  CD  ARG     2      42.182  27.904  69.480  1.00  0.00           C  
ATOM     14  NE  ARG     2      42.920  28.790  70.296  1.00  0.00           N  
ATOM     15  CZ  ARG     2      43.343  28.470  71.501  1.00  0.00           C  
ATOM     16  NH1 ARG     2      43.222  27.327  72.111  1.00  0.00           N  
ATOM     17  NH2 ARG     2      44.161  29.308  72.117  1.00  0.00           N1+
ATOM     18  H   ARG     2      42.885  23.721  67.686  1.00  0.00           H  
ATOM     19  HA  ARG     2      40.834  25.468  68.822  1.00  0.00           H  
ATOM     20  HB2 ARG     2      42.690  26.264  66.467  1.00  0.00           H  
ATOM     21  HB3 ARG     2      41.376  27.114  66.979  1.00  0.00           H  
ATOM     22  HG2 ARG     2      43.898  27.043  68.747  1.00  0.00           H  
ATOM     23  HG3 ARG     2      43.243  28.391  67.818  1.00  0.00           H  
ATOM     24  HD2 ARG     2      41.244  28.333  69.128  1.00  0.00           H  
ATOM     25  HD3 ARG     2      41.838  27.037  70.043  1.00  0.00           H  
ATOM     26  HE  ARG     2      43.335  29.618  69.893  1.00  0.00           H  
ATOM     27 HH11 ARG     2      42.621  26.668  71.637  1.00  0.00           H  
ATOM     28 HH12 ARG     2      43.620  27.142  73.020  1.00  0.00           H  
ATOM     29 HH21 ARG     2      44.488  30.104  71.587  1.00  0.00           H  
ATOM     30 HH22 ARG     2      44.726  29.002  72.896  1.00  0.00           H  
ATOM     31  N   ARG     3      39.400  25.352  66.749  1.00  0.00           N  
ATOM     32  CA  ARG     3      38.460  25.213  65.614  1.00  0.00           C  
ATOM     33  C   ARG     3      39.070  25.372  64.174  1.00  0.00           C  
ATOM     34  O   ARG     3      39.896  26.198  63.847  1.00  0.00           O  
ATOM     35  CB  ARG     3      37.219  26.139  65.781  1.00  0.00           C  
ATOM     36  CG  ARG     3      37.414  27.649  65.657  1.00  0.00           C  
ATOM     37  CD  ARG     3      36.071  28.392  66.060  1.00  0.00           C  
ATOM     38  NE  ARG     3      36.268  29.802  65.854  1.00  0.00           N  
ATOM     39  CZ  ARG     3      35.690  30.657  65.024  1.00  0.00           C  
ATOM     40  NH1 ARG     3      34.619  30.413  64.330  1.00  0.00           N  
ATOM     41  NH2 ARG     3      36.303  31.806  64.801  1.00  0.00           N1+
ATOM     42  H   ARG     3      39.198  26.097  67.401  1.00  0.00           H  
ATOM     43  HA  ARG     3      38.094  24.187  65.562  1.00  0.00           H  
ATOM     44  HB2 ARG     3      36.508  25.813  65.023  1.00  0.00           H  
ATOM     45  HB3 ARG     3      36.749  25.931  66.743  1.00  0.00           H  
ATOM     46  HG2 ARG     3      38.181  27.940  66.375  1.00  0.00           H  
ATOM     47  HG3 ARG     3      37.738  27.968  64.666  1.00  0.00           H  
ATOM     48  HD2 ARG     3      35.238  28.032  65.457  1.00  0.00           H  
ATOM     49  HD3 ARG     3      35.970  28.257  67.137  1.00  0.00           H  
ATOM     50  HE  ARG     3      37.047  30.141  66.400  1.00  0.00           H  
ATOM     51 HH11 ARG     3      34.286  29.460  64.290  1.00  0.00           H  
ATOM     52 HH12 ARG     3      34.375  31.047  63.583  1.00  0.00           H  
ATOM     53 HH21 ARG     3      37.201  31.958  65.237  1.00  0.00           H  
ATOM     54 HH22 ARG     3      35.817  32.548  64.319  1.00  0.00           H  
ATOM     55  N   ASN     4      38.522  24.571  63.329  1.00  0.00           N  
ATOM     56  CA  ASN     4      38.806  24.594  61.893  1.00  0.00           C  
ATOM     57  C   ASN     4      38.601  25.966  61.237  1.00  0.00           C  
ATOM     58  O   ASN     4      37.550  26.602  61.436  1.00  0.00           O  
ATOM     59  CB  ASN     4      37.970  23.533  61.248  1.00  0.00           C  
ATOM     60  CG  ASN     4      37.954  23.513  59.695  1.00  0.00           C  
ATOM     61  OD1 ASN     4      38.915  23.940  59.040  1.00  0.00           O  
ATOM     62  ND2 ASN     4      36.870  23.043  59.164  1.00  0.00           N  
ATOM     63  H   ASN     4      37.710  24.045  63.618  1.00  0.00           H  
ATOM     64  HA  ASN     4      39.862  24.336  61.811  1.00  0.00           H  
ATOM     65  HB2 ASN     4      38.301  22.562  61.618  1.00  0.00           H  
ATOM     66  HB3 ASN     4      36.915  23.677  61.481  1.00  0.00           H  
ATOM     67 HD21 ASN     4      36.043  22.814  59.696  1.00  0.00           H  
ATOM     68 HD22 ASN     4      36.772  23.198  58.171  1.00  0.00           H  
ATOM     69  N   ILE     5      39.642  26.405  60.481  1.00  0.00           N  
ATOM     70  CA  ILE     5      39.968  27.873  60.220  1.00  0.00           C  
ATOM     71  C   ILE     5      39.085  28.608  59.182  1.00  0.00           C  
ATOM     72  O   ILE     5      38.939  29.870  59.174  1.00  0.00           O  
ATOM     73  CB  ILE     5      41.472  27.998  59.857  1.00  0.00           C  
ATOM     74  CG2 ILE     5      41.770  27.385  58.433  1.00  0.00           C  
ATOM     75  CG1 ILE     5      42.006  29.422  59.805  1.00  0.00           C  
ATOM     76  CD1 ILE     5      43.496  29.400  60.062  1.00  0.00           C  
ATOM     77  H   ILE     5      40.442  25.808  60.324  1.00  0.00           H  
ATOM     78  HA  ILE     5      39.962  28.372  61.189  1.00  0.00           H  
ATOM     79  HB  ILE     5      42.080  27.456  60.581  1.00  0.00           H  
ATOM     80 HG21 ILE     5      41.352  26.388  58.289  1.00  0.00           H  
ATOM     81 HG22 ILE     5      41.359  28.052  57.676  1.00  0.00           H  
ATOM     82 HG23 ILE     5      42.825  27.404  58.159  1.00  0.00           H  
ATOM     83 HG12 ILE     5      41.709  30.000  58.930  1.00  0.00           H  
ATOM     84 HG13 ILE     5      41.474  29.853  60.653  1.00  0.00           H  
ATOM     85 HD11 ILE     5      43.812  28.741  60.870  1.00  0.00           H  
ATOM     86 HD12 ILE     5      43.988  29.146  59.123  1.00  0.00           H  
ATOM     87 HD13 ILE     5      43.793  30.428  60.270  1.00  0.00           H  
ATOM     88  N   VAL     6      38.277  27.835  58.405  1.00  0.00           N  
ATOM     89  CA  VAL     6      37.223  28.303  57.476  1.00  0.00           C  
ATOM     90  C   VAL     6      36.145  29.132  58.236  1.00  0.00           C  
ATOM     91  O   VAL     6      35.533  28.632  59.242  1.00  0.00           O  
ATOM     92  CB  VAL     6      36.422  27.161  56.757  1.00  0.00           C  
ATOM     93  CG1 VAL     6      35.389  27.709  55.662  1.00  0.00           C  
ATOM     94  CG2 VAL     6      37.474  26.224  56.090  1.00  0.00           C  
ATOM     95  H   VAL     6      38.413  26.834  58.414  1.00  0.00           H  
ATOM     96  HA  VAL     6      37.640  28.872  56.646  1.00  0.00           H  
ATOM     97  HB  VAL     6      35.892  26.506  57.450  1.00  0.00           H  
ATOM     98 HG11 VAL     6      34.872  26.829  55.281  1.00  0.00           H  
ATOM     99 HG12 VAL     6      34.802  28.565  55.997  1.00  0.00           H  
ATOM    100 HG13 VAL     6      36.083  28.164  54.956  1.00  0.00           H  
ATOM    101 HG21 VAL     6      37.985  26.833  55.344  1.00  0.00           H  
ATOM    102 HG22 VAL     6      38.144  25.800  56.838  1.00  0.00           H  
ATOM    103 HG23 VAL     6      36.947  25.398  55.614  1.00  0.00           H  
ATOM    104  N   GLY     7      35.955  30.359  57.725  1.00  0.00           N  
ATOM    105  CA  GLY     7      35.049  31.387  58.279  1.00  0.00           C  
ATOM    106  C   GLY     7      35.612  32.066  59.604  1.00  0.00           C  
ATOM    107  O   GLY     7      34.895  32.850  60.175  1.00  0.00           O  
ATOM    108  H   GLY     7      36.565  30.601  56.957  1.00  0.00           H  
ATOM    109  HA2 GLY     7      34.835  32.140  57.521  1.00  0.00           H  
ATOM    110  HA3 GLY     7      34.088  30.895  58.430  1.00  0.00           H  
ATOM    111  N   CYS     8      36.840  31.810  60.040  1.00  0.00           N  
ATOM    112  CA  CYS     8      37.355  32.180  61.411  1.00  0.00           C  
ATOM    113  C   CYS     8      37.948  33.588  61.510  1.00  0.00           C  
ATOM    114  O   CYS     8      38.666  33.960  60.553  1.00  0.00           O  
ATOM    115  CB  CYS     8      38.446  31.187  61.922  1.00  0.00           C  
ATOM    116  SG  CYS     8      37.610  29.693  62.398  1.00  0.00           S  
ATOM    117  H   CYS     8      37.402  31.115  59.570  1.00  0.00           H  
ATOM    118  HA  CYS     8      36.513  32.244  62.101  1.00  0.00           H  
ATOM    119  HB2 CYS     8      39.203  30.989  61.163  1.00  0.00           H  
ATOM    120  HB3 CYS     8      39.003  31.770  62.656  1.00  0.00           H  
ATOM    121  HG  CYS     8      37.258  29.178  61.216  1.00  0.00           H  
ATOM    122  N   ARG     9      37.836  34.345  62.651  1.00  0.00           N  
ATOM    123  CA  ARG     9      38.811  35.379  63.009  1.00  0.00           C  
ATOM    124  C   ARG     9      40.179  34.858  63.258  1.00  0.00           C  
ATOM    125  O   ARG     9      40.309  33.885  63.960  1.00  0.00           O  
ATOM    126  CB  ARG     9      38.317  36.205  64.244  1.00  0.00           C  
ATOM    127  CG  ARG     9      37.121  37.076  64.009  1.00  0.00           C  
ATOM    128  CD  ARG     9      37.369  38.267  63.015  1.00  0.00           C  
ATOM    129  NE  ARG     9      38.289  39.297  63.527  1.00  0.00           N  
ATOM    130  CZ  ARG     9      38.984  40.218  62.861  1.00  0.00           C  
ATOM    131  NH1 ARG     9      38.591  40.680  61.770  1.00  0.00           N  
ATOM    132  NH2 ARG     9      40.106  40.716  63.316  1.00  0.00           N1+
ATOM    133  H   ARG     9      37.161  34.133  63.372  1.00  0.00           H  
ATOM    134  HA  ARG     9      38.925  35.954  62.091  1.00  0.00           H  
ATOM    135  HB2 ARG     9      38.076  35.552  65.083  1.00  0.00           H  
ATOM    136  HB3 ARG     9      39.099  36.867  64.617  1.00  0.00           H  
ATOM    137  HG2 ARG     9      36.240  36.511  63.705  1.00  0.00           H  
ATOM    138  HG3 ARG     9      36.865  37.539  64.962  1.00  0.00           H  
ATOM    139  HD2 ARG     9      37.756  37.915  62.058  1.00  0.00           H  
ATOM    140  HD3 ARG     9      36.468  38.870  62.908  1.00  0.00           H  
ATOM    141  HE  ARG     9      38.653  39.200  64.464  1.00  0.00           H  
ATOM    142 HH11 ARG     9      37.750  40.261  61.399  1.00  0.00           H  
ATOM    143 HH12 ARG     9      39.127  41.383  61.282  1.00  0.00           H  
ATOM    144 HH21 ARG     9      40.354  40.588  64.287  1.00  0.00           H  
ATOM    145 HH22 ARG     9      40.363  41.617  62.939  1.00  0.00           H  
ATOM    146  N   ILE    10      41.210  35.452  62.722  1.00  0.00           N  
ATOM    147  CA  ILE    10      42.641  35.060  62.838  1.00  0.00           C  
ATOM    148  C   ILE    10      43.543  36.219  63.201  1.00  0.00           C  
ATOM    149  O   ILE    10      43.153  37.410  63.054  1.00  0.00           O  
ATOM    150  CB  ILE    10      43.106  34.269  61.566  1.00  0.00           C  
ATOM    151  CG2 ILE    10      42.226  33.035  61.312  1.00  0.00           C  
ATOM    152  CG1 ILE    10      43.350  35.168  60.291  1.00  0.00           C  
ATOM    153  CD1 ILE    10      44.355  34.565  59.374  1.00  0.00           C  
ATOM    154  H   ILE    10      40.954  36.260  62.174  1.00  0.00           H  
ATOM    155  HA  ILE    10      42.763  34.398  63.695  1.00  0.00           H  
ATOM    156  HB  ILE    10      44.120  33.948  61.802  1.00  0.00           H  
ATOM    157 HG21 ILE    10      41.832  32.637  62.247  1.00  0.00           H  
ATOM    158 HG22 ILE    10      41.312  33.241  60.756  1.00  0.00           H  
ATOM    159 HG23 ILE    10      42.749  32.204  60.839  1.00  0.00           H  
ATOM    160 HG12 ILE    10      42.383  35.381  59.835  1.00  0.00           H  
ATOM    161 HG13 ILE    10      43.788  36.123  60.580  1.00  0.00           H  
ATOM    162 HD11 ILE    10      45.292  34.347  59.886  1.00  0.00           H  
ATOM    163 HD12 ILE    10      43.973  33.666  58.889  1.00  0.00           H  
ATOM    164 HD13 ILE    10      44.521  35.299  58.586  1.00  0.00           H  
ATOM    165  N   GLN    11      44.813  35.929  63.590  1.00  0.00           N  
ATOM    166  CA  GLN    11      45.993  36.824  63.721  1.00  0.00           C  
ATOM    167  C   GLN    11      47.257  36.038  63.310  1.00  0.00           C  
ATOM    168  O   GLN    11      47.273  34.809  63.545  1.00  0.00           O  
ATOM    169  CB  GLN    11      46.108  37.506  65.089  1.00  0.00           C  
ATOM    170  CG  GLN    11      46.330  36.576  66.237  1.00  0.00           C  
ATOM    171  CD  GLN    11      45.927  37.171  67.562  1.00  0.00           C  
ATOM    172  OE1 GLN    11      45.051  37.968  67.695  1.00  0.00           O  
ATOM    173  NE2 GLN    11      46.683  36.822  68.598  1.00  0.00           N  
ATOM    174  H   GLN    11      44.985  34.947  63.753  1.00  0.00           H  
ATOM    175  HA  GLN    11      45.911  37.532  62.896  1.00  0.00           H  
ATOM    176  HB2 GLN    11      46.910  38.243  65.041  1.00  0.00           H  
ATOM    177  HB3 GLN    11      45.169  38.050  65.191  1.00  0.00           H  
ATOM    178  HG2 GLN    11      45.729  35.708  65.964  1.00  0.00           H  
ATOM    179  HG3 GLN    11      47.363  36.227  66.234  1.00  0.00           H  
ATOM    180 HE21 GLN    11      47.535  36.282  68.544  1.00  0.00           H  
ATOM    181 HE22 GLN    11      46.293  36.952  69.520  1.00  0.00           H  
ATOM    182  N   HIS    12      48.318  36.773  62.985  1.00  0.00           N  
ATOM    183  CA  HIS    12      49.722  36.267  62.826  1.00  0.00           C  
ATOM    184  C   HIS    12      50.751  37.395  62.994  1.00  0.00           C  
ATOM    185  O   HIS    12      50.504  38.534  62.675  1.00  0.00           O  
ATOM    186  CB  HIS    12      49.870  35.449  61.529  1.00  0.00           C  
ATOM    187  CG  HIS    12      49.516  36.136  60.220  1.00  0.00           C  
ATOM    188  ND1 HIS    12      50.429  36.800  59.506  1.00  0.00           N  
ATOM    189  CE1 HIS    12      49.875  37.162  58.419  1.00  0.00           C  
ATOM    190  NE2 HIS    12      48.614  36.776  58.316  1.00  0.00           N  
ATOM    191  CD2 HIS    12      48.353  36.014  59.509  1.00  0.00           C  
ATOM    192  H   HIS    12      48.234  37.772  62.859  1.00  0.00           H  
ATOM    193  HA  HIS    12      49.799  35.448  63.541  1.00  0.00           H  
ATOM    194  HB2 HIS    12      50.856  34.994  61.424  1.00  0.00           H  
ATOM    195  HB3 HIS    12      49.188  34.608  61.646  1.00  0.00           H  
ATOM    196  HD1 HIS    12      51.380  37.062  59.723  1.00  0.00           H  
ATOM    197  HE1 HIS    12      50.378  37.710  57.636  1.00  0.00           H  
ATOM    198  HD2 HIS    12      47.498  35.411  59.773  1.00  0.00           H  
ATOM    199  N   GLY    13      51.964  37.039  63.315  1.00  0.00           N  
ATOM    200  CA  GLY    13      53.198  37.682  63.007  1.00  0.00           C  
ATOM    201  C   GLY    13      53.469  37.699  61.488  1.00  0.00           C  
ATOM    202  O   GLY    13      53.055  36.848  60.714  1.00  0.00           O  
ATOM    203  H   GLY    13      52.061  36.038  63.406  1.00  0.00           H  
ATOM    204  HA2 GLY    13      53.092  38.740  63.247  1.00  0.00           H  
ATOM    205  HA3 GLY    13      54.102  37.283  63.467  1.00  0.00           H  
ATOM    206  N   TRP    14      54.278  38.701  61.158  1.00  0.00           N  
ATOM    207  CA  TRP    14      54.586  38.850  59.813  1.00  0.00           C  
ATOM    208  C   TRP    14      55.947  39.544  59.567  1.00  0.00           C  
ATOM    209  O   TRP    14      56.314  40.433  60.350  1.00  0.00           O  
ATOM    210  CB  TRP    14      53.423  39.454  59.020  1.00  0.00           C  
ATOM    211  CG  TRP    14      53.717  39.791  57.548  1.00  0.00           C  
ATOM    212  CD1 TRP    14      54.141  40.966  57.095  1.00  0.00           C  
ATOM    213  NE1 TRP    14      54.374  40.864  55.765  1.00  0.00           N  
ATOM    214  CE2 TRP    14      54.052  39.637  55.262  1.00  0.00           C  
ATOM    215  CZ2 TRP    14      53.930  39.063  53.991  1.00  0.00           C  
ATOM    216  CH2 TRP    14      53.588  37.720  53.844  1.00  0.00           C  
ATOM    217  CZ3 TRP    14      53.373  36.920  54.960  1.00  0.00           C  
ATOM    218  CE3 TRP    14      53.400  37.482  56.216  1.00  0.00           C  
ATOM    219  CD2 TRP    14      53.762  38.866  56.444  1.00  0.00           C  
ATOM    220  H   TRP    14      54.661  39.323  61.856  1.00  0.00           H  
ATOM    221  HA  TRP    14      54.628  37.877  59.324  1.00  0.00           H  
ATOM    222  HB2 TRP    14      52.619  38.719  59.003  1.00  0.00           H  
ATOM    223  HB3 TRP    14      53.058  40.395  59.429  1.00  0.00           H  
ATOM    224  HD1 TRP    14      54.330  41.849  57.688  1.00  0.00           H  
ATOM    225  HE1 TRP    14      54.680  41.644  55.200  1.00  0.00           H  
ATOM    226  HZ2 TRP    14      54.098  39.647  53.098  1.00  0.00           H  
ATOM    227  HH2 TRP    14      53.564  37.209  52.892  1.00  0.00           H  
ATOM    228  HZ3 TRP    14      53.234  35.855  54.845  1.00  0.00           H  
ATOM    229  HE3 TRP    14      53.184  36.934  57.121  1.00  0.00           H  
ATOM    230  N   LYS    15      56.654  39.148  58.545  1.00  0.00           N  
ATOM    231  CA  LYS    15      57.854  39.936  58.158  1.00  0.00           C  
ATOM    232  C   LYS    15      58.220  39.725  56.715  1.00  0.00           C  
ATOM    233  O   LYS    15      58.827  38.746  56.316  1.00  0.00           O  
ATOM    234  CB  LYS    15      59.033  39.473  59.092  1.00  0.00           C  
ATOM    235  CG  LYS    15      60.441  40.016  58.712  1.00  0.00           C  
ATOM    236  CD  LYS    15      60.694  41.505  58.750  1.00  0.00           C  
ATOM    237  CE  LYS    15      62.173  41.745  58.650  1.00  0.00           C  
ATOM    238  NZ  LYS    15      62.525  43.165  58.307  1.00  0.00           N1+
ATOM    239  H   LYS    15      56.383  38.344  57.998  1.00  0.00           H  
ATOM    240  HA  LYS    15      57.752  41.008  58.328  1.00  0.00           H  
ATOM    241  HB2 LYS    15      58.668  39.587  60.112  1.00  0.00           H  
ATOM    242  HB3 LYS    15      59.046  38.383  59.057  1.00  0.00           H  
ATOM    243  HG2 LYS    15      61.175  39.597  59.400  1.00  0.00           H  
ATOM    244  HG3 LYS    15      60.906  39.775  57.756  1.00  0.00           H  
ATOM    245  HD2 LYS    15      60.108  41.878  57.909  1.00  0.00           H  
ATOM    246  HD3 LYS    15      60.399  41.935  59.707  1.00  0.00           H  
ATOM    247  HE2 LYS    15      62.608  41.551  59.630  1.00  0.00           H  
ATOM    248  HE3 LYS    15      62.615  40.988  58.002  1.00  0.00           H  
ATOM    249  HZ1 LYS    15      62.293  43.359  57.344  1.00  0.00           H  
ATOM    250  HZ2 LYS    15      62.065  43.814  58.929  1.00  0.00           H  
ATOM    251  HZ3 LYS    15      63.520  43.279  58.442  1.00  0.00           H  
ATOM    252  N   GLU    16      57.872  40.707  55.886  1.00  0.00           N  
ATOM    253  CA  GLU    16      58.251  40.960  54.502  1.00  0.00           C  
ATOM    254  C   GLU    16      58.784  42.456  54.257  1.00  0.00           C  
ATOM    255  O   GLU    16      58.178  43.409  54.787  1.00  0.00           O  
ATOM    256  CB  GLU    16      57.143  40.715  53.445  1.00  0.00           C  
ATOM    257  CG  GLU    16      57.461  41.141  52.029  1.00  0.00           C  
ATOM    258  CD  GLU    16      58.570  40.272  51.478  1.00  0.00           C  
ATOM    259  OE1 GLU    16      59.743  40.701  51.403  1.00  0.00           O  
ATOM    260  OE2 GLU    16      58.286  39.090  51.050  1.00  0.00           O1-
ATOM    261  H   GLU    16      57.552  41.605  56.220  1.00  0.00           H  
ATOM    262  HA  GLU    16      59.004  40.198  54.303  1.00  0.00           H  
ATOM    263  HB2 GLU    16      57.026  39.631  53.424  1.00  0.00           H  
ATOM    264  HB3 GLU    16      56.241  41.227  53.779  1.00  0.00           H  
ATOM    265  HG2 GLU    16      56.558  40.856  51.490  1.00  0.00           H  
ATOM    266  HG3 GLU    16      57.534  42.212  51.838  1.00  0.00           H  
ATOM    267  N   GLY    17      59.936  42.603  53.577  1.00  0.00           N  
ATOM    268  CA  GLY    17      60.441  43.953  53.437  1.00  0.00           C  
ATOM    269  C   GLY    17      61.460  44.263  54.523  1.00  0.00           C  
ATOM    270  O   GLY    17      61.422  43.719  55.599  1.00  0.00           O  
ATOM    271  H   GLY    17      60.278  41.874  52.968  1.00  0.00           H  
ATOM    272  HA2 GLY    17      60.989  43.984  52.496  1.00  0.00           H  
ATOM    273  HA3 GLY    17      59.600  44.630  53.282  1.00  0.00           H  
ATOM    274  N   ASN    18      62.226  45.345  54.339  1.00  0.00           N  
ATOM    275  CA  ASN    18      63.235  45.791  55.382  1.00  0.00           C  
ATOM    276  C   ASN    18      62.593  46.475  56.603  1.00  0.00           C  
ATOM    277  O   ASN    18      63.294  46.695  57.632  1.00  0.00           O  
ATOM    278  CB  ASN    18      64.391  46.582  54.721  1.00  0.00           C  
ATOM    279  CG  ASN    18      65.419  46.989  55.685  1.00  0.00           C  
ATOM    280  OD1 ASN    18      65.680  48.114  56.039  1.00  0.00           O  
ATOM    281  ND2 ASN    18      66.231  46.146  56.237  1.00  0.00           N  
ATOM    282  H   ASN    18      62.259  45.832  53.454  1.00  0.00           H  
ATOM    283  HA  ASN    18      63.634  44.849  55.757  1.00  0.00           H  
ATOM    284  HB2 ASN    18      64.908  45.931  54.017  1.00  0.00           H  
ATOM    285  HB3 ASN    18      64.073  47.477  54.186  1.00  0.00           H  
ATOM    286 HD21 ASN    18      66.239  45.236  55.798  1.00  0.00           H  
ATOM    287 HD22 ASN    18      66.859  46.516  56.936  1.00  0.00           H  
ATOM    288  N   GLY    19      61.325  46.890  56.516  1.00  0.00           N  
ATOM    289  CA  GLY    19      60.681  47.512  57.671  1.00  0.00           C  
ATOM    290  C   GLY    19      60.636  46.528  58.847  1.00  0.00           C  
ATOM    291  O   GLY    19      60.891  45.338  58.695  1.00  0.00           O  
ATOM    292  H   GLY    19      60.752  46.336  55.895  1.00  0.00           H  
ATOM    293  HA2 GLY    19      61.272  48.353  58.035  1.00  0.00           H  
ATOM    294  HA3 GLY    19      59.652  47.743  57.394  1.00  0.00           H  
ATOM    295  N   PRO    20      60.197  46.984  60.066  1.00  0.00           N  
ATOM    296  CA  PRO    20      60.078  46.233  61.311  1.00  0.00           C  
ATOM    297  C   PRO    20      59.229  45.021  61.176  1.00  0.00           C  
ATOM    298  O   PRO    20      58.268  44.982  60.364  1.00  0.00           O  
ATOM    299  CD  PRO    20      59.931  48.325  60.257  1.00  0.00           C  
ATOM    300  CG  PRO    20      59.089  48.453  61.507  1.00  0.00           C  
ATOM    301  CB  PRO    20      59.648  47.277  62.318  1.00  0.00           C  
ATOM    302  HD2 PRO    20      59.334  48.783  59.469  1.00  0.00           H  
ATOM    303  HD3 PRO    20      60.891  48.837  60.325  1.00  0.00           H  
ATOM    304  HG2 PRO    20      58.009  48.360  61.396  1.00  0.00           H  
ATOM    305  HG3 PRO    20      59.264  49.398  62.022  1.00  0.00           H  
ATOM    306  HB2 PRO    20      58.924  46.896  63.039  1.00  0.00           H  
ATOM    307  HB3 PRO    20      60.527  47.647  62.845  1.00  0.00           H  
ATOM    308  HA  PRO    20      61.091  45.910  61.551  1.00  0.00           H  
ATOM    309  N   VAL    21      59.469  44.057  62.003  1.00  0.00           N  
ATOM    310  CA  VAL    21      58.602  42.927  62.224  1.00  0.00           C  
ATOM    311  C   VAL    21      57.261  43.445  62.760  1.00  0.00           C  
ATOM    312  O   VAL    21      57.222  44.274  63.659  1.00  0.00           O  
ATOM    313  CB  VAL    21      59.274  41.941  63.251  1.00  0.00           C  
ATOM    314  CG1 VAL    21      58.488  40.609  63.321  1.00  0.00           C  
ATOM    315  CG2 VAL    21      60.661  41.406  62.699  1.00  0.00           C  
ATOM    316  H   VAL    21      60.310  44.095  62.562  1.00  0.00           H  
ATOM    317  HA  VAL    21      58.475  42.439  61.258  1.00  0.00           H  
ATOM    318  HB  VAL    21      59.426  42.411  64.222  1.00  0.00           H  
ATOM    319 HG11 VAL    21      57.545  40.777  63.841  1.00  0.00           H  
ATOM    320 HG12 VAL    21      58.234  40.247  62.326  1.00  0.00           H  
ATOM    321 HG13 VAL    21      59.102  39.824  63.764  1.00  0.00           H  
ATOM    322 HG21 VAL    21      61.154  40.836  63.487  1.00  0.00           H  
ATOM    323 HG22 VAL    21      60.615  40.822  61.781  1.00  0.00           H  
ATOM    324 HG23 VAL    21      61.276  42.284  62.506  1.00  0.00           H  
ATOM    325  N   THR    22      56.226  42.718  62.332  1.00  0.00           N  
ATOM    326  CA  THR    22      54.801  43.157  62.687  1.00  0.00           C  
ATOM    327  C   THR    22      53.863  42.101  63.189  1.00  0.00           C  
ATOM    328  O   THR    22      54.194  40.936  63.105  1.00  0.00           O  
ATOM    329  CB  THR    22      54.210  43.939  61.461  1.00  0.00           C  
ATOM    330  CG2 THR    22      54.341  43.303  60.059  1.00  0.00           C  
ATOM    331  OG1 THR    22      52.944  44.507  61.717  1.00  0.00           O  
ATOM    332  H   THR    22      56.355  42.043  61.592  1.00  0.00           H  
ATOM    333  HA  THR    22      54.862  43.926  63.457  1.00  0.00           H  
ATOM    334  HB  THR    22      54.845  44.820  61.365  1.00  0.00           H  
ATOM    335 HG21 THR    22      53.892  43.957  59.312  1.00  0.00           H  
ATOM    336 HG22 THR    22      55.357  43.084  59.733  1.00  0.00           H  
ATOM    337 HG23 THR    22      53.810  42.352  60.009  1.00  0.00           H  
ATOM    338  HG1 THR    22      52.837  45.124  60.989  1.00  0.00           H  
ATOM    339  N   GLN    23      52.678  42.438  63.694  1.00  0.00           N  
ATOM    340  CA  GLN    23      51.596  41.494  63.835  1.00  0.00           C  
ATOM    341  C   GLN    23      50.322  42.013  63.252  1.00  0.00           C  
ATOM    342  O   GLN    23      49.838  43.102  63.532  1.00  0.00           O  
ATOM    343  CB  GLN    23      51.415  41.139  65.331  1.00  0.00           C  
ATOM    344  CG  GLN    23      52.512  40.432  66.004  1.00  0.00           C  
ATOM    345  CD  GLN    23      53.692  41.338  66.381  1.00  0.00           C  
ATOM    346  OE1 GLN    23      53.540  42.240  67.175  1.00  0.00           O  
ATOM    347  NE2 GLN    23      54.851  41.094  65.894  1.00  0.00           N  
ATOM    348  H   GLN    23      52.515  43.404  63.939  1.00  0.00           H  
ATOM    349  HA  GLN    23      51.850  40.597  63.270  1.00  0.00           H  
ATOM    350  HB2 GLN    23      51.079  42.022  65.876  1.00  0.00           H  
ATOM    351  HB3 GLN    23      50.568  40.457  65.405  1.00  0.00           H  
ATOM    352  HG2 GLN    23      52.196  39.909  66.906  1.00  0.00           H  
ATOM    353  HG3 GLN    23      52.919  39.608  65.418  1.00  0.00           H  
ATOM    354 HE21 GLN    23      54.894  40.393  65.168  1.00  0.00           H  
ATOM    355 HE22 GLN    23      55.678  41.661  66.020  1.00  0.00           H  
ATOM    356  N   TRP    24      49.725  41.129  62.447  1.00  0.00           N  
ATOM    357  CA  TRP    24      48.525  41.286  61.687  1.00  0.00           C  
ATOM    358  C   TRP    24      47.307  40.628  62.301  1.00  0.00           C  
ATOM    359  O   TRP    24      47.471  39.659  63.056  1.00  0.00           O  
ATOM    360  CB  TRP    24      48.831  40.948  60.196  1.00  0.00           C  
ATOM    361  CG  TRP    24      49.678  41.948  59.474  1.00  0.00           C  
ATOM    362  CD1 TRP    24      50.028  43.247  59.802  1.00  0.00           C  
ATOM    363  NE1 TRP    24      50.663  43.874  58.735  1.00  0.00           N  
ATOM    364  CE2 TRP    24      50.648  43.044  57.645  1.00  0.00           C  
ATOM    365  CZ2 TRP    24      50.914  43.227  56.290  1.00  0.00           C  
ATOM    366  CH2 TRP    24      50.917  42.168  55.382  1.00  0.00           C  
ATOM    367  CZ3 TRP    24      50.491  40.906  55.886  1.00  0.00           C  
ATOM    368  CE3 TRP    24      50.032  40.764  57.191  1.00  0.00           C  
ATOM    369  CD2 TRP    24      50.138  41.821  58.122  1.00  0.00           C  
ATOM    370  H   TRP    24      50.120  40.202  62.375  1.00  0.00           H  
ATOM    371  HA  TRP    24      48.417  42.370  61.723  1.00  0.00           H  
ATOM    372  HB2 TRP    24      49.202  39.927  60.114  1.00  0.00           H  
ATOM    373  HB3 TRP    24      47.885  40.954  59.655  1.00  0.00           H  
ATOM    374  HD1 TRP    24      49.728  43.735  60.718  1.00  0.00           H  
ATOM    375  HE1 TRP    24      50.934  44.847  58.707  1.00  0.00           H  
ATOM    376  HZ2 TRP    24      51.196  44.193  55.897  1.00  0.00           H  
ATOM    377  HH2 TRP    24      51.108  42.283  54.325  1.00  0.00           H  
ATOM    378  HZ3 TRP    24      50.526  40.048  55.231  1.00  0.00           H  
ATOM    379  HE3 TRP    24      49.566  39.849  57.523  1.00  0.00           H  
ATOM    380  N   LYS    25      46.093  41.143  61.958  1.00  0.00           N  
ATOM    381  CA  LYS    25      44.798  40.625  62.302  1.00  0.00           C  
ATOM    382  C   LYS    25      43.706  40.555  61.136  1.00  0.00           C  
ATOM    383  O   LYS    25      43.571  41.441  60.284  1.00  0.00           O  
ATOM    384  CB  LYS    25      44.290  41.337  63.505  1.00  0.00           C  
ATOM    385  CG  LYS    25      44.320  42.778  63.347  1.00  0.00           C  
ATOM    386  CD  LYS    25      43.531  43.432  64.441  1.00  0.00           C  
ATOM    387  CE  LYS    25      43.835  44.909  64.425  1.00  0.00           C  
ATOM    388  NZ  LYS    25      42.871  45.751  65.231  1.00  0.00           N1+
ATOM    389  H   LYS    25      46.157  41.872  61.261  1.00  0.00           H  
ATOM    390  HA  LYS    25      44.978  39.589  62.587  1.00  0.00           H  
ATOM    391  HB2 LYS    25      43.253  41.020  63.612  1.00  0.00           H  
ATOM    392  HB3 LYS    25      44.893  41.104  64.382  1.00  0.00           H  
ATOM    393  HG2 LYS    25      45.334  43.160  63.467  1.00  0.00           H  
ATOM    394  HG3 LYS    25      43.879  43.011  62.378  1.00  0.00           H  
ATOM    395  HD2 LYS    25      42.459  43.304  64.288  1.00  0.00           H  
ATOM    396  HD3 LYS    25      43.868  43.106  65.425  1.00  0.00           H  
ATOM    397  HE2 LYS    25      44.853  45.161  64.723  1.00  0.00           H  
ATOM    398  HE3 LYS    25      43.791  45.152  63.363  1.00  0.00           H  
ATOM    399  HZ1 LYS    25      43.154  45.798  66.200  1.00  0.00           H  
ATOM    400  HZ2 LYS    25      42.890  46.705  64.900  1.00  0.00           H  
ATOM    401  HZ3 LYS    25      41.895  45.496  65.197  1.00  0.00           H  
ATOM    402  N   GLY    26      42.816  39.539  61.089  1.00  0.00           N  
ATOM    403  CA  GLY    26      41.810  39.375  60.113  1.00  0.00           C  
ATOM    404  C   GLY    26      40.672  38.336  60.252  1.00  0.00           C  
ATOM    405  O   GLY    26      40.407  37.749  61.231  1.00  0.00           O  
ATOM    406  H   GLY    26      42.840  38.901  61.871  1.00  0.00           H  
ATOM    407  HA2 GLY    26      41.337  40.343  59.952  1.00  0.00           H  
ATOM    408  HA3 GLY    26      42.345  39.095  59.205  1.00  0.00           H  
ATOM    409  N   THR    27      40.032  38.008  59.137  1.00  0.00           N  
ATOM    410  CA  THR    27      38.968  36.980  58.898  1.00  0.00           C  
ATOM    411  C   THR    27      39.356  36.204  57.661  1.00  0.00           C  
ATOM    412  O   THR    27      39.614  36.705  56.569  1.00  0.00           O  
ATOM    413  CB  THR    27      37.608  37.723  58.706  1.00  0.00           C  
ATOM    414  CG2 THR    27      36.417  36.744  58.751  1.00  0.00           C  
ATOM    415  OG1 THR    27      37.477  38.715  59.752  1.00  0.00           O  
ATOM    416  H   THR    27      40.187  38.583  58.321  1.00  0.00           H  
ATOM    417  HA  THR    27      38.938  36.264  59.720  1.00  0.00           H  
ATOM    418  HB  THR    27      37.660  38.253  57.755  1.00  0.00           H  
ATOM    419 HG21 THR    27      36.405  36.166  57.826  1.00  0.00           H  
ATOM    420 HG22 THR    27      36.628  36.127  59.624  1.00  0.00           H  
ATOM    421 HG23 THR    27      35.457  37.243  58.881  1.00  0.00           H  
ATOM    422  HG1 THR    27      37.807  39.556  59.427  1.00  0.00           H  
ATOM    423  N   VAL    28      39.416  34.885  57.861  1.00  0.00           N  
ATOM    424  CA  VAL    28      39.587  33.906  56.786  1.00  0.00           C  
ATOM    425  C   VAL    28      38.228  33.600  56.126  1.00  0.00           C  
ATOM    426  O   VAL    28      37.370  33.024  56.774  1.00  0.00           O  
ATOM    427  CB  VAL    28      40.193  32.647  57.415  1.00  0.00           C  
ATOM    428  CG1 VAL    28      40.253  31.445  56.461  1.00  0.00           C  
ATOM    429  CG2 VAL    28      41.665  32.847  57.773  1.00  0.00           C  
ATOM    430  H   VAL    28      39.077  34.495  58.729  1.00  0.00           H  
ATOM    431  HA  VAL    28      40.357  34.175  56.063  1.00  0.00           H  
ATOM    432  HB  VAL    28      39.725  32.406  58.369  1.00  0.00           H  
ATOM    433 HG11 VAL    28      39.251  31.115  56.186  1.00  0.00           H  
ATOM    434 HG12 VAL    28      40.750  31.888  55.599  1.00  0.00           H  
ATOM    435 HG13 VAL    28      40.896  30.645  56.828  1.00  0.00           H  
ATOM    436 HG21 VAL    28      42.318  33.102  56.938  1.00  0.00           H  
ATOM    437 HG22 VAL    28      41.801  33.561  58.585  1.00  0.00           H  
ATOM    438 HG23 VAL    28      42.022  31.970  58.312  1.00  0.00           H  
ATOM    439  N   LEU    29      38.114  34.043  54.865  1.00  0.00           N  
ATOM    440  CA  LEU    29      36.877  33.938  54.122  1.00  0.00           C  
ATOM    441  C   LEU    29      36.553  32.536  53.631  1.00  0.00           C  
ATOM    442  O   LEU    29      35.491  32.007  53.937  1.00  0.00           O  
ATOM    443  CB  LEU    29      37.075  34.980  52.988  1.00  0.00           C  
ATOM    444  CG  LEU    29      37.298  36.449  53.299  1.00  0.00           C  
ATOM    445  CD1 LEU    29      37.803  37.282  52.079  1.00  0.00           C  
ATOM    446  CD2 LEU    29      36.130  37.116  53.927  1.00  0.00           C  
ATOM    447  H   LEU    29      38.914  34.427  54.383  1.00  0.00           H  
ATOM    448  HA  LEU    29      36.103  34.269  54.814  1.00  0.00           H  
ATOM    449  HB2 LEU    29      37.954  34.715  52.400  1.00  0.00           H  
ATOM    450  HB3 LEU    29      36.305  34.934  52.219  1.00  0.00           H  
ATOM    451  HG  LEU    29      38.022  36.575  54.105  1.00  0.00           H  
ATOM    452 HD11 LEU    29      38.026  38.235  52.558  1.00  0.00           H  
ATOM    453 HD12 LEU    29      38.723  36.838  51.701  1.00  0.00           H  
ATOM    454 HD13 LEU    29      36.994  37.349  51.351  1.00  0.00           H  
ATOM    455 HD21 LEU    29      36.537  38.122  54.023  1.00  0.00           H  
ATOM    456 HD22 LEU    29      35.215  37.226  53.344  1.00  0.00           H  
ATOM    457 HD23 LEU    29      35.914  36.698  54.910  1.00  0.00           H  
ATOM    458  N   ASP    30      37.462  31.983  52.807  1.00  0.00           N  
ATOM    459  CA  ASP    30      37.346  30.582  52.381  1.00  0.00           C  
ATOM    460  C   ASP    30      38.673  30.025  51.840  1.00  0.00           C  
ATOM    461  O   ASP    30      39.645  30.709  51.541  1.00  0.00           O  
ATOM    462  CB  ASP    30      36.274  30.482  51.266  1.00  0.00           C  
ATOM    463  CG  ASP    30      35.403  29.242  51.499  1.00  0.00           C  
ATOM    464  OD1 ASP    30      34.197  29.337  51.242  1.00  0.00           O  
ATOM    465  OD2 ASP    30      35.923  28.202  51.994  1.00  0.00           O1-
ATOM    466  H   ASP    30      38.431  32.270  52.803  1.00  0.00           H  
ATOM    467  HA  ASP    30      37.085  30.042  53.291  1.00  0.00           H  
ATOM    468  HB2 ASP    30      35.688  31.383  51.084  1.00  0.00           H  
ATOM    469  HB3 ASP    30      36.811  30.255  50.346  1.00  0.00           H  
ATOM    470  N   GLN    31      38.709  28.669  51.722  1.00  0.00           N  
ATOM    471  CA  GLN    31      39.642  27.956  50.933  1.00  0.00           C  
ATOM    472  C   GLN    31      39.686  28.393  49.482  1.00  0.00           C  
ATOM    473  O   GLN    31      38.746  28.933  48.945  1.00  0.00           O  
ATOM    474  CB  GLN    31      39.334  26.389  51.044  1.00  0.00           C  
ATOM    475  CG  GLN    31      39.076  25.842  52.485  1.00  0.00           C  
ATOM    476  CD  GLN    31      38.292  24.527  52.544  1.00  0.00           C  
ATOM    477  OE1 GLN    31      37.304  24.351  53.234  1.00  0.00           O  
ATOM    478  NE2 GLN    31      38.795  23.521  51.946  1.00  0.00           N  
ATOM    479  H   GLN    31      37.835  28.188  51.876  1.00  0.00           H  
ATOM    480  HA  GLN    31      40.581  28.105  51.466  1.00  0.00           H  
ATOM    481  HB2 GLN    31      38.344  26.253  50.610  1.00  0.00           H  
ATOM    482  HB3 GLN    31      40.043  25.780  50.482  1.00  0.00           H  
ATOM    483  HG2 GLN    31      40.095  25.667  52.831  1.00  0.00           H  
ATOM    484  HG3 GLN    31      38.711  26.624  53.152  1.00  0.00           H  
ATOM    485 HE21 GLN    31      39.666  23.521  51.434  1.00  0.00           H  
ATOM    486 HE22 GLN    31      38.321  22.638  52.074  1.00  0.00           H  
ATOM    487  N   VAL    32      40.867  28.195  48.863  1.00  0.00           N  
ATOM    488  CA  VAL    32      41.052  28.240  47.428  1.00  0.00           C  
ATOM    489  C   VAL    32      41.375  26.756  46.949  1.00  0.00           C  
ATOM    490  O   VAL    32      42.541  26.426  47.013  1.00  0.00           O  
ATOM    491  CB  VAL    32      42.144  29.212  47.063  1.00  0.00           C  
ATOM    492  CG1 VAL    32      42.113  29.407  45.533  1.00  0.00           C  
ATOM    493  CG2 VAL    32      41.810  30.557  47.643  1.00  0.00           C  
ATOM    494  H   VAL    32      41.635  27.754  49.349  1.00  0.00           H  
ATOM    495  HA  VAL    32      40.157  28.651  46.962  1.00  0.00           H  
ATOM    496  HB  VAL    32      43.170  29.009  47.370  1.00  0.00           H  
ATOM    497 HG11 VAL    32      42.461  28.512  45.018  1.00  0.00           H  
ATOM    498 HG12 VAL    32      41.063  29.609  45.319  1.00  0.00           H  
ATOM    499 HG13 VAL    32      42.799  30.208  45.260  1.00  0.00           H  
ATOM    500 HG21 VAL    32      40.769  30.822  47.456  1.00  0.00           H  
ATOM    501 HG22 VAL    32      41.880  30.669  48.725  1.00  0.00           H  
ATOM    502 HG23 VAL    32      42.441  31.372  47.287  1.00  0.00           H  
ATOM    503  N   PRO    33      40.437  25.899  46.400  1.00  0.00           N  
ATOM    504  CA  PRO    33      40.740  24.465  46.383  1.00  0.00           C  
ATOM    505  C   PRO    33      41.676  23.959  45.259  1.00  0.00           C  
ATOM    506  O   PRO    33      42.068  22.786  45.285  1.00  0.00           O  
ATOM    507  CD  PRO    33      39.017  26.133  46.263  1.00  0.00           C  
ATOM    508  CG  PRO    33      38.434  24.807  46.768  1.00  0.00           C  
ATOM    509  CB  PRO    33      39.358  23.793  46.122  1.00  0.00           C  
ATOM    510  HD2 PRO    33      38.728  26.266  45.221  1.00  0.00           H  
ATOM    511  HD3 PRO    33      38.567  26.946  46.833  1.00  0.00           H  
ATOM    512  HG2 PRO    33      37.462  24.614  46.314  1.00  0.00           H  
ATOM    513  HG3 PRO    33      38.423  24.714  47.854  1.00  0.00           H  
ATOM    514  HB2 PRO    33      39.196  23.818  45.044  1.00  0.00           H  
ATOM    515  HB3 PRO    33      39.342  22.780  46.523  1.00  0.00           H  
ATOM    516  HA  PRO    33      41.090  24.208  47.383  1.00  0.00           H  
ATOM    517  N   VAL    34      42.084  24.788  44.310  1.00  0.00           N  
ATOM    518  CA  VAL    34      43.178  24.530  43.367  1.00  0.00           C  
ATOM    519  C   VAL    34      44.588  24.618  43.946  1.00  0.00           C  
ATOM    520  O   VAL    34      45.554  23.935  43.519  1.00  0.00           O  
ATOM    521  CB  VAL    34      43.059  25.371  42.092  1.00  0.00           C  
ATOM    522  CG1 VAL    34      43.422  26.838  42.387  1.00  0.00           C  
ATOM    523  CG2 VAL    34      43.909  24.792  40.977  1.00  0.00           C  
ATOM    524  H   VAL    34      41.657  25.700  44.223  1.00  0.00           H  
ATOM    525  HA  VAL    34      43.135  23.510  42.986  1.00  0.00           H  
ATOM    526  HB  VAL    34      42.011  25.271  41.809  1.00  0.00           H  
ATOM    527 HG11 VAL    34      43.177  27.406  41.489  1.00  0.00           H  
ATOM    528 HG12 VAL    34      42.845  27.162  43.253  1.00  0.00           H  
ATOM    529 HG13 VAL    34      44.415  26.948  42.822  1.00  0.00           H  
ATOM    530 HG21 VAL    34      43.831  25.461  40.120  1.00  0.00           H  
ATOM    531 HG22 VAL    34      44.967  24.843  41.235  1.00  0.00           H  
ATOM    532 HG23 VAL    34      43.570  23.786  40.730  1.00  0.00           H  
ATOM    533  N   ASN    35      44.733  25.291  45.150  1.00  0.00           N  
ATOM    534  CA  ASN    35      45.894  25.261  46.011  1.00  0.00           C  
ATOM    535  C   ASN    35      45.496  24.906  47.435  1.00  0.00           C  
ATOM    536  O   ASN    35      45.004  25.789  48.121  1.00  0.00           O  
ATOM    537  CB  ASN    35      46.626  26.633  45.857  1.00  0.00           C  
ATOM    538  CG  ASN    35      47.915  26.784  46.662  1.00  0.00           C  
ATOM    539  OD1 ASN    35      48.352  25.867  47.426  1.00  0.00           O  
ATOM    540  ND2 ASN    35      48.629  27.926  46.546  1.00  0.00           N  
ATOM    541  H   ASN    35      43.890  25.659  45.565  1.00  0.00           H  
ATOM    542  HA  ASN    35      46.600  24.536  45.606  1.00  0.00           H  
ATOM    543  HB2 ASN    35      46.851  26.718  44.794  1.00  0.00           H  
ATOM    544  HB3 ASN    35      45.959  27.455  46.118  1.00  0.00           H  
ATOM    545 HD21 ASN    35      48.350  28.693  45.951  1.00  0.00           H  
ATOM    546 HD22 ASN    35      49.494  28.006  47.061  1.00  0.00           H  
ATOM    547  N   PRO    36      45.733  23.604  47.821  1.00  0.00           N  
ATOM    548  CA  PRO    36      45.284  22.957  49.091  1.00  0.00           C  
ATOM    549  C   PRO    36      45.738  23.737  50.346  1.00  0.00           C  
ATOM    550  O   PRO    36      45.031  23.729  51.348  1.00  0.00           O  
ATOM    551  CD  PRO    36      46.225  22.576  46.937  1.00  0.00           C  
ATOM    552  CG  PRO    36      45.869  21.206  47.637  1.00  0.00           C  
ATOM    553  CB  PRO    36      45.814  21.543  49.112  1.00  0.00           C  
ATOM    554  HD2 PRO    36      47.309  22.681  46.885  1.00  0.00           H  
ATOM    555  HD3 PRO    36      45.807  22.714  45.940  1.00  0.00           H  
ATOM    556  HG2 PRO    36      46.667  20.490  47.439  1.00  0.00           H  
ATOM    557  HG3 PRO    36      44.895  20.861  47.292  1.00  0.00           H  
ATOM    558  HB2 PRO    36      46.823  21.478  49.520  1.00  0.00           H  
ATOM    559  HB3 PRO    36      45.076  20.900  49.590  1.00  0.00           H  
ATOM    560  HA  PRO    36      44.194  22.961  49.052  1.00  0.00           H  
ATOM    561  N   SER    37      46.834  24.417  50.121  1.00  0.00           N  
ATOM    562  CA  SER    37      47.390  25.185  51.205  1.00  0.00           C  
ATOM    563  C   SER    37      46.806  26.618  51.377  1.00  0.00           C  
ATOM    564  O   SER    37      47.037  27.234  52.431  1.00  0.00           O  
ATOM    565  CB  SER    37      48.866  25.093  51.172  1.00  0.00           C  
ATOM    566  OG  SER    37      49.380  23.817  51.199  1.00  0.00           O  
ATOM    567  H   SER    37      47.360  24.282  49.269  1.00  0.00           H  
ATOM    568  HA  SER    37      47.047  24.715  52.127  1.00  0.00           H  
ATOM    569  HB2 SER    37      49.166  25.500  50.206  1.00  0.00           H  
ATOM    570  HB3 SER    37      49.208  25.676  52.027  1.00  0.00           H  
ATOM    571  HG  SER    37      49.081  23.483  52.047  1.00  0.00           H  
ATOM    572  N   LEU    38      46.030  27.213  50.468  1.00  0.00           N  
ATOM    573  CA  LEU    38      45.918  28.702  50.398  1.00  0.00           C  
ATOM    574  C   LEU    38      44.551  29.112  50.832  1.00  0.00           C  
ATOM    575  O   LEU    38      43.563  28.472  50.460  1.00  0.00           O  
ATOM    576  CB  LEU    38      46.178  29.233  48.977  1.00  0.00           C  
ATOM    577  CG  LEU    38      46.022  30.746  48.650  1.00  0.00           C  
ATOM    578  CD1 LEU    38      47.280  31.619  48.985  1.00  0.00           C  
ATOM    579  CD2 LEU    38      45.601  30.885  47.157  1.00  0.00           C  
ATOM    580  H   LEU    38      45.792  26.748  49.603  1.00  0.00           H  
ATOM    581  HA  LEU    38      46.647  29.182  51.050  1.00  0.00           H  
ATOM    582  HB2 LEU    38      47.085  28.809  48.546  1.00  0.00           H  
ATOM    583  HB3 LEU    38      45.418  28.760  48.355  1.00  0.00           H  
ATOM    584  HG  LEU    38      45.241  31.217  49.247  1.00  0.00           H  
ATOM    585 HD11 LEU    38      47.944  30.911  49.481  1.00  0.00           H  
ATOM    586 HD12 LEU    38      47.703  32.100  48.104  1.00  0.00           H  
ATOM    587 HD13 LEU    38      46.706  32.290  49.624  1.00  0.00           H  
ATOM    588 HD21 LEU    38      45.323  31.924  46.974  1.00  0.00           H  
ATOM    589 HD22 LEU    38      46.428  30.595  46.508  1.00  0.00           H  
ATOM    590 HD23 LEU    38      44.857  30.153  46.843  1.00  0.00           H  
ATOM    591  N   TYR    39      44.433  30.214  51.567  1.00  0.00           N  
ATOM    592  CA  TYR    39      43.236  30.778  52.035  1.00  0.00           C  
ATOM    593  C   TYR    39      43.048  32.167  51.426  1.00  0.00           C  
ATOM    594  O   TYR    39      43.958  32.955  51.366  1.00  0.00           O  
ATOM    595  CB  TYR    39      43.084  30.689  53.579  1.00  0.00           C  
ATOM    596  CG  TYR    39      43.439  29.351  54.165  1.00  0.00           C  
ATOM    597  CD1 TYR    39      44.699  29.149  54.788  1.00  0.00           C  
ATOM    598  CE1 TYR    39      44.954  27.948  55.541  1.00  0.00           C  
ATOM    599  CZ  TYR    39      44.016  26.861  55.514  1.00  0.00           C  
ATOM    600  OH  TYR    39      44.330  25.766  56.295  1.00  0.00           O  
ATOM    601  CE2 TYR    39      42.787  27.000  54.790  1.00  0.00           C  
ATOM    602  CD2 TYR    39      42.503  28.309  54.190  1.00  0.00           C  
ATOM    603  H   TYR    39      45.257  30.678  51.924  1.00  0.00           H  
ATOM    604  HA  TYR    39      42.394  30.188  51.673  1.00  0.00           H  
ATOM    605  HB2 TYR    39      43.656  31.483  54.059  1.00  0.00           H  
ATOM    606  HB3 TYR    39      42.047  30.805  53.893  1.00  0.00           H  
ATOM    607  HD1 TYR    39      45.496  29.863  54.647  1.00  0.00           H  
ATOM    608  HE1 TYR    39      45.899  27.842  56.053  1.00  0.00           H  
ATOM    609  HH  TYR    39      44.136  24.966  55.800  1.00  0.00           H  
ATOM    610  HE2 TYR    39      42.065  26.208  54.926  1.00  0.00           H  
ATOM    611  HD2 TYR    39      41.529  28.377  53.730  1.00  0.00           H  
ATOM    612  N   LEU    40      41.802  32.542  51.113  1.00  0.00           N  
ATOM    613  CA  LEU    40      41.403  33.918  51.018  1.00  0.00           C  
ATOM    614  C   LEU    40      41.311  34.581  52.445  1.00  0.00           C  
ATOM    615  O   LEU    40      40.485  34.179  53.319  1.00  0.00           O  
ATOM    616  CB  LEU    40      40.020  34.185  50.379  1.00  0.00           C  
ATOM    617  CG  LEU    40      39.677  33.311  49.147  1.00  0.00           C  
ATOM    618  CD1 LEU    40      38.173  33.148  48.853  1.00  0.00           C  
ATOM    619  CD2 LEU    40      40.404  33.874  47.956  1.00  0.00           C  
ATOM    620  H   LEU    40      41.169  31.778  51.300  1.00  0.00           H  
ATOM    621  HA  LEU    40      42.143  34.414  50.389  1.00  0.00           H  
ATOM    622  HB2 LEU    40      39.297  33.883  51.136  1.00  0.00           H  
ATOM    623  HB3 LEU    40      39.913  35.262  50.251  1.00  0.00           H  
ATOM    624  HG  LEU    40      40.059  32.296  49.251  1.00  0.00           H  
ATOM    625 HD11 LEU    40      37.771  34.103  48.513  1.00  0.00           H  
ATOM    626 HD12 LEU    40      38.015  32.464  48.020  1.00  0.00           H  
ATOM    627 HD13 LEU    40      37.668  32.759  49.737  1.00  0.00           H  
ATOM    628 HD21 LEU    40      40.143  34.927  47.846  1.00  0.00           H  
ATOM    629 HD22 LEU    40      41.472  33.671  48.035  1.00  0.00           H  
ATOM    630 HD23 LEU    40      40.083  33.356  47.053  1.00  0.00           H  
ATOM    631  N   ILE    41      42.030  35.615  52.692  1.00  0.00           N  
ATOM    632  CA  ILE    41      41.927  36.340  53.999  1.00  0.00           C  
ATOM    633  C   ILE    41      41.784  37.868  53.692  1.00  0.00           C  
ATOM    634  O   ILE    41      42.511  38.529  52.909  1.00  0.00           O  
ATOM    635  CB  ILE    41      43.172  36.079  54.945  1.00  0.00           C  
ATOM    636  CG2 ILE    41      42.822  36.478  56.397  1.00  0.00           C  
ATOM    637  CG1 ILE    41      43.698  34.570  54.892  1.00  0.00           C  
ATOM    638  CD1 ILE    41      44.864  34.449  53.890  1.00  0.00           C  
ATOM    639  H   ILE    41      42.563  35.930  51.894  1.00  0.00           H  
ATOM    640  HA  ILE    41      40.983  36.029  54.446  1.00  0.00           H  
ATOM    641  HB  ILE    41      43.980  36.726  54.603  1.00  0.00           H  
ATOM    642 HG21 ILE    41      42.304  37.434  56.466  1.00  0.00           H  
ATOM    643 HG22 ILE    41      42.309  35.620  56.830  1.00  0.00           H  
ATOM    644 HG23 ILE    41      43.738  36.672  56.956  1.00  0.00           H  
ATOM    645 HG12 ILE    41      44.109  34.450  55.894  1.00  0.00           H  
ATOM    646 HG13 ILE    41      42.851  33.898  54.751  1.00  0.00           H  
ATOM    647 HD11 ILE    41      45.774  34.949  54.221  1.00  0.00           H  
ATOM    648 HD12 ILE    41      45.169  33.404  53.934  1.00  0.00           H  
ATOM    649 HD13 ILE    41      44.667  34.815  52.882  1.00  0.00           H  
ATOM    650  N   LYS    42      40.858  38.489  54.391  1.00  0.00           N  
ATOM    651  CA  LYS    42      40.658  39.940  54.524  1.00  0.00           C  
ATOM    652  C   LYS    42      41.308  40.331  55.775  1.00  0.00           C  
ATOM    653  O   LYS    42      41.001  39.837  56.835  1.00  0.00           O  
ATOM    654  CB  LYS    42      39.163  40.314  54.524  1.00  0.00           C  
ATOM    655  CG  LYS    42      38.661  41.696  54.743  1.00  0.00           C  
ATOM    656  CD  LYS    42      39.254  42.808  53.802  1.00  0.00           C  
ATOM    657  CE  LYS    42      38.555  44.150  54.083  1.00  0.00           C  
ATOM    658  NZ  LYS    42      38.958  44.799  55.373  1.00  0.00           N1+
ATOM    659  H   LYS    42      40.352  37.860  54.998  1.00  0.00           H  
ATOM    660  HA  LYS    42      41.150  40.446  53.693  1.00  0.00           H  
ATOM    661  HB2 LYS    42      38.954  40.093  53.477  1.00  0.00           H  
ATOM    662  HB3 LYS    42      38.573  39.646  55.151  1.00  0.00           H  
ATOM    663  HG2 LYS    42      37.581  41.550  54.759  1.00  0.00           H  
ATOM    664  HG3 LYS    42      38.886  41.984  55.770  1.00  0.00           H  
ATOM    665  HD2 LYS    42      40.335  42.855  53.930  1.00  0.00           H  
ATOM    666  HD3 LYS    42      39.058  42.499  52.775  1.00  0.00           H  
ATOM    667  HE2 LYS    42      38.860  44.843  53.299  1.00  0.00           H  
ATOM    668  HE3 LYS    42      37.475  44.003  54.065  1.00  0.00           H  
ATOM    669  HZ1 LYS    42      39.006  44.170  56.162  1.00  0.00           H  
ATOM    670  HZ2 LYS    42      39.899  45.164  55.339  1.00  0.00           H  
ATOM    671  HZ3 LYS    42      38.306  45.552  55.540  1.00  0.00           H  
ATOM    672  N   TYR    43      42.282  41.211  55.709  1.00  0.00           N  
ATOM    673  CA  TYR    43      42.891  41.928  56.783  1.00  0.00           C  
ATOM    674  C   TYR    43      42.209  43.264  57.162  1.00  0.00           C  
ATOM    675  O   TYR    43      41.872  44.014  56.263  1.00  0.00           O  
ATOM    676  CB  TYR    43      44.354  42.058  56.513  1.00  0.00           C  
ATOM    677  CG  TYR    43      45.130  40.734  56.462  1.00  0.00           C  
ATOM    678  CD1 TYR    43      45.265  40.045  55.250  1.00  0.00           C  
ATOM    679  CE1 TYR    43      45.793  38.747  55.200  1.00  0.00           C  
ATOM    680  CZ  TYR    43      46.138  38.151  56.417  1.00  0.00           C  
ATOM    681  OH  TYR    43      46.602  36.871  56.441  1.00  0.00           O  
ATOM    682  CE2 TYR    43      46.214  38.909  57.615  1.00  0.00           C  
ATOM    683  CD2 TYR    43      45.575  40.168  57.680  1.00  0.00           C  
ATOM    684  H   TYR    43      42.512  41.610  54.810  1.00  0.00           H  
ATOM    685  HA  TYR    43      42.739  41.326  57.679  1.00  0.00           H  
ATOM    686  HB2 TYR    43      44.528  42.619  55.595  1.00  0.00           H  
ATOM    687  HB3 TYR    43      44.726  42.702  57.309  1.00  0.00           H  
ATOM    688  HD1 TYR    43      44.850  40.484  54.355  1.00  0.00           H  
ATOM    689  HE1 TYR    43      45.851  38.189  54.277  1.00  0.00           H  
ATOM    690  HH  TYR    43      47.230  36.827  57.165  1.00  0.00           H  
ATOM    691  HE2 TYR    43      46.687  38.490  58.491  1.00  0.00           H  
ATOM    692  HD2 TYR    43      45.440  40.711  58.603  1.00  0.00           H  
ATOM    693  N   ASP    44      42.241  43.613  58.456  1.00  0.00           N  
ATOM    694  CA  ASP    44      41.622  44.859  59.024  1.00  0.00           C  
ATOM    695  C   ASP    44      42.485  46.079  58.685  1.00  0.00           C  
ATOM    696  O   ASP    44      43.710  46.090  58.754  1.00  0.00           O  
ATOM    697  CB  ASP    44      41.328  44.766  60.550  1.00  0.00           C  
ATOM    698  CG  ASP    44      40.752  43.435  61.047  1.00  0.00           C  
ATOM    699  OD1 ASP    44      40.113  42.636  60.242  1.00  0.00           O  
ATOM    700  OD2 ASP    44      40.739  43.250  62.305  1.00  0.00           O1-
ATOM    701  H   ASP    44      42.728  42.986  59.079  1.00  0.00           H  
ATOM    702  HA  ASP    44      40.657  45.038  58.550  1.00  0.00           H  
ATOM    703  HB2 ASP    44      42.258  44.981  61.076  1.00  0.00           H  
ATOM    704  HB3 ASP    44      40.543  45.495  60.747  1.00  0.00           H  
ATOM    705  N   GLY    45      41.963  47.264  58.374  1.00  0.00           N  
ATOM    706  CA  GLY    45      42.678  48.536  57.975  1.00  0.00           C  
ATOM    707  C   GLY    45      43.030  48.636  56.522  1.00  0.00           C  
ATOM    708  O   GLY    45      42.848  49.659  55.834  1.00  0.00           O  
ATOM    709  H   GLY    45      40.955  47.210  58.352  1.00  0.00           H  
ATOM    710  HA2 GLY    45      42.145  49.433  58.290  1.00  0.00           H  
ATOM    711  HA3 GLY    45      43.622  48.559  58.520  1.00  0.00           H  
ATOM    712  N   PHE    46      43.364  47.448  55.955  1.00  0.00           N  
ATOM    713  CA  PHE    46      43.341  47.211  54.549  1.00  0.00           C  
ATOM    714  C   PHE    46      41.939  46.981  53.922  1.00  0.00           C  
ATOM    715  O   PHE    46      40.966  46.525  54.563  1.00  0.00           O  
ATOM    716  CB  PHE    46      44.265  45.949  54.327  1.00  0.00           C  
ATOM    717  CG  PHE    46      45.701  46.120  54.759  1.00  0.00           C  
ATOM    718  CD1 PHE    46      46.204  45.572  55.940  1.00  0.00           C  
ATOM    719  CE1 PHE    46      47.608  45.589  56.276  1.00  0.00           C  
ATOM    720  CZ  PHE    46      48.487  46.257  55.354  1.00  0.00           C  
ATOM    721  CE2 PHE    46      47.917  46.989  54.215  1.00  0.00           C  
ATOM    722  CD2 PHE    46      46.525  46.892  53.944  1.00  0.00           C  
ATOM    723  H   PHE    46      43.360  46.668  56.597  1.00  0.00           H  
ATOM    724  HA  PHE    46      43.753  48.075  54.029  1.00  0.00           H  
ATOM    725  HB2 PHE    46      43.833  45.116  54.883  1.00  0.00           H  
ATOM    726  HB3 PHE    46      44.307  45.676  53.273  1.00  0.00           H  
ATOM    727  HD1 PHE    46      45.514  45.094  56.620  1.00  0.00           H  
ATOM    728  HE1 PHE    46      47.892  45.301  57.278  1.00  0.00           H  
ATOM    729  HZ  PHE    46      49.538  46.377  55.572  1.00  0.00           H  
ATOM    730  HE2 PHE    46      48.494  47.666  53.604  1.00  0.00           H  
ATOM    731  HD2 PHE    46      46.085  47.434  53.121  1.00  0.00           H  
ATOM    732  N   ASP    47      41.746  47.402  52.668  1.00  0.00           N  
ATOM    733  CA  ASP    47      40.528  47.172  51.926  1.00  0.00           C  
ATOM    734  C   ASP    47      40.585  45.831  51.086  1.00  0.00           C  
ATOM    735  O   ASP    47      39.569  45.204  50.809  1.00  0.00           O  
ATOM    736  CB  ASP    47      40.254  48.415  50.965  1.00  0.00           C  
ATOM    737  CG  ASP    47      39.975  49.674  51.797  1.00  0.00           C  
ATOM    738  OD1 ASP    47      40.352  50.789  51.406  1.00  0.00           O  
ATOM    739  OD2 ASP    47      39.250  49.541  52.850  1.00  0.00           O1-
ATOM    740  H   ASP    47      42.428  47.775  52.023  1.00  0.00           H  
ATOM    741  HA  ASP    47      39.681  46.947  52.574  1.00  0.00           H  
ATOM    742  HB2 ASP    47      41.090  48.661  50.311  1.00  0.00           H  
ATOM    743  HB3 ASP    47      39.391  48.054  50.406  1.00  0.00           H  
ATOM    744  N   CYS    48      41.780  45.538  50.664  1.00  0.00           N  
ATOM    745  CA  CYS    48      42.171  44.365  49.730  1.00  0.00           C  
ATOM    746  C   CYS    48      41.939  42.965  50.446  1.00  0.00           C  
ATOM    747  O   CYS    48      42.136  42.882  51.669  1.00  0.00           O  
ATOM    748  CB  CYS    48      43.634  44.610  49.392  1.00  0.00           C  
ATOM    749  SG  CYS    48      44.435  43.319  48.286  1.00  0.00           S  
ATOM    750  H   CYS    48      42.574  46.124  50.877  1.00  0.00           H  
ATOM    751  HA  CYS    48      41.552  44.489  48.842  1.00  0.00           H  
ATOM    752  HB2 CYS    48      43.699  45.556  48.854  1.00  0.00           H  
ATOM    753  HB3 CYS    48      44.255  44.719  50.281  1.00  0.00           H  
ATOM    754  HG  CYS    48      43.466  43.004  47.423  1.00  0.00           H  
ATOM    755  N   VAL    49      41.739  41.932  49.655  1.00  0.00           N  
ATOM    756  CA  VAL    49      41.749  40.493  50.061  1.00  0.00           C  
ATOM    757  C   VAL    49      43.001  39.867  49.575  1.00  0.00           C  
ATOM    758  O   VAL    49      43.339  39.926  48.407  1.00  0.00           O  
ATOM    759  CB  VAL    49      40.543  39.753  49.450  1.00  0.00           C  
ATOM    760  CG1 VAL    49      40.586  38.238  49.589  1.00  0.00           C  
ATOM    761  CG2 VAL    49      39.210  40.252  50.144  1.00  0.00           C  
ATOM    762  H   VAL    49      41.582  42.052  48.665  1.00  0.00           H  
ATOM    763  HA  VAL    49      41.660  40.407  51.143  1.00  0.00           H  
ATOM    764  HB  VAL    49      40.526  39.916  48.372  1.00  0.00           H  
ATOM    765 HG11 VAL    49      41.155  37.898  48.724  1.00  0.00           H  
ATOM    766 HG12 VAL    49      40.926  37.980  50.592  1.00  0.00           H  
ATOM    767 HG13 VAL    49      39.547  37.911  49.553  1.00  0.00           H  
ATOM    768 HG21 VAL    49      39.275  40.159  51.228  1.00  0.00           H  
ATOM    769 HG22 VAL    49      39.143  41.309  49.886  1.00  0.00           H  
ATOM    770 HG23 VAL    49      38.293  39.770  49.806  1.00  0.00           H  
ATOM    771  N   TYR    50      43.759  39.257  50.445  1.00  0.00           N  
ATOM    772  CA  TYR    50      45.080  38.587  50.173  1.00  0.00           C  
ATOM    773  C   TYR    50      44.920  37.081  50.103  1.00  0.00           C  
ATOM    774  O   TYR    50      43.914  36.538  50.635  1.00  0.00           O  
ATOM    775  CB  TYR    50      46.132  38.975  51.280  1.00  0.00           C  
ATOM    776  CG  TYR    50      46.597  40.475  51.509  1.00  0.00           C  
ATOM    777  CD1 TYR    50      46.296  41.575  50.695  1.00  0.00           C  
ATOM    778  CE1 TYR    50      46.883  42.845  50.946  1.00  0.00           C  
ATOM    779  CZ  TYR    50      47.759  42.959  52.009  1.00  0.00           C  
ATOM    780  OH  TYR    50      48.264  44.168  52.274  1.00  0.00           O  
ATOM    781  CE2 TYR    50      47.892  41.937  52.984  1.00  0.00           C  
ATOM    782  CD2 TYR    50      47.360  40.639  52.701  1.00  0.00           C  
ATOM    783  H   TYR    50      43.514  39.259  51.425  1.00  0.00           H  
ATOM    784  HA  TYR    50      45.499  39.107  49.311  1.00  0.00           H  
ATOM    785  HB2 TYR    50      45.749  38.594  52.227  1.00  0.00           H  
ATOM    786  HB3 TYR    50      47.083  38.501  51.038  1.00  0.00           H  
ATOM    787  HD1 TYR    50      45.632  41.410  49.860  1.00  0.00           H  
ATOM    788  HE1 TYR    50      46.773  43.717  50.318  1.00  0.00           H  
ATOM    789  HH  TYR    50      48.657  44.259  53.145  1.00  0.00           H  
ATOM    790  HE2 TYR    50      48.478  42.118  53.872  1.00  0.00           H  
ATOM    791  HD2 TYR    50      47.542  39.867  53.435  1.00  0.00           H  
ATOM    792  N   GLY    51      45.854  36.391  49.453  1.00  0.00           N  
ATOM    793  CA  GLY    51      46.012  34.978  49.378  1.00  0.00           C  
ATOM    794  C   GLY    51      47.310  34.652  50.112  1.00  0.00           C  
ATOM    795  O   GLY    51      48.370  34.973  49.678  1.00  0.00           O  
ATOM    796  H   GLY    51      46.578  36.940  49.012  1.00  0.00           H  
ATOM    797  HA2 GLY    51      45.187  34.556  49.952  1.00  0.00           H  
ATOM    798  HA3 GLY    51      46.023  34.585  48.361  1.00  0.00           H  
ATOM    799  N   LEU    52      47.311  33.989  51.301  1.00  0.00           N  
ATOM    800  CA  LEU    52      48.476  33.415  52.013  1.00  0.00           C  
ATOM    801  C   LEU    52      48.289  31.933  52.237  1.00  0.00           C  
ATOM    802  O   LEU    52      47.145  31.469  52.202  1.00  0.00           O  
ATOM    803  CB  LEU    52      48.683  34.168  53.360  1.00  0.00           C  
ATOM    804  CG  LEU    52      49.149  35.633  53.061  1.00  0.00           C  
ATOM    805  CD1 LEU    52      48.777  36.662  54.177  1.00  0.00           C  
ATOM    806  CD2 LEU    52      50.660  35.787  52.704  1.00  0.00           C  
ATOM    807  H   LEU    52      46.472  33.471  51.520  1.00  0.00           H  
ATOM    808  HA  LEU    52      49.314  33.672  51.366  1.00  0.00           H  
ATOM    809  HB2 LEU    52      47.787  34.206  53.979  1.00  0.00           H  
ATOM    810  HB3 LEU    52      49.336  33.525  53.950  1.00  0.00           H  
ATOM    811  HG  LEU    52      48.618  35.947  52.163  1.00  0.00           H  
ATOM    812 HD11 LEU    52      49.009  36.143  55.107  1.00  0.00           H  
ATOM    813 HD12 LEU    52      49.353  37.585  54.240  1.00  0.00           H  
ATOM    814 HD13 LEU    52      47.746  36.978  54.015  1.00  0.00           H  
ATOM    815 HD21 LEU    52      51.026  35.336  51.782  1.00  0.00           H  
ATOM    816 HD22 LEU    52      50.920  36.845  52.673  1.00  0.00           H  
ATOM    817 HD23 LEU    52      51.271  35.396  53.517  1.00  0.00           H  
ATOM    818  N   GLU    53      49.415  31.207  52.275  1.00  0.00           N  
ATOM    819  CA  GLU    53      49.420  29.748  52.570  1.00  0.00           C  
ATOM    820  C   GLU    53      49.718  29.680  54.049  1.00  0.00           C  
ATOM    821  O   GLU    53      50.817  29.240  54.381  1.00  0.00           O  
ATOM    822  CB  GLU    53      50.390  28.921  51.748  1.00  0.00           C  
ATOM    823  CG  GLU    53      50.091  29.003  50.243  1.00  0.00           C  
ATOM    824  CD  GLU    53      50.929  28.168  49.320  1.00  0.00           C  
ATOM    825  OE1 GLU    53      50.854  28.542  48.114  1.00  0.00           O  
ATOM    826  OE2 GLU    53      51.727  27.324  49.711  1.00  0.00           O1-
ATOM    827  H   GLU    53      50.317  31.648  52.174  1.00  0.00           H  
ATOM    828  HA  GLU    53      48.386  29.418  52.466  1.00  0.00           H  
ATOM    829  HB2 GLU    53      51.393  29.318  51.906  1.00  0.00           H  
ATOM    830  HB3 GLU    53      50.401  27.879  52.070  1.00  0.00           H  
ATOM    831  HG2 GLU    53      49.056  28.831  49.948  1.00  0.00           H  
ATOM    832  HG3 GLU    53      50.268  30.042  49.966  1.00  0.00           H  
ATOM    833  N   LEU    54      48.703  29.821  54.971  1.00  0.00           N  
ATOM    834  CA  LEU    54      48.971  30.224  56.392  1.00  0.00           C  
ATOM    835  C   LEU    54      49.870  29.203  57.256  1.00  0.00           C  
ATOM    836  O   LEU    54      50.501  29.700  58.247  1.00  0.00           O  
ATOM    837  CB  LEU    54      47.642  30.539  57.076  1.00  0.00           C  
ATOM    838  CG  LEU    54      46.974  31.861  56.666  1.00  0.00           C  
ATOM    839  CD1 LEU    54      45.650  31.943  57.427  1.00  0.00           C  
ATOM    840  CD2 LEU    54      47.793  33.143  56.961  1.00  0.00           C  
ATOM    841  H   LEU    54      47.786  30.066  54.625  1.00  0.00           H  
ATOM    842  HA  LEU    54      49.534  31.157  56.378  1.00  0.00           H  
ATOM    843  HB2 LEU    54      46.902  29.751  56.939  1.00  0.00           H  
ATOM    844  HB3 LEU    54      47.912  30.585  58.131  1.00  0.00           H  
ATOM    845  HG  LEU    54      46.748  31.817  55.601  1.00  0.00           H  
ATOM    846 HD11 LEU    54      44.922  31.171  57.177  1.00  0.00           H  
ATOM    847 HD12 LEU    54      45.988  32.012  58.461  1.00  0.00           H  
ATOM    848 HD13 LEU    54      45.150  32.881  57.186  1.00  0.00           H  
ATOM    849 HD21 LEU    54      48.785  33.190  56.512  1.00  0.00           H  
ATOM    850 HD22 LEU    54      47.239  34.028  56.647  1.00  0.00           H  
ATOM    851 HD23 LEU    54      47.869  33.254  58.042  1.00  0.00           H  
ATOM    852  N   ASN    55      49.916  27.922  56.848  1.00  0.00           N  
ATOM    853  CA  ASN    55      50.748  26.915  57.463  1.00  0.00           C  
ATOM    854  C   ASN    55      52.123  26.554  56.775  1.00  0.00           C  
ATOM    855  O   ASN    55      52.869  25.738  57.330  1.00  0.00           O  
ATOM    856  CB  ASN    55      49.864  25.703  57.678  1.00  0.00           C  
ATOM    857  CG  ASN    55      48.675  26.084  58.498  1.00  0.00           C  
ATOM    858  OD1 ASN    55      48.741  26.713  59.566  1.00  0.00           O  
ATOM    859  ND2 ASN    55      47.556  25.510  58.079  1.00  0.00           N  
ATOM    860  H   ASN    55      49.391  27.727  56.008  1.00  0.00           H  
ATOM    861  HA  ASN    55      51.142  27.281  58.411  1.00  0.00           H  
ATOM    862  HB2 ASN    55      49.507  25.247  56.755  1.00  0.00           H  
ATOM    863  HB3 ASN    55      50.299  24.969  58.358  1.00  0.00           H  
ATOM    864 HD21 ASN    55      47.485  24.965  57.232  1.00  0.00           H  
ATOM    865 HD22 ASN    55      46.707  25.674  58.601  1.00  0.00           H  
ATOM    866  N   LYS    56      52.405  27.183  55.650  1.00  0.00           N  
ATOM    867  CA  LYS    56      53.430  26.814  54.755  1.00  0.00           C  
ATOM    868  C   LYS    56      54.441  27.966  54.427  1.00  0.00           C  
ATOM    869  O   LYS    56      55.626  27.684  54.348  1.00  0.00           O  
ATOM    870  CB  LYS    56      53.018  25.986  53.510  1.00  0.00           C  
ATOM    871  CG  LYS    56      52.053  24.763  53.641  1.00  0.00           C  
ATOM    872  CD  LYS    56      52.890  23.502  53.961  1.00  0.00           C  
ATOM    873  CE  LYS    56      52.219  22.102  54.099  1.00  0.00           C  
ATOM    874  NZ  LYS    56      53.166  21.122  54.755  1.00  0.00           N1+
ATOM    875  H   LYS    56      51.822  27.943  55.327  1.00  0.00           H  
ATOM    876  HA  LYS    56      54.060  26.202  55.400  1.00  0.00           H  
ATOM    877  HB2 LYS    56      52.444  26.747  52.980  1.00  0.00           H  
ATOM    878  HB3 LYS    56      53.896  25.706  52.927  1.00  0.00           H  
ATOM    879  HG2 LYS    56      51.298  24.953  54.405  1.00  0.00           H  
ATOM    880  HG3 LYS    56      51.531  24.625  52.694  1.00  0.00           H  
ATOM    881  HD2 LYS    56      53.708  23.388  53.250  1.00  0.00           H  
ATOM    882  HD3 LYS    56      53.440  23.599  54.898  1.00  0.00           H  
ATOM    883  HE2 LYS    56      51.376  22.159  54.787  1.00  0.00           H  
ATOM    884  HE3 LYS    56      51.946  21.695  53.125  1.00  0.00           H  
ATOM    885  HZ1 LYS    56      52.777  20.220  54.521  1.00  0.00           H  
ATOM    886  HZ2 LYS    56      54.085  21.131  54.336  1.00  0.00           H  
ATOM    887  HZ3 LYS    56      53.269  21.273  55.748  1.00  0.00           H  
ATOM    888  N   ASP    57      53.949  29.219  54.505  1.00  0.00           N  
ATOM    889  CA  ASP    57      54.772  30.376  54.255  1.00  0.00           C  
ATOM    890  C   ASP    57      55.728  30.743  55.405  1.00  0.00           C  
ATOM    891  O   ASP    57      55.283  30.996  56.526  1.00  0.00           O  
ATOM    892  CB  ASP    57      53.872  31.547  53.900  1.00  0.00           C  
ATOM    893  CG  ASP    57      54.456  32.726  53.117  1.00  0.00           C  
ATOM    894  OD1 ASP    57      55.596  33.157  53.403  1.00  0.00           O  
ATOM    895  OD2 ASP    57      53.832  33.205  52.175  1.00  0.00           O1-
ATOM    896  H   ASP    57      53.030  29.266  54.921  1.00  0.00           H  
ATOM    897  HA  ASP    57      55.391  30.154  53.386  1.00  0.00           H  
ATOM    898  HB2 ASP    57      53.081  31.158  53.260  1.00  0.00           H  
ATOM    899  HB3 ASP    57      53.296  31.899  54.756  1.00  0.00           H  
ATOM    900  N   GLU    58      57.035  30.833  55.161  1.00  0.00           N  
ATOM    901  CA  GLU    58      57.971  31.214  56.248  1.00  0.00           C  
ATOM    902  C   GLU    58      57.877  32.728  56.668  1.00  0.00           C  
ATOM    903  O   GLU    58      58.496  33.096  57.667  1.00  0.00           O  
ATOM    904  CB  GLU    58      59.447  30.982  55.818  1.00  0.00           C  
ATOM    905  CG  GLU    58      59.803  29.427  55.683  1.00  0.00           C  
ATOM    906  CD  GLU    58      59.841  28.708  57.009  1.00  0.00           C  
ATOM    907  OE1 GLU    58      60.664  29.021  57.859  1.00  0.00           O  
ATOM    908  OE2 GLU    58      59.086  27.719  57.241  1.00  0.00           O1-
ATOM    909  H   GLU    58      57.358  30.618  54.229  1.00  0.00           H  
ATOM    910  HA  GLU    58      57.845  30.611  57.147  1.00  0.00           H  
ATOM    911  HB2 GLU    58      59.675  31.528  54.903  1.00  0.00           H  
ATOM    912  HB3 GLU    58      60.110  31.494  56.515  1.00  0.00           H  
ATOM    913  HG2 GLU    58      59.207  28.911  54.930  1.00  0.00           H  
ATOM    914  HG3 GLU    58      60.827  29.380  55.314  1.00  0.00           H  
ATOM    915  N   ARG    59      57.118  33.594  56.023  1.00  0.00           N  
ATOM    916  CA  ARG    59      56.883  35.010  56.459  1.00  0.00           C  
ATOM    917  C   ARG    59      55.841  35.124  57.594  1.00  0.00           C  
ATOM    918  O   ARG    59      55.759  36.172  58.290  1.00  0.00           O  
ATOM    919  CB  ARG    59      56.651  35.827  55.223  1.00  0.00           C  
ATOM    920  CG  ARG    59      57.755  35.728  54.215  1.00  0.00           C  
ATOM    921  CD  ARG    59      57.457  36.455  52.916  1.00  0.00           C  
ATOM    922  NE  ARG    59      56.303  35.884  52.143  1.00  0.00           N  
ATOM    923  CZ  ARG    59      55.664  36.255  51.056  1.00  0.00           C  
ATOM    924  NH1 ARG    59      55.788  37.367  50.453  1.00  0.00           N  
ATOM    925  NH2 ARG    59      54.724  35.409  50.594  1.00  0.00           N1+
ATOM    926  H   ARG    59      56.744  33.162  55.190  1.00  0.00           H  
ATOM    927  HA  ARG    59      57.757  35.359  57.009  1.00  0.00           H  
ATOM    928  HB2 ARG    59      55.708  35.530  54.764  1.00  0.00           H  
ATOM    929  HB3 ARG    59      56.538  36.825  55.646  1.00  0.00           H  
ATOM    930  HG2 ARG    59      58.654  36.095  54.709  1.00  0.00           H  
ATOM    931  HG3 ARG    59      57.928  34.668  54.030  1.00  0.00           H  
ATOM    932  HD2 ARG    59      57.279  37.515  53.099  1.00  0.00           H  
ATOM    933  HD3 ARG    59      58.388  36.296  52.372  1.00  0.00           H  
ATOM    934  HE  ARG    59      56.101  34.990  52.566  1.00  0.00           H  
ATOM    935 HH11 ARG    59      56.418  38.052  50.845  1.00  0.00           H  
ATOM    936 HH12 ARG    59      55.358  37.581  49.564  1.00  0.00           H  
ATOM    937 HH21 ARG    59      54.499  34.583  51.129  1.00  0.00           H  
ATOM    938 HH22 ARG    59      54.204  35.574  49.744  1.00  0.00           H  
ATOM    939  N   VAL    60      55.090  34.058  57.782  1.00  0.00           N  
ATOM    940  CA  VAL    60      54.026  33.848  58.826  1.00  0.00           C  
ATOM    941  C   VAL    60      54.756  33.329  60.080  1.00  0.00           C  
ATOM    942  O   VAL    60      55.555  32.431  60.020  1.00  0.00           O  
ATOM    943  CB  VAL    60      52.817  33.039  58.283  1.00  0.00           C  
ATOM    944  CG1 VAL    60      51.612  32.923  59.239  1.00  0.00           C  
ATOM    945  CG2 VAL    60      52.388  33.597  56.972  1.00  0.00           C  
ATOM    946  H   VAL    60      55.242  33.268  57.172  1.00  0.00           H  
ATOM    947  HA  VAL    60      53.750  34.895  58.952  1.00  0.00           H  
ATOM    948  HB  VAL    60      53.040  31.996  58.060  1.00  0.00           H  
ATOM    949 HG11 VAL    60      51.943  32.512  60.193  1.00  0.00           H  
ATOM    950 HG12 VAL    60      50.967  33.801  59.238  1.00  0.00           H  
ATOM    951 HG13 VAL    60      51.013  32.153  58.753  1.00  0.00           H  
ATOM    952 HG21 VAL    60      51.556  32.990  56.615  1.00  0.00           H  
ATOM    953 HG22 VAL    60      52.181  34.664  57.059  1.00  0.00           H  
ATOM    954 HG23 VAL    60      53.174  33.559  56.219  1.00  0.00           H  
ATOM    955  N   SER    61      54.581  33.969  61.224  1.00  0.00           N  
ATOM    956  CA  SER    61      54.932  33.555  62.601  1.00  0.00           C  
ATOM    957  C   SER    61      53.803  33.747  63.530  1.00  0.00           C  
ATOM    958  O   SER    61      52.872  34.433  63.189  1.00  0.00           O  
ATOM    959  CB  SER    61      56.192  34.365  63.052  1.00  0.00           C  
ATOM    960  OG  SER    61      56.062  35.759  63.234  1.00  0.00           O  
ATOM    961  H   SER    61      53.899  34.714  61.197  1.00  0.00           H  
ATOM    962  HA  SER    61      55.132  32.483  62.590  1.00  0.00           H  
ATOM    963  HB2 SER    61      56.421  33.921  64.021  1.00  0.00           H  
ATOM    964  HB3 SER    61      56.999  34.279  62.324  1.00  0.00           H  
ATOM    965  HG  SER    61      56.581  36.043  63.990  1.00  0.00           H  
ATOM    966  N   ALA    62      53.756  33.019  64.681  1.00  0.00           N  
ATOM    967  CA  ALA    62      52.765  33.187  65.749  1.00  0.00           C  
ATOM    968  C   ALA    62      51.282  33.179  65.227  1.00  0.00           C  
ATOM    969  O   ALA    62      50.481  33.874  65.811  1.00  0.00           O  
ATOM    970  CB  ALA    62      53.132  34.389  66.623  1.00  0.00           C  
ATOM    971  H   ALA    62      54.464  32.316  64.842  1.00  0.00           H  
ATOM    972  HA  ALA    62      52.796  32.374  66.474  1.00  0.00           H  
ATOM    973  HB1 ALA    62      52.607  35.248  66.205  1.00  0.00           H  
ATOM    974  HB2 ALA    62      52.804  34.251  67.654  1.00  0.00           H  
ATOM    975  HB3 ALA    62      54.195  34.624  66.584  1.00  0.00           H  
ATOM    976  N   LEU    63      50.993  32.477  64.182  1.00  0.00           N  
ATOM    977  CA  LEU    63      49.552  32.224  63.792  1.00  0.00           C  
ATOM    978  C   LEU    63      48.664  31.748  64.911  1.00  0.00           C  
ATOM    979  O   LEU    63      49.043  30.829  65.680  1.00  0.00           O  
ATOM    980  CB  LEU    63      49.568  31.283  62.554  1.00  0.00           C  
ATOM    981  CG  LEU    63      48.134  30.775  62.154  1.00  0.00           C  
ATOM    982  CD1 LEU    63      47.335  31.804  61.312  1.00  0.00           C  
ATOM    983  CD2 LEU    63      48.420  29.720  61.076  1.00  0.00           C  
ATOM    984  H   LEU    63      51.726  32.084  63.608  1.00  0.00           H  
ATOM    985  HA  LEU    63      49.018  33.136  63.525  1.00  0.00           H  
ATOM    986  HB2 LEU    63      49.978  31.780  61.675  1.00  0.00           H  
ATOM    987  HB3 LEU    63      50.167  30.379  62.668  1.00  0.00           H  
ATOM    988  HG  LEU    63      47.523  30.428  62.987  1.00  0.00           H  
ATOM    989 HD11 LEU    63      46.357  31.376  61.097  1.00  0.00           H  
ATOM    990 HD12 LEU    63      47.186  32.630  62.009  1.00  0.00           H  
ATOM    991 HD13 LEU    63      47.931  32.077  60.441  1.00  0.00           H  
ATOM    992 HD21 LEU    63      49.332  29.996  60.546  1.00  0.00           H  
ATOM    993 HD22 LEU    63      48.547  28.800  61.646  1.00  0.00           H  
ATOM    994 HD23 LEU    63      47.661  29.561  60.310  1.00  0.00           H  
ATOM    995  N   GLU    64      47.430  32.232  65.073  1.00  0.00           N  
ATOM    996  CA  GLU    64      46.402  31.783  66.096  1.00  0.00           C  
ATOM    997  C   GLU    64      45.087  31.912  65.469  1.00  0.00           C  
ATOM    998  O   GLU    64      44.869  32.759  64.568  1.00  0.00           O  
ATOM    999  CB  GLU    64      46.581  32.521  67.415  1.00  0.00           C  
ATOM   1000  CG  GLU    64      45.443  32.593  68.415  1.00  0.00           C  
ATOM   1001  CD  GLU    64      44.897  31.198  68.984  1.00  0.00           C  
ATOM   1002  OE1 GLU    64      45.081  30.194  68.277  1.00  0.00           O  
ATOM   1003  OE2 GLU    64      44.196  31.198  69.996  1.00  0.00           O1-
ATOM   1004  H   GLU    64      47.093  32.976  64.480  1.00  0.00           H  
ATOM   1005  HA  GLU    64      46.537  30.721  66.300  1.00  0.00           H  
ATOM   1006  HB2 GLU    64      47.352  31.941  67.924  1.00  0.00           H  
ATOM   1007  HB3 GLU    64      46.763  33.583  67.251  1.00  0.00           H  
ATOM   1008  HG2 GLU    64      45.847  33.145  69.263  1.00  0.00           H  
ATOM   1009  HG3 GLU    64      44.540  33.145  68.157  1.00  0.00           H  
ATOM   1010  N   VAL    65      44.091  31.124  65.933  1.00  0.00           N  
ATOM   1011  CA  VAL    65      42.658  31.123  65.381  1.00  0.00           C  
ATOM   1012  C   VAL    65      41.713  31.590  66.520  1.00  0.00           C  
ATOM   1013  O   VAL    65      41.510  30.983  67.551  1.00  0.00           O  
ATOM   1014  CB  VAL    65      42.089  29.796  64.785  1.00  0.00           C  
ATOM   1015  CG1 VAL    65      40.588  29.869  64.407  1.00  0.00           C  
ATOM   1016  CG2 VAL    65      42.905  29.497  63.529  1.00  0.00           C  
ATOM   1017  H   VAL    65      44.318  30.553  66.735  1.00  0.00           H  
ATOM   1018  HA  VAL    65      42.563  31.905  64.628  1.00  0.00           H  
ATOM   1019  HB  VAL    65      42.342  28.916  65.376  1.00  0.00           H  
ATOM   1020 HG11 VAL    65      40.342  28.929  63.912  1.00  0.00           H  
ATOM   1021 HG12 VAL    65      40.060  30.065  65.340  1.00  0.00           H  
ATOM   1022 HG13 VAL    65      40.340  30.784  63.869  1.00  0.00           H  
ATOM   1023 HG21 VAL    65      43.944  29.524  63.858  1.00  0.00           H  
ATOM   1024 HG22 VAL    65      42.732  28.493  63.142  1.00  0.00           H  
ATOM   1025 HG23 VAL    65      42.743  30.161  62.680  1.00  0.00           H  
ATOM   1026  N   LEU    66      41.121  32.783  66.354  1.00  0.00           N  
ATOM   1027  CA  LEU    66      40.350  33.570  67.323  1.00  0.00           C  
ATOM   1028  C   LEU    66      38.928  33.252  67.214  1.00  0.00           C  
ATOM   1029  O   LEU    66      38.477  32.937  66.125  1.00  0.00           O  
ATOM   1030  CB  LEU    66      40.499  35.026  67.039  1.00  0.00           C  
ATOM   1031  CG  LEU    66      41.878  35.565  67.042  1.00  0.00           C  
ATOM   1032  CD1 LEU    66      41.922  36.973  66.465  1.00  0.00           C  
ATOM   1033  CD2 LEU    66      42.540  35.559  68.408  1.00  0.00           C  
ATOM   1034  H   LEU    66      40.829  32.979  65.407  1.00  0.00           H  
ATOM   1035  HA  LEU    66      40.773  33.352  68.304  1.00  0.00           H  
ATOM   1036  HB2 LEU    66      40.066  35.163  66.048  1.00  0.00           H  
ATOM   1037  HB3 LEU    66      39.909  35.600  67.754  1.00  0.00           H  
ATOM   1038  HG  LEU    66      42.457  34.960  66.344  1.00  0.00           H  
ATOM   1039 HD11 LEU    66      42.893  37.429  66.269  1.00  0.00           H  
ATOM   1040 HD12 LEU    66      41.343  37.076  65.547  1.00  0.00           H  
ATOM   1041 HD13 LEU    66      41.507  37.675  67.188  1.00  0.00           H  
ATOM   1042 HD21 LEU    66      43.446  36.165  68.414  1.00  0.00           H  
ATOM   1043 HD22 LEU    66      41.881  35.968  69.173  1.00  0.00           H  
ATOM   1044 HD23 LEU    66      42.741  34.532  68.715  1.00  0.00           H  
ATOM   1045  N   PRO    67      38.204  33.247  68.368  1.00  0.00           N  
ATOM   1046  CA  PRO    67      36.750  33.160  68.314  1.00  0.00           C  
ATOM   1047  C   PRO    67      36.189  34.351  67.506  1.00  0.00           C  
ATOM   1048  O   PRO    67      36.834  35.424  67.451  1.00  0.00           O  
ATOM   1049  CD  PRO    67      38.667  33.499  69.715  1.00  0.00           C  
ATOM   1050  CG  PRO    67      37.472  33.909  70.587  1.00  0.00           C  
ATOM   1051  CB  PRO    67      36.335  33.169  69.867  1.00  0.00           C  
ATOM   1052  HD2 PRO    67      39.450  34.222  69.942  1.00  0.00           H  
ATOM   1053  HD3 PRO    67      38.995  32.519  70.059  1.00  0.00           H  
ATOM   1054  HG2 PRO    67      37.404  34.994  70.514  1.00  0.00           H  
ATOM   1055  HG3 PRO    67      37.437  33.573  71.623  1.00  0.00           H  
ATOM   1056  HB2 PRO    67      35.426  33.761  69.959  1.00  0.00           H  
ATOM   1057  HB3 PRO    67      36.148  32.246  70.414  1.00  0.00           H  
ATOM   1058  HA  PRO    67      36.385  32.279  67.786  1.00  0.00           H  
ATOM   1059  N   ASP    68      35.057  34.182  66.855  1.00  0.00           N  
ATOM   1060  CA  ASP    68      34.408  35.186  65.988  1.00  0.00           C  
ATOM   1061  C   ASP    68      33.828  36.351  66.625  1.00  0.00           C  
ATOM   1062  O   ASP    68      33.343  36.275  67.757  1.00  0.00           O  
ATOM   1063  CB  ASP    68      33.279  34.433  65.205  1.00  0.00           C  
ATOM   1064  CG  ASP    68      33.671  33.556  63.992  1.00  0.00           C  
ATOM   1065  OD1 ASP    68      32.872  32.630  63.629  1.00  0.00           O  
ATOM   1066  OD2 ASP    68      34.807  33.583  63.506  1.00  0.00           O1-
ATOM   1067  H   ASP    68      34.663  33.253  66.807  1.00  0.00           H  
ATOM   1068  HA  ASP    68      35.198  35.492  65.302  1.00  0.00           H  
ATOM   1069  HB2 ASP    68      32.729  33.791  65.893  1.00  0.00           H  
ATOM   1070  HB3 ASP    68      32.658  35.227  64.790  1.00  0.00           H  
ATOM   1071  N   ARG    69      33.985  37.607  66.063  1.00  0.00           N  
ATOM   1072  CA  ARG    69      33.409  38.897  66.579  1.00  0.00           C  
ATOM   1073  C   ARG    69      31.928  38.838  66.552  1.00  0.00           C  
ATOM   1074  O   ARG    69      31.327  37.965  65.960  1.00  0.00           O  
ATOM   1075  CB  ARG    69      33.981  40.042  65.746  1.00  0.00           C  
ATOM   1076  CG  ARG    69      35.454  40.290  66.123  1.00  0.00           C  
ATOM   1077  CD  ARG    69      35.920  41.402  65.222  1.00  0.00           C  
ATOM   1078  NE  ARG    69      37.266  41.905  65.560  1.00  0.00           N  
ATOM   1079  CZ  ARG    69      37.788  42.958  64.973  1.00  0.00           C  
ATOM   1080  NH1 ARG    69      37.327  43.410  63.842  1.00  0.00           N  
ATOM   1081  NH2 ARG    69      38.804  43.539  65.503  1.00  0.00           N1+
ATOM   1082  H   ARG    69      34.169  37.615  65.070  1.00  0.00           H  
ATOM   1083  HA  ARG    69      33.824  39.050  67.576  1.00  0.00           H  
ATOM   1084  HB2 ARG    69      33.905  39.789  64.688  1.00  0.00           H  
ATOM   1085  HB3 ARG    69      33.384  40.892  66.077  1.00  0.00           H  
ATOM   1086  HG2 ARG    69      35.646  40.400  67.191  1.00  0.00           H  
ATOM   1087  HG3 ARG    69      35.998  39.431  65.729  1.00  0.00           H  
ATOM   1088  HD2 ARG    69      35.832  41.122  64.172  1.00  0.00           H  
ATOM   1089  HD3 ARG    69      35.186  42.192  65.380  1.00  0.00           H  
ATOM   1090  HE  ARG    69      37.739  41.575  66.389  1.00  0.00           H  
ATOM   1091 HH11 ARG    69      36.654  42.946  63.250  1.00  0.00           H  
ATOM   1092 HH12 ARG    69      37.765  44.201  63.391  1.00  0.00           H  
ATOM   1093 HH21 ARG    69      39.197  43.037  66.286  1.00  0.00           H  
ATOM   1094 HH22 ARG    69      39.286  44.266  64.993  1.00  0.00           H  
ATOM   1095  N   VAL    70      31.299  39.877  67.152  1.00  0.00           N  
ATOM   1096  CA  VAL    70      29.798  40.179  67.112  1.00  0.00           C  
ATOM   1097  C   VAL    70      29.320  40.478  65.680  1.00  0.00           C  
ATOM   1098  O   VAL    70      29.967  41.254  65.015  1.00  0.00           O  
ATOM   1099  CB  VAL    70      29.537  41.450  67.997  1.00  0.00           C  
ATOM   1100  CG1 VAL    70      28.117  42.013  68.010  1.00  0.00           C  
ATOM   1101  CG2 VAL    70      29.710  41.084  69.448  1.00  0.00           C  
ATOM   1102  H   VAL    70      31.906  40.672  67.291  1.00  0.00           H  
ATOM   1103  HA  VAL    70      29.197  39.372  67.531  1.00  0.00           H  
ATOM   1104  HB  VAL    70      30.189  42.298  67.787  1.00  0.00           H  
ATOM   1105 HG11 VAL    70      28.279  42.981  68.485  1.00  0.00           H  
ATOM   1106 HG12 VAL    70      27.791  42.190  66.986  1.00  0.00           H  
ATOM   1107 HG13 VAL    70      27.424  41.421  68.609  1.00  0.00           H  
ATOM   1108 HG21 VAL    70      29.532  42.023  69.972  1.00  0.00           H  
ATOM   1109 HG22 VAL    70      28.996  40.311  69.731  1.00  0.00           H  
ATOM   1110 HG23 VAL    70      30.724  40.748  69.665  1.00  0.00           H  
ATOM   1111  N   ALA    71      28.375  39.772  65.163  1.00  0.00           N  
ATOM   1112  CA  ALA    71      27.716  39.949  63.931  1.00  0.00           C  
ATOM   1113  C   ALA    71      26.282  39.446  64.065  1.00  0.00           C  
ATOM   1114  O   ALA    71      26.018  38.493  64.770  1.00  0.00           O  
ATOM   1115  CB  ALA    71      28.440  39.298  62.774  1.00  0.00           C  
ATOM   1116  H   ALA    71      27.964  39.045  65.732  1.00  0.00           H  
ATOM   1117  HA  ALA    71      27.673  41.024  63.755  1.00  0.00           H  
ATOM   1118  HB1 ALA    71      27.917  39.566  61.856  1.00  0.00           H  
ATOM   1119  HB2 ALA    71      29.465  39.669  62.805  1.00  0.00           H  
ATOM   1120  HB3 ALA    71      28.397  38.211  62.848  1.00  0.00           H  
ATOM   1121  N   THR    72      25.323  40.040  63.335  1.00  0.00           N  
ATOM   1122  CA  THR    72      23.943  39.517  63.162  1.00  0.00           C  
ATOM   1123  C   THR    72      23.935  38.649  61.921  1.00  0.00           C  
ATOM   1124  O   THR    72      24.411  39.119  60.905  1.00  0.00           O  
ATOM   1125  CB  THR    72      22.868  40.646  63.040  1.00  0.00           C  
ATOM   1126  CG2 THR    72      21.494  40.015  63.190  1.00  0.00           C  
ATOM   1127  OG1 THR    72      22.948  41.560  64.068  1.00  0.00           O  
ATOM   1128  H   THR    72      25.610  40.839  62.787  1.00  0.00           H  
ATOM   1129  HA  THR    72      23.670  38.906  64.022  1.00  0.00           H  
ATOM   1130  HB  THR    72      22.960  41.139  62.072  1.00  0.00           H  
ATOM   1131 HG21 THR    72      21.428  39.271  63.984  1.00  0.00           H  
ATOM   1132 HG22 THR    72      20.764  40.823  63.137  1.00  0.00           H  
ATOM   1133 HG23 THR    72      21.218  39.505  62.267  1.00  0.00           H  
ATOM   1134  HG1 THR    72      23.836  41.926  64.075  1.00  0.00           H  
ATOM   1135  N   SER    73      23.431  37.374  62.044  1.00  0.00           N  
ATOM   1136  CA  SER    73      23.525  36.350  60.938  1.00  0.00           C  
ATOM   1137  C   SER    73      22.385  36.558  59.954  1.00  0.00           C  
ATOM   1138  O   SER    73      22.486  36.059  58.814  1.00  0.00           O  
ATOM   1139  CB  SER    73      23.487  34.930  61.531  1.00  0.00           C  
ATOM   1140  OG  SER    73      22.436  34.791  62.310  1.00  0.00           O  
ATOM   1141  H   SER    73      23.204  37.036  62.969  1.00  0.00           H  
ATOM   1142  HA  SER    73      24.506  36.455  60.475  1.00  0.00           H  
ATOM   1143  HB2 SER    73      23.485  34.148  60.772  1.00  0.00           H  
ATOM   1144  HB3 SER    73      24.349  34.783  62.182  1.00  0.00           H  
ATOM   1145  HG  SER    73      22.730  35.145  63.153  1.00  0.00           H  
ATOM   1146  N   ARG    74      21.308  37.258  60.295  1.00  0.00           N  
ATOM   1147  CA  ARG    74      20.161  37.498  59.412  1.00  0.00           C  
ATOM   1148  C   ARG    74      20.615  38.321  58.170  1.00  0.00           C  
ATOM   1149  O   ARG    74      21.286  39.310  58.369  1.00  0.00           O  
ATOM   1150  CB  ARG    74      18.962  38.093  60.145  1.00  0.00           C  
ATOM   1151  CG  ARG    74      17.718  38.241  59.316  1.00  0.00           C  
ATOM   1152  CD  ARG    74      17.187  36.940  58.716  1.00  0.00           C  
ATOM   1153  NE  ARG    74      15.964  37.106  57.955  1.00  0.00           N  
ATOM   1154  CZ  ARG    74      15.248  36.140  57.424  1.00  0.00           C  
ATOM   1155  NH1 ARG    74      15.691  34.877  57.384  1.00  0.00           N  
ATOM   1156  NH2 ARG    74      14.048  36.390  57.000  1.00  0.00           N1+
ATOM   1157  H   ARG    74      21.151  37.391  61.284  1.00  0.00           H  
ATOM   1158  HA  ARG    74      19.908  36.485  59.098  1.00  0.00           H  
ATOM   1159  HB2 ARG    74      18.712  37.425  60.970  1.00  0.00           H  
ATOM   1160  HB3 ARG    74      19.180  39.064  60.589  1.00  0.00           H  
ATOM   1161  HG2 ARG    74      16.898  38.659  59.900  1.00  0.00           H  
ATOM   1162  HG3 ARG    74      17.965  38.905  58.488  1.00  0.00           H  
ATOM   1163  HD2 ARG    74      17.846  36.666  57.893  1.00  0.00           H  
ATOM   1164  HD3 ARG    74      17.006  36.130  59.423  1.00  0.00           H  
ATOM   1165  HE  ARG    74      15.546  38.025  57.987  1.00  0.00           H  
ATOM   1166 HH11 ARG    74      16.658  34.730  57.634  1.00  0.00           H  
ATOM   1167 HH12 ARG    74      15.153  34.094  57.039  1.00  0.00           H  
ATOM   1168 HH21 ARG    74      13.679  37.315  57.169  1.00  0.00           H  
ATOM   1169 HH22 ARG    74      13.452  35.659  56.639  1.00  0.00           H  
ATOM   1170  N   ILE    75      20.382  37.749  56.992  1.00  0.00           N  
ATOM   1171  CA  ILE    75      20.958  38.344  55.795  1.00  0.00           C  
ATOM   1172  C   ILE    75      20.100  39.609  55.538  1.00  0.00           C  
ATOM   1173  O   ILE    75      18.851  39.662  55.679  1.00  0.00           O  
ATOM   1174  CB  ILE    75      21.054  37.366  54.586  1.00  0.00           C  
ATOM   1175  CG2 ILE    75      19.695  37.103  53.928  1.00  0.00           C  
ATOM   1176  CG1 ILE    75      21.923  37.976  53.454  1.00  0.00           C  
ATOM   1177  CD1 ILE    75      22.305  36.951  52.312  1.00  0.00           C  
ATOM   1178  H   ILE    75      19.815  36.914  56.940  1.00  0.00           H  
ATOM   1179  HA  ILE    75      21.947  38.642  56.143  1.00  0.00           H  
ATOM   1180  HB  ILE    75      21.433  36.408  54.942  1.00  0.00           H  
ATOM   1181 HG21 ILE    75      18.971  36.905  54.718  1.00  0.00           H  
ATOM   1182 HG22 ILE    75      19.410  37.899  53.240  1.00  0.00           H  
ATOM   1183 HG23 ILE    75      19.773  36.126  53.449  1.00  0.00           H  
ATOM   1184 HG12 ILE    75      21.443  38.871  53.059  1.00  0.00           H  
ATOM   1185 HG13 ILE    75      22.886  38.276  53.867  1.00  0.00           H  
ATOM   1186 HD11 ILE    75      22.940  36.241  52.842  1.00  0.00           H  
ATOM   1187 HD12 ILE    75      21.522  36.329  51.877  1.00  0.00           H  
ATOM   1188 HD13 ILE    75      22.848  37.493  51.538  1.00  0.00           H  
ATOM   1189  N   SER    76      20.744  40.803  55.225  1.00  0.00           N  
ATOM   1190  CA  SER    76      20.130  42.102  55.270  1.00  0.00           C  
ATOM   1191  C   SER    76      20.353  42.926  53.966  1.00  0.00           C  
ATOM   1192  O   SER    76      21.427  42.872  53.359  1.00  0.00           O  
ATOM   1193  CB  SER    76      20.567  42.860  56.553  1.00  0.00           C  
ATOM   1194  OG  SER    76      20.071  44.171  56.696  1.00  0.00           O  
ATOM   1195  H   SER    76      21.753  40.814  55.285  1.00  0.00           H  
ATOM   1196  HA  SER    76      19.079  41.869  55.442  1.00  0.00           H  
ATOM   1197  HB2 SER    76      20.167  42.358  57.434  1.00  0.00           H  
ATOM   1198  HB3 SER    76      21.656  42.839  56.528  1.00  0.00           H  
ATOM   1199  HG  SER    76      20.777  44.808  56.827  1.00  0.00           H  
ATOM   1200  N   ASP    77      19.288  43.608  53.501  1.00  0.00           N  
ATOM   1201  CA  ASP    77      19.245  44.413  52.262  1.00  0.00           C  
ATOM   1202  C   ASP    77      19.712  43.717  50.939  1.00  0.00           C  
ATOM   1203  O   ASP    77      20.196  44.340  49.992  1.00  0.00           O  
ATOM   1204  CB  ASP    77      20.027  45.717  52.545  1.00  0.00           C  
ATOM   1205  CG  ASP    77      19.467  46.537  53.656  1.00  0.00           C  
ATOM   1206  OD1 ASP    77      18.204  46.520  53.903  1.00  0.00           O  
ATOM   1207  OD2 ASP    77      20.202  47.421  54.175  1.00  0.00           O1-
ATOM   1208  H   ASP    77      18.427  43.427  53.998  1.00  0.00           H  
ATOM   1209  HA  ASP    77      18.221  44.752  52.106  1.00  0.00           H  
ATOM   1210  HB2 ASP    77      21.070  45.465  52.736  1.00  0.00           H  
ATOM   1211  HB3 ASP    77      20.007  46.320  51.637  1.00  0.00           H  
ATOM   1212  N   ALA    78      19.501  42.383  50.861  1.00  0.00           N  
ATOM   1213  CA  ALA    78      19.778  41.508  49.729  1.00  0.00           C  
ATOM   1214  C   ALA    78      18.888  41.820  48.499  1.00  0.00           C  
ATOM   1215  O   ALA    78      19.273  41.381  47.412  1.00  0.00           O  
ATOM   1216  CB  ALA    78      19.525  40.125  50.361  1.00  0.00           C  
ATOM   1217  H   ALA    78      19.028  41.971  51.652  1.00  0.00           H  
ATOM   1218  HA  ALA    78      20.837  41.654  49.517  1.00  0.00           H  
ATOM   1219  HB1 ALA    78      18.461  40.071  50.593  1.00  0.00           H  
ATOM   1220  HB2 ALA    78      19.789  39.341  49.651  1.00  0.00           H  
ATOM   1221  HB3 ALA    78      20.192  40.070  51.221  1.00  0.00           H  
ATOM   1222  N   HIS    79      17.769  42.532  48.536  1.00  0.00           N  
ATOM   1223  CA  HIS    79      16.853  42.836  47.424  1.00  0.00           C  
ATOM   1224  C   HIS    79      17.518  43.951  46.528  1.00  0.00           C  
ATOM   1225  O   HIS    79      17.635  43.825  45.293  1.00  0.00           O  
ATOM   1226  CB  HIS    79      15.512  43.337  47.983  1.00  0.00           C  
ATOM   1227  CG  HIS    79      15.606  44.586  48.867  1.00  0.00           C  
ATOM   1228  ND1 HIS    79      16.442  44.785  50.032  1.00  0.00           N  
ATOM   1229  CE1 HIS    79      16.366  46.094  50.333  1.00  0.00           C  
ATOM   1230  NE2 HIS    79      15.595  46.746  49.421  1.00  0.00           N  
ATOM   1231  CD2 HIS    79      15.163  45.831  48.451  1.00  0.00           C  
ATOM   1232  H   HIS    79      17.508  42.883  49.446  1.00  0.00           H  
ATOM   1233  HA  HIS    79      16.698  42.012  46.728  1.00  0.00           H  
ATOM   1234  HB2 HIS    79      14.960  43.618  47.086  1.00  0.00           H  
ATOM   1235  HB3 HIS    79      15.075  42.507  48.539  1.00  0.00           H  
ATOM   1236  HE1 HIS    79      16.803  46.578  51.194  1.00  0.00           H  
ATOM   1237  HE2 HIS    79      15.613  47.746  49.279  1.00  0.00           H  
ATOM   1238  HD2 HIS    79      14.657  46.037  47.520  1.00  0.00           H  
ATOM   1239  N   LEU    80      18.053  44.934  47.303  1.00  0.00           N  
ATOM   1240  CA  LEU    80      19.067  45.882  46.769  1.00  0.00           C  
ATOM   1241  C   LEU    80      20.373  45.319  46.118  1.00  0.00           C  
ATOM   1242  O   LEU    80      20.710  45.682  44.992  1.00  0.00           O  
ATOM   1243  CB  LEU    80      19.266  47.064  47.776  1.00  0.00           C  
ATOM   1244  CG  LEU    80      20.303  48.110  47.386  1.00  0.00           C  
ATOM   1245  CD1 LEU    80      19.848  49.142  46.259  1.00  0.00           C  
ATOM   1246  CD2 LEU    80      20.491  48.830  48.700  1.00  0.00           C  
ATOM   1247  H   LEU    80      17.931  44.929  48.305  1.00  0.00           H  
ATOM   1248  HA  LEU    80      18.627  46.426  45.933  1.00  0.00           H  
ATOM   1249  HB2 LEU    80      18.265  47.489  47.856  1.00  0.00           H  
ATOM   1250  HB3 LEU    80      19.603  46.647  48.725  1.00  0.00           H  
ATOM   1251  HG  LEU    80      21.243  47.620  47.130  1.00  0.00           H  
ATOM   1252 HD11 LEU    80      18.870  49.481  46.600  1.00  0.00           H  
ATOM   1253 HD12 LEU    80      20.540  49.978  46.158  1.00  0.00           H  
ATOM   1254 HD13 LEU    80      19.770  48.511  45.374  1.00  0.00           H  
ATOM   1255 HD21 LEU    80      21.284  49.572  48.615  1.00  0.00           H  
ATOM   1256 HD22 LEU    80      19.549  49.327  48.932  1.00  0.00           H  
ATOM   1257 HD23 LEU    80      20.786  48.117  49.470  1.00  0.00           H  
ATOM   1258  N   ALA    81      21.040  44.379  46.835  1.00  0.00           N  
ATOM   1259  CA  ALA    81      22.160  43.632  46.352  1.00  0.00           C  
ATOM   1260  C   ALA    81      21.861  42.741  45.131  1.00  0.00           C  
ATOM   1261  O   ALA    81      22.755  42.665  44.304  1.00  0.00           O  
ATOM   1262  CB  ALA    81      22.703  42.812  47.537  1.00  0.00           C  
ATOM   1263  H   ALA    81      20.732  44.103  47.756  1.00  0.00           H  
ATOM   1264  HA  ALA    81      22.813  44.469  46.103  1.00  0.00           H  
ATOM   1265  HB1 ALA    81      22.971  43.431  48.393  1.00  0.00           H  
ATOM   1266  HB2 ALA    81      21.991  42.054  47.862  1.00  0.00           H  
ATOM   1267  HB3 ALA    81      23.537  42.162  47.270  1.00  0.00           H  
ATOM   1268  N   ASP    82      20.662  42.189  44.965  1.00  0.00           N  
ATOM   1269  CA  ASP    82      20.154  41.625  43.711  1.00  0.00           C  
ATOM   1270  C   ASP    82      20.132  42.652  42.493  1.00  0.00           C  
ATOM   1271  O   ASP    82      19.922  42.166  41.392  1.00  0.00           O  
ATOM   1272  CB  ASP    82      18.854  40.860  43.792  1.00  0.00           C  
ATOM   1273  CG  ASP    82      18.889  39.439  44.351  1.00  0.00           C  
ATOM   1274  OD1 ASP    82      17.783  38.834  44.456  1.00  0.00           O  
ATOM   1275  OD2 ASP    82      19.921  38.902  44.748  1.00  0.00           O1-
ATOM   1276  H   ASP    82      20.086  42.042  45.782  1.00  0.00           H  
ATOM   1277  HA  ASP    82      20.775  40.824  43.309  1.00  0.00           H  
ATOM   1278  HB2 ASP    82      18.201  41.508  44.376  1.00  0.00           H  
ATOM   1279  HB3 ASP    82      18.307  40.831  42.849  1.00  0.00           H  
ATOM   1280  N   THR    83      20.308  43.978  42.659  1.00  0.00           N  
ATOM   1281  CA  THR    83      20.589  44.931  41.563  1.00  0.00           C  
ATOM   1282  C   THR    83      22.004  45.328  41.247  1.00  0.00           C  
ATOM   1283  O   THR    83      22.278  46.075  40.306  1.00  0.00           O  
ATOM   1284  CB  THR    83      19.759  46.156  41.769  1.00  0.00           C  
ATOM   1285  CG2 THR    83      18.310  45.857  42.200  1.00  0.00           C  
ATOM   1286  OG1 THR    83      20.478  47.013  42.654  1.00  0.00           O  
ATOM   1287  H   THR    83      20.299  44.358  43.594  1.00  0.00           H  
ATOM   1288  HA  THR    83      20.290  44.464  40.624  1.00  0.00           H  
ATOM   1289  HB  THR    83      19.725  46.737  40.847  1.00  0.00           H  
ATOM   1290 HG21 THR    83      18.377  45.439  43.204  1.00  0.00           H  
ATOM   1291 HG22 THR    83      17.811  46.826  42.172  1.00  0.00           H  
ATOM   1292 HG23 THR    83      17.817  45.108  41.581  1.00  0.00           H  
ATOM   1293  HG1 THR    83      20.752  46.550  43.449  1.00  0.00           H  
ATOM   1294  N   MET    84      22.867  44.729  42.054  1.00  0.00           N  
ATOM   1295  CA  MET    84      24.274  45.222  42.160  1.00  0.00           C  
ATOM   1296  C   MET    84      25.265  44.104  41.913  1.00  0.00           C  
ATOM   1297  O   MET    84      26.294  44.329  41.292  1.00  0.00           O  
ATOM   1298  CB  MET    84      24.500  45.872  43.586  1.00  0.00           C  
ATOM   1299  CG  MET    84      25.857  46.508  43.806  1.00  0.00           C  
ATOM   1300  SD  MET    84      26.480  47.029  45.389  1.00  0.00           S  
ATOM   1301  CE  MET    84      26.301  45.588  46.436  1.00  0.00           C  
ATOM   1302  H   MET    84      22.560  44.138  42.813  1.00  0.00           H  
ATOM   1303  HA  MET    84      24.468  46.056  41.485  1.00  0.00           H  
ATOM   1304  HB2 MET    84      23.869  46.743  43.760  1.00  0.00           H  
ATOM   1305  HB3 MET    84      24.391  45.087  44.334  1.00  0.00           H  
ATOM   1306  HG2 MET    84      26.588  45.833  43.361  1.00  0.00           H  
ATOM   1307  HG3 MET    84      25.899  47.332  43.094  1.00  0.00           H  
ATOM   1308  HE1 MET    84      26.878  44.703  46.170  1.00  0.00           H  
ATOM   1309  HE2 MET    84      26.548  45.881  47.456  1.00  0.00           H  
ATOM   1310  HE3 MET    84      25.236  45.355  46.448  1.00  0.00           H  
ATOM   1311  N   ILE    85      25.038  42.869  42.406  1.00  0.00           N  
ATOM   1312  CA  ILE    85      25.924  41.716  42.215  1.00  0.00           C  
ATOM   1313  C   ILE    85      26.273  41.446  40.707  1.00  0.00           C  
ATOM   1314  O   ILE    85      25.365  41.219  39.928  1.00  0.00           O  
ATOM   1315  CB  ILE    85      25.281  40.373  42.890  1.00  0.00           C  
ATOM   1316  CG2 ILE    85      25.783  39.049  42.494  1.00  0.00           C  
ATOM   1317  CG1 ILE    85      25.602  40.594  44.375  1.00  0.00           C  
ATOM   1318  CD1 ILE    85      24.724  39.701  45.253  1.00  0.00           C  
ATOM   1319  H   ILE    85      24.237  42.839  43.020  1.00  0.00           H  
ATOM   1320  HA  ILE    85      26.851  41.919  42.752  1.00  0.00           H  
ATOM   1321  HB  ILE    85      24.206  40.321  42.721  1.00  0.00           H  
ATOM   1322 HG21 ILE    85      26.807  38.761  42.729  1.00  0.00           H  
ATOM   1323 HG22 ILE    85      25.058  38.303  42.820  1.00  0.00           H  
ATOM   1324 HG23 ILE    85      25.626  38.942  41.420  1.00  0.00           H  
ATOM   1325 HG12 ILE    85      26.647  40.386  44.603  1.00  0.00           H  
ATOM   1326 HG13 ILE    85      25.486  41.645  44.639  1.00  0.00           H  
ATOM   1327 HD11 ILE    85      24.775  39.864  46.330  1.00  0.00           H  
ATOM   1328 HD12 ILE    85      23.670  39.828  45.005  1.00  0.00           H  
ATOM   1329 HD13 ILE    85      25.004  38.658  45.105  1.00  0.00           H  
ATOM   1330  N   GLY    86      27.582  41.539  40.408  1.00  0.00           N  
ATOM   1331  CA  GLY    86      27.944  41.262  39.033  1.00  0.00           C  
ATOM   1332  C   GLY    86      27.793  42.446  38.078  1.00  0.00           C  
ATOM   1333  O   GLY    86      28.239  42.317  36.972  1.00  0.00           O  
ATOM   1334  H   GLY    86      28.367  41.667  41.030  1.00  0.00           H  
ATOM   1335  HA2 GLY    86      28.984  40.948  39.127  1.00  0.00           H  
ATOM   1336  HA3 GLY    86      27.324  40.431  38.695  1.00  0.00           H  
ATOM   1337  N   LYS    87      27.261  43.630  38.498  1.00  0.00           N  
ATOM   1338  CA  LYS    87      27.227  44.853  37.634  1.00  0.00           C  
ATOM   1339  C   LYS    87      28.589  45.517  37.455  1.00  0.00           C  
ATOM   1340  O   LYS    87      29.392  45.303  38.347  1.00  0.00           O  
ATOM   1341  CB  LYS    87      26.292  45.934  38.297  1.00  0.00           C  
ATOM   1342  CG  LYS    87      24.850  45.446  38.360  1.00  0.00           C  
ATOM   1343  CD  LYS    87      24.184  45.548  36.986  1.00  0.00           C  
ATOM   1344  CE  LYS    87      22.702  45.288  37.072  1.00  0.00           C  
ATOM   1345  NZ  LYS    87      22.358  44.039  37.706  1.00  0.00           N1+
ATOM   1346  H   LYS    87      26.894  43.736  39.433  1.00  0.00           H  
ATOM   1347  HA  LYS    87      26.958  44.563  36.618  1.00  0.00           H  
ATOM   1348  HB2 LYS    87      26.593  46.064  39.336  1.00  0.00           H  
ATOM   1349  HB3 LYS    87      26.394  46.919  37.842  1.00  0.00           H  
ATOM   1350  HG2 LYS    87      24.728  44.449  38.781  1.00  0.00           H  
ATOM   1351  HG3 LYS    87      24.341  46.180  38.985  1.00  0.00           H  
ATOM   1352  HD2 LYS    87      24.379  46.442  36.394  1.00  0.00           H  
ATOM   1353  HD3 LYS    87      24.608  44.728  36.406  1.00  0.00           H  
ATOM   1354  HE2 LYS    87      22.216  46.150  37.530  1.00  0.00           H  
ATOM   1355  HE3 LYS    87      22.275  45.415  36.078  1.00  0.00           H  
ATOM   1356  HZ1 LYS    87      21.361  43.922  37.597  1.00  0.00           H  
ATOM   1357  HZ2 LYS    87      22.801  43.182  37.407  1.00  0.00           H  
ATOM   1358  HZ3 LYS    87      22.548  44.151  38.692  1.00  0.00           H  
ATOM   1359  N   ALA    88      28.755  46.349  36.461  1.00  0.00           N  
ATOM   1360  CA  ALA    88      29.716  47.463  36.356  1.00  0.00           C  
ATOM   1361  C   ALA    88      29.127  48.648  37.193  1.00  0.00           C  
ATOM   1362  O   ALA    88      27.943  48.861  37.209  1.00  0.00           O  
ATOM   1363  CB  ALA    88      30.060  47.848  34.939  1.00  0.00           C  
ATOM   1364  H   ALA    88      27.978  46.379  35.818  1.00  0.00           H  
ATOM   1365  HA  ALA    88      30.586  47.042  36.859  1.00  0.00           H  
ATOM   1366  HB1 ALA    88      29.163  48.263  34.480  1.00  0.00           H  
ATOM   1367  HB2 ALA    88      30.880  48.564  34.983  1.00  0.00           H  
ATOM   1368  HB3 ALA    88      30.480  47.002  34.394  1.00  0.00           H  
ATOM   1369  N   VAL    89      30.079  49.428  37.746  1.00  0.00           N  
ATOM   1370  CA  VAL    89      29.617  50.537  38.669  1.00  0.00           C  
ATOM   1371  C   VAL    89      30.664  51.661  38.777  1.00  0.00           C  
ATOM   1372  O   VAL    89      31.726  51.595  38.186  1.00  0.00           O  
ATOM   1373  CB  VAL    89      29.387  49.973  40.052  1.00  0.00           C  
ATOM   1374  CG1 VAL    89      28.179  48.982  40.260  1.00  0.00           C  
ATOM   1375  CG2 VAL    89      30.592  49.247  40.722  1.00  0.00           C  
ATOM   1376  H   VAL    89      31.054  49.198  37.618  1.00  0.00           H  
ATOM   1377  HA  VAL    89      28.692  51.018  38.353  1.00  0.00           H  
ATOM   1378  HB  VAL    89      29.069  50.758  40.738  1.00  0.00           H  
ATOM   1379 HG11 VAL    89      27.182  49.300  39.957  1.00  0.00           H  
ATOM   1380 HG12 VAL    89      28.515  48.158  39.630  1.00  0.00           H  
ATOM   1381 HG13 VAL    89      28.228  48.618  41.287  1.00  0.00           H  
ATOM   1382 HG21 VAL    89      31.432  49.929  40.588  1.00  0.00           H  
ATOM   1383 HG22 VAL    89      30.355  49.146  41.781  1.00  0.00           H  
ATOM   1384 HG23 VAL    89      30.820  48.295  40.243  1.00  0.00           H  
ATOM   1385  N   GLU    90      30.240  52.855  39.221  1.00  0.00           N  
ATOM   1386  CA  GLU    90      31.131  53.918  39.718  1.00  0.00           C  
ATOM   1387  C   GLU    90      31.084  54.046  41.196  1.00  0.00           C  
ATOM   1388  O   GLU    90      29.900  53.996  41.672  1.00  0.00           O  
ATOM   1389  CB  GLU    90      30.851  55.303  39.021  1.00  0.00           C  
ATOM   1390  CG  GLU    90      32.046  56.216  39.164  1.00  0.00           C  
ATOM   1391  CD  GLU    90      31.967  57.469  38.208  1.00  0.00           C  
ATOM   1392  OE1 GLU    90      32.972  57.945  37.573  1.00  0.00           O  
ATOM   1393  OE2 GLU    90      30.884  58.046  37.978  1.00  0.00           O1-
ATOM   1394  H   GLU    90      29.361  52.784  39.714  1.00  0.00           H  
ATOM   1395  HA  GLU    90      32.134  53.750  39.326  1.00  0.00           H  
ATOM   1396  HB2 GLU    90      30.675  55.114  37.962  1.00  0.00           H  
ATOM   1397  HB3 GLU    90      29.906  55.674  39.419  1.00  0.00           H  
ATOM   1398  HG2 GLU    90      32.043  56.607  40.181  1.00  0.00           H  
ATOM   1399  HG3 GLU    90      33.036  55.805  38.969  1.00  0.00           H  
ATOM   1400  N   HIS    91      32.202  54.156  41.995  1.00  0.00           N  
ATOM   1401  CA  HIS    91      32.335  54.097  43.469  1.00  0.00           C  
ATOM   1402  C   HIS    91      33.385  55.033  43.992  1.00  0.00           C  
ATOM   1403  O   HIS    91      34.383  55.274  43.382  1.00  0.00           O  
ATOM   1404  CB  HIS    91      32.623  52.656  43.929  1.00  0.00           C  
ATOM   1405  CG  HIS    91      32.866  52.538  45.361  1.00  0.00           C  
ATOM   1406  ND1 HIS    91      33.942  52.065  46.033  1.00  0.00           N  
ATOM   1407  CE1 HIS    91      33.697  52.079  47.343  1.00  0.00           C  
ATOM   1408  NE2 HIS    91      32.526  52.706  47.553  1.00  0.00           N  
ATOM   1409  CD2 HIS    91      32.045  53.086  46.313  1.00  0.00           C  
ATOM   1410  H   HIS    91      33.068  54.124  41.477  1.00  0.00           H  
ATOM   1411  HA  HIS    91      31.420  54.507  43.897  1.00  0.00           H  
ATOM   1412  HB2 HIS    91      31.801  52.009  43.622  1.00  0.00           H  
ATOM   1413  HB3 HIS    91      33.523  52.423  43.360  1.00  0.00           H  
ATOM   1414  HE1 HIS    91      34.354  51.646  48.082  1.00  0.00           H  
ATOM   1415  HE2 HIS    91      32.140  52.844  48.476  1.00  0.00           H  
ATOM   1416  HD2 HIS    91      31.114  53.592  46.106  1.00  0.00           H  
ATOM   1417  N   MET    92      33.077  55.628  45.196  1.00  0.00           N  
ATOM   1418  CA  MET    92      33.960  56.523  45.886  1.00  0.00           C  
ATOM   1419  C   MET    92      35.065  55.763  46.664  1.00  0.00           C  
ATOM   1420  O   MET    92      35.008  55.709  47.855  1.00  0.00           O  
ATOM   1421  CB  MET    92      33.079  57.353  46.876  1.00  0.00           C  
ATOM   1422  CG  MET    92      32.149  58.285  46.036  1.00  0.00           C  
ATOM   1423  SD  MET    92      33.022  59.712  45.239  1.00  0.00           S  
ATOM   1424  CE  MET    92      34.100  60.472  46.552  1.00  0.00           C  
ATOM   1425  H   MET    92      32.176  55.446  45.615  1.00  0.00           H  
ATOM   1426  HA  MET    92      34.334  57.252  45.166  1.00  0.00           H  
ATOM   1427  HB2 MET    92      32.478  56.710  47.519  1.00  0.00           H  
ATOM   1428  HB3 MET    92      33.701  57.896  47.586  1.00  0.00           H  
ATOM   1429  HG2 MET    92      31.635  57.765  45.228  1.00  0.00           H  
ATOM   1430  HG3 MET    92      31.471  58.758  46.747  1.00  0.00           H  
ATOM   1431  HE1 MET    92      34.980  59.857  46.743  1.00  0.00           H  
ATOM   1432  HE2 MET    92      34.423  61.435  46.158  1.00  0.00           H  
ATOM   1433  HE3 MET    92      33.468  60.524  47.439  1.00  0.00           H  
ATOM   1434  N   PHE    93      36.071  55.185  45.922  1.00  0.00           N  
ATOM   1435  CA  PHE    93      37.122  54.331  46.557  1.00  0.00           C  
ATOM   1436  C   PHE    93      38.136  55.205  47.323  1.00  0.00           C  
ATOM   1437  O   PHE    93      38.505  56.249  46.784  1.00  0.00           O  
ATOM   1438  CB  PHE    93      37.764  53.611  45.328  1.00  0.00           C  
ATOM   1439  CG  PHE    93      39.053  52.946  45.725  1.00  0.00           C  
ATOM   1440  CD1 PHE    93      39.078  51.816  46.580  1.00  0.00           C  
ATOM   1441  CE1 PHE    93      40.229  51.091  46.910  1.00  0.00           C  
ATOM   1442  CZ  PHE    93      41.492  51.670  46.553  1.00  0.00           C  
ATOM   1443  CE2 PHE    93      41.506  52.840  45.816  1.00  0.00           C  
ATOM   1444  CD2 PHE    93      40.347  53.494  45.374  1.00  0.00           C  
ATOM   1445  H   PHE    93      36.226  55.638  45.033  1.00  0.00           H  
ATOM   1446  HA  PHE    93      36.681  53.600  47.235  1.00  0.00           H  
ATOM   1447  HB2 PHE    93      37.081  52.829  44.995  1.00  0.00           H  
ATOM   1448  HB3 PHE    93      38.021  54.427  44.654  1.00  0.00           H  
ATOM   1449  HD1 PHE    93      38.128  51.491  46.978  1.00  0.00           H  
ATOM   1450  HE1 PHE    93      40.197  50.222  47.551  1.00  0.00           H  
ATOM   1451  HZ  PHE    93      42.457  51.307  46.874  1.00  0.00           H  
ATOM   1452  HE2 PHE    93      42.438  53.344  45.609  1.00  0.00           H  
ATOM   1453  HD2 PHE    93      40.478  54.348  44.726  1.00  0.00           H  
ATOM   1454  N   GLU    94      38.718  54.847  48.464  1.00  0.00           N  
ATOM   1455  CA  GLU    94      39.719  55.585  49.189  1.00  0.00           C  
ATOM   1456  C   GLU    94      41.079  55.315  48.560  1.00  0.00           C  
ATOM   1457  O   GLU    94      41.629  54.262  48.836  1.00  0.00           O  
ATOM   1458  CB  GLU    94      39.618  55.315  50.670  1.00  0.00           C  
ATOM   1459  CG  GLU    94      40.535  56.177  51.584  1.00  0.00           C  
ATOM   1460  CD  GLU    94      41.740  55.476  52.270  1.00  0.00           C  
ATOM   1461  OE1 GLU    94      42.186  54.444  51.807  1.00  0.00           O  
ATOM   1462  OE2 GLU    94      42.225  55.887  53.358  1.00  0.00           O1-
ATOM   1463  H   GLU    94      38.527  53.918  48.815  1.00  0.00           H  
ATOM   1464  HA  GLU    94      39.480  56.630  48.990  1.00  0.00           H  
ATOM   1465  HB2 GLU    94      38.600  55.512  51.006  1.00  0.00           H  
ATOM   1466  HB3 GLU    94      39.831  54.267  50.880  1.00  0.00           H  
ATOM   1467  HG2 GLU    94      40.785  57.082  51.028  1.00  0.00           H  
ATOM   1468  HG3 GLU    94      39.888  56.559  52.373  1.00  0.00           H  
ATOM   1469  N   THR    95      41.535  56.328  47.837  1.00  0.00           N  
ATOM   1470  CA  THR    95      42.787  56.361  47.125  1.00  0.00           C  
ATOM   1471  C   THR    95      44.070  56.260  48.032  1.00  0.00           C  
ATOM   1472  O   THR    95      43.896  56.196  49.261  1.00  0.00           O  
ATOM   1473  CB  THR    95      42.914  57.707  46.398  1.00  0.00           C  
ATOM   1474  CG2 THR    95      41.704  58.006  45.479  1.00  0.00           C  
ATOM   1475  OG1 THR    95      43.069  58.742  47.310  1.00  0.00           O  
ATOM   1476  H   THR    95      40.925  57.119  47.684  1.00  0.00           H  
ATOM   1477  HA  THR    95      42.861  55.464  46.512  1.00  0.00           H  
ATOM   1478  HB  THR    95      43.825  57.627  45.805  1.00  0.00           H  
ATOM   1479 HG21 THR    95      41.984  58.771  44.754  1.00  0.00           H  
ATOM   1480 HG22 THR    95      41.384  57.063  45.036  1.00  0.00           H  
ATOM   1481 HG23 THR    95      40.830  58.375  46.015  1.00  0.00           H  
ATOM   1482  HG1 THR    95      42.177  58.855  47.646  1.00  0.00           H  
ATOM   1483  N   GLU    96      45.244  56.194  47.458  1.00  0.00           N  
ATOM   1484  CA  GLU    96      46.499  56.096  48.190  1.00  0.00           C  
ATOM   1485  C   GLU    96      46.936  57.407  48.803  1.00  0.00           C  
ATOM   1486  O   GLU    96      47.657  57.382  49.770  1.00  0.00           O  
ATOM   1487  CB  GLU    96      47.576  55.538  47.156  1.00  0.00           C  
ATOM   1488  CG  GLU    96      48.991  55.238  47.720  1.00  0.00           C  
ATOM   1489  CD  GLU    96      48.900  54.106  48.753  1.00  0.00           C  
ATOM   1490  OE1 GLU    96      49.803  53.936  49.608  1.00  0.00           O  
ATOM   1491  OE2 GLU    96      47.965  53.305  48.668  1.00  0.00           O1-
ATOM   1492  H   GLU    96      45.373  56.121  46.459  1.00  0.00           H  
ATOM   1493  HA  GLU    96      46.437  55.357  48.988  1.00  0.00           H  
ATOM   1494  HB2 GLU    96      47.330  54.578  46.700  1.00  0.00           H  
ATOM   1495  HB3 GLU    96      47.630  56.297  46.375  1.00  0.00           H  
ATOM   1496  HG2 GLU    96      49.528  54.826  46.866  1.00  0.00           H  
ATOM   1497  HG3 GLU    96      49.420  56.118  48.198  1.00  0.00           H  
ATOM   1498  N   ASP    97      46.244  58.488  48.410  1.00  0.00           N  
ATOM   1499  CA  ASP    97      46.210  59.760  49.085  1.00  0.00           C  
ATOM   1500  C   ASP    97      45.315  59.906  50.375  1.00  0.00           C  
ATOM   1501  O   ASP    97      45.008  61.005  50.797  1.00  0.00           O  
ATOM   1502  CB  ASP    97      45.807  60.850  47.995  1.00  0.00           C  
ATOM   1503  CG  ASP    97      46.152  60.605  46.564  1.00  0.00           C  
ATOM   1504  OD1 ASP    97      45.365  60.912  45.657  1.00  0.00           O  
ATOM   1505  OD2 ASP    97      47.295  60.219  46.303  1.00  0.00           O1-
ATOM   1506  H   ASP    97      45.532  58.458  47.693  1.00  0.00           H  
ATOM   1507  HA  ASP    97      47.173  59.932  49.565  1.00  0.00           H  
ATOM   1508  HB2 ASP    97      44.722  60.948  48.025  1.00  0.00           H  
ATOM   1509  HB3 ASP    97      45.960  61.881  48.315  1.00  0.00           H  
ATOM   1510  N   GLY    98      44.839  58.812  50.911  1.00  0.00           N  
ATOM   1511  CA  GLY    98      43.923  58.794  52.138  1.00  0.00           C  
ATOM   1512  C   GLY    98      42.605  59.653  51.987  1.00  0.00           C  
ATOM   1513  O   GLY    98      42.320  60.532  52.808  1.00  0.00           O  
ATOM   1514  H   GLY    98      45.004  57.964  50.389  1.00  0.00           H  
ATOM   1515  HA2 GLY    98      43.594  57.819  52.500  1.00  0.00           H  
ATOM   1516  HA3 GLY    98      44.400  59.288  52.984  1.00  0.00           H  
ATOM   1517  N   SER    99      42.013  59.568  50.805  1.00  0.00           N  
ATOM   1518  CA  SER    99      40.875  60.413  50.445  1.00  0.00           C  
ATOM   1519  C   SER    99      40.035  59.721  49.383  1.00  0.00           C  
ATOM   1520  O   SER    99      40.603  59.139  48.411  1.00  0.00           O  
ATOM   1521  CB  SER    99      41.329  61.797  50.017  1.00  0.00           C  
ATOM   1522  OG  SER    99      40.338  62.621  49.495  1.00  0.00           O  
ATOM   1523  H   SER    99      42.485  59.026  50.095  1.00  0.00           H  
ATOM   1524  HA  SER    99      40.270  60.510  51.346  1.00  0.00           H  
ATOM   1525  HB2 SER    99      41.744  62.305  50.888  1.00  0.00           H  
ATOM   1526  HB3 SER    99      42.107  61.716  49.257  1.00  0.00           H  
ATOM   1527  HG  SER    99      40.840  63.389  49.213  1.00  0.00           H  
ATOM   1528  N   LYS   100      38.652  59.802  49.440  1.00  0.00           N  
ATOM   1529  CA  LYS   100      37.743  59.179  48.526  1.00  0.00           C  
ATOM   1530  C   LYS   100      37.550  60.013  47.235  1.00  0.00           C  
ATOM   1531  O   LYS   100      37.388  61.259  47.241  1.00  0.00           O  
ATOM   1532  CB  LYS   100      36.379  58.893  49.173  1.00  0.00           C  
ATOM   1533  CG  LYS   100      36.534  57.799  50.235  1.00  0.00           C  
ATOM   1534  CD  LYS   100      35.236  57.547  50.974  1.00  0.00           C  
ATOM   1535  CE  LYS   100      35.418  56.372  52.019  1.00  0.00           C  
ATOM   1536  NZ  LYS   100      34.241  56.291  52.930  1.00  0.00           N1+
ATOM   1537  H   LYS   100      38.328  60.463  50.132  1.00  0.00           H  
ATOM   1538  HA  LYS   100      38.206  58.257  48.174  1.00  0.00           H  
ATOM   1539  HB2 LYS   100      35.948  59.790  49.618  1.00  0.00           H  
ATOM   1540  HB3 LYS   100      35.645  58.571  48.434  1.00  0.00           H  
ATOM   1541  HG2 LYS   100      36.905  56.940  49.676  1.00  0.00           H  
ATOM   1542  HG3 LYS   100      37.345  58.066  50.913  1.00  0.00           H  
ATOM   1543  HD2 LYS   100      34.785  58.477  51.320  1.00  0.00           H  
ATOM   1544  HD3 LYS   100      34.468  57.234  50.267  1.00  0.00           H  
ATOM   1545  HE2 LYS   100      35.629  55.446  51.484  1.00  0.00           H  
ATOM   1546  HE3 LYS   100      36.272  56.685  52.620  1.00  0.00           H  
ATOM   1547  HZ1 LYS   100      34.125  57.104  53.518  1.00  0.00           H  
ATOM   1548  HZ2 LYS   100      33.458  56.234  52.294  1.00  0.00           H  
ATOM   1549  HZ3 LYS   100      34.323  55.437  53.463  1.00  0.00           H  
ATOM   1550  N   ASP   101      37.604  59.338  46.058  1.00  0.00           N  
ATOM   1551  CA  ASP   101      37.308  59.818  44.754  1.00  0.00           C  
ATOM   1552  C   ASP   101      36.422  58.844  44.052  1.00  0.00           C  
ATOM   1553  O   ASP   101      36.419  57.655  44.328  1.00  0.00           O  
ATOM   1554  CB  ASP   101      38.620  60.124  43.965  1.00  0.00           C  
ATOM   1555  CG  ASP   101      38.425  60.821  42.623  1.00  0.00           C  
ATOM   1556  OD1 ASP   101      39.297  60.731  41.753  1.00  0.00           O  
ATOM   1557  OD2 ASP   101      37.325  61.408  42.435  1.00  0.00           O1-
ATOM   1558  H   ASP   101      37.607  58.331  46.129  1.00  0.00           H  
ATOM   1559  HA  ASP   101      36.770  60.761  44.851  1.00  0.00           H  
ATOM   1560  HB2 ASP   101      39.400  60.529  44.610  1.00  0.00           H  
ATOM   1561  HB3 ASP   101      38.983  59.151  43.633  1.00  0.00           H  
ATOM   1562  N   GLU   102      35.696  59.332  43.039  1.00  0.00           N  
ATOM   1563  CA  GLU   102      34.868  58.479  42.179  1.00  0.00           C  
ATOM   1564  C   GLU   102      35.759  57.670  41.155  1.00  0.00           C  
ATOM   1565  O   GLU   102      36.320  58.090  40.141  1.00  0.00           O  
ATOM   1566  CB  GLU   102      33.775  59.337  41.512  1.00  0.00           C  
ATOM   1567  CG  GLU   102      34.120  60.245  40.327  1.00  0.00           C  
ATOM   1568  CD  GLU   102      32.910  61.123  39.904  1.00  0.00           C  
ATOM   1569  OE1 GLU   102      32.860  61.572  38.732  1.00  0.00           O  
ATOM   1570  OE2 GLU   102      32.004  61.441  40.716  1.00  0.00           O1-
ATOM   1571  H   GLU   102      36.057  60.189  42.645  1.00  0.00           H  
ATOM   1572  HA  GLU   102      34.353  57.783  42.842  1.00  0.00           H  
ATOM   1573  HB2 GLU   102      32.910  58.746  41.209  1.00  0.00           H  
ATOM   1574  HB3 GLU   102      33.300  59.948  42.279  1.00  0.00           H  
ATOM   1575  HG2 GLU   102      34.874  60.981  40.608  1.00  0.00           H  
ATOM   1576  HG3 GLU   102      34.604  59.723  39.502  1.00  0.00           H  
ATOM   1577  N   TRP   103      35.742  56.333  41.193  1.00  0.00           N  
ATOM   1578  CA  TRP   103      36.358  55.429  40.248  1.00  0.00           C  
ATOM   1579  C   TRP   103      35.334  54.401  39.632  1.00  0.00           C  
ATOM   1580  O   TRP   103      34.499  53.805  40.309  1.00  0.00           O  
ATOM   1581  CB  TRP   103      37.565  54.812  40.888  1.00  0.00           C  
ATOM   1582  CG  TRP   103      38.648  55.730  41.320  1.00  0.00           C  
ATOM   1583  CD1 TRP   103      38.739  56.402  42.468  1.00  0.00           C  
ATOM   1584  NE1 TRP   103      39.945  57.069  42.519  1.00  0.00           N  
ATOM   1585  CE2 TRP   103      40.518  57.154  41.275  1.00  0.00           C  
ATOM   1586  CZ2 TRP   103      41.700  57.798  40.793  1.00  0.00           C  
ATOM   1587  CH2 TRP   103      42.140  57.465  39.504  1.00  0.00           C  
ATOM   1588  CZ3 TRP   103      41.462  56.589  38.673  1.00  0.00           C  
ATOM   1589  CE3 TRP   103      40.275  55.976  39.195  1.00  0.00           C  
ATOM   1590  CD2 TRP   103      39.775  56.238  40.496  1.00  0.00           C  
ATOM   1591  H   TRP   103      35.121  55.977  41.906  1.00  0.00           H  
ATOM   1592  HA  TRP   103      36.707  55.991  39.382  1.00  0.00           H  
ATOM   1593  HB2 TRP   103      37.169  54.350  41.792  1.00  0.00           H  
ATOM   1594  HB3 TRP   103      37.908  53.979  40.275  1.00  0.00           H  
ATOM   1595  HD1 TRP   103      37.997  56.342  43.250  1.00  0.00           H  
ATOM   1596  HE1 TRP   103      40.227  57.642  43.302  1.00  0.00           H  
ATOM   1597  HZ2 TRP   103      42.181  58.572  41.373  1.00  0.00           H  
ATOM   1598  HH2 TRP   103      43.024  57.963  39.134  1.00  0.00           H  
ATOM   1599  HZ3 TRP   103      41.895  56.523  37.685  1.00  0.00           H  
ATOM   1600  HE3 TRP   103      39.798  55.280  38.520  1.00  0.00           H  
ATOM   1601  N   ARG   104      35.448  54.181  38.377  1.00  0.00           N  
ATOM   1602  CA  ARG   104      34.776  53.151  37.586  1.00  0.00           C  
ATOM   1603  C   ARG   104      35.219  51.685  37.837  1.00  0.00           C  
ATOM   1604  O   ARG   104      36.450  51.541  38.034  1.00  0.00           O  
ATOM   1605  CB  ARG   104      34.757  53.472  36.134  1.00  0.00           C  
ATOM   1606  CG  ARG   104      33.541  54.416  35.914  1.00  0.00           C  
ATOM   1607  CD  ARG   104      33.263  54.436  34.384  1.00  0.00           C  
ATOM   1608  NE  ARG   104      33.035  53.196  33.685  1.00  0.00           N  
ATOM   1609  CZ  ARG   104      32.107  52.936  32.768  1.00  0.00           C  
ATOM   1610  NH1 ARG   104      31.330  53.856  32.379  1.00  0.00           N  
ATOM   1611  NH2 ARG   104      31.987  51.681  32.363  1.00  0.00           N1+
ATOM   1612  H   ARG   104      36.225  54.648  37.930  1.00  0.00           H  
ATOM   1613  HA  ARG   104      33.763  53.271  37.970  1.00  0.00           H  
ATOM   1614  HB2 ARG   104      35.702  53.951  35.877  1.00  0.00           H  
ATOM   1615  HB3 ARG   104      34.672  52.604  35.480  1.00  0.00           H  
ATOM   1616  HG2 ARG   104      32.679  54.117  36.511  1.00  0.00           H  
ATOM   1617  HG3 ARG   104      33.850  55.382  36.314  1.00  0.00           H  
ATOM   1618  HD2 ARG   104      32.413  55.119  34.367  1.00  0.00           H  
ATOM   1619  HD3 ARG   104      34.067  54.901  33.813  1.00  0.00           H  
ATOM   1620  HE  ARG   104      33.676  52.432  33.843  1.00  0.00           H  
ATOM   1621 HH11 ARG   104      31.484  54.826  32.613  1.00  0.00           H  
ATOM   1622 HH12 ARG   104      30.590  53.689  31.713  1.00  0.00           H  
ATOM   1623 HH21 ARG   104      32.646  51.010  32.731  1.00  0.00           H  
ATOM   1624 HH22 ARG   104      31.502  51.502  31.496  1.00  0.00           H  
ATOM   1625  N   GLY   105      34.401  50.631  37.859  1.00  0.00           N  
ATOM   1626  CA  GLY   105      34.710  49.236  38.232  1.00  0.00           C  
ATOM   1627  C   GLY   105      33.530  48.216  38.207  1.00  0.00           C  
ATOM   1628  O   GLY   105      32.598  48.451  37.443  1.00  0.00           O  
ATOM   1629  H   GLY   105      33.422  50.853  37.747  1.00  0.00           H  
ATOM   1630  HA2 GLY   105      35.562  48.895  37.643  1.00  0.00           H  
ATOM   1631  HA3 GLY   105      35.075  49.449  39.237  1.00  0.00           H  
ATOM   1632  N   MET   106      33.637  47.174  39.016  1.00  0.00           N  
ATOM   1633  CA  MET   106      32.726  46.081  39.022  1.00  0.00           C  
ATOM   1634  C   MET   106      32.584  45.458  40.475  1.00  0.00           C  
ATOM   1635  O   MET   106      33.518  44.984  41.090  1.00  0.00           O  
ATOM   1636  CB  MET   106      33.188  45.047  38.019  1.00  0.00           C  
ATOM   1637  CG  MET   106      32.444  43.739  38.170  1.00  0.00           C  
ATOM   1638  SD  MET   106      32.938  42.500  36.955  1.00  0.00           S  
ATOM   1639  CE  MET   106      31.637  41.213  37.340  1.00  0.00           C  
ATOM   1640  H   MET   106      34.441  47.200  39.627  1.00  0.00           H  
ATOM   1641  HA  MET   106      31.740  46.453  38.742  1.00  0.00           H  
ATOM   1642  HB2 MET   106      33.089  45.470  37.020  1.00  0.00           H  
ATOM   1643  HB3 MET   106      34.242  44.807  38.158  1.00  0.00           H  
ATOM   1644  HG2 MET   106      32.510  43.357  39.189  1.00  0.00           H  
ATOM   1645  HG3 MET   106      31.364  43.876  38.124  1.00  0.00           H  
ATOM   1646  HE1 MET   106      30.672  41.569  36.981  1.00  0.00           H  
ATOM   1647  HE2 MET   106      31.958  40.237  36.975  1.00  0.00           H  
ATOM   1648  HE3 MET   106      31.566  41.056  38.416  1.00  0.00           H  
ATOM   1649  N   VAL   107      31.363  45.292  40.954  1.00  0.00           N  
ATOM   1650  CA  VAL   107      31.061  44.405  42.171  1.00  0.00           C  
ATOM   1651  C   VAL   107      31.085  42.966  41.743  1.00  0.00           C  
ATOM   1652  O   VAL   107      30.331  42.600  40.788  1.00  0.00           O  
ATOM   1653  CB  VAL   107      29.720  44.782  42.740  1.00  0.00           C  
ATOM   1654  CG1 VAL   107      29.615  44.138  44.195  1.00  0.00           C  
ATOM   1655  CG2 VAL   107      29.584  46.323  43.001  1.00  0.00           C  
ATOM   1656  H   VAL   107      30.575  45.494  40.354  1.00  0.00           H  
ATOM   1657  HA  VAL   107      31.844  44.539  42.918  1.00  0.00           H  
ATOM   1658  HB  VAL   107      28.883  44.353  42.189  1.00  0.00           H  
ATOM   1659 HG11 VAL   107      30.253  44.542  44.981  1.00  0.00           H  
ATOM   1660 HG12 VAL   107      28.598  44.306  44.551  1.00  0.00           H  
ATOM   1661 HG13 VAL   107      29.555  43.051  44.146  1.00  0.00           H  
ATOM   1662 HG21 VAL   107      30.562  46.641  43.363  1.00  0.00           H  
ATOM   1663 HG22 VAL   107      29.388  46.791  42.037  1.00  0.00           H  
ATOM   1664 HG23 VAL   107      28.790  46.588  43.699  1.00  0.00           H  
ATOM   1665  N   LEU   108      31.882  42.055  42.291  1.00  0.00           N  
ATOM   1666  CA  LEU   108      31.887  40.623  41.842  1.00  0.00           C  
ATOM   1667  C   LEU   108      30.771  39.729  42.449  1.00  0.00           C  
ATOM   1668  O   LEU   108      30.201  38.909  41.754  1.00  0.00           O  
ATOM   1669  CB  LEU   108      33.266  39.895  42.060  1.00  0.00           C  
ATOM   1670  CG  LEU   108      34.615  40.630  41.642  1.00  0.00           C  
ATOM   1671  CD1 LEU   108      35.918  39.826  41.859  1.00  0.00           C  
ATOM   1672  CD2 LEU   108      34.513  41.211  40.229  1.00  0.00           C  
ATOM   1673  H   LEU   108      32.516  42.351  43.019  1.00  0.00           H  
ATOM   1674  HA  LEU   108      31.798  40.716  40.759  1.00  0.00           H  
ATOM   1675  HB2 LEU   108      33.304  39.504  43.077  1.00  0.00           H  
ATOM   1676  HB3 LEU   108      33.218  39.067  41.353  1.00  0.00           H  
ATOM   1677  HG  LEU   108      34.631  41.513  42.281  1.00  0.00           H  
ATOM   1678 HD11 LEU   108      35.953  39.474  42.890  1.00  0.00           H  
ATOM   1679 HD12 LEU   108      35.776  38.876  41.345  1.00  0.00           H  
ATOM   1680 HD13 LEU   108      36.765  40.305  41.368  1.00  0.00           H  
ATOM   1681 HD21 LEU   108      33.700  41.933  40.155  1.00  0.00           H  
ATOM   1682 HD22 LEU   108      35.451  41.694  39.956  1.00  0.00           H  
ATOM   1683 HD23 LEU   108      34.469  40.435  39.465  1.00  0.00           H  
ATOM   1684  N   ALA   109      30.521  39.779  43.754  1.00  0.00           N  
ATOM   1685  CA  ALA   109      29.761  38.898  44.692  1.00  0.00           C  
ATOM   1686  C   ALA   109      29.698  39.413  46.136  1.00  0.00           C  
ATOM   1687  O   ALA   109      30.523  40.281  46.490  1.00  0.00           O  
ATOM   1688  CB  ALA   109      30.485  37.561  44.729  1.00  0.00           C  
ATOM   1689  H   ALA   109      31.036  40.491  44.252  1.00  0.00           H  
ATOM   1690  HA  ALA   109      28.732  38.766  44.355  1.00  0.00           H  
ATOM   1691  HB1 ALA   109      29.753  36.792  44.976  1.00  0.00           H  
ATOM   1692  HB2 ALA   109      31.004  37.298  43.807  1.00  0.00           H  
ATOM   1693  HB3 ALA   109      31.256  37.525  45.498  1.00  0.00           H  
ATOM   1694  N   ARG   110      28.850  38.801  46.930  1.00  0.00           N  
ATOM   1695  CA  ARG   110      28.841  38.950  48.376  1.00  0.00           C  
ATOM   1696  C   ARG   110      30.085  38.346  48.996  1.00  0.00           C  
ATOM   1697  O   ARG   110      30.387  37.259  48.500  1.00  0.00           O  
ATOM   1698  CB  ARG   110      27.610  38.198  48.945  1.00  0.00           C  
ATOM   1699  CG  ARG   110      27.238  38.659  50.374  1.00  0.00           C  
ATOM   1700  CD  ARG   110      25.809  38.162  50.754  1.00  0.00           C  
ATOM   1701  NE  ARG   110      24.858  39.164  50.291  1.00  0.00           N  
ATOM   1702  CZ  ARG   110      23.943  38.954  49.365  1.00  0.00           C  
ATOM   1703  NH1 ARG   110      23.916  38.058  48.414  1.00  0.00           N  
ATOM   1704  NH2 ARG   110      22.939  39.779  49.295  1.00  0.00           N1+
ATOM   1705  H   ARG   110      28.429  37.995  46.492  1.00  0.00           H  
ATOM   1706  HA  ARG   110      28.778  40.038  48.414  1.00  0.00           H  
ATOM   1707  HB2 ARG   110      26.660  38.355  48.435  1.00  0.00           H  
ATOM   1708  HB3 ARG   110      27.775  37.121  48.905  1.00  0.00           H  
ATOM   1709  HG2 ARG   110      27.916  38.284  51.141  1.00  0.00           H  
ATOM   1710  HG3 ARG   110      27.324  39.744  50.433  1.00  0.00           H  
ATOM   1711  HD2 ARG   110      25.690  37.183  50.292  1.00  0.00           H  
ATOM   1712  HD3 ARG   110      25.713  37.957  51.820  1.00  0.00           H  
ATOM   1713  HE  ARG   110      24.773  39.970  50.895  1.00  0.00           H  
ATOM   1714 HH11 ARG   110      24.697  37.426  48.321  1.00  0.00           H  
ATOM   1715 HH12 ARG   110      23.199  37.982  47.707  1.00  0.00           H  
ATOM   1716 HH21 ARG   110      22.702  40.439  50.022  1.00  0.00           H  
ATOM   1717 HH22 ARG   110      22.285  39.690  48.531  1.00  0.00           H  
ATOM   1718  N   ALA   111      30.728  38.806  50.043  1.00  0.00           N  
ATOM   1719  CA  ALA   111      31.830  38.171  50.775  1.00  0.00           C  
ATOM   1720  C   ALA   111      31.423  36.945  51.559  1.00  0.00           C  
ATOM   1721  O   ALA   111      30.373  36.900  52.173  1.00  0.00           O  
ATOM   1722  CB  ALA   111      32.585  39.306  51.546  1.00  0.00           C  
ATOM   1723  H   ALA   111      30.369  39.624  50.515  1.00  0.00           H  
ATOM   1724  HA  ALA   111      32.551  37.787  50.054  1.00  0.00           H  
ATOM   1725  HB1 ALA   111      33.535  38.890  51.883  1.00  0.00           H  
ATOM   1726  HB2 ALA   111      32.795  40.128  50.860  1.00  0.00           H  
ATOM   1727  HB3 ALA   111      31.931  39.506  52.395  1.00  0.00           H  
ATOM   1728  N   PRO   112      32.336  35.901  51.663  1.00  0.00           N  
ATOM   1729  CA  PRO   112      32.090  34.771  52.591  1.00  0.00           C  
ATOM   1730  C   PRO   112      32.168  35.181  54.041  1.00  0.00           C  
ATOM   1731  O   PRO   112      33.015  36.014  54.372  1.00  0.00           O  
ATOM   1732  CD  PRO   112      33.407  35.639  50.774  1.00  0.00           C  
ATOM   1733  CG  PRO   112      33.530  34.093  50.724  1.00  0.00           C  
ATOM   1734  CB  PRO   112      33.080  33.732  52.155  1.00  0.00           C  
ATOM   1735  HD2 PRO   112      34.348  36.060  51.125  1.00  0.00           H  
ATOM   1736  HD3 PRO   112      33.248  36.061  49.781  1.00  0.00           H  
ATOM   1737  HG2 PRO   112      34.562  33.838  50.485  1.00  0.00           H  
ATOM   1738  HG3 PRO   112      32.798  33.734  50.001  1.00  0.00           H  
ATOM   1739  HB2 PRO   112      33.936  33.764  52.830  1.00  0.00           H  
ATOM   1740  HB3 PRO   112      32.641  32.735  52.196  1.00  0.00           H  
ATOM   1741  HA  PRO   112      31.103  34.409  52.300  1.00  0.00           H  
ATOM   1742  N   VAL   113      31.415  34.567  54.935  1.00  0.00           N  
ATOM   1743  CA  VAL   113      31.332  34.892  56.358  1.00  0.00           C  
ATOM   1744  C   VAL   113      30.880  36.266  56.696  1.00  0.00           C  
ATOM   1745  O   VAL   113      29.739  36.462  57.222  1.00  0.00           O  
ATOM   1746  CB  VAL   113      32.520  34.299  57.153  1.00  0.00           C  
ATOM   1747  CG1 VAL   113      34.014  34.668  56.834  1.00  0.00           C  
ATOM   1748  CG2 VAL   113      32.301  34.706  58.653  1.00  0.00           C  
ATOM   1749  H   VAL   113      30.819  33.840  54.567  1.00  0.00           H  
ATOM   1750  HA  VAL   113      30.432  34.335  56.618  1.00  0.00           H  
ATOM   1751  HB  VAL   113      32.436  33.216  57.055  1.00  0.00           H  
ATOM   1752 HG11 VAL   113      34.040  35.718  56.543  1.00  0.00           H  
ATOM   1753 HG12 VAL   113      34.595  34.573  57.751  1.00  0.00           H  
ATOM   1754 HG13 VAL   113      34.414  34.066  56.018  1.00  0.00           H  
ATOM   1755 HG21 VAL   113      32.749  35.661  58.927  1.00  0.00           H  
ATOM   1756 HG22 VAL   113      31.249  34.876  58.880  1.00  0.00           H  
ATOM   1757 HG23 VAL   113      32.700  33.899  59.267  1.00  0.00           H  
ATOM   1758  N   MET   114      31.727  37.274  56.349  1.00  0.00           N  
ATOM   1759  CA  MET   114      31.535  38.727  56.425  1.00  0.00           C  
ATOM   1760  C   MET   114      30.409  39.223  55.422  1.00  0.00           C  
ATOM   1761  O   MET   114      30.739  40.107  54.613  1.00  0.00           O  
ATOM   1762  CB  MET   114      32.897  39.458  56.183  1.00  0.00           C  
ATOM   1763  CG  MET   114      34.054  39.028  57.117  1.00  0.00           C  
ATOM   1764  SD  MET   114      35.666  39.904  56.930  1.00  0.00           S  
ATOM   1765  CE  MET   114      35.341  41.534  57.797  1.00  0.00           C  
ATOM   1766  H   MET   114      32.501  36.913  55.810  1.00  0.00           H  
ATOM   1767  HA  MET   114      31.221  39.000  57.433  1.00  0.00           H  
ATOM   1768  HB2 MET   114      33.111  39.130  55.166  1.00  0.00           H  
ATOM   1769  HB3 MET   114      32.782  40.542  56.183  1.00  0.00           H  
ATOM   1770  HG2 MET   114      33.766  39.125  58.163  1.00  0.00           H  
ATOM   1771  HG3 MET   114      34.237  37.981  56.876  1.00  0.00           H  
ATOM   1772  HE1 MET   114      35.396  42.373  57.103  1.00  0.00           H  
ATOM   1773  HE2 MET   114      34.374  41.502  58.299  1.00  0.00           H  
ATOM   1774  HE3 MET   114      36.193  41.738  58.445  1.00  0.00           H  
ATOM   1775  N   ASN   115      29.300  38.442  55.348  1.00  0.00           N  
ATOM   1776  CA  ASN   115      28.299  38.539  54.360  1.00  0.00           C  
ATOM   1777  C   ASN   115      27.648  39.960  54.118  1.00  0.00           C  
ATOM   1778  O   ASN   115      26.925  40.100  53.154  1.00  0.00           O  
ATOM   1779  CB  ASN   115      27.191  37.503  54.735  1.00  0.00           C  
ATOM   1780  CG  ASN   115      27.500  36.010  54.814  1.00  0.00           C  
ATOM   1781  OD1 ASN   115      27.109  35.261  55.648  1.00  0.00           O  
ATOM   1782  ND2 ASN   115      28.274  35.538  53.866  1.00  0.00           N  
ATOM   1783  H   ASN   115      29.199  37.687  56.011  1.00  0.00           H  
ATOM   1784  HA  ASN   115      28.746  38.332  53.388  1.00  0.00           H  
ATOM   1785  HB2 ASN   115      26.728  37.742  55.693  1.00  0.00           H  
ATOM   1786  HB3 ASN   115      26.368  37.492  54.020  1.00  0.00           H  
ATOM   1787 HD21 ASN   115      28.615  36.079  53.085  1.00  0.00           H  
ATOM   1788 HD22 ASN   115      28.538  34.563  53.854  1.00  0.00           H  
ATOM   1789  N   THR   116      27.710  40.978  55.003  1.00  0.00           N  
ATOM   1790  CA  THR   116      27.297  42.326  54.718  1.00  0.00           C  
ATOM   1791  C   THR   116      28.300  43.089  53.814  1.00  0.00           C  
ATOM   1792  O   THR   116      27.936  44.235  53.474  1.00  0.00           O  
ATOM   1793  CB  THR   116      27.134  43.164  56.015  1.00  0.00           C  
ATOM   1794  CG2 THR   116      26.003  42.617  56.887  1.00  0.00           C  
ATOM   1795  OG1 THR   116      28.273  43.128  56.829  1.00  0.00           O  
ATOM   1796  H   THR   116      28.072  40.667  55.893  1.00  0.00           H  
ATOM   1797  HA  THR   116      26.295  42.241  54.296  1.00  0.00           H  
ATOM   1798  HB  THR   116      26.851  44.202  55.838  1.00  0.00           H  
ATOM   1799 HG21 THR   116      25.931  43.236  57.781  1.00  0.00           H  
ATOM   1800 HG22 THR   116      25.145  42.668  56.217  1.00  0.00           H  
ATOM   1801 HG23 THR   116      26.079  41.563  57.153  1.00  0.00           H  
ATOM   1802  HG1 THR   116      28.704  43.986  56.826  1.00  0.00           H  
ATOM   1803  N   TRP   117      29.462  42.574  53.517  1.00  0.00           N  
ATOM   1804  CA  TRP   117      30.516  43.122  52.700  1.00  0.00           C  
ATOM   1805  C   TRP   117      30.519  42.534  51.331  1.00  0.00           C  
ATOM   1806  O   TRP   117      30.054  41.389  51.137  1.00  0.00           O  
ATOM   1807  CB  TRP   117      31.895  42.976  53.351  1.00  0.00           C  
ATOM   1808  CG  TRP   117      32.069  43.522  54.795  1.00  0.00           C  
ATOM   1809  CD1 TRP   117      31.480  43.050  55.893  1.00  0.00           C  
ATOM   1810  NE1 TRP   117      31.816  43.732  57.046  1.00  0.00           N  
ATOM   1811  CE2 TRP   117      32.766  44.677  56.731  1.00  0.00           C  
ATOM   1812  CZ2 TRP   117      33.389  45.748  57.389  1.00  0.00           C  
ATOM   1813  CH2 TRP   117      34.223  46.707  56.766  1.00  0.00           C  
ATOM   1814  CZ3 TRP   117      34.413  46.519  55.411  1.00  0.00           C  
ATOM   1815  CE3 TRP   117      33.883  45.412  54.714  1.00  0.00           C  
ATOM   1816  CD2 TRP   117      33.032  44.518  55.358  1.00  0.00           C  
ATOM   1817  H   TRP   117      29.587  41.577  53.621  1.00  0.00           H  
ATOM   1818  HA  TRP   117      30.297  44.182  52.569  1.00  0.00           H  
ATOM   1819  HB2 TRP   117      31.997  41.897  53.465  1.00  0.00           H  
ATOM   1820  HB3 TRP   117      32.694  43.306  52.687  1.00  0.00           H  
ATOM   1821  HD1 TRP   117      30.762  42.244  55.876  1.00  0.00           H  
ATOM   1822  HE1 TRP   117      31.463  43.382  57.925  1.00  0.00           H  
ATOM   1823  HZ2 TRP   117      33.176  45.899  58.437  1.00  0.00           H  
ATOM   1824  HH2 TRP   117      34.576  47.597  57.265  1.00  0.00           H  
ATOM   1825  HZ3 TRP   117      35.076  47.231  54.942  1.00  0.00           H  
ATOM   1826  HE3 TRP   117      34.079  45.350  53.654  1.00  0.00           H  
ATOM   1827  N   PHE   118      30.977  43.222  50.265  1.00  0.00           N  
ATOM   1828  CA  PHE   118      30.929  42.911  48.848  1.00  0.00           C  
ATOM   1829  C   PHE   118      32.328  43.048  48.212  1.00  0.00           C  
ATOM   1830  O   PHE   118      33.107  43.994  48.399  1.00  0.00           O  
ATOM   1831  CB  PHE   118      29.796  43.635  48.144  1.00  0.00           C  
ATOM   1832  CG  PHE   118      28.422  43.334  48.708  1.00  0.00           C  
ATOM   1833  CD1 PHE   118      27.869  44.012  49.848  1.00  0.00           C  
ATOM   1834  CE1 PHE   118      26.617  43.609  50.371  1.00  0.00           C  
ATOM   1835  CZ  PHE   118      25.933  42.546  49.795  1.00  0.00           C  
ATOM   1836  CE2 PHE   118      26.421  41.846  48.704  1.00  0.00           C  
ATOM   1837  CD2 PHE   118      27.701  42.234  48.115  1.00  0.00           C  
ATOM   1838  H   PHE   118      31.430  44.091  50.511  1.00  0.00           H  
ATOM   1839  HA  PHE   118      30.672  41.864  48.686  1.00  0.00           H  
ATOM   1840  HB2 PHE   118      29.929  44.711  48.252  1.00  0.00           H  
ATOM   1841  HB3 PHE   118      29.790  43.372  47.086  1.00  0.00           H  
ATOM   1842  HD1 PHE   118      28.316  44.886  50.298  1.00  0.00           H  
ATOM   1843  HE1 PHE   118      26.233  44.221  51.174  1.00  0.00           H  
ATOM   1844  HZ  PHE   118      24.960  42.313  50.203  1.00  0.00           H  
ATOM   1845  HE2 PHE   118      25.848  41.036  48.278  1.00  0.00           H  
ATOM   1846  HD2 PHE   118      28.068  41.759  47.217  1.00  0.00           H  
ATOM   1847  N   TYR   119      32.595  42.205  47.252  1.00  0.00           N  
ATOM   1848  CA  TYR   119      33.801  42.181  46.448  1.00  0.00           C  
ATOM   1849  C   TYR   119      33.744  43.287  45.389  1.00  0.00           C  
ATOM   1850  O   TYR   119      32.752  43.354  44.666  1.00  0.00           O  
ATOM   1851  CB  TYR   119      34.127  40.778  45.857  1.00  0.00           C  
ATOM   1852  CG  TYR   119      34.565  39.618  46.841  1.00  0.00           C  
ATOM   1853  CD1 TYR   119      34.818  38.367  46.274  1.00  0.00           C  
ATOM   1854  CE1 TYR   119      35.162  37.298  47.071  1.00  0.00           C  
ATOM   1855  CZ  TYR   119      35.396  37.504  48.393  1.00  0.00           C  
ATOM   1856  OH  TYR   119      35.806  36.446  49.094  1.00  0.00           O  
ATOM   1857  CE2 TYR   119      35.179  38.752  49.048  1.00  0.00           C  
ATOM   1858  CD2 TYR   119      34.821  39.811  48.229  1.00  0.00           C  
ATOM   1859  H   TYR   119      31.969  41.417  47.169  1.00  0.00           H  
ATOM   1860  HA  TYR   119      34.725  42.329  47.007  1.00  0.00           H  
ATOM   1861  HB2 TYR   119      33.174  40.458  45.436  1.00  0.00           H  
ATOM   1862  HB3 TYR   119      34.782  40.844  44.988  1.00  0.00           H  
ATOM   1863  HD1 TYR   119      34.609  38.181  45.231  1.00  0.00           H  
ATOM   1864  HE1 TYR   119      35.350  36.310  46.677  1.00  0.00           H  
ATOM   1865  HH  TYR   119      35.773  35.591  48.659  1.00  0.00           H  
ATOM   1866  HE2 TYR   119      35.167  38.791  50.127  1.00  0.00           H  
ATOM   1867  HD2 TYR   119      34.733  40.829  48.578  1.00  0.00           H  
ATOM   1868  N   ILE   120      34.891  43.992  45.122  1.00  0.00           N  
ATOM   1869  CA  ILE   120      35.010  45.015  44.093  1.00  0.00           C  
ATOM   1870  C   ILE   120      36.431  45.179  43.527  1.00  0.00           C  
ATOM   1871  O   ILE   120      37.399  44.819  44.264  1.00  0.00           O  
ATOM   1872  CB  ILE   120      34.397  46.377  44.657  1.00  0.00           C  
ATOM   1873  CG2 ILE   120      35.148  47.090  45.806  1.00  0.00           C  
ATOM   1874  CG1 ILE   120      34.162  47.502  43.629  1.00  0.00           C  
ATOM   1875  CD1 ILE   120      33.320  48.650  44.078  1.00  0.00           C  
ATOM   1876  H   ILE   120      35.708  43.771  45.672  1.00  0.00           H  
ATOM   1877  HA  ILE   120      34.419  44.667  43.246  1.00  0.00           H  
ATOM   1878  HB  ILE   120      33.395  46.168  45.032  1.00  0.00           H  
ATOM   1879 HG21 ILE   120      36.067  47.488  45.375  1.00  0.00           H  
ATOM   1880 HG22 ILE   120      34.524  47.899  46.185  1.00  0.00           H  
ATOM   1881 HG23 ILE   120      35.435  46.362  46.564  1.00  0.00           H  
ATOM   1882 HG12 ILE   120      35.100  47.883  43.226  1.00  0.00           H  
ATOM   1883 HG13 ILE   120      33.710  46.985  42.783  1.00  0.00           H  
ATOM   1884 HD11 ILE   120      33.942  49.378  44.601  1.00  0.00           H  
ATOM   1885 HD12 ILE   120      32.792  49.091  43.233  1.00  0.00           H  
ATOM   1886 HD13 ILE   120      32.541  48.371  44.787  1.00  0.00           H  
ATOM   1887  N   THR   121      36.473  45.667  42.290  1.00  0.00           N  
ATOM   1888  CA  THR   121      37.639  45.959  41.514  1.00  0.00           C  
ATOM   1889  C   THR   121      37.411  47.134  40.562  1.00  0.00           C  
ATOM   1890  O   THR   121      36.292  47.429  40.255  1.00  0.00           O  
ATOM   1891  CB  THR   121      38.161  44.676  40.789  1.00  0.00           C  
ATOM   1892  CG2 THR   121      37.253  44.148  39.692  1.00  0.00           C  
ATOM   1893  OG1 THR   121      39.470  44.911  40.270  1.00  0.00           O  
ATOM   1894  H   THR   121      35.573  45.880  41.883  1.00  0.00           H  
ATOM   1895  HA  THR   121      38.415  46.279  42.210  1.00  0.00           H  
ATOM   1896  HB  THR   121      38.211  43.945  41.596  1.00  0.00           H  
ATOM   1897 HG21 THR   121      36.361  43.844  40.241  1.00  0.00           H  
ATOM   1898 HG22 THR   121      37.115  44.842  38.863  1.00  0.00           H  
ATOM   1899 HG23 THR   121      37.706  43.195  39.418  1.00  0.00           H  
ATOM   1900  HG1 THR   121      39.993  44.870  41.074  1.00  0.00           H  
ATOM   1901  N   TYR   122      38.443  47.809  40.053  1.00  0.00           N  
ATOM   1902  CA  TYR   122      38.454  49.125  39.433  1.00  0.00           C  
ATOM   1903  C   TYR   122      38.995  49.043  37.993  1.00  0.00           C  
ATOM   1904  O   TYR   122      39.842  48.178  37.721  1.00  0.00           O  
ATOM   1905  CB  TYR   122      38.992  50.213  40.413  1.00  0.00           C  
ATOM   1906  CG  TYR   122      38.271  50.128  41.754  1.00  0.00           C  
ATOM   1907  CD1 TYR   122      38.661  49.345  42.833  1.00  0.00           C  
ATOM   1908  CE1 TYR   122      38.023  49.508  44.076  1.00  0.00           C  
ATOM   1909  CZ  TYR   122      36.799  50.214  44.251  1.00  0.00           C  
ATOM   1910  OH  TYR   122      36.181  50.186  45.412  1.00  0.00           O  
ATOM   1911  CE2 TYR   122      36.335  50.967  43.113  1.00  0.00           C  
ATOM   1912  CD2 TYR   122      37.074  50.922  41.893  1.00  0.00           C  
ATOM   1913  H   TYR   122      39.344  47.386  40.224  1.00  0.00           H  
ATOM   1914  HA  TYR   122      37.427  49.466  39.294  1.00  0.00           H  
ATOM   1915  HB2 TYR   122      40.045  50.008  40.603  1.00  0.00           H  
ATOM   1916  HB3 TYR   122      38.895  51.212  39.988  1.00  0.00           H  
ATOM   1917  HD1 TYR   122      39.608  48.835  42.741  1.00  0.00           H  
ATOM   1918  HE1 TYR   122      38.377  49.085  45.004  1.00  0.00           H  
ATOM   1919  HH  TYR   122      35.250  50.418  45.430  1.00  0.00           H  
ATOM   1920  HE2 TYR   122      35.430  51.536  43.265  1.00  0.00           H  
ATOM   1921  HD2 TYR   122      36.624  51.401  41.036  1.00  0.00           H  
ATOM   1922  N   GLU   123      38.311  49.711  37.082  1.00  0.00           N  
ATOM   1923  CA  GLU   123      38.663  49.644  35.630  1.00  0.00           C  
ATOM   1924  C   GLU   123      40.159  49.909  35.212  1.00  0.00           C  
ATOM   1925  O   GLU   123      40.637  49.630  34.105  1.00  0.00           O  
ATOM   1926  CB  GLU   123      37.717  50.533  34.735  1.00  0.00           C  
ATOM   1927  CG  GLU   123      36.302  49.935  34.611  1.00  0.00           C  
ATOM   1928  CD  GLU   123      35.318  50.663  33.669  1.00  0.00           C  
ATOM   1929  OE1 GLU   123      34.102  50.348  33.549  1.00  0.00           O  
ATOM   1930  OE2 GLU   123      35.703  51.676  33.019  1.00  0.00           O1-
ATOM   1931  H   GLU   123      37.607  50.362  37.399  1.00  0.00           H  
ATOM   1932  HA  GLU   123      38.555  48.581  35.412  1.00  0.00           H  
ATOM   1933  HB2 GLU   123      37.606  51.496  35.235  1.00  0.00           H  
ATOM   1934  HB3 GLU   123      38.098  50.725  33.732  1.00  0.00           H  
ATOM   1935  HG2 GLU   123      36.368  48.917  34.228  1.00  0.00           H  
ATOM   1936  HG3 GLU   123      35.870  49.888  35.611  1.00  0.00           H  
ATOM   1937  N   LYS   124      40.853  50.598  36.170  1.00  0.00           N  
ATOM   1938  CA  LYS   124      42.252  50.959  35.975  1.00  0.00           C  
ATOM   1939  C   LYS   124      43.089  50.252  37.060  1.00  0.00           C  
ATOM   1940  O   LYS   124      44.209  49.955  36.786  1.00  0.00           O  
ATOM   1941  CB  LYS   124      42.473  52.481  35.817  1.00  0.00           C  
ATOM   1942  CG  LYS   124      43.785  53.077  35.329  1.00  0.00           C  
ATOM   1943  CD  LYS   124      43.678  54.427  34.663  1.00  0.00           C  
ATOM   1944  CE  LYS   124      44.999  54.819  34.100  1.00  0.00           C  
ATOM   1945  NZ  LYS   124      44.977  56.197  33.614  1.00  0.00           N1+
ATOM   1946  H   LYS   124      40.475  50.703  37.100  1.00  0.00           H  
ATOM   1947  HA  LYS   124      42.610  50.498  35.055  1.00  0.00           H  
ATOM   1948  HB2 LYS   124      41.736  52.867  35.112  1.00  0.00           H  
ATOM   1949  HB3 LYS   124      42.243  52.948  36.774  1.00  0.00           H  
ATOM   1950  HG2 LYS   124      44.422  53.122  36.212  1.00  0.00           H  
ATOM   1951  HG3 LYS   124      44.179  52.324  34.647  1.00  0.00           H  
ATOM   1952  HD2 LYS   124      42.956  54.430  33.847  1.00  0.00           H  
ATOM   1953  HD3 LYS   124      43.268  55.180  35.336  1.00  0.00           H  
ATOM   1954  HE2 LYS   124      45.805  54.506  34.764  1.00  0.00           H  
ATOM   1955  HE3 LYS   124      45.103  54.151  33.245  1.00  0.00           H  
ATOM   1956  HZ1 LYS   124      44.099  56.344  33.137  1.00  0.00           H  
ATOM   1957  HZ2 LYS   124      45.072  56.846  34.383  1.00  0.00           H  
ATOM   1958  HZ3 LYS   124      45.748  56.409  32.997  1.00  0.00           H  
ATOM   1959  N   ASP   125      42.514  49.843  38.214  1.00  0.00           N  
ATOM   1960  CA  ASP   125      43.270  49.050  39.285  1.00  0.00           C  
ATOM   1961  C   ASP   125      42.839  47.599  39.473  1.00  0.00           C  
ATOM   1962  O   ASP   125      41.751  47.273  39.967  1.00  0.00           O  
ATOM   1963  CB  ASP   125      43.219  49.783  40.661  1.00  0.00           C  
ATOM   1964  CG  ASP   125      43.914  49.087  41.834  1.00  0.00           C  
ATOM   1965  OD1 ASP   125      43.719  49.465  42.990  1.00  0.00           O  
ATOM   1966  OD2 ASP   125      44.812  48.249  41.515  1.00  0.00           O1-
ATOM   1967  H   ASP   125      41.515  49.924  38.338  1.00  0.00           H  
ATOM   1968  HA  ASP   125      44.283  48.936  38.899  1.00  0.00           H  
ATOM   1969  HB2 ASP   125      43.791  50.707  40.576  1.00  0.00           H  
ATOM   1970  HB3 ASP   125      42.180  49.982  40.920  1.00  0.00           H  
ATOM   1971  N   PRO   126      43.695  46.654  38.967  1.00  0.00           N  
ATOM   1972  CA  PRO   126      43.312  45.191  38.939  1.00  0.00           C  
ATOM   1973  C   PRO   126      42.998  44.382  40.275  1.00  0.00           C  
ATOM   1974  O   PRO   126      42.671  43.195  40.256  1.00  0.00           O  
ATOM   1975  CD  PRO   126      44.782  46.890  37.969  1.00  0.00           C  
ATOM   1976  CG  PRO   126      44.927  45.603  37.231  1.00  0.00           C  
ATOM   1977  CB  PRO   126      44.418  44.571  38.183  1.00  0.00           C  
ATOM   1978  HD2 PRO   126      45.780  47.051  38.375  1.00  0.00           H  
ATOM   1979  HD3 PRO   126      44.560  47.725  37.303  1.00  0.00           H  
ATOM   1980  HG2 PRO   126      45.947  45.505  36.860  1.00  0.00           H  
ATOM   1981  HG3 PRO   126      44.317  45.466  36.339  1.00  0.00           H  
ATOM   1982  HB2 PRO   126      45.235  44.412  38.888  1.00  0.00           H  
ATOM   1983  HB3 PRO   126      44.033  43.681  37.686  1.00  0.00           H  
ATOM   1984  HA  PRO   126      42.447  45.178  38.276  1.00  0.00           H  
ATOM   1985  N   VAL   127      43.211  45.055  41.417  1.00  0.00           N  
ATOM   1986  CA  VAL   127      43.173  44.466  42.765  1.00  0.00           C  
ATOM   1987  C   VAL   127      41.805  44.002  43.336  1.00  0.00           C  
ATOM   1988  O   VAL   127      40.819  44.671  43.021  1.00  0.00           O  
ATOM   1989  CB  VAL   127      43.971  45.354  43.729  1.00  0.00           C  
ATOM   1990  CG1 VAL   127      43.940  45.063  45.214  1.00  0.00           C  
ATOM   1991  CG2 VAL   127      45.490  45.207  43.442  1.00  0.00           C  
ATOM   1992  H   VAL   127      43.237  46.059  41.312  1.00  0.00           H  
ATOM   1993  HA  VAL   127      43.698  43.513  42.704  1.00  0.00           H  
ATOM   1994  HB  VAL   127      43.673  46.402  43.703  1.00  0.00           H  
ATOM   1995 HG11 VAL   127      44.185  44.029  45.458  1.00  0.00           H  
ATOM   1996 HG12 VAL   127      44.615  45.773  45.692  1.00  0.00           H  
ATOM   1997 HG13 VAL   127      42.903  45.295  45.458  1.00  0.00           H  
ATOM   1998 HG21 VAL   127      45.544  45.591  42.423  1.00  0.00           H  
ATOM   1999 HG22 VAL   127      46.084  45.943  43.983  1.00  0.00           H  
ATOM   2000 HG23 VAL   127      45.819  44.168  43.440  1.00  0.00           H  
ATOM   2001  N   LEU   128      41.766  42.897  44.077  1.00  0.00           N  
ATOM   2002  CA  LEU   128      40.568  42.429  44.763  1.00  0.00           C  
ATOM   2003  C   LEU   128      40.348  43.208  46.074  1.00  0.00           C  
ATOM   2004  O   LEU   128      41.227  43.102  46.931  1.00  0.00           O  
ATOM   2005  CB  LEU   128      40.451  40.898  44.918  1.00  0.00           C  
ATOM   2006  CG  LEU   128      39.147  40.357  45.578  1.00  0.00           C  
ATOM   2007  CD1 LEU   128      37.886  41.009  44.946  1.00  0.00           C  
ATOM   2008  CD2 LEU   128      39.096  38.876  45.484  1.00  0.00           C  
ATOM   2009  H   LEU   128      42.608  42.341  44.101  1.00  0.00           H  
ATOM   2010  HA  LEU   128      39.796  42.694  44.041  1.00  0.00           H  
ATOM   2011  HB2 LEU   128      40.559  40.404  43.952  1.00  0.00           H  
ATOM   2012  HB3 LEU   128      41.346  40.637  45.480  1.00  0.00           H  
ATOM   2013  HG  LEU   128      39.217  40.699  46.611  1.00  0.00           H  
ATOM   2014 HD11 LEU   128      37.957  40.935  43.861  1.00  0.00           H  
ATOM   2015 HD12 LEU   128      37.010  40.408  45.193  1.00  0.00           H  
ATOM   2016 HD13 LEU   128      37.859  42.033  45.321  1.00  0.00           H  
ATOM   2017 HD21 LEU   128      40.018  38.559  45.969  1.00  0.00           H  
ATOM   2018 HD22 LEU   128      38.179  38.508  45.943  1.00  0.00           H  
ATOM   2019 HD23 LEU   128      39.205  38.418  44.500  1.00  0.00           H  
ATOM   2020  N   TYR   129      39.330  44.099  46.248  1.00  0.00           N  
ATOM   2021  CA  TYR   129      38.957  44.852  47.427  1.00  0.00           C  
ATOM   2022  C   TYR   129      37.573  44.499  47.951  1.00  0.00           C  
ATOM   2023  O   TYR   129      36.783  43.882  47.167  1.00  0.00           O  
ATOM   2024  CB  TYR   129      38.963  46.371  47.106  1.00  0.00           C  
ATOM   2025  CG  TYR   129      40.255  46.826  46.605  1.00  0.00           C  
ATOM   2026  CD1 TYR   129      40.544  47.005  45.260  1.00  0.00           C  
ATOM   2027  CE1 TYR   129      41.753  47.742  44.841  1.00  0.00           C  
ATOM   2028  CZ  TYR   129      42.584  48.234  45.846  1.00  0.00           C  
ATOM   2029  OH  TYR   129      43.704  49.028  45.527  1.00  0.00           O  
ATOM   2030  CE2 TYR   129      42.334  47.982  47.180  1.00  0.00           C  
ATOM   2031  CD2 TYR   129      41.205  47.235  47.558  1.00  0.00           C  
ATOM   2032  H   TYR   129      38.783  44.361  45.441  1.00  0.00           H  
ATOM   2033  HA  TYR   129      39.611  44.713  48.287  1.00  0.00           H  
ATOM   2034  HB2 TYR   129      38.147  46.534  46.402  1.00  0.00           H  
ATOM   2035  HB3 TYR   129      38.580  46.876  47.992  1.00  0.00           H  
ATOM   2036  HD1 TYR   129      39.769  46.717  44.565  1.00  0.00           H  
ATOM   2037  HE1 TYR   129      41.902  47.913  43.785  1.00  0.00           H  
ATOM   2038  HH  TYR   129      43.707  49.147  44.575  1.00  0.00           H  
ATOM   2039  HE2 TYR   129      43.113  48.311  47.852  1.00  0.00           H  
ATOM   2040  HD2 TYR   129      40.996  47.167  48.615  1.00  0.00           H  
ATOM   2041  N   MET   130      37.145  44.891  49.156  1.00  0.00           N  
ATOM   2042  CA  MET   130      36.021  44.455  49.927  1.00  0.00           C  
ATOM   2043  C   MET   130      35.661  45.702  50.732  1.00  0.00           C  
ATOM   2044  O   MET   130      36.382  46.222  51.546  1.00  0.00           O  
ATOM   2045  CB  MET   130      36.464  43.279  50.777  1.00  0.00           C  
ATOM   2046  CG  MET   130      35.530  42.694  51.761  1.00  0.00           C  
ATOM   2047  SD  MET   130      36.027  41.025  52.333  1.00  0.00           S  
ATOM   2048  CE  MET   130      35.102  40.962  53.773  1.00  0.00           C  
ATOM   2049  H   MET   130      37.694  45.591  49.633  1.00  0.00           H  
ATOM   2050  HA  MET   130      35.241  44.104  49.251  1.00  0.00           H  
ATOM   2051  HB2 MET   130      36.596  42.417  50.123  1.00  0.00           H  
ATOM   2052  HB3 MET   130      37.372  43.572  51.304  1.00  0.00           H  
ATOM   2053  HG2 MET   130      35.362  43.340  52.623  1.00  0.00           H  
ATOM   2054  HG3 MET   130      34.596  42.468  51.246  1.00  0.00           H  
ATOM   2055  HE1 MET   130      34.047  41.075  53.522  1.00  0.00           H  
ATOM   2056  HE2 MET   130      35.175  39.973  54.226  1.00  0.00           H  
ATOM   2057  HE3 MET   130      35.370  41.776  54.447  1.00  0.00           H  
ATOM   2058  N   TYR   131      34.386  46.121  50.665  1.00  0.00           N  
ATOM   2059  CA  TYR   131      33.814  47.322  51.322  1.00  0.00           C  
ATOM   2060  C   TYR   131      32.324  47.034  51.565  1.00  0.00           C  
ATOM   2061  O   TYR   131      31.671  46.341  50.828  1.00  0.00           O  
ATOM   2062  CB  TYR   131      33.883  48.517  50.299  1.00  0.00           C  
ATOM   2063  CG  TYR   131      35.083  49.472  50.424  1.00  0.00           C  
ATOM   2064  CD1 TYR   131      36.229  49.180  49.669  1.00  0.00           C  
ATOM   2065  CE1 TYR   131      37.287  50.098  49.546  1.00  0.00           C  
ATOM   2066  CZ  TYR   131      37.243  51.309  50.286  1.00  0.00           C  
ATOM   2067  OH  TYR   131      38.241  52.237  50.197  1.00  0.00           O  
ATOM   2068  CE2 TYR   131      36.050  51.631  50.956  1.00  0.00           C  
ATOM   2069  CD2 TYR   131      34.982  50.727  51.062  1.00  0.00           C  
ATOM   2070  H   TYR   131      33.869  45.821  49.851  1.00  0.00           H  
ATOM   2071  HA  TYR   131      34.313  47.596  52.251  1.00  0.00           H  
ATOM   2072  HB2 TYR   131      33.867  48.126  49.281  1.00  0.00           H  
ATOM   2073  HB3 TYR   131      32.970  49.106  50.383  1.00  0.00           H  
ATOM   2074  HD1 TYR   131      36.251  48.269  49.089  1.00  0.00           H  
ATOM   2075  HE1 TYR   131      38.049  49.957  48.794  1.00  0.00           H  
ATOM   2076  HH  TYR   131      39.097  51.814  50.291  1.00  0.00           H  
ATOM   2077  HE2 TYR   131      35.991  52.560  51.504  1.00  0.00           H  
ATOM   2078  HD2 TYR   131      34.058  50.987  51.556  1.00  0.00           H  
ATOM   2079  N   GLN   132      31.728  47.744  52.510  1.00  0.00           N  
ATOM   2080  CA  GLN   132      30.284  47.641  52.746  1.00  0.00           C  
ATOM   2081  C   GLN   132      29.527  48.575  51.765  1.00  0.00           C  
ATOM   2082  O   GLN   132      29.065  49.706  52.060  1.00  0.00           O  
ATOM   2083  CB  GLN   132      29.976  47.810  54.234  1.00  0.00           C  
ATOM   2084  CG  GLN   132      30.670  46.808  55.172  1.00  0.00           C  
ATOM   2085  CD  GLN   132      30.066  46.752  56.557  1.00  0.00           C  
ATOM   2086  OE1 GLN   132      29.111  46.054  56.734  1.00  0.00           O  
ATOM   2087  NE2 GLN   132      30.633  47.396  57.549  1.00  0.00           N  
ATOM   2088  H   GLN   132      32.267  48.195  53.235  1.00  0.00           H  
ATOM   2089  HA  GLN   132      29.982  46.608  52.575  1.00  0.00           H  
ATOM   2090  HB2 GLN   132      30.193  48.822  54.576  1.00  0.00           H  
ATOM   2091  HB3 GLN   132      28.912  47.578  54.274  1.00  0.00           H  
ATOM   2092  HG2 GLN   132      30.597  45.790  54.791  1.00  0.00           H  
ATOM   2093  HG3 GLN   132      31.720  47.101  55.192  1.00  0.00           H  
ATOM   2094 HE21 GLN   132      31.427  47.991  57.362  1.00  0.00           H  
ATOM   2095 HE22 GLN   132      30.128  47.491  58.419  1.00  0.00           H  
ATOM   2096  N   LEU   133      29.411  48.101  50.540  1.00  0.00           N  
ATOM   2097  CA  LEU   133      28.949  48.880  49.464  1.00  0.00           C  
ATOM   2098  C   LEU   133      27.495  49.311  49.551  1.00  0.00           C  
ATOM   2099  O   LEU   133      27.230  50.361  48.940  1.00  0.00           O  
ATOM   2100  CB  LEU   133      29.215  48.154  48.084  1.00  0.00           C  
ATOM   2101  CG  LEU   133      30.679  47.926  47.822  1.00  0.00           C  
ATOM   2102  CD1 LEU   133      30.787  47.015  46.622  1.00  0.00           C  
ATOM   2103  CD2 LEU   133      31.527  49.144  47.430  1.00  0.00           C  
ATOM   2104  H   LEU   133      29.846  47.228  50.276  1.00  0.00           H  
ATOM   2105  HA  LEU   133      29.515  49.808  49.381  1.00  0.00           H  
ATOM   2106  HB2 LEU   133      28.680  47.210  48.185  1.00  0.00           H  
ATOM   2107  HB3 LEU   133      28.797  48.738  47.264  1.00  0.00           H  
ATOM   2108  HG  LEU   133      31.162  47.434  48.666  1.00  0.00           H  
ATOM   2109 HD11 LEU   133      31.770  46.554  46.525  1.00  0.00           H  
ATOM   2110 HD12 LEU   133      30.182  46.130  46.815  1.00  0.00           H  
ATOM   2111 HD13 LEU   133      30.556  47.517  45.682  1.00  0.00           H  
ATOM   2112 HD21 LEU   133      32.540  48.810  47.207  1.00  0.00           H  
ATOM   2113 HD22 LEU   133      31.159  49.723  46.582  1.00  0.00           H  
ATOM   2114 HD23 LEU   133      31.611  49.851  48.256  1.00  0.00           H  
ATOM   2115  N   LEU   134      26.593  48.608  50.196  1.00  0.00           N  
ATOM   2116  CA  LEU   134      25.245  49.019  50.527  1.00  0.00           C  
ATOM   2117  C   LEU   134      25.113  50.295  51.371  1.00  0.00           C  
ATOM   2118  O   LEU   134      24.144  51.035  51.189  1.00  0.00           O  
ATOM   2119  CB  LEU   134      24.293  47.930  51.053  1.00  0.00           C  
ATOM   2120  CG  LEU   134      24.310  46.587  50.245  1.00  0.00           C  
ATOM   2121  CD1 LEU   134      23.310  45.620  50.921  1.00  0.00           C  
ATOM   2122  CD2 LEU   134      23.905  46.758  48.811  1.00  0.00           C  
ATOM   2123  H   LEU   134      26.917  47.738  50.591  1.00  0.00           H  
ATOM   2124  HA  LEU   134      24.767  49.360  49.609  1.00  0.00           H  
ATOM   2125  HB2 LEU   134      24.650  47.667  52.049  1.00  0.00           H  
ATOM   2126  HB3 LEU   134      23.281  48.327  51.135  1.00  0.00           H  
ATOM   2127  HG  LEU   134      25.271  46.080  50.337  1.00  0.00           H  
ATOM   2128 HD11 LEU   134      23.592  45.460  51.962  1.00  0.00           H  
ATOM   2129 HD12 LEU   134      22.262  45.918  50.876  1.00  0.00           H  
ATOM   2130 HD13 LEU   134      23.356  44.680  50.373  1.00  0.00           H  
ATOM   2131 HD21 LEU   134      22.834  46.964  48.823  1.00  0.00           H  
ATOM   2132 HD22 LEU   134      24.505  47.480  48.256  1.00  0.00           H  
ATOM   2133 HD23 LEU   134      24.024  45.831  48.251  1.00  0.00           H  
ATOM   2134  N   ASP   135      26.155  50.768  52.108  1.00  0.00           N  
ATOM   2135  CA  ASP   135      26.273  52.101  52.742  1.00  0.00           C  
ATOM   2136  C   ASP   135      26.509  53.210  51.619  1.00  0.00           C  
ATOM   2137  O   ASP   135      25.825  54.246  51.682  1.00  0.00           O  
ATOM   2138  CB  ASP   135      27.405  52.115  53.740  1.00  0.00           C  
ATOM   2139  CG  ASP   135      27.153  51.180  54.953  1.00  0.00           C  
ATOM   2140  OD1 ASP   135      27.972  51.277  55.931  1.00  0.00           O  
ATOM   2141  OD2 ASP   135      26.255  50.338  55.039  1.00  0.00           O1-
ATOM   2142  H   ASP   135      27.060  50.335  51.988  1.00  0.00           H  
ATOM   2143  HA  ASP   135      25.361  52.280  53.311  1.00  0.00           H  
ATOM   2144  HB2 ASP   135      28.327  51.847  53.223  1.00  0.00           H  
ATOM   2145  HB3 ASP   135      27.534  53.131  54.113  1.00  0.00           H  
ATOM   2146  N   ASP   136      27.388  52.994  50.621  1.00  0.00           N  
ATOM   2147  CA  ASP   136      27.603  53.932  49.482  1.00  0.00           C  
ATOM   2148  C   ASP   136      26.520  53.867  48.402  1.00  0.00           C  
ATOM   2149  O   ASP   136      26.236  54.948  47.956  1.00  0.00           O  
ATOM   2150  CB  ASP   136      29.050  53.654  48.972  1.00  0.00           C  
ATOM   2151  CG  ASP   136      30.082  53.967  50.073  1.00  0.00           C  
ATOM   2152  OD1 ASP   136      29.874  54.835  50.917  1.00  0.00           O  
ATOM   2153  OD2 ASP   136      31.201  53.418  50.001  1.00  0.00           O1-
ATOM   2154  H   ASP   136      27.866  52.111  50.519  1.00  0.00           H  
ATOM   2155  HA  ASP   136      27.661  54.912  49.956  1.00  0.00           H  
ATOM   2156  HB2 ASP   136      29.227  52.614  48.697  1.00  0.00           H  
ATOM   2157  HB3 ASP   136      29.249  54.354  48.160  1.00  0.00           H  
ATOM   2158  N   TYR   137      25.935  52.730  48.154  1.00  0.00           N  
ATOM   2159  CA  TYR   137      24.822  52.722  47.200  1.00  0.00           C  
ATOM   2160  C   TYR   137      23.534  53.371  47.773  1.00  0.00           C  
ATOM   2161  O   TYR   137      22.643  53.672  47.050  1.00  0.00           O  
ATOM   2162  CB  TYR   137      24.669  51.256  46.741  1.00  0.00           C  
ATOM   2163  CG  TYR   137      23.738  50.950  45.591  1.00  0.00           C  
ATOM   2164  CD1 TYR   137      23.291  49.611  45.448  1.00  0.00           C  
ATOM   2165  CE1 TYR   137      22.480  49.228  44.305  1.00  0.00           C  
ATOM   2166  CZ  TYR   137      22.237  50.138  43.317  1.00  0.00           C  
ATOM   2167  OH  TYR   137      21.504  49.825  42.291  1.00  0.00           O  
ATOM   2168  CE2 TYR   137      22.794  51.404  43.436  1.00  0.00           C  
ATOM   2169  CD2 TYR   137      23.481  51.853  44.554  1.00  0.00           C  
ATOM   2170  H   TYR   137      26.207  51.899  48.659  1.00  0.00           H  
ATOM   2171  HA  TYR   137      25.122  53.265  46.303  1.00  0.00           H  
ATOM   2172  HB2 TYR   137      25.663  50.848  46.559  1.00  0.00           H  
ATOM   2173  HB3 TYR   137      24.206  50.783  47.608  1.00  0.00           H  
ATOM   2174  HD1 TYR   137      23.536  48.885  46.209  1.00  0.00           H  
ATOM   2175  HE1 TYR   137      22.071  48.229  44.307  1.00  0.00           H  
ATOM   2176  HH  TYR   137      21.140  48.937  42.330  1.00  0.00           H  
ATOM   2177  HE2 TYR   137      22.544  52.224  42.779  1.00  0.00           H  
ATOM   2178  HD2 TYR   137      23.908  52.843  44.610  1.00  0.00           H  
ATOM   2179  N   LYS   138      23.438  53.770  49.065  1.00  0.00           N  
ATOM   2180  CA  LYS   138      22.319  54.506  49.701  1.00  0.00           C  
ATOM   2181  C   LYS   138      22.541  55.988  49.607  1.00  0.00           C  
ATOM   2182  O   LYS   138      21.540  56.659  49.347  1.00  0.00           O  
ATOM   2183  CB  LYS   138      22.160  54.006  51.150  1.00  0.00           C  
ATOM   2184  CG  LYS   138      21.345  52.750  51.066  1.00  0.00           C  
ATOM   2185  CD  LYS   138      21.460  52.019  52.469  1.00  0.00           C  
ATOM   2186  CE  LYS   138      21.187  50.490  52.516  1.00  0.00           C  
ATOM   2187  NZ  LYS   138      21.247  50.007  53.882  1.00  0.00           N1+
ATOM   2188  H   LYS   138      24.312  53.627  49.550  1.00  0.00           H  
ATOM   2189  HA  LYS   138      21.336  54.389  49.246  1.00  0.00           H  
ATOM   2190  HB2 LYS   138      23.118  53.753  51.606  1.00  0.00           H  
ATOM   2191  HB3 LYS   138      21.673  54.765  51.762  1.00  0.00           H  
ATOM   2192  HG2 LYS   138      20.299  53.015  50.914  1.00  0.00           H  
ATOM   2193  HG3 LYS   138      21.745  52.020  50.360  1.00  0.00           H  
ATOM   2194  HD2 LYS   138      22.448  52.193  52.896  1.00  0.00           H  
ATOM   2195  HD3 LYS   138      20.733  52.579  53.057  1.00  0.00           H  
ATOM   2196  HE2 LYS   138      20.210  50.333  52.061  1.00  0.00           H  
ATOM   2197  HE3 LYS   138      21.923  49.961  51.910  1.00  0.00           H  
ATOM   2198  HZ1 LYS   138      22.157  50.064  54.317  1.00  0.00           H  
ATOM   2199  HZ2 LYS   138      20.501  50.428  54.418  1.00  0.00           H  
ATOM   2200  HZ3 LYS   138      20.955  49.043  53.959  1.00  0.00           H  
ATOM   2201  N   GLU   139      23.801  56.384  49.522  1.00  0.00           N  
ATOM   2202  CA  GLU   139      24.058  57.837  49.289  1.00  0.00           C  
ATOM   2203  C   GLU   139      24.410  58.344  47.861  1.00  0.00           C  
ATOM   2204  O   GLU   139      24.653  59.513  47.587  1.00  0.00           O  
ATOM   2205  CB  GLU   139      25.208  58.261  50.307  1.00  0.00           C  
ATOM   2206  CG  GLU   139      24.852  57.950  51.771  1.00  0.00           C  
ATOM   2207  CD  GLU   139      25.542  58.787  52.805  1.00  0.00           C  
ATOM   2208  OE1 GLU   139      25.730  60.035  52.634  1.00  0.00           O  
ATOM   2209  OE2 GLU   139      26.003  58.298  53.870  1.00  0.00           O1-
ATOM   2210  H   GLU   139      24.529  55.849  49.972  1.00  0.00           H  
ATOM   2211  HA  GLU   139      23.178  58.408  49.583  1.00  0.00           H  
ATOM   2212  HB2 GLU   139      26.129  57.743  50.039  1.00  0.00           H  
ATOM   2213  HB3 GLU   139      25.420  59.311  50.106  1.00  0.00           H  
ATOM   2214  HG2 GLU   139      23.792  58.120  51.956  1.00  0.00           H  
ATOM   2215  HG3 GLU   139      25.122  56.928  52.041  1.00  0.00           H  
ATOM   2216  N   GLY   140      24.382  57.439  46.862  1.00  0.00           N  
ATOM   2217  CA  GLY   140      24.917  57.704  45.542  1.00  0.00           C  
ATOM   2218  C   GLY   140      26.409  57.639  45.348  1.00  0.00           C  
ATOM   2219  O   GLY   140      26.962  57.855  44.263  1.00  0.00           O  
ATOM   2220  H   GLY   140      24.148  56.493  47.125  1.00  0.00           H  
ATOM   2221  HA2 GLY   140      24.416  57.084  44.799  1.00  0.00           H  
ATOM   2222  HA3 GLY   140      24.654  58.715  45.233  1.00  0.00           H  
ATOM   2223  N   ASP   141      27.060  57.399  46.495  1.00  0.00           N  
ATOM   2224  CA  ASP   141      28.586  57.211  46.476  1.00  0.00           C  
ATOM   2225  C   ASP   141      28.963  55.852  45.867  1.00  0.00           C  
ATOM   2226  O   ASP   141      30.173  55.701  45.579  1.00  0.00           O  
ATOM   2227  CB  ASP   141      29.087  57.429  47.897  1.00  0.00           C  
ATOM   2228  CG  ASP   141      28.854  58.885  48.459  1.00  0.00           C  
ATOM   2229  OD1 ASP   141      28.705  59.817  47.711  1.00  0.00           O  
ATOM   2230  OD2 ASP   141      28.756  59.070  49.761  1.00  0.00           O1-
ATOM   2231  H   ASP   141      26.527  57.012  47.261  1.00  0.00           H  
ATOM   2232  HA  ASP   141      28.994  57.989  45.831  1.00  0.00           H  
ATOM   2233  HB2 ASP   141      28.520  56.758  48.542  1.00  0.00           H  
ATOM   2234  HB3 ASP   141      30.146  57.180  47.965  1.00  0.00           H  
ATOM   2235  N   LEU   142      28.051  54.908  45.672  1.00  0.00           N  
ATOM   2236  CA  LEU   142      28.095  53.958  44.615  1.00  0.00           C  
ATOM   2237  C   LEU   142      26.847  54.210  43.687  1.00  0.00           C  
ATOM   2238  O   LEU   142      25.763  54.531  44.176  1.00  0.00           O  
ATOM   2239  CB  LEU   142      28.188  52.587  45.157  1.00  0.00           C  
ATOM   2240  CG  LEU   142      28.315  51.478  44.097  1.00  0.00           C  
ATOM   2241  CD1 LEU   142      29.293  50.450  44.566  1.00  0.00           C  
ATOM   2242  CD2 LEU   142      26.960  50.698  43.724  1.00  0.00           C  
ATOM   2243  H   LEU   142      27.094  55.020  45.974  1.00  0.00           H  
ATOM   2244  HA  LEU   142      28.957  54.181  43.987  1.00  0.00           H  
ATOM   2245  HB2 LEU   142      28.989  52.537  45.895  1.00  0.00           H  
ATOM   2246  HB3 LEU   142      27.288  52.419  45.748  1.00  0.00           H  
ATOM   2247  HG  LEU   142      28.631  51.874  43.131  1.00  0.00           H  
ATOM   2248 HD11 LEU   142      28.884  49.993  45.468  1.00  0.00           H  
ATOM   2249 HD12 LEU   142      29.429  49.701  43.786  1.00  0.00           H  
ATOM   2250 HD13 LEU   142      30.251  50.937  44.747  1.00  0.00           H  
ATOM   2251 HD21 LEU   142      27.056  50.182  42.768  1.00  0.00           H  
ATOM   2252 HD22 LEU   142      26.742  50.061  44.580  1.00  0.00           H  
ATOM   2253 HD23 LEU   142      26.149  51.393  43.507  1.00  0.00           H  
ATOM   2254  N   ARG   143      27.055  53.985  42.414  1.00  0.00           N  
ATOM   2255  CA  ARG   143      26.047  53.908  41.263  1.00  0.00           C  
ATOM   2256  C   ARG   143      26.341  52.904  40.168  1.00  0.00           C  
ATOM   2257  O   ARG   143      27.491  52.559  39.907  1.00  0.00           O  
ATOM   2258  CB  ARG   143      25.768  55.322  40.840  1.00  0.00           C  
ATOM   2259  CG  ARG   143      27.038  55.920  40.231  1.00  0.00           C  
ATOM   2260  CD  ARG   143      27.539  57.083  41.121  1.00  0.00           C  
ATOM   2261  NE  ARG   143      28.620  57.805  40.523  1.00  0.00           N  
ATOM   2262  CZ  ARG   143      29.344  58.691  41.138  1.00  0.00           C  
ATOM   2263  NH1 ARG   143      29.239  58.787  42.427  1.00  0.00           N  
ATOM   2264  NH2 ARG   143      30.225  59.378  40.486  1.00  0.00           N1+
ATOM   2265  H   ARG   143      28.034  53.817  42.233  1.00  0.00           H  
ATOM   2266  HA  ARG   143      25.171  53.498  41.764  1.00  0.00           H  
ATOM   2267  HB2 ARG   143      24.971  55.358  40.098  1.00  0.00           H  
ATOM   2268  HB3 ARG   143      25.436  55.857  41.730  1.00  0.00           H  
ATOM   2269  HG2 ARG   143      27.886  55.237  40.273  1.00  0.00           H  
ATOM   2270  HG3 ARG   143      26.777  56.378  39.277  1.00  0.00           H  
ATOM   2271  HD2 ARG   143      26.679  57.741  41.251  1.00  0.00           H  
ATOM   2272  HD3 ARG   143      27.802  56.630  42.076  1.00  0.00           H  
ATOM   2273  HE  ARG   143      28.726  57.679  39.526  1.00  0.00           H  
ATOM   2274 HH11 ARG   143      28.524  58.232  42.876  1.00  0.00           H  
ATOM   2275 HH12 ARG   143      29.866  59.381  42.950  1.00  0.00           H  
ATOM   2276 HH21 ARG   143      30.288  59.379  39.478  1.00  0.00           H  
ATOM   2277 HH22 ARG   143      30.621  60.240  40.831  1.00  0.00           H  
ATOM   2278  N   ILE   144      25.322  52.461  39.403  1.00  0.00           N  
ATOM   2279  CA  ILE   144      25.480  51.420  38.298  1.00  0.00           C  
ATOM   2280  C   ILE   144      25.893  52.126  37.046  1.00  0.00           C  
ATOM   2281  O   ILE   144      25.360  53.184  36.602  1.00  0.00           O  
ATOM   2282  CB  ILE   144      24.201  50.553  38.152  1.00  0.00           C  
ATOM   2283  CG2 ILE   144      24.446  49.342  37.255  1.00  0.00           C  
ATOM   2284  CG1 ILE   144      23.596  50.115  39.537  1.00  0.00           C  
ATOM   2285  CD1 ILE   144      24.402  49.220  40.428  1.00  0.00           C  
ATOM   2286  H   ILE   144      24.390  52.801  39.592  1.00  0.00           H  
ATOM   2287  HA  ILE   144      26.303  50.742  38.525  1.00  0.00           H  
ATOM   2288  HB  ILE   144      23.368  51.097  37.706  1.00  0.00           H  
ATOM   2289 HG21 ILE   144      25.363  48.815  37.518  1.00  0.00           H  
ATOM   2290 HG22 ILE   144      23.614  48.642  37.340  1.00  0.00           H  
ATOM   2291 HG23 ILE   144      24.567  49.688  36.229  1.00  0.00           H  
ATOM   2292 HG12 ILE   144      23.326  50.962  40.168  1.00  0.00           H  
ATOM   2293 HG13 ILE   144      22.671  49.563  39.372  1.00  0.00           H  
ATOM   2294 HD11 ILE   144      25.177  49.727  41.004  1.00  0.00           H  
ATOM   2295 HD12 ILE   144      23.670  48.665  41.015  1.00  0.00           H  
ATOM   2296 HD13 ILE   144      24.929  48.465  39.846  1.00  0.00           H  
ATOM   2297  N   MET   145      26.853  51.591  36.235  1.00  0.00           N  
ATOM   2298  CA  MET   145      27.411  52.017  34.929  1.00  0.00           C  
ATOM   2299  C   MET   145      26.895  51.002  33.845  1.00  0.00           C  
ATOM   2300  O   MET   145      26.793  49.832  34.100  1.00  0.00           O  
ATOM   2301  CB  MET   145      28.886  52.053  34.993  1.00  0.00           C  
ATOM   2302  CG  MET   145      29.540  53.158  35.871  1.00  0.00           C  
ATOM   2303  SD  MET   145      29.657  54.865  35.205  1.00  0.00           S  
ATOM   2304  CE  MET   145      28.091  55.539  35.674  1.00  0.00           C  
ATOM   2305  H   MET   145      27.082  50.622  36.406  1.00  0.00           H  
ATOM   2306  HA  MET   145      27.047  53.031  34.767  1.00  0.00           H  
ATOM   2307  HB2 MET   145      29.223  51.136  35.475  1.00  0.00           H  
ATOM   2308  HB3 MET   145      29.314  52.151  33.995  1.00  0.00           H  
ATOM   2309  HG2 MET   145      28.955  53.290  36.781  1.00  0.00           H  
ATOM   2310  HG3 MET   145      30.550  52.933  36.215  1.00  0.00           H  
ATOM   2311  HE1 MET   145      27.242  55.131  35.124  1.00  0.00           H  
ATOM   2312  HE2 MET   145      28.176  55.670  36.752  1.00  0.00           H  
ATOM   2313  HE3 MET   145      28.007  56.540  35.250  1.00  0.00           H  
ATOM   2314  N   PRO   146      26.646  51.408  32.652  1.00  0.00           N  
ATOM   2315  CA  PRO   146      26.281  50.483  31.588  1.00  0.00           C  
ATOM   2316  C   PRO   146      27.406  49.539  31.196  1.00  0.00           C  
ATOM   2317  O   PRO   146      28.570  49.863  31.076  1.00  0.00           O  
ATOM   2318  CD  PRO   146      26.522  52.783  32.229  1.00  0.00           C  
ATOM   2319  CG  PRO   146      25.516  52.738  31.114  1.00  0.00           C  
ATOM   2320  CB  PRO   146      25.826  51.407  30.441  1.00  0.00           C  
ATOM   2321  HD2 PRO   146      27.423  53.209  31.786  1.00  0.00           H  
ATOM   2322  HD3 PRO   146      26.175  53.517  32.955  1.00  0.00           H  
ATOM   2323  HG2 PRO   146      25.598  53.526  30.366  1.00  0.00           H  
ATOM   2324  HG3 PRO   146      24.501  52.710  31.512  1.00  0.00           H  
ATOM   2325  HB2 PRO   146      26.754  51.670  29.933  1.00  0.00           H  
ATOM   2326  HB3 PRO   146      24.987  51.137  29.800  1.00  0.00           H  
ATOM   2327  HA  PRO   146      25.399  49.985  31.990  1.00  0.00           H  
ATOM   2328  N   ASP   147      27.001  48.284  30.881  1.00  0.00           N  
ATOM   2329  CA  ASP   147      28.037  47.193  30.689  1.00  0.00           C  
ATOM   2330  C   ASP   147      28.930  47.416  29.444  1.00  0.00           C  
ATOM   2331  O   ASP   147      30.110  47.190  29.510  1.00  0.00           O  
ATOM   2332  CB  ASP   147      27.392  45.759  30.725  1.00  0.00           C  
ATOM   2333  CG  ASP   147      26.876  45.543  32.141  1.00  0.00           C  
ATOM   2334  OD1 ASP   147      27.632  45.694  33.117  1.00  0.00           O  
ATOM   2335  OD2 ASP   147      25.769  45.046  32.288  1.00  0.00           O1-
ATOM   2336  H   ASP   147      26.021  48.044  30.930  1.00  0.00           H  
ATOM   2337  HA  ASP   147      28.720  47.301  31.533  1.00  0.00           H  
ATOM   2338  HB2 ASP   147      26.707  45.653  29.884  1.00  0.00           H  
ATOM   2339  HB3 ASP   147      28.244  45.096  30.566  1.00  0.00           H  
ATOM   2340  N   SER   148      28.570  48.135  28.424  1.00  0.00           N  
ATOM   2341  CA  SER   148      27.288  48.291  27.674  1.00  0.00           C  
ATOM   2342  C   SER   148      26.935  47.084  26.842  1.00  0.00           C  
ATOM   2343  O   SER   148      27.799  46.263  26.524  1.00  0.00           O  
ATOM   2344  CB  SER   148      27.455  49.454  26.730  1.00  0.00           C  
ATOM   2345  OG  SER   148      28.661  49.426  25.954  1.00  0.00           O  
ATOM   2346  H   SER   148      29.343  48.459  27.861  1.00  0.00           H  
ATOM   2347  HA  SER   148      26.434  48.489  28.320  1.00  0.00           H  
ATOM   2348  HB2 SER   148      26.611  49.514  26.043  1.00  0.00           H  
ATOM   2349  HB3 SER   148      27.460  50.366  27.327  1.00  0.00           H  
ATOM   2350  HG  SER   148      28.879  50.318  25.676  1.00  0.00           H  
ATOM   2351  N   ASN   149      25.665  46.963  26.445  1.00  0.00           N  
ATOM   2352  CA  ASN   149      25.178  45.951  25.483  1.00  0.00           C  
ATOM   2353  C   ASN   149      25.863  45.969  24.075  1.00  0.00           C  
ATOM   2354  O   ASN   149      25.905  44.947  23.358  1.00  0.00           O  
ATOM   2355  CB  ASN   149      23.703  46.267  25.143  1.00  0.00           C  
ATOM   2356  CG  ASN   149      22.759  46.069  26.321  1.00  0.00           C  
ATOM   2357  OD1 ASN   149      23.088  45.668  27.389  1.00  0.00           O  
ATOM   2358  ND2 ASN   149      21.521  46.382  26.026  1.00  0.00           N  
ATOM   2359  H   ASN   149      24.973  47.541  26.901  1.00  0.00           H  
ATOM   2360  HA  ASN   149      25.270  44.935  25.866  1.00  0.00           H  
ATOM   2361  HB2 ASN   149      23.556  47.294  24.809  1.00  0.00           H  
ATOM   2362  HB3 ASN   149      23.359  45.630  24.328  1.00  0.00           H  
ATOM   2363 HD21 ASN   149      21.353  46.776  25.111  1.00  0.00           H  
ATOM   2364 HD22 ASN   149      20.794  46.241  26.713  1.00  0.00           H  
ATOM   2365  N   ASP   150      26.368  47.138  23.681  1.00  0.00           N  
ATOM   2366  CA  ASP   150      27.150  47.292  22.504  1.00  0.00           C  
ATOM   2367  C   ASP   150      28.462  46.479  22.544  1.00  0.00           C  
ATOM   2368  O   ASP   150      28.963  46.028  21.451  1.00  0.00           O  
ATOM   2369  CB  ASP   150      27.575  48.660  22.050  1.00  0.00           C  
ATOM   2370  CG  ASP   150      26.444  49.654  21.915  1.00  0.00           C  
ATOM   2371  OD1 ASP   150      25.242  49.243  22.016  1.00  0.00           O  
ATOM   2372  OD2 ASP   150      26.678  50.874  21.644  1.00  0.00           O1-
ATOM   2373  H   ASP   150      26.211  47.947  24.265  1.00  0.00           H  
ATOM   2374  HA  ASP   150      26.540  46.887  21.696  1.00  0.00           H  
ATOM   2375  HB2 ASP   150      28.341  48.998  22.747  1.00  0.00           H  
ATOM   2376  HB3 ASP   150      28.060  48.614  21.075  1.00  0.00           H  
ATOM   2377  N   SER   151      29.091  46.311  23.698  1.00  0.00           N  
ATOM   2378  CA  SER   151      30.420  45.721  23.888  1.00  0.00           C  
ATOM   2379  C   SER   151      30.604  44.224  23.316  1.00  0.00           C  
ATOM   2380  O   SER   151      31.555  43.996  22.494  1.00  0.00           O  
ATOM   2381  CB  SER   151      30.657  45.758  25.428  1.00  0.00           C  
ATOM   2382  OG  SER   151      31.847  45.061  25.704  1.00  0.00           O  
ATOM   2383  H   SER   151      28.610  46.656  24.517  1.00  0.00           H  
ATOM   2384  HA  SER   151      31.151  46.320  23.345  1.00  0.00           H  
ATOM   2385  HB2 SER   151      30.802  46.790  25.749  1.00  0.00           H  
ATOM   2386  HB3 SER   151      29.863  45.309  26.023  1.00  0.00           H  
ATOM   2387  HG  SER   151      32.616  45.625  25.602  1.00  0.00           H  
ATOM   2388  N   PRO   152      29.936  43.100  23.773  1.00  0.00           N  
ATOM   2389  CA  PRO   152      30.334  41.639  23.722  1.00  0.00           C  
ATOM   2390  C   PRO   152      30.793  41.037  22.354  1.00  0.00           C  
ATOM   2391  O   PRO   152      31.663  40.103  22.268  1.00  0.00           O  
ATOM   2392  CD  PRO   152      28.616  43.131  24.504  1.00  0.00           C  
ATOM   2393  CG  PRO   152      28.437  41.875  25.266  1.00  0.00           C  
ATOM   2394  CB  PRO   152      29.162  40.881  24.334  1.00  0.00           C  
ATOM   2395  HD2 PRO   152      27.853  43.268  23.738  1.00  0.00           H  
ATOM   2396  HD3 PRO   152      28.542  43.911  25.262  1.00  0.00           H  
ATOM   2397  HG2 PRO   152      27.395  41.603  25.434  1.00  0.00           H  
ATOM   2398  HG3 PRO   152      28.919  42.008  26.234  1.00  0.00           H  
ATOM   2399  HB2 PRO   152      28.425  40.640  23.567  1.00  0.00           H  
ATOM   2400  HB3 PRO   152      29.376  39.931  24.824  1.00  0.00           H  
ATOM   2401  HA  PRO   152      31.158  41.539  24.429  1.00  0.00           H  
ATOM   2402  N   PRO   153      30.225  41.558  21.193  1.00  0.00           N  
ATOM   2403  CA  PRO   153      30.771  41.197  19.859  1.00  0.00           C  
ATOM   2404  C   PRO   153      32.163  41.623  19.627  1.00  0.00           C  
ATOM   2405  O   PRO   153      32.740  41.173  18.621  1.00  0.00           O  
ATOM   2406  CD  PRO   153      28.892  42.107  21.023  1.00  0.00           C  
ATOM   2407  CG  PRO   153      28.423  41.663  19.652  1.00  0.00           C  
ATOM   2408  CB  PRO   153      29.707  41.544  18.786  1.00  0.00           C  
ATOM   2409  HD2 PRO   153      28.983  43.192  21.059  1.00  0.00           H  
ATOM   2410  HD3 PRO   153      28.190  41.659  21.726  1.00  0.00           H  
ATOM   2411  HG2 PRO   153      27.718  42.363  19.203  1.00  0.00           H  
ATOM   2412  HG3 PRO   153      28.046  40.641  19.696  1.00  0.00           H  
ATOM   2413  HB2 PRO   153      29.939  42.558  18.460  1.00  0.00           H  
ATOM   2414  HB3 PRO   153      29.515  40.878  17.944  1.00  0.00           H  
ATOM   2415  HA  PRO   153      30.773  40.107  19.865  1.00  0.00           H  
ATOM   2416  N   ALA   154      32.798  42.453  20.410  1.00  0.00           N  
ATOM   2417  CA  ALA   154      34.225  42.776  20.218  1.00  0.00           C  
ATOM   2418  C   ALA   154      35.185  41.994  21.252  1.00  0.00           C  
ATOM   2419  O   ALA   154      36.429  42.259  21.352  1.00  0.00           O  
ATOM   2420  CB  ALA   154      34.376  44.242  20.038  1.00  0.00           C  
ATOM   2421  H   ALA   154      32.363  42.822  21.244  1.00  0.00           H  
ATOM   2422  HA  ALA   154      34.625  42.397  19.278  1.00  0.00           H  
ATOM   2423  HB1 ALA   154      33.625  44.632  19.350  1.00  0.00           H  
ATOM   2424  HB2 ALA   154      34.268  44.789  20.975  1.00  0.00           H  
ATOM   2425  HB3 ALA   154      35.327  44.461  19.553  1.00  0.00           H  
ATOM   2426  N   GLU   155      34.676  41.013  22.028  1.00  0.00           N  
ATOM   2427  CA  GLU   155      35.501  40.287  22.994  1.00  0.00           C  
ATOM   2428  C   GLU   155      35.792  38.870  22.449  1.00  0.00           C  
ATOM   2429  O   GLU   155      34.986  38.356  21.637  1.00  0.00           O  
ATOM   2430  CB  GLU   155      34.802  40.348  24.375  1.00  0.00           C  
ATOM   2431  CG  GLU   155      34.799  41.730  24.985  1.00  0.00           C  
ATOM   2432  CD  GLU   155      36.088  42.117  25.540  1.00  0.00           C  
ATOM   2433  OE1 GLU   155      36.929  42.705  24.802  1.00  0.00           O  
ATOM   2434  OE2 GLU   155      36.151  42.061  26.778  1.00  0.00           O1-
ATOM   2435  H   GLU   155      33.702  40.760  21.946  1.00  0.00           H  
ATOM   2436  HA  GLU   155      36.466  40.789  23.068  1.00  0.00           H  
ATOM   2437  HB2 GLU   155      33.843  39.830  24.345  1.00  0.00           H  
ATOM   2438  HB3 GLU   155      35.468  39.895  25.108  1.00  0.00           H  
ATOM   2439  HG2 GLU   155      34.520  42.598  24.389  1.00  0.00           H  
ATOM   2440  HG3 GLU   155      34.071  41.719  25.796  1.00  0.00           H  
ATOM   2441  N   ARG   156      36.815  38.200  22.938  1.00  0.00           N  
ATOM   2442  CA  ARG   156      37.233  36.850  22.491  1.00  0.00           C  
ATOM   2443  C   ARG   156      36.062  35.866  22.396  1.00  0.00           C  
ATOM   2444  O   ARG   156      35.167  35.766  23.229  1.00  0.00           O  
ATOM   2445  CB  ARG   156      38.343  36.223  23.422  1.00  0.00           C  
ATOM   2446  CG  ARG   156      39.012  34.910  22.930  1.00  0.00           C  
ATOM   2447  CD  ARG   156      40.241  34.577  23.716  1.00  0.00           C  
ATOM   2448  NE  ARG   156      40.677  33.213  23.554  1.00  0.00           N  
ATOM   2449  CZ  ARG   156      41.704  32.636  22.938  1.00  0.00           C  
ATOM   2450  NH1 ARG   156      42.609  33.263  22.238  1.00  0.00           N  
ATOM   2451  NH2 ARG   156      41.914  31.433  23.189  1.00  0.00           N1+
ATOM   2452  H   ARG   156      37.456  38.726  23.514  1.00  0.00           H  
ATOM   2453  HA  ARG   156      37.606  37.006  21.479  1.00  0.00           H  
ATOM   2454  HB2 ARG   156      39.096  37.010  23.372  1.00  0.00           H  
ATOM   2455  HB3 ARG   156      37.787  36.089  24.349  1.00  0.00           H  
ATOM   2456  HG2 ARG   156      38.360  34.046  23.060  1.00  0.00           H  
ATOM   2457  HG3 ARG   156      39.265  34.865  21.871  1.00  0.00           H  
ATOM   2458  HD2 ARG   156      41.140  35.157  23.508  1.00  0.00           H  
ATOM   2459  HD3 ARG   156      39.948  34.806  24.741  1.00  0.00           H  
ATOM   2460  HE  ARG   156      40.057  32.507  23.924  1.00  0.00           H  
ATOM   2461 HH11 ARG   156      42.422  34.248  22.111  1.00  0.00           H  
ATOM   2462 HH12 ARG   156      43.505  32.847  22.026  1.00  0.00           H  
ATOM   2463 HH21 ARG   156      41.250  30.885  23.717  1.00  0.00           H  
ATOM   2464 HH22 ARG   156      42.706  30.878  22.899  1.00  0.00           H  
ATOM   2465  N   GLU   157      36.014  35.179  21.271  1.00  0.00           N  
ATOM   2466  CA  GLU   157      35.046  34.264  20.821  1.00  0.00           C  
ATOM   2467  C   GLU   157      35.424  32.890  21.434  1.00  0.00           C  
ATOM   2468  O   GLU   157      36.563  32.417  21.281  1.00  0.00           O  
ATOM   2469  CB  GLU   157      34.916  34.164  19.322  1.00  0.00           C  
ATOM   2470  CG  GLU   157      33.554  33.724  18.893  1.00  0.00           C  
ATOM   2471  CD  GLU   157      32.446  34.664  19.421  1.00  0.00           C  
ATOM   2472  OE1 GLU   157      31.410  34.162  19.917  1.00  0.00           O  
ATOM   2473  OE2 GLU   157      32.726  35.861  19.588  1.00  0.00           O1-
ATOM   2474  H   GLU   157      36.655  35.388  20.519  1.00  0.00           H  
ATOM   2475  HA  GLU   157      34.087  34.536  21.262  1.00  0.00           H  
ATOM   2476  HB2 GLU   157      35.205  35.100  18.843  1.00  0.00           H  
ATOM   2477  HB3 GLU   157      35.525  33.353  18.924  1.00  0.00           H  
ATOM   2478  HG2 GLU   157      33.717  33.734  17.815  1.00  0.00           H  
ATOM   2479  HG3 GLU   157      33.438  32.669  19.142  1.00  0.00           H  
ATOM   2480  N   PRO   158      34.384  32.185  22.013  1.00  0.00           N  
ATOM   2481  CA  PRO   158      34.572  30.893  22.560  1.00  0.00           C  
ATOM   2482  C   PRO   158      35.228  29.847  21.630  1.00  0.00           C  
ATOM   2483  O   PRO   158      34.712  29.607  20.543  1.00  0.00           O  
ATOM   2484  CD  PRO   158      32.994  32.688  22.293  1.00  0.00           C  
ATOM   2485  CG  PRO   158      32.268  31.619  23.159  1.00  0.00           C  
ATOM   2486  CB  PRO   158      33.177  30.365  22.969  1.00  0.00           C  
ATOM   2487  HD2 PRO   158      32.475  32.684  21.335  1.00  0.00           H  
ATOM   2488  HD3 PRO   158      33.009  33.632  22.839  1.00  0.00           H  
ATOM   2489  HG2 PRO   158      31.280  31.510  22.713  1.00  0.00           H  
ATOM   2490  HG3 PRO   158      32.307  31.979  24.187  1.00  0.00           H  
ATOM   2491  HB2 PRO   158      32.786  29.749  22.158  1.00  0.00           H  
ATOM   2492  HB3 PRO   158      33.314  29.808  23.896  1.00  0.00           H  
ATOM   2493  HA  PRO   158      35.142  31.032  23.478  1.00  0.00           H  
ATOM   2494  N   GLY   159      36.326  29.277  22.079  1.00  0.00           N  
ATOM   2495  CA  GLY   159      37.113  28.348  21.239  1.00  0.00           C  
ATOM   2496  C   GLY   159      38.253  27.690  22.012  1.00  0.00           C  
ATOM   2497  O   GLY   159      38.699  28.232  23.035  1.00  0.00           O  
ATOM   2498  H   GLY   159      36.730  29.468  22.985  1.00  0.00           H  
ATOM   2499  HA2 GLY   159      36.428  27.531  21.012  1.00  0.00           H  
ATOM   2500  HA3 GLY   159      37.451  28.783  20.299  1.00  0.00           H  
ATOM   2501  N   GLU   160      38.771  26.551  21.557  1.00  0.00           N  
ATOM   2502  CA  GLU   160      40.008  25.876  22.046  1.00  0.00           C  
ATOM   2503  C   GLU   160      40.122  25.336  23.495  1.00  0.00           C  
ATOM   2504  O   GLU   160      40.964  24.465  23.747  1.00  0.00           O  
ATOM   2505  CB  GLU   160      41.182  26.722  21.584  1.00  0.00           C  
ATOM   2506  CG  GLU   160      41.924  27.556  22.624  1.00  0.00           C  
ATOM   2507  CD  GLU   160      43.270  28.205  22.070  1.00  0.00           C  
ATOM   2508  OE1 GLU   160      44.233  27.469  21.728  1.00  0.00           O  
ATOM   2509  OE2 GLU   160      43.320  29.440  21.865  1.00  0.00           O1-
ATOM   2510  H   GLU   160      38.381  26.066  20.761  1.00  0.00           H  
ATOM   2511  HA  GLU   160      40.083  24.949  21.478  1.00  0.00           H  
ATOM   2512  HB2 GLU   160      41.920  26.041  21.160  1.00  0.00           H  
ATOM   2513  HB3 GLU   160      40.851  27.429  20.824  1.00  0.00           H  
ATOM   2514  HG2 GLU   160      41.172  28.292  22.908  1.00  0.00           H  
ATOM   2515  HG3 GLU   160      42.140  26.931  23.491  1.00  0.00           H  
ATOM   2516  N   VAL   161      39.204  25.719  24.406  1.00  0.00           N  
ATOM   2517  CA  VAL   161      39.081  25.391  25.834  1.00  0.00           C  
ATOM   2518  C   VAL   161      37.568  25.495  26.349  1.00  0.00           C  
ATOM   2519  O   VAL   161      37.042  26.600  26.584  1.00  0.00           O  
ATOM   2520  CB  VAL   161      40.020  26.272  26.694  1.00  0.00           C  
ATOM   2521  CG1 VAL   161      39.886  27.760  26.496  1.00  0.00           C  
ATOM   2522  CG2 VAL   161      39.769  26.034  28.241  1.00  0.00           C  
ATOM   2523  H   VAL   161      38.503  26.393  24.133  1.00  0.00           H  
ATOM   2524  HA  VAL   161      39.440  24.378  26.020  1.00  0.00           H  
ATOM   2525  HB  VAL   161      41.009  25.913  26.408  1.00  0.00           H  
ATOM   2526 HG11 VAL   161      38.943  28.172  26.856  1.00  0.00           H  
ATOM   2527 HG12 VAL   161      40.730  28.121  27.084  1.00  0.00           H  
ATOM   2528 HG13 VAL   161      39.986  28.041  25.447  1.00  0.00           H  
ATOM   2529 HG21 VAL   161      39.595  24.984  28.475  1.00  0.00           H  
ATOM   2530 HG22 VAL   161      40.639  26.454  28.745  1.00  0.00           H  
ATOM   2531 HG23 VAL   161      38.890  26.648  28.440  1.00  0.00           H  
ATOM   2532  N   VAL   162      36.868  24.340  26.426  1.00  0.00           N  
ATOM   2533  CA  VAL   162      35.426  24.417  26.929  1.00  0.00           C  
ATOM   2534  C   VAL   162      35.280  24.563  28.446  1.00  0.00           C  
ATOM   2535  O   VAL   162      34.231  25.050  28.913  1.00  0.00           O  
ATOM   2536  CB  VAL   162      34.536  23.245  26.359  1.00  0.00           C  
ATOM   2537  CG1 VAL   162      34.964  21.867  27.020  1.00  0.00           C  
ATOM   2538  CG2 VAL   162      33.014  23.477  26.537  1.00  0.00           C  
ATOM   2539  H   VAL   162      37.378  23.485  26.258  1.00  0.00           H  
ATOM   2540  HA  VAL   162      34.989  25.343  26.557  1.00  0.00           H  
ATOM   2541  HB  VAL   162      34.831  23.148  25.314  1.00  0.00           H  
ATOM   2542 HG11 VAL   162      34.707  21.029  26.373  1.00  0.00           H  
ATOM   2543 HG12 VAL   162      36.032  21.799  27.232  1.00  0.00           H  
ATOM   2544 HG13 VAL   162      34.552  21.796  28.027  1.00  0.00           H  
ATOM   2545 HG21 VAL   162      32.768  23.620  27.589  1.00  0.00           H  
ATOM   2546 HG22 VAL   162      32.712  24.343  25.948  1.00  0.00           H  
ATOM   2547 HG23 VAL   162      32.437  22.679  26.071  1.00  0.00           H  
ATOM   2548  N   ASP   163      36.244  24.055  29.192  1.00  0.00           N  
ATOM   2549  CA  ASP   163      36.329  24.161  30.647  1.00  0.00           C  
ATOM   2550  C   ASP   163      36.459  25.640  31.130  1.00  0.00           C  
ATOM   2551  O   ASP   163      36.726  26.549  30.367  1.00  0.00           O  
ATOM   2552  CB  ASP   163      37.502  23.364  31.116  1.00  0.00           C  
ATOM   2553  CG  ASP   163      37.499  21.843  31.030  1.00  0.00           C  
ATOM   2554  OD1 ASP   163      36.389  21.269  30.903  1.00  0.00           O  
ATOM   2555  OD2 ASP   163      38.533  21.321  31.286  1.00  0.00           O1-
ATOM   2556  H   ASP   163      37.054  23.699  28.705  1.00  0.00           H  
ATOM   2557  HA  ASP   163      35.522  23.638  31.160  1.00  0.00           H  
ATOM   2558  HB2 ASP   163      38.372  23.787  30.614  1.00  0.00           H  
ATOM   2559  HB3 ASP   163      37.634  23.574  32.178  1.00  0.00           H  
ATOM   2560  N   SER   164      36.240  25.783  32.385  1.00  0.00           N  
ATOM   2561  CA  SER   164      36.560  26.963  33.196  1.00  0.00           C  
ATOM   2562  C   SER   164      38.046  27.004  33.388  1.00  0.00           C  
ATOM   2563  O   SER   164      38.691  25.990  33.603  1.00  0.00           O  
ATOM   2564  CB  SER   164      35.851  26.868  34.490  1.00  0.00           C  
ATOM   2565  OG  SER   164      36.376  27.720  35.533  1.00  0.00           O  
ATOM   2566  H   SER   164      36.085  24.968  32.961  1.00  0.00           H  
ATOM   2567  HA  SER   164      36.167  27.852  32.703  1.00  0.00           H  
ATOM   2568  HB2 SER   164      34.776  27.016  34.393  1.00  0.00           H  
ATOM   2569  HB3 SER   164      35.976  25.849  34.857  1.00  0.00           H  
ATOM   2570  HG  SER   164      35.967  27.527  36.380  1.00  0.00           H  
ATOM   2571  N   LEU   165      38.580  28.189  33.293  1.00  0.00           N  
ATOM   2572  CA  LEU   165      39.987  28.530  33.201  1.00  0.00           C  
ATOM   2573  C   LEU   165      40.710  28.610  34.568  1.00  0.00           C  
ATOM   2574  O   LEU   165      41.862  28.957  34.611  1.00  0.00           O  
ATOM   2575  CB  LEU   165      40.142  29.803  32.294  1.00  0.00           C  
ATOM   2576  CG  LEU   165      39.572  29.766  30.860  1.00  0.00           C  
ATOM   2577  CD1 LEU   165      40.059  30.982  30.087  1.00  0.00           C  
ATOM   2578  CD2 LEU   165      40.024  28.498  30.133  1.00  0.00           C  
ATOM   2579  H   LEU   165      37.980  28.981  33.114  1.00  0.00           H  
ATOM   2580  HA  LEU   165      40.545  27.755  32.677  1.00  0.00           H  
ATOM   2581  HB2 LEU   165      39.617  30.589  32.836  1.00  0.00           H  
ATOM   2582  HB3 LEU   165      41.221  29.943  32.228  1.00  0.00           H  
ATOM   2583  HG  LEU   165      38.487  29.824  30.948  1.00  0.00           H  
ATOM   2584 HD11 LEU   165      39.681  31.941  30.442  1.00  0.00           H  
ATOM   2585 HD12 LEU   165      41.147  31.057  30.065  1.00  0.00           H  
ATOM   2586 HD13 LEU   165      39.695  30.884  29.064  1.00  0.00           H  
ATOM   2587 HD21 LEU   165      39.355  27.690  30.427  1.00  0.00           H  
ATOM   2588 HD22 LEU   165      39.798  28.605  29.072  1.00  0.00           H  
ATOM   2589 HD23 LEU   165      41.064  28.188  30.029  1.00  0.00           H  
ATOM   2590  N   VAL   166      40.067  28.294  35.668  1.00  0.00           N  
ATOM   2591  CA  VAL   166      40.743  27.871  36.869  1.00  0.00           C  
ATOM   2592  C   VAL   166      41.839  26.878  36.555  1.00  0.00           C  
ATOM   2593  O   VAL   166      41.636  25.995  35.695  1.00  0.00           O  
ATOM   2594  CB  VAL   166      39.723  27.272  37.911  1.00  0.00           C  
ATOM   2595  CG1 VAL   166      40.342  26.758  39.231  1.00  0.00           C  
ATOM   2596  CG2 VAL   166      38.680  28.389  38.266  1.00  0.00           C  
ATOM   2597  H   VAL   166      39.082  28.095  35.564  1.00  0.00           H  
ATOM   2598  HA  VAL   166      41.221  28.712  37.373  1.00  0.00           H  
ATOM   2599  HB  VAL   166      39.236  26.416  37.444  1.00  0.00           H  
ATOM   2600 HG11 VAL   166      39.622  26.122  39.744  1.00  0.00           H  
ATOM   2601 HG12 VAL   166      41.208  26.137  38.999  1.00  0.00           H  
ATOM   2602 HG13 VAL   166      40.619  27.603  39.861  1.00  0.00           H  
ATOM   2603 HG21 VAL   166      38.169  28.155  39.200  1.00  0.00           H  
ATOM   2604 HG22 VAL   166      39.160  29.368  38.281  1.00  0.00           H  
ATOM   2605 HG23 VAL   166      37.996  28.633  37.453  1.00  0.00           H  
ATOM   2606  N   GLY   167      43.006  27.003  37.155  1.00  0.00           N  
ATOM   2607  CA  GLY   167      44.086  26.012  36.939  1.00  0.00           C  
ATOM   2608  C   GLY   167      45.075  26.387  35.788  1.00  0.00           C  
ATOM   2609  O   GLY   167      45.981  25.615  35.528  1.00  0.00           O  
ATOM   2610  H   GLY   167      43.080  27.799  37.772  1.00  0.00           H  
ATOM   2611  HA2 GLY   167      44.633  25.826  37.862  1.00  0.00           H  
ATOM   2612  HA3 GLY   167      43.664  25.056  36.628  1.00  0.00           H  
ATOM   2613  N   LYS   168      44.838  27.529  35.110  1.00  0.00           N  
ATOM   2614  CA  LYS   168      45.624  28.021  33.937  1.00  0.00           C  
ATOM   2615  C   LYS   168      46.751  28.999  34.350  1.00  0.00           C  
ATOM   2616  O   LYS   168      46.483  29.983  35.017  1.00  0.00           O  
ATOM   2617  CB  LYS   168      44.606  28.744  33.011  1.00  0.00           C  
ATOM   2618  CG  LYS   168      45.045  29.095  31.564  1.00  0.00           C  
ATOM   2619  CD  LYS   168      43.877  29.287  30.646  1.00  0.00           C  
ATOM   2620  CE  LYS   168      44.414  29.118  29.140  1.00  0.00           C  
ATOM   2621  NZ  LYS   168      45.308  30.201  28.622  1.00  0.00           N1+
ATOM   2622  H   LYS   168      43.938  27.978  35.206  1.00  0.00           H  
ATOM   2623  HA  LYS   168      46.030  27.175  33.383  1.00  0.00           H  
ATOM   2624  HB2 LYS   168      43.736  28.088  32.972  1.00  0.00           H  
ATOM   2625  HB3 LYS   168      44.257  29.584  33.611  1.00  0.00           H  
ATOM   2626  HG2 LYS   168      45.754  29.923  31.534  1.00  0.00           H  
ATOM   2627  HG3 LYS   168      45.530  28.210  31.152  1.00  0.00           H  
ATOM   2628  HD2 LYS   168      43.267  28.411  30.870  1.00  0.00           H  
ATOM   2629  HD3 LYS   168      43.383  30.238  30.846  1.00  0.00           H  
ATOM   2630  HE2 LYS   168      44.963  28.188  28.995  1.00  0.00           H  
ATOM   2631  HE3 LYS   168      43.606  29.101  28.408  1.00  0.00           H  
ATOM   2632  HZ1 LYS   168      46.099  30.362  29.228  1.00  0.00           H  
ATOM   2633  HZ2 LYS   168      45.613  30.092  27.665  1.00  0.00           H  
ATOM   2634  HZ3 LYS   168      44.767  31.053  28.614  1.00  0.00           H  
ATOM   2635  N   GLN   169      48.007  28.742  33.953  1.00  0.00           N  
ATOM   2636  CA  GLN   169      49.101  29.621  34.193  1.00  0.00           C  
ATOM   2637  C   GLN   169      49.050  30.881  33.342  1.00  0.00           C  
ATOM   2638  O   GLN   169      48.558  30.778  32.249  1.00  0.00           O  
ATOM   2639  CB  GLN   169      50.476  28.920  34.017  1.00  0.00           C  
ATOM   2640  CG  GLN   169      50.574  27.625  34.768  1.00  0.00           C  
ATOM   2641  CD  GLN   169      51.781  26.801  34.329  1.00  0.00           C  
ATOM   2642  OE1 GLN   169      52.827  27.239  33.894  1.00  0.00           O  
ATOM   2643  NE2 GLN   169      51.780  25.520  34.453  1.00  0.00           N  
ATOM   2644  H   GLN   169      48.237  27.956  33.363  1.00  0.00           H  
ATOM   2645  HA  GLN   169      49.039  30.037  35.198  1.00  0.00           H  
ATOM   2646  HB2 GLN   169      50.585  28.748  32.947  1.00  0.00           H  
ATOM   2647  HB3 GLN   169      51.323  29.574  34.226  1.00  0.00           H  
ATOM   2648  HG2 GLN   169      50.660  27.788  35.842  1.00  0.00           H  
ATOM   2649  HG3 GLN   169      49.691  26.999  34.634  1.00  0.00           H  
ATOM   2650 HE21 GLN   169      50.916  25.017  34.600  1.00  0.00           H  
ATOM   2651 HE22 GLN   169      52.672  25.165  34.141  1.00  0.00           H  
ATOM   2652  N   VAL   170      49.425  32.051  33.883  1.00  0.00           N  
ATOM   2653  CA  VAL   170      49.540  33.300  33.117  1.00  0.00           C  
ATOM   2654  C   VAL   170      50.804  34.093  33.243  1.00  0.00           C  
ATOM   2655  O   VAL   170      51.489  33.821  34.222  1.00  0.00           O  
ATOM   2656  CB  VAL   170      48.398  34.294  33.608  1.00  0.00           C  
ATOM   2657  CG1 VAL   170      47.013  33.953  32.981  1.00  0.00           C  
ATOM   2658  CG2 VAL   170      48.257  34.406  35.150  1.00  0.00           C  
ATOM   2659  H   VAL   170      49.879  32.056  34.785  1.00  0.00           H  
ATOM   2660  HA  VAL   170      49.364  33.044  32.073  1.00  0.00           H  
ATOM   2661  HB  VAL   170      48.641  35.214  33.076  1.00  0.00           H  
ATOM   2662 HG11 VAL   170      46.241  34.521  33.500  1.00  0.00           H  
ATOM   2663 HG12 VAL   170      47.011  34.208  31.921  1.00  0.00           H  
ATOM   2664 HG13 VAL   170      46.713  32.908  33.056  1.00  0.00           H  
ATOM   2665 HG21 VAL   170      47.546  35.215  35.321  1.00  0.00           H  
ATOM   2666 HG22 VAL   170      47.805  33.475  35.492  1.00  0.00           H  
ATOM   2667 HG23 VAL   170      49.190  34.516  35.703  1.00  0.00           H  
ATOM   2668  N   GLU   171      51.173  35.033  32.302  1.00  0.00           N  
ATOM   2669  CA  GLU   171      52.368  35.948  32.437  1.00  0.00           C  
ATOM   2670  C   GLU   171      51.994  37.325  32.052  1.00  0.00           C  
ATOM   2671  O   GLU   171      51.115  37.516  31.190  1.00  0.00           O  
ATOM   2672  CB  GLU   171      53.574  35.591  31.528  1.00  0.00           C  
ATOM   2673  CG  GLU   171      53.360  35.694  29.978  1.00  0.00           C  
ATOM   2674  CD  GLU   171      52.142  34.781  29.504  1.00  0.00           C  
ATOM   2675  OE1 GLU   171      51.183  35.292  28.891  1.00  0.00           O  
ATOM   2676  OE2 GLU   171      52.010  33.602  29.831  1.00  0.00           O1-
ATOM   2677  H   GLU   171      50.610  35.076  31.465  1.00  0.00           H  
ATOM   2678  HA  GLU   171      52.641  36.040  33.489  1.00  0.00           H  
ATOM   2679  HB2 GLU   171      54.434  36.232  31.722  1.00  0.00           H  
ATOM   2680  HB3 GLU   171      53.929  34.591  31.779  1.00  0.00           H  
ATOM   2681  HG2 GLU   171      53.192  36.760  29.826  1.00  0.00           H  
ATOM   2682  HG3 GLU   171      54.258  35.373  29.452  1.00  0.00           H  
ATOM   2683  N   TYR   172      52.668  38.310  32.682  1.00  0.00           N  
ATOM   2684  CA  TYR   172      52.343  39.750  32.662  1.00  0.00           C  
ATOM   2685  C   TYR   172      53.698  40.497  33.000  1.00  0.00           C  
ATOM   2686  O   TYR   172      54.773  39.882  33.177  1.00  0.00           O  
ATOM   2687  CB  TYR   172      51.273  40.021  33.799  1.00  0.00           C  
ATOM   2688  CG  TYR   172      49.925  39.694  33.232  1.00  0.00           C  
ATOM   2689  CD1 TYR   172      49.251  38.444  33.239  1.00  0.00           C  
ATOM   2690  CE1 TYR   172      48.004  38.284  32.657  1.00  0.00           C  
ATOM   2691  CZ  TYR   172      47.349  39.388  32.099  1.00  0.00           C  
ATOM   2692  OH  TYR   172      46.106  39.263  31.590  1.00  0.00           O  
ATOM   2693  CE2 TYR   172      48.063  40.593  31.966  1.00  0.00           C  
ATOM   2694  CD2 TYR   172      49.356  40.741  32.507  1.00  0.00           C  
ATOM   2695  H   TYR   172      53.427  37.920  33.222  1.00  0.00           H  
ATOM   2696  HA  TYR   172      51.908  40.096  31.724  1.00  0.00           H  
ATOM   2697  HB2 TYR   172      51.422  39.335  34.633  1.00  0.00           H  
ATOM   2698  HB3 TYR   172      51.184  41.041  34.175  1.00  0.00           H  
ATOM   2699  HD1 TYR   172      49.638  37.509  33.616  1.00  0.00           H  
ATOM   2700  HE1 TYR   172      47.527  37.329  32.821  1.00  0.00           H  
ATOM   2701  HH  TYR   172      45.809  40.100  31.226  1.00  0.00           H  
ATOM   2702  HE2 TYR   172      47.688  41.459  31.441  1.00  0.00           H  
ATOM   2703  HD2 TYR   172      49.902  41.643  32.270  1.00  0.00           H  
ATOM   2704  N   ALA   173      53.747  41.844  32.998  1.00  0.00           N  
ATOM   2705  CA  ALA   173      54.924  42.518  33.240  1.00  0.00           C  
ATOM   2706  C   ALA   173      55.103  42.961  34.737  1.00  0.00           C  
ATOM   2707  O   ALA   173      54.120  43.301  35.413  1.00  0.00           O  
ATOM   2708  CB  ALA   173      54.824  43.808  32.327  1.00  0.00           C  
ATOM   2709  H   ALA   173      52.897  42.369  32.853  1.00  0.00           H  
ATOM   2710  HA  ALA   173      55.792  41.945  32.917  1.00  0.00           H  
ATOM   2711  HB1 ALA   173      55.274  43.721  31.338  1.00  0.00           H  
ATOM   2712  HB2 ALA   173      53.838  44.272  32.321  1.00  0.00           H  
ATOM   2713  HB3 ALA   173      55.445  44.613  32.721  1.00  0.00           H  
ATOM   2714  N   LYS   174      56.360  42.919  35.311  1.00  0.00           N  
ATOM   2715  CA  LYS   174      56.776  43.702  36.488  1.00  0.00           C  
ATOM   2716  C   LYS   174      57.071  45.162  36.250  1.00  0.00           C  
ATOM   2717  O   LYS   174      57.058  45.647  35.130  1.00  0.00           O  
ATOM   2718  CB  LYS   174      58.045  43.034  37.148  1.00  0.00           C  
ATOM   2719  CG  LYS   174      57.690  41.560  37.660  1.00  0.00           C  
ATOM   2720  CD  LYS   174      56.808  41.594  38.863  1.00  0.00           C  
ATOM   2721  CE  LYS   174      57.498  42.182  40.135  1.00  0.00           C  
ATOM   2722  NZ  LYS   174      56.509  42.500  41.189  1.00  0.00           N1+
ATOM   2723  H   LYS   174      57.167  42.562  34.820  1.00  0.00           H  
ATOM   2724  HA  LYS   174      55.958  43.722  37.208  1.00  0.00           H  
ATOM   2725  HB2 LYS   174      58.756  42.971  36.325  1.00  0.00           H  
ATOM   2726  HB3 LYS   174      58.478  43.616  37.962  1.00  0.00           H  
ATOM   2727  HG2 LYS   174      57.252  41.070  36.790  1.00  0.00           H  
ATOM   2728  HG3 LYS   174      58.644  41.093  37.907  1.00  0.00           H  
ATOM   2729  HD2 LYS   174      55.869  42.118  38.684  1.00  0.00           H  
ATOM   2730  HD3 LYS   174      56.626  40.540  39.074  1.00  0.00           H  
ATOM   2731  HE2 LYS   174      58.290  41.474  40.380  1.00  0.00           H  
ATOM   2732  HE3 LYS   174      58.053  43.111  40.003  1.00  0.00           H  
ATOM   2733  HZ1 LYS   174      56.034  43.349  40.914  1.00  0.00           H  
ATOM   2734  HZ2 LYS   174      55.985  41.642  41.276  1.00  0.00           H  
ATOM   2735  HZ3 LYS   174      56.923  42.702  42.087  1.00  0.00           H  
ATOM   2736  N   GLU   175      57.565  45.871  37.257  1.00  0.00           N  
ATOM   2737  CA  GLU   175      58.153  47.224  37.364  1.00  0.00           C  
ATOM   2738  C   GLU   175      59.243  47.707  36.432  1.00  0.00           C  
ATOM   2739  O   GLU   175      59.398  48.848  36.062  1.00  0.00           O  
ATOM   2740  CB  GLU   175      58.563  47.503  38.867  1.00  0.00           C  
ATOM   2741  CG  GLU   175      57.424  47.394  39.847  1.00  0.00           C  
ATOM   2742  CD  GLU   175      57.514  46.049  40.526  1.00  0.00           C  
ATOM   2743  OE1 GLU   175      58.099  45.951  41.653  1.00  0.00           O  
ATOM   2744  OE2 GLU   175      56.996  45.049  39.910  1.00  0.00           O1-
ATOM   2745  H   GLU   175      57.377  45.473  38.166  1.00  0.00           H  
ATOM   2746  HA  GLU   175      57.318  47.911  37.223  1.00  0.00           H  
ATOM   2747  HB2 GLU   175      59.426  46.925  39.198  1.00  0.00           H  
ATOM   2748  HB3 GLU   175      58.905  48.538  38.855  1.00  0.00           H  
ATOM   2749  HG2 GLU   175      57.513  48.124  40.651  1.00  0.00           H  
ATOM   2750  HG3 GLU   175      56.451  47.518  39.372  1.00  0.00           H  
ATOM   2751  N   ASP   176      60.103  46.730  36.157  1.00  0.00           N  
ATOM   2752  CA  ASP   176      61.382  46.764  35.396  1.00  0.00           C  
ATOM   2753  C   ASP   176      61.178  46.052  34.006  1.00  0.00           C  
ATOM   2754  O   ASP   176      62.176  45.871  33.319  1.00  0.00           O  
ATOM   2755  CB  ASP   176      62.460  46.125  36.203  1.00  0.00           C  
ATOM   2756  CG  ASP   176      62.210  44.617  36.465  1.00  0.00           C  
ATOM   2757  OD1 ASP   176      63.164  43.919  36.934  1.00  0.00           O  
ATOM   2758  OD2 ASP   176      61.094  44.047  36.393  1.00  0.00           O1-
ATOM   2759  H   ASP   176      59.912  45.798  36.496  1.00  0.00           H  
ATOM   2760  HA  ASP   176      61.551  47.830  35.245  1.00  0.00           H  
ATOM   2761  HB2 ASP   176      63.411  46.385  35.739  1.00  0.00           H  
ATOM   2762  HB3 ASP   176      62.513  46.625  37.170  1.00  0.00           H  
ATOM   2763  N   GLY   177      60.030  45.580  33.595  1.00  0.00           N  
ATOM   2764  CA  GLY   177      59.809  44.757  32.457  1.00  0.00           C  
ATOM   2765  C   GLY   177      60.371  43.318  32.416  1.00  0.00           C  
ATOM   2766  O   GLY   177      60.397  42.558  31.427  1.00  0.00           O  
ATOM   2767  H   GLY   177      59.197  45.860  34.092  1.00  0.00           H  
ATOM   2768  HA2 GLY   177      58.732  44.708  32.300  1.00  0.00           H  
ATOM   2769  HA3 GLY   177      60.282  45.301  31.639  1.00  0.00           H  
ATOM   2770  N   SER   178      60.774  42.885  33.639  1.00  0.00           N  
ATOM   2771  CA  SER   178      60.993  41.435  33.984  1.00  0.00           C  
ATOM   2772  C   SER   178      59.695  40.634  33.947  1.00  0.00           C  
ATOM   2773  O   SER   178      58.674  41.208  34.140  1.00  0.00           O  
ATOM   2774  CB  SER   178      61.754  41.254  35.295  1.00  0.00           C  
ATOM   2775  OG  SER   178      60.973  41.574  36.414  1.00  0.00           O  
ATOM   2776  H   SER   178      60.863  43.628  34.318  1.00  0.00           H  
ATOM   2777  HA  SER   178      61.610  41.062  33.167  1.00  0.00           H  
ATOM   2778  HB2 SER   178      62.002  40.193  35.303  1.00  0.00           H  
ATOM   2779  HB3 SER   178      62.621  41.911  35.362  1.00  0.00           H  
ATOM   2780  HG  SER   178      60.867  42.528  36.420  1.00  0.00           H  
ATOM   2781  N   LYS   179      59.728  39.343  33.598  1.00  0.00           N  
ATOM   2782  CA  LYS   179      58.522  38.554  33.342  1.00  0.00           C  
ATOM   2783  C   LYS   179      57.805  38.184  34.664  1.00  0.00           C  
ATOM   2784  O   LYS   179      58.449  37.568  35.446  1.00  0.00           O  
ATOM   2785  CB  LYS   179      58.941  37.323  32.485  1.00  0.00           C  
ATOM   2786  CG  LYS   179      57.858  36.288  32.421  1.00  0.00           C  
ATOM   2787  CD  LYS   179      58.079  35.315  31.257  1.00  0.00           C  
ATOM   2788  CE  LYS   179      56.937  34.266  31.175  1.00  0.00           C  
ATOM   2789  NZ  LYS   179      57.136  33.404  30.001  1.00  0.00           N1+
ATOM   2790  H   LYS   179      60.603  38.853  33.478  1.00  0.00           H  
ATOM   2791  HA  LYS   179      57.843  39.207  32.793  1.00  0.00           H  
ATOM   2792  HB2 LYS   179      59.101  37.579  31.437  1.00  0.00           H  
ATOM   2793  HB3 LYS   179      59.859  36.849  32.831  1.00  0.00           H  
ATOM   2794  HG2 LYS   179      58.055  35.715  33.327  1.00  0.00           H  
ATOM   2795  HG3 LYS   179      56.848  36.694  32.460  1.00  0.00           H  
ATOM   2796  HD2 LYS   179      58.102  35.840  30.302  1.00  0.00           H  
ATOM   2797  HD3 LYS   179      59.041  34.805  31.303  1.00  0.00           H  
ATOM   2798  HE2 LYS   179      56.995  33.708  32.109  1.00  0.00           H  
ATOM   2799  HE3 LYS   179      56.038  34.862  31.020  1.00  0.00           H  
ATOM   2800  HZ1 LYS   179      57.177  33.864  29.103  1.00  0.00           H  
ATOM   2801  HZ2 LYS   179      57.922  32.797  30.187  1.00  0.00           H  
ATOM   2802  HZ3 LYS   179      56.363  32.764  29.886  1.00  0.00           H  
ATOM   2803  N   ARG   180      56.554  38.663  34.881  1.00  0.00           N  
ATOM   2804  CA  ARG   180      55.660  38.273  35.964  1.00  0.00           C  
ATOM   2805  C   ARG   180      54.925  36.954  35.613  1.00  0.00           C  
ATOM   2806  O   ARG   180      54.572  36.751  34.453  1.00  0.00           O  
ATOM   2807  CB  ARG   180      54.637  39.365  36.318  1.00  0.00           C  
ATOM   2808  CG  ARG   180      54.218  39.072  37.733  1.00  0.00           C  
ATOM   2809  CD  ARG   180      53.386  40.320  38.128  1.00  0.00           C  
ATOM   2810  NE  ARG   180      53.355  40.544  39.614  1.00  0.00           N  
ATOM   2811  CZ  ARG   180      52.668  41.465  40.197  1.00  0.00           C  
ATOM   2812  NH1 ARG   180      51.828  42.245  39.629  1.00  0.00           N  
ATOM   2813  NH2 ARG   180      52.709  41.436  41.499  1.00  0.00           N1+
ATOM   2814  H   ARG   180      56.172  39.259  34.161  1.00  0.00           H  
ATOM   2815  HA  ARG   180      56.330  38.020  36.787  1.00  0.00           H  
ATOM   2816  HB2 ARG   180      55.072  40.364  36.331  1.00  0.00           H  
ATOM   2817  HB3 ARG   180      53.812  39.352  35.605  1.00  0.00           H  
ATOM   2818  HG2 ARG   180      53.594  38.203  37.942  1.00  0.00           H  
ATOM   2819  HG3 ARG   180      55.042  38.977  38.440  1.00  0.00           H  
ATOM   2820  HD2 ARG   180      53.748  41.273  37.743  1.00  0.00           H  
ATOM   2821  HD3 ARG   180      52.337  40.206  37.854  1.00  0.00           H  
ATOM   2822  HE  ARG   180      53.849  39.878  40.189  1.00  0.00           H  
ATOM   2823 HH11 ARG   180      51.691  42.194  38.630  1.00  0.00           H  
ATOM   2824 HH12 ARG   180      51.423  42.910  40.272  1.00  0.00           H  
ATOM   2825 HH21 ARG   180      53.347  40.814  41.973  1.00  0.00           H  
ATOM   2826 HH22 ARG   180      52.182  42.063  42.090  1.00  0.00           H  
ATOM   2827  N   THR   181      54.664  35.981  36.533  1.00  0.00           N  
ATOM   2828  CA  THR   181      53.814  34.755  36.407  1.00  0.00           C  
ATOM   2829  C   THR   181      52.824  34.643  37.591  1.00  0.00           C  
ATOM   2830  O   THR   181      53.084  35.266  38.605  1.00  0.00           O  
ATOM   2831  CB  THR   181      54.699  33.487  36.409  1.00  0.00           C  
ATOM   2832  CG2 THR   181      55.438  33.489  35.077  1.00  0.00           C  
ATOM   2833  OG1 THR   181      55.583  33.392  37.450  1.00  0.00           O  
ATOM   2834  H   THR   181      54.964  36.123  37.487  1.00  0.00           H  
ATOM   2835  HA  THR   181      53.139  34.651  35.557  1.00  0.00           H  
ATOM   2836  HB  THR   181      54.095  32.579  36.408  1.00  0.00           H  
ATOM   2837 HG21 THR   181      54.763  33.639  34.234  1.00  0.00           H  
ATOM   2838 HG22 THR   181      56.292  34.165  35.078  1.00  0.00           H  
ATOM   2839 HG23 THR   181      55.775  32.455  35.007  1.00  0.00           H  
ATOM   2840  HG1 THR   181      55.196  32.887  38.169  1.00  0.00           H  
ATOM   2841  N   GLY   182      51.707  33.988  37.357  1.00  0.00           N  
ATOM   2842  CA  GLY   182      50.701  33.682  38.381  1.00  0.00           C  
ATOM   2843  C   GLY   182      49.906  32.474  37.943  1.00  0.00           C  
ATOM   2844  O   GLY   182      50.323  31.742  36.986  1.00  0.00           O  
ATOM   2845  H   GLY   182      51.569  33.676  36.407  1.00  0.00           H  
ATOM   2846  HA2 GLY   182      51.180  33.462  39.335  1.00  0.00           H  
ATOM   2847  HA3 GLY   182      50.003  34.509  38.508  1.00  0.00           H  
ATOM   2848  N   MET   183      48.741  32.184  38.518  1.00  0.00           N  
ATOM   2849  CA  MET   183      47.791  31.227  38.111  1.00  0.00           C  
ATOM   2850  C   MET   183      46.373  31.779  38.335  1.00  0.00           C  
ATOM   2851  O   MET   183      46.184  32.735  39.159  1.00  0.00           O  
ATOM   2852  CB  MET   183      47.957  29.960  38.957  1.00  0.00           C  
ATOM   2853  CG  MET   183      47.084  28.801  38.567  1.00  0.00           C  
ATOM   2854  SD  MET   183      47.481  27.163  39.311  1.00  0.00           S  
ATOM   2855  CE  MET   183      47.312  27.698  40.988  1.00  0.00           C  
ATOM   2856  H   MET   183      48.438  32.820  39.243  1.00  0.00           H  
ATOM   2857  HA  MET   183      47.945  30.899  37.083  1.00  0.00           H  
ATOM   2858  HB2 MET   183      49.002  29.665  38.857  1.00  0.00           H  
ATOM   2859  HB3 MET   183      47.779  30.216  40.001  1.00  0.00           H  
ATOM   2860  HG2 MET   183      46.038  29.032  38.767  1.00  0.00           H  
ATOM   2861  HG3 MET   183      47.208  28.688  37.490  1.00  0.00           H  
ATOM   2862  HE1 MET   183      48.003  28.481  41.299  1.00  0.00           H  
ATOM   2863  HE2 MET   183      46.278  28.029  41.085  1.00  0.00           H  
ATOM   2864  HE3 MET   183      47.486  26.869  41.675  1.00  0.00           H  
ATOM   2865  N   VAL   184      45.408  31.356  37.501  1.00  0.00           N  
ATOM   2866  CA  VAL   184      43.980  31.646  37.601  1.00  0.00           C  
ATOM   2867  C   VAL   184      43.390  30.627  38.566  1.00  0.00           C  
ATOM   2868  O   VAL   184      43.429  29.425  38.369  1.00  0.00           O  
ATOM   2869  CB  VAL   184      43.406  31.633  36.246  1.00  0.00           C  
ATOM   2870  CG1 VAL   184      41.953  32.046  36.247  1.00  0.00           C  
ATOM   2871  CG2 VAL   184      44.009  32.606  35.213  1.00  0.00           C  
ATOM   2872  H   VAL   184      45.753  30.838  36.706  1.00  0.00           H  
ATOM   2873  HA  VAL   184      43.963  32.653  38.018  1.00  0.00           H  
ATOM   2874  HB  VAL   184      43.527  30.596  35.933  1.00  0.00           H  
ATOM   2875 HG11 VAL   184      41.607  31.904  35.224  1.00  0.00           H  
ATOM   2876 HG12 VAL   184      41.405  31.312  36.837  1.00  0.00           H  
ATOM   2877 HG13 VAL   184      41.804  33.093  36.515  1.00  0.00           H  
ATOM   2878 HG21 VAL   184      43.734  33.636  35.443  1.00  0.00           H  
ATOM   2879 HG22 VAL   184      45.096  32.546  35.272  1.00  0.00           H  
ATOM   2880 HG23 VAL   184      43.796  32.309  34.186  1.00  0.00           H  
ATOM   2881  N   ILE   185      42.872  31.229  39.681  1.00  0.00           N  
ATOM   2882  CA  ILE   185      42.554  30.484  40.901  1.00  0.00           C  
ATOM   2883  C   ILE   185      41.032  30.419  41.294  1.00  0.00           C  
ATOM   2884  O   ILE   185      40.751  29.418  41.914  1.00  0.00           O  
ATOM   2885  CB  ILE   185      43.425  30.890  42.074  1.00  0.00           C  
ATOM   2886  CG2 ILE   185      44.852  30.472  41.689  1.00  0.00           C  
ATOM   2887  CG1 ILE   185      43.177  32.404  42.452  1.00  0.00           C  
ATOM   2888  CD1 ILE   185      43.932  32.924  43.665  1.00  0.00           C  
ATOM   2889  H   ILE   185      42.786  32.235  39.651  1.00  0.00           H  
ATOM   2890  HA  ILE   185      42.868  29.463  40.686  1.00  0.00           H  
ATOM   2891  HB  ILE   185      43.040  30.314  42.915  1.00  0.00           H  
ATOM   2892 HG21 ILE   185      45.183  31.020  40.807  1.00  0.00           H  
ATOM   2893 HG22 ILE   185      45.530  30.551  42.538  1.00  0.00           H  
ATOM   2894 HG23 ILE   185      44.905  29.404  41.481  1.00  0.00           H  
ATOM   2895 HG12 ILE   185      43.448  33.016  41.592  1.00  0.00           H  
ATOM   2896 HG13 ILE   185      42.111  32.561  42.620  1.00  0.00           H  
ATOM   2897 HD11 ILE   185      44.995  32.700  43.576  1.00  0.00           H  
ATOM   2898 HD12 ILE   185      43.786  33.991  43.832  1.00  0.00           H  
ATOM   2899 HD13 ILE   185      43.667  32.371  44.566  1.00  0.00           H  
ATOM   2900  N   HIS   186      40.207  31.354  40.840  1.00  0.00           N  
ATOM   2901  CA  HIS   186      38.765  31.209  40.980  1.00  0.00           C  
ATOM   2902  C   HIS   186      38.001  31.952  39.883  1.00  0.00           C  
ATOM   2903  O   HIS   186      38.549  32.854  39.255  1.00  0.00           O  
ATOM   2904  CB  HIS   186      38.421  31.690  42.439  1.00  0.00           C  
ATOM   2905  CG  HIS   186      36.948  31.432  42.731  1.00  0.00           C  
ATOM   2906  ND1 HIS   186      36.291  30.193  42.455  1.00  0.00           N  
ATOM   2907  CE1 HIS   186      35.082  30.383  42.960  1.00  0.00           C  
ATOM   2908  NE2 HIS   186      35.012  31.548  43.603  1.00  0.00           N  
ATOM   2909  CD2 HIS   186      36.167  32.186  43.562  1.00  0.00           C  
ATOM   2910  H   HIS   186      40.655  32.014  40.220  1.00  0.00           H  
ATOM   2911  HA  HIS   186      38.409  30.189  40.840  1.00  0.00           H  
ATOM   2912  HB2 HIS   186      39.038  31.197  43.190  1.00  0.00           H  
ATOM   2913  HB3 HIS   186      38.656  32.754  42.469  1.00  0.00           H  
ATOM   2914  HE1 HIS   186      34.239  29.708  42.940  1.00  0.00           H  
ATOM   2915  HE2 HIS   186      34.299  31.726  44.297  1.00  0.00           H  
ATOM   2916  HD2 HIS   186      36.559  33.070  44.041  1.00  0.00           H  
ATOM   2917  N   GLN   187      36.682  31.758  39.639  1.00  0.00           N  
ATOM   2918  CA  GLN   187      35.860  32.317  38.569  1.00  0.00           C  
ATOM   2919  C   GLN   187      34.655  33.111  39.271  1.00  0.00           C  
ATOM   2920  O   GLN   187      34.360  32.860  40.434  1.00  0.00           O  
ATOM   2921  CB  GLN   187      35.432  31.144  37.599  1.00  0.00           C  
ATOM   2922  CG  GLN   187      34.659  31.497  36.334  1.00  0.00           C  
ATOM   2923  CD  GLN   187      33.893  30.394  35.724  1.00  0.00           C  
ATOM   2924  OE1 GLN   187      33.026  29.808  36.273  1.00  0.00           O  
ATOM   2925  NE2 GLN   187      34.195  29.906  34.522  1.00  0.00           N  
ATOM   2926  H   GLN   187      36.161  31.222  40.320  1.00  0.00           H  
ATOM   2927  HA  GLN   187      36.448  33.026  37.987  1.00  0.00           H  
ATOM   2928  HB2 GLN   187      36.304  30.567  37.291  1.00  0.00           H  
ATOM   2929  HB3 GLN   187      34.864  30.488  38.259  1.00  0.00           H  
ATOM   2930  HG2 GLN   187      33.959  32.308  36.535  1.00  0.00           H  
ATOM   2931  HG3 GLN   187      35.428  31.838  35.641  1.00  0.00           H  
ATOM   2932 HE21 GLN   187      34.954  30.190  33.919  1.00  0.00           H  
ATOM   2933 HE22 GLN   187      33.503  29.218  34.261  1.00  0.00           H  
ATOM   2934  N   VAL   188      34.058  34.040  38.518  1.00  0.00           N  
ATOM   2935  CA  VAL   188      32.839  34.736  38.976  1.00  0.00           C  
ATOM   2936  C   VAL   188      31.577  33.854  38.662  1.00  0.00           C  
ATOM   2937  O   VAL   188      31.430  33.187  37.634  1.00  0.00           O  
ATOM   2938  CB  VAL   188      32.923  36.186  38.463  1.00  0.00           C  
ATOM   2939  CG1 VAL   188      31.687  37.037  38.721  1.00  0.00           C  
ATOM   2940  CG2 VAL   188      34.097  36.896  39.230  1.00  0.00           C  
ATOM   2941  H   VAL   188      34.389  34.186  37.575  1.00  0.00           H  
ATOM   2942  HA  VAL   188      32.757  34.885  40.053  1.00  0.00           H  
ATOM   2943  HB  VAL   188      33.083  36.171  37.385  1.00  0.00           H  
ATOM   2944 HG11 VAL   188      30.788  36.747  38.177  1.00  0.00           H  
ATOM   2945 HG12 VAL   188      31.414  36.972  39.774  1.00  0.00           H  
ATOM   2946 HG13 VAL   188      31.959  38.048  38.419  1.00  0.00           H  
ATOM   2947 HG21 VAL   188      35.080  36.601  38.864  1.00  0.00           H  
ATOM   2948 HG22 VAL   188      34.119  37.974  39.066  1.00  0.00           H  
ATOM   2949 HG23 VAL   188      34.046  36.823  40.316  1.00  0.00           H  
ATOM   2950  N   GLU   189      30.573  33.952  39.537  1.00  0.00           N  
ATOM   2951  CA  GLU   189      29.381  33.160  39.379  1.00  0.00           C  
ATOM   2952  C   GLU   189      28.316  33.945  38.588  1.00  0.00           C  
ATOM   2953  O   GLU   189      27.670  33.354  37.700  1.00  0.00           O  
ATOM   2954  CB  GLU   189      28.906  32.743  40.811  1.00  0.00           C  
ATOM   2955  CG  GLU   189      27.517  32.099  40.972  1.00  0.00           C  
ATOM   2956  CD  GLU   189      27.320  31.577  42.404  1.00  0.00           C  
ATOM   2957  OE1 GLU   189      27.623  32.310  43.358  1.00  0.00           O  
ATOM   2958  OE2 GLU   189      26.801  30.417  42.601  1.00  0.00           O1-
ATOM   2959  H   GLU   189      30.637  34.492  40.388  1.00  0.00           H  
ATOM   2960  HA  GLU   189      29.581  32.236  38.836  1.00  0.00           H  
ATOM   2961  HB2 GLU   189      29.577  31.966  41.173  1.00  0.00           H  
ATOM   2962  HB3 GLU   189      29.078  33.555  41.517  1.00  0.00           H  
ATOM   2963  HG2 GLU   189      26.721  32.733  40.582  1.00  0.00           H  
ATOM   2964  HG3 GLU   189      27.506  31.210  40.342  1.00  0.00           H  
ATOM   2965  N   ALA   190      28.297  35.258  38.757  1.00  0.00           N  
ATOM   2966  CA  ALA   190      27.428  36.166  38.042  1.00  0.00           C  
ATOM   2967  C   ALA   190      27.795  36.384  36.533  1.00  0.00           C  
ATOM   2968  O   ALA   190      26.999  36.876  35.735  1.00  0.00           O  
ATOM   2969  CB  ALA   190      27.354  37.538  38.797  1.00  0.00           C  
ATOM   2970  H   ALA   190      28.904  35.720  39.419  1.00  0.00           H  
ATOM   2971  HA  ALA   190      26.384  35.854  38.031  1.00  0.00           H  
ATOM   2972  HB1 ALA   190      26.851  38.251  38.144  1.00  0.00           H  
ATOM   2973  HB2 ALA   190      26.817  37.323  39.721  1.00  0.00           H  
ATOM   2974  HB3 ALA   190      28.324  37.965  39.053  1.00  0.00           H  
ATOM   2975  N   LYS   191      29.045  36.144  36.146  1.00  0.00           N  
ATOM   2976  CA  LYS   191      29.663  36.641  34.875  1.00  0.00           C  
ATOM   2977  C   LYS   191      30.861  35.736  34.614  1.00  0.00           C  
ATOM   2978  O   LYS   191      32.018  36.046  35.002  1.00  0.00           O  
ATOM   2979  CB  LYS   191      29.955  38.164  35.009  1.00  0.00           C  
ATOM   2980  CG  LYS   191      30.160  38.750  33.634  1.00  0.00           C  
ATOM   2981  CD  LYS   191      30.615  40.215  33.739  1.00  0.00           C  
ATOM   2982  CE  LYS   191      30.482  40.774  32.404  1.00  0.00           C  
ATOM   2983  NZ  LYS   191      30.966  42.174  32.537  1.00  0.00           N1+
ATOM   2984  H   LYS   191      29.698  35.693  36.771  1.00  0.00           H  
ATOM   2985  HA  LYS   191      28.962  36.529  34.048  1.00  0.00           H  
ATOM   2986  HB2 LYS   191      29.219  38.848  35.431  1.00  0.00           H  
ATOM   2987  HB3 LYS   191      30.857  38.300  35.606  1.00  0.00           H  
ATOM   2988  HG2 LYS   191      30.921  38.165  33.118  1.00  0.00           H  
ATOM   2989  HG3 LYS   191      29.245  38.644  33.051  1.00  0.00           H  
ATOM   2990  HD2 LYS   191      29.953  40.726  34.438  1.00  0.00           H  
ATOM   2991  HD3 LYS   191      31.631  40.270  34.130  1.00  0.00           H  
ATOM   2992  HE2 LYS   191      30.986  40.169  31.651  1.00  0.00           H  
ATOM   2993  HE3 LYS   191      29.407  40.867  32.249  1.00  0.00           H  
ATOM   2994  HZ1 LYS   191      31.976  42.187  32.570  1.00  0.00           H  
ATOM   2995  HZ2 LYS   191      30.756  42.637  31.664  1.00  0.00           H  
ATOM   2996  HZ3 LYS   191      30.572  42.622  33.351  1.00  0.00           H  
ATOM   2997  N   PRO   192      30.679  34.591  34.020  1.00  0.00           N  
ATOM   2998  CA  PRO   192      31.700  33.629  34.005  1.00  0.00           C  
ATOM   2999  C   PRO   192      32.898  33.929  33.090  1.00  0.00           C  
ATOM   3000  O   PRO   192      33.913  33.244  33.106  1.00  0.00           O  
ATOM   3001  CD  PRO   192      29.369  33.959  33.650  1.00  0.00           C  
ATOM   3002  CG  PRO   192      29.550  32.461  33.894  1.00  0.00           C  
ATOM   3003  CB  PRO   192      31.051  32.327  33.530  1.00  0.00           C  
ATOM   3004  HD2 PRO   192      29.085  34.208  32.628  1.00  0.00           H  
ATOM   3005  HD3 PRO   192      28.503  34.352  34.182  1.00  0.00           H  
ATOM   3006  HG2 PRO   192      28.923  31.921  33.184  1.00  0.00           H  
ATOM   3007  HG3 PRO   192      29.345  32.115  34.907  1.00  0.00           H  
ATOM   3008  HB2 PRO   192      31.102  32.165  32.453  1.00  0.00           H  
ATOM   3009  HB3 PRO   192      31.490  31.512  34.105  1.00  0.00           H  
ATOM   3010  HA  PRO   192      32.052  33.548  35.033  1.00  0.00           H  
ATOM   3011  N   SER   193      32.810  34.921  32.209  1.00  0.00           N  
ATOM   3012  CA  SER   193      34.021  35.482  31.585  1.00  0.00           C  
ATOM   3013  C   SER   193      35.119  35.973  32.484  1.00  0.00           C  
ATOM   3014  O   SER   193      36.264  36.226  31.978  1.00  0.00           O  
ATOM   3015  CB  SER   193      33.605  36.491  30.467  1.00  0.00           C  
ATOM   3016  OG  SER   193      33.166  37.722  31.069  1.00  0.00           O  
ATOM   3017  H   SER   193      31.955  35.457  32.216  1.00  0.00           H  
ATOM   3018  HA  SER   193      34.555  34.638  31.148  1.00  0.00           H  
ATOM   3019  HB2 SER   193      34.497  36.754  29.898  1.00  0.00           H  
ATOM   3020  HB3 SER   193      32.798  36.139  29.824  1.00  0.00           H  
ATOM   3021  HG  SER   193      33.934  38.297  31.085  1.00  0.00           H  
ATOM   3022  N   VAL   194      34.922  36.080  33.810  1.00  0.00           N  
ATOM   3023  CA  VAL   194      35.843  36.767  34.771  1.00  0.00           C  
ATOM   3024  C   VAL   194      36.474  35.840  35.743  1.00  0.00           C  
ATOM   3025  O   VAL   194      35.824  34.976  36.297  1.00  0.00           O  
ATOM   3026  CB  VAL   194      35.228  37.936  35.542  1.00  0.00           C  
ATOM   3027  CG1 VAL   194      36.054  38.786  36.536  1.00  0.00           C  
ATOM   3028  CG2 VAL   194      34.605  38.974  34.588  1.00  0.00           C  
ATOM   3029  H   VAL   194      34.098  35.734  34.281  1.00  0.00           H  
ATOM   3030  HA  VAL   194      36.571  37.286  34.146  1.00  0.00           H  
ATOM   3031  HB  VAL   194      34.353  37.509  36.032  1.00  0.00           H  
ATOM   3032 HG11 VAL   194      36.501  38.099  37.255  1.00  0.00           H  
ATOM   3033 HG12 VAL   194      36.767  39.432  36.023  1.00  0.00           H  
ATOM   3034 HG13 VAL   194      35.387  39.450  37.085  1.00  0.00           H  
ATOM   3035 HG21 VAL   194      34.564  39.918  35.131  1.00  0.00           H  
ATOM   3036 HG22 VAL   194      35.269  39.205  33.755  1.00  0.00           H  
ATOM   3037 HG23 VAL   194      33.674  38.540  34.224  1.00  0.00           H  
ATOM   3038  N   TYR   195      37.709  36.136  36.147  1.00  0.00           N  
ATOM   3039  CA  TYR   195      38.518  35.299  37.118  1.00  0.00           C  
ATOM   3040  C   TYR   195      39.359  36.099  38.118  1.00  0.00           C  
ATOM   3041  O   TYR   195      39.697  37.284  37.869  1.00  0.00           O  
ATOM   3042  CB  TYR   195      39.409  34.468  36.181  1.00  0.00           C  
ATOM   3043  CG  TYR   195      38.784  33.480  35.241  1.00  0.00           C  
ATOM   3044  CD1 TYR   195      38.374  33.876  33.976  1.00  0.00           C  
ATOM   3045  CE1 TYR   195      37.653  33.004  33.112  1.00  0.00           C  
ATOM   3046  CZ  TYR   195      37.397  31.706  33.603  1.00  0.00           C  
ATOM   3047  OH  TYR   195      36.692  30.809  32.800  1.00  0.00           O  
ATOM   3048  CE2 TYR   195      37.794  31.292  34.862  1.00  0.00           C  
ATOM   3049  CD2 TYR   195      38.484  32.199  35.717  1.00  0.00           C  
ATOM   3050  H   TYR   195      38.109  36.990  35.786  1.00  0.00           H  
ATOM   3051  HA  TYR   195      37.813  34.688  37.681  1.00  0.00           H  
ATOM   3052  HB2 TYR   195      40.092  35.107  35.622  1.00  0.00           H  
ATOM   3053  HB3 TYR   195      40.068  33.887  36.827  1.00  0.00           H  
ATOM   3054  HD1 TYR   195      38.562  34.853  33.556  1.00  0.00           H  
ATOM   3055  HE1 TYR   195      37.256  33.254  32.139  1.00  0.00           H  
ATOM   3056  HH  TYR   195      36.222  31.291  32.117  1.00  0.00           H  
ATOM   3057  HE2 TYR   195      37.417  30.333  35.185  1.00  0.00           H  
ATOM   3058  HD2 TYR   195      38.716  31.895  36.726  1.00  0.00           H  
ATOM   3059  N   PHE   196      39.641  35.358  39.190  1.00  0.00           N  
ATOM   3060  CA  PHE   196      40.603  35.666  40.235  1.00  0.00           C  
ATOM   3061  C   PHE   196      41.968  35.171  39.850  1.00  0.00           C  
ATOM   3062  O   PHE   196      42.079  34.006  39.448  1.00  0.00           O  
ATOM   3063  CB  PHE   196      40.245  35.028  41.610  1.00  0.00           C  
ATOM   3064  CG  PHE   196      38.919  35.274  42.351  1.00  0.00           C  
ATOM   3065  CD1 PHE   196      38.944  35.499  43.750  1.00  0.00           C  
ATOM   3066  CE1 PHE   196      37.759  35.750  44.494  1.00  0.00           C  
ATOM   3067  CZ  PHE   196      36.548  35.810  43.762  1.00  0.00           C  
ATOM   3068  CE2 PHE   196      36.478  35.512  42.402  1.00  0.00           C  
ATOM   3069  CD2 PHE   196      37.688  35.394  41.716  1.00  0.00           C  
ATOM   3070  H   PHE   196      39.239  34.434  39.133  1.00  0.00           H  
ATOM   3071  HA  PHE   196      40.616  36.743  40.404  1.00  0.00           H  
ATOM   3072  HB2 PHE   196      40.501  33.969  41.613  1.00  0.00           H  
ATOM   3073  HB3 PHE   196      40.967  35.561  42.230  1.00  0.00           H  
ATOM   3074  HD1 PHE   196      39.880  35.420  44.284  1.00  0.00           H  
ATOM   3075  HE1 PHE   196      37.782  36.044  45.533  1.00  0.00           H  
ATOM   3076  HZ  PHE   196      35.600  36.073  44.208  1.00  0.00           H  
ATOM   3077  HE2 PHE   196      35.558  35.543  41.839  1.00  0.00           H  
ATOM   3078  HD2 PHE   196      37.645  35.129  40.670  1.00  0.00           H  
ATOM   3079  N   ILE   197      42.994  36.011  39.890  1.00  0.00           N  
ATOM   3080  CA  ILE   197      44.428  35.725  39.478  1.00  0.00           C  
ATOM   3081  C   ILE   197      45.205  35.966  40.770  1.00  0.00           C  
ATOM   3082  O   ILE   197      44.813  36.782  41.628  1.00  0.00           O  
ATOM   3083  CB  ILE   197      44.878  36.595  38.328  1.00  0.00           C  
ATOM   3084  CG2 ILE   197      46.373  36.792  38.288  1.00  0.00           C  
ATOM   3085  CG1 ILE   197      44.460  36.229  36.921  1.00  0.00           C  
ATOM   3086  CD1 ILE   197      42.970  36.125  36.683  1.00  0.00           C  
ATOM   3087  H   ILE   197      42.758  36.958  40.151  1.00  0.00           H  
ATOM   3088  HA  ILE   197      44.675  34.702  39.197  1.00  0.00           H  
ATOM   3089  HB  ILE   197      44.410  37.554  38.548  1.00  0.00           H  
ATOM   3090 HG21 ILE   197      46.561  37.599  37.580  1.00  0.00           H  
ATOM   3091 HG22 ILE   197      46.673  37.178  39.262  1.00  0.00           H  
ATOM   3092 HG23 ILE   197      46.904  35.878  38.021  1.00  0.00           H  
ATOM   3093 HG12 ILE   197      44.909  36.954  36.243  1.00  0.00           H  
ATOM   3094 HG13 ILE   197      44.927  35.266  36.712  1.00  0.00           H  
ATOM   3095 HD11 ILE   197      42.433  37.008  37.031  1.00  0.00           H  
ATOM   3096 HD12 ILE   197      42.910  35.907  35.617  1.00  0.00           H  
ATOM   3097 HD13 ILE   197      42.489  35.264  37.145  1.00  0.00           H  
ATOM   3098  N   LYS   198      46.256  35.162  40.994  1.00  0.00           N  
ATOM   3099  CA  LYS   198      47.327  35.489  41.976  1.00  0.00           C  
ATOM   3100  C   LYS   198      48.720  35.349  41.388  1.00  0.00           C  
ATOM   3101  O   LYS   198      48.960  34.425  40.673  1.00  0.00           O  
ATOM   3102  CB  LYS   198      47.145  34.776  43.337  1.00  0.00           C  
ATOM   3103  CG  LYS   198      47.763  35.464  44.559  1.00  0.00           C  
ATOM   3104  CD  LYS   198      48.200  34.543  45.671  1.00  0.00           C  
ATOM   3105  CE  LYS   198      49.292  33.607  45.269  1.00  0.00           C  
ATOM   3106  NZ  LYS   198      50.600  34.221  45.462  1.00  0.00           N1+
ATOM   3107  H   LYS   198      46.360  34.408  40.331  1.00  0.00           H  
ATOM   3108  HA  LYS   198      47.120  36.539  42.179  1.00  0.00           H  
ATOM   3109  HB2 LYS   198      46.108  34.622  43.637  1.00  0.00           H  
ATOM   3110  HB3 LYS   198      47.444  33.741  43.172  1.00  0.00           H  
ATOM   3111  HG2 LYS   198      48.635  35.995  44.179  1.00  0.00           H  
ATOM   3112  HG3 LYS   198      47.017  36.162  44.940  1.00  0.00           H  
ATOM   3113  HD2 LYS   198      48.586  35.067  46.545  1.00  0.00           H  
ATOM   3114  HD3 LYS   198      47.323  34.010  46.038  1.00  0.00           H  
ATOM   3115  HE2 LYS   198      49.227  32.689  45.854  1.00  0.00           H  
ATOM   3116  HE3 LYS   198      49.334  33.433  44.194  1.00  0.00           H  
ATOM   3117  HZ1 LYS   198      50.783  34.995  44.839  1.00  0.00           H  
ATOM   3118  HZ2 LYS   198      50.743  34.572  46.398  1.00  0.00           H  
ATOM   3119  HZ3 LYS   198      51.285  33.505  45.266  1.00  0.00           H  
ATOM   3120  N   PHE   199      49.677  36.298  41.562  1.00  0.00           N  
ATOM   3121  CA  PHE   199      51.006  36.262  41.054  1.00  0.00           C  
ATOM   3122  C   PHE   199      51.986  35.657  42.048  1.00  0.00           C  
ATOM   3123  O   PHE   199      51.835  35.674  43.227  1.00  0.00           O  
ATOM   3124  CB  PHE   199      51.438  37.668  40.524  1.00  0.00           C  
ATOM   3125  CG  PHE   199      50.533  38.222  39.412  1.00  0.00           C  
ATOM   3126  CD1 PHE   199      49.789  39.362  39.566  1.00  0.00           C  
ATOM   3127  CE1 PHE   199      48.947  39.860  38.509  1.00  0.00           C  
ATOM   3128  CZ  PHE   199      49.030  39.364  37.208  1.00  0.00           C  
ATOM   3129  CE2 PHE   199      49.734  38.208  37.081  1.00  0.00           C  
ATOM   3130  CD2 PHE   199      50.504  37.640  38.115  1.00  0.00           C  
ATOM   3131  H   PHE   199      49.430  37.041  42.200  1.00  0.00           H  
ATOM   3132  HA  PHE   199      51.058  35.556  40.225  1.00  0.00           H  
ATOM   3133  HB2 PHE   199      51.454  38.349  41.375  1.00  0.00           H  
ATOM   3134  HB3 PHE   199      52.450  37.597  40.127  1.00  0.00           H  
ATOM   3135  HD1 PHE   199      49.822  39.881  40.513  1.00  0.00           H  
ATOM   3136  HE1 PHE   199      48.363  40.741  38.730  1.00  0.00           H  
ATOM   3137  HZ  PHE   199      48.688  39.895  36.331  1.00  0.00           H  
ATOM   3138  HE2 PHE   199      49.681  37.719  36.119  1.00  0.00           H  
ATOM   3139  HD2 PHE   199      51.046  36.723  37.937  1.00  0.00           H  
ATOM   3140  N   ASP   200      52.979  34.952  41.524  1.00  0.00           N  
ATOM   3141  CA  ASP   200      53.747  34.132  42.453  1.00  0.00           C  
ATOM   3142  C   ASP   200      54.797  34.961  43.259  1.00  0.00           C  
ATOM   3143  O   ASP   200      55.323  34.499  44.322  1.00  0.00           O  
ATOM   3144  CB  ASP   200      54.507  33.189  41.538  1.00  0.00           C  
ATOM   3145  CG  ASP   200      53.740  32.134  40.648  1.00  0.00           C  
ATOM   3146  OD1 ASP   200      52.538  31.942  40.998  1.00  0.00           O  
ATOM   3147  OD2 ASP   200      54.223  31.623  39.664  1.00  0.00           O1-
ATOM   3148  H   ASP   200      53.186  34.992  40.536  1.00  0.00           H  
ATOM   3149  HA  ASP   200      53.070  33.596  43.119  1.00  0.00           H  
ATOM   3150  HB2 ASP   200      55.090  33.747  40.805  1.00  0.00           H  
ATOM   3151  HB3 ASP   200      55.176  32.565  42.132  1.00  0.00           H  
ATOM   3152  N   ASP   201      55.043  36.211  42.858  1.00  0.00           N  
ATOM   3153  CA  ASP   201      55.845  37.189  43.616  1.00  0.00           C  
ATOM   3154  C   ASP   201      54.957  37.896  44.692  1.00  0.00           C  
ATOM   3155  O   ASP   201      55.508  38.766  45.363  1.00  0.00           O  
ATOM   3156  CB  ASP   201      56.441  38.222  42.592  1.00  0.00           C  
ATOM   3157  CG  ASP   201      55.322  38.877  41.774  1.00  0.00           C  
ATOM   3158  OD1 ASP   201      54.514  38.182  41.138  1.00  0.00           O  
ATOM   3159  OD2 ASP   201      55.192  40.141  41.780  1.00  0.00           O1-
ATOM   3160  H   ASP   201      54.698  36.523  41.961  1.00  0.00           H  
ATOM   3161  HA  ASP   201      56.693  36.652  44.040  1.00  0.00           H  
ATOM   3162  HB2 ASP   201      56.939  39.051  43.095  1.00  0.00           H  
ATOM   3163  HB3 ASP   201      57.131  37.767  41.881  1.00  0.00           H  
ATOM   3164  N   ASP   202      53.627  37.687  44.805  1.00  0.00           N  
ATOM   3165  CA  ASP   202      52.727  38.617  45.471  1.00  0.00           C  
ATOM   3166  C   ASP   202      51.531  37.917  46.210  1.00  0.00           C  
ATOM   3167  O   ASP   202      50.838  37.070  45.654  1.00  0.00           O  
ATOM   3168  CB  ASP   202      52.115  39.792  44.537  1.00  0.00           C  
ATOM   3169  CG  ASP   202      51.394  40.949  45.263  1.00  0.00           C  
ATOM   3170  OD1 ASP   202      51.540  40.976  46.490  1.00  0.00           O  
ATOM   3171  OD2 ASP   202      50.648  41.681  44.601  1.00  0.00           O1-
ATOM   3172  H   ASP   202      53.260  36.977  44.189  1.00  0.00           H  
ATOM   3173  HA  ASP   202      53.338  39.074  46.250  1.00  0.00           H  
ATOM   3174  HB2 ASP   202      52.931  40.188  43.931  1.00  0.00           H  
ATOM   3175  HB3 ASP   202      51.252  39.399  43.999  1.00  0.00           H  
ATOM   3176  N   PHE   203      51.191  38.300  47.465  1.00  0.00           N  
ATOM   3177  CA  PHE   203      50.026  37.898  48.265  1.00  0.00           C  
ATOM   3178  C   PHE   203      48.726  38.626  47.916  1.00  0.00           C  
ATOM   3179  O   PHE   203      47.626  38.278  48.379  1.00  0.00           O  
ATOM   3180  CB  PHE   203      50.476  38.180  49.780  1.00  0.00           C  
ATOM   3181  CG  PHE   203      51.179  39.463  50.097  1.00  0.00           C  
ATOM   3182  CD1 PHE   203      50.505  40.649  50.415  1.00  0.00           C  
ATOM   3183  CE1 PHE   203      51.201  41.835  50.824  1.00  0.00           C  
ATOM   3184  CZ  PHE   203      52.589  41.787  51.002  1.00  0.00           C  
ATOM   3185  CE2 PHE   203      53.301  40.570  50.785  1.00  0.00           C  
ATOM   3186  CD2 PHE   203      52.613  39.461  50.277  1.00  0.00           C  
ATOM   3187  H   PHE   203      51.602  39.128  47.872  1.00  0.00           H  
ATOM   3188  HA  PHE   203      49.815  36.853  48.038  1.00  0.00           H  
ATOM   3189  HB2 PHE   203      49.616  38.059  50.439  1.00  0.00           H  
ATOM   3190  HB3 PHE   203      51.155  37.374  50.059  1.00  0.00           H  
ATOM   3191  HD1 PHE   203      49.426  40.689  50.397  1.00  0.00           H  
ATOM   3192  HE1 PHE   203      50.710  42.754  51.107  1.00  0.00           H  
ATOM   3193  HZ  PHE   203      53.150  42.647  51.338  1.00  0.00           H  
ATOM   3194  HE2 PHE   203      54.377  40.626  50.854  1.00  0.00           H  
ATOM   3195  HD2 PHE   203      53.062  38.496  50.090  1.00  0.00           H  
ATOM   3196  N   HIS   204      48.766  39.738  47.164  1.00  0.00           N  
ATOM   3197  CA  HIS   204      47.565  40.297  46.617  1.00  0.00           C  
ATOM   3198  C   HIS   204      46.801  39.313  45.669  1.00  0.00           C  
ATOM   3199  O   HIS   204      47.479  38.722  44.819  1.00  0.00           O  
ATOM   3200  CB  HIS   204      47.644  41.662  45.894  1.00  0.00           C  
ATOM   3201  CG  HIS   204      48.298  42.754  46.560  1.00  0.00           C  
ATOM   3202  ND1 HIS   204      49.602  42.779  47.054  1.00  0.00           N1+
ATOM   3203  CE1 HIS   204      49.821  43.910  47.711  1.00  0.00           C  
ATOM   3204  NE2 HIS   204      48.719  44.675  47.679  1.00  0.00           N  
ATOM   3205  CD2 HIS   204      47.750  43.948  46.994  1.00  0.00           C  
ATOM   3206  H   HIS   204      49.648  40.159  46.910  1.00  0.00           H  
ATOM   3207  HA  HIS   204      46.854  40.519  47.412  1.00  0.00           H  
ATOM   3208  HB2 HIS   204      48.203  41.491  44.973  1.00  0.00           H  
ATOM   3209  HB3 HIS   204      46.626  41.973  45.663  1.00  0.00           H  
ATOM   3210  HD1 HIS   204      50.318  42.107  46.818  1.00  0.00           H  
ATOM   3211  HE1 HIS   204      50.759  44.239  48.134  1.00  0.00           H  
ATOM   3212  HE2 HIS   204      48.525  45.533  48.174  1.00  0.00           H  
ATOM   3213  HD2 HIS   204      46.711  44.227  46.910  1.00  0.00           H  
ATOM   3214  N   ILE   205      45.498  39.390  45.713  1.00  0.00           N  
ATOM   3215  CA  ILE   205      44.647  38.711  44.683  1.00  0.00           C  
ATOM   3216  C   ILE   205      44.117  39.804  43.675  1.00  0.00           C  
ATOM   3217  O   ILE   205      43.715  40.942  43.956  1.00  0.00           O  
ATOM   3218  CB  ILE   205      43.514  37.928  45.406  1.00  0.00           C  
ATOM   3219  CG2 ILE   205      42.547  37.298  44.246  1.00  0.00           C  
ATOM   3220  CG1 ILE   205      44.176  36.827  46.279  1.00  0.00           C  
ATOM   3221  CD1 ILE   205      43.237  36.133  47.333  1.00  0.00           C  
ATOM   3222  H   ILE   205      45.022  40.078  46.278  1.00  0.00           H  
ATOM   3223  HA  ILE   205      45.180  38.014  44.037  1.00  0.00           H  
ATOM   3224  HB  ILE   205      42.959  38.631  46.027  1.00  0.00           H  
ATOM   3225 HG21 ILE   205      41.769  36.687  44.704  1.00  0.00           H  
ATOM   3226 HG22 ILE   205      42.093  38.102  43.668  1.00  0.00           H  
ATOM   3227 HG23 ILE   205      42.991  36.551  43.589  1.00  0.00           H  
ATOM   3228 HG12 ILE   205      44.513  36.089  45.551  1.00  0.00           H  
ATOM   3229 HG13 ILE   205      45.104  37.111  46.775  1.00  0.00           H  
ATOM   3230 HD11 ILE   205      43.751  35.259  47.734  1.00  0.00           H  
ATOM   3231 HD12 ILE   205      43.022  36.864  48.112  1.00  0.00           H  
ATOM   3232 HD13 ILE   205      42.293  36.017  46.801  1.00  0.00           H  
ATOM   3233  N   TYR   206      44.003  39.379  42.411  1.00  0.00           N  
ATOM   3234  CA  TYR   206      43.686  40.220  41.264  1.00  0.00           C  
ATOM   3235  C   TYR   206      42.426  39.799  40.568  1.00  0.00           C  
ATOM   3236  O   TYR   206      41.922  38.714  40.791  1.00  0.00           O  
ATOM   3237  CB  TYR   206      44.943  40.169  40.331  1.00  0.00           C  
ATOM   3238  CG  TYR   206      46.168  40.900  40.987  1.00  0.00           C  
ATOM   3239  CD1 TYR   206      47.064  40.187  41.783  1.00  0.00           C  
ATOM   3240  CE1 TYR   206      48.192  40.768  42.334  1.00  0.00           C  
ATOM   3241  CZ  TYR   206      48.530  42.093  42.046  1.00  0.00           C  
ATOM   3242  OH  TYR   206      49.678  42.693  42.574  1.00  0.00           O  
ATOM   3243  CE2 TYR   206      47.563  42.856  41.326  1.00  0.00           C  
ATOM   3244  CD2 TYR   206      46.389  42.278  40.777  1.00  0.00           C  
ATOM   3245  H   TYR   206      44.380  38.472  42.176  1.00  0.00           H  
ATOM   3246  HA  TYR   206      43.625  41.248  41.621  1.00  0.00           H  
ATOM   3247  HB2 TYR   206      45.236  39.181  39.977  1.00  0.00           H  
ATOM   3248  HB3 TYR   206      44.720  40.814  39.481  1.00  0.00           H  
ATOM   3249  HD1 TYR   206      46.830  39.146  41.951  1.00  0.00           H  
ATOM   3250  HE1 TYR   206      48.749  40.187  43.055  1.00  0.00           H  
ATOM   3251  HH  TYR   206      49.959  42.356  43.428  1.00  0.00           H  
ATOM   3252  HE2 TYR   206      47.740  43.903  41.130  1.00  0.00           H  
ATOM   3253  HD2 TYR   206      45.681  42.883  40.231  1.00  0.00           H  
ATOM   3254  N   VAL   207      41.919  40.631  39.656  1.00  0.00           N  
ATOM   3255  CA  VAL   207      40.719  40.385  38.860  1.00  0.00           C  
ATOM   3256  C   VAL   207      41.020  40.573  37.381  1.00  0.00           C  
ATOM   3257  O   VAL   207      41.619  41.619  36.988  1.00  0.00           O  
ATOM   3258  CB  VAL   207      39.501  41.101  39.386  1.00  0.00           C  
ATOM   3259  CG1 VAL   207      38.249  40.335  38.808  1.00  0.00           C  
ATOM   3260  CG2 VAL   207      39.387  41.055  40.910  1.00  0.00           C  
ATOM   3261  H   VAL   207      42.432  41.501  39.665  1.00  0.00           H  
ATOM   3262  HA  VAL   207      40.485  39.321  38.893  1.00  0.00           H  
ATOM   3263  HB  VAL   207      39.495  42.165  39.148  1.00  0.00           H  
ATOM   3264 HG11 VAL   207      37.361  40.779  39.258  1.00  0.00           H  
ATOM   3265 HG12 VAL   207      38.369  40.381  37.726  1.00  0.00           H  
ATOM   3266 HG13 VAL   207      38.281  39.293  39.126  1.00  0.00           H  
ATOM   3267 HG21 VAL   207      40.299  41.420  41.382  1.00  0.00           H  
ATOM   3268 HG22 VAL   207      38.543  41.618  41.308  1.00  0.00           H  
ATOM   3269 HG23 VAL   207      39.199  40.022  41.203  1.00  0.00           H  
ATOM   3270  N   TYR   208      40.614  39.634  36.473  1.00  0.00           N  
ATOM   3271  CA  TYR   208      40.714  39.788  34.964  1.00  0.00           C  
ATOM   3272  C   TYR   208      39.511  39.112  34.267  1.00  0.00           C  
ATOM   3273  O   TYR   208      38.856  38.126  34.717  1.00  0.00           O  
ATOM   3274  CB  TYR   208      42.048  39.225  34.318  1.00  0.00           C  
ATOM   3275  CG  TYR   208      43.284  39.913  34.608  1.00  0.00           C  
ATOM   3276  CD1 TYR   208      43.796  40.842  33.655  1.00  0.00           C  
ATOM   3277  CE1 TYR   208      45.039  41.380  33.924  1.00  0.00           C  
ATOM   3278  CZ  TYR   208      45.747  41.207  35.109  1.00  0.00           C  
ATOM   3279  OH  TYR   208      46.843  41.950  35.305  1.00  0.00           O  
ATOM   3280  CE2 TYR   208      45.269  40.288  36.066  1.00  0.00           C  
ATOM   3281  CD2 TYR   208      44.003  39.701  35.818  1.00  0.00           C  
ATOM   3282  H   TYR   208      40.332  38.735  36.837  1.00  0.00           H  
ATOM   3283  HA  TYR   208      40.668  40.851  34.729  1.00  0.00           H  
ATOM   3284  HB2 TYR   208      42.048  38.141  34.434  1.00  0.00           H  
ATOM   3285  HB3 TYR   208      41.975  39.348  33.237  1.00  0.00           H  
ATOM   3286  HD1 TYR   208      43.276  41.054  32.732  1.00  0.00           H  
ATOM   3287  HE1 TYR   208      45.417  42.055  33.170  1.00  0.00           H  
ATOM   3288  HH  TYR   208      46.831  42.622  34.620  1.00  0.00           H  
ATOM   3289  HE2 TYR   208      45.771  40.138  37.010  1.00  0.00           H  
ATOM   3290  HD2 TYR   208      43.467  39.138  36.568  1.00  0.00           H  
ATOM   3291  N   ASP   209      39.202  39.740  33.131  1.00  0.00           N  
ATOM   3292  CA  ASP   209      38.343  39.172  32.080  1.00  0.00           C  
ATOM   3293  C   ASP   209      39.178  38.437  30.999  1.00  0.00           C  
ATOM   3294  O   ASP   209      40.005  39.069  30.439  1.00  0.00           O  
ATOM   3295  CB  ASP   209      37.350  40.221  31.555  1.00  0.00           C  
ATOM   3296  CG  ASP   209      36.211  39.470  30.724  1.00  0.00           C  
ATOM   3297  OD1 ASP   209      36.439  38.893  29.604  1.00  0.00           O  
ATOM   3298  OD2 ASP   209      35.088  39.513  31.235  1.00  0.00           O1-
ATOM   3299  H   ASP   209      39.838  40.493  32.909  1.00  0.00           H  
ATOM   3300  HA  ASP   209      37.748  38.447  32.634  1.00  0.00           H  
ATOM   3301  HB2 ASP   209      36.907  40.851  32.326  1.00  0.00           H  
ATOM   3302  HB3 ASP   209      37.948  40.942  30.999  1.00  0.00           H  
ATOM   3303  N   LEU   210      39.004  37.149  30.728  1.00  0.00           N  
ATOM   3304  CA  LEU   210      39.932  36.423  29.807  1.00  0.00           C  
ATOM   3305  C   LEU   210      39.178  36.063  28.615  1.00  0.00           C  
ATOM   3306  O   LEU   210      39.721  36.297  27.508  1.00  0.00           O  
ATOM   3307  CB  LEU   210      40.408  35.156  30.550  1.00  0.00           C  
ATOM   3308  CG  LEU   210      41.322  35.334  31.795  1.00  0.00           C  
ATOM   3309  CD1 LEU   210      41.425  34.011  32.539  1.00  0.00           C  
ATOM   3310  CD2 LEU   210      42.753  35.831  31.310  1.00  0.00           C  
ATOM   3311  H   LEU   210      38.111  36.722  30.931  1.00  0.00           H  
ATOM   3312  HA  LEU   210      40.781  37.012  29.461  1.00  0.00           H  
ATOM   3313  HB2 LEU   210      39.614  34.425  30.704  1.00  0.00           H  
ATOM   3314  HB3 LEU   210      41.158  34.645  29.946  1.00  0.00           H  
ATOM   3315  HG  LEU   210      40.910  36.115  32.434  1.00  0.00           H  
ATOM   3316 HD11 LEU   210      41.642  34.105  33.603  1.00  0.00           H  
ATOM   3317 HD12 LEU   210      40.515  33.414  32.469  1.00  0.00           H  
ATOM   3318 HD13 LEU   210      42.189  33.408  32.049  1.00  0.00           H  
ATOM   3319 HD21 LEU   210      43.301  35.019  30.831  1.00  0.00           H  
ATOM   3320 HD22 LEU   210      42.686  36.685  30.636  1.00  0.00           H  
ATOM   3321 HD23 LEU   210      43.300  36.065  32.223  1.00  0.00           H  
ATOM   3322  N   VAL   211      38.004  35.409  28.678  1.00  0.00           N  
ATOM   3323  CA  VAL   211      37.270  34.946  27.432  1.00  0.00           C  
ATOM   3324  C   VAL   211      35.789  34.747  27.749  1.00  0.00           C  
ATOM   3325  O   VAL   211      35.396  34.324  28.785  1.00  0.00           O  
ATOM   3326  CB  VAL   211      37.843  33.651  26.858  1.00  0.00           C  
ATOM   3327  CG1 VAL   211      37.627  32.441  27.818  1.00  0.00           C  
ATOM   3328  CG2 VAL   211      37.296  33.235  25.472  1.00  0.00           C  
ATOM   3329  H   VAL   211      37.537  35.155  29.537  1.00  0.00           H  
ATOM   3330  HA  VAL   211      37.320  35.664  26.613  1.00  0.00           H  
ATOM   3331  HB  VAL   211      38.907  33.840  26.716  1.00  0.00           H  
ATOM   3332 HG11 VAL   211      38.060  32.599  28.805  1.00  0.00           H  
ATOM   3333 HG12 VAL   211      36.607  32.056  27.851  1.00  0.00           H  
ATOM   3334 HG13 VAL   211      38.182  31.653  27.309  1.00  0.00           H  
ATOM   3335 HG21 VAL   211      37.995  32.624  24.899  1.00  0.00           H  
ATOM   3336 HG22 VAL   211      36.399  32.646  25.662  1.00  0.00           H  
ATOM   3337 HG23 VAL   211      36.942  34.042  24.831  1.00  0.00           H  
ATOM   3338  N   LYS   212      34.923  35.063  26.802  1.00  0.00           N  
ATOM   3339  CA  LYS   212      33.444  34.830  26.759  1.00  0.00           C  
ATOM   3340  C   LYS   212      33.090  33.368  27.143  1.00  0.00           C  
ATOM   3341  O   LYS   212      33.814  32.427  26.875  1.00  0.00           O  
ATOM   3342  CB  LYS   212      32.859  35.278  25.404  1.00  0.00           C  
ATOM   3343  CG  LYS   212      32.881  36.803  25.235  1.00  0.00           C  
ATOM   3344  CD  LYS   212      31.975  37.337  24.117  1.00  0.00           C  
ATOM   3345  CE  LYS   212      32.329  36.742  22.746  1.00  0.00           C  
ATOM   3346  NZ  LYS   212      31.584  37.332  21.643  1.00  0.00           N1+
ATOM   3347  H   LYS   212      35.297  35.602  26.034  1.00  0.00           H  
ATOM   3348  HA  LYS   212      32.971  35.416  27.546  1.00  0.00           H  
ATOM   3349  HB2 LYS   212      33.307  34.780  24.544  1.00  0.00           H  
ATOM   3350  HB3 LYS   212      31.818  34.955  25.424  1.00  0.00           H  
ATOM   3351  HG2 LYS   212      32.550  37.210  26.191  1.00  0.00           H  
ATOM   3352  HG3 LYS   212      33.893  37.183  25.093  1.00  0.00           H  
ATOM   3353  HD2 LYS   212      30.944  37.085  24.365  1.00  0.00           H  
ATOM   3354  HD3 LYS   212      32.044  38.424  24.087  1.00  0.00           H  
ATOM   3355  HE2 LYS   212      33.393  36.942  22.621  1.00  0.00           H  
ATOM   3356  HE3 LYS   212      32.162  35.673  22.884  1.00  0.00           H  
ATOM   3357  HZ1 LYS   212      31.892  38.293  21.607  1.00  0.00           H  
ATOM   3358  HZ2 LYS   212      31.871  36.818  20.822  1.00  0.00           H  
ATOM   3359  HZ3 LYS   212      30.574  37.324  21.616  1.00  0.00           H  
ATOM   3360  N   NME   213      31.930  33.121  27.781  1.00  0.00           N  
ATOM   3361  C   NME   213      31.543  31.854  28.489  1.00  0.00           C  
ATOM   3362  H   NME   213      31.339  33.927  27.927  1.00  0.00           H  
ATOM   3363  H1  NME   213      30.472  31.780  28.682  1.00  0.00           H  
ATOM   3364  H2  NME   213      31.720  30.982  27.859  1.00  0.00           H  
ATOM   3365  H3  NME   213      32.075  31.836  29.440  1.00  0.00           H  
TER    3366      NME   213
CONECT 3361 3363 3364 3365
CONECT 3363 3361
CONECT 3364 3361
CONECT 3365 3361
END   
