# Supplementary material for: Exploring Aromatic Cage Flexibility Using Cosolvent Molecular Dynamics Simulations—An In-Silico Case Study of Tudor Domains
Source: J Chem Inf Model. 2024 May 21;64(11):4553–69. doi: 10.1021/acs.jcim.4c00298 (PMC11167732; doi:10.1021/acs.jcim.4c00298)
Supplement: Supplementary file 2 — ci4c00298_si_002.zip [file ci4c00298_si_002.zip › SPIN1/cluster_representatives/domain2/07_WAT_rep_c4.pdb]

TITLE     rep07.c4
REMARK   4      COMPLIES WITH FORMAT V. 3.0, 1-DEC-2006
REMARK 888
REMARK 888 WRITTEN BY MAESTRO (A PRODUCT OF SCHRODINGER, LLC)
CRYST1   80.537   80.537   80.537 109.47 109.47 109.47 P 1           1
ATOM      1  CH3 ACE     1      41.351  15.003  64.654  1.00  0.00           C  
ATOM      2  C   ACE     1      41.168  16.501  64.609  1.00  0.00           C  
ATOM      3  O   ACE     1      40.409  17.042  65.444  1.00  0.00           O  
ATOM      4  H1  ACE     1      42.371  14.730  64.383  1.00  0.00           H  
ATOM      5  H2  ACE     1      41.068  14.691  65.660  1.00  0.00           H  
ATOM      6  H3  ACE     1      40.715  14.565  63.886  1.00  0.00           H  
ATOM      7  N   ARG     2      41.846  17.184  63.673  1.00  0.00           N  
ATOM      8  CA  ARG     2      41.851  18.689  63.558  1.00  0.00           C  
ATOM      9  C   ARG     2      40.914  19.187  62.436  1.00  0.00           C  
ATOM     10  O   ARG     2      40.898  18.677  61.339  1.00  0.00           O  
ATOM     11  CB  ARG     2      43.310  19.136  63.151  1.00  0.00           C  
ATOM     12  CG  ARG     2      44.387  18.685  64.219  1.00  0.00           C  
ATOM     13  CD  ARG     2      45.678  19.454  64.069  1.00  0.00           C  
ATOM     14  NE  ARG     2      46.372  18.973  62.858  1.00  0.00           N  
ATOM     15  CZ  ARG     2      47.570  19.399  62.434  1.00  0.00           C  
ATOM     16  NH1 ARG     2      48.004  20.534  62.799  1.00  0.00           N  
ATOM     17  NH2 ARG     2      48.251  18.770  61.566  1.00  0.00           N1+
ATOM     18  H   ARG     2      42.260  16.687  62.897  1.00  0.00           H  
ATOM     19  HA  ARG     2      41.587  19.164  64.503  1.00  0.00           H  
ATOM     20  HB2 ARG     2      43.707  18.617  62.279  1.00  0.00           H  
ATOM     21  HB3 ARG     2      43.331  20.200  62.915  1.00  0.00           H  
ATOM     22  HG2 ARG     2      43.912  18.753  65.198  1.00  0.00           H  
ATOM     23  HG3 ARG     2      44.584  17.624  64.068  1.00  0.00           H  
ATOM     24  HD2 ARG     2      45.398  20.479  63.826  1.00  0.00           H  
ATOM     25  HD3 ARG     2      46.252  19.409  64.995  1.00  0.00           H  
ATOM     26  HE  ARG     2      45.967  18.279  62.246  1.00  0.00           H  
ATOM     27 HH11 ARG     2      47.398  21.190  63.271  1.00  0.00           H  
ATOM     28 HH12 ARG     2      48.895  20.866  62.457  1.00  0.00           H  
ATOM     29 HH21 ARG     2      47.925  17.858  61.279  1.00  0.00           H  
ATOM     30 HH22 ARG     2      49.153  19.052  61.209  1.00  0.00           H  
ATOM     31  N   ARG     3      40.164  20.308  62.669  1.00  0.00           N  
ATOM     32  CA  ARG     3      39.352  21.007  61.620  1.00  0.00           C  
ATOM     33  C   ARG     3      40.265  21.812  60.696  1.00  0.00           C  
ATOM     34  O   ARG     3      41.274  22.430  61.109  1.00  0.00           O  
ATOM     35  CB  ARG     3      38.075  21.751  62.160  1.00  0.00           C  
ATOM     36  CG  ARG     3      38.250  22.918  63.131  1.00  0.00           C  
ATOM     37  CD  ARG     3      38.749  24.109  62.390  1.00  0.00           C  
ATOM     38  NE  ARG     3      38.853  25.302  63.258  1.00  0.00           N  
ATOM     39  CZ  ARG     3      37.956  26.245  63.444  1.00  0.00           C  
ATOM     40  NH1 ARG     3      36.784  26.411  62.864  1.00  0.00           N  
ATOM     41  NH2 ARG     3      38.248  27.184  64.305  1.00  0.00           N1+
ATOM     42  H   ARG     3      40.244  20.807  63.544  1.00  0.00           H  
ATOM     43  HA  ARG     3      39.016  20.238  60.924  1.00  0.00           H  
ATOM     44  HB2 ARG     3      37.455  22.034  61.310  1.00  0.00           H  
ATOM     45  HB3 ARG     3      37.600  20.938  62.711  1.00  0.00           H  
ATOM     46  HG2 ARG     3      37.279  23.039  63.612  1.00  0.00           H  
ATOM     47  HG3 ARG     3      38.941  22.621  63.920  1.00  0.00           H  
ATOM     48  HD2 ARG     3      39.705  24.029  61.871  1.00  0.00           H  
ATOM     49  HD3 ARG     3      38.160  24.369  61.510  1.00  0.00           H  
ATOM     50  HE  ARG     3      39.556  25.377  63.979  1.00  0.00           H  
ATOM     51 HH11 ARG     3      36.522  25.667  62.233  1.00  0.00           H  
ATOM     52 HH12 ARG     3      36.217  27.201  63.137  1.00  0.00           H  
ATOM     53 HH21 ARG     3      38.893  27.023  65.064  1.00  0.00           H  
ATOM     54 HH22 ARG     3      37.607  27.944  64.486  1.00  0.00           H  
ATOM     55  N   ASN     4      39.857  21.838  59.378  1.00  0.00           N  
ATOM     56  CA  ASN     4      40.585  22.520  58.282  1.00  0.00           C  
ATOM     57  C   ASN     4      40.355  24.061  58.347  1.00  0.00           C  
ATOM     58  O   ASN     4      39.183  24.505  58.382  1.00  0.00           O  
ATOM     59  CB  ASN     4      40.111  21.972  56.907  1.00  0.00           C  
ATOM     60  CG  ASN     4      40.788  22.608  55.747  1.00  0.00           C  
ATOM     61  OD1 ASN     4      41.923  23.049  55.898  1.00  0.00           O  
ATOM     62  ND2 ASN     4      40.124  22.609  54.606  1.00  0.00           N  
ATOM     63  H   ASN     4      39.067  21.278  59.089  1.00  0.00           H  
ATOM     64  HA  ASN     4      41.627  22.209  58.359  1.00  0.00           H  
ATOM     65  HB2 ASN     4      40.105  20.885  56.839  1.00  0.00           H  
ATOM     66  HB3 ASN     4      39.084  22.321  56.793  1.00  0.00           H  
ATOM     67 HD21 ASN     4      39.192  22.236  54.500  1.00  0.00           H  
ATOM     68 HD22 ASN     4      40.609  22.914  53.774  1.00  0.00           H  
ATOM     69  N   ILE     5      41.462  24.814  58.199  1.00  0.00           N  
ATOM     70  CA  ILE     5      41.615  26.273  58.590  1.00  0.00           C  
ATOM     71  C   ILE     5      40.734  27.268  57.756  1.00  0.00           C  
ATOM     72  O   ILE     5      40.832  28.473  57.906  1.00  0.00           O  
ATOM     73  CB  ILE     5      43.091  26.597  58.702  1.00  0.00           C  
ATOM     74  CG2 ILE     5      43.673  26.973  57.370  1.00  0.00           C  
ATOM     75  CG1 ILE     5      43.411  27.562  59.834  1.00  0.00           C  
ATOM     76  CD1 ILE     5      44.853  28.094  60.085  1.00  0.00           C  
ATOM     77  H   ILE     5      42.328  24.304  58.095  1.00  0.00           H  
ATOM     78  HA  ILE     5      41.187  26.255  59.593  1.00  0.00           H  
ATOM     79  HB  ILE     5      43.597  25.679  58.998  1.00  0.00           H  
ATOM     80 HG21 ILE     5      44.756  27.094  57.362  1.00  0.00           H  
ATOM     81 HG22 ILE     5      43.544  26.150  56.666  1.00  0.00           H  
ATOM     82 HG23 ILE     5      43.287  27.882  56.910  1.00  0.00           H  
ATOM     83 HG12 ILE     5      42.921  28.502  59.579  1.00  0.00           H  
ATOM     84 HG13 ILE     5      42.961  27.181  60.751  1.00  0.00           H  
ATOM     85 HD11 ILE     5      45.134  28.725  59.242  1.00  0.00           H  
ATOM     86 HD12 ILE     5      44.864  28.854  60.866  1.00  0.00           H  
ATOM     87 HD13 ILE     5      45.538  27.288  60.348  1.00  0.00           H  
ATOM     88  N   VAL     6      39.819  26.749  56.875  1.00  0.00           N  
ATOM     89  CA  VAL     6      38.830  27.606  56.148  1.00  0.00           C  
ATOM     90  C   VAL     6      37.892  28.226  57.166  1.00  0.00           C  
ATOM     91  O   VAL     6      37.327  27.601  58.064  1.00  0.00           O  
ATOM     92  CB  VAL     6      38.137  26.788  55.005  1.00  0.00           C  
ATOM     93  CG1 VAL     6      37.009  27.549  54.304  1.00  0.00           C  
ATOM     94  CG2 VAL     6      39.111  26.343  53.970  1.00  0.00           C  
ATOM     95  H   VAL     6      39.673  25.750  56.826  1.00  0.00           H  
ATOM     96  HA  VAL     6      39.415  28.374  55.642  1.00  0.00           H  
ATOM     97  HB  VAL     6      37.751  25.884  55.476  1.00  0.00           H  
ATOM     98 HG11 VAL     6      37.432  28.359  53.711  1.00  0.00           H  
ATOM     99 HG12 VAL     6      36.357  26.866  53.759  1.00  0.00           H  
ATOM    100 HG13 VAL     6      36.402  28.065  55.048  1.00  0.00           H  
ATOM    101 HG21 VAL     6      39.937  25.687  54.245  1.00  0.00           H  
ATOM    102 HG22 VAL     6      38.614  26.039  53.049  1.00  0.00           H  
ATOM    103 HG23 VAL     6      39.502  27.314  53.664  1.00  0.00           H  
ATOM    104  N   GLY     7      37.501  29.493  56.903  1.00  0.00           N  
ATOM    105  CA  GLY     7      36.524  30.204  57.756  1.00  0.00           C  
ATOM    106  C   GLY     7      37.060  30.556  59.229  1.00  0.00           C  
ATOM    107  O   GLY     7      36.366  31.151  60.012  1.00  0.00           O  
ATOM    108  H   GLY     7      37.884  30.025  56.135  1.00  0.00           H  
ATOM    109  HA2 GLY     7      36.146  31.095  57.254  1.00  0.00           H  
ATOM    110  HA3 GLY     7      35.667  29.577  58.002  1.00  0.00           H  
ATOM    111  N   CYS     8      38.294  30.251  59.482  1.00  0.00           N  
ATOM    112  CA  CYS     8      38.986  30.618  60.701  1.00  0.00           C  
ATOM    113  C   CYS     8      39.441  32.048  60.696  1.00  0.00           C  
ATOM    114  O   CYS     8      40.140  32.506  59.716  1.00  0.00           O  
ATOM    115  CB  CYS     8      40.242  29.767  60.982  1.00  0.00           C  
ATOM    116  SG  CYS     8      39.843  28.031  61.155  1.00  0.00           S  
ATOM    117  H   CYS     8      38.838  29.706  58.828  1.00  0.00           H  
ATOM    118  HA  CYS     8      38.376  30.463  61.592  1.00  0.00           H  
ATOM    119  HB2 CYS     8      40.866  29.830  60.090  1.00  0.00           H  
ATOM    120  HB3 CYS     8      40.747  30.222  61.835  1.00  0.00           H  
ATOM    121  HG  CYS     8      39.397  27.927  62.410  1.00  0.00           H  
ATOM    122  N   ARG     9      39.197  32.771  61.788  1.00  0.00           N  
ATOM    123  CA  ARG     9      39.889  34.020  62.049  1.00  0.00           C  
ATOM    124  C   ARG     9      41.345  33.697  62.477  1.00  0.00           C  
ATOM    125  O   ARG     9      41.652  32.841  63.278  1.00  0.00           O  
ATOM    126  CB  ARG     9      39.234  34.655  63.270  1.00  0.00           C  
ATOM    127  CG  ARG     9      37.879  35.188  63.023  1.00  0.00           C  
ATOM    128  CD  ARG     9      37.766  36.613  62.349  1.00  0.00           C  
ATOM    129  NE  ARG     9      38.719  37.526  62.983  1.00  0.00           N  
ATOM    130  CZ  ARG     9      39.282  38.540  62.417  1.00  0.00           C  
ATOM    131  NH1 ARG     9      39.122  38.896  61.231  1.00  0.00           N  
ATOM    132  NH2 ARG     9      40.082  39.272  63.092  1.00  0.00           N1+
ATOM    133  H   ARG     9      38.828  32.304  62.604  1.00  0.00           H  
ATOM    134  HA  ARG     9      39.767  34.661  61.176  1.00  0.00           H  
ATOM    135  HB2 ARG     9      39.184  33.870  64.024  1.00  0.00           H  
ATOM    136  HB3 ARG     9      39.933  35.362  63.718  1.00  0.00           H  
ATOM    137  HG2 ARG     9      37.244  34.492  62.474  1.00  0.00           H  
ATOM    138  HG3 ARG     9      37.485  35.280  64.035  1.00  0.00           H  
ATOM    139  HD2 ARG     9      37.939  36.426  61.289  1.00  0.00           H  
ATOM    140  HD3 ARG     9      36.705  36.812  62.500  1.00  0.00           H  
ATOM    141  HE  ARG     9      38.830  37.340  63.969  1.00  0.00           H  
ATOM    142 HH11 ARG     9      38.585  38.364  60.561  1.00  0.00           H  
ATOM    143 HH12 ARG     9      39.532  39.755  60.891  1.00  0.00           H  
ATOM    144 HH21 ARG     9      40.340  39.072  64.048  1.00  0.00           H  
ATOM    145 HH22 ARG     9      40.622  39.958  62.584  1.00  0.00           H  
ATOM    146  N   ILE    10      42.261  34.421  61.898  1.00  0.00           N  
ATOM    147  CA  ILE    10      43.697  34.157  62.131  1.00  0.00           C  
ATOM    148  C   ILE    10      44.352  35.384  62.546  1.00  0.00           C  
ATOM    149  O   ILE    10      43.973  36.488  62.180  1.00  0.00           O  
ATOM    150  CB  ILE    10      44.336  33.566  60.848  1.00  0.00           C  
ATOM    151  CG2 ILE    10      43.759  32.091  60.841  1.00  0.00           C  
ATOM    152  CG1 ILE    10      44.101  34.452  59.574  1.00  0.00           C  
ATOM    153  CD1 ILE    10      44.947  33.899  58.453  1.00  0.00           C  
ATOM    154  H   ILE    10      41.970  35.167  61.281  1.00  0.00           H  
ATOM    155  HA  ILE    10      43.854  33.494  62.982  1.00  0.00           H  
ATOM    156  HB  ILE    10      45.389  33.410  61.080  1.00  0.00           H  
ATOM    157 HG21 ILE    10      44.007  31.754  61.848  1.00  0.00           H  
ATOM    158 HG22 ILE    10      42.679  31.982  60.742  1.00  0.00           H  
ATOM    159 HG23 ILE    10      44.315  31.523  60.095  1.00  0.00           H  
ATOM    160 HG12 ILE    10      43.031  34.397  59.372  1.00  0.00           H  
ATOM    161 HG13 ILE    10      44.251  35.523  59.703  1.00  0.00           H  
ATOM    162 HD11 ILE    10      45.983  34.059  58.749  1.00  0.00           H  
ATOM    163 HD12 ILE    10      44.759  32.827  58.401  1.00  0.00           H  
ATOM    164 HD13 ILE    10      44.720  34.303  57.466  1.00  0.00           H  
ATOM    165  N   GLN    11      45.440  35.192  63.309  1.00  0.00           N  
ATOM    166  CA  GLN    11      46.410  36.250  63.506  1.00  0.00           C  
ATOM    167  C   GLN    11      47.801  35.667  63.197  1.00  0.00           C  
ATOM    168  O   GLN    11      48.103  34.547  63.534  1.00  0.00           O  
ATOM    169  CB  GLN    11      46.272  36.840  64.897  1.00  0.00           C  
ATOM    170  CG  GLN    11      47.588  37.521  65.367  1.00  0.00           C  
ATOM    171  CD  GLN    11      47.453  38.197  66.697  1.00  0.00           C  
ATOM    172  OE1 GLN    11      46.867  37.824  67.645  1.00  0.00           O  
ATOM    173  NE2 GLN    11      48.123  39.320  66.839  1.00  0.00           N  
ATOM    174  H   GLN    11      45.827  34.270  63.448  1.00  0.00           H  
ATOM    175  HA  GLN    11      46.161  37.043  62.801  1.00  0.00           H  
ATOM    176  HB2 GLN    11      45.422  37.521  64.932  1.00  0.00           H  
ATOM    177  HB3 GLN    11      46.059  36.041  65.608  1.00  0.00           H  
ATOM    178  HG2 GLN    11      48.330  36.732  65.492  1.00  0.00           H  
ATOM    179  HG3 GLN    11      47.839  38.277  64.622  1.00  0.00           H  
ATOM    180 HE21 GLN    11      48.804  39.562  66.133  1.00  0.00           H  
ATOM    181 HE22 GLN    11      48.163  39.808  67.723  1.00  0.00           H  
ATOM    182  N   HIS    12      48.639  36.443  62.474  1.00  0.00           N  
ATOM    183  CA  HIS    12      49.986  36.023  62.116  1.00  0.00           C  
ATOM    184  C   HIS    12      50.984  37.172  61.993  1.00  0.00           C  
ATOM    185  O   HIS    12      50.627  38.330  61.968  1.00  0.00           O  
ATOM    186  CB  HIS    12      49.897  35.056  60.883  1.00  0.00           C  
ATOM    187  CG  HIS    12      49.719  35.771  59.566  1.00  0.00           C  
ATOM    188  ND1 HIS    12      50.680  36.253  58.746  1.00  0.00           N  
ATOM    189  CE1 HIS    12      50.068  36.754  57.623  1.00  0.00           C  
ATOM    190  NE2 HIS    12      48.782  36.524  57.608  1.00  0.00           N  
ATOM    191  CD2 HIS    12      48.537  35.857  58.823  1.00  0.00           C  
ATOM    192  H   HIS    12      48.244  37.285  62.080  1.00  0.00           H  
ATOM    193  HA  HIS    12      50.368  35.486  62.984  1.00  0.00           H  
ATOM    194  HB2 HIS    12      50.725  34.349  60.913  1.00  0.00           H  
ATOM    195  HB3 HIS    12      49.067  34.382  61.095  1.00  0.00           H  
ATOM    196  HD1 HIS    12      51.652  36.390  58.984  1.00  0.00           H  
ATOM    197  HE1 HIS    12      50.569  37.294  56.833  1.00  0.00           H  
ATOM    198  HD2 HIS    12      47.578  35.493  59.161  1.00  0.00           H  
ATOM    199  N   GLY    13      52.337  36.926  61.921  1.00  0.00           N  
ATOM    200  CA  GLY    13      53.307  37.813  61.260  1.00  0.00           C  
ATOM    201  C   GLY    13      53.642  37.309  59.801  1.00  0.00           C  
ATOM    202  O   GLY    13      53.383  36.130  59.421  1.00  0.00           O  
ATOM    203  H   GLY    13      52.668  36.016  62.209  1.00  0.00           H  
ATOM    204  HA2 GLY    13      52.878  38.813  61.320  1.00  0.00           H  
ATOM    205  HA3 GLY    13      54.216  37.737  61.858  1.00  0.00           H  
ATOM    206  N   TRP    14      54.348  38.190  59.105  1.00  0.00           N  
ATOM    207  CA  TRP    14      54.982  37.987  57.758  1.00  0.00           C  
ATOM    208  C   TRP    14      56.264  38.757  57.587  1.00  0.00           C  
ATOM    209  O   TRP    14      56.512  39.833  58.155  1.00  0.00           O  
ATOM    210  CB  TRP    14      54.023  38.367  56.650  1.00  0.00           C  
ATOM    211  CG  TRP    14      54.403  38.153  55.172  1.00  0.00           C  
ATOM    212  CD1 TRP    14      54.835  39.119  54.226  1.00  0.00           C  
ATOM    213  NE1 TRP    14      55.155  38.508  53.047  1.00  0.00           N  
ATOM    214  CE2 TRP    14      54.913  37.170  53.097  1.00  0.00           C  
ATOM    215  CZ2 TRP    14      55.136  36.085  52.081  1.00  0.00           C  
ATOM    216  CH2 TRP    14      54.832  34.816  52.454  1.00  0.00           C  
ATOM    217  CZ3 TRP    14      54.287  34.590  53.763  1.00  0.00           C  
ATOM    218  CE3 TRP    14      54.152  35.556  54.744  1.00  0.00           C  
ATOM    219  CD2 TRP    14      54.518  36.897  54.457  1.00  0.00           C  
ATOM    220  H   TRP    14      54.528  39.098  59.510  1.00  0.00           H  
ATOM    221  HA  TRP    14      55.210  36.929  57.630  1.00  0.00           H  
ATOM    222  HB2 TRP    14      53.092  37.812  56.765  1.00  0.00           H  
ATOM    223  HB3 TRP    14      53.647  39.385  56.755  1.00  0.00           H  
ATOM    224  HD1 TRP    14      54.778  40.187  54.377  1.00  0.00           H  
ATOM    225  HE1 TRP    14      55.502  39.018  52.247  1.00  0.00           H  
ATOM    226  HZ2 TRP    14      55.449  36.426  51.105  1.00  0.00           H  
ATOM    227  HH2 TRP    14      54.792  34.012  51.734  1.00  0.00           H  
ATOM    228  HZ3 TRP    14      53.891  33.609  53.980  1.00  0.00           H  
ATOM    229  HE3 TRP    14      53.764  35.376  55.736  1.00  0.00           H  
ATOM    230  N   LYS    15      57.206  38.189  56.779  1.00  0.00           N  
ATOM    231  CA  LYS    15      58.584  38.681  56.515  1.00  0.00           C  
ATOM    232  C   LYS    15      58.748  39.009  55.024  1.00  0.00           C  
ATOM    233  O   LYS    15      58.250  38.251  54.160  1.00  0.00           O  
ATOM    234  CB  LYS    15      59.520  37.639  57.099  1.00  0.00           C  
ATOM    235  CG  LYS    15      59.431  36.177  56.575  1.00  0.00           C  
ATOM    236  CD  LYS    15      60.462  35.218  57.115  1.00  0.00           C  
ATOM    237  CE  LYS    15      61.956  35.475  56.617  1.00  0.00           C  
ATOM    238  NZ  LYS    15      62.793  34.318  57.102  1.00  0.00           N1+
ATOM    239  H   LYS    15      56.950  37.344  56.288  1.00  0.00           H  
ATOM    240  HA  LYS    15      58.730  39.605  57.074  1.00  0.00           H  
ATOM    241  HB2 LYS    15      60.525  37.954  56.816  1.00  0.00           H  
ATOM    242  HB3 LYS    15      59.542  37.606  58.188  1.00  0.00           H  
ATOM    243  HG2 LYS    15      58.421  35.814  56.765  1.00  0.00           H  
ATOM    244  HG3 LYS    15      59.540  36.197  55.491  1.00  0.00           H  
ATOM    245  HD2 LYS    15      60.306  35.212  58.193  1.00  0.00           H  
ATOM    246  HD3 LYS    15      60.168  34.229  56.760  1.00  0.00           H  
ATOM    247  HE2 LYS    15      61.872  35.452  55.530  1.00  0.00           H  
ATOM    248  HE3 LYS    15      62.269  36.477  56.910  1.00  0.00           H  
ATOM    249  HZ1 LYS    15      63.664  34.242  56.595  1.00  0.00           H  
ATOM    250  HZ2 LYS    15      63.044  34.367  58.079  1.00  0.00           H  
ATOM    251  HZ3 LYS    15      62.390  33.418  56.886  1.00  0.00           H  
ATOM    252  N   GLU    16      59.431  40.098  54.788  1.00  0.00           N  
ATOM    253  CA  GLU    16      59.664  40.605  53.462  1.00  0.00           C  
ATOM    254  C   GLU    16      61.059  40.208  52.889  1.00  0.00           C  
ATOM    255  O   GLU    16      61.277  40.380  51.689  1.00  0.00           O  
ATOM    256  CB  GLU    16      59.505  42.175  53.491  1.00  0.00           C  
ATOM    257  CG  GLU    16      59.692  43.005  52.242  1.00  0.00           C  
ATOM    258  CD  GLU    16      59.082  42.582  50.908  1.00  0.00           C  
ATOM    259  OE1 GLU    16      58.017  41.968  50.865  1.00  0.00           O  
ATOM    260  OE2 GLU    16      59.663  42.844  49.839  1.00  0.00           O1-
ATOM    261  H   GLU    16      59.699  40.639  55.598  1.00  0.00           H  
ATOM    262  HA  GLU    16      58.897  40.175  52.818  1.00  0.00           H  
ATOM    263  HB2 GLU    16      58.470  42.354  53.783  1.00  0.00           H  
ATOM    264  HB3 GLU    16      60.210  42.503  54.254  1.00  0.00           H  
ATOM    265  HG2 GLU    16      59.165  43.940  52.432  1.00  0.00           H  
ATOM    266  HG3 GLU    16      60.757  43.129  52.045  1.00  0.00           H  
ATOM    267  N   GLY    17      61.968  39.941  53.769  1.00  0.00           N  
ATOM    268  CA  GLY    17      63.289  39.409  53.479  1.00  0.00           C  
ATOM    269  C   GLY    17      64.504  40.211  53.899  1.00  0.00           C  
ATOM    270  O   GLY    17      65.653  39.764  53.608  1.00  0.00           O  
ATOM    271  H   GLY    17      61.653  40.012  54.726  1.00  0.00           H  
ATOM    272  HA2 GLY    17      63.402  38.378  53.815  1.00  0.00           H  
ATOM    273  HA3 GLY    17      63.460  39.208  52.422  1.00  0.00           H  
ATOM    274  N   ASN    18      64.336  41.341  54.571  1.00  0.00           N  
ATOM    275  CA  ASN    18      65.311  42.391  54.880  1.00  0.00           C  
ATOM    276  C   ASN    18      65.087  43.122  56.249  1.00  0.00           C  
ATOM    277  O   ASN    18      65.843  44.067  56.489  1.00  0.00           O  
ATOM    278  CB  ASN    18      65.170  43.433  53.729  1.00  0.00           C  
ATOM    279  CG  ASN    18      63.764  43.948  53.504  1.00  0.00           C  
ATOM    280  OD1 ASN    18      62.879  43.901  54.332  1.00  0.00           O  
ATOM    281  ND2 ASN    18      63.492  44.486  52.327  1.00  0.00           N  
ATOM    282  H   ASN    18      63.390  41.548  54.860  1.00  0.00           H  
ATOM    283  HA  ASN    18      66.286  41.901  54.863  1.00  0.00           H  
ATOM    284  HB2 ASN    18      65.812  44.273  53.993  1.00  0.00           H  
ATOM    285  HB3 ASN    18      65.523  42.949  52.819  1.00  0.00           H  
ATOM    286 HD21 ASN    18      64.230  44.624  51.651  1.00  0.00           H  
ATOM    287 HD22 ASN    18      62.562  44.853  52.186  1.00  0.00           H  
ATOM    288  N   GLY    19      64.194  42.682  57.104  1.00  0.00           N  
ATOM    289  CA  GLY    19      64.047  43.452  58.386  1.00  0.00           C  
ATOM    290  C   GLY    19      62.957  42.871  59.356  1.00  0.00           C  
ATOM    291  O   GLY    19      62.581  41.670  59.142  1.00  0.00           O  
ATOM    292  H   GLY    19      63.628  41.858  56.960  1.00  0.00           H  
ATOM    293  HA2 GLY    19      65.030  43.398  58.855  1.00  0.00           H  
ATOM    294  HA3 GLY    19      63.963  44.511  58.140  1.00  0.00           H  
ATOM    295  N   PRO    20      62.452  43.606  60.349  1.00  0.00           N  
ATOM    296  CA  PRO    20      61.442  43.117  61.275  1.00  0.00           C  
ATOM    297  C   PRO    20      60.061  42.705  60.753  1.00  0.00           C  
ATOM    298  O   PRO    20      59.511  43.191  59.771  1.00  0.00           O  
ATOM    299  CD  PRO    20      62.905  44.949  60.617  1.00  0.00           C  
ATOM    300  CG  PRO    20      61.889  45.451  61.642  1.00  0.00           C  
ATOM    301  CB  PRO    20      61.368  44.205  62.400  1.00  0.00           C  
ATOM    302  HD2 PRO    20      62.830  45.588  59.737  1.00  0.00           H  
ATOM    303  HD3 PRO    20      63.903  45.005  61.053  1.00  0.00           H  
ATOM    304  HG2 PRO    20      61.049  45.988  61.201  1.00  0.00           H  
ATOM    305  HG3 PRO    20      62.434  46.083  62.343  1.00  0.00           H  
ATOM    306  HB2 PRO    20      60.410  44.489  62.837  1.00  0.00           H  
ATOM    307  HB3 PRO    20      62.103  43.943  63.161  1.00  0.00           H  
ATOM    308  HA  PRO    20      61.802  42.200  61.742  1.00  0.00           H  
ATOM    309  N   VAL    21      59.385  41.819  61.496  1.00  0.00           N  
ATOM    310  CA  VAL    21      58.216  41.115  61.034  1.00  0.00           C  
ATOM    311  C   VAL    21      56.983  41.997  61.166  1.00  0.00           C  
ATOM    312  O   VAL    21      56.570  42.399  62.294  1.00  0.00           O  
ATOM    313  CB  VAL    21      58.076  39.767  61.759  1.00  0.00           C  
ATOM    314  CG1 VAL    21      56.819  38.952  61.362  1.00  0.00           C  
ATOM    315  CG2 VAL    21      59.311  38.811  61.484  1.00  0.00           C  
ATOM    316  H   VAL    21      59.907  41.546  62.317  1.00  0.00           H  
ATOM    317  HA  VAL    21      58.450  40.863  59.999  1.00  0.00           H  
ATOM    318  HB  VAL    21      58.027  39.923  62.836  1.00  0.00           H  
ATOM    319 HG11 VAL    21      56.791  38.122  62.068  1.00  0.00           H  
ATOM    320 HG12 VAL    21      55.949  39.603  61.431  1.00  0.00           H  
ATOM    321 HG13 VAL    21      57.129  38.551  60.396  1.00  0.00           H  
ATOM    322 HG21 VAL    21      60.229  39.342  61.736  1.00  0.00           H  
ATOM    323 HG22 VAL    21      59.277  37.915  62.104  1.00  0.00           H  
ATOM    324 HG23 VAL    21      59.352  38.597  60.416  1.00  0.00           H  
ATOM    325  N   THR    22      56.309  42.236  60.043  1.00  0.00           N  
ATOM    326  CA  THR    22      55.031  42.963  59.972  1.00  0.00           C  
ATOM    327  C   THR    22      53.901  42.102  60.530  1.00  0.00           C  
ATOM    328  O   THR    22      54.004  40.876  60.576  1.00  0.00           O  
ATOM    329  CB  THR    22      54.662  43.485  58.549  1.00  0.00           C  
ATOM    330  CG2 THR    22      55.731  44.441  58.034  1.00  0.00           C  
ATOM    331  OG1 THR    22      54.482  42.544  57.564  1.00  0.00           O  
ATOM    332  H   THR    22      56.733  41.769  59.255  1.00  0.00           H  
ATOM    333  HA  THR    22      55.130  43.784  60.683  1.00  0.00           H  
ATOM    334  HB  THR    22      53.760  44.094  58.615  1.00  0.00           H  
ATOM    335 HG21 THR    22      55.438  44.988  57.138  1.00  0.00           H  
ATOM    336 HG22 THR    22      55.800  45.175  58.836  1.00  0.00           H  
ATOM    337 HG23 THR    22      56.682  43.943  57.847  1.00  0.00           H  
ATOM    338  HG1 THR    22      55.125  42.746  56.880  1.00  0.00           H  
ATOM    339  N   GLN    23      52.769  42.713  61.002  1.00  0.00           N  
ATOM    340  CA  GLN    23      51.721  42.130  61.776  1.00  0.00           C  
ATOM    341  C   GLN    23      50.362  42.121  60.990  1.00  0.00           C  
ATOM    342  O   GLN    23      49.999  43.141  60.445  1.00  0.00           O  
ATOM    343  CB  GLN    23      51.586  42.814  63.145  1.00  0.00           C  
ATOM    344  CG  GLN    23      52.864  42.568  63.930  1.00  0.00           C  
ATOM    345  CD  GLN    23      53.384  41.148  64.174  1.00  0.00           C  
ATOM    346  OE1 GLN    23      52.666  40.275  64.661  1.00  0.00           O  
ATOM    347  NE2 GLN    23      54.584  40.881  63.816  1.00  0.00           N  
ATOM    348  H   GLN    23      52.835  43.719  61.055  1.00  0.00           H  
ATOM    349  HA  GLN    23      51.844  41.058  61.928  1.00  0.00           H  
ATOM    350  HB2 GLN    23      51.192  43.822  63.274  1.00  0.00           H  
ATOM    351  HB3 GLN    23      50.875  42.242  63.741  1.00  0.00           H  
ATOM    352  HG2 GLN    23      53.698  43.027  63.398  1.00  0.00           H  
ATOM    353  HG3 GLN    23      52.836  43.005  64.928  1.00  0.00           H  
ATOM    354 HE21 GLN    23      55.219  41.483  63.312  1.00  0.00           H  
ATOM    355 HE22 GLN    23      54.830  39.926  64.035  1.00  0.00           H  
ATOM    356  N   TRP    24      49.672  41.000  60.998  1.00  0.00           N  
ATOM    357  CA  TRP    24      48.435  40.794  60.268  1.00  0.00           C  
ATOM    358  C   TRP    24      47.339  40.155  61.098  1.00  0.00           C  
ATOM    359  O   TRP    24      47.588  39.128  61.808  1.00  0.00           O  
ATOM    360  CB  TRP    24      48.819  39.835  59.083  1.00  0.00           C  
ATOM    361  CG  TRP    24      49.794  40.430  58.106  1.00  0.00           C  
ATOM    362  CD1 TRP    24      51.143  40.501  58.241  1.00  0.00           C  
ATOM    363  NE1 TRP    24      51.630  41.467  57.334  1.00  0.00           N  
ATOM    364  CE2 TRP    24      50.638  42.060  56.608  1.00  0.00           C  
ATOM    365  CZ2 TRP    24      50.703  43.105  55.629  1.00  0.00           C  
ATOM    366  CH2 TRP    24      49.493  43.467  54.984  1.00  0.00           C  
ATOM    367  CZ3 TRP    24      48.294  42.789  55.301  1.00  0.00           C  
ATOM    368  CE3 TRP    24      48.353  41.697  56.158  1.00  0.00           C  
ATOM    369  CD2 TRP    24      49.538  41.312  56.894  1.00  0.00           C  
ATOM    370  H   TRP    24      50.098  40.204  61.451  1.00  0.00           H  
ATOM    371  HA  TRP    24      48.030  41.720  59.860  1.00  0.00           H  
ATOM    372  HB2 TRP    24      48.988  38.800  59.378  1.00  0.00           H  
ATOM    373  HB3 TRP    24      47.900  39.652  58.525  1.00  0.00           H  
ATOM    374  HD1 TRP    24      51.736  40.000  58.992  1.00  0.00           H  
ATOM    375  HE1 TRP    24      52.621  41.643  57.246  1.00  0.00           H  
ATOM    376  HZ2 TRP    24      51.635  43.622  55.456  1.00  0.00           H  
ATOM    377  HH2 TRP    24      49.554  44.239  54.231  1.00  0.00           H  
ATOM    378  HZ3 TRP    24      47.399  43.008  54.738  1.00  0.00           H  
ATOM    379  HE3 TRP    24      47.481  41.085  56.334  1.00  0.00           H  
ATOM    380  N   LYS    25      46.125  40.560  60.935  1.00  0.00           N  
ATOM    381  CA  LYS    25      44.858  40.004  61.457  1.00  0.00           C  
ATOM    382  C   LYS    25      43.776  39.902  60.450  1.00  0.00           C  
ATOM    383  O   LYS    25      43.734  40.761  59.557  1.00  0.00           O  
ATOM    384  CB  LYS    25      44.184  40.762  62.671  1.00  0.00           C  
ATOM    385  CG  LYS    25      45.143  40.990  63.825  1.00  0.00           C  
ATOM    386  CD  LYS    25      44.457  40.918  65.211  1.00  0.00           C  
ATOM    387  CE  LYS    25      45.499  40.859  66.301  1.00  0.00           C  
ATOM    388  NZ  LYS    25      44.974  41.156  67.650  1.00  0.00           N1+
ATOM    389  H   LYS    25      45.983  41.377  60.359  1.00  0.00           H  
ATOM    390  HA  LYS    25      45.009  38.973  61.779  1.00  0.00           H  
ATOM    391  HB2 LYS    25      43.816  41.751  62.395  1.00  0.00           H  
ATOM    392  HB3 LYS    25      43.371  40.135  63.037  1.00  0.00           H  
ATOM    393  HG2 LYS    25      45.838  40.150  63.815  1.00  0.00           H  
ATOM    394  HG3 LYS    25      45.627  41.947  63.633  1.00  0.00           H  
ATOM    395  HD2 LYS    25      43.836  41.787  65.429  1.00  0.00           H  
ATOM    396  HD3 LYS    25      43.869  40.008  65.335  1.00  0.00           H  
ATOM    397  HE2 LYS    25      45.882  39.839  66.250  1.00  0.00           H  
ATOM    398  HE3 LYS    25      46.307  41.535  66.021  1.00  0.00           H  
ATOM    399  HZ1 LYS    25      44.491  42.042  67.613  1.00  0.00           H  
ATOM    400  HZ2 LYS    25      44.355  40.394  67.890  1.00  0.00           H  
ATOM    401  HZ3 LYS    25      45.715  41.202  68.335  1.00  0.00           H  
ATOM    402  N   GLY    26      42.904  38.897  60.515  1.00  0.00           N  
ATOM    403  CA  GLY    26      41.998  38.537  59.414  1.00  0.00           C  
ATOM    404  C   GLY    26      41.251  37.229  59.514  1.00  0.00           C  
ATOM    405  O   GLY    26      41.050  36.603  60.518  1.00  0.00           O  
ATOM    406  H   GLY    26      42.971  38.242  61.280  1.00  0.00           H  
ATOM    407  HA2 GLY    26      41.277  39.321  59.179  1.00  0.00           H  
ATOM    408  HA3 GLY    26      42.608  38.451  58.515  1.00  0.00           H  
ATOM    409  N   THR    27      40.673  36.827  58.313  1.00  0.00           N  
ATOM    410  CA  THR    27      39.734  35.749  58.110  1.00  0.00           C  
ATOM    411  C   THR    27      40.044  35.017  56.804  1.00  0.00           C  
ATOM    412  O   THR    27      40.012  35.698  55.802  1.00  0.00           O  
ATOM    413  CB  THR    27      38.252  36.218  58.202  1.00  0.00           C  
ATOM    414  CG2 THR    27      37.470  35.033  58.769  1.00  0.00           C  
ATOM    415  OG1 THR    27      38.086  37.303  59.072  1.00  0.00           O  
ATOM    416  H   THR    27      40.893  37.375  57.493  1.00  0.00           H  
ATOM    417  HA  THR    27      39.898  34.999  58.883  1.00  0.00           H  
ATOM    418  HB  THR    27      37.786  36.456  57.246  1.00  0.00           H  
ATOM    419 HG21 THR    27      36.444  35.376  58.904  1.00  0.00           H  
ATOM    420 HG22 THR    27      37.560  34.220  58.047  1.00  0.00           H  
ATOM    421 HG23 THR    27      37.796  34.705  59.756  1.00  0.00           H  
ATOM    422  HG1 THR    27      38.157  38.090  58.527  1.00  0.00           H  
ATOM    423  N   VAL    28      40.273  33.690  56.960  1.00  0.00           N  
ATOM    424  CA  VAL    28      40.362  32.743  55.846  1.00  0.00           C  
ATOM    425  C   VAL    28      39.068  32.587  55.138  1.00  0.00           C  
ATOM    426  O   VAL    28      38.100  32.191  55.794  1.00  0.00           O  
ATOM    427  CB  VAL    28      41.042  31.384  56.301  1.00  0.00           C  
ATOM    428  CG1 VAL    28      41.498  30.626  55.028  1.00  0.00           C  
ATOM    429  CG2 VAL    28      42.338  31.639  57.118  1.00  0.00           C  
ATOM    430  H   VAL    28      40.287  33.359  57.914  1.00  0.00           H  
ATOM    431  HA  VAL    28      41.002  33.168  55.073  1.00  0.00           H  
ATOM    432  HB  VAL    28      40.279  30.814  56.831  1.00  0.00           H  
ATOM    433 HG11 VAL    28      41.926  31.262  54.253  1.00  0.00           H  
ATOM    434 HG12 VAL    28      42.110  29.746  55.228  1.00  0.00           H  
ATOM    435 HG13 VAL    28      40.594  30.136  54.667  1.00  0.00           H  
ATOM    436 HG21 VAL    28      42.789  30.667  57.318  1.00  0.00           H  
ATOM    437 HG22 VAL    28      43.007  32.193  56.460  1.00  0.00           H  
ATOM    438 HG23 VAL    28      42.100  32.069  58.091  1.00  0.00           H  
ATOM    439  N   LEU    29      38.972  32.860  53.827  1.00  0.00           N  
ATOM    440  CA  LEU    29      37.711  32.664  53.094  1.00  0.00           C  
ATOM    441  C   LEU    29      37.683  31.222  52.539  1.00  0.00           C  
ATOM    442  O   LEU    29      36.641  30.547  52.580  1.00  0.00           O  
ATOM    443  CB  LEU    29      37.607  33.793  52.010  1.00  0.00           C  
ATOM    444  CG  LEU    29      37.758  35.253  52.506  1.00  0.00           C  
ATOM    445  CD1 LEU    29      37.447  36.226  51.382  1.00  0.00           C  
ATOM    446  CD2 LEU    29      36.909  35.538  53.721  1.00  0.00           C  
ATOM    447  H   LEU    29      39.849  33.202  53.462  1.00  0.00           H  
ATOM    448  HA  LEU    29      36.896  32.736  53.814  1.00  0.00           H  
ATOM    449  HB2 LEU    29      38.488  33.676  51.380  1.00  0.00           H  
ATOM    450  HB3 LEU    29      36.656  33.817  51.476  1.00  0.00           H  
ATOM    451  HG  LEU    29      38.774  35.488  52.824  1.00  0.00           H  
ATOM    452 HD11 LEU    29      38.051  36.091  50.484  1.00  0.00           H  
ATOM    453 HD12 LEU    29      36.382  36.224  51.151  1.00  0.00           H  
ATOM    454 HD13 LEU    29      37.685  37.247  51.680  1.00  0.00           H  
ATOM    455 HD21 LEU    29      36.921  36.589  54.012  1.00  0.00           H  
ATOM    456 HD22 LEU    29      35.960  35.023  53.571  1.00  0.00           H  
ATOM    457 HD23 LEU    29      37.399  35.011  54.539  1.00  0.00           H  
ATOM    458  N   ASP    30      38.776  30.821  51.875  1.00  0.00           N  
ATOM    459  CA  ASP    30      38.734  29.741  50.860  1.00  0.00           C  
ATOM    460  C   ASP    30      40.068  29.128  50.506  1.00  0.00           C  
ATOM    461  O   ASP    30      41.165  29.457  51.005  1.00  0.00           O  
ATOM    462  CB  ASP    30      38.175  30.355  49.619  1.00  0.00           C  
ATOM    463  CG  ASP    30      37.512  29.432  48.590  1.00  0.00           C  
ATOM    464  OD1 ASP    30      37.008  28.369  48.987  1.00  0.00           O  
ATOM    465  OD2 ASP    30      37.421  29.739  47.364  1.00  0.00           O1-
ATOM    466  H   ASP    30      39.632  31.259  52.185  1.00  0.00           H  
ATOM    467  HA  ASP    30      38.057  28.955  51.194  1.00  0.00           H  
ATOM    468  HB2 ASP    30      37.395  31.066  49.892  1.00  0.00           H  
ATOM    469  HB3 ASP    30      38.893  30.933  49.038  1.00  0.00           H  
ATOM    470  N   GLN    31      40.031  28.033  49.754  1.00  0.00           N  
ATOM    471  CA  GLN    31      41.155  27.163  49.537  1.00  0.00           C  
ATOM    472  C   GLN    31      41.114  26.609  48.098  1.00  0.00           C  
ATOM    473  O   GLN    31      40.044  26.083  47.680  1.00  0.00           O  
ATOM    474  CB  GLN    31      41.073  26.021  50.592  1.00  0.00           C  
ATOM    475  CG  GLN    31      42.168  24.979  50.397  1.00  0.00           C  
ATOM    476  CD  GLN    31      42.173  23.955  51.554  1.00  0.00           C  
ATOM    477  OE1 GLN    31      41.165  23.744  52.196  1.00  0.00           O  
ATOM    478  NE2 GLN    31      43.197  23.153  51.771  1.00  0.00           N  
ATOM    479  H   GLN    31      39.216  27.952  49.163  1.00  0.00           H  
ATOM    480  HA  GLN    31      42.130  27.626  49.689  1.00  0.00           H  
ATOM    481  HB2 GLN    31      41.199  26.401  51.606  1.00  0.00           H  
ATOM    482  HB3 GLN    31      40.131  25.475  50.538  1.00  0.00           H  
ATOM    483  HG2 GLN    31      42.043  24.540  49.406  1.00  0.00           H  
ATOM    484  HG3 GLN    31      43.170  25.408  50.403  1.00  0.00           H  
ATOM    485 HE21 GLN    31      44.031  23.384  51.251  1.00  0.00           H  
ATOM    486 HE22 GLN    31      43.344  22.646  52.632  1.00  0.00           H  
ATOM    487  N   VAL    32      42.150  26.915  47.253  1.00  0.00           N  
ATOM    488  CA  VAL    32      42.199  26.832  45.765  1.00  0.00           C  
ATOM    489  C   VAL    32      42.399  25.388  45.229  1.00  0.00           C  
ATOM    490  O   VAL    32      43.479  24.872  45.584  1.00  0.00           O  
ATOM    491  CB  VAL    32      43.268  27.846  45.330  1.00  0.00           C  
ATOM    492  CG1 VAL    32      43.426  27.743  43.829  1.00  0.00           C  
ATOM    493  CG2 VAL    32      42.950  29.300  45.725  1.00  0.00           C  
ATOM    494  H   VAL    32      43.026  27.252  47.625  1.00  0.00           H  
ATOM    495  HA  VAL    32      41.273  27.236  45.353  1.00  0.00           H  
ATOM    496  HB  VAL    32      44.238  27.615  45.771  1.00  0.00           H  
ATOM    497 HG11 VAL    32      43.868  26.768  43.626  1.00  0.00           H  
ATOM    498 HG12 VAL    32      42.488  27.900  43.297  1.00  0.00           H  
ATOM    499 HG13 VAL    32      44.098  28.560  43.566  1.00  0.00           H  
ATOM    500 HG21 VAL    32      41.930  29.575  45.456  1.00  0.00           H  
ATOM    501 HG22 VAL    32      43.085  29.433  46.799  1.00  0.00           H  
ATOM    502 HG23 VAL    32      43.611  29.993  45.205  1.00  0.00           H  
ATOM    503  N   PRO    33      41.597  24.863  44.352  1.00  0.00           N  
ATOM    504  CA  PRO    33      41.685  23.420  43.910  1.00  0.00           C  
ATOM    505  C   PRO    33      42.899  23.087  43.051  1.00  0.00           C  
ATOM    506  O   PRO    33      43.290  21.962  42.985  1.00  0.00           O  
ATOM    507  CD  PRO    33      40.225  25.348  44.111  1.00  0.00           C  
ATOM    508  CG  PRO    33      39.435  24.215  43.583  1.00  0.00           C  
ATOM    509  CB  PRO    33      40.431  23.154  43.116  1.00  0.00           C  
ATOM    510  HD2 PRO    33      40.123  26.142  43.372  1.00  0.00           H  
ATOM    511  HD3 PRO    33      39.765  25.484  45.089  1.00  0.00           H  
ATOM    512  HG2 PRO    33      38.684  24.623  42.906  1.00  0.00           H  
ATOM    513  HG3 PRO    33      38.872  23.869  44.449  1.00  0.00           H  
ATOM    514  HB2 PRO    33      40.611  23.405  42.071  1.00  0.00           H  
ATOM    515  HB3 PRO    33      40.101  22.120  43.227  1.00  0.00           H  
ATOM    516  HA  PRO    33      41.769  22.812  44.811  1.00  0.00           H  
ATOM    517  N   VAL    34      43.451  24.099  42.477  1.00  0.00           N  
ATOM    518  CA  VAL    34      44.543  24.043  41.539  1.00  0.00           C  
ATOM    519  C   VAL    34      45.871  24.345  42.300  1.00  0.00           C  
ATOM    520  O   VAL    34      46.958  24.377  41.688  1.00  0.00           O  
ATOM    521  CB  VAL    34      44.358  25.002  40.379  1.00  0.00           C  
ATOM    522  CG1 VAL    34      43.625  24.312  39.256  1.00  0.00           C  
ATOM    523  CG2 VAL    34      43.763  26.372  40.693  1.00  0.00           C  
ATOM    524  H   VAL    34      42.858  24.916  42.503  1.00  0.00           H  
ATOM    525  HA  VAL    34      44.701  23.026  41.179  1.00  0.00           H  
ATOM    526  HB  VAL    34      45.333  25.208  39.937  1.00  0.00           H  
ATOM    527 HG11 VAL    34      43.638  24.912  38.346  1.00  0.00           H  
ATOM    528 HG12 VAL    34      44.061  23.376  38.908  1.00  0.00           H  
ATOM    529 HG13 VAL    34      42.565  24.187  39.475  1.00  0.00           H  
ATOM    530 HG21 VAL    34      44.354  26.870  41.461  1.00  0.00           H  
ATOM    531 HG22 VAL    34      43.734  27.021  39.818  1.00  0.00           H  
ATOM    532 HG23 VAL    34      42.752  26.279  41.091  1.00  0.00           H  
ATOM    533  N   ASN    35      45.808  24.612  43.609  1.00  0.00           N  
ATOM    534  CA  ASN    35      46.874  24.445  44.501  1.00  0.00           C  
ATOM    535  C   ASN    35      46.266  24.457  45.884  1.00  0.00           C  
ATOM    536  O   ASN    35      46.041  25.514  46.452  1.00  0.00           O  
ATOM    537  CB  ASN    35      47.945  25.577  44.341  1.00  0.00           C  
ATOM    538  CG  ASN    35      49.001  25.552  45.417  1.00  0.00           C  
ATOM    539  OD1 ASN    35      49.266  24.513  46.006  1.00  0.00           O  
ATOM    540  ND2 ASN    35      49.602  26.741  45.754  1.00  0.00           N  
ATOM    541  H   ASN    35      44.976  24.928  44.088  1.00  0.00           H  
ATOM    542  HA  ASN    35      47.411  23.517  44.301  1.00  0.00           H  
ATOM    543  HB2 ASN    35      48.480  25.468  43.397  1.00  0.00           H  
ATOM    544  HB3 ASN    35      47.555  26.592  44.408  1.00  0.00           H  
ATOM    545 HD21 ASN    35      49.272  27.590  45.317  1.00  0.00           H  
ATOM    546 HD22 ASN    35      50.099  26.742  46.633  1.00  0.00           H  
ATOM    547  N   PRO    36      45.967  23.236  46.472  1.00  0.00           N  
ATOM    548  CA  PRO    36      45.138  23.172  47.747  1.00  0.00           C  
ATOM    549  C   PRO    36      45.947  23.540  48.977  1.00  0.00           C  
ATOM    550  O   PRO    36      45.320  23.655  50.009  1.00  0.00           O  
ATOM    551  CD  PRO    36      45.735  22.009  45.723  1.00  0.00           C  
ATOM    552  CG  PRO    36      44.663  21.243  46.466  1.00  0.00           C  
ATOM    553  CB  PRO    36      44.746  21.774  47.907  1.00  0.00           C  
ATOM    554  HD2 PRO    36      46.656  21.434  45.811  1.00  0.00           H  
ATOM    555  HD3 PRO    36      45.429  22.187  44.692  1.00  0.00           H  
ATOM    556  HG2 PRO    36      44.691  20.156  46.387  1.00  0.00           H  
ATOM    557  HG3 PRO    36      43.727  21.642  46.074  1.00  0.00           H  
ATOM    558  HB2 PRO    36      45.507  21.294  48.521  1.00  0.00           H  
ATOM    559  HB3 PRO    36      43.798  21.657  48.433  1.00  0.00           H  
ATOM    560  HA  PRO    36      44.263  23.819  47.683  1.00  0.00           H  
ATOM    561  N   SER    37      47.263  23.700  48.902  1.00  0.00           N  
ATOM    562  CA  SER    37      47.923  24.442  49.996  1.00  0.00           C  
ATOM    563  C   SER    37      47.525  25.948  50.005  1.00  0.00           C  
ATOM    564  O   SER    37      47.634  26.504  51.090  1.00  0.00           O  
ATOM    565  CB  SER    37      49.427  24.378  49.732  1.00  0.00           C  
ATOM    566  OG  SER    37      49.840  23.044  49.921  1.00  0.00           O  
ATOM    567  H   SER    37      47.714  23.505  48.020  1.00  0.00           H  
ATOM    568  HA  SER    37      47.705  24.022  50.978  1.00  0.00           H  
ATOM    569  HB2 SER    37      49.633  24.688  48.708  1.00  0.00           H  
ATOM    570  HB3 SER    37      49.890  25.022  50.480  1.00  0.00           H  
ATOM    571  HG  SER    37      49.518  22.633  49.115  1.00  0.00           H  
ATOM    572  N   LEU    38      47.226  26.587  48.876  1.00  0.00           N  
ATOM    573  CA  LEU    38      46.972  28.026  48.783  1.00  0.00           C  
ATOM    574  C   LEU    38      45.626  28.268  49.395  1.00  0.00           C  
ATOM    575  O   LEU    38      44.639  27.814  48.848  1.00  0.00           O  
ATOM    576  CB  LEU    38      47.047  28.515  47.312  1.00  0.00           C  
ATOM    577  CG  LEU    38      46.430  29.890  46.960  1.00  0.00           C  
ATOM    578  CD1 LEU    38      47.116  30.936  47.849  1.00  0.00           C  
ATOM    579  CD2 LEU    38      46.610  30.185  45.488  1.00  0.00           C  
ATOM    580  H   LEU    38      47.225  26.049  48.022  1.00  0.00           H  
ATOM    581  HA  LEU    38      47.703  28.640  49.310  1.00  0.00           H  
ATOM    582  HB2 LEU    38      48.083  28.525  46.974  1.00  0.00           H  
ATOM    583  HB3 LEU    38      46.787  27.748  46.582  1.00  0.00           H  
ATOM    584  HG  LEU    38      45.380  29.950  47.248  1.00  0.00           H  
ATOM    585 HD11 LEU    38      47.102  31.914  47.367  1.00  0.00           H  
ATOM    586 HD12 LEU    38      46.594  31.148  48.782  1.00  0.00           H  
ATOM    587 HD13 LEU    38      48.183  30.877  48.065  1.00  0.00           H  
ATOM    588 HD21 LEU    38      46.398  31.229  45.255  1.00  0.00           H  
ATOM    589 HD22 LEU    38      47.669  30.074  45.253  1.00  0.00           H  
ATOM    590 HD23 LEU    38      46.112  29.513  44.789  1.00  0.00           H  
ATOM    591  N   TYR    39      45.639  29.099  50.449  1.00  0.00           N  
ATOM    592  CA  TYR    39      44.437  29.619  51.120  1.00  0.00           C  
ATOM    593  C   TYR    39      44.307  31.091  50.875  1.00  0.00           C  
ATOM    594  O   TYR    39      45.319  31.743  50.606  1.00  0.00           O  
ATOM    595  CB  TYR    39      44.469  29.304  52.643  1.00  0.00           C  
ATOM    596  CG  TYR    39      44.307  27.866  53.073  1.00  0.00           C  
ATOM    597  CD1 TYR    39      45.496  27.116  53.242  1.00  0.00           C  
ATOM    598  CE1 TYR    39      45.454  25.819  53.630  1.00  0.00           C  
ATOM    599  CZ  TYR    39      44.270  25.231  53.984  1.00  0.00           C  
ATOM    600  OH  TYR    39      44.259  24.056  54.576  1.00  0.00           O  
ATOM    601  CE2 TYR    39      43.065  26.007  53.901  1.00  0.00           C  
ATOM    602  CD2 TYR    39      43.082  27.335  53.449  1.00  0.00           C  
ATOM    603  H   TYR    39      46.523  29.491  50.741  1.00  0.00           H  
ATOM    604  HA  TYR    39      43.570  29.170  50.638  1.00  0.00           H  
ATOM    605  HB2 TYR    39      45.393  29.700  53.065  1.00  0.00           H  
ATOM    606  HB3 TYR    39      43.762  29.950  53.163  1.00  0.00           H  
ATOM    607  HD1 TYR    39      46.409  27.591  52.914  1.00  0.00           H  
ATOM    608  HE1 TYR    39      46.372  25.250  53.615  1.00  0.00           H  
ATOM    609  HH  TYR    39      43.363  23.734  54.703  1.00  0.00           H  
ATOM    610  HE2 TYR    39      42.088  25.631  54.166  1.00  0.00           H  
ATOM    611  HD2 TYR    39      42.188  27.892  53.212  1.00  0.00           H  
ATOM    612  N   LEU    40      43.095  31.648  50.844  1.00  0.00           N  
ATOM    613  CA  LEU    40      42.823  33.006  50.426  1.00  0.00           C  
ATOM    614  C   LEU    40      42.052  33.797  51.483  1.00  0.00           C  
ATOM    615  O   LEU    40      41.138  33.261  52.092  1.00  0.00           O  
ATOM    616  CB  LEU    40      42.015  33.054  49.081  1.00  0.00           C  
ATOM    617  CG  LEU    40      42.288  32.038  48.009  1.00  0.00           C  
ATOM    618  CD1 LEU    40      41.401  32.344  46.808  1.00  0.00           C  
ATOM    619  CD2 LEU    40      43.730  32.264  47.479  1.00  0.00           C  
ATOM    620  H   LEU    40      42.333  30.995  50.952  1.00  0.00           H  
ATOM    621  HA  LEU    40      43.766  33.472  50.141  1.00  0.00           H  
ATOM    622  HB2 LEU    40      40.953  33.011  49.323  1.00  0.00           H  
ATOM    623  HB3 LEU    40      42.319  34.004  48.643  1.00  0.00           H  
ATOM    624  HG  LEU    40      42.045  31.033  48.355  1.00  0.00           H  
ATOM    625 HD11 LEU    40      41.765  31.885  45.889  1.00  0.00           H  
ATOM    626 HD12 LEU    40      40.381  32.055  47.059  1.00  0.00           H  
ATOM    627 HD13 LEU    40      41.360  33.417  46.622  1.00  0.00           H  
ATOM    628 HD21 LEU    40      43.929  31.612  46.628  1.00  0.00           H  
ATOM    629 HD22 LEU    40      43.749  33.262  47.041  1.00  0.00           H  
ATOM    630 HD23 LEU    40      44.403  32.233  48.336  1.00  0.00           H  
ATOM    631  N   ILE    41      42.556  35.022  51.797  1.00  0.00           N  
ATOM    632  CA  ILE    41      42.367  35.623  53.081  1.00  0.00           C  
ATOM    633  C   ILE    41      42.019  37.147  52.961  1.00  0.00           C  
ATOM    634  O   ILE    41      42.629  37.822  52.182  1.00  0.00           O  
ATOM    635  CB  ILE    41      43.602  35.357  53.911  1.00  0.00           C  
ATOM    636  CG2 ILE    41      43.303  35.717  55.375  1.00  0.00           C  
ATOM    637  CG1 ILE    41      44.009  33.899  53.934  1.00  0.00           C  
ATOM    638  CD1 ILE    41      45.328  33.702  53.121  1.00  0.00           C  
ATOM    639  H   ILE    41      43.307  35.362  51.213  1.00  0.00           H  
ATOM    640  HA  ILE    41      41.591  35.025  53.558  1.00  0.00           H  
ATOM    641  HB  ILE    41      44.378  36.044  53.573  1.00  0.00           H  
ATOM    642 HG21 ILE    41      42.886  36.722  55.306  1.00  0.00           H  
ATOM    643 HG22 ILE    41      42.423  35.156  55.691  1.00  0.00           H  
ATOM    644 HG23 ILE    41      44.160  35.684  56.047  1.00  0.00           H  
ATOM    645 HG12 ILE    41      44.134  33.554  54.960  1.00  0.00           H  
ATOM    646 HG13 ILE    41      43.268  33.254  53.461  1.00  0.00           H  
ATOM    647 HD11 ILE    41      45.464  32.627  53.237  1.00  0.00           H  
ATOM    648 HD12 ILE    41      45.038  34.081  52.141  1.00  0.00           H  
ATOM    649 HD13 ILE    41      46.198  34.154  53.597  1.00  0.00           H  
ATOM    650  N   LYS    42      41.107  37.546  53.877  1.00  0.00           N  
ATOM    651  CA  LYS    42      40.832  38.978  54.078  1.00  0.00           C  
ATOM    652  C   LYS    42      41.381  39.394  55.361  1.00  0.00           C  
ATOM    653  O   LYS    42      41.178  38.821  56.410  1.00  0.00           O  
ATOM    654  CB  LYS    42      39.278  39.191  53.955  1.00  0.00           C  
ATOM    655  CG  LYS    42      38.813  40.593  54.143  1.00  0.00           C  
ATOM    656  CD  LYS    42      39.245  41.600  53.125  1.00  0.00           C  
ATOM    657  CE  LYS    42      38.588  42.940  53.458  1.00  0.00           C  
ATOM    658  NZ  LYS    42      38.877  43.400  54.862  1.00  0.00           N1+
ATOM    659  H   LYS    42      40.695  36.841  54.471  1.00  0.00           H  
ATOM    660  HA  LYS    42      41.260  39.487  53.214  1.00  0.00           H  
ATOM    661  HB2 LYS    42      38.938  38.908  52.958  1.00  0.00           H  
ATOM    662  HB3 LYS    42      38.769  38.645  54.749  1.00  0.00           H  
ATOM    663  HG2 LYS    42      37.732  40.491  54.233  1.00  0.00           H  
ATOM    664  HG3 LYS    42      39.252  40.880  55.099  1.00  0.00           H  
ATOM    665  HD2 LYS    42      40.317  41.738  53.265  1.00  0.00           H  
ATOM    666  HD3 LYS    42      38.952  41.219  52.146  1.00  0.00           H  
ATOM    667  HE2 LYS    42      38.957  43.587  52.662  1.00  0.00           H  
ATOM    668  HE3 LYS    42      37.512  42.832  53.320  1.00  0.00           H  
ATOM    669  HZ1 LYS    42      38.367  42.907  55.581  1.00  0.00           H  
ATOM    670  HZ2 LYS    42      39.866  43.360  55.060  1.00  0.00           H  
ATOM    671  HZ3 LYS    42      38.647  44.371  55.018  1.00  0.00           H  
ATOM    672  N   TYR    43      42.176  40.498  55.309  1.00  0.00           N  
ATOM    673  CA  TYR    43      42.802  41.125  56.480  1.00  0.00           C  
ATOM    674  C   TYR    43      41.999  42.318  56.935  1.00  0.00           C  
ATOM    675  O   TYR    43      41.392  43.069  56.153  1.00  0.00           O  
ATOM    676  CB  TYR    43      44.314  41.365  56.200  1.00  0.00           C  
ATOM    677  CG  TYR    43      45.081  40.108  55.871  1.00  0.00           C  
ATOM    678  CD1 TYR    43      45.706  40.081  54.609  1.00  0.00           C  
ATOM    679  CE1 TYR    43      46.487  38.914  54.341  1.00  0.00           C  
ATOM    680  CZ  TYR    43      46.589  37.879  55.295  1.00  0.00           C  
ATOM    681  OH  TYR    43      47.310  36.794  54.996  1.00  0.00           O  
ATOM    682  CE2 TYR    43      45.931  37.960  56.528  1.00  0.00           C  
ATOM    683  CD2 TYR    43      45.178  39.101  56.779  1.00  0.00           C  
ATOM    684  H   TYR    43      42.393  40.955  54.434  1.00  0.00           H  
ATOM    685  HA  TYR    43      42.739  40.454  57.337  1.00  0.00           H  
ATOM    686  HB2 TYR    43      44.396  42.089  55.390  1.00  0.00           H  
ATOM    687  HB3 TYR    43      44.755  41.717  57.132  1.00  0.00           H  
ATOM    688  HD1 TYR    43      45.592  40.871  53.882  1.00  0.00           H  
ATOM    689  HE1 TYR    43      46.858  38.664  53.358  1.00  0.00           H  
ATOM    690  HH  TYR    43      47.498  36.351  55.826  1.00  0.00           H  
ATOM    691  HE2 TYR    43      46.015  37.168  57.258  1.00  0.00           H  
ATOM    692  HD2 TYR    43      44.751  39.185  57.768  1.00  0.00           H  
ATOM    693  N   ASP    44      42.035  42.529  58.260  1.00  0.00           N  
ATOM    694  CA  ASP    44      41.366  43.653  58.983  1.00  0.00           C  
ATOM    695  C   ASP    44      42.170  44.941  58.586  1.00  0.00           C  
ATOM    696  O   ASP    44      43.351  44.931  58.511  1.00  0.00           O  
ATOM    697  CB  ASP    44      41.266  43.353  60.493  1.00  0.00           C  
ATOM    698  CG  ASP    44      40.441  42.040  60.806  1.00  0.00           C  
ATOM    699  OD1 ASP    44      39.706  41.374  60.027  1.00  0.00           O  
ATOM    700  OD2 ASP    44      40.665  41.605  61.965  1.00  0.00           O1-
ATOM    701  H   ASP    44      42.525  41.815  58.780  1.00  0.00           H  
ATOM    702  HA  ASP    44      40.353  43.670  58.582  1.00  0.00           H  
ATOM    703  HB2 ASP    44      42.251  43.325  60.959  1.00  0.00           H  
ATOM    704  HB3 ASP    44      40.637  44.137  60.914  1.00  0.00           H  
ATOM    705  N   GLY    45      41.525  46.048  58.391  1.00  0.00           N  
ATOM    706  CA  GLY    45      42.096  47.355  58.108  1.00  0.00           C  
ATOM    707  C   GLY    45      42.420  47.436  56.618  1.00  0.00           C  
ATOM    708  O   GLY    45      42.744  48.539  56.165  1.00  0.00           O  
ATOM    709  H   GLY    45      40.516  46.027  58.436  1.00  0.00           H  
ATOM    710  HA2 GLY    45      41.383  48.166  58.251  1.00  0.00           H  
ATOM    711  HA3 GLY    45      43.073  47.560  58.546  1.00  0.00           H  
ATOM    712  N   PHE    46      42.358  46.411  55.804  1.00  0.00           N  
ATOM    713  CA  PHE    46      42.768  46.343  54.310  1.00  0.00           C  
ATOM    714  C   PHE    46      41.542  45.990  53.535  1.00  0.00           C  
ATOM    715  O   PHE    46      40.844  45.100  53.914  1.00  0.00           O  
ATOM    716  CB  PHE    46      43.851  45.279  54.170  1.00  0.00           C  
ATOM    717  CG  PHE    46      45.218  45.749  54.574  1.00  0.00           C  
ATOM    718  CD1 PHE    46      45.986  46.528  53.748  1.00  0.00           C  
ATOM    719  CE1 PHE    46      47.229  46.990  54.161  1.00  0.00           C  
ATOM    720  CZ  PHE    46      47.694  46.591  55.386  1.00  0.00           C  
ATOM    721  CE2 PHE    46      46.903  45.927  56.303  1.00  0.00           C  
ATOM    722  CD2 PHE    46      45.700  45.429  55.877  1.00  0.00           C  
ATOM    723  H   PHE    46      41.989  45.572  56.229  1.00  0.00           H  
ATOM    724  HA  PHE    46      43.007  47.324  53.902  1.00  0.00           H  
ATOM    725  HB2 PHE    46      43.631  44.423  54.808  1.00  0.00           H  
ATOM    726  HB3 PHE    46      43.946  45.066  53.105  1.00  0.00           H  
ATOM    727  HD1 PHE    46      45.614  46.778  52.765  1.00  0.00           H  
ATOM    728  HE1 PHE    46      47.833  47.489  53.418  1.00  0.00           H  
ATOM    729  HZ  PHE    46      48.705  46.886  55.624  1.00  0.00           H  
ATOM    730  HE2 PHE    46      47.354  45.716  57.262  1.00  0.00           H  
ATOM    731  HD2 PHE    46      45.095  44.756  56.465  1.00  0.00           H  
ATOM    732  N   ASP    47      41.324  46.673  52.386  1.00  0.00           N  
ATOM    733  CA  ASP    47      40.235  46.475  51.482  1.00  0.00           C  
ATOM    734  C   ASP    47      40.439  45.276  50.559  1.00  0.00           C  
ATOM    735  O   ASP    47      39.535  44.855  49.908  1.00  0.00           O  
ATOM    736  CB  ASP    47      39.768  47.770  50.774  1.00  0.00           C  
ATOM    737  CG  ASP    47      39.518  49.033  51.634  1.00  0.00           C  
ATOM    738  OD1 ASP    47      38.552  49.079  52.397  1.00  0.00           O  
ATOM    739  OD2 ASP    47      40.307  50.037  51.382  1.00  0.00           O1-
ATOM    740  H   ASP    47      42.020  47.375  52.177  1.00  0.00           H  
ATOM    741  HA  ASP    47      39.375  46.157  52.072  1.00  0.00           H  
ATOM    742  HB2 ASP    47      40.487  48.026  49.996  1.00  0.00           H  
ATOM    743  HB3 ASP    47      38.887  47.524  50.182  1.00  0.00           H  
ATOM    744  N   CYS    48      41.723  44.778  50.437  1.00  0.00           N  
ATOM    745  CA  CYS    48      42.155  43.791  49.518  1.00  0.00           C  
ATOM    746  C   CYS    48      41.776  42.336  49.848  1.00  0.00           C  
ATOM    747  O   CYS    48      41.664  41.935  51.000  1.00  0.00           O  
ATOM    748  CB  CYS    48      43.639  44.035  49.231  1.00  0.00           C  
ATOM    749  SG  CYS    48      44.672  42.888  48.225  1.00  0.00           S  
ATOM    750  H   CYS    48      42.419  45.232  51.012  1.00  0.00           H  
ATOM    751  HA  CYS    48      41.664  44.116  48.600  1.00  0.00           H  
ATOM    752  HB2 CYS    48      43.619  45.013  48.749  1.00  0.00           H  
ATOM    753  HB3 CYS    48      44.078  44.203  50.215  1.00  0.00           H  
ATOM    754  HG  CYS    48      44.132  42.881  47.003  1.00  0.00           H  
ATOM    755  N   VAL    49      41.751  41.393  48.862  1.00  0.00           N  
ATOM    756  CA  VAL    49      41.835  39.914  49.085  1.00  0.00           C  
ATOM    757  C   VAL    49      43.193  39.383  48.745  1.00  0.00           C  
ATOM    758  O   VAL    49      43.847  39.761  47.763  1.00  0.00           O  
ATOM    759  CB  VAL    49      40.852  39.204  48.193  1.00  0.00           C  
ATOM    760  CG1 VAL    49      40.876  37.613  48.172  1.00  0.00           C  
ATOM    761  CG2 VAL    49      39.411  39.689  48.279  1.00  0.00           C  
ATOM    762  H   VAL    49      41.753  41.751  47.918  1.00  0.00           H  
ATOM    763  HA  VAL    49      41.533  39.604  50.085  1.00  0.00           H  
ATOM    764  HB  VAL    49      41.062  39.259  47.125  1.00  0.00           H  
ATOM    765 HG11 VAL    49      41.737  37.287  47.590  1.00  0.00           H  
ATOM    766 HG12 VAL    49      40.965  37.269  49.203  1.00  0.00           H  
ATOM    767 HG13 VAL    49      40.011  37.160  47.687  1.00  0.00           H  
ATOM    768 HG21 VAL    49      38.783  39.092  47.618  1.00  0.00           H  
ATOM    769 HG22 VAL    49      39.019  39.730  49.295  1.00  0.00           H  
ATOM    770 HG23 VAL    49      39.282  40.755  48.090  1.00  0.00           H  
ATOM    771  N   TYR    50      43.721  38.580  49.672  1.00  0.00           N  
ATOM    772  CA  TYR    50      45.128  38.056  49.630  1.00  0.00           C  
ATOM    773  C   TYR    50      45.134  36.552  49.667  1.00  0.00           C  
ATOM    774  O   TYR    50      44.187  35.837  49.643  1.00  0.00           O  
ATOM    775  CB  TYR    50      45.908  38.585  50.893  1.00  0.00           C  
ATOM    776  CG  TYR    50      46.064  40.087  51.040  1.00  0.00           C  
ATOM    777  CD1 TYR    50      44.896  40.807  51.486  1.00  0.00           C  
ATOM    778  CE1 TYR    50      45.006  42.174  51.703  1.00  0.00           C  
ATOM    779  CZ  TYR    50      46.229  42.795  51.512  1.00  0.00           C  
ATOM    780  OH  TYR    50      46.345  44.131  51.814  1.00  0.00           O  
ATOM    781  CE2 TYR    50      47.378  42.107  50.990  1.00  0.00           C  
ATOM    782  CD2 TYR    50      47.303  40.744  50.847  1.00  0.00           C  
ATOM    783  H   TYR    50      43.219  38.418  50.533  1.00  0.00           H  
ATOM    784  HA  TYR    50      45.588  38.356  48.688  1.00  0.00           H  
ATOM    785  HB2 TYR    50      45.275  38.210  51.698  1.00  0.00           H  
ATOM    786  HB3 TYR    50      46.864  38.064  50.853  1.00  0.00           H  
ATOM    787  HD1 TYR    50      43.972  40.350  51.808  1.00  0.00           H  
ATOM    788  HE1 TYR    50      44.203  42.710  52.187  1.00  0.00           H  
ATOM    789  HH  TYR    50      47.262  44.376  51.959  1.00  0.00           H  
ATOM    790  HE2 TYR    50      48.256  42.629  50.638  1.00  0.00           H  
ATOM    791  HD2 TYR    50      48.183  40.241  50.474  1.00  0.00           H  
ATOM    792  N   GLY    51      46.332  35.954  49.595  1.00  0.00           N  
ATOM    793  CA  GLY    51      46.624  34.514  49.210  1.00  0.00           C  
ATOM    794  C   GLY    51      48.003  34.079  49.552  1.00  0.00           C  
ATOM    795  O   GLY    51      49.038  34.681  49.116  1.00  0.00           O  
ATOM    796  H   GLY    51      47.158  36.533  49.535  1.00  0.00           H  
ATOM    797  HA2 GLY    51      45.826  33.843  49.527  1.00  0.00           H  
ATOM    798  HA3 GLY    51      46.738  34.629  48.132  1.00  0.00           H  
ATOM    799  N   LEU    52      48.070  33.116  50.441  1.00  0.00           N  
ATOM    800  CA  LEU    52      49.280  32.491  50.953  1.00  0.00           C  
ATOM    801  C   LEU    52      49.104  30.986  51.064  1.00  0.00           C  
ATOM    802  O   LEU    52      48.038  30.436  51.353  1.00  0.00           O  
ATOM    803  CB  LEU    52      49.688  33.074  52.324  1.00  0.00           C  
ATOM    804  CG  LEU    52      50.184  34.469  52.437  1.00  0.00           C  
ATOM    805  CD1 LEU    52      50.365  34.961  53.870  1.00  0.00           C  
ATOM    806  CD2 LEU    52      51.503  34.610  51.664  1.00  0.00           C  
ATOM    807  H   LEU    52      47.188  32.776  50.797  1.00  0.00           H  
ATOM    808  HA  LEU    52      50.078  32.699  50.240  1.00  0.00           H  
ATOM    809  HB2 LEU    52      48.915  32.966  53.084  1.00  0.00           H  
ATOM    810  HB3 LEU    52      50.518  32.493  52.725  1.00  0.00           H  
ATOM    811  HG  LEU    52      49.559  35.223  51.958  1.00  0.00           H  
ATOM    812 HD11 LEU    52      50.324  36.045  53.982  1.00  0.00           H  
ATOM    813 HD12 LEU    52      49.527  34.557  54.437  1.00  0.00           H  
ATOM    814 HD13 LEU    52      51.307  34.668  54.333  1.00  0.00           H  
ATOM    815 HD21 LEU    52      52.000  35.568  51.818  1.00  0.00           H  
ATOM    816 HD22 LEU    52      52.162  33.766  51.869  1.00  0.00           H  
ATOM    817 HD23 LEU    52      51.225  34.506  50.615  1.00  0.00           H  
ATOM    818  N   GLU    53      50.191  30.246  50.779  1.00  0.00           N  
ATOM    819  CA  GLU    53      50.388  28.815  51.276  1.00  0.00           C  
ATOM    820  C   GLU    53      50.452  28.728  52.802  1.00  0.00           C  
ATOM    821  O   GLU    53      51.395  28.134  53.342  1.00  0.00           O  
ATOM    822  CB  GLU    53      51.502  28.124  50.494  1.00  0.00           C  
ATOM    823  CG  GLU    53      51.092  27.823  49.064  1.00  0.00           C  
ATOM    824  CD  GLU    53      52.217  26.936  48.346  1.00  0.00           C  
ATOM    825  OE1 GLU    53      51.861  26.359  47.338  1.00  0.00           O  
ATOM    826  OE2 GLU    53      53.439  27.231  48.531  1.00  0.00           O1-
ATOM    827  H   GLU    53      50.997  30.775  50.477  1.00  0.00           H  
ATOM    828  HA  GLU    53      49.514  28.233  50.984  1.00  0.00           H  
ATOM    829  HB2 GLU    53      52.424  28.706  50.482  1.00  0.00           H  
ATOM    830  HB3 GLU    53      51.661  27.100  50.833  1.00  0.00           H  
ATOM    831  HG2 GLU    53      50.079  27.422  49.098  1.00  0.00           H  
ATOM    832  HG3 GLU    53      50.998  28.645  48.355  1.00  0.00           H  
ATOM    833  N   LEU    54      49.447  29.310  53.480  1.00  0.00           N  
ATOM    834  CA  LEU    54      49.384  29.515  54.934  1.00  0.00           C  
ATOM    835  C   LEU    54      49.706  28.296  55.828  1.00  0.00           C  
ATOM    836  O   LEU    54      50.096  28.497  57.009  1.00  0.00           O  
ATOM    837  CB  LEU    54      47.951  30.007  55.086  1.00  0.00           C  
ATOM    838  CG  LEU    54      47.572  30.288  56.508  1.00  0.00           C  
ATOM    839  CD1 LEU    54      48.342  31.508  57.019  1.00  0.00           C  
ATOM    840  CD2 LEU    54      46.074  30.509  56.553  1.00  0.00           C  
ATOM    841  H   LEU    54      48.737  29.787  52.942  1.00  0.00           H  
ATOM    842  HA  LEU    54      49.886  30.437  55.228  1.00  0.00           H  
ATOM    843  HB2 LEU    54      47.793  30.835  54.396  1.00  0.00           H  
ATOM    844  HB3 LEU    54      47.251  29.200  54.873  1.00  0.00           H  
ATOM    845  HG  LEU    54      47.823  29.435  57.138  1.00  0.00           H  
ATOM    846 HD11 LEU    54      48.113  32.418  56.464  1.00  0.00           H  
ATOM    847 HD12 LEU    54      48.088  31.686  58.064  1.00  0.00           H  
ATOM    848 HD13 LEU    54      49.371  31.198  57.200  1.00  0.00           H  
ATOM    849 HD21 LEU    54      45.697  30.627  57.569  1.00  0.00           H  
ATOM    850 HD22 LEU    54      45.825  31.368  55.931  1.00  0.00           H  
ATOM    851 HD23 LEU    54      45.495  29.654  56.204  1.00  0.00           H  
ATOM    852  N   ASN    55      49.487  27.088  55.342  1.00  0.00           N  
ATOM    853  CA  ASN    55      49.820  25.745  55.912  1.00  0.00           C  
ATOM    854  C   ASN    55      51.289  25.364  56.034  1.00  0.00           C  
ATOM    855  O   ASN    55      51.593  24.582  56.940  1.00  0.00           O  
ATOM    856  CB  ASN    55      49.223  24.644  55.108  1.00  0.00           C  
ATOM    857  CG  ASN    55      49.604  24.505  53.645  1.00  0.00           C  
ATOM    858  OD1 ASN    55      49.744  25.446  52.941  1.00  0.00           O  
ATOM    859  ND2 ASN    55      49.856  23.284  53.121  1.00  0.00           N  
ATOM    860  H   ASN    55      49.165  26.973  54.392  1.00  0.00           H  
ATOM    861  HA  ASN    55      49.472  25.743  56.945  1.00  0.00           H  
ATOM    862  HB2 ASN    55      49.394  23.691  55.608  1.00  0.00           H  
ATOM    863  HB3 ASN    55      48.154  24.692  54.901  1.00  0.00           H  
ATOM    864 HD21 ASN    55      49.466  22.501  53.626  1.00  0.00           H  
ATOM    865 HD22 ASN    55      50.015  23.319  52.125  1.00  0.00           H  
ATOM    866  N   LYS    56      52.100  25.860  55.081  1.00  0.00           N  
ATOM    867  CA  LYS    56      53.426  25.295  54.958  1.00  0.00           C  
ATOM    868  C   LYS    56      54.622  26.187  54.666  1.00  0.00           C  
ATOM    869  O   LYS    56      55.787  25.810  54.678  1.00  0.00           O  
ATOM    870  CB  LYS    56      53.439  24.193  53.888  1.00  0.00           C  
ATOM    871  CG  LYS    56      53.343  24.557  52.439  1.00  0.00           C  
ATOM    872  CD  LYS    56      53.237  23.412  51.487  1.00  0.00           C  
ATOM    873  CE  LYS    56      52.919  23.975  50.137  1.00  0.00           C  
ATOM    874  NZ  LYS    56      52.708  22.949  49.110  1.00  0.00           N1+
ATOM    875  H   LYS    56      51.621  26.375  54.356  1.00  0.00           H  
ATOM    876  HA  LYS    56      53.700  24.825  55.902  1.00  0.00           H  
ATOM    877  HB2 LYS    56      54.374  23.647  54.007  1.00  0.00           H  
ATOM    878  HB3 LYS    56      52.671  23.467  54.155  1.00  0.00           H  
ATOM    879  HG2 LYS    56      52.410  25.116  52.360  1.00  0.00           H  
ATOM    880  HG3 LYS    56      54.103  25.310  52.232  1.00  0.00           H  
ATOM    881  HD2 LYS    56      54.206  22.913  51.479  1.00  0.00           H  
ATOM    882  HD3 LYS    56      52.387  22.852  51.877  1.00  0.00           H  
ATOM    883  HE2 LYS    56      52.028  24.601  50.191  1.00  0.00           H  
ATOM    884  HE3 LYS    56      53.745  24.602  49.800  1.00  0.00           H  
ATOM    885  HZ1 LYS    56      52.094  22.247  49.497  1.00  0.00           H  
ATOM    886  HZ2 LYS    56      52.198  23.375  48.349  1.00  0.00           H  
ATOM    887  HZ3 LYS    56      53.619  22.554  48.928  1.00  0.00           H  
ATOM    888  N   ASP    57      54.199  27.362  54.219  1.00  0.00           N  
ATOM    889  CA  ASP    57      55.069  28.355  53.796  1.00  0.00           C  
ATOM    890  C   ASP    57      55.719  28.981  55.041  1.00  0.00           C  
ATOM    891  O   ASP    57      55.075  29.888  55.605  1.00  0.00           O  
ATOM    892  CB  ASP    57      54.282  29.445  52.933  1.00  0.00           C  
ATOM    893  CG  ASP    57      55.301  30.384  52.241  1.00  0.00           C  
ATOM    894  OD1 ASP    57      56.454  30.589  52.566  1.00  0.00           O  
ATOM    895  OD2 ASP    57      54.840  31.073  51.289  1.00  0.00           O1-
ATOM    896  H   ASP    57      53.199  27.506  54.241  1.00  0.00           H  
ATOM    897  HA  ASP    57      55.804  27.865  53.157  1.00  0.00           H  
ATOM    898  HB2 ASP    57      53.805  28.961  52.081  1.00  0.00           H  
ATOM    899  HB3 ASP    57      53.500  29.938  53.509  1.00  0.00           H  
ATOM    900  N   GLU    58      57.021  28.728  55.363  1.00  0.00           N  
ATOM    901  CA  GLU    58      57.697  29.268  56.470  1.00  0.00           C  
ATOM    902  C   GLU    58      57.862  30.815  56.511  1.00  0.00           C  
ATOM    903  O   GLU    58      58.171  31.403  57.561  1.00  0.00           O  
ATOM    904  CB  GLU    58      59.004  28.541  56.971  1.00  0.00           C  
ATOM    905  CG  GLU    58      58.842  26.991  57.123  1.00  0.00           C  
ATOM    906  CD  GLU    58      60.135  26.291  57.516  1.00  0.00           C  
ATOM    907  OE1 GLU    58      60.579  25.319  56.883  1.00  0.00           O  
ATOM    908  OE2 GLU    58      60.809  26.869  58.441  1.00  0.00           O1-
ATOM    909  H   GLU    58      57.423  27.912  54.924  1.00  0.00           H  
ATOM    910  HA  GLU    58      57.029  29.135  57.320  1.00  0.00           H  
ATOM    911  HB2 GLU    58      59.688  28.643  56.128  1.00  0.00           H  
ATOM    912  HB3 GLU    58      59.572  29.030  57.763  1.00  0.00           H  
ATOM    913  HG2 GLU    58      58.062  26.851  57.872  1.00  0.00           H  
ATOM    914  HG3 GLU    58      58.430  26.474  56.256  1.00  0.00           H  
ATOM    915  N   ARG    59      57.557  31.497  55.454  1.00  0.00           N  
ATOM    916  CA  ARG    59      57.369  32.941  55.667  1.00  0.00           C  
ATOM    917  C   ARG    59      56.253  33.497  56.591  1.00  0.00           C  
ATOM    918  O   ARG    59      56.315  34.632  57.017  1.00  0.00           O  
ATOM    919  CB  ARG    59      57.204  33.615  54.270  1.00  0.00           C  
ATOM    920  CG  ARG    59      58.486  33.553  53.352  1.00  0.00           C  
ATOM    921  CD  ARG    59      58.260  34.028  51.872  1.00  0.00           C  
ATOM    922  NE  ARG    59      57.124  33.358  51.168  1.00  0.00           N  
ATOM    923  CZ  ARG    59      56.883  33.438  49.870  1.00  0.00           C  
ATOM    924  NH1 ARG    59      57.451  34.275  49.114  1.00  0.00           N  
ATOM    925  NH2 ARG    59      55.997  32.722  49.403  1.00  0.00           N1+
ATOM    926  H   ARG    59      57.427  31.004  54.582  1.00  0.00           H  
ATOM    927  HA  ARG    59      58.201  33.486  56.113  1.00  0.00           H  
ATOM    928  HB2 ARG    59      56.485  33.054  53.672  1.00  0.00           H  
ATOM    929  HB3 ARG    59      56.851  34.635  54.426  1.00  0.00           H  
ATOM    930  HG2 ARG    59      59.322  34.130  53.746  1.00  0.00           H  
ATOM    931  HG3 ARG    59      58.911  32.554  53.252  1.00  0.00           H  
ATOM    932  HD2 ARG    59      58.027  35.093  51.882  1.00  0.00           H  
ATOM    933  HD3 ARG    59      59.170  33.951  51.278  1.00  0.00           H  
ATOM    934  HE  ARG    59      56.685  32.620  51.699  1.00  0.00           H  
ATOM    935 HH11 ARG    59      58.205  34.840  49.478  1.00  0.00           H  
ATOM    936 HH12 ARG    59      57.242  34.262  48.126  1.00  0.00           H  
ATOM    937 HH21 ARG    59      55.711  31.975  50.020  1.00  0.00           H  
ATOM    938 HH22 ARG    59      55.620  32.801  48.470  1.00  0.00           H  
ATOM    939  N   VAL    60      55.241  32.727  56.827  1.00  0.00           N  
ATOM    940  CA  VAL    60      54.274  32.922  57.969  1.00  0.00           C  
ATOM    941  C   VAL    60      54.856  32.727  59.407  1.00  0.00           C  
ATOM    942  O   VAL    60      55.069  31.616  59.855  1.00  0.00           O  
ATOM    943  CB  VAL    60      52.991  32.059  57.823  1.00  0.00           C  
ATOM    944  CG1 VAL    60      51.908  32.299  58.817  1.00  0.00           C  
ATOM    945  CG2 VAL    60      52.358  32.305  56.457  1.00  0.00           C  
ATOM    946  H   VAL    60      55.264  31.798  56.430  1.00  0.00           H  
ATOM    947  HA  VAL    60      53.958  33.960  57.868  1.00  0.00           H  
ATOM    948  HB  VAL    60      53.322  31.021  57.820  1.00  0.00           H  
ATOM    949 HG11 VAL    60      50.907  32.005  58.503  1.00  0.00           H  
ATOM    950 HG12 VAL    60      52.221  31.849  59.760  1.00  0.00           H  
ATOM    951 HG13 VAL    60      51.866  33.369  59.019  1.00  0.00           H  
ATOM    952 HG21 VAL    60      52.980  31.751  55.754  1.00  0.00           H  
ATOM    953 HG22 VAL    60      51.323  31.970  56.379  1.00  0.00           H  
ATOM    954 HG23 VAL    60      52.429  33.367  56.222  1.00  0.00           H  
ATOM    955  N   SER    61      55.067  33.817  60.119  1.00  0.00           N  
ATOM    956  CA  SER    61      55.463  33.729  61.548  1.00  0.00           C  
ATOM    957  C   SER    61      54.204  33.720  62.496  1.00  0.00           C  
ATOM    958  O   SER    61      53.180  34.244  62.123  1.00  0.00           O  
ATOM    959  CB  SER    61      56.364  34.951  61.802  1.00  0.00           C  
ATOM    960  OG  SER    61      56.827  34.914  63.090  1.00  0.00           O  
ATOM    961  H   SER    61      54.799  34.732  59.785  1.00  0.00           H  
ATOM    962  HA  SER    61      56.076  32.848  61.732  1.00  0.00           H  
ATOM    963  HB2 SER    61      57.173  34.968  61.071  1.00  0.00           H  
ATOM    964  HB3 SER    61      55.743  35.808  61.546  1.00  0.00           H  
ATOM    965  HG  SER    61      56.517  35.702  63.542  1.00  0.00           H  
ATOM    966  N   ALA    62      54.379  33.122  63.662  1.00  0.00           N  
ATOM    967  CA  ALA    62      53.493  33.008  64.861  1.00  0.00           C  
ATOM    968  C   ALA    62      51.967  32.757  64.640  1.00  0.00           C  
ATOM    969  O   ALA    62      51.134  33.339  65.336  1.00  0.00           O  
ATOM    970  CB  ALA    62      53.739  34.271  65.702  1.00  0.00           C  
ATOM    971  H   ALA    62      55.266  32.670  63.828  1.00  0.00           H  
ATOM    972  HA  ALA    62      53.903  32.139  65.377  1.00  0.00           H  
ATOM    973  HB1 ALA    62      53.386  34.060  66.711  1.00  0.00           H  
ATOM    974  HB2 ALA    62      54.820  34.327  65.823  1.00  0.00           H  
ATOM    975  HB3 ALA    62      53.267  35.192  65.359  1.00  0.00           H  
ATOM    976  N   LEU    63      51.600  31.987  63.634  1.00  0.00           N  
ATOM    977  CA  LEU    63      50.183  31.786  63.298  1.00  0.00           C  
ATOM    978  C   LEU    63      49.319  31.274  64.494  1.00  0.00           C  
ATOM    979  O   LEU    63      49.635  30.248  65.164  1.00  0.00           O  
ATOM    980  CB  LEU    63      50.026  30.735  62.177  1.00  0.00           C  
ATOM    981  CG  LEU    63      48.687  30.353  61.675  1.00  0.00           C  
ATOM    982  CD1 LEU    63      47.836  31.577  61.293  1.00  0.00           C  
ATOM    983  CD2 LEU    63      48.744  29.306  60.526  1.00  0.00           C  
ATOM    984  H   LEU    63      52.268  31.307  63.300  1.00  0.00           H  
ATOM    985  HA  LEU    63      49.816  32.755  62.958  1.00  0.00           H  
ATOM    986  HB2 LEU    63      50.579  31.194  61.358  1.00  0.00           H  
ATOM    987  HB3 LEU    63      50.620  29.860  62.443  1.00  0.00           H  
ATOM    988  HG  LEU    63      48.211  29.888  62.539  1.00  0.00           H  
ATOM    989 HD11 LEU    63      48.215  32.029  60.376  1.00  0.00           H  
ATOM    990 HD12 LEU    63      46.802  31.285  61.108  1.00  0.00           H  
ATOM    991 HD13 LEU    63      47.866  32.247  62.152  1.00  0.00           H  
ATOM    992 HD21 LEU    63      49.322  29.656  59.671  1.00  0.00           H  
ATOM    993 HD22 LEU    63      49.049  28.342  60.933  1.00  0.00           H  
ATOM    994 HD23 LEU    63      47.695  29.338  60.230  1.00  0.00           H  
ATOM    995  N   GLU    64      48.180  31.950  64.760  1.00  0.00           N  
ATOM    996  CA  GLU    64      47.265  31.525  65.751  1.00  0.00           C  
ATOM    997  C   GLU    64      45.835  31.625  65.139  1.00  0.00           C  
ATOM    998  O   GLU    64      45.386  32.636  64.619  1.00  0.00           O  
ATOM    999  CB  GLU    64      47.450  32.509  66.945  1.00  0.00           C  
ATOM   1000  CG  GLU    64      46.545  32.322  68.121  1.00  0.00           C  
ATOM   1001  CD  GLU    64      46.717  30.996  68.856  1.00  0.00           C  
ATOM   1002  OE1 GLU    64      46.298  30.877  70.050  1.00  0.00           O  
ATOM   1003  OE2 GLU    64      47.268  30.023  68.266  1.00  0.00           O1-
ATOM   1004  H   GLU    64      48.072  32.878  64.378  1.00  0.00           H  
ATOM   1005  HA  GLU    64      47.522  30.546  66.155  1.00  0.00           H  
ATOM   1006  HB2 GLU    64      48.491  32.459  67.263  1.00  0.00           H  
ATOM   1007  HB3 GLU    64      47.282  33.530  66.604  1.00  0.00           H  
ATOM   1008  HG2 GLU    64      46.636  33.125  68.853  1.00  0.00           H  
ATOM   1009  HG3 GLU    64      45.504  32.380  67.802  1.00  0.00           H  
ATOM   1010  N   VAL    65      45.097  30.519  65.107  1.00  0.00           N  
ATOM   1011  CA  VAL    65      43.613  30.585  65.006  1.00  0.00           C  
ATOM   1012  C   VAL    65      43.037  31.207  66.296  1.00  0.00           C  
ATOM   1013  O   VAL    65      43.216  30.639  67.373  1.00  0.00           O  
ATOM   1014  CB  VAL    65      43.053  29.144  64.681  1.00  0.00           C  
ATOM   1015  CG1 VAL    65      41.487  28.999  64.676  1.00  0.00           C  
ATOM   1016  CG2 VAL    65      43.640  28.605  63.354  1.00  0.00           C  
ATOM   1017  H   VAL    65      45.575  29.662  65.344  1.00  0.00           H  
ATOM   1018  HA  VAL    65      43.418  31.124  64.079  1.00  0.00           H  
ATOM   1019  HB  VAL    65      43.457  28.481  65.446  1.00  0.00           H  
ATOM   1020 HG11 VAL    65      41.104  29.835  64.091  1.00  0.00           H  
ATOM   1021 HG12 VAL    65      41.269  27.981  64.354  1.00  0.00           H  
ATOM   1022 HG13 VAL    65      41.133  29.147  65.696  1.00  0.00           H  
ATOM   1023 HG21 VAL    65      43.149  29.135  62.539  1.00  0.00           H  
ATOM   1024 HG22 VAL    65      44.687  28.875  63.215  1.00  0.00           H  
ATOM   1025 HG23 VAL    65      43.542  27.522  63.276  1.00  0.00           H  
ATOM   1026  N   LEU    66      42.388  32.374  66.218  1.00  0.00           N  
ATOM   1027  CA  LEU    66      41.532  33.022  67.247  1.00  0.00           C  
ATOM   1028  C   LEU    66      40.086  32.477  67.004  1.00  0.00           C  
ATOM   1029  O   LEU    66      39.675  31.963  65.954  1.00  0.00           O  
ATOM   1030  CB  LEU    66      41.605  34.577  66.962  1.00  0.00           C  
ATOM   1031  CG  LEU    66      43.017  35.270  66.910  1.00  0.00           C  
ATOM   1032  CD1 LEU    66      42.895  36.685  66.524  1.00  0.00           C  
ATOM   1033  CD2 LEU    66      43.697  35.283  68.219  1.00  0.00           C  
ATOM   1034  H   LEU    66      42.379  32.722  65.269  1.00  0.00           H  
ATOM   1035  HA  LEU    66      41.860  32.695  68.233  1.00  0.00           H  
ATOM   1036  HB2 LEU    66      41.163  34.753  65.981  1.00  0.00           H  
ATOM   1037  HB3 LEU    66      40.954  35.211  67.564  1.00  0.00           H  
ATOM   1038  HG  LEU    66      43.732  34.870  66.192  1.00  0.00           H  
ATOM   1039 HD11 LEU    66      43.824  37.222  66.333  1.00  0.00           H  
ATOM   1040 HD12 LEU    66      42.370  36.765  65.572  1.00  0.00           H  
ATOM   1041 HD13 LEU    66      42.298  37.205  67.273  1.00  0.00           H  
ATOM   1042 HD21 LEU    66      44.179  34.317  68.369  1.00  0.00           H  
ATOM   1043 HD22 LEU    66      44.616  35.870  68.220  1.00  0.00           H  
ATOM   1044 HD23 LEU    66      43.036  35.679  68.990  1.00  0.00           H  
ATOM   1045  N   PRO    67      39.233  32.660  68.072  1.00  0.00           N  
ATOM   1046  CA  PRO    67      37.958  31.978  68.151  1.00  0.00           C  
ATOM   1047  C   PRO    67      36.947  32.341  67.020  1.00  0.00           C  
ATOM   1048  O   PRO    67      37.113  33.334  66.365  1.00  0.00           O  
ATOM   1049  CD  PRO    67      39.363  33.490  69.292  1.00  0.00           C  
ATOM   1050  CG  PRO    67      38.520  32.759  70.360  1.00  0.00           C  
ATOM   1051  CB  PRO    67      37.302  32.338  69.493  1.00  0.00           C  
ATOM   1052  HD2 PRO    67      38.945  34.465  69.041  1.00  0.00           H  
ATOM   1053  HD3 PRO    67      40.419  33.514  69.561  1.00  0.00           H  
ATOM   1054  HG2 PRO    67      38.150  33.381  71.174  1.00  0.00           H  
ATOM   1055  HG3 PRO    67      39.002  31.844  70.702  1.00  0.00           H  
ATOM   1056  HB2 PRO    67      36.634  33.192  69.377  1.00  0.00           H  
ATOM   1057  HB3 PRO    67      36.695  31.520  69.882  1.00  0.00           H  
ATOM   1058  HA  PRO    67      38.090  30.896  68.130  1.00  0.00           H  
ATOM   1059  N   ASP    68      36.024  31.414  66.831  1.00  0.00           N  
ATOM   1060  CA  ASP    68      34.968  31.301  65.790  1.00  0.00           C  
ATOM   1061  C   ASP    68      33.889  32.434  65.940  1.00  0.00           C  
ATOM   1062  O   ASP    68      33.422  32.860  66.997  1.00  0.00           O  
ATOM   1063  CB  ASP    68      34.300  29.890  65.621  1.00  0.00           C  
ATOM   1064  CG  ASP    68      35.245  28.730  65.441  1.00  0.00           C  
ATOM   1065  OD1 ASP    68      34.933  27.558  65.814  1.00  0.00           O  
ATOM   1066  OD2 ASP    68      36.397  28.924  64.923  1.00  0.00           O1-
ATOM   1067  H   ASP    68      36.092  30.692  67.534  1.00  0.00           H  
ATOM   1068  HA  ASP    68      35.489  31.534  64.862  1.00  0.00           H  
ATOM   1069  HB2 ASP    68      33.689  29.636  66.487  1.00  0.00           H  
ATOM   1070  HB3 ASP    68      33.711  29.954  64.706  1.00  0.00           H  
ATOM   1071  N   ARG    69      33.444  32.981  64.758  1.00  0.00           N  
ATOM   1072  CA  ARG    69      32.334  33.918  64.521  1.00  0.00           C  
ATOM   1073  C   ARG    69      30.952  33.478  65.061  1.00  0.00           C  
ATOM   1074  O   ARG    69      30.656  32.304  65.063  1.00  0.00           O  
ATOM   1075  CB  ARG    69      32.198  34.092  63.056  1.00  0.00           C  
ATOM   1076  CG  ARG    69      33.387  34.891  62.480  1.00  0.00           C  
ATOM   1077  CD  ARG    69      33.237  35.265  61.019  1.00  0.00           C  
ATOM   1078  NE  ARG    69      31.869  35.607  60.717  1.00  0.00           N  
ATOM   1079  CZ  ARG    69      31.262  36.795  60.674  1.00  0.00           C  
ATOM   1080  NH1 ARG    69      31.886  37.974  60.895  1.00  0.00           N  
ATOM   1081  NH2 ARG    69      29.990  36.799  60.435  1.00  0.00           N1+
ATOM   1082  H   ARG    69      33.821  32.640  63.885  1.00  0.00           H  
ATOM   1083  HA  ARG    69      32.516  34.890  64.979  1.00  0.00           H  
ATOM   1084  HB2 ARG    69      32.163  33.144  62.520  1.00  0.00           H  
ATOM   1085  HB3 ARG    69      31.225  34.544  62.865  1.00  0.00           H  
ATOM   1086  HG2 ARG    69      33.378  35.863  62.973  1.00  0.00           H  
ATOM   1087  HG3 ARG    69      34.384  34.538  62.742  1.00  0.00           H  
ATOM   1088  HD2 ARG    69      33.882  36.097  60.735  1.00  0.00           H  
ATOM   1089  HD3 ARG    69      33.499  34.438  60.360  1.00  0.00           H  
ATOM   1090  HE  ARG    69      31.258  34.841  60.473  1.00  0.00           H  
ATOM   1091 HH11 ARG    69      32.844  37.968  61.214  1.00  0.00           H  
ATOM   1092 HH12 ARG    69      31.367  38.839  60.848  1.00  0.00           H  
ATOM   1093 HH21 ARG    69      29.404  35.981  60.344  1.00  0.00           H  
ATOM   1094 HH22 ARG    69      29.541  37.699  60.346  1.00  0.00           H  
ATOM   1095  N   VAL    70      30.018  34.418  65.427  1.00  0.00           N  
ATOM   1096  CA  VAL    70      28.545  34.166  65.695  1.00  0.00           C  
ATOM   1097  C   VAL    70      27.649  35.091  64.996  1.00  0.00           C  
ATOM   1098  O   VAL    70      26.486  34.832  64.840  1.00  0.00           O  
ATOM   1099  CB  VAL    70      28.321  34.004  67.244  1.00  0.00           C  
ATOM   1100  CG1 VAL    70      26.919  33.850  67.743  1.00  0.00           C  
ATOM   1101  CG2 VAL    70      29.061  32.891  67.860  1.00  0.00           C  
ATOM   1102  H   VAL    70      30.350  35.368  65.339  1.00  0.00           H  
ATOM   1103  HA  VAL    70      28.281  33.158  65.376  1.00  0.00           H  
ATOM   1104  HB  VAL    70      28.615  34.902  67.787  1.00  0.00           H  
ATOM   1105 HG11 VAL    70      26.502  32.976  67.244  1.00  0.00           H  
ATOM   1106 HG12 VAL    70      26.869  33.763  68.828  1.00  0.00           H  
ATOM   1107 HG13 VAL    70      26.402  34.783  67.516  1.00  0.00           H  
ATOM   1108 HG21 VAL    70      28.754  31.876  67.608  1.00  0.00           H  
ATOM   1109 HG22 VAL    70      30.126  33.036  67.683  1.00  0.00           H  
ATOM   1110 HG23 VAL    70      28.868  32.853  68.932  1.00  0.00           H  
ATOM   1111  N   ALA    71      28.092  36.146  64.337  1.00  0.00           N  
ATOM   1112  CA  ALA    71      27.241  36.999  63.513  1.00  0.00           C  
ATOM   1113  C   ALA    71      26.788  36.320  62.186  1.00  0.00           C  
ATOM   1114  O   ALA    71      27.581  35.658  61.523  1.00  0.00           O  
ATOM   1115  CB  ALA    71      28.040  38.263  63.210  1.00  0.00           C  
ATOM   1116  H   ALA    71      29.087  36.311  64.299  1.00  0.00           H  
ATOM   1117  HA  ALA    71      26.406  37.316  64.138  1.00  0.00           H  
ATOM   1118  HB1 ALA    71      28.991  38.034  62.729  1.00  0.00           H  
ATOM   1119  HB2 ALA    71      27.489  38.947  62.565  1.00  0.00           H  
ATOM   1120  HB3 ALA    71      28.219  38.881  64.090  1.00  0.00           H  
ATOM   1121  N   THR    72      25.485  36.357  61.830  1.00  0.00           N  
ATOM   1122  CA  THR    72      25.098  35.873  60.487  1.00  0.00           C  
ATOM   1123  C   THR    72      25.620  36.659  59.334  1.00  0.00           C  
ATOM   1124  O   THR    72      26.039  37.778  59.461  1.00  0.00           O  
ATOM   1125  CB  THR    72      23.580  35.737  60.514  1.00  0.00           C  
ATOM   1126  CG2 THR    72      22.907  37.049  60.396  1.00  0.00           C  
ATOM   1127  OG1 THR    72      23.222  35.039  59.340  1.00  0.00           O  
ATOM   1128  H   THR    72      24.837  36.563  62.577  1.00  0.00           H  
ATOM   1129  HA  THR    72      25.539  34.876  60.459  1.00  0.00           H  
ATOM   1130  HB  THR    72      23.154  35.182  61.350  1.00  0.00           H  
ATOM   1131 HG21 THR    72      22.893  37.499  59.404  1.00  0.00           H  
ATOM   1132 HG22 THR    72      21.898  36.973  60.802  1.00  0.00           H  
ATOM   1133 HG23 THR    72      23.472  37.773  60.983  1.00  0.00           H  
ATOM   1134  HG1 THR    72      23.258  34.106  59.561  1.00  0.00           H  
ATOM   1135  N   SER    73      25.797  35.943  58.196  1.00  0.00           N  
ATOM   1136  CA  SER    73      26.209  36.409  56.888  1.00  0.00           C  
ATOM   1137  C   SER    73      25.036  36.483  55.958  1.00  0.00           C  
ATOM   1138  O   SER    73      25.210  36.720  54.765  1.00  0.00           O  
ATOM   1139  CB  SER    73      27.440  35.649  56.326  1.00  0.00           C  
ATOM   1140  OG  SER    73      28.621  35.870  57.086  1.00  0.00           O  
ATOM   1141  H   SER    73      25.570  34.966  58.310  1.00  0.00           H  
ATOM   1142  HA  SER    73      26.600  37.423  56.975  1.00  0.00           H  
ATOM   1143  HB2 SER    73      27.195  34.590  56.401  1.00  0.00           H  
ATOM   1144  HB3 SER    73      27.475  35.965  55.283  1.00  0.00           H  
ATOM   1145  HG  SER    73      28.967  36.712  56.781  1.00  0.00           H  
ATOM   1146  N   ARG    74      23.794  36.406  56.427  1.00  0.00           N  
ATOM   1147  CA  ARG    74      22.587  36.474  55.606  1.00  0.00           C  
ATOM   1148  C   ARG    74      22.127  37.934  55.202  1.00  0.00           C  
ATOM   1149  O   ARG    74      21.394  38.573  55.931  1.00  0.00           O  
ATOM   1150  CB  ARG    74      21.517  35.683  56.428  1.00  0.00           C  
ATOM   1151  CG  ARG    74      20.371  35.350  55.441  1.00  0.00           C  
ATOM   1152  CD  ARG    74      19.477  34.263  55.982  1.00  0.00           C  
ATOM   1153  NE  ARG    74      18.562  34.748  57.061  1.00  0.00           N  
ATOM   1154  CZ  ARG    74      18.814  34.929  58.335  1.00  0.00           C  
ATOM   1155  NH1 ARG    74      19.961  34.674  58.917  1.00  0.00           N  
ATOM   1156  NH2 ARG    74      17.863  35.326  59.100  1.00  0.00           N1+
ATOM   1157  H   ARG    74      23.696  36.157  57.401  1.00  0.00           H  
ATOM   1158  HA  ARG    74      22.728  35.975  54.646  1.00  0.00           H  
ATOM   1159  HB2 ARG    74      21.865  34.727  56.821  1.00  0.00           H  
ATOM   1160  HB3 ARG    74      21.298  36.330  57.277  1.00  0.00           H  
ATOM   1161  HG2 ARG    74      19.764  36.238  55.261  1.00  0.00           H  
ATOM   1162  HG3 ARG    74      20.792  34.916  54.534  1.00  0.00           H  
ATOM   1163  HD2 ARG    74      18.851  33.925  55.155  1.00  0.00           H  
ATOM   1164  HD3 ARG    74      20.082  33.466  56.414  1.00  0.00           H  
ATOM   1165  HE  ARG    74      17.673  35.093  56.728  1.00  0.00           H  
ATOM   1166 HH11 ARG    74      20.741  34.245  58.440  1.00  0.00           H  
ATOM   1167 HH12 ARG    74      20.069  34.972  59.875  1.00  0.00           H  
ATOM   1168 HH21 ARG    74      17.001  35.667  58.698  1.00  0.00           H  
ATOM   1169 HH22 ARG    74      18.094  35.591  60.046  1.00  0.00           H  
ATOM   1170  N   ILE    75      22.439  38.354  53.991  1.00  0.00           N  
ATOM   1171  CA  ILE    75      21.928  39.540  53.291  1.00  0.00           C  
ATOM   1172  C   ILE    75      20.379  39.616  53.220  1.00  0.00           C  
ATOM   1173  O   ILE    75      19.659  38.633  53.350  1.00  0.00           O  
ATOM   1174  CB  ILE    75      22.632  39.621  51.867  1.00  0.00           C  
ATOM   1175  CG2 ILE    75      24.139  39.717  52.007  1.00  0.00           C  
ATOM   1176  CG1 ILE    75      22.112  38.614  50.851  1.00  0.00           C  
ATOM   1177  CD1 ILE    75      22.723  38.875  49.457  1.00  0.00           C  
ATOM   1178  H   ILE    75      23.089  37.756  53.500  1.00  0.00           H  
ATOM   1179  HA  ILE    75      22.242  40.451  53.800  1.00  0.00           H  
ATOM   1180  HB  ILE    75      22.241  40.568  51.494  1.00  0.00           H  
ATOM   1181 HG21 ILE    75      24.527  38.703  52.107  1.00  0.00           H  
ATOM   1182 HG22 ILE    75      24.548  40.304  51.185  1.00  0.00           H  
ATOM   1183 HG23 ILE    75      24.397  40.310  52.885  1.00  0.00           H  
ATOM   1184 HG12 ILE    75      22.403  37.637  51.236  1.00  0.00           H  
ATOM   1185 HG13 ILE    75      21.032  38.631  50.700  1.00  0.00           H  
ATOM   1186 HD11 ILE    75      22.430  39.857  49.085  1.00  0.00           H  
ATOM   1187 HD12 ILE    75      23.807  38.984  49.506  1.00  0.00           H  
ATOM   1188 HD13 ILE    75      22.395  38.204  48.663  1.00  0.00           H  
ATOM   1189  N   SER    76      19.963  40.892  53.198  1.00  0.00           N  
ATOM   1190  CA  SER    76      18.658  41.304  52.866  1.00  0.00           C  
ATOM   1191  C   SER    76      18.785  42.359  51.764  1.00  0.00           C  
ATOM   1192  O   SER    76      19.820  42.991  51.640  1.00  0.00           O  
ATOM   1193  CB  SER    76      18.041  41.887  54.135  1.00  0.00           C  
ATOM   1194  OG  SER    76      16.905  42.647  53.793  1.00  0.00           O  
ATOM   1195  H   SER    76      20.652  41.624  53.103  1.00  0.00           H  
ATOM   1196  HA  SER    76      18.025  40.514  52.462  1.00  0.00           H  
ATOM   1197  HB2 SER    76      17.742  41.060  54.779  1.00  0.00           H  
ATOM   1198  HB3 SER    76      18.741  42.530  54.667  1.00  0.00           H  
ATOM   1199  HG  SER    76      17.172  43.563  53.687  1.00  0.00           H  
ATOM   1200  N   ASP    77      17.721  42.475  51.012  1.00  0.00           N  
ATOM   1201  CA  ASP    77      17.828  43.010  49.641  1.00  0.00           C  
ATOM   1202  C   ASP    77      18.697  42.041  48.657  1.00  0.00           C  
ATOM   1203  O   ASP    77      19.431  42.474  47.794  1.00  0.00           O  
ATOM   1204  CB  ASP    77      18.166  44.431  49.445  1.00  0.00           C  
ATOM   1205  CG  ASP    77      17.168  45.503  49.936  1.00  0.00           C  
ATOM   1206  OD1 ASP    77      17.497  46.699  49.822  1.00  0.00           O  
ATOM   1207  OD2 ASP    77      16.123  45.105  50.507  1.00  0.00           O1-
ATOM   1208  H   ASP    77      16.872  41.994  51.274  1.00  0.00           H  
ATOM   1209  HA  ASP    77      16.785  43.004  49.325  1.00  0.00           H  
ATOM   1210  HB2 ASP    77      19.133  44.622  49.911  1.00  0.00           H  
ATOM   1211  HB3 ASP    77      18.247  44.514  48.362  1.00  0.00           H  
ATOM   1212  N   ALA    78      18.450  40.731  48.789  1.00  0.00           N  
ATOM   1213  CA  ALA    78      18.943  39.658  47.899  1.00  0.00           C  
ATOM   1214  C   ALA    78      18.759  39.858  46.411  1.00  0.00           C  
ATOM   1215  O   ALA    78      19.584  39.381  45.579  1.00  0.00           O  
ATOM   1216  CB  ALA    78      18.534  38.302  48.497  1.00  0.00           C  
ATOM   1217  H   ALA    78      17.878  40.429  49.565  1.00  0.00           H  
ATOM   1218  HA  ALA    78      20.033  39.638  47.926  1.00  0.00           H  
ATOM   1219  HB1 ALA    78      18.884  37.469  47.886  1.00  0.00           H  
ATOM   1220  HB2 ALA    78      19.081  38.155  49.428  1.00  0.00           H  
ATOM   1221  HB3 ALA    78      17.477  38.218  48.746  1.00  0.00           H  
ATOM   1222  N   HIS    79      17.640  40.485  46.027  1.00  0.00           N  
ATOM   1223  CA  HIS    79      17.254  40.647  44.631  1.00  0.00           C  
ATOM   1224  C   HIS    79      18.086  41.746  43.942  1.00  0.00           C  
ATOM   1225  O   HIS    79      18.572  41.588  42.818  1.00  0.00           O  
ATOM   1226  CB  HIS    79      15.800  41.026  44.635  1.00  0.00           C  
ATOM   1227  CG  HIS    79      15.435  42.346  45.425  1.00  0.00           C  
ATOM   1228  ND1 HIS    79      15.119  42.551  46.798  1.00  0.00           N  
ATOM   1229  CE1 HIS    79      15.084  43.864  47.055  1.00  0.00           C  
ATOM   1230  NE2 HIS    79      15.202  44.516  45.922  1.00  0.00           N  
ATOM   1231  CD2 HIS    79      15.520  43.618  44.874  1.00  0.00           C  
ATOM   1232  H   HIS    79      16.946  40.576  46.755  1.00  0.00           H  
ATOM   1233  HA  HIS    79      17.407  39.723  44.074  1.00  0.00           H  
ATOM   1234  HB2 HIS    79      15.408  41.165  43.628  1.00  0.00           H  
ATOM   1235  HB3 HIS    79      15.215  40.208  45.057  1.00  0.00           H  
ATOM   1236  HE1 HIS    79      14.823  44.366  47.975  1.00  0.00           H  
ATOM   1237  HE2 HIS    79      15.191  45.526  45.912  1.00  0.00           H  
ATOM   1238  HD2 HIS    79      15.757  43.917  43.863  1.00  0.00           H  
ATOM   1239  N   LEU    80      18.341  42.856  44.704  1.00  0.00           N  
ATOM   1240  CA  LEU    80      19.366  43.942  44.436  1.00  0.00           C  
ATOM   1241  C   LEU    80      20.801  43.390  44.438  1.00  0.00           C  
ATOM   1242  O   LEU    80      21.655  43.769  43.591  1.00  0.00           O  
ATOM   1243  CB  LEU    80      19.116  45.025  45.496  1.00  0.00           C  
ATOM   1244  CG  LEU    80      19.899  46.302  45.278  1.00  0.00           C  
ATOM   1245  CD1 LEU    80      19.270  47.100  44.231  1.00  0.00           C  
ATOM   1246  CD2 LEU    80      19.887  47.158  46.641  1.00  0.00           C  
ATOM   1247  H   LEU    80      17.775  42.903  45.539  1.00  0.00           H  
ATOM   1248  HA  LEU    80      19.158  44.515  43.533  1.00  0.00           H  
ATOM   1249  HB2 LEU    80      18.080  45.365  45.504  1.00  0.00           H  
ATOM   1250  HB3 LEU    80      19.442  44.543  46.418  1.00  0.00           H  
ATOM   1251  HG  LEU    80      20.910  45.979  45.026  1.00  0.00           H  
ATOM   1252 HD11 LEU    80      18.357  47.620  44.519  1.00  0.00           H  
ATOM   1253 HD12 LEU    80      19.930  47.949  44.057  1.00  0.00           H  
ATOM   1254 HD13 LEU    80      19.213  46.551  43.291  1.00  0.00           H  
ATOM   1255 HD21 LEU    80      20.567  47.986  46.440  1.00  0.00           H  
ATOM   1256 HD22 LEU    80      18.885  47.543  46.831  1.00  0.00           H  
ATOM   1257 HD23 LEU    80      20.405  46.569  47.397  1.00  0.00           H  
ATOM   1258  N   ALA    81      21.076  42.416  45.286  1.00  0.00           N  
ATOM   1259  CA  ALA    81      22.352  41.670  45.318  1.00  0.00           C  
ATOM   1260  C   ALA    81      22.696  40.786  44.079  1.00  0.00           C  
ATOM   1261  O   ALA    81      23.745  40.828  43.587  1.00  0.00           O  
ATOM   1262  CB  ALA    81      22.521  40.849  46.586  1.00  0.00           C  
ATOM   1263  H   ALA    81      20.306  42.008  45.796  1.00  0.00           H  
ATOM   1264  HA  ALA    81      23.180  42.379  45.312  1.00  0.00           H  
ATOM   1265  HB1 ALA    81      23.117  39.948  46.442  1.00  0.00           H  
ATOM   1266  HB2 ALA    81      22.908  41.527  47.347  1.00  0.00           H  
ATOM   1267  HB3 ALA    81      21.517  40.488  46.811  1.00  0.00           H  
ATOM   1268  N   ASP    82      21.762  39.873  43.701  1.00  0.00           N  
ATOM   1269  CA  ASP    82      21.890  39.177  42.389  1.00  0.00           C  
ATOM   1270  C   ASP    82      22.073  40.145  41.156  1.00  0.00           C  
ATOM   1271  O   ASP    82      22.720  39.845  40.129  1.00  0.00           O  
ATOM   1272  CB  ASP    82      20.715  38.144  42.199  1.00  0.00           C  
ATOM   1273  CG  ASP    82      20.499  37.054  43.215  1.00  0.00           C  
ATOM   1274  OD1 ASP    82      21.570  36.678  43.854  1.00  0.00           O  
ATOM   1275  OD2 ASP    82      19.409  36.438  43.375  1.00  0.00           O1-
ATOM   1276  H   ASP    82      20.886  39.788  44.196  1.00  0.00           H  
ATOM   1277  HA  ASP    82      22.837  38.641  42.319  1.00  0.00           H  
ATOM   1278  HB2 ASP    82      19.823  38.771  42.217  1.00  0.00           H  
ATOM   1279  HB3 ASP    82      20.923  37.567  41.298  1.00  0.00           H  
ATOM   1280  N   THR    83      21.420  41.296  41.205  1.00  0.00           N  
ATOM   1281  CA  THR    83      21.425  42.382  40.166  1.00  0.00           C  
ATOM   1282  C   THR    83      22.758  43.072  40.122  1.00  0.00           C  
ATOM   1283  O   THR    83      23.194  43.319  39.005  1.00  0.00           O  
ATOM   1284  CB  THR    83      20.191  43.268  40.485  1.00  0.00           C  
ATOM   1285  CG2 THR    83      20.063  44.574  39.661  1.00  0.00           C  
ATOM   1286  OG1 THR    83      19.035  42.555  40.277  1.00  0.00           O  
ATOM   1287  H   THR    83      20.836  41.484  42.006  1.00  0.00           H  
ATOM   1288  HA  THR    83      21.201  41.864  39.234  1.00  0.00           H  
ATOM   1289  HB  THR    83      20.176  43.456  41.559  1.00  0.00           H  
ATOM   1290 HG21 THR    83      20.117  44.350  38.596  1.00  0.00           H  
ATOM   1291 HG22 THR    83      19.040  44.925  39.801  1.00  0.00           H  
ATOM   1292 HG23 THR    83      20.838  45.259  40.005  1.00  0.00           H  
ATOM   1293  HG1 THR    83      18.909  41.898  40.964  1.00  0.00           H  
ATOM   1294  N   MET    84      23.332  43.350  41.242  1.00  0.00           N  
ATOM   1295  CA  MET    84      24.603  44.060  41.414  1.00  0.00           C  
ATOM   1296  C   MET    84      25.900  43.318  40.822  1.00  0.00           C  
ATOM   1297  O   MET    84      26.846  43.964  40.413  1.00  0.00           O  
ATOM   1298  CB  MET    84      24.729  44.303  42.892  1.00  0.00           C  
ATOM   1299  CG  MET    84      26.046  45.105  43.268  1.00  0.00           C  
ATOM   1300  SD  MET    84      25.999  45.524  45.035  1.00  0.00           S  
ATOM   1301  CE  MET    84      26.256  43.862  45.768  1.00  0.00           C  
ATOM   1302  H   MET    84      22.773  43.134  42.054  1.00  0.00           H  
ATOM   1303  HA  MET    84      24.566  45.006  40.874  1.00  0.00           H  
ATOM   1304  HB2 MET    84      23.857  44.829  43.283  1.00  0.00           H  
ATOM   1305  HB3 MET    84      24.899  43.371  43.430  1.00  0.00           H  
ATOM   1306  HG2 MET    84      26.924  44.489  43.075  1.00  0.00           H  
ATOM   1307  HG3 MET    84      26.047  46.031  42.694  1.00  0.00           H  
ATOM   1308  HE1 MET    84      25.443  43.169  45.552  1.00  0.00           H  
ATOM   1309  HE2 MET    84      27.207  43.528  45.352  1.00  0.00           H  
ATOM   1310  HE3 MET    84      26.334  44.027  46.842  1.00  0.00           H  
ATOM   1311  N   ILE    85      25.946  42.000  40.889  1.00  0.00           N  
ATOM   1312  CA  ILE    85      26.923  41.032  40.461  1.00  0.00           C  
ATOM   1313  C   ILE    85      26.931  40.861  38.939  1.00  0.00           C  
ATOM   1314  O   ILE    85      25.879  40.916  38.296  1.00  0.00           O  
ATOM   1315  CB  ILE    85      26.740  39.719  41.174  1.00  0.00           C  
ATOM   1316  CG2 ILE    85      27.643  38.619  40.636  1.00  0.00           C  
ATOM   1317  CG1 ILE    85      26.989  39.851  42.683  1.00  0.00           C  
ATOM   1318  CD1 ILE    85      26.451  38.646  43.525  1.00  0.00           C  
ATOM   1319  H   ILE    85      25.178  41.444  41.235  1.00  0.00           H  
ATOM   1320  HA  ILE    85      27.909  41.446  40.673  1.00  0.00           H  
ATOM   1321  HB  ILE    85      25.686  39.446  41.132  1.00  0.00           H  
ATOM   1322 HG21 ILE    85      28.711  38.825  40.716  1.00  0.00           H  
ATOM   1323 HG22 ILE    85      27.365  37.687  41.127  1.00  0.00           H  
ATOM   1324 HG23 ILE    85      27.445  38.547  39.567  1.00  0.00           H  
ATOM   1325 HG12 ILE    85      28.076  39.927  42.717  1.00  0.00           H  
ATOM   1326 HG13 ILE    85      26.516  40.731  43.119  1.00  0.00           H  
ATOM   1327 HD11 ILE    85      27.241  37.900  43.605  1.00  0.00           H  
ATOM   1328 HD12 ILE    85      26.087  38.975  44.498  1.00  0.00           H  
ATOM   1329 HD13 ILE    85      25.653  38.100  43.021  1.00  0.00           H  
ATOM   1330  N   GLY    86      28.108  40.915  38.280  1.00  0.00           N  
ATOM   1331  CA  GLY    86      28.257  40.763  36.810  1.00  0.00           C  
ATOM   1332  C   GLY    86      28.407  42.153  36.208  1.00  0.00           C  
ATOM   1333  O   GLY    86      29.119  42.345  35.212  1.00  0.00           O  
ATOM   1334  H   GLY    86      28.962  40.949  38.818  1.00  0.00           H  
ATOM   1335  HA2 GLY    86      29.110  40.121  36.589  1.00  0.00           H  
ATOM   1336  HA3 GLY    86      27.361  40.302  36.396  1.00  0.00           H  
ATOM   1337  N   LYS    87      27.844  43.241  36.790  1.00  0.00           N  
ATOM   1338  CA  LYS    87      27.685  44.603  36.294  1.00  0.00           C  
ATOM   1339  C   LYS    87      29.055  45.317  36.552  1.00  0.00           C  
ATOM   1340  O   LYS    87      29.725  45.277  37.608  1.00  0.00           O  
ATOM   1341  CB  LYS    87      26.462  45.263  37.003  1.00  0.00           C  
ATOM   1342  CG  LYS    87      25.135  44.430  36.909  1.00  0.00           C  
ATOM   1343  CD  LYS    87      24.844  43.944  35.484  1.00  0.00           C  
ATOM   1344  CE  LYS    87      23.751  42.882  35.414  1.00  0.00           C  
ATOM   1345  NZ  LYS    87      22.455  43.221  36.102  1.00  0.00           N1+
ATOM   1346  H   LYS    87      27.370  43.068  37.665  1.00  0.00           H  
ATOM   1347  HA  LYS    87      27.521  44.655  35.217  1.00  0.00           H  
ATOM   1348  HB2 LYS    87      26.797  45.386  38.033  1.00  0.00           H  
ATOM   1349  HB3 LYS    87      26.309  46.234  36.532  1.00  0.00           H  
ATOM   1350  HG2 LYS    87      25.141  43.631  37.650  1.00  0.00           H  
ATOM   1351  HG3 LYS    87      24.265  45.031  37.172  1.00  0.00           H  
ATOM   1352  HD2 LYS    87      24.344  44.741  34.935  1.00  0.00           H  
ATOM   1353  HD3 LYS    87      25.696  43.504  34.965  1.00  0.00           H  
ATOM   1354  HE2 LYS    87      23.457  42.810  34.366  1.00  0.00           H  
ATOM   1355  HE3 LYS    87      23.999  41.858  35.692  1.00  0.00           H  
ATOM   1356  HZ1 LYS    87      22.102  44.091  35.729  1.00  0.00           H  
ATOM   1357  HZ2 LYS    87      21.696  42.582  35.912  1.00  0.00           H  
ATOM   1358  HZ3 LYS    87      22.630  43.323  37.091  1.00  0.00           H  
ATOM   1359  N   ALA    88      29.391  46.094  35.532  1.00  0.00           N  
ATOM   1360  CA  ALA    88      30.332  47.266  35.557  1.00  0.00           C  
ATOM   1361  C   ALA    88      29.633  48.480  36.273  1.00  0.00           C  
ATOM   1362  O   ALA    88      28.515  48.932  35.969  1.00  0.00           O  
ATOM   1363  CB  ALA    88      30.904  47.599  34.267  1.00  0.00           C  
ATOM   1364  H   ALA    88      28.926  45.911  34.655  1.00  0.00           H  
ATOM   1365  HA  ALA    88      31.215  46.930  36.102  1.00  0.00           H  
ATOM   1366  HB1 ALA    88      31.517  46.719  34.073  1.00  0.00           H  
ATOM   1367  HB2 ALA    88      30.078  47.864  33.607  1.00  0.00           H  
ATOM   1368  HB3 ALA    88      31.637  48.399  34.367  1.00  0.00           H  
ATOM   1369  N   VAL    89      30.359  48.988  37.243  1.00  0.00           N  
ATOM   1370  CA  VAL    89      29.921  49.874  38.333  1.00  0.00           C  
ATOM   1371  C   VAL    89      30.806  51.071  38.466  1.00  0.00           C  
ATOM   1372  O   VAL    89      32.048  50.957  38.113  1.00  0.00           O  
ATOM   1373  CB  VAL    89      29.628  49.175  39.649  1.00  0.00           C  
ATOM   1374  CG1 VAL    89      28.495  48.092  39.579  1.00  0.00           C  
ATOM   1375  CG2 VAL    89      30.870  48.481  40.190  1.00  0.00           C  
ATOM   1376  H   VAL    89      31.346  48.772  37.274  1.00  0.00           H  
ATOM   1377  HA  VAL    89      28.921  50.269  38.157  1.00  0.00           H  
ATOM   1378  HB  VAL    89      29.340  49.910  40.400  1.00  0.00           H  
ATOM   1379 HG11 VAL    89      27.522  48.576  39.503  1.00  0.00           H  
ATOM   1380 HG12 VAL    89      28.694  47.575  38.640  1.00  0.00           H  
ATOM   1381 HG13 VAL    89      28.409  47.490  40.483  1.00  0.00           H  
ATOM   1382 HG21 VAL    89      31.797  49.054  40.158  1.00  0.00           H  
ATOM   1383 HG22 VAL    89      30.737  48.184  41.230  1.00  0.00           H  
ATOM   1384 HG23 VAL    89      31.039  47.557  39.638  1.00  0.00           H  
ATOM   1385  N   GLU    90      30.321  52.146  39.110  1.00  0.00           N  
ATOM   1386  CA  GLU    90      31.159  53.281  39.625  1.00  0.00           C  
ATOM   1387  C   GLU    90      30.972  53.477  41.169  1.00  0.00           C  
ATOM   1388  O   GLU    90      29.847  53.576  41.673  1.00  0.00           O  
ATOM   1389  CB  GLU    90      31.042  54.503  38.682  1.00  0.00           C  
ATOM   1390  CG  GLU    90      31.894  55.672  39.188  1.00  0.00           C  
ATOM   1391  CD  GLU    90      31.726  56.819  38.257  1.00  0.00           C  
ATOM   1392  OE1 GLU    90      32.691  57.368  37.613  1.00  0.00           O  
ATOM   1393  OE2 GLU    90      30.565  57.277  38.180  1.00  0.00           O1-
ATOM   1394  H   GLU    90      29.340  52.212  39.338  1.00  0.00           H  
ATOM   1395  HA  GLU    90      32.219  53.050  39.521  1.00  0.00           H  
ATOM   1396  HB2 GLU    90      31.480  54.146  37.751  1.00  0.00           H  
ATOM   1397  HB3 GLU    90      29.992  54.755  38.529  1.00  0.00           H  
ATOM   1398  HG2 GLU    90      31.579  55.999  40.179  1.00  0.00           H  
ATOM   1399  HG3 GLU    90      32.958  55.443  39.230  1.00  0.00           H  
ATOM   1400  N   HIS    91      32.058  53.471  41.954  1.00  0.00           N  
ATOM   1401  CA  HIS    91      31.976  53.410  43.464  1.00  0.00           C  
ATOM   1402  C   HIS    91      32.753  54.573  44.113  1.00  0.00           C  
ATOM   1403  O   HIS    91      33.949  54.838  43.732  1.00  0.00           O  
ATOM   1404  CB  HIS    91      32.547  52.031  43.912  1.00  0.00           C  
ATOM   1405  CG  HIS    91      32.500  51.580  45.329  1.00  0.00           C  
ATOM   1406  ND1 HIS    91      33.301  50.610  45.934  1.00  0.00           N  
ATOM   1407  CE1 HIS    91      32.918  50.520  47.247  1.00  0.00           C  
ATOM   1408  NE2 HIS    91      31.922  51.439  47.415  1.00  0.00           N  
ATOM   1409  CD2 HIS    91      31.635  52.084  46.274  1.00  0.00           C  
ATOM   1410  H   HIS    91      32.962  53.238  41.569  1.00  0.00           H  
ATOM   1411  HA  HIS    91      30.960  53.573  43.823  1.00  0.00           H  
ATOM   1412  HB2 HIS    91      31.863  51.391  43.355  1.00  0.00           H  
ATOM   1413  HB3 HIS    91      33.566  51.903  43.546  1.00  0.00           H  
ATOM   1414  HE1 HIS    91      33.373  49.892  47.999  1.00  0.00           H  
ATOM   1415  HE2 HIS    91      31.367  51.432  48.259  1.00  0.00           H  
ATOM   1416  HD2 HIS    91      30.938  52.908  46.231  1.00  0.00           H  
ATOM   1417  N   MET    92      32.218  55.256  45.140  1.00  0.00           N  
ATOM   1418  CA  MET    92      32.996  56.180  46.000  1.00  0.00           C  
ATOM   1419  C   MET    92      34.331  55.635  46.508  1.00  0.00           C  
ATOM   1420  O   MET    92      34.445  54.467  46.812  1.00  0.00           O  
ATOM   1421  CB  MET    92      32.141  56.671  47.196  1.00  0.00           C  
ATOM   1422  CG  MET    92      32.829  57.702  48.022  1.00  0.00           C  
ATOM   1423  SD  MET    92      31.812  58.318  49.279  1.00  0.00           S  
ATOM   1424  CE  MET    92      31.771  56.913  50.430  1.00  0.00           C  
ATOM   1425  H   MET    92      31.268  55.107  45.448  1.00  0.00           H  
ATOM   1426  HA  MET    92      33.299  57.053  45.420  1.00  0.00           H  
ATOM   1427  HB2 MET    92      31.203  57.096  46.838  1.00  0.00           H  
ATOM   1428  HB3 MET    92      31.884  55.820  47.825  1.00  0.00           H  
ATOM   1429  HG2 MET    92      33.685  57.271  48.541  1.00  0.00           H  
ATOM   1430  HG3 MET    92      33.204  58.486  47.365  1.00  0.00           H  
ATOM   1431  HE1 MET    92      31.162  57.238  51.274  1.00  0.00           H  
ATOM   1432  HE2 MET    92      31.379  56.000  49.983  1.00  0.00           H  
ATOM   1433  HE3 MET    92      32.731  56.537  50.785  1.00  0.00           H  
ATOM   1434  N   PHE    93      35.365  56.492  46.575  1.00  0.00           N  
ATOM   1435  CA  PHE    93      36.739  56.285  46.900  1.00  0.00           C  
ATOM   1436  C   PHE    93      37.093  57.521  47.770  1.00  0.00           C  
ATOM   1437  O   PHE    93      36.836  58.694  47.528  1.00  0.00           O  
ATOM   1438  CB  PHE    93      37.492  56.258  45.576  1.00  0.00           C  
ATOM   1439  CG  PHE    93      38.952  55.948  45.834  1.00  0.00           C  
ATOM   1440  CD1 PHE    93      39.399  54.596  45.770  1.00  0.00           C  
ATOM   1441  CE1 PHE    93      40.689  54.301  46.175  1.00  0.00           C  
ATOM   1442  CZ  PHE    93      41.610  55.336  46.509  1.00  0.00           C  
ATOM   1443  CE2 PHE    93      41.158  56.754  46.439  1.00  0.00           C  
ATOM   1444  CD2 PHE    93      39.810  56.984  46.149  1.00  0.00           C  
ATOM   1445  H   PHE    93      35.164  57.314  46.024  1.00  0.00           H  
ATOM   1446  HA  PHE    93      36.906  55.364  47.458  1.00  0.00           H  
ATOM   1447  HB2 PHE    93      37.042  55.487  44.951  1.00  0.00           H  
ATOM   1448  HB3 PHE    93      37.347  57.189  45.026  1.00  0.00           H  
ATOM   1449  HD1 PHE    93      38.716  53.773  45.623  1.00  0.00           H  
ATOM   1450  HE1 PHE    93      40.845  53.240  46.304  1.00  0.00           H  
ATOM   1451  HZ  PHE    93      42.627  55.043  46.725  1.00  0.00           H  
ATOM   1452  HE2 PHE    93      41.868  57.565  46.502  1.00  0.00           H  
ATOM   1453  HD2 PHE    93      39.483  58.013  46.125  1.00  0.00           H  
ATOM   1454  N   GLU    94      37.681  57.162  48.925  1.00  0.00           N  
ATOM   1455  CA  GLU    94      38.091  58.025  50.026  1.00  0.00           C  
ATOM   1456  C   GLU    94      39.166  59.125  49.746  1.00  0.00           C  
ATOM   1457  O   GLU    94      40.153  58.964  49.069  1.00  0.00           O  
ATOM   1458  CB  GLU    94      38.483  57.134  51.274  1.00  0.00           C  
ATOM   1459  CG  GLU    94      38.684  57.988  52.547  1.00  0.00           C  
ATOM   1460  CD  GLU    94      37.477  58.760  53.012  1.00  0.00           C  
ATOM   1461  OE1 GLU    94      37.129  59.835  52.462  1.00  0.00           O  
ATOM   1462  OE2 GLU    94      36.753  58.239  53.823  1.00  0.00           O1-
ATOM   1463  H   GLU    94      37.836  56.165  48.986  1.00  0.00           H  
ATOM   1464  HA  GLU    94      37.204  58.618  50.252  1.00  0.00           H  
ATOM   1465  HB2 GLU    94      37.684  56.409  51.429  1.00  0.00           H  
ATOM   1466  HB3 GLU    94      39.414  56.605  51.072  1.00  0.00           H  
ATOM   1467  HG2 GLU    94      39.003  57.196  53.225  1.00  0.00           H  
ATOM   1468  HG3 GLU    94      39.598  58.550  52.352  1.00  0.00           H  
ATOM   1469  N   THR    95      38.864  60.288  50.404  1.00  0.00           N  
ATOM   1470  CA  THR    95      39.639  61.512  50.250  1.00  0.00           C  
ATOM   1471  C   THR    95      39.807  62.353  51.497  1.00  0.00           C  
ATOM   1472  O   THR    95      40.605  63.272  51.472  1.00  0.00           O  
ATOM   1473  CB  THR    95      38.894  62.533  49.292  1.00  0.00           C  
ATOM   1474  CG2 THR    95      38.899  62.100  47.878  1.00  0.00           C  
ATOM   1475  OG1 THR    95      37.528  62.784  49.575  1.00  0.00           O  
ATOM   1476  H   THR    95      38.044  60.329  50.992  1.00  0.00           H  
ATOM   1477  HA  THR    95      40.594  61.339  49.753  1.00  0.00           H  
ATOM   1478  HB  THR    95      39.339  63.522  49.402  1.00  0.00           H  
ATOM   1479 HG21 THR    95      38.583  62.961  47.288  1.00  0.00           H  
ATOM   1480 HG22 THR    95      39.902  61.884  47.510  1.00  0.00           H  
ATOM   1481 HG23 THR    95      38.301  61.203  47.715  1.00  0.00           H  
ATOM   1482  HG1 THR    95      37.401  63.570  50.112  1.00  0.00           H  
ATOM   1483  N   GLU    96      39.190  61.963  52.630  1.00  0.00           N  
ATOM   1484  CA  GLU    96      39.119  62.813  53.885  1.00  0.00           C  
ATOM   1485  C   GLU    96      38.673  64.327  53.684  1.00  0.00           C  
ATOM   1486  O   GLU    96      38.057  64.768  54.624  1.00  0.00           O  
ATOM   1487  CB  GLU    96      40.465  62.663  54.698  1.00  0.00           C  
ATOM   1488  CG  GLU    96      40.828  61.377  55.182  1.00  0.00           C  
ATOM   1489  CD  GLU    96      40.289  60.934  56.532  1.00  0.00           C  
ATOM   1490  OE1 GLU    96      39.097  61.026  56.858  1.00  0.00           O  
ATOM   1491  OE2 GLU    96      41.034  60.425  57.380  1.00  0.00           O1-
ATOM   1492  H   GLU    96      38.647  61.113  52.584  1.00  0.00           H  
ATOM   1493  HA  GLU    96      38.344  62.371  54.510  1.00  0.00           H  
ATOM   1494  HB2 GLU    96      41.165  63.049  53.957  1.00  0.00           H  
ATOM   1495  HB3 GLU    96      40.444  63.338  55.553  1.00  0.00           H  
ATOM   1496  HG2 GLU    96      40.650  60.617  54.421  1.00  0.00           H  
ATOM   1497  HG3 GLU    96      41.914  61.459  55.208  1.00  0.00           H  
ATOM   1498  N   ASP    97      38.865  65.082  52.586  1.00  0.00           N  
ATOM   1499  CA  ASP    97      38.287  66.412  52.332  1.00  0.00           C  
ATOM   1500  C   ASP    97      36.934  66.303  51.639  1.00  0.00           C  
ATOM   1501  O   ASP    97      36.651  65.211  51.082  1.00  0.00           O  
ATOM   1502  CB  ASP    97      39.295  67.271  51.553  1.00  0.00           C  
ATOM   1503  CG  ASP    97      40.614  67.394  52.268  1.00  0.00           C  
ATOM   1504  OD1 ASP    97      40.644  67.895  53.432  1.00  0.00           O  
ATOM   1505  OD2 ASP    97      41.676  67.131  51.617  1.00  0.00           O1-
ATOM   1506  H   ASP    97      39.460  64.622  51.912  1.00  0.00           H  
ATOM   1507  HA  ASP    97      38.135  66.929  53.279  1.00  0.00           H  
ATOM   1508  HB2 ASP    97      39.310  66.756  50.592  1.00  0.00           H  
ATOM   1509  HB3 ASP    97      38.850  68.249  51.369  1.00  0.00           H  
ATOM   1510  N   GLY    98      36.209  67.420  51.518  1.00  0.00           N  
ATOM   1511  CA  GLY    98      34.987  67.643  50.753  1.00  0.00           C  
ATOM   1512  C   GLY    98      35.225  67.342  49.265  1.00  0.00           C  
ATOM   1513  O   GLY    98      36.345  67.354  48.837  1.00  0.00           O  
ATOM   1514  H   GLY    98      36.692  68.281  51.731  1.00  0.00           H  
ATOM   1515  HA2 GLY    98      34.285  66.937  51.197  1.00  0.00           H  
ATOM   1516  HA3 GLY    98      34.704  68.695  50.793  1.00  0.00           H  
ATOM   1517  N   SER    99      34.197  67.173  48.439  1.00  0.00           N  
ATOM   1518  CA  SER    99      34.312  66.586  47.036  1.00  0.00           C  
ATOM   1519  C   SER    99      34.996  65.211  47.039  1.00  0.00           C  
ATOM   1520  O   SER    99      36.124  65.063  46.565  1.00  0.00           O  
ATOM   1521  CB  SER    99      34.879  67.590  46.026  1.00  0.00           C  
ATOM   1522  OG  SER    99      34.445  67.171  44.803  1.00  0.00           O  
ATOM   1523  H   SER    99      33.286  67.445  48.781  1.00  0.00           H  
ATOM   1524  HA  SER    99      33.270  66.417  46.764  1.00  0.00           H  
ATOM   1525  HB2 SER    99      34.499  68.589  46.243  1.00  0.00           H  
ATOM   1526  HB3 SER    99      35.958  67.717  46.121  1.00  0.00           H  
ATOM   1527  HG  SER    99      34.406  67.920  44.204  1.00  0.00           H  
ATOM   1528  N   LYS   100      34.317  64.140  47.492  1.00  0.00           N  
ATOM   1529  CA  LYS   100      34.932  62.790  47.366  1.00  0.00           C  
ATOM   1530  C   LYS   100      35.305  62.413  45.867  1.00  0.00           C  
ATOM   1531  O   LYS   100      34.770  62.814  44.866  1.00  0.00           O  
ATOM   1532  CB  LYS   100      33.908  61.720  47.867  1.00  0.00           C  
ATOM   1533  CG  LYS   100      33.595  61.713  49.321  1.00  0.00           C  
ATOM   1534  CD  LYS   100      34.586  60.994  50.267  1.00  0.00           C  
ATOM   1535  CE  LYS   100      33.763  60.654  51.502  1.00  0.00           C  
ATOM   1536  NZ  LYS   100      34.478  59.724  52.423  1.00  0.00           N1+
ATOM   1537  H   LYS   100      33.338  64.185  47.734  1.00  0.00           H  
ATOM   1538  HA  LYS   100      35.904  62.778  47.858  1.00  0.00           H  
ATOM   1539  HB2 LYS   100      33.015  61.876  47.262  1.00  0.00           H  
ATOM   1540  HB3 LYS   100      34.244  60.709  47.633  1.00  0.00           H  
ATOM   1541  HG2 LYS   100      33.438  62.728  49.687  1.00  0.00           H  
ATOM   1542  HG3 LYS   100      32.623  61.240  49.460  1.00  0.00           H  
ATOM   1543  HD2 LYS   100      34.950  60.080  49.797  1.00  0.00           H  
ATOM   1544  HD3 LYS   100      35.429  61.633  50.532  1.00  0.00           H  
ATOM   1545  HE2 LYS   100      33.536  61.524  52.118  1.00  0.00           H  
ATOM   1546  HE3 LYS   100      32.849  60.165  51.166  1.00  0.00           H  
ATOM   1547  HZ1 LYS   100      35.384  60.110  52.648  1.00  0.00           H  
ATOM   1548  HZ2 LYS   100      33.905  59.437  53.204  1.00  0.00           H  
ATOM   1549  HZ3 LYS   100      34.569  58.828  51.965  1.00  0.00           H  
ATOM   1550  N   ASP   101      36.160  61.375  45.785  1.00  0.00           N  
ATOM   1551  CA  ASP   101      36.430  60.666  44.540  1.00  0.00           C  
ATOM   1552  C   ASP   101      35.354  59.565  44.277  1.00  0.00           C  
ATOM   1553  O   ASP   101      34.693  59.111  45.259  1.00  0.00           O  
ATOM   1554  CB  ASP   101      37.855  60.108  44.459  1.00  0.00           C  
ATOM   1555  CG  ASP   101      38.938  61.113  44.546  1.00  0.00           C  
ATOM   1556  OD1 ASP   101      40.103  60.724  44.742  1.00  0.00           O  
ATOM   1557  OD2 ASP   101      38.686  62.330  44.283  1.00  0.00           O1-
ATOM   1558  H   ASP   101      36.487  60.964  46.647  1.00  0.00           H  
ATOM   1559  HA  ASP   101      36.217  61.316  43.691  1.00  0.00           H  
ATOM   1560  HB2 ASP   101      37.984  59.373  45.254  1.00  0.00           H  
ATOM   1561  HB3 ASP   101      37.923  59.569  43.515  1.00  0.00           H  
ATOM   1562  N   GLU   102      35.245  59.048  43.076  1.00  0.00           N  
ATOM   1563  CA  GLU   102      34.700  57.719  42.697  1.00  0.00           C  
ATOM   1564  C   GLU   102      35.514  57.001  41.603  1.00  0.00           C  
ATOM   1565  O   GLU   102      36.116  57.619  40.766  1.00  0.00           O  
ATOM   1566  CB  GLU   102      33.155  57.796  42.314  1.00  0.00           C  
ATOM   1567  CG  GLU   102      32.969  58.909  41.291  1.00  0.00           C  
ATOM   1568  CD  GLU   102      33.131  60.361  41.780  1.00  0.00           C  
ATOM   1569  OE1 GLU   102      34.022  61.117  41.271  1.00  0.00           O  
ATOM   1570  OE2 GLU   102      32.392  60.721  42.751  1.00  0.00           O1-
ATOM   1571  H   GLU   102      35.839  59.420  42.349  1.00  0.00           H  
ATOM   1572  HA  GLU   102      34.859  57.104  43.583  1.00  0.00           H  
ATOM   1573  HB2 GLU   102      32.973  56.810  41.886  1.00  0.00           H  
ATOM   1574  HB3 GLU   102      32.554  57.957  43.209  1.00  0.00           H  
ATOM   1575  HG2 GLU   102      33.421  58.656  40.332  1.00  0.00           H  
ATOM   1576  HG3 GLU   102      31.926  59.054  41.012  1.00  0.00           H  
ATOM   1577  N   TRP   103      35.574  55.701  41.640  1.00  0.00           N  
ATOM   1578  CA  TRP   103      36.423  54.816  40.805  1.00  0.00           C  
ATOM   1579  C   TRP   103      35.403  53.956  40.113  1.00  0.00           C  
ATOM   1580  O   TRP   103      34.530  53.376  40.752  1.00  0.00           O  
ATOM   1581  CB  TRP   103      37.449  54.009  41.572  1.00  0.00           C  
ATOM   1582  CG  TRP   103      38.681  54.729  42.100  1.00  0.00           C  
ATOM   1583  CD1 TRP   103      38.949  56.039  42.337  1.00  0.00           C  
ATOM   1584  NE1 TRP   103      40.250  56.220  42.764  1.00  0.00           N  
ATOM   1585  CE2 TRP   103      40.924  55.033  42.825  1.00  0.00           C  
ATOM   1586  CZ2 TRP   103      42.221  54.657  43.210  1.00  0.00           C  
ATOM   1587  CH2 TRP   103      42.442  53.246  43.251  1.00  0.00           C  
ATOM   1588  CZ3 TRP   103      41.400  52.327  42.979  1.00  0.00           C  
ATOM   1589  CE3 TRP   103      40.157  52.727  42.545  1.00  0.00           C  
ATOM   1590  CD2 TRP   103      39.892  54.085  42.493  1.00  0.00           C  
ATOM   1591  H   TRP   103      35.108  55.280  42.431  1.00  0.00           H  
ATOM   1592  HA  TRP   103      36.935  55.293  39.970  1.00  0.00           H  
ATOM   1593  HB2 TRP   103      36.859  53.645  42.413  1.00  0.00           H  
ATOM   1594  HB3 TRP   103      37.761  53.159  40.965  1.00  0.00           H  
ATOM   1595  HD1 TRP   103      38.145  56.726  42.123  1.00  0.00           H  
ATOM   1596  HE1 TRP   103      40.672  57.131  42.874  1.00  0.00           H  
ATOM   1597  HZ2 TRP   103      42.981  55.410  43.362  1.00  0.00           H  
ATOM   1598  HH2 TRP   103      43.458  52.923  43.427  1.00  0.00           H  
ATOM   1599  HZ3 TRP   103      41.700  51.290  42.992  1.00  0.00           H  
ATOM   1600  HE3 TRP   103      39.401  52.039  42.196  1.00  0.00           H  
ATOM   1601  N   ARG   104      35.590  53.732  38.821  1.00  0.00           N  
ATOM   1602  CA  ARG   104      34.955  52.644  38.117  1.00  0.00           C  
ATOM   1603  C   ARG   104      35.564  51.264  38.303  1.00  0.00           C  
ATOM   1604  O   ARG   104      36.760  51.179  38.645  1.00  0.00           O  
ATOM   1605  CB  ARG   104      35.051  52.948  36.535  1.00  0.00           C  
ATOM   1606  CG  ARG   104      33.919  53.897  36.126  1.00  0.00           C  
ATOM   1607  CD  ARG   104      33.895  53.999  34.602  1.00  0.00           C  
ATOM   1608  NE  ARG   104      33.840  52.647  33.925  1.00  0.00           N  
ATOM   1609  CZ  ARG   104      34.031  52.353  32.630  1.00  0.00           C  
ATOM   1610  NH1 ARG   104      34.034  53.276  31.648  1.00  0.00           N  
ATOM   1611  NH2 ARG   104      34.191  51.142  32.210  1.00  0.00           N1+
ATOM   1612  H   ARG   104      36.345  54.250  38.394  1.00  0.00           H  
ATOM   1613  HA  ARG   104      33.898  52.558  38.368  1.00  0.00           H  
ATOM   1614  HB2 ARG   104      36.002  53.395  36.247  1.00  0.00           H  
ATOM   1615  HB3 ARG   104      35.033  51.984  36.026  1.00  0.00           H  
ATOM   1616  HG2 ARG   104      32.988  53.480  36.510  1.00  0.00           H  
ATOM   1617  HG3 ARG   104      34.140  54.869  36.567  1.00  0.00           H  
ATOM   1618  HD2 ARG   104      33.017  54.600  34.365  1.00  0.00           H  
ATOM   1619  HD3 ARG   104      34.777  54.555  34.285  1.00  0.00           H  
ATOM   1620  HE  ARG   104      33.721  51.857  34.543  1.00  0.00           H  
ATOM   1621 HH11 ARG   104      33.851  54.249  31.848  1.00  0.00           H  
ATOM   1622 HH12 ARG   104      34.105  52.954  30.693  1.00  0.00           H  
ATOM   1623 HH21 ARG   104      34.155  50.323  32.800  1.00  0.00           H  
ATOM   1624 HH22 ARG   104      34.328  50.991  31.221  1.00  0.00           H  
ATOM   1625  N   GLY   105      34.727  50.242  38.139  1.00  0.00           N  
ATOM   1626  CA  GLY   105      35.212  48.824  38.182  1.00  0.00           C  
ATOM   1627  C   GLY   105      34.025  47.837  37.803  1.00  0.00           C  
ATOM   1628  O   GLY   105      33.038  48.273  37.198  1.00  0.00           O  
ATOM   1629  H   GLY   105      33.748  50.434  37.978  1.00  0.00           H  
ATOM   1630  HA2 GLY   105      35.950  48.683  37.392  1.00  0.00           H  
ATOM   1631  HA3 GLY   105      35.762  48.465  39.052  1.00  0.00           H  
ATOM   1632  N   MET   106      34.150  46.537  38.150  1.00  0.00           N  
ATOM   1633  CA  MET   106      33.080  45.538  38.015  1.00  0.00           C  
ATOM   1634  C   MET   106      32.914  44.752  39.399  1.00  0.00           C  
ATOM   1635  O   MET   106      33.953  44.477  40.042  1.00  0.00           O  
ATOM   1636  CB  MET   106      33.495  44.624  36.912  1.00  0.00           C  
ATOM   1637  CG  MET   106      32.516  43.484  36.677  1.00  0.00           C  
ATOM   1638  SD  MET   106      32.796  42.582  35.132  1.00  0.00           S  
ATOM   1639  CE  MET   106      31.864  43.745  34.203  1.00  0.00           C  
ATOM   1640  H   MET   106      34.993  46.173  38.570  1.00  0.00           H  
ATOM   1641  HA  MET   106      32.112  45.921  37.692  1.00  0.00           H  
ATOM   1642  HB2 MET   106      33.618  45.124  35.951  1.00  0.00           H  
ATOM   1643  HB3 MET   106      34.510  44.262  37.077  1.00  0.00           H  
ATOM   1644  HG2 MET   106      32.677  42.827  37.531  1.00  0.00           H  
ATOM   1645  HG3 MET   106      31.490  43.853  36.682  1.00  0.00           H  
ATOM   1646  HE1 MET   106      32.445  44.666  34.139  1.00  0.00           H  
ATOM   1647  HE2 MET   106      31.777  43.356  33.188  1.00  0.00           H  
ATOM   1648  HE3 MET   106      30.925  44.072  34.648  1.00  0.00           H  
ATOM   1649  N   VAL   107      31.726  44.222  39.654  1.00  0.00           N  
ATOM   1650  CA  VAL   107      31.396  43.433  40.822  1.00  0.00           C  
ATOM   1651  C   VAL   107      31.335  42.018  40.411  1.00  0.00           C  
ATOM   1652  O   VAL   107      30.633  41.686  39.489  1.00  0.00           O  
ATOM   1653  CB  VAL   107      30.039  43.760  41.450  1.00  0.00           C  
ATOM   1654  CG1 VAL   107      29.797  43.099  42.802  1.00  0.00           C  
ATOM   1655  CG2 VAL   107      29.842  45.331  41.563  1.00  0.00           C  
ATOM   1656  H   VAL   107      31.106  44.202  38.857  1.00  0.00           H  
ATOM   1657  HA  VAL   107      32.134  43.609  41.605  1.00  0.00           H  
ATOM   1658  HB  VAL   107      29.278  43.514  40.709  1.00  0.00           H  
ATOM   1659 HG11 VAL   107      29.545  42.046  42.685  1.00  0.00           H  
ATOM   1660 HG12 VAL   107      30.742  43.059  43.343  1.00  0.00           H  
ATOM   1661 HG13 VAL   107      28.939  43.487  43.352  1.00  0.00           H  
ATOM   1662 HG21 VAL   107      29.851  45.861  40.611  1.00  0.00           H  
ATOM   1663 HG22 VAL   107      28.875  45.530  42.026  1.00  0.00           H  
ATOM   1664 HG23 VAL   107      30.702  45.697  42.124  1.00  0.00           H  
ATOM   1665  N   LEU   108      32.127  41.112  41.079  1.00  0.00           N  
ATOM   1666  CA  LEU   108      32.472  39.728  40.695  1.00  0.00           C  
ATOM   1667  C   LEU   108      31.777  38.644  41.432  1.00  0.00           C  
ATOM   1668  O   LEU   108      31.232  37.761  40.829  1.00  0.00           O  
ATOM   1669  CB  LEU   108      33.947  39.599  40.779  1.00  0.00           C  
ATOM   1670  CG  LEU   108      34.863  40.796  40.266  1.00  0.00           C  
ATOM   1671  CD1 LEU   108      36.248  40.572  40.782  1.00  0.00           C  
ATOM   1672  CD2 LEU   108      34.970  40.796  38.740  1.00  0.00           C  
ATOM   1673  H   LEU   108      32.657  41.477  41.857  1.00  0.00           H  
ATOM   1674  HA  LEU   108      32.163  39.614  39.656  1.00  0.00           H  
ATOM   1675  HB2 LEU   108      34.099  39.468  41.850  1.00  0.00           H  
ATOM   1676  HB3 LEU   108      34.280  38.702  40.256  1.00  0.00           H  
ATOM   1677  HG  LEU   108      34.595  41.763  40.693  1.00  0.00           H  
ATOM   1678 HD11 LEU   108      36.335  40.693  41.862  1.00  0.00           H  
ATOM   1679 HD12 LEU   108      36.585  39.555  40.581  1.00  0.00           H  
ATOM   1680 HD13 LEU   108      36.884  41.321  40.311  1.00  0.00           H  
ATOM   1681 HD21 LEU   108      35.374  39.853  38.372  1.00  0.00           H  
ATOM   1682 HD22 LEU   108      33.986  40.936  38.292  1.00  0.00           H  
ATOM   1683 HD23 LEU   108      35.688  41.534  38.382  1.00  0.00           H  
ATOM   1684  N   ALA   109      31.692  38.737  42.787  1.00  0.00           N  
ATOM   1685  CA  ALA   109      30.920  37.782  43.534  1.00  0.00           C  
ATOM   1686  C   ALA   109      30.663  38.133  44.980  1.00  0.00           C  
ATOM   1687  O   ALA   109      31.221  39.153  45.480  1.00  0.00           O  
ATOM   1688  CB  ALA   109      31.744  36.455  43.614  1.00  0.00           C  
ATOM   1689  H   ALA   109      32.211  39.496  43.205  1.00  0.00           H  
ATOM   1690  HA  ALA   109      30.009  37.474  43.021  1.00  0.00           H  
ATOM   1691  HB1 ALA   109      31.337  35.697  44.283  1.00  0.00           H  
ATOM   1692  HB2 ALA   109      31.854  36.029  42.617  1.00  0.00           H  
ATOM   1693  HB3 ALA   109      32.703  36.761  44.033  1.00  0.00           H  
ATOM   1694  N   ARG   110      29.812  37.364  45.633  1.00  0.00           N  
ATOM   1695  CA  ARG   110      29.641  37.327  47.078  1.00  0.00           C  
ATOM   1696  C   ARG   110      30.816  36.583  47.673  1.00  0.00           C  
ATOM   1697  O   ARG   110      31.133  35.445  47.247  1.00  0.00           O  
ATOM   1698  CB  ARG   110      28.294  36.688  47.336  1.00  0.00           C  
ATOM   1699  CG  ARG   110      27.744  37.074  48.789  1.00  0.00           C  
ATOM   1700  CD  ARG   110      26.242  36.832  48.875  1.00  0.00           C  
ATOM   1701  NE  ARG   110      25.927  35.383  48.733  1.00  0.00           N  
ATOM   1702  CZ  ARG   110      24.836  34.694  49.122  1.00  0.00           C  
ATOM   1703  NH1 ARG   110      23.842  35.074  49.961  1.00  0.00           N  
ATOM   1704  NH2 ARG   110      24.625  33.554  48.572  1.00  0.00           N1+
ATOM   1705  H   ARG   110      29.449  36.646  45.023  1.00  0.00           H  
ATOM   1706  HA  ARG   110      29.630  38.366  47.407  1.00  0.00           H  
ATOM   1707  HB2 ARG   110      27.584  37.071  46.603  1.00  0.00           H  
ATOM   1708  HB3 ARG   110      28.400  35.611  47.212  1.00  0.00           H  
ATOM   1709  HG2 ARG   110      28.280  36.470  49.521  1.00  0.00           H  
ATOM   1710  HG3 ARG   110      27.852  38.145  48.963  1.00  0.00           H  
ATOM   1711  HD2 ARG   110      25.810  37.276  49.772  1.00  0.00           H  
ATOM   1712  HD3 ARG   110      25.686  37.275  48.049  1.00  0.00           H  
ATOM   1713  HE  ARG   110      26.535  35.011  48.018  1.00  0.00           H  
ATOM   1714 HH11 ARG   110      24.034  35.721  50.714  1.00  0.00           H  
ATOM   1715 HH12 ARG   110      22.935  34.629  49.957  1.00  0.00           H  
ATOM   1716 HH21 ARG   110      25.290  33.293  47.858  1.00  0.00           H  
ATOM   1717 HH22 ARG   110      23.786  33.116  48.922  1.00  0.00           H  
ATOM   1718  N   ALA   111      31.469  37.143  48.716  1.00  0.00           N  
ATOM   1719  CA  ALA   111      32.512  36.411  49.369  1.00  0.00           C  
ATOM   1720  C   ALA   111      32.068  35.021  49.900  1.00  0.00           C  
ATOM   1721  O   ALA   111      31.052  34.988  50.607  1.00  0.00           O  
ATOM   1722  CB  ALA   111      33.102  37.276  50.439  1.00  0.00           C  
ATOM   1723  H   ALA   111      31.033  37.914  49.200  1.00  0.00           H  
ATOM   1724  HA  ALA   111      33.339  36.361  48.660  1.00  0.00           H  
ATOM   1725  HB1 ALA   111      33.552  38.136  49.943  1.00  0.00           H  
ATOM   1726  HB2 ALA   111      32.273  37.529  51.100  1.00  0.00           H  
ATOM   1727  HB3 ALA   111      33.885  36.853  51.068  1.00  0.00           H  
ATOM   1728  N   PRO   112      32.777  33.970  49.736  1.00  0.00           N  
ATOM   1729  CA  PRO   112      32.752  32.774  50.629  1.00  0.00           C  
ATOM   1730  C   PRO   112      33.012  33.014  52.162  1.00  0.00           C  
ATOM   1731  O   PRO   112      33.819  33.911  52.456  1.00  0.00           O  
ATOM   1732  CD  PRO   112      33.829  33.807  48.763  1.00  0.00           C  
ATOM   1733  CG  PRO   112      33.963  32.266  48.663  1.00  0.00           C  
ATOM   1734  CB  PRO   112      33.762  31.798  50.060  1.00  0.00           C  
ATOM   1735  HD2 PRO   112      34.737  34.341  49.042  1.00  0.00           H  
ATOM   1736  HD3 PRO   112      33.587  34.180  47.768  1.00  0.00           H  
ATOM   1737  HG2 PRO   112      34.957  32.053  48.272  1.00  0.00           H  
ATOM   1738  HG3 PRO   112      33.199  31.889  47.983  1.00  0.00           H  
ATOM   1739  HB2 PRO   112      34.740  31.865  50.536  1.00  0.00           H  
ATOM   1740  HB3 PRO   112      33.604  30.723  50.139  1.00  0.00           H  
ATOM   1741  HA  PRO   112      31.814  32.227  50.527  1.00  0.00           H  
ATOM   1742  N   VAL   113      32.263  32.339  53.036  1.00  0.00           N  
ATOM   1743  CA  VAL   113      32.127  32.613  54.469  1.00  0.00           C  
ATOM   1744  C   VAL   113      31.592  33.968  54.816  1.00  0.00           C  
ATOM   1745  O   VAL   113      30.503  34.118  55.372  1.00  0.00           O  
ATOM   1746  CB  VAL   113      33.454  32.376  55.246  1.00  0.00           C  
ATOM   1747  CG1 VAL   113      33.193  32.386  56.766  1.00  0.00           C  
ATOM   1748  CG2 VAL   113      33.997  31.061  54.818  1.00  0.00           C  
ATOM   1749  H   VAL   113      31.521  31.762  52.668  1.00  0.00           H  
ATOM   1750  HA  VAL   113      31.356  31.938  54.843  1.00  0.00           H  
ATOM   1751  HB  VAL   113      34.148  33.154  54.932  1.00  0.00           H  
ATOM   1752 HG11 VAL   113      34.033  31.949  57.305  1.00  0.00           H  
ATOM   1753 HG12 VAL   113      32.961  33.385  57.136  1.00  0.00           H  
ATOM   1754 HG13 VAL   113      32.305  31.782  56.953  1.00  0.00           H  
ATOM   1755 HG21 VAL   113      33.169  30.357  54.740  1.00  0.00           H  
ATOM   1756 HG22 VAL   113      34.478  31.148  53.843  1.00  0.00           H  
ATOM   1757 HG23 VAL   113      34.694  30.680  55.564  1.00  0.00           H  
ATOM   1758  N   MET   114      32.265  35.028  54.430  1.00  0.00           N  
ATOM   1759  CA  MET   114      31.922  36.362  54.843  1.00  0.00           C  
ATOM   1760  C   MET   114      30.820  36.925  53.837  1.00  0.00           C  
ATOM   1761  O   MET   114      30.963  37.944  53.154  1.00  0.00           O  
ATOM   1762  CB  MET   114      33.168  37.295  54.985  1.00  0.00           C  
ATOM   1763  CG  MET   114      34.089  36.859  56.138  1.00  0.00           C  
ATOM   1764  SD  MET   114      35.634  37.808  56.078  1.00  0.00           S  
ATOM   1765  CE  MET   114      35.108  39.539  56.570  1.00  0.00           C  
ATOM   1766  H   MET   114      33.067  34.973  53.819  1.00  0.00           H  
ATOM   1767  HA  MET   114      31.371  36.394  55.783  1.00  0.00           H  
ATOM   1768  HB2 MET   114      33.585  37.244  53.979  1.00  0.00           H  
ATOM   1769  HB3 MET   114      32.858  38.318  55.199  1.00  0.00           H  
ATOM   1770  HG2 MET   114      33.638  37.050  57.112  1.00  0.00           H  
ATOM   1771  HG3 MET   114      34.284  35.796  55.995  1.00  0.00           H  
ATOM   1772  HE1 MET   114      34.591  39.572  57.530  1.00  0.00           H  
ATOM   1773  HE2 MET   114      35.961  40.163  56.836  1.00  0.00           H  
ATOM   1774  HE3 MET   114      34.460  39.899  55.771  1.00  0.00           H  
ATOM   1775  N   ASN   115      29.655  36.276  53.725  1.00  0.00           N  
ATOM   1776  CA  ASN   115      28.663  36.580  52.576  1.00  0.00           C  
ATOM   1777  C   ASN   115      27.976  37.935  52.469  1.00  0.00           C  
ATOM   1778  O   ASN   115      27.354  38.122  51.457  1.00  0.00           O  
ATOM   1779  CB  ASN   115      27.581  35.459  52.588  1.00  0.00           C  
ATOM   1780  CG  ASN   115      28.040  34.024  52.760  1.00  0.00           C  
ATOM   1781  OD1 ASN   115      27.667  33.258  53.599  1.00  0.00           O  
ATOM   1782  ND2 ASN   115      28.997  33.530  51.974  1.00  0.00           N  
ATOM   1783  H   ASN   115      29.577  35.390  54.203  1.00  0.00           H  
ATOM   1784  HA  ASN   115      29.201  36.487  51.633  1.00  0.00           H  
ATOM   1785  HB2 ASN   115      26.843  35.698  53.354  1.00  0.00           H  
ATOM   1786  HB3 ASN   115      27.056  35.576  51.640  1.00  0.00           H  
ATOM   1787 HD21 ASN   115      29.453  34.126  51.298  1.00  0.00           H  
ATOM   1788 HD22 ASN   115      29.248  32.564  52.120  1.00  0.00           H  
ATOM   1789  N   THR   116      28.121  38.767  53.509  1.00  0.00           N  
ATOM   1790  CA  THR   116      27.677  40.196  53.386  1.00  0.00           C  
ATOM   1791  C   THR   116      28.662  41.201  52.651  1.00  0.00           C  
ATOM   1792  O   THR   116      28.430  42.417  52.448  1.00  0.00           O  
ATOM   1793  CB  THR   116      27.323  40.792  54.769  1.00  0.00           C  
ATOM   1794  CG2 THR   116      26.294  40.028  55.576  1.00  0.00           C  
ATOM   1795  OG1 THR   116      28.517  40.862  55.553  1.00  0.00           O  
ATOM   1796  H   THR   116      28.520  38.413  54.367  1.00  0.00           H  
ATOM   1797  HA  THR   116      26.828  40.225  52.703  1.00  0.00           H  
ATOM   1798  HB  THR   116      27.001  41.816  54.581  1.00  0.00           H  
ATOM   1799 HG21 THR   116      25.508  39.726  54.884  1.00  0.00           H  
ATOM   1800 HG22 THR   116      26.741  39.195  56.119  1.00  0.00           H  
ATOM   1801 HG23 THR   116      25.800  40.678  56.299  1.00  0.00           H  
ATOM   1802  HG1 THR   116      28.756  41.790  55.611  1.00  0.00           H  
ATOM   1803  N   TRP   117      29.792  40.629  52.413  1.00  0.00           N  
ATOM   1804  CA  TRP   117      30.905  41.156  51.601  1.00  0.00           C  
ATOM   1805  C   TRP   117      30.940  40.574  50.164  1.00  0.00           C  
ATOM   1806  O   TRP   117      30.538  39.492  49.909  1.00  0.00           O  
ATOM   1807  CB  TRP   117      32.252  40.879  52.279  1.00  0.00           C  
ATOM   1808  CG  TRP   117      32.444  41.399  53.676  1.00  0.00           C  
ATOM   1809  CD1 TRP   117      31.918  40.840  54.803  1.00  0.00           C  
ATOM   1810  NE1 TRP   117      32.231  41.527  55.903  1.00  0.00           N  
ATOM   1811  CE2 TRP   117      32.977  42.641  55.623  1.00  0.00           C  
ATOM   1812  CZ2 TRP   117      33.426  43.737  56.374  1.00  0.00           C  
ATOM   1813  CH2 TRP   117      34.254  44.753  55.731  1.00  0.00           C  
ATOM   1814  CZ3 TRP   117      34.581  44.622  54.367  1.00  0.00           C  
ATOM   1815  CE3 TRP   117      34.033  43.580  53.630  1.00  0.00           C  
ATOM   1816  CD2 TRP   117      33.180  42.555  54.202  1.00  0.00           C  
ATOM   1817  H   TRP   117      29.835  39.638  52.602  1.00  0.00           H  
ATOM   1818  HA  TRP   117      30.715  42.217  51.435  1.00  0.00           H  
ATOM   1819  HB2 TRP   117      32.342  39.794  52.334  1.00  0.00           H  
ATOM   1820  HB3 TRP   117      32.999  41.308  51.612  1.00  0.00           H  
ATOM   1821  HD1 TRP   117      31.337  39.932  54.726  1.00  0.00           H  
ATOM   1822  HE1 TRP   117      31.944  41.287  56.842  1.00  0.00           H  
ATOM   1823  HZ2 TRP   117      33.213  43.742  57.433  1.00  0.00           H  
ATOM   1824  HH2 TRP   117      34.643  45.495  56.412  1.00  0.00           H  
ATOM   1825  HZ3 TRP   117      35.242  45.386  53.986  1.00  0.00           H  
ATOM   1826  HE3 TRP   117      34.138  43.491  52.559  1.00  0.00           H  
ATOM   1827  N   PHE   118      31.444  41.444  49.288  1.00  0.00           N  
ATOM   1828  CA  PHE   118      31.435  41.300  47.852  1.00  0.00           C  
ATOM   1829  C   PHE   118      32.828  41.725  47.179  1.00  0.00           C  
ATOM   1830  O   PHE   118      33.474  42.628  47.616  1.00  0.00           O  
ATOM   1831  CB  PHE   118      30.293  42.156  47.376  1.00  0.00           C  
ATOM   1832  CG  PHE   118      28.917  41.717  47.640  1.00  0.00           C  
ATOM   1833  CD1 PHE   118      28.120  42.233  48.643  1.00  0.00           C  
ATOM   1834  CE1 PHE   118      26.832  41.774  48.859  1.00  0.00           C  
ATOM   1835  CZ  PHE   118      26.325  40.682  48.126  1.00  0.00           C  
ATOM   1836  CE2 PHE   118      27.107  40.041  47.151  1.00  0.00           C  
ATOM   1837  CD2 PHE   118      28.364  40.649  46.830  1.00  0.00           C  
ATOM   1838  H   PHE   118      31.643  42.337  49.718  1.00  0.00           H  
ATOM   1839  HA  PHE   118      31.240  40.262  47.583  1.00  0.00           H  
ATOM   1840  HB2 PHE   118      30.419  43.140  47.828  1.00  0.00           H  
ATOM   1841  HB3 PHE   118      30.429  42.454  46.336  1.00  0.00           H  
ATOM   1842  HD1 PHE   118      28.594  43.022  49.208  1.00  0.00           H  
ATOM   1843  HE1 PHE   118      26.159  42.258  49.552  1.00  0.00           H  
ATOM   1844  HZ  PHE   118      25.299  40.461  48.383  1.00  0.00           H  
ATOM   1845  HE2 PHE   118      26.837  39.111  46.673  1.00  0.00           H  
ATOM   1846  HD2 PHE   118      29.007  40.249  46.059  1.00  0.00           H  
ATOM   1847  N   TYR   119      33.279  40.812  46.312  1.00  0.00           N  
ATOM   1848  CA  TYR   119      34.512  40.887  45.493  1.00  0.00           C  
ATOM   1849  C   TYR   119      34.279  41.783  44.276  1.00  0.00           C  
ATOM   1850  O   TYR   119      33.232  41.675  43.574  1.00  0.00           O  
ATOM   1851  CB  TYR   119      34.816  39.474  45.013  1.00  0.00           C  
ATOM   1852  CG  TYR   119      35.285  38.343  45.923  1.00  0.00           C  
ATOM   1853  CD1 TYR   119      35.436  37.054  45.356  1.00  0.00           C  
ATOM   1854  CE1 TYR   119      35.913  36.036  46.093  1.00  0.00           C  
ATOM   1855  CZ  TYR   119      36.205  36.217  47.484  1.00  0.00           C  
ATOM   1856  OH  TYR   119      36.747  35.220  48.232  1.00  0.00           O  
ATOM   1857  CE2 TYR   119      36.025  37.500  48.123  1.00  0.00           C  
ATOM   1858  CD2 TYR   119      35.568  38.560  47.327  1.00  0.00           C  
ATOM   1859  H   TYR   119      32.727  39.981  46.156  1.00  0.00           H  
ATOM   1860  HA  TYR   119      35.376  41.211  46.073  1.00  0.00           H  
ATOM   1861  HB2 TYR   119      33.935  39.156  44.455  1.00  0.00           H  
ATOM   1862  HB3 TYR   119      35.562  39.644  44.236  1.00  0.00           H  
ATOM   1863  HD1 TYR   119      35.276  36.844  44.308  1.00  0.00           H  
ATOM   1864  HE1 TYR   119      36.094  35.102  45.583  1.00  0.00           H  
ATOM   1865  HH  TYR   119      36.906  34.399  47.761  1.00  0.00           H  
ATOM   1866  HE2 TYR   119      36.261  37.485  49.177  1.00  0.00           H  
ATOM   1867  HD2 TYR   119      35.626  39.545  47.765  1.00  0.00           H  
ATOM   1868  N   ILE   120      35.310  42.571  44.096  1.00  0.00           N  
ATOM   1869  CA  ILE   120      35.278  43.666  43.111  1.00  0.00           C  
ATOM   1870  C   ILE   120      36.717  43.999  42.635  1.00  0.00           C  
ATOM   1871  O   ILE   120      37.720  43.660  43.311  1.00  0.00           O  
ATOM   1872  CB  ILE   120      34.523  44.919  43.684  1.00  0.00           C  
ATOM   1873  CG2 ILE   120      34.845  45.309  45.202  1.00  0.00           C  
ATOM   1874  CG1 ILE   120      34.672  46.172  42.772  1.00  0.00           C  
ATOM   1875  CD1 ILE   120      33.467  47.118  42.862  1.00  0.00           C  
ATOM   1876  H   ILE   120      36.190  42.475  44.583  1.00  0.00           H  
ATOM   1877  HA  ILE   120      34.650  43.466  42.243  1.00  0.00           H  
ATOM   1878  HB  ILE   120      33.470  44.654  43.588  1.00  0.00           H  
ATOM   1879 HG21 ILE   120      34.130  45.980  45.678  1.00  0.00           H  
ATOM   1880 HG22 ILE   120      34.869  44.409  45.816  1.00  0.00           H  
ATOM   1881 HG23 ILE   120      35.831  45.762  45.321  1.00  0.00           H  
ATOM   1882 HG12 ILE   120      35.602  46.662  43.059  1.00  0.00           H  
ATOM   1883 HG13 ILE   120      34.783  45.913  41.719  1.00  0.00           H  
ATOM   1884 HD11 ILE   120      33.656  47.926  42.156  1.00  0.00           H  
ATOM   1885 HD12 ILE   120      32.531  46.706  42.486  1.00  0.00           H  
ATOM   1886 HD13 ILE   120      33.522  47.612  43.832  1.00  0.00           H  
ATOM   1887  N   THR   121      36.904  44.600  41.462  1.00  0.00           N  
ATOM   1888  CA  THR   121      38.170  45.080  40.942  1.00  0.00           C  
ATOM   1889  C   THR   121      37.976  46.288  40.093  1.00  0.00           C  
ATOM   1890  O   THR   121      36.928  46.455  39.457  1.00  0.00           O  
ATOM   1891  CB  THR   121      38.862  43.953  40.088  1.00  0.00           C  
ATOM   1892  CG2 THR   121      37.994  43.660  38.815  1.00  0.00           C  
ATOM   1893  OG1 THR   121      40.122  44.350  39.655  1.00  0.00           O  
ATOM   1894  H   THR   121      36.072  44.771  40.915  1.00  0.00           H  
ATOM   1895  HA  THR   121      38.747  45.334  41.831  1.00  0.00           H  
ATOM   1896  HB  THR   121      39.038  43.037  40.653  1.00  0.00           H  
ATOM   1897 HG21 THR   121      38.515  42.855  38.298  1.00  0.00           H  
ATOM   1898 HG22 THR   121      36.972  43.386  39.078  1.00  0.00           H  
ATOM   1899 HG23 THR   121      37.899  44.465  38.087  1.00  0.00           H  
ATOM   1900  HG1 THR   121      40.496  44.640  40.490  1.00  0.00           H  
ATOM   1901  N   TYR   122      38.924  47.172  40.047  1.00  0.00           N  
ATOM   1902  CA  TYR   122      38.656  48.527  39.553  1.00  0.00           C  
ATOM   1903  C   TYR   122      39.524  48.841  38.298  1.00  0.00           C  
ATOM   1904  O   TYR   122      40.601  48.288  38.015  1.00  0.00           O  
ATOM   1905  CB  TYR   122      39.041  49.550  40.620  1.00  0.00           C  
ATOM   1906  CG  TYR   122      38.171  49.505  41.876  1.00  0.00           C  
ATOM   1907  CD1 TYR   122      38.581  48.818  43.008  1.00  0.00           C  
ATOM   1908  CE1 TYR   122      37.771  48.657  44.109  1.00  0.00           C  
ATOM   1909  CZ  TYR   122      36.473  49.227  44.118  1.00  0.00           C  
ATOM   1910  OH  TYR   122      35.685  49.024  45.190  1.00  0.00           O  
ATOM   1911  CE2 TYR   122      35.974  49.895  42.949  1.00  0.00           C  
ATOM   1912  CD2 TYR   122      36.896  50.103  41.908  1.00  0.00           C  
ATOM   1913  H   TYR   122      39.887  47.003  40.303  1.00  0.00           H  
ATOM   1914  HA  TYR   122      37.604  48.645  39.295  1.00  0.00           H  
ATOM   1915  HB2 TYR   122      40.086  49.436  40.908  1.00  0.00           H  
ATOM   1916  HB3 TYR   122      38.972  50.529  40.144  1.00  0.00           H  
ATOM   1917  HD1 TYR   122      39.514  48.274  42.995  1.00  0.00           H  
ATOM   1918  HE1 TYR   122      38.051  48.227  45.059  1.00  0.00           H  
ATOM   1919  HH  TYR   122      34.897  49.567  45.263  1.00  0.00           H  
ATOM   1920  HE2 TYR   122      34.970  50.288  42.896  1.00  0.00           H  
ATOM   1921  HD2 TYR   122      36.568  50.739  41.098  1.00  0.00           H  
ATOM   1922  N   GLU   123      38.997  49.767  37.452  1.00  0.00           N  
ATOM   1923  CA  GLU   123      39.653  50.288  36.239  1.00  0.00           C  
ATOM   1924  C   GLU   123      41.057  50.891  36.474  1.00  0.00           C  
ATOM   1925  O   GLU   123      41.938  50.749  35.671  1.00  0.00           O  
ATOM   1926  CB  GLU   123      38.694  51.153  35.465  1.00  0.00           C  
ATOM   1927  CG  GLU   123      37.349  50.471  34.970  1.00  0.00           C  
ATOM   1928  CD  GLU   123      37.604  49.088  34.297  1.00  0.00           C  
ATOM   1929  OE1 GLU   123      38.483  49.010  33.424  1.00  0.00           O  
ATOM   1930  OE2 GLU   123      36.846  48.099  34.628  1.00  0.00           O1-
ATOM   1931  H   GLU   123      38.083  50.149  37.651  1.00  0.00           H  
ATOM   1932  HA  GLU   123      39.921  49.454  35.591  1.00  0.00           H  
ATOM   1933  HB2 GLU   123      38.302  51.861  36.195  1.00  0.00           H  
ATOM   1934  HB3 GLU   123      39.229  51.717  34.700  1.00  0.00           H  
ATOM   1935  HG2 GLU   123      36.819  50.377  35.918  1.00  0.00           H  
ATOM   1936  HG3 GLU   123      36.820  51.123  34.276  1.00  0.00           H  
ATOM   1937  N   LYS   124      41.241  51.467  37.659  1.00  0.00           N  
ATOM   1938  CA  LYS   124      42.511  52.125  38.083  1.00  0.00           C  
ATOM   1939  C   LYS   124      43.356  51.302  39.023  1.00  0.00           C  
ATOM   1940  O   LYS   124      44.476  51.763  39.210  1.00  0.00           O  
ATOM   1941  CB  LYS   124      42.143  53.476  38.675  1.00  0.00           C  
ATOM   1942  CG  LYS   124      41.491  54.499  37.737  1.00  0.00           C  
ATOM   1943  CD  LYS   124      41.242  55.841  38.370  1.00  0.00           C  
ATOM   1944  CE  LYS   124      40.743  56.728  37.216  1.00  0.00           C  
ATOM   1945  NZ  LYS   124      40.788  58.138  37.633  1.00  0.00           N1+
ATOM   1946  H   LYS   124      40.411  51.470  38.234  1.00  0.00           H  
ATOM   1947  HA  LYS   124      43.079  52.305  37.170  1.00  0.00           H  
ATOM   1948  HB2 LYS   124      41.334  53.396  39.402  1.00  0.00           H  
ATOM   1949  HB3 LYS   124      43.026  53.910  39.145  1.00  0.00           H  
ATOM   1950  HG2 LYS   124      42.179  54.687  36.913  1.00  0.00           H  
ATOM   1951  HG3 LYS   124      40.548  54.192  37.284  1.00  0.00           H  
ATOM   1952  HD2 LYS   124      40.591  55.840  39.244  1.00  0.00           H  
ATOM   1953  HD3 LYS   124      42.155  56.241  38.809  1.00  0.00           H  
ATOM   1954  HE2 LYS   124      41.356  56.667  36.317  1.00  0.00           H  
ATOM   1955  HE3 LYS   124      39.693  56.482  37.062  1.00  0.00           H  
ATOM   1956  HZ1 LYS   124      40.312  58.261  38.516  1.00  0.00           H  
ATOM   1957  HZ2 LYS   124      41.758  58.399  37.734  1.00  0.00           H  
ATOM   1958  HZ3 LYS   124      40.300  58.649  36.911  1.00  0.00           H  
ATOM   1959  N   ASP   125      42.987  50.029  39.280  1.00  0.00           N  
ATOM   1960  CA  ASP   125      43.757  49.029  40.103  1.00  0.00           C  
ATOM   1961  C   ASP   125      43.336  47.619  39.856  1.00  0.00           C  
ATOM   1962  O   ASP   125      42.295  47.163  40.367  1.00  0.00           O  
ATOM   1963  CB  ASP   125      43.544  49.440  41.553  1.00  0.00           C  
ATOM   1964  CG  ASP   125      44.530  48.654  42.462  1.00  0.00           C  
ATOM   1965  OD1 ASP   125      45.312  47.800  41.927  1.00  0.00           O  
ATOM   1966  OD2 ASP   125      44.585  49.069  43.651  1.00  0.00           O1-
ATOM   1967  H   ASP   125      42.025  49.822  39.054  1.00  0.00           H  
ATOM   1968  HA  ASP   125      44.830  49.107  39.929  1.00  0.00           H  
ATOM   1969  HB2 ASP   125      43.708  50.504  41.726  1.00  0.00           H  
ATOM   1970  HB3 ASP   125      42.528  49.269  41.909  1.00  0.00           H  
ATOM   1971  N   PRO   126      44.151  46.858  39.120  1.00  0.00           N  
ATOM   1972  CA  PRO   126      44.051  45.339  38.840  1.00  0.00           C  
ATOM   1973  C   PRO   126      44.010  44.452  40.118  1.00  0.00           C  
ATOM   1974  O   PRO   126      43.853  43.231  40.074  1.00  0.00           O  
ATOM   1975  CD  PRO   126      45.311  47.285  38.366  1.00  0.00           C  
ATOM   1976  CG  PRO   126      45.505  46.239  37.280  1.00  0.00           C  
ATOM   1977  CB  PRO   126      45.243  44.935  37.934  1.00  0.00           C  
ATOM   1978  HD2 PRO   126      46.293  47.387  38.829  1.00  0.00           H  
ATOM   1979  HD3 PRO   126      45.126  48.273  37.944  1.00  0.00           H  
ATOM   1980  HG2 PRO   126      46.504  46.321  36.854  1.00  0.00           H  
ATOM   1981  HG3 PRO   126      44.790  46.452  36.486  1.00  0.00           H  
ATOM   1982  HB2 PRO   126      46.142  44.632  38.471  1.00  0.00           H  
ATOM   1983  HB3 PRO   126      44.953  44.104  37.291  1.00  0.00           H  
ATOM   1984  HA  PRO   126      43.119  45.185  38.297  1.00  0.00           H  
ATOM   1985  N   VAL   127      44.218  44.968  41.356  1.00  0.00           N  
ATOM   1986  CA  VAL   127      43.887  44.314  42.629  1.00  0.00           C  
ATOM   1987  C   VAL   127      42.463  43.850  42.805  1.00  0.00           C  
ATOM   1988  O   VAL   127      41.435  44.535  42.441  1.00  0.00           O  
ATOM   1989  CB  VAL   127      44.627  45.050  43.847  1.00  0.00           C  
ATOM   1990  CG1 VAL   127      44.267  44.447  45.236  1.00  0.00           C  
ATOM   1991  CG2 VAL   127      46.184  44.948  43.644  1.00  0.00           C  
ATOM   1992  H   VAL   127      44.309  45.974  41.378  1.00  0.00           H  
ATOM   1993  HA  VAL   127      44.449  43.385  42.540  1.00  0.00           H  
ATOM   1994  HB  VAL   127      44.355  46.105  43.882  1.00  0.00           H  
ATOM   1995 HG11 VAL   127      43.228  44.597  45.529  1.00  0.00           H  
ATOM   1996 HG12 VAL   127      44.429  43.370  45.281  1.00  0.00           H  
ATOM   1997 HG13 VAL   127      44.910  44.951  45.958  1.00  0.00           H  
ATOM   1998 HG21 VAL   127      46.525  43.952  43.361  1.00  0.00           H  
ATOM   1999 HG22 VAL   127      46.416  45.648  42.841  1.00  0.00           H  
ATOM   2000 HG23 VAL   127      46.771  45.349  44.471  1.00  0.00           H  
ATOM   2001  N   LEU   128      42.396  42.618  43.402  1.00  0.00           N  
ATOM   2002  CA  LEU   128      41.110  42.025  43.898  1.00  0.00           C  
ATOM   2003  C   LEU   128      40.784  42.738  45.227  1.00  0.00           C  
ATOM   2004  O   LEU   128      41.509  42.659  46.222  1.00  0.00           O  
ATOM   2005  CB  LEU   128      41.219  40.550  44.060  1.00  0.00           C  
ATOM   2006  CG  LEU   128      39.900  39.836  44.480  1.00  0.00           C  
ATOM   2007  CD1 LEU   128      38.821  40.124  43.452  1.00  0.00           C  
ATOM   2008  CD2 LEU   128      40.060  38.324  44.551  1.00  0.00           C  
ATOM   2009  H   LEU   128      43.277  42.128  43.477  1.00  0.00           H  
ATOM   2010  HA  LEU   128      40.376  42.362  43.166  1.00  0.00           H  
ATOM   2011  HB2 LEU   128      41.720  40.159  43.175  1.00  0.00           H  
ATOM   2012  HB3 LEU   128      41.891  40.310  44.884  1.00  0.00           H  
ATOM   2013  HG  LEU   128      39.572  40.316  45.401  1.00  0.00           H  
ATOM   2014 HD11 LEU   128      39.058  39.581  42.537  1.00  0.00           H  
ATOM   2015 HD12 LEU   128      37.880  39.667  43.757  1.00  0.00           H  
ATOM   2016 HD13 LEU   128      38.664  41.194  43.316  1.00  0.00           H  
ATOM   2017 HD21 LEU   128      39.168  37.955  45.056  1.00  0.00           H  
ATOM   2018 HD22 LEU   128      40.233  37.835  43.593  1.00  0.00           H  
ATOM   2019 HD23 LEU   128      40.955  38.036  45.103  1.00  0.00           H  
ATOM   2020  N   TYR   129      39.626  43.396  45.223  1.00  0.00           N  
ATOM   2021  CA  TYR   129      39.073  44.108  46.407  1.00  0.00           C  
ATOM   2022  C   TYR   129      37.902  43.416  47.121  1.00  0.00           C  
ATOM   2023  O   TYR   129      37.400  42.483  46.552  1.00  0.00           O  
ATOM   2024  CB  TYR   129      38.780  45.611  46.179  1.00  0.00           C  
ATOM   2025  CG  TYR   129      40.104  46.386  46.077  1.00  0.00           C  
ATOM   2026  CD1 TYR   129      40.679  46.587  44.800  1.00  0.00           C  
ATOM   2027  CE1 TYR   129      41.917  47.246  44.738  1.00  0.00           C  
ATOM   2028  CZ  TYR   129      42.535  47.673  45.923  1.00  0.00           C  
ATOM   2029  OH  TYR   129      43.655  48.358  45.876  1.00  0.00           O  
ATOM   2030  CE2 TYR   129      41.976  47.392  47.228  1.00  0.00           C  
ATOM   2031  CD2 TYR   129      40.785  46.736  47.293  1.00  0.00           C  
ATOM   2032  H   TYR   129      39.082  43.438  44.373  1.00  0.00           H  
ATOM   2033  HA  TYR   129      39.892  44.221  47.117  1.00  0.00           H  
ATOM   2034  HB2 TYR   129      38.311  45.681  45.198  1.00  0.00           H  
ATOM   2035  HB3 TYR   129      38.182  46.109  46.943  1.00  0.00           H  
ATOM   2036  HD1 TYR   129      40.245  46.150  43.912  1.00  0.00           H  
ATOM   2037  HE1 TYR   129      42.391  47.481  43.796  1.00  0.00           H  
ATOM   2038  HH  TYR   129      43.856  48.508  44.950  1.00  0.00           H  
ATOM   2039  HE2 TYR   129      42.556  47.645  48.104  1.00  0.00           H  
ATOM   2040  HD2 TYR   129      40.323  46.520  48.246  1.00  0.00           H  
ATOM   2041  N   MET   130      37.404  43.892  48.256  1.00  0.00           N  
ATOM   2042  CA  MET   130      36.400  43.312  49.082  1.00  0.00           C  
ATOM   2043  C   MET   130      35.730  44.320  50.023  1.00  0.00           C  
ATOM   2044  O   MET   130      36.359  44.894  50.851  1.00  0.00           O  
ATOM   2045  CB  MET   130      36.900  42.071  49.782  1.00  0.00           C  
ATOM   2046  CG  MET   130      35.891  41.365  50.657  1.00  0.00           C  
ATOM   2047  SD  MET   130      36.647  39.871  51.374  1.00  0.00           S  
ATOM   2048  CE  MET   130      35.431  39.518  52.610  1.00  0.00           C  
ATOM   2049  H   MET   130      37.927  44.671  48.630  1.00  0.00           H  
ATOM   2050  HA  MET   130      35.589  42.942  48.454  1.00  0.00           H  
ATOM   2051  HB2 MET   130      37.106  41.363  48.978  1.00  0.00           H  
ATOM   2052  HB3 MET   130      37.852  42.140  50.307  1.00  0.00           H  
ATOM   2053  HG2 MET   130      35.614  42.098  51.414  1.00  0.00           H  
ATOM   2054  HG3 MET   130      35.081  41.063  49.993  1.00  0.00           H  
ATOM   2055  HE1 MET   130      34.652  38.989  52.061  1.00  0.00           H  
ATOM   2056  HE2 MET   130      35.966  38.924  53.350  1.00  0.00           H  
ATOM   2057  HE3 MET   130      35.129  40.506  52.959  1.00  0.00           H  
ATOM   2058  N   TYR   131      34.454  44.612  49.868  1.00  0.00           N  
ATOM   2059  CA  TYR   131      33.649  45.587  50.555  1.00  0.00           C  
ATOM   2060  C   TYR   131      32.247  45.247  50.738  1.00  0.00           C  
ATOM   2061  O   TYR   131      31.826  44.277  50.094  1.00  0.00           O  
ATOM   2062  CB  TYR   131      33.604  46.897  49.710  1.00  0.00           C  
ATOM   2063  CG  TYR   131      34.874  47.708  49.465  1.00  0.00           C  
ATOM   2064  CD1 TYR   131      35.697  47.562  48.368  1.00  0.00           C  
ATOM   2065  CE1 TYR   131      36.715  48.544  48.096  1.00  0.00           C  
ATOM   2066  CZ  TYR   131      36.968  49.564  48.991  1.00  0.00           C  
ATOM   2067  OH  TYR   131      37.933  50.443  48.808  1.00  0.00           O  
ATOM   2068  CE2 TYR   131      36.170  49.683  50.104  1.00  0.00           C  
ATOM   2069  CD2 TYR   131      35.107  48.798  50.347  1.00  0.00           C  
ATOM   2070  H   TYR   131      33.940  43.953  49.301  1.00  0.00           H  
ATOM   2071  HA  TYR   131      34.018  45.738  51.569  1.00  0.00           H  
ATOM   2072  HB2 TYR   131      33.251  46.603  48.722  1.00  0.00           H  
ATOM   2073  HB3 TYR   131      32.967  47.593  50.255  1.00  0.00           H  
ATOM   2074  HD1 TYR   131      35.514  46.716  47.722  1.00  0.00           H  
ATOM   2075  HE1 TYR   131      37.326  48.511  47.206  1.00  0.00           H  
ATOM   2076  HH  TYR   131      37.970  50.990  49.596  1.00  0.00           H  
ATOM   2077  HE2 TYR   131      36.218  50.574  50.713  1.00  0.00           H  
ATOM   2078  HD2 TYR   131      34.459  49.020  51.182  1.00  0.00           H  
ATOM   2079  N   GLN   132      31.479  45.845  51.665  1.00  0.00           N  
ATOM   2080  CA  GLN   132      30.114  45.591  51.830  1.00  0.00           C  
ATOM   2081  C   GLN   132      29.298  46.414  50.869  1.00  0.00           C  
ATOM   2082  O   GLN   132      28.665  47.425  51.192  1.00  0.00           O  
ATOM   2083  CB  GLN   132      29.760  45.853  53.289  1.00  0.00           C  
ATOM   2084  CG  GLN   132      30.467  44.891  54.218  1.00  0.00           C  
ATOM   2085  CD  GLN   132      29.609  44.533  55.419  1.00  0.00           C  
ATOM   2086  OE1 GLN   132      29.156  43.443  55.576  1.00  0.00           O  
ATOM   2087  NE2 GLN   132      29.382  45.499  56.343  1.00  0.00           N  
ATOM   2088  H   GLN   132      31.869  46.584  52.233  1.00  0.00           H  
ATOM   2089  HA  GLN   132      29.804  44.581  51.562  1.00  0.00           H  
ATOM   2090  HB2 GLN   132      30.062  46.863  53.564  1.00  0.00           H  
ATOM   2091  HB3 GLN   132      28.701  45.622  53.398  1.00  0.00           H  
ATOM   2092  HG2 GLN   132      30.872  43.973  53.793  1.00  0.00           H  
ATOM   2093  HG3 GLN   132      31.355  45.403  54.588  1.00  0.00           H  
ATOM   2094 HE21 GLN   132      29.689  46.453  56.213  1.00  0.00           H  
ATOM   2095 HE22 GLN   132      28.689  45.219  57.022  1.00  0.00           H  
ATOM   2096  N   LEU   133      29.376  45.965  49.576  1.00  0.00           N  
ATOM   2097  CA  LEU   133      28.941  46.776  48.415  1.00  0.00           C  
ATOM   2098  C   LEU   133      27.437  47.088  48.329  1.00  0.00           C  
ATOM   2099  O   LEU   133      27.047  48.180  48.027  1.00  0.00           O  
ATOM   2100  CB  LEU   133      29.479  46.133  47.115  1.00  0.00           C  
ATOM   2101  CG  LEU   133      30.911  46.342  46.749  1.00  0.00           C  
ATOM   2102  CD1 LEU   133      31.109  45.659  45.373  1.00  0.00           C  
ATOM   2103  CD2 LEU   133      31.317  47.814  46.549  1.00  0.00           C  
ATOM   2104  H   LEU   133      29.891  45.141  49.300  1.00  0.00           H  
ATOM   2105  HA  LEU   133      29.383  47.771  48.462  1.00  0.00           H  
ATOM   2106  HB2 LEU   133      29.267  45.067  47.195  1.00  0.00           H  
ATOM   2107  HB3 LEU   133      28.950  46.522  46.245  1.00  0.00           H  
ATOM   2108  HG  LEU   133      31.604  45.952  47.495  1.00  0.00           H  
ATOM   2109 HD11 LEU   133      30.240  45.807  44.731  1.00  0.00           H  
ATOM   2110 HD12 LEU   133      32.009  46.026  44.880  1.00  0.00           H  
ATOM   2111 HD13 LEU   133      31.250  44.617  45.659  1.00  0.00           H  
ATOM   2112 HD21 LEU   133      31.125  48.268  47.521  1.00  0.00           H  
ATOM   2113 HD22 LEU   133      32.398  47.773  46.682  1.00  0.00           H  
ATOM   2114 HD23 LEU   133      30.912  48.333  45.681  1.00  0.00           H  
ATOM   2115  N   LEU   134      26.633  46.176  48.865  1.00  0.00           N  
ATOM   2116  CA  LEU   134      25.162  46.317  48.862  1.00  0.00           C  
ATOM   2117  C   LEU   134      24.697  47.532  49.736  1.00  0.00           C  
ATOM   2118  O   LEU   134      23.763  48.222  49.314  1.00  0.00           O  
ATOM   2119  CB  LEU   134      24.571  44.975  49.346  1.00  0.00           C  
ATOM   2120  CG  LEU   134      23.071  44.831  49.075  1.00  0.00           C  
ATOM   2121  CD1 LEU   134      22.771  44.809  47.558  1.00  0.00           C  
ATOM   2122  CD2 LEU   134      22.595  43.550  49.647  1.00  0.00           C  
ATOM   2123  H   LEU   134      26.997  45.415  49.422  1.00  0.00           H  
ATOM   2124  HA  LEU   134      24.969  46.474  47.801  1.00  0.00           H  
ATOM   2125  HB2 LEU   134      25.154  44.217  48.823  1.00  0.00           H  
ATOM   2126  HB3 LEU   134      24.660  44.912  50.430  1.00  0.00           H  
ATOM   2127  HG  LEU   134      22.657  45.701  49.584  1.00  0.00           H  
ATOM   2128 HD11 LEU   134      23.185  45.720  47.126  1.00  0.00           H  
ATOM   2129 HD12 LEU   134      23.304  43.951  47.146  1.00  0.00           H  
ATOM   2130 HD13 LEU   134      21.716  44.758  47.290  1.00  0.00           H  
ATOM   2131 HD21 LEU   134      22.426  43.648  50.719  1.00  0.00           H  
ATOM   2132 HD22 LEU   134      21.598  43.409  49.229  1.00  0.00           H  
ATOM   2133 HD23 LEU   134      23.119  42.641  49.352  1.00  0.00           H  
ATOM   2134  N   ASP   135      25.337  47.814  50.843  1.00  0.00           N  
ATOM   2135  CA  ASP   135      25.186  48.987  51.697  1.00  0.00           C  
ATOM   2136  C   ASP   135      25.573  50.330  50.996  1.00  0.00           C  
ATOM   2137  O   ASP   135      24.809  51.271  51.075  1.00  0.00           O  
ATOM   2138  CB  ASP   135      25.987  48.805  53.004  1.00  0.00           C  
ATOM   2139  CG  ASP   135      25.617  47.581  53.869  1.00  0.00           C  
ATOM   2140  OD1 ASP   135      24.413  47.141  53.767  1.00  0.00           O  
ATOM   2141  OD2 ASP   135      26.368  47.283  54.827  1.00  0.00           O1-
ATOM   2142  H   ASP   135      26.190  47.287  50.964  1.00  0.00           H  
ATOM   2143  HA  ASP   135      24.143  49.048  52.006  1.00  0.00           H  
ATOM   2144  HB2 ASP   135      27.004  48.725  52.619  1.00  0.00           H  
ATOM   2145  HB3 ASP   135      25.845  49.707  53.600  1.00  0.00           H  
ATOM   2146  N   ASP   136      26.575  50.339  50.126  1.00  0.00           N  
ATOM   2147  CA  ASP   136      26.891  51.504  49.218  1.00  0.00           C  
ATOM   2148  C   ASP   136      25.870  51.568  48.133  1.00  0.00           C  
ATOM   2149  O   ASP   136      25.529  52.701  47.821  1.00  0.00           O  
ATOM   2150  CB  ASP   136      28.309  51.569  48.766  1.00  0.00           C  
ATOM   2151  CG  ASP   136      29.332  51.568  49.906  1.00  0.00           C  
ATOM   2152  OD1 ASP   136      28.926  51.494  51.108  1.00  0.00           O  
ATOM   2153  OD2 ASP   136      30.533  51.711  49.724  1.00  0.00           O1-
ATOM   2154  H   ASP   136      27.273  49.611  50.185  1.00  0.00           H  
ATOM   2155  HA  ASP   136      26.719  52.435  49.757  1.00  0.00           H  
ATOM   2156  HB2 ASP   136      28.491  50.664  48.186  1.00  0.00           H  
ATOM   2157  HB3 ASP   136      28.346  52.458  48.135  1.00  0.00           H  
ATOM   2158  N   TYR   137      25.352  50.497  47.578  1.00  0.00           N  
ATOM   2159  CA  TYR   137      24.316  50.475  46.503  1.00  0.00           C  
ATOM   2160  C   TYR   137      22.937  51.019  47.097  1.00  0.00           C  
ATOM   2161  O   TYR   137      22.101  51.719  46.508  1.00  0.00           O  
ATOM   2162  CB  TYR   137      24.205  49.101  45.892  1.00  0.00           C  
ATOM   2163  CG  TYR   137      23.393  48.936  44.626  1.00  0.00           C  
ATOM   2164  CD1 TYR   137      22.862  49.965  43.877  1.00  0.00           C  
ATOM   2165  CE1 TYR   137      22.053  49.756  42.758  1.00  0.00           C  
ATOM   2166  CZ  TYR   137      21.881  48.466  42.269  1.00  0.00           C  
ATOM   2167  OH  TYR   137      21.016  48.194  41.309  1.00  0.00           O  
ATOM   2168  CE2 TYR   137      22.352  47.371  43.029  1.00  0.00           C  
ATOM   2169  CD2 TYR   137      23.086  47.628  44.177  1.00  0.00           C  
ATOM   2170  H   TYR   137      25.761  49.616  47.856  1.00  0.00           H  
ATOM   2171  HA  TYR   137      24.628  51.176  45.729  1.00  0.00           H  
ATOM   2172  HB2 TYR   137      25.253  48.828  45.762  1.00  0.00           H  
ATOM   2173  HB3 TYR   137      23.859  48.348  46.600  1.00  0.00           H  
ATOM   2174  HD1 TYR   137      22.959  51.008  44.137  1.00  0.00           H  
ATOM   2175  HE1 TYR   137      21.654  50.636  42.276  1.00  0.00           H  
ATOM   2176  HH  TYR   137      20.502  48.984  41.121  1.00  0.00           H  
ATOM   2177  HE2 TYR   137      22.105  46.381  42.674  1.00  0.00           H  
ATOM   2178  HD2 TYR   137      23.341  46.780  44.794  1.00  0.00           H  
ATOM   2179  N   LYS   138      22.724  50.568  48.285  1.00  0.00           N  
ATOM   2180  CA  LYS   138      21.462  50.886  49.046  1.00  0.00           C  
ATOM   2181  C   LYS   138      21.374  52.440  49.321  1.00  0.00           C  
ATOM   2182  O   LYS   138      20.339  52.988  49.097  1.00  0.00           O  
ATOM   2183  CB  LYS   138      21.404  50.061  50.372  1.00  0.00           C  
ATOM   2184  CG  LYS   138      20.733  48.654  50.259  1.00  0.00           C  
ATOM   2185  CD  LYS   138      21.176  47.758  51.506  1.00  0.00           C  
ATOM   2186  CE  LYS   138      20.379  46.495  51.441  1.00  0.00           C  
ATOM   2187  NZ  LYS   138      20.869  45.520  52.384  1.00  0.00           N1+
ATOM   2188  H   LYS   138      23.421  49.947  48.669  1.00  0.00           H  
ATOM   2189  HA  LYS   138      20.522  50.557  48.605  1.00  0.00           H  
ATOM   2190  HB2 LYS   138      22.420  49.898  50.733  1.00  0.00           H  
ATOM   2191  HB3 LYS   138      20.795  50.763  50.942  1.00  0.00           H  
ATOM   2192  HG2 LYS   138      19.648  48.766  50.266  1.00  0.00           H  
ATOM   2193  HG3 LYS   138      20.936  48.091  49.348  1.00  0.00           H  
ATOM   2194  HD2 LYS   138      22.246  47.602  51.364  1.00  0.00           H  
ATOM   2195  HD3 LYS   138      21.154  48.276  52.465  1.00  0.00           H  
ATOM   2196  HE2 LYS   138      19.332  46.698  51.667  1.00  0.00           H  
ATOM   2197  HE3 LYS   138      20.448  45.976  50.485  1.00  0.00           H  
ATOM   2198  HZ1 LYS   138      21.879  45.520  52.408  1.00  0.00           H  
ATOM   2199  HZ2 LYS   138      20.527  45.794  53.294  1.00  0.00           H  
ATOM   2200  HZ3 LYS   138      20.563  44.572  52.214  1.00  0.00           H  
ATOM   2201  N   GLU   139      22.478  53.025  49.818  1.00  0.00           N  
ATOM   2202  CA  GLU   139      22.649  54.454  50.174  1.00  0.00           C  
ATOM   2203  C   GLU   139      22.794  55.442  48.999  1.00  0.00           C  
ATOM   2204  O   GLU   139      22.360  56.581  49.143  1.00  0.00           O  
ATOM   2205  CB  GLU   139      23.795  54.585  51.148  1.00  0.00           C  
ATOM   2206  CG  GLU   139      23.441  53.835  52.421  1.00  0.00           C  
ATOM   2207  CD  GLU   139      22.544  54.561  53.321  1.00  0.00           C  
ATOM   2208  OE1 GLU   139      22.295  55.800  53.167  1.00  0.00           O  
ATOM   2209  OE2 GLU   139      21.868  53.848  54.076  1.00  0.00           O1-
ATOM   2210  H   GLU   139      23.268  52.431  50.025  1.00  0.00           H  
ATOM   2211  HA  GLU   139      21.702  54.634  50.682  1.00  0.00           H  
ATOM   2212  HB2 GLU   139      24.720  54.194  50.724  1.00  0.00           H  
ATOM   2213  HB3 GLU   139      23.955  55.647  51.333  1.00  0.00           H  
ATOM   2214  HG2 GLU   139      23.015  52.880  52.114  1.00  0.00           H  
ATOM   2215  HG3 GLU   139      24.316  53.739  53.064  1.00  0.00           H  
ATOM   2216  N   GLY   140      23.152  54.837  47.821  1.00  0.00           N  
ATOM   2217  CA  GLY   140      23.294  55.616  46.548  1.00  0.00           C  
ATOM   2218  C   GLY   140      24.732  55.890  46.183  1.00  0.00           C  
ATOM   2219  O   GLY   140      24.995  56.629  45.244  1.00  0.00           O  
ATOM   2220  H   GLY   140      23.333  53.843  47.827  1.00  0.00           H  
ATOM   2221  HA2 GLY   140      22.743  55.060  45.790  1.00  0.00           H  
ATOM   2222  HA3 GLY   140      22.818  56.590  46.658  1.00  0.00           H  
ATOM   2223  N   ASP   141      25.695  55.358  46.946  1.00  0.00           N  
ATOM   2224  CA  ASP   141      27.164  55.550  46.866  1.00  0.00           C  
ATOM   2225  C   ASP   141      27.870  54.706  45.833  1.00  0.00           C  
ATOM   2226  O   ASP   141      28.939  55.035  45.387  1.00  0.00           O  
ATOM   2227  CB  ASP   141      27.771  55.436  48.287  1.00  0.00           C  
ATOM   2228  CG  ASP   141      27.228  56.440  49.337  1.00  0.00           C  
ATOM   2229  OD1 ASP   141      26.706  57.481  48.916  1.00  0.00           O  
ATOM   2230  OD2 ASP   141      27.482  56.218  50.553  1.00  0.00           O1-
ATOM   2231  H   ASP   141      25.412  54.747  47.698  1.00  0.00           H  
ATOM   2232  HA  ASP   141      27.439  56.537  46.494  1.00  0.00           H  
ATOM   2233  HB2 ASP   141      27.510  54.472  48.724  1.00  0.00           H  
ATOM   2234  HB3 ASP   141      28.855  55.543  48.256  1.00  0.00           H  
ATOM   2235  N   LEU   142      27.255  53.571  45.417  1.00  0.00           N  
ATOM   2236  CA  LEU   142      27.556  52.821  44.189  1.00  0.00           C  
ATOM   2237  C   LEU   142      26.457  53.041  43.088  1.00  0.00           C  
ATOM   2238  O   LEU   142      25.216  53.317  43.432  1.00  0.00           O  
ATOM   2239  CB  LEU   142      27.821  51.323  44.672  1.00  0.00           C  
ATOM   2240  CG  LEU   142      28.010  50.241  43.534  1.00  0.00           C  
ATOM   2241  CD1 LEU   142      28.979  49.233  44.075  1.00  0.00           C  
ATOM   2242  CD2 LEU   142      26.740  49.559  43.062  1.00  0.00           C  
ATOM   2243  H   LEU   142      26.352  53.359  45.819  1.00  0.00           H  
ATOM   2244  HA  LEU   142      28.432  53.271  43.722  1.00  0.00           H  
ATOM   2245  HB2 LEU   142      28.754  51.401  45.230  1.00  0.00           H  
ATOM   2246  HB3 LEU   142      27.068  50.960  45.371  1.00  0.00           H  
ATOM   2247  HG  LEU   142      28.429  50.771  42.679  1.00  0.00           H  
ATOM   2248 HD11 LEU   142      28.750  49.011  45.117  1.00  0.00           H  
ATOM   2249 HD12 LEU   142      28.941  48.253  43.601  1.00  0.00           H  
ATOM   2250 HD13 LEU   142      29.987  49.646  44.114  1.00  0.00           H  
ATOM   2251 HD21 LEU   142      26.277  48.962  43.847  1.00  0.00           H  
ATOM   2252 HD22 LEU   142      26.125  50.384  42.699  1.00  0.00           H  
ATOM   2253 HD23 LEU   142      26.827  48.985  42.139  1.00  0.00           H  
ATOM   2254  N   ARG   143      26.769  53.020  41.809  1.00  0.00           N  
ATOM   2255  CA  ARG   143      25.819  52.923  40.691  1.00  0.00           C  
ATOM   2256  C   ARG   143      26.183  51.898  39.636  1.00  0.00           C  
ATOM   2257  O   ARG   143      27.406  51.728  39.480  1.00  0.00           O  
ATOM   2258  CB  ARG   143      25.780  54.262  39.999  1.00  0.00           C  
ATOM   2259  CG  ARG   143      27.074  54.801  39.330  1.00  0.00           C  
ATOM   2260  CD  ARG   143      26.728  55.898  38.390  1.00  0.00           C  
ATOM   2261  NE  ARG   143      27.875  56.481  37.622  1.00  0.00           N  
ATOM   2262  CZ  ARG   143      27.760  57.157  36.527  1.00  0.00           C  
ATOM   2263  NH1 ARG   143      26.652  57.265  35.827  1.00  0.00           N  
ATOM   2264  NH2 ARG   143      28.877  57.651  36.018  1.00  0.00           N1+
ATOM   2265  H   ARG   143      27.739  52.782  41.664  1.00  0.00           H  
ATOM   2266  HA  ARG   143      24.864  52.587  41.096  1.00  0.00           H  
ATOM   2267  HB2 ARG   143      25.026  54.258  39.212  1.00  0.00           H  
ATOM   2268  HB3 ARG   143      25.420  54.948  40.766  1.00  0.00           H  
ATOM   2269  HG2 ARG   143      27.786  55.113  40.094  1.00  0.00           H  
ATOM   2270  HG3 ARG   143      27.548  54.011  38.746  1.00  0.00           H  
ATOM   2271  HD2 ARG   143      25.916  55.470  37.803  1.00  0.00           H  
ATOM   2272  HD3 ARG   143      26.373  56.690  39.050  1.00  0.00           H  
ATOM   2273  HE  ARG   143      28.780  56.466  38.069  1.00  0.00           H  
ATOM   2274 HH11 ARG   143      25.827  57.045  36.366  1.00  0.00           H  
ATOM   2275 HH12 ARG   143      26.692  57.407  34.828  1.00  0.00           H  
ATOM   2276 HH21 ARG   143      29.729  57.555  36.551  1.00  0.00           H  
ATOM   2277 HH22 ARG   143      28.873  58.169  35.151  1.00  0.00           H  
ATOM   2278  N   ILE   144      25.254  51.308  38.868  1.00  0.00           N  
ATOM   2279  CA  ILE   144      25.534  50.557  37.613  1.00  0.00           C  
ATOM   2280  C   ILE   144      25.732  51.536  36.421  1.00  0.00           C  
ATOM   2281  O   ILE   144      24.965  52.475  36.271  1.00  0.00           O  
ATOM   2282  CB  ILE   144      24.441  49.515  37.360  1.00  0.00           C  
ATOM   2283  CG2 ILE   144      24.726  48.822  35.986  1.00  0.00           C  
ATOM   2284  CG1 ILE   144      24.392  48.540  38.525  1.00  0.00           C  
ATOM   2285  CD1 ILE   144      23.121  47.739  38.597  1.00  0.00           C  
ATOM   2286  H   ILE   144      24.275  51.523  38.993  1.00  0.00           H  
ATOM   2287  HA  ILE   144      26.469  50.009  37.726  1.00  0.00           H  
ATOM   2288  HB  ILE   144      23.459  49.983  37.294  1.00  0.00           H  
ATOM   2289 HG21 ILE   144      25.691  48.322  35.894  1.00  0.00           H  
ATOM   2290 HG22 ILE   144      24.018  47.999  36.081  1.00  0.00           H  
ATOM   2291 HG23 ILE   144      24.545  49.480  35.135  1.00  0.00           H  
ATOM   2292 HG12 ILE   144      25.232  47.849  38.464  1.00  0.00           H  
ATOM   2293 HG13 ILE   144      24.485  49.029  39.494  1.00  0.00           H  
ATOM   2294 HD11 ILE   144      23.244  47.187  39.529  1.00  0.00           H  
ATOM   2295 HD12 ILE   144      22.280  48.427  38.684  1.00  0.00           H  
ATOM   2296 HD13 ILE   144      23.021  47.050  37.759  1.00  0.00           H  
ATOM   2297  N   MET   145      26.772  51.361  35.575  1.00  0.00           N  
ATOM   2298  CA  MET   145      27.064  52.248  34.470  1.00  0.00           C  
ATOM   2299  C   MET   145      25.891  52.312  33.439  1.00  0.00           C  
ATOM   2300  O   MET   145      25.404  51.193  33.119  1.00  0.00           O  
ATOM   2301  CB  MET   145      28.446  51.963  33.768  1.00  0.00           C  
ATOM   2302  CG  MET   145      29.733  52.270  34.617  1.00  0.00           C  
ATOM   2303  SD  MET   145      29.889  53.863  35.355  1.00  0.00           S  
ATOM   2304  CE  MET   145      29.779  54.934  33.859  1.00  0.00           C  
ATOM   2305  H   MET   145      27.491  50.710  35.857  1.00  0.00           H  
ATOM   2306  HA  MET   145      27.037  53.267  34.855  1.00  0.00           H  
ATOM   2307  HB2 MET   145      28.479  50.899  33.535  1.00  0.00           H  
ATOM   2308  HB3 MET   145      28.510  52.606  32.890  1.00  0.00           H  
ATOM   2309  HG2 MET   145      29.503  51.572  35.422  1.00  0.00           H  
ATOM   2310  HG3 MET   145      30.675  51.985  34.147  1.00  0.00           H  
ATOM   2311  HE1 MET   145      30.187  54.367  33.023  1.00  0.00           H  
ATOM   2312  HE2 MET   145      28.790  55.341  33.648  1.00  0.00           H  
ATOM   2313  HE3 MET   145      30.437  55.789  34.017  1.00  0.00           H  
ATOM   2314  N   PRO   146      25.422  53.428  32.869  1.00  0.00           N  
ATOM   2315  CA  PRO   146      24.323  53.424  31.899  1.00  0.00           C  
ATOM   2316  C   PRO   146      24.835  52.740  30.606  1.00  0.00           C  
ATOM   2317  O   PRO   146      26.004  52.898  30.280  1.00  0.00           O  
ATOM   2318  CD  PRO   146      25.847  54.794  33.182  1.00  0.00           C  
ATOM   2319  CG  PRO   146      24.912  55.668  32.339  1.00  0.00           C  
ATOM   2320  CB  PRO   146      23.886  54.884  31.674  1.00  0.00           C  
ATOM   2321  HD2 PRO   146      26.895  54.865  32.892  1.00  0.00           H  
ATOM   2322  HD3 PRO   146      25.784  55.064  34.236  1.00  0.00           H  
ATOM   2323  HG2 PRO   146      25.570  56.192  31.646  1.00  0.00           H  
ATOM   2324  HG3 PRO   146      24.509  56.448  32.984  1.00  0.00           H  
ATOM   2325  HB2 PRO   146      23.859  55.072  30.601  1.00  0.00           H  
ATOM   2326  HB3 PRO   146      22.903  55.178  32.044  1.00  0.00           H  
ATOM   2327  HA  PRO   146      23.425  52.952  32.299  1.00  0.00           H  
ATOM   2328  N   ASP   147      24.056  51.952  29.916  1.00  0.00           N  
ATOM   2329  CA  ASP   147      24.371  51.186  28.732  1.00  0.00           C  
ATOM   2330  C   ASP   147      24.140  51.971  27.429  1.00  0.00           C  
ATOM   2331  O   ASP   147      23.230  52.818  27.306  1.00  0.00           O  
ATOM   2332  CB  ASP   147      23.521  49.859  28.731  1.00  0.00           C  
ATOM   2333  CG  ASP   147      23.099  49.358  30.092  1.00  0.00           C  
ATOM   2334  OD1 ASP   147      21.969  49.659  30.578  1.00  0.00           O  
ATOM   2335  OD2 ASP   147      23.897  48.609  30.662  1.00  0.00           O1-
ATOM   2336  H   ASP   147      23.074  51.973  30.153  1.00  0.00           H  
ATOM   2337  HA  ASP   147      25.416  50.884  28.795  1.00  0.00           H  
ATOM   2338  HB2 ASP   147      22.640  50.020  28.110  1.00  0.00           H  
ATOM   2339  HB3 ASP   147      23.935  49.040  28.142  1.00  0.00           H  
ATOM   2340  N   SER   148      24.919  51.836  26.349  1.00  0.00           N  
ATOM   2341  CA  SER   148      26.189  51.171  26.276  1.00  0.00           C  
ATOM   2342  C   SER   148      27.302  51.777  27.120  1.00  0.00           C  
ATOM   2343  O   SER   148      27.584  52.926  27.041  1.00  0.00           O  
ATOM   2344  CB  SER   148      26.669  50.945  24.819  1.00  0.00           C  
ATOM   2345  OG  SER   148      27.060  52.138  24.058  1.00  0.00           O  
ATOM   2346  H   SER   148      24.661  52.464  25.601  1.00  0.00           H  
ATOM   2347  HA  SER   148      25.996  50.199  26.732  1.00  0.00           H  
ATOM   2348  HB2 SER   148      27.623  50.453  25.009  1.00  0.00           H  
ATOM   2349  HB3 SER   148      26.000  50.271  24.284  1.00  0.00           H  
ATOM   2350  HG  SER   148      26.248  52.509  23.704  1.00  0.00           H  
ATOM   2351  N   ASN   149      27.920  50.857  27.875  1.00  0.00           N  
ATOM   2352  CA  ASN   149      29.176  51.011  28.599  1.00  0.00           C  
ATOM   2353  C   ASN   149      30.268  50.023  28.244  1.00  0.00           C  
ATOM   2354  O   ASN   149      31.468  50.374  28.143  1.00  0.00           O  
ATOM   2355  CB  ASN   149      28.952  50.995  30.124  1.00  0.00           C  
ATOM   2356  CG  ASN   149      30.137  51.082  31.048  1.00  0.00           C  
ATOM   2357  OD1 ASN   149      30.828  52.123  31.158  1.00  0.00           O  
ATOM   2358  ND2 ASN   149      30.449  50.033  31.737  1.00  0.00           N  
ATOM   2359  H   ASN   149      27.405  49.989  27.929  1.00  0.00           H  
ATOM   2360  HA  ASN   149      29.582  51.993  28.359  1.00  0.00           H  
ATOM   2361  HB2 ASN   149      28.259  51.723  30.544  1.00  0.00           H  
ATOM   2362  HB3 ASN   149      28.370  50.108  30.372  1.00  0.00           H  
ATOM   2363 HD21 ASN   149      29.931  49.192  31.526  1.00  0.00           H  
ATOM   2364 HD22 ASN   149      31.283  50.055  32.306  1.00  0.00           H  
ATOM   2365  N   ASP   150      29.817  48.800  27.914  1.00  0.00           N  
ATOM   2366  CA  ASP   150      30.650  47.760  27.246  1.00  0.00           C  
ATOM   2367  C   ASP   150      30.748  47.901  25.682  1.00  0.00           C  
ATOM   2368  O   ASP   150      29.927  48.563  24.986  1.00  0.00           O  
ATOM   2369  CB  ASP   150      29.976  46.435  27.591  1.00  0.00           C  
ATOM   2370  CG  ASP   150      30.996  45.230  27.325  1.00  0.00           C  
ATOM   2371  OD1 ASP   150      30.670  44.022  27.465  1.00  0.00           O  
ATOM   2372  OD2 ASP   150      32.182  45.526  26.966  1.00  0.00           O1-
ATOM   2373  H   ASP   150      28.842  48.538  27.950  1.00  0.00           H  
ATOM   2374  HA  ASP   150      31.613  47.768  27.757  1.00  0.00           H  
ATOM   2375  HB2 ASP   150      29.779  46.387  28.662  1.00  0.00           H  
ATOM   2376  HB3 ASP   150      29.057  46.247  27.036  1.00  0.00           H  
ATOM   2377  N   SER   151      31.682  47.214  25.029  1.00  0.00           N  
ATOM   2378  CA  SER   151      31.786  46.865  23.602  1.00  0.00           C  
ATOM   2379  C   SER   151      31.809  45.326  23.441  1.00  0.00           C  
ATOM   2380  O   SER   151      32.918  44.774  23.239  1.00  0.00           O  
ATOM   2381  CB  SER   151      33.008  47.644  23.041  1.00  0.00           C  
ATOM   2382  OG  SER   151      32.823  47.766  21.697  1.00  0.00           O  
ATOM   2383  H   SER   151      32.334  46.812  25.687  1.00  0.00           H  
ATOM   2384  HA  SER   151      30.865  47.254  23.169  1.00  0.00           H  
ATOM   2385  HB2 SER   151      32.928  48.669  23.403  1.00  0.00           H  
ATOM   2386  HB3 SER   151      33.913  47.150  23.395  1.00  0.00           H  
ATOM   2387  HG  SER   151      33.697  47.844  21.307  1.00  0.00           H  
ATOM   2388  N   PRO   152      30.668  44.588  23.576  1.00  0.00           N  
ATOM   2389  CA  PRO   152      30.557  43.150  23.751  1.00  0.00           C  
ATOM   2390  C   PRO   152      31.362  42.226  22.684  1.00  0.00           C  
ATOM   2391  O   PRO   152      31.978  41.208  23.056  1.00  0.00           O  
ATOM   2392  CD  PRO   152      29.314  45.110  23.710  1.00  0.00           C  
ATOM   2393  CG  PRO   152      28.453  44.068  24.438  1.00  0.00           C  
ATOM   2394  CB  PRO   152      29.013  42.893  23.712  1.00  0.00           C  
ATOM   2395  HD2 PRO   152      28.942  45.202  22.690  1.00  0.00           H  
ATOM   2396  HD3 PRO   152      29.288  46.087  24.193  1.00  0.00           H  
ATOM   2397  HG2 PRO   152      27.402  44.200  24.182  1.00  0.00           H  
ATOM   2398  HG3 PRO   152      28.794  44.209  25.463  1.00  0.00           H  
ATOM   2399  HB2 PRO   152      28.634  42.883  22.690  1.00  0.00           H  
ATOM   2400  HB3 PRO   152      28.764  41.954  24.208  1.00  0.00           H  
ATOM   2401  HA  PRO   152      30.855  42.878  24.763  1.00  0.00           H  
ATOM   2402  N   PRO   153      31.454  42.649  21.392  1.00  0.00           N  
ATOM   2403  CA  PRO   153      32.104  41.847  20.425  1.00  0.00           C  
ATOM   2404  C   PRO   153      33.575  41.788  20.507  1.00  0.00           C  
ATOM   2405  O   PRO   153      34.241  41.069  19.777  1.00  0.00           O  
ATOM   2406  CD  PRO   153      30.892  43.832  20.739  1.00  0.00           C  
ATOM   2407  CG  PRO   153      30.517  43.327  19.349  1.00  0.00           C  
ATOM   2408  CB  PRO   153      31.717  42.422  19.035  1.00  0.00           C  
ATOM   2409  HD2 PRO   153      31.546  44.638  20.407  1.00  0.00           H  
ATOM   2410  HD3 PRO   153      29.999  44.261  21.194  1.00  0.00           H  
ATOM   2411  HG2 PRO   153      30.286  44.200  18.738  1.00  0.00           H  
ATOM   2412  HG3 PRO   153      29.614  42.721  19.414  1.00  0.00           H  
ATOM   2413  HB2 PRO   153      32.477  43.128  18.702  1.00  0.00           H  
ATOM   2414  HB3 PRO   153      31.437  41.653  18.315  1.00  0.00           H  
ATOM   2415  HA  PRO   153      31.704  40.848  20.599  1.00  0.00           H  
ATOM   2416  N   ALA   154      34.151  42.531  21.440  1.00  0.00           N  
ATOM   2417  CA  ALA   154      35.553  42.379  21.893  1.00  0.00           C  
ATOM   2418  C   ALA   154      35.739  41.082  22.778  1.00  0.00           C  
ATOM   2419  O   ALA   154      36.818  40.498  22.813  1.00  0.00           O  
ATOM   2420  CB  ALA   154      35.910  43.626  22.675  1.00  0.00           C  
ATOM   2421  H   ALA   154      33.693  43.306  21.899  1.00  0.00           H  
ATOM   2422  HA  ALA   154      36.173  42.269  21.003  1.00  0.00           H  
ATOM   2423  HB1 ALA   154      35.206  43.783  23.492  1.00  0.00           H  
ATOM   2424  HB2 ALA   154      36.927  43.630  23.067  1.00  0.00           H  
ATOM   2425  HB3 ALA   154      35.902  44.571  22.133  1.00  0.00           H  
ATOM   2426  N   GLU   155      34.674  40.503  23.302  1.00  0.00           N  
ATOM   2427  CA  GLU   155      34.670  39.091  23.736  1.00  0.00           C  
ATOM   2428  C   GLU   155      34.486  38.006  22.658  1.00  0.00           C  
ATOM   2429  O   GLU   155      33.928  38.228  21.538  1.00  0.00           O  
ATOM   2430  CB  GLU   155      33.658  38.915  24.922  1.00  0.00           C  
ATOM   2431  CG  GLU   155      33.906  39.741  26.205  1.00  0.00           C  
ATOM   2432  CD  GLU   155      35.288  39.628  26.802  1.00  0.00           C  
ATOM   2433  OE1 GLU   155      36.141  38.825  26.362  1.00  0.00           O  
ATOM   2434  OE2 GLU   155      35.667  40.288  27.767  1.00  0.00           O1-
ATOM   2435  H   GLU   155      33.760  40.920  23.202  1.00  0.00           H  
ATOM   2436  HA  GLU   155      35.711  38.987  24.039  1.00  0.00           H  
ATOM   2437  HB2 GLU   155      32.645  39.169  24.611  1.00  0.00           H  
ATOM   2438  HB3 GLU   155      33.524  37.866  25.186  1.00  0.00           H  
ATOM   2439  HG2 GLU   155      33.683  40.783  25.977  1.00  0.00           H  
ATOM   2440  HG3 GLU   155      33.187  39.387  26.943  1.00  0.00           H  
ATOM   2441  N   ARG   156      35.014  36.812  22.936  1.00  0.00           N  
ATOM   2442  CA  ARG   156      34.802  35.728  22.015  1.00  0.00           C  
ATOM   2443  C   ARG   156      33.318  35.291  21.818  1.00  0.00           C  
ATOM   2444  O   ARG   156      32.478  35.418  22.771  1.00  0.00           O  
ATOM   2445  CB  ARG   156      35.745  34.544  22.426  1.00  0.00           C  
ATOM   2446  CG  ARG   156      37.220  34.802  21.851  1.00  0.00           C  
ATOM   2447  CD  ARG   156      38.241  33.862  22.499  1.00  0.00           C  
ATOM   2448  NE  ARG   156      39.582  34.096  21.922  1.00  0.00           N  
ATOM   2449  CZ  ARG   156      40.032  33.297  20.956  1.00  0.00           C  
ATOM   2450  NH1 ARG   156      39.355  32.292  20.489  1.00  0.00           N  
ATOM   2451  NH2 ARG   156      41.261  33.398  20.605  1.00  0.00           N1+
ATOM   2452  H   ARG   156      35.320  36.671  23.889  1.00  0.00           H  
ATOM   2453  HA  ARG   156      35.163  36.067  21.044  1.00  0.00           H  
ATOM   2454  HB2 ARG   156      35.742  34.469  23.513  1.00  0.00           H  
ATOM   2455  HB3 ARG   156      35.330  33.616  22.033  1.00  0.00           H  
ATOM   2456  HG2 ARG   156      37.190  34.575  20.785  1.00  0.00           H  
ATOM   2457  HG3 ARG   156      37.556  35.826  22.011  1.00  0.00           H  
ATOM   2458  HD2 ARG   156      38.276  34.010  23.578  1.00  0.00           H  
ATOM   2459  HD3 ARG   156      37.878  32.850  22.318  1.00  0.00           H  
ATOM   2460  HE  ARG   156      40.230  34.800  22.245  1.00  0.00           H  
ATOM   2461 HH11 ARG   156      38.377  32.073  20.611  1.00  0.00           H  
ATOM   2462 HH12 ARG   156      39.813  31.539  19.996  1.00  0.00           H  
ATOM   2463 HH21 ARG   156      41.853  34.063  21.082  1.00  0.00           H  
ATOM   2464 HH22 ARG   156      41.722  32.653  20.103  1.00  0.00           H  
ATOM   2465  N   GLU   157      33.015  34.718  20.703  1.00  0.00           N  
ATOM   2466  CA  GLU   157      31.599  34.196  20.382  1.00  0.00           C  
ATOM   2467  C   GLU   157      31.367  32.808  21.090  1.00  0.00           C  
ATOM   2468  O   GLU   157      32.318  32.054  21.322  1.00  0.00           O  
ATOM   2469  CB  GLU   157      31.400  34.068  18.862  1.00  0.00           C  
ATOM   2470  CG  GLU   157      31.135  35.548  18.424  1.00  0.00           C  
ATOM   2471  CD  GLU   157      31.146  35.747  16.906  1.00  0.00           C  
ATOM   2472  OE1 GLU   157      31.214  36.937  16.479  1.00  0.00           O  
ATOM   2473  OE2 GLU   157      30.935  34.772  16.214  1.00  0.00           O1-
ATOM   2474  H   GLU   157      33.712  34.617  19.979  1.00  0.00           H  
ATOM   2475  HA  GLU   157      30.818  34.867  20.739  1.00  0.00           H  
ATOM   2476  HB2 GLU   157      32.364  33.776  18.447  1.00  0.00           H  
ATOM   2477  HB3 GLU   157      30.729  33.252  18.593  1.00  0.00           H  
ATOM   2478  HG2 GLU   157      30.191  36.021  18.694  1.00  0.00           H  
ATOM   2479  HG3 GLU   157      31.871  36.199  18.896  1.00  0.00           H  
ATOM   2480  N   PRO   158      30.102  32.280  21.190  1.00  0.00           N  
ATOM   2481  CA  PRO   158      29.887  30.883  21.692  1.00  0.00           C  
ATOM   2482  C   PRO   158      30.230  29.859  20.644  1.00  0.00           C  
ATOM   2483  O   PRO   158      29.874  29.962  19.473  1.00  0.00           O  
ATOM   2484  CD  PRO   158      28.838  32.925  20.934  1.00  0.00           C  
ATOM   2485  CG  PRO   158      27.763  31.917  21.278  1.00  0.00           C  
ATOM   2486  CB  PRO   158      28.442  30.809  22.021  1.00  0.00           C  
ATOM   2487  HD2 PRO   158      28.712  33.292  19.915  1.00  0.00           H  
ATOM   2488  HD3 PRO   158      28.758  33.788  21.595  1.00  0.00           H  
ATOM   2489  HG2 PRO   158      27.363  31.556  20.330  1.00  0.00           H  
ATOM   2490  HG3 PRO   158      27.120  32.380  22.027  1.00  0.00           H  
ATOM   2491  HB2 PRO   158      27.931  29.860  21.859  1.00  0.00           H  
ATOM   2492  HB3 PRO   158      28.274  31.002  23.081  1.00  0.00           H  
ATOM   2493  HA  PRO   158      30.476  30.679  22.586  1.00  0.00           H  
ATOM   2494  N   GLY   159      30.969  28.862  21.132  1.00  0.00           N  
ATOM   2495  CA  GLY   159      31.739  27.877  20.306  1.00  0.00           C  
ATOM   2496  C   GLY   159      33.044  28.436  19.758  1.00  0.00           C  
ATOM   2497  O   GLY   159      33.718  27.772  18.970  1.00  0.00           O  
ATOM   2498  H   GLY   159      31.015  28.815  22.140  1.00  0.00           H  
ATOM   2499  HA2 GLY   159      31.957  26.989  20.900  1.00  0.00           H  
ATOM   2500  HA3 GLY   159      31.053  27.688  19.480  1.00  0.00           H  
ATOM   2501  N   GLU   160      33.474  29.623  20.102  1.00  0.00           N  
ATOM   2502  CA  GLU   160      34.825  30.208  19.716  1.00  0.00           C  
ATOM   2503  C   GLU   160      35.657  30.624  20.954  1.00  0.00           C  
ATOM   2504  O   GLU   160      36.843  30.930  20.805  1.00  0.00           O  
ATOM   2505  CB  GLU   160      34.694  31.470  18.834  1.00  0.00           C  
ATOM   2506  CG  GLU   160      33.884  31.329  17.504  1.00  0.00           C  
ATOM   2507  CD  GLU   160      34.672  30.906  16.275  1.00  0.00           C  
ATOM   2508  OE1 GLU   160      34.163  30.905  15.114  1.00  0.00           O  
ATOM   2509  OE2 GLU   160      35.856  30.576  16.388  1.00  0.00           O1-
ATOM   2510  H   GLU   160      32.776  30.238  20.494  1.00  0.00           H  
ATOM   2511  HA  GLU   160      35.364  29.490  19.098  1.00  0.00           H  
ATOM   2512  HB2 GLU   160      34.186  32.245  19.408  1.00  0.00           H  
ATOM   2513  HB3 GLU   160      35.660  31.941  18.653  1.00  0.00           H  
ATOM   2514  HG2 GLU   160      33.059  30.618  17.547  1.00  0.00           H  
ATOM   2515  HG3 GLU   160      33.467  32.319  17.322  1.00  0.00           H  
ATOM   2516  N   VAL   161      35.039  30.577  22.180  1.00  0.00           N  
ATOM   2517  CA  VAL   161      35.575  30.881  23.496  1.00  0.00           C  
ATOM   2518  C   VAL   161      36.777  29.935  23.871  1.00  0.00           C  
ATOM   2519  O   VAL   161      36.958  28.783  23.320  1.00  0.00           O  
ATOM   2520  CB  VAL   161      34.554  30.788  24.627  1.00  0.00           C  
ATOM   2521  CG1 VAL   161      33.662  32.061  24.581  1.00  0.00           C  
ATOM   2522  CG2 VAL   161      33.686  29.560  24.675  1.00  0.00           C  
ATOM   2523  H   VAL   161      34.039  30.498  22.061  1.00  0.00           H  
ATOM   2524  HA  VAL   161      35.831  31.941  23.475  1.00  0.00           H  
ATOM   2525  HB  VAL   161      35.036  30.828  25.604  1.00  0.00           H  
ATOM   2526 HG11 VAL   161      33.165  32.213  23.623  1.00  0.00           H  
ATOM   2527 HG12 VAL   161      33.021  32.081  25.462  1.00  0.00           H  
ATOM   2528 HG13 VAL   161      34.343  32.891  24.770  1.00  0.00           H  
ATOM   2529 HG21 VAL   161      33.294  29.251  23.706  1.00  0.00           H  
ATOM   2530 HG22 VAL   161      34.227  28.662  24.973  1.00  0.00           H  
ATOM   2531 HG23 VAL   161      32.884  29.724  25.396  1.00  0.00           H  
ATOM   2532  N   VAL   162      37.620  30.336  24.787  1.00  0.00           N  
ATOM   2533  CA  VAL   162      38.670  29.459  25.456  1.00  0.00           C  
ATOM   2534  C   VAL   162      38.170  28.451  26.435  1.00  0.00           C  
ATOM   2535  O   VAL   162      37.083  28.546  27.084  1.00  0.00           O  
ATOM   2536  CB  VAL   162      39.718  30.271  26.163  1.00  0.00           C  
ATOM   2537  CG1 VAL   162      40.178  31.330  25.174  1.00  0.00           C  
ATOM   2538  CG2 VAL   162      39.096  30.864  27.385  1.00  0.00           C  
ATOM   2539  H   VAL   162      37.370  31.201  25.245  1.00  0.00           H  
ATOM   2540  HA  VAL   162      39.256  28.955  24.688  1.00  0.00           H  
ATOM   2541  HB  VAL   162      40.518  29.573  26.409  1.00  0.00           H  
ATOM   2542 HG11 VAL   162      40.944  31.908  25.690  1.00  0.00           H  
ATOM   2543 HG12 VAL   162      40.504  30.868  24.242  1.00  0.00           H  
ATOM   2544 HG13 VAL   162      39.583  32.160  24.796  1.00  0.00           H  
ATOM   2545 HG21 VAL   162      39.612  31.763  27.722  1.00  0.00           H  
ATOM   2546 HG22 VAL   162      38.102  31.298  27.283  1.00  0.00           H  
ATOM   2547 HG23 VAL   162      39.086  30.123  28.185  1.00  0.00           H  
ATOM   2548  N   ASP   163      38.962  27.365  26.533  1.00  0.00           N  
ATOM   2549  CA  ASP   163      38.809  26.296  27.479  1.00  0.00           C  
ATOM   2550  C   ASP   163      39.641  26.586  28.778  1.00  0.00           C  
ATOM   2551  O   ASP   163      40.861  26.713  28.696  1.00  0.00           O  
ATOM   2552  CB  ASP   163      39.228  25.035  26.705  1.00  0.00           C  
ATOM   2553  CG  ASP   163      39.263  23.779  27.514  1.00  0.00           C  
ATOM   2554  OD1 ASP   163      39.832  22.737  27.097  1.00  0.00           O  
ATOM   2555  OD2 ASP   163      38.676  23.772  28.674  1.00  0.00           O1-
ATOM   2556  H   ASP   163      39.774  27.262  25.941  1.00  0.00           H  
ATOM   2557  HA  ASP   163      37.757  26.204  27.750  1.00  0.00           H  
ATOM   2558  HB2 ASP   163      38.499  24.909  25.904  1.00  0.00           H  
ATOM   2559  HB3 ASP   163      40.200  25.195  26.239  1.00  0.00           H  
ATOM   2560  N   SER   164      38.976  26.588  29.944  1.00  0.00           N  
ATOM   2561  CA  SER   164      39.345  27.409  31.071  1.00  0.00           C  
ATOM   2562  C   SER   164      40.800  27.279  31.459  1.00  0.00           C  
ATOM   2563  O   SER   164      41.288  26.131  31.749  1.00  0.00           O  
ATOM   2564  CB  SER   164      38.366  27.078  32.276  1.00  0.00           C  
ATOM   2565  OG  SER   164      38.705  27.863  33.402  1.00  0.00           O  
ATOM   2566  H   SER   164      37.998  26.336  29.943  1.00  0.00           H  
ATOM   2567  HA  SER   164      39.035  28.427  30.834  1.00  0.00           H  
ATOM   2568  HB2 SER   164      37.308  27.179  32.033  1.00  0.00           H  
ATOM   2569  HB3 SER   164      38.542  26.039  32.552  1.00  0.00           H  
ATOM   2570  HG  SER   164      38.040  28.549  33.500  1.00  0.00           H  
ATOM   2571  N   LEU   165      41.505  28.420  31.516  1.00  0.00           N  
ATOM   2572  CA  LEU   165      42.877  28.663  31.741  1.00  0.00           C  
ATOM   2573  C   LEU   165      43.293  28.511  33.292  1.00  0.00           C  
ATOM   2574  O   LEU   165      44.475  28.587  33.603  1.00  0.00           O  
ATOM   2575  CB  LEU   165      43.559  30.000  31.173  1.00  0.00           C  
ATOM   2576  CG  LEU   165      43.649  30.163  29.636  1.00  0.00           C  
ATOM   2577  CD1 LEU   165      42.237  30.601  29.150  1.00  0.00           C  
ATOM   2578  CD2 LEU   165      44.740  31.131  29.184  1.00  0.00           C  
ATOM   2579  H   LEU   165      41.022  29.266  31.249  1.00  0.00           H  
ATOM   2580  HA  LEU   165      43.408  27.819  31.302  1.00  0.00           H  
ATOM   2581  HB2 LEU   165      43.057  30.825  31.678  1.00  0.00           H  
ATOM   2582  HB3 LEU   165      44.610  29.937  31.452  1.00  0.00           H  
ATOM   2583  HG  LEU   165      43.932  29.166  29.296  1.00  0.00           H  
ATOM   2584 HD11 LEU   165      42.278  31.089  28.177  1.00  0.00           H  
ATOM   2585 HD12 LEU   165      41.766  29.652  28.893  1.00  0.00           H  
ATOM   2586 HD13 LEU   165      41.679  31.157  29.904  1.00  0.00           H  
ATOM   2587 HD21 LEU   165      44.460  32.125  29.532  1.00  0.00           H  
ATOM   2588 HD22 LEU   165      45.715  30.877  29.601  1.00  0.00           H  
ATOM   2589 HD23 LEU   165      44.889  31.002  28.112  1.00  0.00           H  
ATOM   2590  N   VAL   166      42.331  28.348  34.181  1.00  0.00           N  
ATOM   2591  CA  VAL   166      42.511  27.881  35.557  1.00  0.00           C  
ATOM   2592  C   VAL   166      43.589  26.762  35.779  1.00  0.00           C  
ATOM   2593  O   VAL   166      43.423  25.621  35.481  1.00  0.00           O  
ATOM   2594  CB  VAL   166      41.197  27.479  36.156  1.00  0.00           C  
ATOM   2595  CG1 VAL   166      41.268  27.194  37.608  1.00  0.00           C  
ATOM   2596  CG2 VAL   166      40.087  28.582  36.013  1.00  0.00           C  
ATOM   2597  H   VAL   166      41.394  28.128  33.877  1.00  0.00           H  
ATOM   2598  HA  VAL   166      42.837  28.827  35.989  1.00  0.00           H  
ATOM   2599  HB  VAL   166      40.896  26.593  35.596  1.00  0.00           H  
ATOM   2600 HG11 VAL   166      41.666  26.207  37.842  1.00  0.00           H  
ATOM   2601 HG12 VAL   166      41.790  27.961  38.181  1.00  0.00           H  
ATOM   2602 HG13 VAL   166      40.231  27.064  37.918  1.00  0.00           H  
ATOM   2603 HG21 VAL   166      40.088  28.962  34.992  1.00  0.00           H  
ATOM   2604 HG22 VAL   166      39.076  28.291  36.297  1.00  0.00           H  
ATOM   2605 HG23 VAL   166      40.381  29.401  36.669  1.00  0.00           H  
ATOM   2606  N   GLY   167      44.648  27.117  36.604  1.00  0.00           N  
ATOM   2607  CA  GLY   167      45.805  26.291  36.907  1.00  0.00           C  
ATOM   2608  C   GLY   167      47.003  26.399  35.979  1.00  0.00           C  
ATOM   2609  O   GLY   167      48.016  25.738  36.126  1.00  0.00           O  
ATOM   2610  H   GLY   167      44.676  28.046  36.999  1.00  0.00           H  
ATOM   2611  HA2 GLY   167      46.131  26.501  37.926  1.00  0.00           H  
ATOM   2612  HA3 GLY   167      45.438  25.265  36.911  1.00  0.00           H  
ATOM   2613  N   LYS   168      46.923  27.162  34.903  1.00  0.00           N  
ATOM   2614  CA  LYS   168      48.060  27.455  33.995  1.00  0.00           C  
ATOM   2615  C   LYS   168      48.892  28.594  34.597  1.00  0.00           C  
ATOM   2616  O   LYS   168      48.410  29.635  34.990  1.00  0.00           O  
ATOM   2617  CB  LYS   168      47.626  28.050  32.622  1.00  0.00           C  
ATOM   2618  CG  LYS   168      47.022  26.906  31.808  1.00  0.00           C  
ATOM   2619  CD  LYS   168      46.704  27.510  30.431  1.00  0.00           C  
ATOM   2620  CE  LYS   168      46.047  26.421  29.538  1.00  0.00           C  
ATOM   2621  NZ  LYS   168      46.228  26.685  28.133  1.00  0.00           N1+
ATOM   2622  H   LYS   168      46.154  27.777  34.678  1.00  0.00           H  
ATOM   2623  HA  LYS   168      48.589  26.538  33.739  1.00  0.00           H  
ATOM   2624  HB2 LYS   168      46.914  28.863  32.757  1.00  0.00           H  
ATOM   2625  HB3 LYS   168      48.409  28.459  31.982  1.00  0.00           H  
ATOM   2626  HG2 LYS   168      47.732  26.103  31.612  1.00  0.00           H  
ATOM   2627  HG3 LYS   168      46.118  26.499  32.261  1.00  0.00           H  
ATOM   2628  HD2 LYS   168      45.973  28.315  30.508  1.00  0.00           H  
ATOM   2629  HD3 LYS   168      47.562  27.852  29.852  1.00  0.00           H  
ATOM   2630  HE2 LYS   168      46.363  25.456  29.934  1.00  0.00           H  
ATOM   2631  HE3 LYS   168      44.999  26.420  29.840  1.00  0.00           H  
ATOM   2632  HZ1 LYS   168      46.664  27.574  27.931  1.00  0.00           H  
ATOM   2633  HZ2 LYS   168      46.731  25.952  27.655  1.00  0.00           H  
ATOM   2634  HZ3 LYS   168      45.306  26.583  27.734  1.00  0.00           H  
ATOM   2635  N   GLN   169      50.236  28.340  34.587  1.00  0.00           N  
ATOM   2636  CA  GLN   169      51.252  29.358  34.782  1.00  0.00           C  
ATOM   2637  C   GLN   169      51.108  30.483  33.730  1.00  0.00           C  
ATOM   2638  O   GLN   169      50.995  30.120  32.545  1.00  0.00           O  
ATOM   2639  CB  GLN   169      52.679  28.841  34.876  1.00  0.00           C  
ATOM   2640  CG  GLN   169      52.917  27.964  36.061  1.00  0.00           C  
ATOM   2641  CD  GLN   169      54.275  27.278  36.033  1.00  0.00           C  
ATOM   2642  OE1 GLN   169      54.888  27.147  35.014  1.00  0.00           O  
ATOM   2643  NE2 GLN   169      54.741  26.942  37.196  1.00  0.00           N  
ATOM   2644  H   GLN   169      50.420  27.468  34.112  1.00  0.00           H  
ATOM   2645  HA  GLN   169      51.099  29.899  35.716  1.00  0.00           H  
ATOM   2646  HB2 GLN   169      52.827  28.411  33.885  1.00  0.00           H  
ATOM   2647  HB3 GLN   169      53.381  29.672  34.819  1.00  0.00           H  
ATOM   2648  HG2 GLN   169      52.772  28.555  36.965  1.00  0.00           H  
ATOM   2649  HG3 GLN   169      52.136  27.221  36.224  1.00  0.00           H  
ATOM   2650 HE21 GLN   169      54.143  26.942  38.010  1.00  0.00           H  
ATOM   2651 HE22 GLN   169      55.613  26.444  37.304  1.00  0.00           H  
ATOM   2652  N   VAL   170      51.171  31.752  34.055  1.00  0.00           N  
ATOM   2653  CA  VAL   170      51.285  32.807  33.093  1.00  0.00           C  
ATOM   2654  C   VAL   170      52.363  33.928  33.209  1.00  0.00           C  
ATOM   2655  O   VAL   170      53.062  33.998  34.227  1.00  0.00           O  
ATOM   2656  CB  VAL   170      49.805  33.458  32.951  1.00  0.00           C  
ATOM   2657  CG1 VAL   170      48.692  32.470  32.463  1.00  0.00           C  
ATOM   2658  CG2 VAL   170      49.440  34.077  34.313  1.00  0.00           C  
ATOM   2659  H   VAL   170      51.406  32.069  34.985  1.00  0.00           H  
ATOM   2660  HA  VAL   170      51.455  32.244  32.175  1.00  0.00           H  
ATOM   2661  HB  VAL   170      49.906  34.239  32.197  1.00  0.00           H  
ATOM   2662 HG11 VAL   170      47.727  32.949  32.624  1.00  0.00           H  
ATOM   2663 HG12 VAL   170      48.799  32.202  31.411  1.00  0.00           H  
ATOM   2664 HG13 VAL   170      48.687  31.509  32.977  1.00  0.00           H  
ATOM   2665 HG21 VAL   170      49.265  33.286  35.042  1.00  0.00           H  
ATOM   2666 HG22 VAL   170      50.237  34.708  34.704  1.00  0.00           H  
ATOM   2667 HG23 VAL   170      48.468  34.551  34.173  1.00  0.00           H  
ATOM   2668  N   GLU   171      52.615  34.678  32.162  1.00  0.00           N  
ATOM   2669  CA  GLU   171      53.563  35.774  31.959  1.00  0.00           C  
ATOM   2670  C   GLU   171      52.859  37.046  31.574  1.00  0.00           C  
ATOM   2671  O   GLU   171      52.826  37.430  30.440  1.00  0.00           O  
ATOM   2672  CB  GLU   171      54.581  35.392  30.810  1.00  0.00           C  
ATOM   2673  CG  GLU   171      55.573  34.292  31.226  1.00  0.00           C  
ATOM   2674  CD  GLU   171      56.455  33.873  29.962  1.00  0.00           C  
ATOM   2675  OE1 GLU   171      55.890  33.422  28.945  1.00  0.00           O  
ATOM   2676  OE2 GLU   171      57.718  33.975  30.096  1.00  0.00           O1-
ATOM   2677  H   GLU   171      51.995  34.525  31.379  1.00  0.00           H  
ATOM   2678  HA  GLU   171      54.106  35.971  32.884  1.00  0.00           H  
ATOM   2679  HB2 GLU   171      54.115  35.117  29.864  1.00  0.00           H  
ATOM   2680  HB3 GLU   171      55.051  36.366  30.677  1.00  0.00           H  
ATOM   2681  HG2 GLU   171      56.284  34.644  31.974  1.00  0.00           H  
ATOM   2682  HG3 GLU   171      55.148  33.345  31.559  1.00  0.00           H  
ATOM   2683  N   TYR   172      52.241  37.734  32.512  1.00  0.00           N  
ATOM   2684  CA  TYR   172      51.318  38.889  32.273  1.00  0.00           C  
ATOM   2685  C   TYR   172      52.099  40.194  32.356  1.00  0.00           C  
ATOM   2686  O   TYR   172      53.063  40.188  33.135  1.00  0.00           O  
ATOM   2687  CB  TYR   172      50.153  38.865  33.280  1.00  0.00           C  
ATOM   2688  CG  TYR   172      49.073  39.909  32.946  1.00  0.00           C  
ATOM   2689  CD1 TYR   172      49.273  41.280  33.269  1.00  0.00           C  
ATOM   2690  CE1 TYR   172      48.307  42.180  32.839  1.00  0.00           C  
ATOM   2691  CZ  TYR   172      47.121  41.740  32.192  1.00  0.00           C  
ATOM   2692  OH  TYR   172      46.238  42.665  31.723  1.00  0.00           O  
ATOM   2693  CE2 TYR   172      46.938  40.376  31.883  1.00  0.00           C  
ATOM   2694  CD2 TYR   172      47.931  39.476  32.229  1.00  0.00           C  
ATOM   2695  H   TYR   172      52.461  37.459  33.458  1.00  0.00           H  
ATOM   2696  HA  TYR   172      50.875  38.734  31.288  1.00  0.00           H  
ATOM   2697  HB2 TYR   172      49.816  37.829  33.324  1.00  0.00           H  
ATOM   2698  HB3 TYR   172      50.549  39.173  34.247  1.00  0.00           H  
ATOM   2699  HD1 TYR   172      50.109  41.662  33.834  1.00  0.00           H  
ATOM   2700  HE1 TYR   172      48.400  43.191  33.206  1.00  0.00           H  
ATOM   2701  HH  TYR   172      46.414  43.512  32.139  1.00  0.00           H  
ATOM   2702  HE2 TYR   172      46.014  40.226  31.345  1.00  0.00           H  
ATOM   2703  HD2 TYR   172      47.849  38.456  31.882  1.00  0.00           H  
ATOM   2704  N   ALA   173      51.815  41.298  31.694  1.00  0.00           N  
ATOM   2705  CA  ALA   173      52.584  42.478  31.796  1.00  0.00           C  
ATOM   2706  C   ALA   173      52.474  43.374  33.016  1.00  0.00           C  
ATOM   2707  O   ALA   173      51.387  43.584  33.603  1.00  0.00           O  
ATOM   2708  CB  ALA   173      52.291  43.313  30.554  1.00  0.00           C  
ATOM   2709  H   ALA   173      51.044  41.238  31.045  1.00  0.00           H  
ATOM   2710  HA  ALA   173      53.627  42.161  31.783  1.00  0.00           H  
ATOM   2711  HB1 ALA   173      52.462  42.679  29.683  1.00  0.00           H  
ATOM   2712  HB2 ALA   173      51.309  43.769  30.427  1.00  0.00           H  
ATOM   2713  HB3 ALA   173      53.015  44.126  30.522  1.00  0.00           H  
ATOM   2714  N   LYS   174      53.584  44.021  33.440  1.00  0.00           N  
ATOM   2715  CA  LYS   174      53.599  45.235  34.235  1.00  0.00           C  
ATOM   2716  C   LYS   174      53.154  46.480  33.491  1.00  0.00           C  
ATOM   2717  O   LYS   174      53.122  46.405  32.248  1.00  0.00           O  
ATOM   2718  CB  LYS   174      55.005  45.316  34.846  1.00  0.00           C  
ATOM   2719  CG  LYS   174      55.172  44.173  35.849  1.00  0.00           C  
ATOM   2720  CD  LYS   174      56.555  44.123  36.571  1.00  0.00           C  
ATOM   2721  CE  LYS   174      57.764  43.617  35.680  1.00  0.00           C  
ATOM   2722  NZ  LYS   174      58.939  43.648  36.501  1.00  0.00           N1+
ATOM   2723  H   LYS   174      54.490  43.900  33.011  1.00  0.00           H  
ATOM   2724  HA  LYS   174      52.858  45.120  35.026  1.00  0.00           H  
ATOM   2725  HB2 LYS   174      55.708  45.368  34.014  1.00  0.00           H  
ATOM   2726  HB3 LYS   174      55.009  46.285  35.345  1.00  0.00           H  
ATOM   2727  HG2 LYS   174      54.331  44.169  36.543  1.00  0.00           H  
ATOM   2728  HG3 LYS   174      55.064  43.219  35.333  1.00  0.00           H  
ATOM   2729  HD2 LYS   174      56.688  45.103  37.029  1.00  0.00           H  
ATOM   2730  HD3 LYS   174      56.422  43.431  37.403  1.00  0.00           H  
ATOM   2731  HE2 LYS   174      57.510  42.589  35.421  1.00  0.00           H  
ATOM   2732  HE3 LYS   174      57.728  44.381  34.903  1.00  0.00           H  
ATOM   2733  HZ1 LYS   174      59.719  43.120  36.138  1.00  0.00           H  
ATOM   2734  HZ2 LYS   174      59.262  44.603  36.562  1.00  0.00           H  
ATOM   2735  HZ3 LYS   174      58.782  43.271  37.425  1.00  0.00           H  
ATOM   2736  N   GLU   175      52.900  47.567  34.142  1.00  0.00           N  
ATOM   2737  CA  GLU   175      52.333  48.761  33.541  1.00  0.00           C  
ATOM   2738  C   GLU   175      53.374  49.433  32.515  1.00  0.00           C  
ATOM   2739  O   GLU   175      53.050  50.066  31.523  1.00  0.00           O  
ATOM   2740  CB  GLU   175      51.769  49.715  34.587  1.00  0.00           C  
ATOM   2741  CG  GLU   175      50.738  50.804  34.180  1.00  0.00           C  
ATOM   2742  CD  GLU   175      49.569  50.224  33.341  1.00  0.00           C  
ATOM   2743  OE1 GLU   175      48.798  49.318  33.758  1.00  0.00           O  
ATOM   2744  OE2 GLU   175      49.523  50.570  32.183  1.00  0.00           O1-
ATOM   2745  H   GLU   175      52.990  47.428  35.138  1.00  0.00           H  
ATOM   2746  HA  GLU   175      51.475  48.486  32.928  1.00  0.00           H  
ATOM   2747  HB2 GLU   175      51.169  49.133  35.285  1.00  0.00           H  
ATOM   2748  HB3 GLU   175      52.601  50.236  35.060  1.00  0.00           H  
ATOM   2749  HG2 GLU   175      50.288  51.177  35.100  1.00  0.00           H  
ATOM   2750  HG3 GLU   175      51.216  51.538  33.531  1.00  0.00           H  
ATOM   2751  N   ASP   176      54.688  49.228  32.848  1.00  0.00           N  
ATOM   2752  CA  ASP   176      55.770  49.435  31.906  1.00  0.00           C  
ATOM   2753  C   ASP   176      55.924  48.504  30.677  1.00  0.00           C  
ATOM   2754  O   ASP   176      56.720  48.827  29.783  1.00  0.00           O  
ATOM   2755  CB  ASP   176      57.058  49.695  32.651  1.00  0.00           C  
ATOM   2756  CG  ASP   176      57.772  48.362  33.026  1.00  0.00           C  
ATOM   2757  OD1 ASP   176      57.771  47.307  32.398  1.00  0.00           O  
ATOM   2758  OD2 ASP   176      58.502  48.410  34.046  1.00  0.00           O1-
ATOM   2759  H   ASP   176      54.997  48.693  33.646  1.00  0.00           H  
ATOM   2760  HA  ASP   176      55.601  50.418  31.467  1.00  0.00           H  
ATOM   2761  HB2 ASP   176      57.809  50.281  32.121  1.00  0.00           H  
ATOM   2762  HB3 ASP   176      56.799  50.093  33.632  1.00  0.00           H  
ATOM   2763  N   GLY   177      55.179  47.401  30.660  1.00  0.00           N  
ATOM   2764  CA  GLY   177      55.150  46.389  29.569  1.00  0.00           C  
ATOM   2765  C   GLY   177      55.937  45.095  29.843  1.00  0.00           C  
ATOM   2766  O   GLY   177      55.468  44.001  29.403  1.00  0.00           O  
ATOM   2767  H   GLY   177      54.600  47.202  31.463  1.00  0.00           H  
ATOM   2768  HA2 GLY   177      54.104  46.186  29.337  1.00  0.00           H  
ATOM   2769  HA3 GLY   177      55.657  46.800  28.696  1.00  0.00           H  
ATOM   2770  N   SER   178      57.008  45.024  30.668  1.00  0.00           N  
ATOM   2771  CA  SER   178      57.753  43.823  30.925  1.00  0.00           C  
ATOM   2772  C   SER   178      57.032  42.836  31.764  1.00  0.00           C  
ATOM   2773  O   SER   178      56.269  43.155  32.673  1.00  0.00           O  
ATOM   2774  CB  SER   178      59.131  44.199  31.469  1.00  0.00           C  
ATOM   2775  OG  SER   178      59.061  44.932  32.668  1.00  0.00           O  
ATOM   2776  H   SER   178      57.365  45.837  31.148  1.00  0.00           H  
ATOM   2777  HA  SER   178      57.926  43.332  29.967  1.00  0.00           H  
ATOM   2778  HB2 SER   178      59.668  43.259  31.601  1.00  0.00           H  
ATOM   2779  HB3 SER   178      59.691  44.829  30.778  1.00  0.00           H  
ATOM   2780  HG  SER   178      58.654  45.797  32.576  1.00  0.00           H  
ATOM   2781  N   LYS   179      57.226  41.524  31.477  1.00  0.00           N  
ATOM   2782  CA  LYS   179      56.407  40.474  32.143  1.00  0.00           C  
ATOM   2783  C   LYS   179      56.740  40.338  33.592  1.00  0.00           C  
ATOM   2784  O   LYS   179      57.814  40.736  34.027  1.00  0.00           O  
ATOM   2785  CB  LYS   179      56.638  39.137  31.393  1.00  0.00           C  
ATOM   2786  CG  LYS   179      56.407  39.116  29.902  1.00  0.00           C  
ATOM   2787  CD  LYS   179      55.050  39.596  29.484  1.00  0.00           C  
ATOM   2788  CE  LYS   179      54.979  39.263  27.970  1.00  0.00           C  
ATOM   2789  NZ  LYS   179      53.834  39.922  27.247  1.00  0.00           N1+
ATOM   2790  H   LYS   179      57.932  41.209  30.827  1.00  0.00           H  
ATOM   2791  HA  LYS   179      55.354  40.700  31.977  1.00  0.00           H  
ATOM   2792  HB2 LYS   179      57.704  38.973  31.552  1.00  0.00           H  
ATOM   2793  HB3 LYS   179      56.096  38.310  31.850  1.00  0.00           H  
ATOM   2794  HG2 LYS   179      57.177  39.771  29.496  1.00  0.00           H  
ATOM   2795  HG3 LYS   179      56.516  38.105  29.510  1.00  0.00           H  
ATOM   2796  HD2 LYS   179      54.289  39.079  30.069  1.00  0.00           H  
ATOM   2797  HD3 LYS   179      54.924  40.670  29.620  1.00  0.00           H  
ATOM   2798  HE2 LYS   179      55.931  39.660  27.619  1.00  0.00           H  
ATOM   2799  HE3 LYS   179      54.894  38.190  27.799  1.00  0.00           H  
ATOM   2800  HZ1 LYS   179      52.952  39.749  27.709  1.00  0.00           H  
ATOM   2801  HZ2 LYS   179      54.021  40.915  27.250  1.00  0.00           H  
ATOM   2802  HZ3 LYS   179      53.669  39.495  26.347  1.00  0.00           H  
ATOM   2803  N   ARG   180      55.867  39.640  34.273  1.00  0.00           N  
ATOM   2804  CA  ARG   180      56.086  39.015  35.577  1.00  0.00           C  
ATOM   2805  C   ARG   180      55.288  37.756  35.645  1.00  0.00           C  
ATOM   2806  O   ARG   180      54.415  37.538  34.797  1.00  0.00           O  
ATOM   2807  CB  ARG   180      55.586  40.003  36.705  1.00  0.00           C  
ATOM   2808  CG  ARG   180      54.073  40.367  36.684  1.00  0.00           C  
ATOM   2809  CD  ARG   180      53.759  41.362  37.800  1.00  0.00           C  
ATOM   2810  NE  ARG   180      53.941  40.863  39.160  1.00  0.00           N  
ATOM   2811  CZ  ARG   180      53.629  41.436  40.304  1.00  0.00           C  
ATOM   2812  NH1 ARG   180      53.018  42.552  40.389  1.00  0.00           N  
ATOM   2813  NH2 ARG   180      53.920  40.849  41.384  1.00  0.00           N1+
ATOM   2814  H   ARG   180      55.037  39.275  33.829  1.00  0.00           H  
ATOM   2815  HA  ARG   180      57.141  38.778  35.718  1.00  0.00           H  
ATOM   2816  HB2 ARG   180      55.774  39.501  37.654  1.00  0.00           H  
ATOM   2817  HB3 ARG   180      56.220  40.888  36.654  1.00  0.00           H  
ATOM   2818  HG2 ARG   180      53.771  40.837  35.748  1.00  0.00           H  
ATOM   2819  HG3 ARG   180      53.465  39.466  36.765  1.00  0.00           H  
ATOM   2820  HD2 ARG   180      54.318  42.285  37.648  1.00  0.00           H  
ATOM   2821  HD3 ARG   180      52.725  41.683  37.672  1.00  0.00           H  
ATOM   2822  HE  ARG   180      54.365  39.948  39.213  1.00  0.00           H  
ATOM   2823 HH11 ARG   180      52.592  42.933  39.556  1.00  0.00           H  
ATOM   2824 HH12 ARG   180      52.829  42.783  41.353  1.00  0.00           H  
ATOM   2825 HH21 ARG   180      54.634  40.139  41.302  1.00  0.00           H  
ATOM   2826 HH22 ARG   180      53.776  41.462  42.173  1.00  0.00           H  
ATOM   2827  N   THR   181      55.754  36.851  36.463  1.00  0.00           N  
ATOM   2828  CA  THR   181      55.366  35.432  36.391  1.00  0.00           C  
ATOM   2829  C   THR   181      54.361  35.040  37.513  1.00  0.00           C  
ATOM   2830  O   THR   181      54.467  35.556  38.630  1.00  0.00           O  
ATOM   2831  CB  THR   181      56.618  34.469  36.536  1.00  0.00           C  
ATOM   2832  CG2 THR   181      57.621  34.753  35.441  1.00  0.00           C  
ATOM   2833  OG1 THR   181      57.348  34.556  37.705  1.00  0.00           O  
ATOM   2834  H   THR   181      56.559  37.041  37.043  1.00  0.00           H  
ATOM   2835  HA  THR   181      54.976  35.161  35.410  1.00  0.00           H  
ATOM   2836  HB  THR   181      56.239  33.454  36.414  1.00  0.00           H  
ATOM   2837 HG21 THR   181      57.085  34.686  34.494  1.00  0.00           H  
ATOM   2838 HG22 THR   181      58.047  35.745  35.591  1.00  0.00           H  
ATOM   2839 HG23 THR   181      58.486  34.101  35.558  1.00  0.00           H  
ATOM   2840  HG1 THR   181      57.024  33.959  38.383  1.00  0.00           H  
ATOM   2841  N   GLY   182      53.351  34.209  37.204  1.00  0.00           N  
ATOM   2842  CA  GLY   182      52.269  33.910  38.162  1.00  0.00           C  
ATOM   2843  C   GLY   182      51.445  32.706  37.679  1.00  0.00           C  
ATOM   2844  O   GLY   182      51.818  32.015  36.764  1.00  0.00           O  
ATOM   2845  H   GLY   182      53.253  33.943  36.235  1.00  0.00           H  
ATOM   2846  HA2 GLY   182      52.686  33.754  39.157  1.00  0.00           H  
ATOM   2847  HA3 GLY   182      51.624  34.789  38.188  1.00  0.00           H  
ATOM   2848  N   MET   183      50.366  32.437  38.354  1.00  0.00           N  
ATOM   2849  CA  MET   183      49.472  31.339  38.025  1.00  0.00           C  
ATOM   2850  C   MET   183      48.071  31.838  37.930  1.00  0.00           C  
ATOM   2851  O   MET   183      47.643  32.662  38.771  1.00  0.00           O  
ATOM   2852  CB  MET   183      49.672  30.175  39.047  1.00  0.00           C  
ATOM   2853  CG  MET   183      48.669  28.999  38.882  1.00  0.00           C  
ATOM   2854  SD  MET   183      48.974  27.366  39.630  1.00  0.00           S  
ATOM   2855  CE  MET   183      48.895  27.697  41.409  1.00  0.00           C  
ATOM   2856  H   MET   183      49.992  33.140  38.975  1.00  0.00           H  
ATOM   2857  HA  MET   183      49.671  31.034  36.998  1.00  0.00           H  
ATOM   2858  HB2 MET   183      50.678  29.795  38.870  1.00  0.00           H  
ATOM   2859  HB3 MET   183      49.611  30.553  40.068  1.00  0.00           H  
ATOM   2860  HG2 MET   183      47.717  29.411  39.216  1.00  0.00           H  
ATOM   2861  HG3 MET   183      48.562  28.750  37.826  1.00  0.00           H  
ATOM   2862  HE1 MET   183      47.944  27.249  41.697  1.00  0.00           H  
ATOM   2863  HE2 MET   183      49.756  27.259  41.912  1.00  0.00           H  
ATOM   2864  HE3 MET   183      49.014  28.719  41.768  1.00  0.00           H  
ATOM   2865  N   VAL   184      47.255  31.347  37.036  1.00  0.00           N  
ATOM   2866  CA  VAL   184      45.781  31.686  37.007  1.00  0.00           C  
ATOM   2867  C   VAL   184      44.943  30.828  37.981  1.00  0.00           C  
ATOM   2868  O   VAL   184      44.971  29.661  37.799  1.00  0.00           O  
ATOM   2869  CB  VAL   184      45.189  31.421  35.583  1.00  0.00           C  
ATOM   2870  CG1 VAL   184      43.713  31.777  35.331  1.00  0.00           C  
ATOM   2871  CG2 VAL   184      46.020  32.379  34.723  1.00  0.00           C  
ATOM   2872  H   VAL   184      47.610  30.718  36.329  1.00  0.00           H  
ATOM   2873  HA  VAL   184      45.621  32.740  37.236  1.00  0.00           H  
ATOM   2874  HB  VAL   184      45.390  30.375  35.352  1.00  0.00           H  
ATOM   2875 HG11 VAL   184      43.118  31.104  35.948  1.00  0.00           H  
ATOM   2876 HG12 VAL   184      43.452  32.807  35.574  1.00  0.00           H  
ATOM   2877 HG13 VAL   184      43.464  31.495  34.308  1.00  0.00           H  
ATOM   2878 HG21 VAL   184      45.835  33.398  35.062  1.00  0.00           H  
ATOM   2879 HG22 VAL   184      47.077  32.116  34.691  1.00  0.00           H  
ATOM   2880 HG23 VAL   184      45.654  32.364  33.697  1.00  0.00           H  
ATOM   2881  N   ILE   185      44.214  31.393  38.921  1.00  0.00           N  
ATOM   2882  CA  ILE   185      43.671  30.593  40.037  1.00  0.00           C  
ATOM   2883  C   ILE   185      42.230  30.285  39.905  1.00  0.00           C  
ATOM   2884  O   ILE   185      41.840  29.275  40.501  1.00  0.00           O  
ATOM   2885  CB  ILE   185      44.101  31.056  41.462  1.00  0.00           C  
ATOM   2886  CG2 ILE   185      45.543  31.192  41.413  1.00  0.00           C  
ATOM   2887  CG1 ILE   185      43.413  32.364  41.892  1.00  0.00           C  
ATOM   2888  CD1 ILE   185      43.659  32.689  43.433  1.00  0.00           C  
ATOM   2889  H   ILE   185      44.286  32.386  39.090  1.00  0.00           H  
ATOM   2890  HA  ILE   185      44.145  29.616  39.944  1.00  0.00           H  
ATOM   2891  HB  ILE   185      43.701  30.254  42.083  1.00  0.00           H  
ATOM   2892 HG21 ILE   185      45.925  32.050  40.861  1.00  0.00           H  
ATOM   2893 HG22 ILE   185      45.803  31.377  42.455  1.00  0.00           H  
ATOM   2894 HG23 ILE   185      46.139  30.343  41.078  1.00  0.00           H  
ATOM   2895 HG12 ILE   185      43.764  33.162  41.238  1.00  0.00           H  
ATOM   2896 HG13 ILE   185      42.363  32.219  41.637  1.00  0.00           H  
ATOM   2897 HD11 ILE   185      44.710  32.967  43.511  1.00  0.00           H  
ATOM   2898 HD12 ILE   185      42.960  33.506  43.614  1.00  0.00           H  
ATOM   2899 HD13 ILE   185      43.425  31.808  44.031  1.00  0.00           H  
ATOM   2900  N   HIS   186      41.326  30.987  39.224  1.00  0.00           N  
ATOM   2901  CA  HIS   186      39.815  30.911  39.365  1.00  0.00           C  
ATOM   2902  C   HIS   186      39.114  31.825  38.412  1.00  0.00           C  
ATOM   2903  O   HIS   186      39.437  32.960  38.224  1.00  0.00           O  
ATOM   2904  CB  HIS   186      39.453  31.258  40.875  1.00  0.00           C  
ATOM   2905  CG  HIS   186      37.972  31.449  41.118  1.00  0.00           C  
ATOM   2906  ND1 HIS   186      37.037  30.443  41.342  1.00  0.00           N  
ATOM   2907  CE1 HIS   186      35.797  31.069  41.326  1.00  0.00           C  
ATOM   2908  NE2 HIS   186      35.937  32.356  41.050  1.00  0.00           N  
ATOM   2909  CD2 HIS   186      37.294  32.654  40.921  1.00  0.00           C  
ATOM   2910  H   HIS   186      41.630  31.747  38.633  1.00  0.00           H  
ATOM   2911  HA  HIS   186      39.517  29.893  39.112  1.00  0.00           H  
ATOM   2912  HB2 HIS   186      39.749  30.498  41.596  1.00  0.00           H  
ATOM   2913  HB3 HIS   186      39.969  32.188  41.115  1.00  0.00           H  
ATOM   2914  HE1 HIS   186      34.841  30.626  41.563  1.00  0.00           H  
ATOM   2915  HE2 HIS   186      35.137  32.926  41.285  1.00  0.00           H  
ATOM   2916  HD2 HIS   186      37.861  33.559  40.760  1.00  0.00           H  
ATOM   2917  N   GLN   187      38.298  31.235  37.543  1.00  0.00           N  
ATOM   2918  CA  GLN   187      37.568  31.959  36.480  1.00  0.00           C  
ATOM   2919  C   GLN   187      36.243  32.456  37.184  1.00  0.00           C  
ATOM   2920  O   GLN   187      35.528  31.717  37.833  1.00  0.00           O  
ATOM   2921  CB  GLN   187      37.334  30.994  35.265  1.00  0.00           C  
ATOM   2922  CG  GLN   187      36.486  31.573  34.181  1.00  0.00           C  
ATOM   2923  CD  GLN   187      36.047  30.458  33.222  1.00  0.00           C  
ATOM   2924  OE1 GLN   187      36.326  29.305  33.332  1.00  0.00           O  
ATOM   2925  NE2 GLN   187      35.352  30.865  32.129  1.00  0.00           N  
ATOM   2926  H   GLN   187      38.015  30.333  37.900  1.00  0.00           H  
ATOM   2927  HA  GLN   187      38.128  32.806  36.085  1.00  0.00           H  
ATOM   2928  HB2 GLN   187      38.221  30.553  34.810  1.00  0.00           H  
ATOM   2929  HB3 GLN   187      36.701  30.175  35.605  1.00  0.00           H  
ATOM   2930  HG2 GLN   187      35.590  31.978  34.650  1.00  0.00           H  
ATOM   2931  HG3 GLN   187      36.915  32.444  33.684  1.00  0.00           H  
ATOM   2932 HE21 GLN   187      35.419  31.837  31.864  1.00  0.00           H  
ATOM   2933 HE22 GLN   187      35.144  30.135  31.463  1.00  0.00           H  
ATOM   2934  N   VAL   188      35.939  33.737  36.949  1.00  0.00           N  
ATOM   2935  CA  VAL   188      34.663  34.334  37.336  1.00  0.00           C  
ATOM   2936  C   VAL   188      33.480  33.860  36.467  1.00  0.00           C  
ATOM   2937  O   VAL   188      33.509  34.063  35.233  1.00  0.00           O  
ATOM   2938  CB  VAL   188      34.851  35.867  37.485  1.00  0.00           C  
ATOM   2939  CG1 VAL   188      33.500  36.484  38.052  1.00  0.00           C  
ATOM   2940  CG2 VAL   188      35.975  36.247  38.498  1.00  0.00           C  
ATOM   2941  H   VAL   188      36.506  34.305  36.336  1.00  0.00           H  
ATOM   2942  HA  VAL   188      34.384  33.926  38.308  1.00  0.00           H  
ATOM   2943  HB  VAL   188      35.050  36.327  36.517  1.00  0.00           H  
ATOM   2944 HG11 VAL   188      33.488  37.570  37.962  1.00  0.00           H  
ATOM   2945 HG12 VAL   188      32.594  36.008  37.677  1.00  0.00           H  
ATOM   2946 HG13 VAL   188      33.574  36.338  39.130  1.00  0.00           H  
ATOM   2947 HG21 VAL   188      36.880  36.045  37.925  1.00  0.00           H  
ATOM   2948 HG22 VAL   188      35.901  37.320  38.677  1.00  0.00           H  
ATOM   2949 HG23 VAL   188      35.907  35.635  39.398  1.00  0.00           H  
ATOM   2950  N   GLU   189      32.379  33.278  36.987  1.00  0.00           N  
ATOM   2951  CA  GLU   189      31.168  32.863  36.214  1.00  0.00           C  
ATOM   2952  C   GLU   189      30.243  34.023  35.798  1.00  0.00           C  
ATOM   2953  O   GLU   189      29.444  33.908  34.789  1.00  0.00           O  
ATOM   2954  CB  GLU   189      30.236  31.849  36.923  1.00  0.00           C  
ATOM   2955  CG  GLU   189      29.755  32.183  38.408  1.00  0.00           C  
ATOM   2956  CD  GLU   189      28.648  33.276  38.567  1.00  0.00           C  
ATOM   2957  OE1 GLU   189      28.554  33.815  39.683  1.00  0.00           O  
ATOM   2958  OE2 GLU   189      27.699  33.363  37.823  1.00  0.00           O1-
ATOM   2959  H   GLU   189      32.395  33.068  37.975  1.00  0.00           H  
ATOM   2960  HA  GLU   189      31.520  32.434  35.276  1.00  0.00           H  
ATOM   2961  HB2 GLU   189      29.370  31.746  36.269  1.00  0.00           H  
ATOM   2962  HB3 GLU   189      30.752  30.894  37.014  1.00  0.00           H  
ATOM   2963  HG2 GLU   189      29.492  31.287  38.970  1.00  0.00           H  
ATOM   2964  HG3 GLU   189      30.576  32.556  39.019  1.00  0.00           H  
ATOM   2965  N   ALA   190      30.356  35.086  36.543  1.00  0.00           N  
ATOM   2966  CA  ALA   190      29.627  36.319  36.227  1.00  0.00           C  
ATOM   2967  C   ALA   190      30.099  37.009  34.934  1.00  0.00           C  
ATOM   2968  O   ALA   190      29.354  37.728  34.297  1.00  0.00           O  
ATOM   2969  CB  ALA   190      29.778  37.263  37.417  1.00  0.00           C  
ATOM   2970  H   ALA   190      30.883  35.017  37.402  1.00  0.00           H  
ATOM   2971  HA  ALA   190      28.573  36.064  36.121  1.00  0.00           H  
ATOM   2972  HB1 ALA   190      30.779  37.693  37.429  1.00  0.00           H  
ATOM   2973  HB2 ALA   190      29.071  38.091  37.382  1.00  0.00           H  
ATOM   2974  HB3 ALA   190      29.624  36.763  38.374  1.00  0.00           H  
ATOM   2975  N   LYS   191      31.411  36.866  34.646  1.00  0.00           N  
ATOM   2976  CA  LYS   191      31.998  37.359  33.368  1.00  0.00           C  
ATOM   2977  C   LYS   191      33.076  36.359  33.001  1.00  0.00           C  
ATOM   2978  O   LYS   191      34.209  36.541  33.454  1.00  0.00           O  
ATOM   2979  CB  LYS   191      32.492  38.772  33.532  1.00  0.00           C  
ATOM   2980  CG  LYS   191      32.856  39.350  32.149  1.00  0.00           C  
ATOM   2981  CD  LYS   191      33.295  40.800  32.204  1.00  0.00           C  
ATOM   2982  CE  LYS   191      33.303  41.500  30.858  1.00  0.00           C  
ATOM   2983  NZ  LYS   191      33.836  42.863  31.020  1.00  0.00           N1+
ATOM   2984  H   LYS   191      31.940  36.214  35.208  1.00  0.00           H  
ATOM   2985  HA  LYS   191      31.248  37.398  32.579  1.00  0.00           H  
ATOM   2986  HB2 LYS   191      31.773  39.454  33.987  1.00  0.00           H  
ATOM   2987  HB3 LYS   191      33.369  38.936  34.157  1.00  0.00           H  
ATOM   2988  HG2 LYS   191      33.650  38.746  31.711  1.00  0.00           H  
ATOM   2989  HG3 LYS   191      32.134  39.209  31.344  1.00  0.00           H  
ATOM   2990  HD2 LYS   191      32.500  41.241  32.806  1.00  0.00           H  
ATOM   2991  HD3 LYS   191      34.266  40.864  32.694  1.00  0.00           H  
ATOM   2992  HE2 LYS   191      33.848  41.006  30.053  1.00  0.00           H  
ATOM   2993  HE3 LYS   191      32.342  41.552  30.346  1.00  0.00           H  
ATOM   2994  HZ1 LYS   191      33.088  43.477  31.312  1.00  0.00           H  
ATOM   2995  HZ2 LYS   191      34.684  42.926  31.564  1.00  0.00           H  
ATOM   2996  HZ3 LYS   191      34.090  43.254  30.125  1.00  0.00           H  
ATOM   2997  N   PRO   192      32.702  35.335  32.226  1.00  0.00           N  
ATOM   2998  CA  PRO   192      33.555  34.184  31.893  1.00  0.00           C  
ATOM   2999  C   PRO   192      34.840  34.530  31.202  1.00  0.00           C  
ATOM   3000  O   PRO   192      35.791  33.716  31.367  1.00  0.00           O  
ATOM   3001  CD  PRO   192      31.348  35.009  31.812  1.00  0.00           C  
ATOM   3002  CG  PRO   192      31.265  33.509  31.646  1.00  0.00           C  
ATOM   3003  CB  PRO   192      32.733  33.149  31.209  1.00  0.00           C  
ATOM   3004  HD2 PRO   192      31.149  35.452  30.837  1.00  0.00           H  
ATOM   3005  HD3 PRO   192      30.634  35.351  32.561  1.00  0.00           H  
ATOM   3006  HG2 PRO   192      30.481  33.184  30.961  1.00  0.00           H  
ATOM   3007  HG3 PRO   192      31.139  33.108  32.651  1.00  0.00           H  
ATOM   3008  HB2 PRO   192      32.802  33.177  30.121  1.00  0.00           H  
ATOM   3009  HB3 PRO   192      33.045  32.151  31.516  1.00  0.00           H  
ATOM   3010  HA  PRO   192      33.835  33.761  32.858  1.00  0.00           H  
ATOM   3011  N   SER   193      35.036  35.774  30.652  1.00  0.00           N  
ATOM   3012  CA  SER   193      36.355  36.252  30.149  1.00  0.00           C  
ATOM   3013  C   SER   193      37.371  36.683  31.247  1.00  0.00           C  
ATOM   3014  O   SER   193      38.533  36.971  30.923  1.00  0.00           O  
ATOM   3015  CB  SER   193      36.171  37.427  29.185  1.00  0.00           C  
ATOM   3016  OG  SER   193      35.448  38.554  29.749  1.00  0.00           O  
ATOM   3017  H   SER   193      34.253  36.409  30.589  1.00  0.00           H  
ATOM   3018  HA  SER   193      36.783  35.429  29.576  1.00  0.00           H  
ATOM   3019  HB2 SER   193      37.154  37.697  28.800  1.00  0.00           H  
ATOM   3020  HB3 SER   193      35.579  37.047  28.352  1.00  0.00           H  
ATOM   3021  HG  SER   193      35.452  39.191  29.031  1.00  0.00           H  
ATOM   3022  N   VAL   194      36.900  36.810  32.484  1.00  0.00           N  
ATOM   3023  CA  VAL   194      37.719  37.323  33.562  1.00  0.00           C  
ATOM   3024  C   VAL   194      38.227  36.248  34.552  1.00  0.00           C  
ATOM   3025  O   VAL   194      37.448  35.395  35.023  1.00  0.00           O  
ATOM   3026  CB  VAL   194      36.948  38.394  34.266  1.00  0.00           C  
ATOM   3027  CG1 VAL   194      37.756  39.001  35.421  1.00  0.00           C  
ATOM   3028  CG2 VAL   194      36.865  39.618  33.354  1.00  0.00           C  
ATOM   3029  H   VAL   194      36.017  36.452  32.819  1.00  0.00           H  
ATOM   3030  HA  VAL   194      38.569  37.877  33.163  1.00  0.00           H  
ATOM   3031  HB  VAL   194      35.978  38.065  34.641  1.00  0.00           H  
ATOM   3032 HG11 VAL   194      37.129  39.768  35.877  1.00  0.00           H  
ATOM   3033 HG12 VAL   194      37.990  38.280  36.204  1.00  0.00           H  
ATOM   3034 HG13 VAL   194      38.714  39.391  35.079  1.00  0.00           H  
ATOM   3035 HG21 VAL   194      37.873  40.007  33.214  1.00  0.00           H  
ATOM   3036 HG22 VAL   194      36.441  39.279  32.409  1.00  0.00           H  
ATOM   3037 HG23 VAL   194      36.222  40.394  33.769  1.00  0.00           H  
ATOM   3038  N   TYR   195      39.508  36.340  34.884  1.00  0.00           N  
ATOM   3039  CA  TYR   195      40.140  35.330  35.778  1.00  0.00           C  
ATOM   3040  C   TYR   195      40.883  36.032  36.963  1.00  0.00           C  
ATOM   3041  O   TYR   195      41.469  37.110  36.824  1.00  0.00           O  
ATOM   3042  CB  TYR   195      41.173  34.496  35.022  1.00  0.00           C  
ATOM   3043  CG  TYR   195      40.588  33.625  33.934  1.00  0.00           C  
ATOM   3044  CD1 TYR   195      40.084  34.162  32.734  1.00  0.00           C  
ATOM   3045  CE1 TYR   195      39.788  33.297  31.682  1.00  0.00           C  
ATOM   3046  CZ  TYR   195      39.753  31.903  31.952  1.00  0.00           C  
ATOM   3047  OH  TYR   195      39.112  31.040  30.954  1.00  0.00           O  
ATOM   3048  CE2 TYR   195      40.192  31.331  33.176  1.00  0.00           C  
ATOM   3049  CD2 TYR   195      40.559  32.233  34.187  1.00  0.00           C  
ATOM   3050  H   TYR   195      40.023  37.037  34.365  1.00  0.00           H  
ATOM   3051  HA  TYR   195      39.410  34.646  36.209  1.00  0.00           H  
ATOM   3052  HB2 TYR   195      41.929  35.147  34.584  1.00  0.00           H  
ATOM   3053  HB3 TYR   195      41.668  33.905  35.793  1.00  0.00           H  
ATOM   3054  HD1 TYR   195      40.125  35.224  32.541  1.00  0.00           H  
ATOM   3055  HE1 TYR   195      39.340  33.624  30.755  1.00  0.00           H  
ATOM   3056  HH  TYR   195      38.662  31.469  30.223  1.00  0.00           H  
ATOM   3057  HE2 TYR   195      40.030  30.269  33.292  1.00  0.00           H  
ATOM   3058  HD2 TYR   195      40.862  31.842  35.147  1.00  0.00           H  
ATOM   3059  N   PHE   196      41.049  35.309  38.069  1.00  0.00           N  
ATOM   3060  CA  PHE   196      42.048  35.667  39.073  1.00  0.00           C  
ATOM   3061  C   PHE   196      43.497  35.332  38.739  1.00  0.00           C  
ATOM   3062  O   PHE   196      43.711  34.247  38.267  1.00  0.00           O  
ATOM   3063  CB  PHE   196      41.664  35.010  40.427  1.00  0.00           C  
ATOM   3064  CG  PHE   196      40.348  35.387  41.045  1.00  0.00           C  
ATOM   3065  CD1 PHE   196      39.483  36.452  40.607  1.00  0.00           C  
ATOM   3066  CE1 PHE   196      38.345  36.863  41.300  1.00  0.00           C  
ATOM   3067  CZ  PHE   196      38.096  36.211  42.569  1.00  0.00           C  
ATOM   3068  CE2 PHE   196      38.836  35.099  42.977  1.00  0.00           C  
ATOM   3069  CD2 PHE   196      39.959  34.711  42.185  1.00  0.00           C  
ATOM   3070  H   PHE   196      40.502  34.471  38.206  1.00  0.00           H  
ATOM   3071  HA  PHE   196      41.945  36.742  39.220  1.00  0.00           H  
ATOM   3072  HB2 PHE   196      41.705  33.931  40.277  1.00  0.00           H  
ATOM   3073  HB3 PHE   196      42.443  35.172  41.172  1.00  0.00           H  
ATOM   3074  HD1 PHE   196      39.617  36.962  39.664  1.00  0.00           H  
ATOM   3075  HE1 PHE   196      37.692  37.627  40.905  1.00  0.00           H  
ATOM   3076  HZ  PHE   196      37.220  36.489  43.136  1.00  0.00           H  
ATOM   3077  HE2 PHE   196      38.609  34.483  43.835  1.00  0.00           H  
ATOM   3078  HD2 PHE   196      40.691  33.968  42.463  1.00  0.00           H  
ATOM   3079  N   ILE   197      44.514  36.050  39.268  1.00  0.00           N  
ATOM   3080  CA  ILE   197      45.936  35.815  39.294  1.00  0.00           C  
ATOM   3081  C   ILE   197      46.559  35.949  40.693  1.00  0.00           C  
ATOM   3082  O   ILE   197      46.433  36.908  41.385  1.00  0.00           O  
ATOM   3083  CB  ILE   197      46.681  36.691  38.242  1.00  0.00           C  
ATOM   3084  CG2 ILE   197      48.168  36.615  38.340  1.00  0.00           C  
ATOM   3085  CG1 ILE   197      46.268  36.179  36.809  1.00  0.00           C  
ATOM   3086  CD1 ILE   197      47.068  36.640  35.531  1.00  0.00           C  
ATOM   3087  H   ILE   197      44.249  36.965  39.603  1.00  0.00           H  
ATOM   3088  HA  ILE   197      46.141  34.768  39.071  1.00  0.00           H  
ATOM   3089  HB  ILE   197      46.406  37.734  38.398  1.00  0.00           H  
ATOM   3090 HG21 ILE   197      48.364  35.545  38.420  1.00  0.00           H  
ATOM   3091 HG22 ILE   197      48.718  37.057  37.509  1.00  0.00           H  
ATOM   3092 HG23 ILE   197      48.531  36.974  39.303  1.00  0.00           H  
ATOM   3093 HG12 ILE   197      46.369  35.096  36.880  1.00  0.00           H  
ATOM   3094 HG13 ILE   197      45.243  36.543  36.732  1.00  0.00           H  
ATOM   3095 HD11 ILE   197      47.008  37.711  35.338  1.00  0.00           H  
ATOM   3096 HD12 ILE   197      48.108  36.336  35.650  1.00  0.00           H  
ATOM   3097 HD13 ILE   197      46.602  36.119  34.695  1.00  0.00           H  
ATOM   3098  N   LYS   198      47.327  34.927  41.059  1.00  0.00           N  
ATOM   3099  CA  LYS   198      48.270  35.017  42.090  1.00  0.00           C  
ATOM   3100  C   LYS   198      49.665  35.083  41.539  1.00  0.00           C  
ATOM   3101  O   LYS   198      50.152  34.178  40.864  1.00  0.00           O  
ATOM   3102  CB  LYS   198      48.018  33.683  42.817  1.00  0.00           C  
ATOM   3103  CG  LYS   198      49.193  33.484  43.829  1.00  0.00           C  
ATOM   3104  CD  LYS   198      49.374  34.515  44.950  1.00  0.00           C  
ATOM   3105  CE  LYS   198      50.356  33.886  45.987  1.00  0.00           C  
ATOM   3106  NZ  LYS   198      51.743  34.150  45.650  1.00  0.00           N1+
ATOM   3107  H   LYS   198      47.500  34.126  40.468  1.00  0.00           H  
ATOM   3108  HA  LYS   198      48.078  35.876  42.733  1.00  0.00           H  
ATOM   3109  HB2 LYS   198      47.130  33.748  43.446  1.00  0.00           H  
ATOM   3110  HB3 LYS   198      47.991  32.837  42.130  1.00  0.00           H  
ATOM   3111  HG2 LYS   198      49.088  32.512  44.312  1.00  0.00           H  
ATOM   3112  HG3 LYS   198      50.173  33.524  43.352  1.00  0.00           H  
ATOM   3113  HD2 LYS   198      49.826  35.367  44.443  1.00  0.00           H  
ATOM   3114  HD3 LYS   198      48.402  34.709  45.403  1.00  0.00           H  
ATOM   3115  HE2 LYS   198      50.207  34.235  47.009  1.00  0.00           H  
ATOM   3116  HE3 LYS   198      50.188  32.815  46.096  1.00  0.00           H  
ATOM   3117  HZ1 LYS   198      52.290  34.013  46.488  1.00  0.00           H  
ATOM   3118  HZ2 LYS   198      52.006  33.501  44.922  1.00  0.00           H  
ATOM   3119  HZ3 LYS   198      52.031  35.074  45.363  1.00  0.00           H  
ATOM   3120  N   PHE   199      50.334  36.201  41.577  1.00  0.00           N  
ATOM   3121  CA  PHE   199      51.768  36.347  41.278  1.00  0.00           C  
ATOM   3122  C   PHE   199      52.785  35.523  42.159  1.00  0.00           C  
ATOM   3123  O   PHE   199      52.548  35.365  43.346  1.00  0.00           O  
ATOM   3124  CB  PHE   199      52.013  37.883  41.100  1.00  0.00           C  
ATOM   3125  CG  PHE   199      51.358  38.476  39.765  1.00  0.00           C  
ATOM   3126  CD1 PHE   199      50.603  39.670  39.847  1.00  0.00           C  
ATOM   3127  CE1 PHE   199      50.097  40.317  38.656  1.00  0.00           C  
ATOM   3128  CZ  PHE   199      50.313  39.670  37.434  1.00  0.00           C  
ATOM   3129  CE2 PHE   199      51.080  38.508  37.375  1.00  0.00           C  
ATOM   3130  CD2 PHE   199      51.546  37.906  38.570  1.00  0.00           C  
ATOM   3131  H   PHE   199      49.766  36.867  42.082  1.00  0.00           H  
ATOM   3132  HA  PHE   199      51.998  35.907  40.308  1.00  0.00           H  
ATOM   3133  HB2 PHE   199      51.598  38.375  41.980  1.00  0.00           H  
ATOM   3134  HB3 PHE   199      53.083  38.083  41.053  1.00  0.00           H  
ATOM   3135  HD1 PHE   199      50.499  40.145  40.811  1.00  0.00           H  
ATOM   3136  HE1 PHE   199      49.447  41.180  38.665  1.00  0.00           H  
ATOM   3137  HZ  PHE   199      49.889  40.053  36.517  1.00  0.00           H  
ATOM   3138  HE2 PHE   199      51.302  38.092  36.404  1.00  0.00           H  
ATOM   3139  HD2 PHE   199      52.172  37.027  38.528  1.00  0.00           H  
ATOM   3140  N   ASP   200      53.864  35.047  41.576  1.00  0.00           N  
ATOM   3141  CA  ASP   200      54.943  34.260  42.140  1.00  0.00           C  
ATOM   3142  C   ASP   200      55.753  35.052  43.228  1.00  0.00           C  
ATOM   3143  O   ASP   200      56.217  34.565  44.256  1.00  0.00           O  
ATOM   3144  CB  ASP   200      55.841  33.770  40.974  1.00  0.00           C  
ATOM   3145  CG  ASP   200      55.246  32.712  40.039  1.00  0.00           C  
ATOM   3146  OD1 ASP   200      54.177  32.192  40.311  1.00  0.00           O  
ATOM   3147  OD2 ASP   200      55.903  32.389  39.018  1.00  0.00           O1-
ATOM   3148  H   ASP   200      53.930  35.384  40.626  1.00  0.00           H  
ATOM   3149  HA  ASP   200      54.437  33.393  42.565  1.00  0.00           H  
ATOM   3150  HB2 ASP   200      56.201  34.629  40.407  1.00  0.00           H  
ATOM   3151  HB3 ASP   200      56.731  33.298  41.389  1.00  0.00           H  
ATOM   3152  N   ASP   201      55.769  36.361  43.054  1.00  0.00           N  
ATOM   3153  CA  ASP   201      56.574  37.267  43.930  1.00  0.00           C  
ATOM   3154  C   ASP   201      55.748  38.237  44.795  1.00  0.00           C  
ATOM   3155  O   ASP   201      56.263  39.235  45.307  1.00  0.00           O  
ATOM   3156  CB  ASP   201      57.679  38.013  43.179  1.00  0.00           C  
ATOM   3157  CG  ASP   201      57.239  38.581  41.810  1.00  0.00           C  
ATOM   3158  OD1 ASP   201      57.841  38.299  40.799  1.00  0.00           O  
ATOM   3159  OD2 ASP   201      56.155  39.221  41.745  1.00  0.00           O1-
ATOM   3160  H   ASP   201      55.455  36.703  42.156  1.00  0.00           H  
ATOM   3161  HA  ASP   201      57.108  36.659  44.660  1.00  0.00           H  
ATOM   3162  HB2 ASP   201      58.199  38.726  43.818  1.00  0.00           H  
ATOM   3163  HB3 ASP   201      58.466  37.285  42.982  1.00  0.00           H  
ATOM   3164  N   ASP   202      54.459  37.977  44.965  1.00  0.00           N  
ATOM   3165  CA  ASP   202      53.550  38.798  45.804  1.00  0.00           C  
ATOM   3166  C   ASP   202      52.343  38.064  46.334  1.00  0.00           C  
ATOM   3167  O   ASP   202      52.052  37.004  45.756  1.00  0.00           O  
ATOM   3168  CB  ASP   202      53.092  39.980  44.918  1.00  0.00           C  
ATOM   3169  CG  ASP   202      52.130  40.988  45.506  1.00  0.00           C  
ATOM   3170  OD1 ASP   202      51.568  41.855  44.850  1.00  0.00           O  
ATOM   3171  OD2 ASP   202      51.982  41.015  46.763  1.00  0.00           O1-
ATOM   3172  H   ASP   202      53.988  37.241  44.460  1.00  0.00           H  
ATOM   3173  HA  ASP   202      54.097  39.210  46.652  1.00  0.00           H  
ATOM   3174  HB2 ASP   202      53.807  40.477  44.262  1.00  0.00           H  
ATOM   3175  HB3 ASP   202      52.503  39.494  44.140  1.00  0.00           H  
ATOM   3176  N   PHE   203      51.687  38.425  47.448  1.00  0.00           N  
ATOM   3177  CA  PHE   203      50.660  37.683  48.199  1.00  0.00           C  
ATOM   3178  C   PHE   203      49.230  38.323  48.012  1.00  0.00           C  
ATOM   3179  O   PHE   203      48.196  37.689  48.343  1.00  0.00           O  
ATOM   3180  CB  PHE   203      51.121  37.523  49.693  1.00  0.00           C  
ATOM   3181  CG  PHE   203      50.848  38.709  50.642  1.00  0.00           C  
ATOM   3182  CD1 PHE   203      51.439  39.954  50.513  1.00  0.00           C  
ATOM   3183  CE1 PHE   203      51.227  40.993  51.408  1.00  0.00           C  
ATOM   3184  CZ  PHE   203      50.427  40.737  52.510  1.00  0.00           C  
ATOM   3185  CE2 PHE   203      49.743  39.496  52.650  1.00  0.00           C  
ATOM   3186  CD2 PHE   203      49.976  38.460  51.714  1.00  0.00           C  
ATOM   3187  H   PHE   203      51.920  39.323  47.849  1.00  0.00           H  
ATOM   3188  HA  PHE   203      50.599  36.669  47.804  1.00  0.00           H  
ATOM   3189  HB2 PHE   203      50.490  36.732  50.098  1.00  0.00           H  
ATOM   3190  HB3 PHE   203      52.175  37.252  49.750  1.00  0.00           H  
ATOM   3191  HD1 PHE   203      52.066  40.164  49.658  1.00  0.00           H  
ATOM   3192  HE1 PHE   203      51.673  41.963  51.249  1.00  0.00           H  
ATOM   3193  HZ  PHE   203      50.302  41.543  53.219  1.00  0.00           H  
ATOM   3194  HE2 PHE   203      48.962  39.369  53.385  1.00  0.00           H  
ATOM   3195  HD2 PHE   203      49.480  37.508  51.839  1.00  0.00           H  
ATOM   3196  N   HIS   204      49.176  39.550  47.410  1.00  0.00           N  
ATOM   3197  CA  HIS   204      47.852  40.101  46.904  1.00  0.00           C  
ATOM   3198  C   HIS   204      47.172  39.198  45.792  1.00  0.00           C  
ATOM   3199  O   HIS   204      47.926  38.716  44.929  1.00  0.00           O  
ATOM   3200  CB  HIS   204      47.983  41.525  46.359  1.00  0.00           C  
ATOM   3201  CG  HIS   204      48.743  42.574  47.167  1.00  0.00           C  
ATOM   3202  ND1 HIS   204      50.058  42.974  46.930  1.00  0.00           N1+
ATOM   3203  CE1 HIS   204      50.351  43.980  47.762  1.00  0.00           C  
ATOM   3204  NE2 HIS   204      49.270  44.220  48.562  1.00  0.00           N  
ATOM   3205  CD2 HIS   204      48.198  43.451  48.089  1.00  0.00           C  
ATOM   3206  H   HIS   204      50.058  40.006  47.226  1.00  0.00           H  
ATOM   3207  HA  HIS   204      47.167  40.200  47.747  1.00  0.00           H  
ATOM   3208  HB2 HIS   204      48.529  41.517  45.416  1.00  0.00           H  
ATOM   3209  HB3 HIS   204      47.042  41.982  46.055  1.00  0.00           H  
ATOM   3210  HD1 HIS   204      50.800  42.534  46.406  1.00  0.00           H  
ATOM   3211  HE1 HIS   204      51.339  44.402  47.869  1.00  0.00           H  
ATOM   3212  HE2 HIS   204      49.197  45.011  49.186  1.00  0.00           H  
ATOM   3213  HD2 HIS   204      47.121  43.479  48.163  1.00  0.00           H  
ATOM   3214  N   ILE   205      45.906  39.246  45.599  1.00  0.00           N  
ATOM   3215  CA  ILE   205      45.261  38.589  44.474  1.00  0.00           C  
ATOM   3216  C   ILE   205      44.952  39.673  43.334  1.00  0.00           C  
ATOM   3217  O   ILE   205      44.497  40.753  43.708  1.00  0.00           O  
ATOM   3218  CB  ILE   205      43.989  37.699  44.962  1.00  0.00           C  
ATOM   3219  CG2 ILE   205      43.306  37.238  43.686  1.00  0.00           C  
ATOM   3220  CG1 ILE   205      44.542  36.580  45.926  1.00  0.00           C  
ATOM   3221  CD1 ILE   205      45.461  35.591  45.192  1.00  0.00           C  
ATOM   3222  H   ILE   205      45.292  39.862  46.114  1.00  0.00           H  
ATOM   3223  HA  ILE   205      45.943  37.840  44.071  1.00  0.00           H  
ATOM   3224  HB  ILE   205      43.328  38.342  45.542  1.00  0.00           H  
ATOM   3225 HG21 ILE   205      42.690  38.038  43.276  1.00  0.00           H  
ATOM   3226 HG22 ILE   205      44.004  36.827  42.957  1.00  0.00           H  
ATOM   3227 HG23 ILE   205      42.566  36.469  43.905  1.00  0.00           H  
ATOM   3228 HG12 ILE   205      44.985  37.157  46.738  1.00  0.00           H  
ATOM   3229 HG13 ILE   205      43.718  36.035  46.387  1.00  0.00           H  
ATOM   3230 HD11 ILE   205      45.717  34.827  45.926  1.00  0.00           H  
ATOM   3231 HD12 ILE   205      44.973  35.168  44.314  1.00  0.00           H  
ATOM   3232 HD13 ILE   205      46.376  36.110  44.905  1.00  0.00           H  
ATOM   3233  N   TYR   206      45.032  39.307  42.060  1.00  0.00           N  
ATOM   3234  CA  TYR   206      44.835  40.252  40.985  1.00  0.00           C  
ATOM   3235  C   TYR   206      43.747  39.719  39.950  1.00  0.00           C  
ATOM   3236  O   TYR   206      43.365  38.571  40.008  1.00  0.00           O  
ATOM   3237  CB  TYR   206      46.148  40.409  40.194  1.00  0.00           C  
ATOM   3238  CG  TYR   206      47.169  41.266  40.880  1.00  0.00           C  
ATOM   3239  CD1 TYR   206      48.015  40.666  41.808  1.00  0.00           C  
ATOM   3240  CE1 TYR   206      49.047  41.414  42.408  1.00  0.00           C  
ATOM   3241  CZ  TYR   206      49.102  42.810  42.156  1.00  0.00           C  
ATOM   3242  OH  TYR   206      50.107  43.493  42.786  1.00  0.00           O  
ATOM   3243  CE2 TYR   206      48.279  43.406  41.174  1.00  0.00           C  
ATOM   3244  CD2 TYR   206      47.317  42.616  40.530  1.00  0.00           C  
ATOM   3245  H   TYR   206      45.241  38.337  41.872  1.00  0.00           H  
ATOM   3246  HA  TYR   206      44.518  41.211  41.395  1.00  0.00           H  
ATOM   3247  HB2 TYR   206      46.598  39.428  40.040  1.00  0.00           H  
ATOM   3248  HB3 TYR   206      45.980  40.871  39.221  1.00  0.00           H  
ATOM   3249  HD1 TYR   206      47.746  39.634  41.977  1.00  0.00           H  
ATOM   3250  HE1 TYR   206      49.758  40.957  43.081  1.00  0.00           H  
ATOM   3251  HH  TYR   206      50.421  43.038  43.571  1.00  0.00           H  
ATOM   3252  HE2 TYR   206      48.298  44.481  41.076  1.00  0.00           H  
ATOM   3253  HD2 TYR   206      46.654  43.047  39.795  1.00  0.00           H  
ATOM   3254  N   VAL   207      43.072  40.621  39.281  1.00  0.00           N  
ATOM   3255  CA  VAL   207      42.017  40.296  38.324  1.00  0.00           C  
ATOM   3256  C   VAL   207      42.389  40.890  37.000  1.00  0.00           C  
ATOM   3257  O   VAL   207      42.616  42.071  36.827  1.00  0.00           O  
ATOM   3258  CB  VAL   207      40.608  40.613  38.787  1.00  0.00           C  
ATOM   3259  CG1 VAL   207      39.510  39.926  37.993  1.00  0.00           C  
ATOM   3260  CG2 VAL   207      40.343  40.251  40.231  1.00  0.00           C  
ATOM   3261  H   VAL   207      43.221  41.576  39.575  1.00  0.00           H  
ATOM   3262  HA  VAL   207      42.060  39.221  38.150  1.00  0.00           H  
ATOM   3263  HB  VAL   207      40.389  41.670  38.638  1.00  0.00           H  
ATOM   3264 HG11 VAL   207      39.450  40.117  36.922  1.00  0.00           H  
ATOM   3265 HG12 VAL   207      39.499  38.845  38.136  1.00  0.00           H  
ATOM   3266 HG13 VAL   207      38.546  40.245  38.389  1.00  0.00           H  
ATOM   3267 HG21 VAL   207      39.335  40.494  40.566  1.00  0.00           H  
ATOM   3268 HG22 VAL   207      40.360  39.166  40.336  1.00  0.00           H  
ATOM   3269 HG23 VAL   207      41.074  40.763  40.858  1.00  0.00           H  
ATOM   3270  N   TYR   208      42.475  39.957  35.995  1.00  0.00           N  
ATOM   3271  CA  TYR   208      42.679  40.338  34.635  1.00  0.00           C  
ATOM   3272  C   TYR   208      41.612  39.799  33.609  1.00  0.00           C  
ATOM   3273  O   TYR   208      41.198  38.635  33.812  1.00  0.00           O  
ATOM   3274  CB  TYR   208      44.156  40.068  34.210  1.00  0.00           C  
ATOM   3275  CG  TYR   208      45.183  40.871  34.997  1.00  0.00           C  
ATOM   3276  CD1 TYR   208      46.004  40.232  35.885  1.00  0.00           C  
ATOM   3277  CE1 TYR   208      47.019  40.903  36.587  1.00  0.00           C  
ATOM   3278  CZ  TYR   208      47.240  42.253  36.294  1.00  0.00           C  
ATOM   3279  OH  TYR   208      48.277  42.920  36.871  1.00  0.00           O  
ATOM   3280  CE2 TYR   208      46.454  42.930  35.371  1.00  0.00           C  
ATOM   3281  CD2 TYR   208      45.378  42.263  34.779  1.00  0.00           C  
ATOM   3282  H   TYR   208      42.371  38.960  36.117  1.00  0.00           H  
ATOM   3283  HA  TYR   208      42.483  41.400  34.486  1.00  0.00           H  
ATOM   3284  HB2 TYR   208      44.284  39.006  34.420  1.00  0.00           H  
ATOM   3285  HB3 TYR   208      44.274  40.122  33.127  1.00  0.00           H  
ATOM   3286  HD1 TYR   208      45.709  39.212  36.083  1.00  0.00           H  
ATOM   3287  HE1 TYR   208      47.668  40.499  37.351  1.00  0.00           H  
ATOM   3288  HH  TYR   208      48.460  43.812  36.569  1.00  0.00           H  
ATOM   3289  HE2 TYR   208      46.589  43.971  35.117  1.00  0.00           H  
ATOM   3290  HD2 TYR   208      44.777  42.757  34.030  1.00  0.00           H  
ATOM   3291  N   ASP   209      41.236  40.571  32.623  1.00  0.00           N  
ATOM   3292  CA  ASP   209      40.717  40.034  31.357  1.00  0.00           C  
ATOM   3293  C   ASP   209      41.837  39.288  30.648  1.00  0.00           C  
ATOM   3294  O   ASP   209      42.880  39.893  30.359  1.00  0.00           O  
ATOM   3295  CB  ASP   209      40.140  41.123  30.519  1.00  0.00           C  
ATOM   3296  CG  ASP   209      39.567  40.695  29.153  1.00  0.00           C  
ATOM   3297  OD1 ASP   209      39.335  41.602  28.330  1.00  0.00           O  
ATOM   3298  OD2 ASP   209      39.276  39.512  28.980  1.00  0.00           O1-
ATOM   3299  H   ASP   209      41.576  41.522  32.597  1.00  0.00           H  
ATOM   3300  HA  ASP   209      39.949  39.292  31.576  1.00  0.00           H  
ATOM   3301  HB2 ASP   209      39.289  41.509  31.081  1.00  0.00           H  
ATOM   3302  HB3 ASP   209      40.939  41.852  30.381  1.00  0.00           H  
ATOM   3303  N   LEU   210      41.666  38.033  30.191  1.00  0.00           N  
ATOM   3304  CA  LEU   210      42.784  37.290  29.475  1.00  0.00           C  
ATOM   3305  C   LEU   210      42.636  37.141  27.989  1.00  0.00           C  
ATOM   3306  O   LEU   210      43.522  36.627  27.385  1.00  0.00           O  
ATOM   3307  CB  LEU   210      43.119  35.862  30.154  1.00  0.00           C  
ATOM   3308  CG  LEU   210      43.343  35.915  31.674  1.00  0.00           C  
ATOM   3309  CD1 LEU   210      43.847  34.567  32.057  1.00  0.00           C  
ATOM   3310  CD2 LEU   210      44.260  36.945  32.276  1.00  0.00           C  
ATOM   3311  H   LEU   210      40.776  37.559  30.242  1.00  0.00           H  
ATOM   3312  HA  LEU   210      43.638  37.967  29.485  1.00  0.00           H  
ATOM   3313  HB2 LEU   210      42.319  35.172  29.883  1.00  0.00           H  
ATOM   3314  HB3 LEU   210      44.069  35.571  29.706  1.00  0.00           H  
ATOM   3315  HG  LEU   210      42.416  36.024  32.238  1.00  0.00           H  
ATOM   3316 HD11 LEU   210      43.294  33.718  31.653  1.00  0.00           H  
ATOM   3317 HD12 LEU   210      44.899  34.461  31.794  1.00  0.00           H  
ATOM   3318 HD13 LEU   210      43.820  34.559  33.147  1.00  0.00           H  
ATOM   3319 HD21 LEU   210      45.135  37.146  31.657  1.00  0.00           H  
ATOM   3320 HD22 LEU   210      43.740  37.901  32.344  1.00  0.00           H  
ATOM   3321 HD23 LEU   210      44.509  36.521  33.248  1.00  0.00           H  
ATOM   3322  N   VAL   211      41.545  37.584  27.403  1.00  0.00           N  
ATOM   3323  CA  VAL   211      40.992  37.024  26.139  1.00  0.00           C  
ATOM   3324  C   VAL   211      40.148  38.042  25.332  1.00  0.00           C  
ATOM   3325  O   VAL   211      39.416  38.875  25.883  1.00  0.00           O  
ATOM   3326  CB  VAL   211      40.151  35.788  26.344  1.00  0.00           C  
ATOM   3327  CG1 VAL   211      40.809  34.432  26.691  1.00  0.00           C  
ATOM   3328  CG2 VAL   211      39.152  35.978  27.448  1.00  0.00           C  
ATOM   3329  H   VAL   211      40.907  38.052  28.030  1.00  0.00           H  
ATOM   3330  HA  VAL   211      41.831  36.693  25.527  1.00  0.00           H  
ATOM   3331  HB  VAL   211      39.652  35.683  25.380  1.00  0.00           H  
ATOM   3332 HG11 VAL   211      41.436  34.165  25.841  1.00  0.00           H  
ATOM   3333 HG12 VAL   211      41.414  34.493  27.595  1.00  0.00           H  
ATOM   3334 HG13 VAL   211      40.032  33.681  26.839  1.00  0.00           H  
ATOM   3335 HG21 VAL   211      38.520  35.092  27.507  1.00  0.00           H  
ATOM   3336 HG22 VAL   211      39.587  36.181  28.427  1.00  0.00           H  
ATOM   3337 HG23 VAL   211      38.437  36.780  27.263  1.00  0.00           H  
ATOM   3338  N   LYS   212      40.297  38.025  24.043  1.00  0.00           N  
ATOM   3339  CA  LYS   212      39.818  39.000  23.034  1.00  0.00           C  
ATOM   3340  C   LYS   212      39.312  38.246  21.788  1.00  0.00           C  
ATOM   3341  O   LYS   212      39.924  37.265  21.301  1.00  0.00           O  
ATOM   3342  CB  LYS   212      40.975  39.958  22.658  1.00  0.00           C  
ATOM   3343  CG  LYS   212      41.592  40.847  23.749  1.00  0.00           C  
ATOM   3344  CD  LYS   212      40.648  41.743  24.524  1.00  0.00           C  
ATOM   3345  CE  LYS   212      41.363  42.576  25.587  1.00  0.00           C  
ATOM   3346  NZ  LYS   212      40.351  43.227  26.503  1.00  0.00           N1+
ATOM   3347  H   LYS   212      40.779  37.255  23.601  1.00  0.00           H  
ATOM   3348  HA  LYS   212      38.916  39.530  23.341  1.00  0.00           H  
ATOM   3349  HB2 LYS   212      41.803  39.315  22.359  1.00  0.00           H  
ATOM   3350  HB3 LYS   212      40.530  40.470  21.805  1.00  0.00           H  
ATOM   3351  HG2 LYS   212      42.024  40.208  24.519  1.00  0.00           H  
ATOM   3352  HG3 LYS   212      42.428  41.410  23.333  1.00  0.00           H  
ATOM   3353  HD2 LYS   212      40.170  42.294  23.715  1.00  0.00           H  
ATOM   3354  HD3 LYS   212      39.861  41.164  25.007  1.00  0.00           H  
ATOM   3355  HE2 LYS   212      42.075  41.943  26.116  1.00  0.00           H  
ATOM   3356  HE3 LYS   212      42.023  43.346  25.187  1.00  0.00           H  
ATOM   3357  HZ1 LYS   212      39.902  42.579  27.134  1.00  0.00           H  
ATOM   3358  HZ2 LYS   212      40.774  43.951  27.066  1.00  0.00           H  
ATOM   3359  HZ3 LYS   212      39.575  43.580  25.962  1.00  0.00           H  
ATOM   3360  N   NME   213      38.064  38.477  21.312  1.00  0.00           N  
ATOM   3361  C   NME   213      37.459  38.101  20.085  1.00  0.00           C  
ATOM   3362  H   NME   213      37.607  39.185  21.868  1.00  0.00           H  
ATOM   3363  H1  NME   213      38.187  38.114  19.275  1.00  0.00           H  
ATOM   3364  H2  NME   213      36.934  37.161  20.253  1.00  0.00           H  
ATOM   3365  H3  NME   213      36.674  38.833  19.894  1.00  0.00           H  
TER    3366      NME   213
CONECT 3361 3363 3364 3365
CONECT 3363 3361
CONECT 3364 3361
CONECT 3365 3361
END   
