# Supplementary material for: Exploring Aromatic Cage Flexibility Using Cosolvent Molecular Dynamics Simulations—An In-Silico Case Study of Tudor Domains
Source: J Chem Inf Model. 2024 May 21;64(11):4553–69. doi: 10.1021/acs.jcim.4c00298 (PMC11167732; doi:10.1021/acs.jcim.4c00298)
Supplement: Supplementary file 2 — ci4c00298_si_002.zip [file ci4c00298_si_002.zip › SPIN1/cluster_representatives/domain2/07_WAT_rep_c3.pdb]

TITLE     rep07.c3
REMARK   4      COMPLIES WITH FORMAT V. 3.0, 1-DEC-2006
REMARK 888
REMARK 888 WRITTEN BY MAESTRO (A PRODUCT OF SCHRODINGER, LLC)
CRYST1   80.602   80.602   80.602 109.47 109.47 109.47 P 1           1
ATOM      1  CH3 ACE     1      40.401  20.750  68.490  1.00  0.00           C  
ATOM      2  C   ACE     1      40.220  20.422  67.022  1.00  0.00           C  
ATOM      3  O   ACE     1      40.794  21.146  66.186  1.00  0.00           O  
ATOM      4  H1  ACE     1      41.110  20.035  68.906  1.00  0.00           H  
ATOM      5  H2  ACE     1      40.710  21.790  68.595  1.00  0.00           H  
ATOM      6  H3  ACE     1      39.405  20.603  68.907  1.00  0.00           H  
ATOM      7  N   ARG     2      39.388  19.395  66.737  1.00  0.00           N  
ATOM      8  CA  ARG     2      39.170  18.739  65.403  1.00  0.00           C  
ATOM      9  C   ARG     2      38.473  19.643  64.308  1.00  0.00           C  
ATOM     10  O   ARG     2      38.124  19.072  63.323  1.00  0.00           O  
ATOM     11  CB  ARG     2      38.481  17.425  65.736  1.00  0.00           C  
ATOM     12  CG  ARG     2      39.463  16.383  66.295  1.00  0.00           C  
ATOM     13  CD  ARG     2      40.296  15.700  65.138  1.00  0.00           C  
ATOM     14  NE  ARG     2      41.499  14.967  65.638  1.00  0.00           N  
ATOM     15  CZ  ARG     2      42.510  14.664  64.848  1.00  0.00           C  
ATOM     16  NH1 ARG     2      42.569  14.989  63.588  1.00  0.00           N  
ATOM     17  NH2 ARG     2      43.430  13.937  65.320  1.00  0.00           N1+
ATOM     18  H   ARG     2      38.956  18.990  67.555  1.00  0.00           H  
ATOM     19  HA  ARG     2      40.131  18.600  64.907  1.00  0.00           H  
ATOM     20  HB2 ARG     2      37.670  17.597  66.443  1.00  0.00           H  
ATOM     21  HB3 ARG     2      38.085  17.065  64.787  1.00  0.00           H  
ATOM     22  HG2 ARG     2      40.198  16.746  67.014  1.00  0.00           H  
ATOM     23  HG3 ARG     2      38.863  15.609  66.775  1.00  0.00           H  
ATOM     24  HD2 ARG     2      39.544  14.988  64.800  1.00  0.00           H  
ATOM     25  HD3 ARG     2      40.511  16.424  64.352  1.00  0.00           H  
ATOM     26  HE  ARG     2      41.608  14.779  66.624  1.00  0.00           H  
ATOM     27 HH11 ARG     2      41.730  15.365  63.170  1.00  0.00           H  
ATOM     28 HH12 ARG     2      43.292  14.538  63.045  1.00  0.00           H  
ATOM     29 HH21 ARG     2      43.443  13.700  66.302  1.00  0.00           H  
ATOM     30 HH22 ARG     2      44.252  13.796  64.750  1.00  0.00           H  
ATOM     31  N   ARG     3      38.244  20.930  64.561  1.00  0.00           N  
ATOM     32  CA  ARG     3      37.552  21.828  63.610  1.00  0.00           C  
ATOM     33  C   ARG     3      38.291  21.942  62.280  1.00  0.00           C  
ATOM     34  O   ARG     3      39.520  21.873  62.179  1.00  0.00           O  
ATOM     35  CB  ARG     3      37.058  23.098  64.267  1.00  0.00           C  
ATOM     36  CG  ARG     3      38.081  24.073  64.865  1.00  0.00           C  
ATOM     37  CD  ARG     3      37.453  25.496  64.716  1.00  0.00           C  
ATOM     38  NE  ARG     3      38.180  26.625  65.328  1.00  0.00           N  
ATOM     39  CZ  ARG     3      37.764  27.692  65.869  1.00  0.00           C  
ATOM     40  NH1 ARG     3      36.502  27.906  66.073  1.00  0.00           N  
ATOM     41  NH2 ARG     3      38.524  28.659  66.276  1.00  0.00           N1+
ATOM     42  H   ARG     3      38.689  21.354  65.362  1.00  0.00           H  
ATOM     43  HA  ARG     3      36.588  21.348  63.439  1.00  0.00           H  
ATOM     44  HB2 ARG     3      36.424  23.648  63.573  1.00  0.00           H  
ATOM     45  HB3 ARG     3      36.361  22.744  65.027  1.00  0.00           H  
ATOM     46  HG2 ARG     3      38.273  23.751  65.889  1.00  0.00           H  
ATOM     47  HG3 ARG     3      38.955  24.083  64.213  1.00  0.00           H  
ATOM     48  HD2 ARG     3      37.388  25.767  63.662  1.00  0.00           H  
ATOM     49  HD3 ARG     3      36.412  25.475  65.042  1.00  0.00           H  
ATOM     50  HE  ARG     3      39.168  26.521  65.509  1.00  0.00           H  
ATOM     51 HH11 ARG     3      35.769  27.219  65.963  1.00  0.00           H  
ATOM     52 HH12 ARG     3      36.122  28.814  66.300  1.00  0.00           H  
ATOM     53 HH21 ARG     3      39.509  28.461  66.170  1.00  0.00           H  
ATOM     54 HH22 ARG     3      38.162  29.566  66.534  1.00  0.00           H  
ATOM     55  N   ASN     4      37.482  22.394  61.307  1.00  0.00           N  
ATOM     56  CA  ASN     4      37.915  23.033  60.046  1.00  0.00           C  
ATOM     57  C   ASN     4      38.653  24.388  60.256  1.00  0.00           C  
ATOM     58  O   ASN     4      38.343  25.089  61.220  1.00  0.00           O  
ATOM     59  CB  ASN     4      36.640  23.149  59.289  1.00  0.00           C  
ATOM     60  CG  ASN     4      36.658  23.743  57.955  1.00  0.00           C  
ATOM     61  OD1 ASN     4      37.559  24.398  57.496  1.00  0.00           O  
ATOM     62  ND2 ASN     4      35.654  23.417  57.193  1.00  0.00           N  
ATOM     63  H   ASN     4      36.513  22.533  61.554  1.00  0.00           H  
ATOM     64  HA  ASN     4      38.591  22.312  59.586  1.00  0.00           H  
ATOM     65  HB2 ASN     4      36.286  22.121  59.201  1.00  0.00           H  
ATOM     66  HB3 ASN     4      35.909  23.679  59.899  1.00  0.00           H  
ATOM     67 HD21 ASN     4      34.765  23.131  57.578  1.00  0.00           H  
ATOM     68 HD22 ASN     4      35.765  23.616  56.210  1.00  0.00           H  
ATOM     69  N   ILE     5      39.587  24.784  59.346  1.00  0.00           N  
ATOM     70  CA  ILE     5      40.444  26.031  59.490  1.00  0.00           C  
ATOM     71  C   ILE     5      39.620  27.291  58.982  1.00  0.00           C  
ATOM     72  O   ILE     5      39.876  28.468  59.360  1.00  0.00           O  
ATOM     73  CB  ILE     5      41.852  25.922  58.824  1.00  0.00           C  
ATOM     74  CG2 ILE     5      41.689  25.533  57.385  1.00  0.00           C  
ATOM     75  CG1 ILE     5      42.642  27.248  58.932  1.00  0.00           C  
ATOM     76  CD1 ILE     5      42.874  27.814  60.307  1.00  0.00           C  
ATOM     77  H   ILE     5      39.889  24.034  58.740  1.00  0.00           H  
ATOM     78  HA  ILE     5      40.657  26.172  60.549  1.00  0.00           H  
ATOM     79  HB  ILE     5      42.356  25.070  59.279  1.00  0.00           H  
ATOM     80 HG21 ILE     5      41.179  26.258  56.751  1.00  0.00           H  
ATOM     81 HG22 ILE     5      42.620  25.173  56.948  1.00  0.00           H  
ATOM     82 HG23 ILE     5      41.122  24.641  57.120  1.00  0.00           H  
ATOM     83 HG12 ILE     5      43.635  27.069  58.521  1.00  0.00           H  
ATOM     84 HG13 ILE     5      42.141  27.983  58.302  1.00  0.00           H  
ATOM     85 HD11 ILE     5      43.450  27.144  60.944  1.00  0.00           H  
ATOM     86 HD12 ILE     5      43.454  28.717  60.115  1.00  0.00           H  
ATOM     87 HD13 ILE     5      41.975  27.936  60.911  1.00  0.00           H  
ATOM     88  N   VAL     6      38.605  27.082  58.125  1.00  0.00           N  
ATOM     89  CA  VAL     6      37.930  28.184  57.510  1.00  0.00           C  
ATOM     90  C   VAL     6      36.903  28.813  58.493  1.00  0.00           C  
ATOM     91  O   VAL     6      36.312  28.212  59.372  1.00  0.00           O  
ATOM     92  CB  VAL     6      37.074  27.649  56.380  1.00  0.00           C  
ATOM     93  CG1 VAL     6      36.275  28.658  55.679  1.00  0.00           C  
ATOM     94  CG2 VAL     6      38.045  27.030  55.298  1.00  0.00           C  
ATOM     95  H   VAL     6      38.249  26.156  57.933  1.00  0.00           H  
ATOM     96  HA  VAL     6      38.595  28.909  57.040  1.00  0.00           H  
ATOM     97  HB  VAL     6      36.385  26.888  56.747  1.00  0.00           H  
ATOM     98 HG11 VAL     6      36.921  29.466  55.337  1.00  0.00           H  
ATOM     99 HG12 VAL     6      35.729  28.178  54.866  1.00  0.00           H  
ATOM    100 HG13 VAL     6      35.494  29.078  56.313  1.00  0.00           H  
ATOM    101 HG21 VAL     6      37.386  26.519  54.595  1.00  0.00           H  
ATOM    102 HG22 VAL     6      38.556  27.779  54.694  1.00  0.00           H  
ATOM    103 HG23 VAL     6      38.702  26.269  55.718  1.00  0.00           H  
ATOM    104  N   GLY     7      36.759  30.144  58.376  1.00  0.00           N  
ATOM    105  CA  GLY     7      35.949  30.913  59.213  1.00  0.00           C  
ATOM    106  C   GLY     7      36.564  31.394  60.535  1.00  0.00           C  
ATOM    107  O   GLY     7      35.958  32.210  61.266  1.00  0.00           O  
ATOM    108  H   GLY     7      37.291  30.641  57.676  1.00  0.00           H  
ATOM    109  HA2 GLY     7      35.731  31.835  58.674  1.00  0.00           H  
ATOM    110  HA3 GLY     7      35.063  30.312  59.417  1.00  0.00           H  
ATOM    111  N   CYS     8      37.785  30.835  60.834  1.00  0.00           N  
ATOM    112  CA  CYS     8      38.589  31.279  61.905  1.00  0.00           C  
ATOM    113  C   CYS     8      39.177  32.694  61.698  1.00  0.00           C  
ATOM    114  O   CYS     8      39.604  33.029  60.599  1.00  0.00           O  
ATOM    115  CB  CYS     8      39.727  30.269  62.164  1.00  0.00           C  
ATOM    116  SG  CYS     8      39.135  28.627  62.614  1.00  0.00           S  
ATOM    117  H   CYS     8      38.139  30.022  60.351  1.00  0.00           H  
ATOM    118  HA  CYS     8      37.909  31.311  62.756  1.00  0.00           H  
ATOM    119  HB2 CYS     8      40.365  30.052  61.308  1.00  0.00           H  
ATOM    120  HB3 CYS     8      40.368  30.651  62.959  1.00  0.00           H  
ATOM    121  HG  CYS     8      38.679  28.520  61.363  1.00  0.00           H  
ATOM    122  N   ARG     9      39.323  33.399  62.805  1.00  0.00           N  
ATOM    123  CA  ARG     9      40.252  34.537  63.086  1.00  0.00           C  
ATOM    124  C   ARG     9      41.700  33.991  63.424  1.00  0.00           C  
ATOM    125  O   ARG     9      41.863  32.986  64.003  1.00  0.00           O  
ATOM    126  CB  ARG     9      39.642  35.404  64.237  1.00  0.00           C  
ATOM    127  CG  ARG     9      38.323  36.083  63.990  1.00  0.00           C  
ATOM    128  CD  ARG     9      38.408  37.272  63.011  1.00  0.00           C  
ATOM    129  NE  ARG     9      39.229  38.401  63.627  1.00  0.00           N  
ATOM    130  CZ  ARG     9      39.812  39.343  63.037  1.00  0.00           C  
ATOM    131  NH1 ARG     9      39.649  39.616  61.820  1.00  0.00           N  
ATOM    132  NH2 ARG     9      40.436  40.134  63.868  1.00  0.00           N1+
ATOM    133  H   ARG     9      38.880  33.027  63.633  1.00  0.00           H  
ATOM    134  HA  ARG     9      40.319  35.023  62.113  1.00  0.00           H  
ATOM    135  HB2 ARG     9      39.591  34.723  65.088  1.00  0.00           H  
ATOM    136  HB3 ARG     9      40.348  36.170  64.558  1.00  0.00           H  
ATOM    137  HG2 ARG     9      37.626  35.367  63.555  1.00  0.00           H  
ATOM    138  HG3 ARG     9      37.810  36.338  64.917  1.00  0.00           H  
ATOM    139  HD2 ARG     9      38.877  36.927  62.090  1.00  0.00           H  
ATOM    140  HD3 ARG     9      37.420  37.699  62.840  1.00  0.00           H  
ATOM    141  HE  ARG     9      39.282  38.525  64.628  1.00  0.00           H  
ATOM    142 HH11 ARG     9      39.257  38.992  61.129  1.00  0.00           H  
ATOM    143 HH12 ARG     9      39.916  40.547  61.535  1.00  0.00           H  
ATOM    144 HH21 ARG     9      40.528  40.002  64.865  1.00  0.00           H  
ATOM    145 HH22 ARG     9      40.856  40.944  63.436  1.00  0.00           H  
ATOM    146  N   ILE    10      42.726  34.717  62.914  1.00  0.00           N  
ATOM    147  CA  ILE    10      44.097  34.265  62.733  1.00  0.00           C  
ATOM    148  C   ILE    10      45.101  35.389  62.687  1.00  0.00           C  
ATOM    149  O   ILE    10      44.717  36.477  62.232  1.00  0.00           O  
ATOM    150  CB  ILE    10      44.276  33.411  61.391  1.00  0.00           C  
ATOM    151  CG2 ILE    10      43.953  31.889  61.517  1.00  0.00           C  
ATOM    152  CG1 ILE    10      43.596  33.996  60.141  1.00  0.00           C  
ATOM    153  CD1 ILE    10      44.198  33.592  58.791  1.00  0.00           C  
ATOM    154  H   ILE    10      42.498  35.587  62.455  1.00  0.00           H  
ATOM    155  HA  ILE    10      44.496  33.603  63.502  1.00  0.00           H  
ATOM    156  HB  ILE    10      45.335  33.423  61.133  1.00  0.00           H  
ATOM    157 HG21 ILE    10      42.889  31.672  61.414  1.00  0.00           H  
ATOM    158 HG22 ILE    10      44.365  31.316  60.686  1.00  0.00           H  
ATOM    159 HG23 ILE    10      44.376  31.565  62.468  1.00  0.00           H  
ATOM    160 HG12 ILE    10      42.567  33.661  60.008  1.00  0.00           H  
ATOM    161 HG13 ILE    10      43.641  35.085  60.134  1.00  0.00           H  
ATOM    162 HD11 ILE    10      43.552  33.753  57.928  1.00  0.00           H  
ATOM    163 HD12 ILE    10      45.135  34.133  58.656  1.00  0.00           H  
ATOM    164 HD13 ILE    10      44.320  32.509  58.763  1.00  0.00           H  
ATOM    165  N   GLN    11      46.351  35.339  63.233  1.00  0.00           N  
ATOM    166  CA  GLN    11      47.471  36.382  63.133  1.00  0.00           C  
ATOM    167  C   GLN    11      48.896  35.745  62.950  1.00  0.00           C  
ATOM    168  O   GLN    11      49.204  34.806  63.693  1.00  0.00           O  
ATOM    169  CB  GLN    11      47.485  37.483  64.188  1.00  0.00           C  
ATOM    170  CG  GLN    11      47.868  37.013  65.564  1.00  0.00           C  
ATOM    171  CD  GLN    11      49.337  36.958  65.772  1.00  0.00           C  
ATOM    172  OE1 GLN    11      50.233  37.543  65.107  1.00  0.00           O  
ATOM    173  NE2 GLN    11      49.743  36.442  66.930  1.00  0.00           N  
ATOM    174  H   GLN    11      46.617  34.473  63.681  1.00  0.00           H  
ATOM    175  HA  GLN    11      47.205  37.030  62.297  1.00  0.00           H  
ATOM    176  HB2 GLN    11      48.104  38.316  63.854  1.00  0.00           H  
ATOM    177  HB3 GLN    11      46.449  37.809  64.285  1.00  0.00           H  
ATOM    178  HG2 GLN    11      47.602  37.707  66.361  1.00  0.00           H  
ATOM    179  HG3 GLN    11      47.534  36.002  65.797  1.00  0.00           H  
ATOM    180 HE21 GLN    11      49.134  36.155  67.683  1.00  0.00           H  
ATOM    181 HE22 GLN    11      50.721  36.401  67.179  1.00  0.00           H  
ATOM    182  N   HIS    12      49.587  36.152  61.858  1.00  0.00           N  
ATOM    183  CA  HIS    12      50.954  35.680  61.562  1.00  0.00           C  
ATOM    184  C   HIS    12      51.967  36.842  61.180  1.00  0.00           C  
ATOM    185  O   HIS    12      51.484  37.922  60.727  1.00  0.00           O  
ATOM    186  CB  HIS    12      50.858  34.620  60.421  1.00  0.00           C  
ATOM    187  CG  HIS    12      50.391  35.268  59.167  1.00  0.00           C  
ATOM    188  ND1 HIS    12      51.256  35.978  58.340  1.00  0.00           N  
ATOM    189  CE1 HIS    12      50.480  36.596  57.392  1.00  0.00           C  
ATOM    190  NE2 HIS    12      49.231  36.265  57.630  1.00  0.00           N  
ATOM    191  CD2 HIS    12      49.066  35.425  58.724  1.00  0.00           C  
ATOM    192  H   HIS    12      49.199  36.801  61.188  1.00  0.00           H  
ATOM    193  HA  HIS    12      51.359  35.153  62.426  1.00  0.00           H  
ATOM    194  HB2 HIS    12      51.857  34.205  60.290  1.00  0.00           H  
ATOM    195  HB3 HIS    12      50.066  33.945  60.747  1.00  0.00           H  
ATOM    196  HD1 HIS    12      52.259  36.092  58.339  1.00  0.00           H  
ATOM    197  HE1 HIS    12      50.843  37.177  56.558  1.00  0.00           H  
ATOM    198  HD2 HIS    12      48.120  35.090  59.122  1.00  0.00           H  
ATOM    199  N   GLY    13      53.264  36.596  61.344  1.00  0.00           N  
ATOM    200  CA  GLY    13      54.203  37.473  60.627  1.00  0.00           C  
ATOM    201  C   GLY    13      54.404  37.118  59.139  1.00  0.00           C  
ATOM    202  O   GLY    13      53.994  36.000  58.742  1.00  0.00           O  
ATOM    203  H   GLY    13      53.610  35.673  61.567  1.00  0.00           H  
ATOM    204  HA2 GLY    13      53.781  38.474  60.721  1.00  0.00           H  
ATOM    205  HA3 GLY    13      55.179  37.625  61.088  1.00  0.00           H  
ATOM    206  N   TRP    14      55.037  38.039  58.419  1.00  0.00           N  
ATOM    207  CA  TRP    14      55.227  38.064  57.013  1.00  0.00           C  
ATOM    208  C   TRP    14      56.522  38.788  56.570  1.00  0.00           C  
ATOM    209  O   TRP    14      56.795  39.967  56.933  1.00  0.00           O  
ATOM    210  CB  TRP    14      53.927  38.535  56.254  1.00  0.00           C  
ATOM    211  CG  TRP    14      54.073  38.523  54.734  1.00  0.00           C  
ATOM    212  CD1 TRP    14      54.544  39.488  53.957  1.00  0.00           C  
ATOM    213  NE1 TRP    14      54.680  39.059  52.656  1.00  0.00           N  
ATOM    214  CE2 TRP    14      54.041  37.865  52.530  1.00  0.00           C  
ATOM    215  CZ2 TRP    14      53.655  37.170  51.400  1.00  0.00           C  
ATOM    216  CH2 TRP    14      52.987  35.992  51.554  1.00  0.00           C  
ATOM    217  CZ3 TRP    14      52.776  35.469  52.813  1.00  0.00           C  
ATOM    218  CE3 TRP    14      53.092  36.163  53.998  1.00  0.00           C  
ATOM    219  CD2 TRP    14      53.723  37.414  53.872  1.00  0.00           C  
ATOM    220  H   TRP    14      55.357  38.844  58.939  1.00  0.00           H  
ATOM    221  HA  TRP    14      55.325  37.025  56.696  1.00  0.00           H  
ATOM    222  HB2 TRP    14      53.034  38.046  56.645  1.00  0.00           H  
ATOM    223  HB3 TRP    14      53.655  39.548  56.554  1.00  0.00           H  
ATOM    224  HD1 TRP    14      54.895  40.443  54.319  1.00  0.00           H  
ATOM    225  HE1 TRP    14      54.985  39.672  51.914  1.00  0.00           H  
ATOM    226  HZ2 TRP    14      53.931  37.573  50.436  1.00  0.00           H  
ATOM    227  HH2 TRP    14      52.680  35.464  50.664  1.00  0.00           H  
ATOM    228  HZ3 TRP    14      52.273  34.522  52.942  1.00  0.00           H  
ATOM    229  HE3 TRP    14      52.803  35.726  54.942  1.00  0.00           H  
ATOM    230  N   LYS    15      57.230  38.181  55.666  1.00  0.00           N  
ATOM    231  CA  LYS    15      58.476  38.659  55.023  1.00  0.00           C  
ATOM    232  C   LYS    15      58.656  37.797  53.755  1.00  0.00           C  
ATOM    233  O   LYS    15      58.151  36.624  53.703  1.00  0.00           O  
ATOM    234  CB  LYS    15      59.661  38.475  56.057  1.00  0.00           C  
ATOM    235  CG  LYS    15      60.885  39.243  55.630  1.00  0.00           C  
ATOM    236  CD  LYS    15      62.047  39.154  56.675  1.00  0.00           C  
ATOM    237  CE  LYS    15      62.641  37.745  56.805  1.00  0.00           C  
ATOM    238  NZ  LYS    15      63.598  37.747  57.874  1.00  0.00           N1+
ATOM    239  H   LYS    15      56.951  37.278  55.309  1.00  0.00           H  
ATOM    240  HA  LYS    15      58.333  39.698  54.729  1.00  0.00           H  
ATOM    241  HB2 LYS    15      59.362  38.879  57.025  1.00  0.00           H  
ATOM    242  HB3 LYS    15      59.966  37.433  56.154  1.00  0.00           H  
ATOM    243  HG2 LYS    15      61.175  38.919  54.631  1.00  0.00           H  
ATOM    244  HG3 LYS    15      60.624  40.294  55.506  1.00  0.00           H  
ATOM    245  HD2 LYS    15      62.852  39.803  56.329  1.00  0.00           H  
ATOM    246  HD3 LYS    15      61.744  39.581  57.631  1.00  0.00           H  
ATOM    247  HE2 LYS    15      61.817  37.047  56.949  1.00  0.00           H  
ATOM    248  HE3 LYS    15      63.127  37.507  55.858  1.00  0.00           H  
ATOM    249  HZ1 LYS    15      63.372  38.284  58.699  1.00  0.00           H  
ATOM    250  HZ2 LYS    15      63.783  36.810  58.203  1.00  0.00           H  
ATOM    251  HZ3 LYS    15      64.493  38.058  57.526  1.00  0.00           H  
ATOM    252  N   GLU    16      59.318  38.281  52.741  1.00  0.00           N  
ATOM    253  CA  GLU    16      59.712  37.579  51.486  1.00  0.00           C  
ATOM    254  C   GLU    16      61.210  37.547  51.135  1.00  0.00           C  
ATOM    255  O   GLU    16      61.689  36.898  50.243  1.00  0.00           O  
ATOM    256  CB  GLU    16      58.904  38.176  50.299  1.00  0.00           C  
ATOM    257  CG  GLU    16      57.384  38.275  50.484  1.00  0.00           C  
ATOM    258  CD  GLU    16      56.642  38.828  49.271  1.00  0.00           C  
ATOM    259  OE1 GLU    16      56.368  40.058  49.287  1.00  0.00           O  
ATOM    260  OE2 GLU    16      56.121  38.001  48.500  1.00  0.00           O1-
ATOM    261  H   GLU    16      59.647  39.230  52.847  1.00  0.00           H  
ATOM    262  HA  GLU    16      59.509  36.517  51.625  1.00  0.00           H  
ATOM    263  HB2 GLU    16      59.349  39.085  49.895  1.00  0.00           H  
ATOM    264  HB3 GLU    16      59.118  37.440  49.524  1.00  0.00           H  
ATOM    265  HG2 GLU    16      57.030  37.285  50.772  1.00  0.00           H  
ATOM    266  HG3 GLU    16      57.143  38.962  51.295  1.00  0.00           H  
ATOM    267  N   GLY    17      61.973  38.046  52.054  1.00  0.00           N  
ATOM    268  CA  GLY    17      63.433  38.152  51.930  1.00  0.00           C  
ATOM    269  C   GLY    17      64.062  39.282  52.763  1.00  0.00           C  
ATOM    270  O   GLY    17      63.685  39.561  53.874  1.00  0.00           O  
ATOM    271  H   GLY    17      61.613  38.595  52.821  1.00  0.00           H  
ATOM    272  HA2 GLY    17      63.856  37.179  52.176  1.00  0.00           H  
ATOM    273  HA3 GLY    17      63.666  38.320  50.879  1.00  0.00           H  
ATOM    274  N   ASN    18      65.004  39.944  52.125  1.00  0.00           N  
ATOM    275  CA  ASN    18      65.821  40.963  52.761  1.00  0.00           C  
ATOM    276  C   ASN    18      65.069  42.271  53.315  1.00  0.00           C  
ATOM    277  O   ASN    18      65.671  43.387  53.569  1.00  0.00           O  
ATOM    278  CB  ASN    18      67.008  41.351  51.827  1.00  0.00           C  
ATOM    279  CG  ASN    18      66.636  41.997  50.554  1.00  0.00           C  
ATOM    280  OD1 ASN    18      66.826  41.492  49.477  1.00  0.00           O  
ATOM    281  ND2 ASN    18      65.999  43.122  50.645  1.00  0.00           N  
ATOM    282  H   ASN    18      65.248  39.576  51.216  1.00  0.00           H  
ATOM    283  HA  ASN    18      66.172  40.443  53.653  1.00  0.00           H  
ATOM    284  HB2 ASN    18      67.767  41.973  52.302  1.00  0.00           H  
ATOM    285  HB3 ASN    18      67.610  40.456  51.671  1.00  0.00           H  
ATOM    286 HD21 ASN    18      65.879  43.623  51.514  1.00  0.00           H  
ATOM    287 HD22 ASN    18      65.517  43.504  49.844  1.00  0.00           H  
ATOM    288  N   GLY    19      63.701  42.352  53.178  1.00  0.00           N  
ATOM    289  CA  GLY    19      62.820  43.433  53.665  1.00  0.00           C  
ATOM    290  C   GLY    19      62.461  43.379  55.152  1.00  0.00           C  
ATOM    291  O   GLY    19      62.679  42.317  55.673  1.00  0.00           O  
ATOM    292  H   GLY    19      63.248  41.452  53.111  1.00  0.00           H  
ATOM    293  HA2 GLY    19      63.399  44.342  53.499  1.00  0.00           H  
ATOM    294  HA3 GLY    19      61.931  43.401  53.035  1.00  0.00           H  
ATOM    295  N   PRO    20      61.845  44.447  55.795  1.00  0.00           N  
ATOM    296  CA  PRO    20      61.474  44.368  57.160  1.00  0.00           C  
ATOM    297  C   PRO    20      60.411  43.314  57.390  1.00  0.00           C  
ATOM    298  O   PRO    20      59.605  42.883  56.556  1.00  0.00           O  
ATOM    299  CD  PRO    20      61.460  45.694  55.172  1.00  0.00           C  
ATOM    300  CG  PRO    20      60.390  46.333  56.160  1.00  0.00           C  
ATOM    301  CB  PRO    20      60.992  45.807  57.497  1.00  0.00           C  
ATOM    302  HD2 PRO    20      60.990  45.536  54.201  1.00  0.00           H  
ATOM    303  HD3 PRO    20      62.369  46.296  55.152  1.00  0.00           H  
ATOM    304  HG2 PRO    20      59.404  45.883  56.051  1.00  0.00           H  
ATOM    305  HG3 PRO    20      60.312  47.420  56.122  1.00  0.00           H  
ATOM    306  HB2 PRO    20      60.215  45.840  58.260  1.00  0.00           H  
ATOM    307  HB3 PRO    20      61.885  46.317  57.859  1.00  0.00           H  
ATOM    308  HA  PRO    20      62.318  44.165  57.820  1.00  0.00           H  
ATOM    309  N   VAL    21      60.480  42.648  58.542  1.00  0.00           N  
ATOM    310  CA  VAL    21      59.325  41.742  58.931  1.00  0.00           C  
ATOM    311  C   VAL    21      58.084  42.636  59.219  1.00  0.00           C  
ATOM    312  O   VAL    21      58.137  43.637  60.007  1.00  0.00           O  
ATOM    313  CB  VAL    21      59.667  40.752  60.080  1.00  0.00           C  
ATOM    314  CG1 VAL    21      60.218  41.275  61.445  1.00  0.00           C  
ATOM    315  CG2 VAL    21      58.450  39.930  60.460  1.00  0.00           C  
ATOM    316  H   VAL    21      61.134  42.918  59.262  1.00  0.00           H  
ATOM    317  HA  VAL    21      59.018  41.180  58.049  1.00  0.00           H  
ATOM    318  HB  VAL    21      60.276  40.023  59.546  1.00  0.00           H  
ATOM    319 HG11 VAL    21      59.760  42.171  61.863  1.00  0.00           H  
ATOM    320 HG12 VAL    21      60.225  40.557  62.265  1.00  0.00           H  
ATOM    321 HG13 VAL    21      61.242  41.636  61.351  1.00  0.00           H  
ATOM    322 HG21 VAL    21      57.998  39.516  59.559  1.00  0.00           H  
ATOM    323 HG22 VAL    21      58.665  39.182  61.223  1.00  0.00           H  
ATOM    324 HG23 VAL    21      57.680  40.617  60.812  1.00  0.00           H  
ATOM    325  N   THR    22      56.916  42.281  58.707  1.00  0.00           N  
ATOM    326  CA  THR    22      55.577  42.846  59.044  1.00  0.00           C  
ATOM    327  C   THR    22      54.668  41.796  59.656  1.00  0.00           C  
ATOM    328  O   THR    22      55.060  40.671  59.822  1.00  0.00           O  
ATOM    329  CB  THR    22      54.905  43.681  57.888  1.00  0.00           C  
ATOM    330  CG2 THR    22      54.482  42.922  56.707  1.00  0.00           C  
ATOM    331  OG1 THR    22      53.717  44.258  58.357  1.00  0.00           O  
ATOM    332  H   THR    22      56.865  41.611  57.953  1.00  0.00           H  
ATOM    333  HA  THR    22      55.657  43.545  59.876  1.00  0.00           H  
ATOM    334  HB  THR    22      55.585  44.497  57.643  1.00  0.00           H  
ATOM    335 HG21 THR    22      55.307  42.398  56.224  1.00  0.00           H  
ATOM    336 HG22 THR    22      53.793  42.111  56.943  1.00  0.00           H  
ATOM    337 HG23 THR    22      53.905  43.433  55.936  1.00  0.00           H  
ATOM    338  HG1 THR    22      53.905  45.033  58.892  1.00  0.00           H  
ATOM    339  N   GLN    23      53.544  42.218  60.274  1.00  0.00           N  
ATOM    340  CA  GLN    23      52.582  41.282  61.007  1.00  0.00           C  
ATOM    341  C   GLN    23      51.140  41.768  60.920  1.00  0.00           C  
ATOM    342  O   GLN    23      50.924  43.001  61.093  1.00  0.00           O  
ATOM    343  CB  GLN    23      53.075  41.073  62.480  1.00  0.00           C  
ATOM    344  CG  GLN    23      52.143  40.170  63.299  1.00  0.00           C  
ATOM    345  CD  GLN    23      51.065  40.937  64.007  1.00  0.00           C  
ATOM    346  OE1 GLN    23      51.113  42.145  64.107  1.00  0.00           O  
ATOM    347  NE2 GLN    23      50.043  40.255  64.438  1.00  0.00           N  
ATOM    348  H   GLN    23      53.287  43.193  60.223  1.00  0.00           H  
ATOM    349  HA  GLN    23      52.602  40.271  60.601  1.00  0.00           H  
ATOM    350  HB2 GLN    23      53.973  40.456  62.443  1.00  0.00           H  
ATOM    351  HB3 GLN    23      53.326  41.980  63.031  1.00  0.00           H  
ATOM    352  HG2 GLN    23      51.665  39.422  62.667  1.00  0.00           H  
ATOM    353  HG3 GLN    23      52.709  39.674  64.087  1.00  0.00           H  
ATOM    354 HE21 GLN    23      50.173  39.254  64.398  1.00  0.00           H  
ATOM    355 HE22 GLN    23      49.283  40.780  64.847  1.00  0.00           H  
ATOM    356  N   TRP    24      50.181  40.843  60.618  1.00  0.00           N  
ATOM    357  CA  TRP    24      48.758  41.120  60.554  1.00  0.00           C  
ATOM    358  C   TRP    24      47.830  40.091  61.177  1.00  0.00           C  
ATOM    359  O   TRP    24      48.253  38.928  61.209  1.00  0.00           O  
ATOM    360  CB  TRP    24      48.333  41.282  59.083  1.00  0.00           C  
ATOM    361  CG  TRP    24      49.213  41.859  57.999  1.00  0.00           C  
ATOM    362  CD1 TRP    24      49.897  43.017  58.065  1.00  0.00           C  
ATOM    363  NE1 TRP    24      50.682  43.186  56.971  1.00  0.00           N  
ATOM    364  CE2 TRP    24      50.640  42.076  56.109  1.00  0.00           C  
ATOM    365  CZ2 TRP    24      51.339  41.697  54.954  1.00  0.00           C  
ATOM    366  CH2 TRP    24      51.247  40.359  54.472  1.00  0.00           C  
ATOM    367  CZ3 TRP    24      50.423  39.437  55.198  1.00  0.00           C  
ATOM    368  CE3 TRP    24      49.661  39.882  56.317  1.00  0.00           C  
ATOM    369  CD2 TRP    24      49.758  41.163  56.795  1.00  0.00           C  
ATOM    370  H   TRP    24      50.430  39.864  60.606  1.00  0.00           H  
ATOM    371  HA  TRP    24      48.526  42.071  61.032  1.00  0.00           H  
ATOM    372  HB2 TRP    24      48.152  40.274  58.708  1.00  0.00           H  
ATOM    373  HB3 TRP    24      47.382  41.785  58.908  1.00  0.00           H  
ATOM    374  HD1 TRP    24      49.673  43.743  58.833  1.00  0.00           H  
ATOM    375  HE1 TRP    24      51.355  43.917  56.786  1.00  0.00           H  
ATOM    376  HZ2 TRP    24      51.794  42.412  54.285  1.00  0.00           H  
ATOM    377  HH2 TRP    24      51.728  39.941  53.600  1.00  0.00           H  
ATOM    378  HZ3 TRP    24      50.244  38.432  54.846  1.00  0.00           H  
ATOM    379  HE3 TRP    24      49.118  39.224  56.979  1.00  0.00           H  
ATOM    380  N   LYS    25      46.651  40.583  61.665  1.00  0.00           N  
ATOM    381  CA  LYS    25      45.569  39.694  62.066  1.00  0.00           C  
ATOM    382  C   LYS    25      44.467  39.713  60.960  1.00  0.00           C  
ATOM    383  O   LYS    25      44.253  40.762  60.334  1.00  0.00           O  
ATOM    384  CB  LYS    25      45.015  40.108  63.410  1.00  0.00           C  
ATOM    385  CG  LYS    25      44.399  41.503  63.515  1.00  0.00           C  
ATOM    386  CD  LYS    25      43.766  41.609  64.909  1.00  0.00           C  
ATOM    387  CE  LYS    25      42.797  42.799  65.202  1.00  0.00           C  
ATOM    388  NZ  LYS    25      43.447  44.161  65.289  1.00  0.00           N1+
ATOM    389  H   LYS    25      46.606  41.582  61.811  1.00  0.00           H  
ATOM    390  HA  LYS    25      45.889  38.658  62.174  1.00  0.00           H  
ATOM    391  HB2 LYS    25      44.233  39.375  63.607  1.00  0.00           H  
ATOM    392  HB3 LYS    25      45.746  39.965  64.205  1.00  0.00           H  
ATOM    393  HG2 LYS    25      45.135  42.296  63.376  1.00  0.00           H  
ATOM    394  HG3 LYS    25      43.594  41.737  62.818  1.00  0.00           H  
ATOM    395  HD2 LYS    25      43.223  40.678  65.070  1.00  0.00           H  
ATOM    396  HD3 LYS    25      44.535  41.492  65.673  1.00  0.00           H  
ATOM    397  HE2 LYS    25      42.065  42.749  64.396  1.00  0.00           H  
ATOM    398  HE3 LYS    25      42.346  42.557  66.164  1.00  0.00           H  
ATOM    399  HZ1 LYS    25      44.324  44.255  65.782  1.00  0.00           H  
ATOM    400  HZ2 LYS    25      43.716  44.366  64.337  1.00  0.00           H  
ATOM    401  HZ3 LYS    25      42.779  44.886  65.506  1.00  0.00           H  
ATOM    402  N   GLY    26      43.857  38.609  60.567  1.00  0.00           N  
ATOM    403  CA  GLY    26      42.819  38.450  59.538  1.00  0.00           C  
ATOM    404  C   GLY    26      41.888  37.209  59.772  1.00  0.00           C  
ATOM    405  O   GLY    26      41.795  36.772  60.912  1.00  0.00           O  
ATOM    406  H   GLY    26      44.097  37.698  60.931  1.00  0.00           H  
ATOM    407  HA2 GLY    26      42.234  39.367  59.478  1.00  0.00           H  
ATOM    408  HA3 GLY    26      43.227  38.222  58.553  1.00  0.00           H  
ATOM    409  N   THR    27      41.127  36.904  58.706  1.00  0.00           N  
ATOM    410  CA  THR    27      40.173  35.765  58.781  1.00  0.00           C  
ATOM    411  C   THR    27      40.271  34.844  57.603  1.00  0.00           C  
ATOM    412  O   THR    27      40.328  35.352  56.466  1.00  0.00           O  
ATOM    413  CB  THR    27      38.697  36.373  58.834  1.00  0.00           C  
ATOM    414  CG2 THR    27      37.652  35.428  59.350  1.00  0.00           C  
ATOM    415  OG1 THR    27      38.672  37.434  59.788  1.00  0.00           O  
ATOM    416  H   THR    27      41.251  37.402  57.836  1.00  0.00           H  
ATOM    417  HA  THR    27      40.342  35.273  59.739  1.00  0.00           H  
ATOM    418  HB  THR    27      38.459  36.814  57.866  1.00  0.00           H  
ATOM    419 HG21 THR    27      37.891  35.211  60.391  1.00  0.00           H  
ATOM    420 HG22 THR    27      36.641  35.747  59.097  1.00  0.00           H  
ATOM    421 HG23 THR    27      37.660  34.471  58.828  1.00  0.00           H  
ATOM    422  HG1 THR    27      37.846  37.847  60.051  1.00  0.00           H  
ATOM    423  N   VAL    28      40.176  33.524  57.789  1.00  0.00           N  
ATOM    424  CA  VAL    28      40.136  32.543  56.647  1.00  0.00           C  
ATOM    425  C   VAL    28      38.633  32.580  56.150  1.00  0.00           C  
ATOM    426  O   VAL    28      37.670  32.302  56.900  1.00  0.00           O  
ATOM    427  CB  VAL    28      40.588  31.165  57.144  1.00  0.00           C  
ATOM    428  CG1 VAL    28      40.688  30.046  56.064  1.00  0.00           C  
ATOM    429  CG2 VAL    28      41.926  31.101  57.929  1.00  0.00           C  
ATOM    430  H   VAL    28      40.176  33.260  58.764  1.00  0.00           H  
ATOM    431  HA  VAL    28      40.879  32.754  55.878  1.00  0.00           H  
ATOM    432  HB  VAL    28      39.848  30.875  57.890  1.00  0.00           H  
ATOM    433 HG11 VAL    28      39.733  29.956  55.545  1.00  0.00           H  
ATOM    434 HG12 VAL    28      41.502  30.263  55.373  1.00  0.00           H  
ATOM    435 HG13 VAL    28      40.948  29.088  56.513  1.00  0.00           H  
ATOM    436 HG21 VAL    28      42.614  31.631  57.270  1.00  0.00           H  
ATOM    437 HG22 VAL    28      41.761  31.745  58.793  1.00  0.00           H  
ATOM    438 HG23 VAL    28      42.264  30.089  58.150  1.00  0.00           H  
ATOM    439  N   LEU    29      38.441  32.904  54.861  1.00  0.00           N  
ATOM    440  CA  LEU    29      37.185  32.900  54.168  1.00  0.00           C  
ATOM    441  C   LEU    29      36.972  31.533  53.583  1.00  0.00           C  
ATOM    442  O   LEU    29      35.807  31.096  53.503  1.00  0.00           O  
ATOM    443  CB  LEU    29      37.206  34.020  53.063  1.00  0.00           C  
ATOM    444  CG  LEU    29      37.711  35.415  53.540  1.00  0.00           C  
ATOM    445  CD1 LEU    29      37.826  36.267  52.278  1.00  0.00           C  
ATOM    446  CD2 LEU    29      36.746  35.992  54.537  1.00  0.00           C  
ATOM    447  H   LEU    29      39.219  33.325  54.374  1.00  0.00           H  
ATOM    448  HA  LEU    29      36.390  33.172  54.862  1.00  0.00           H  
ATOM    449  HB2 LEU    29      37.885  33.663  52.289  1.00  0.00           H  
ATOM    450  HB3 LEU    29      36.181  34.078  52.695  1.00  0.00           H  
ATOM    451  HG  LEU    29      38.712  35.295  53.954  1.00  0.00           H  
ATOM    452 HD11 LEU    29      38.124  37.286  52.524  1.00  0.00           H  
ATOM    453 HD12 LEU    29      38.570  35.901  51.571  1.00  0.00           H  
ATOM    454 HD13 LEU    29      36.860  36.424  51.799  1.00  0.00           H  
ATOM    455 HD21 LEU    29      35.719  36.134  54.201  1.00  0.00           H  
ATOM    456 HD22 LEU    29      36.799  35.498  55.507  1.00  0.00           H  
ATOM    457 HD23 LEU    29      37.074  37.008  54.757  1.00  0.00           H  
ATOM    458  N   ASP    30      37.953  31.046  52.886  1.00  0.00           N  
ATOM    459  CA  ASP    30      37.658  29.924  52.004  1.00  0.00           C  
ATOM    460  C   ASP    30      38.956  29.073  51.663  1.00  0.00           C  
ATOM    461  O   ASP    30      40.095  29.401  51.994  1.00  0.00           O  
ATOM    462  CB  ASP    30      36.938  30.399  50.696  1.00  0.00           C  
ATOM    463  CG  ASP    30      35.990  29.508  49.924  1.00  0.00           C  
ATOM    464  OD1 ASP    30      35.937  28.321  50.273  1.00  0.00           O  
ATOM    465  OD2 ASP    30      35.327  29.962  48.946  1.00  0.00           O1-
ATOM    466  H   ASP    30      38.848  31.507  52.806  1.00  0.00           H  
ATOM    467  HA  ASP    30      37.035  29.240  52.579  1.00  0.00           H  
ATOM    468  HB2 ASP    30      36.372  31.307  50.902  1.00  0.00           H  
ATOM    469  HB3 ASP    30      37.778  30.791  50.122  1.00  0.00           H  
ATOM    470  N   GLN    31      38.784  27.960  50.956  1.00  0.00           N  
ATOM    471  CA  GLN    31      39.774  26.994  50.465  1.00  0.00           C  
ATOM    472  C   GLN    31      39.692  26.967  48.943  1.00  0.00           C  
ATOM    473  O   GLN    31      38.619  27.038  48.414  1.00  0.00           O  
ATOM    474  CB  GLN    31      39.568  25.660  51.141  1.00  0.00           C  
ATOM    475  CG  GLN    31      40.670  24.640  50.787  1.00  0.00           C  
ATOM    476  CD  GLN    31      40.393  23.171  51.404  1.00  0.00           C  
ATOM    477  OE1 GLN    31      39.315  22.560  51.237  1.00  0.00           O  
ATOM    478  NE2 GLN    31      41.410  22.603  51.966  1.00  0.00           N  
ATOM    479  H   GLN    31      37.862  27.823  50.565  1.00  0.00           H  
ATOM    480  HA  GLN    31      40.750  27.368  50.774  1.00  0.00           H  
ATOM    481  HB2 GLN    31      39.387  25.671  52.215  1.00  0.00           H  
ATOM    482  HB3 GLN    31      38.658  25.173  50.789  1.00  0.00           H  
ATOM    483  HG2 GLN    31      40.674  24.509  49.705  1.00  0.00           H  
ATOM    484  HG3 GLN    31      41.585  24.981  51.272  1.00  0.00           H  
ATOM    485 HE21 GLN    31      42.325  23.022  52.058  1.00  0.00           H  
ATOM    486 HE22 GLN    31      41.191  21.770  52.493  1.00  0.00           H  
ATOM    487  N   VAL    32      40.768  26.737  48.139  1.00  0.00           N  
ATOM    488  CA  VAL    32      40.606  26.521  46.710  1.00  0.00           C  
ATOM    489  C   VAL    32      40.441  25.026  46.448  1.00  0.00           C  
ATOM    490  O   VAL    32      41.380  24.287  46.742  1.00  0.00           O  
ATOM    491  CB  VAL    32      41.757  27.124  45.892  1.00  0.00           C  
ATOM    492  CG1 VAL    32      41.473  26.814  44.396  1.00  0.00           C  
ATOM    493  CG2 VAL    32      41.727  28.685  45.961  1.00  0.00           C  
ATOM    494  H   VAL    32      41.724  26.643  48.451  1.00  0.00           H  
ATOM    495  HA  VAL    32      39.678  26.988  46.381  1.00  0.00           H  
ATOM    496  HB  VAL    32      42.732  26.792  46.249  1.00  0.00           H  
ATOM    497 HG11 VAL    32      40.447  27.075  44.134  1.00  0.00           H  
ATOM    498 HG12 VAL    32      42.039  27.410  43.681  1.00  0.00           H  
ATOM    499 HG13 VAL    32      41.825  25.792  44.258  1.00  0.00           H  
ATOM    500 HG21 VAL    32      42.403  29.170  45.257  1.00  0.00           H  
ATOM    501 HG22 VAL    32      40.671  28.892  45.789  1.00  0.00           H  
ATOM    502 HG23 VAL    32      42.034  28.897  46.985  1.00  0.00           H  
ATOM    503  N   PRO    33      39.275  24.532  45.928  1.00  0.00           N  
ATOM    504  CA  PRO    33      39.123  23.047  45.636  1.00  0.00           C  
ATOM    505  C   PRO    33      40.157  22.523  44.676  1.00  0.00           C  
ATOM    506  O   PRO    33      40.440  21.319  44.711  1.00  0.00           O  
ATOM    507  CD  PRO    33      38.075  25.207  45.438  1.00  0.00           C  
ATOM    508  CG  PRO    33      37.537  24.288  44.401  1.00  0.00           C  
ATOM    509  CB  PRO    33      37.728  22.846  44.993  1.00  0.00           C  
ATOM    510  HD2 PRO    33      38.390  26.146  44.983  1.00  0.00           H  
ATOM    511  HD3 PRO    33      37.437  25.324  46.314  1.00  0.00           H  
ATOM    512  HG2 PRO    33      38.082  24.387  43.462  1.00  0.00           H  
ATOM    513  HG3 PRO    33      36.475  24.493  44.270  1.00  0.00           H  
ATOM    514  HB2 PRO    33      37.677  22.024  44.279  1.00  0.00           H  
ATOM    515  HB3 PRO    33      37.057  22.745  45.845  1.00  0.00           H  
ATOM    516  HA  PRO    33      39.160  22.494  46.575  1.00  0.00           H  
ATOM    517  N   VAL    34      40.711  23.329  43.738  1.00  0.00           N  
ATOM    518  CA  VAL    34      41.721  22.885  42.735  1.00  0.00           C  
ATOM    519  C   VAL    34      43.183  22.842  43.259  1.00  0.00           C  
ATOM    520  O   VAL    34      44.199  22.400  42.698  1.00  0.00           O  
ATOM    521  CB  VAL    34      41.381  23.614  41.502  1.00  0.00           C  
ATOM    522  CG1 VAL    34      42.058  24.982  41.363  1.00  0.00           C  
ATOM    523  CG2 VAL    34      41.899  22.774  40.315  1.00  0.00           C  
ATOM    524  H   VAL    34      40.493  24.313  43.804  1.00  0.00           H  
ATOM    525  HA  VAL    34      41.473  21.861  42.457  1.00  0.00           H  
ATOM    526  HB  VAL    34      40.311  23.686  41.308  1.00  0.00           H  
ATOM    527 HG11 VAL    34      43.130  24.876  41.530  1.00  0.00           H  
ATOM    528 HG12 VAL    34      41.990  25.269  40.314  1.00  0.00           H  
ATOM    529 HG13 VAL    34      41.632  25.795  41.951  1.00  0.00           H  
ATOM    530 HG21 VAL    34      42.989  22.751  40.298  1.00  0.00           H  
ATOM    531 HG22 VAL    34      41.460  21.777  40.279  1.00  0.00           H  
ATOM    532 HG23 VAL    34      41.705  23.274  39.366  1.00  0.00           H  
ATOM    533  N   ASN    35      43.418  23.480  44.467  1.00  0.00           N  
ATOM    534  CA  ASN    35      44.618  23.277  45.191  1.00  0.00           C  
ATOM    535  C   ASN    35      44.358  23.419  46.669  1.00  0.00           C  
ATOM    536  O   ASN    35      44.762  24.398  47.305  1.00  0.00           O  
ATOM    537  CB  ASN    35      45.699  24.280  44.623  1.00  0.00           C  
ATOM    538  CG  ASN    35      47.109  23.976  45.130  1.00  0.00           C  
ATOM    539  OD1 ASN    35      47.351  22.900  45.622  1.00  0.00           O  
ATOM    540  ND2 ASN    35      48.035  24.892  45.093  1.00  0.00           N  
ATOM    541  H   ASN    35      42.582  23.845  44.900  1.00  0.00           H  
ATOM    542  HA  ASN    35      44.999  22.280  44.972  1.00  0.00           H  
ATOM    543  HB2 ASN    35      45.739  24.230  43.535  1.00  0.00           H  
ATOM    544  HB3 ASN    35      45.393  25.269  44.965  1.00  0.00           H  
ATOM    545 HD21 ASN    35      47.878  25.810  44.704  1.00  0.00           H  
ATOM    546 HD22 ASN    35      48.894  24.663  45.574  1.00  0.00           H  
ATOM    547  N   PRO    36      43.676  22.434  47.234  1.00  0.00           N  
ATOM    548  CA  PRO    36      43.227  22.368  48.652  1.00  0.00           C  
ATOM    549  C   PRO    36      44.220  22.695  49.791  1.00  0.00           C  
ATOM    550  O   PRO    36      43.870  22.960  50.916  1.00  0.00           O  
ATOM    551  CD  PRO    36      43.388  21.096  46.571  1.00  0.00           C  
ATOM    552  CG  PRO    36      42.534  20.191  47.470  1.00  0.00           C  
ATOM    553  CB  PRO    36      42.854  20.852  48.796  1.00  0.00           C  
ATOM    554  HD2 PRO    36      44.283  20.661  46.128  1.00  0.00           H  
ATOM    555  HD3 PRO    36      42.788  21.293  45.683  1.00  0.00           H  
ATOM    556  HG2 PRO    36      42.771  19.136  47.329  1.00  0.00           H  
ATOM    557  HG3 PRO    36      41.481  20.420  47.307  1.00  0.00           H  
ATOM    558  HB2 PRO    36      43.590  20.297  49.377  1.00  0.00           H  
ATOM    559  HB3 PRO    36      41.962  20.653  49.390  1.00  0.00           H  
ATOM    560  HA  PRO    36      42.345  23.004  48.735  1.00  0.00           H  
ATOM    561  N   SER    37      45.548  22.661  49.535  1.00  0.00           N  
ATOM    562  CA  SER    37      46.579  23.235  50.406  1.00  0.00           C  
ATOM    563  C   SER    37      46.577  24.753  50.491  1.00  0.00           C  
ATOM    564  O   SER    37      47.078  25.241  51.483  1.00  0.00           O  
ATOM    565  CB  SER    37      47.991  22.749  50.159  1.00  0.00           C  
ATOM    566  OG  SER    37      48.262  22.818  48.731  1.00  0.00           O  
ATOM    567  H   SER    37      45.870  22.148  48.727  1.00  0.00           H  
ATOM    568  HA  SER    37      46.312  22.858  51.394  1.00  0.00           H  
ATOM    569  HB2 SER    37      48.745  23.238  50.776  1.00  0.00           H  
ATOM    570  HB3 SER    37      47.955  21.703  50.465  1.00  0.00           H  
ATOM    571  HG  SER    37      48.942  23.473  48.557  1.00  0.00           H  
ATOM    572  N   LEU    38      46.063  25.486  49.499  1.00  0.00           N  
ATOM    573  CA  LEU    38      46.016  26.958  49.499  1.00  0.00           C  
ATOM    574  C   LEU    38      44.677  27.446  49.901  1.00  0.00           C  
ATOM    575  O   LEU    38      43.597  26.969  49.403  1.00  0.00           O  
ATOM    576  CB  LEU    38      46.563  27.439  48.145  1.00  0.00           C  
ATOM    577  CG  LEU    38      46.350  28.954  47.925  1.00  0.00           C  
ATOM    578  CD1 LEU    38      47.466  29.688  47.256  1.00  0.00           C  
ATOM    579  CD2 LEU    38      45.191  29.197  46.970  1.00  0.00           C  
ATOM    580  H   LEU    38      45.713  24.988  48.693  1.00  0.00           H  
ATOM    581  HA  LEU    38      46.660  27.321  50.301  1.00  0.00           H  
ATOM    582  HB2 LEU    38      47.640  27.286  48.215  1.00  0.00           H  
ATOM    583  HB3 LEU    38      46.179  26.874  47.296  1.00  0.00           H  
ATOM    584  HG  LEU    38      46.147  29.454  48.872  1.00  0.00           H  
ATOM    585 HD11 LEU    38      48.281  29.837  47.964  1.00  0.00           H  
ATOM    586 HD12 LEU    38      47.948  29.223  46.396  1.00  0.00           H  
ATOM    587 HD13 LEU    38      47.165  30.697  46.975  1.00  0.00           H  
ATOM    588 HD21 LEU    38      44.833  30.221  46.858  1.00  0.00           H  
ATOM    589 HD22 LEU    38      45.434  28.996  45.927  1.00  0.00           H  
ATOM    590 HD23 LEU    38      44.277  28.719  47.322  1.00  0.00           H  
ATOM    591  N   TYR    39      44.643  28.479  50.809  1.00  0.00           N  
ATOM    592  CA  TYR    39      43.383  29.035  51.280  1.00  0.00           C  
ATOM    593  C   TYR    39      43.350  30.554  50.926  1.00  0.00           C  
ATOM    594  O   TYR    39      44.298  31.214  50.543  1.00  0.00           O  
ATOM    595  CB  TYR    39      43.213  28.829  52.761  1.00  0.00           C  
ATOM    596  CG  TYR    39      43.140  27.367  53.221  1.00  0.00           C  
ATOM    597  CD1 TYR    39      44.277  26.547  53.169  1.00  0.00           C  
ATOM    598  CE1 TYR    39      44.228  25.185  53.707  1.00  0.00           C  
ATOM    599  CZ  TYR    39      43.019  24.664  54.183  1.00  0.00           C  
ATOM    600  OH  TYR    39      42.906  23.366  54.572  1.00  0.00           O  
ATOM    601  CE2 TYR    39      41.881  25.519  54.126  1.00  0.00           C  
ATOM    602  CD2 TYR    39      41.992  26.833  53.791  1.00  0.00           C  
ATOM    603  H   TYR    39      45.499  28.809  51.232  1.00  0.00           H  
ATOM    604  HA  TYR    39      42.577  28.519  50.757  1.00  0.00           H  
ATOM    605  HB2 TYR    39      43.898  29.380  53.406  1.00  0.00           H  
ATOM    606  HB3 TYR    39      42.299  29.318  53.097  1.00  0.00           H  
ATOM    607  HD1 TYR    39      45.247  26.896  52.848  1.00  0.00           H  
ATOM    608  HE1 TYR    39      45.098  24.547  53.758  1.00  0.00           H  
ATOM    609  HH  TYR    39      42.008  23.030  54.605  1.00  0.00           H  
ATOM    610  HE2 TYR    39      40.947  25.098  54.467  1.00  0.00           H  
ATOM    611  HD2 TYR    39      41.115  27.447  53.930  1.00  0.00           H  
ATOM    612  N   LEU    40      42.158  31.153  51.093  1.00  0.00           N  
ATOM    613  CA  LEU    40      41.794  32.603  50.867  1.00  0.00           C  
ATOM    614  C   LEU    40      41.440  33.284  52.213  1.00  0.00           C  
ATOM    615  O   LEU    40      40.652  32.733  53.067  1.00  0.00           O  
ATOM    616  CB  LEU    40      40.584  32.711  49.852  1.00  0.00           C  
ATOM    617  CG  LEU    40      40.595  31.952  48.531  1.00  0.00           C  
ATOM    618  CD1 LEU    40      39.393  32.295  47.711  1.00  0.00           C  
ATOM    619  CD2 LEU    40      41.818  32.366  47.704  1.00  0.00           C  
ATOM    620  H   LEU    40      41.413  30.549  51.409  1.00  0.00           H  
ATOM    621  HA  LEU    40      42.690  33.109  50.507  1.00  0.00           H  
ATOM    622  HB2 LEU    40      39.624  32.542  50.341  1.00  0.00           H  
ATOM    623  HB3 LEU    40      40.487  33.772  49.619  1.00  0.00           H  
ATOM    624  HG  LEU    40      40.679  30.893  48.778  1.00  0.00           H  
ATOM    625 HD11 LEU    40      39.395  33.358  47.471  1.00  0.00           H  
ATOM    626 HD12 LEU    40      39.396  31.734  46.776  1.00  0.00           H  
ATOM    627 HD13 LEU    40      38.523  32.042  48.316  1.00  0.00           H  
ATOM    628 HD21 LEU    40      41.929  31.751  46.811  1.00  0.00           H  
ATOM    629 HD22 LEU    40      41.650  33.410  47.440  1.00  0.00           H  
ATOM    630 HD23 LEU    40      42.752  32.392  48.264  1.00  0.00           H  
ATOM    631  N   ILE    41      41.915  34.482  52.407  1.00  0.00           N  
ATOM    632  CA  ILE    41      41.960  35.188  53.681  1.00  0.00           C  
ATOM    633  C   ILE    41      41.677  36.620  53.282  1.00  0.00           C  
ATOM    634  O   ILE    41      42.243  37.133  52.349  1.00  0.00           O  
ATOM    635  CB  ILE    41      43.367  34.970  54.151  1.00  0.00           C  
ATOM    636  CG2 ILE    41      43.828  35.995  55.133  1.00  0.00           C  
ATOM    637  CG1 ILE    41      43.466  33.639  54.860  1.00  0.00           C  
ATOM    638  CD1 ILE    41      44.873  33.068  55.092  1.00  0.00           C  
ATOM    639  H   ILE    41      42.477  34.883  51.669  1.00  0.00           H  
ATOM    640  HA  ILE    41      41.281  34.743  54.408  1.00  0.00           H  
ATOM    641  HB  ILE    41      44.085  35.077  53.337  1.00  0.00           H  
ATOM    642 HG21 ILE    41      43.071  36.149  55.903  1.00  0.00           H  
ATOM    643 HG22 ILE    41      44.806  35.730  55.534  1.00  0.00           H  
ATOM    644 HG23 ILE    41      43.913  36.998  54.716  1.00  0.00           H  
ATOM    645 HG12 ILE    41      43.009  33.674  55.849  1.00  0.00           H  
ATOM    646 HG13 ILE    41      42.870  32.935  54.280  1.00  0.00           H  
ATOM    647 HD11 ILE    41      44.784  32.045  55.457  1.00  0.00           H  
ATOM    648 HD12 ILE    41      45.420  33.102  54.150  1.00  0.00           H  
ATOM    649 HD13 ILE    41      45.447  33.565  55.874  1.00  0.00           H  
ATOM    650  N   LYS    42      40.835  37.237  54.143  1.00  0.00           N  
ATOM    651  CA  LYS    42      40.758  38.746  54.229  1.00  0.00           C  
ATOM    652  C   LYS    42      41.684  39.177  55.418  1.00  0.00           C  
ATOM    653  O   LYS    42      41.809  38.336  56.336  1.00  0.00           O  
ATOM    654  CB  LYS    42      39.334  39.229  54.525  1.00  0.00           C  
ATOM    655  CG  LYS    42      39.007  40.748  54.624  1.00  0.00           C  
ATOM    656  CD  LYS    42      39.354  41.650  53.457  1.00  0.00           C  
ATOM    657  CE  LYS    42      38.806  43.069  53.410  1.00  0.00           C  
ATOM    658  NZ  LYS    42      39.131  43.835  54.626  1.00  0.00           N1+
ATOM    659  H   LYS    42      40.629  36.706  54.977  1.00  0.00           H  
ATOM    660  HA  LYS    42      41.066  39.308  53.347  1.00  0.00           H  
ATOM    661  HB2 LYS    42      38.555  38.737  53.942  1.00  0.00           H  
ATOM    662  HB3 LYS    42      39.211  38.824  55.529  1.00  0.00           H  
ATOM    663  HG2 LYS    42      37.931  40.787  54.793  1.00  0.00           H  
ATOM    664  HG3 LYS    42      39.442  41.170  55.530  1.00  0.00           H  
ATOM    665  HD2 LYS    42      40.435  41.747  53.358  1.00  0.00           H  
ATOM    666  HD3 LYS    42      39.058  41.109  52.558  1.00  0.00           H  
ATOM    667  HE2 LYS    42      39.035  43.535  52.451  1.00  0.00           H  
ATOM    668  HE3 LYS    42      37.725  42.944  53.476  1.00  0.00           H  
ATOM    669  HZ1 LYS    42      38.627  44.710  54.639  1.00  0.00           H  
ATOM    670  HZ2 LYS    42      38.890  43.353  55.480  1.00  0.00           H  
ATOM    671  HZ3 LYS    42      40.079  44.171  54.718  1.00  0.00           H  
ATOM    672  N   TYR    43      42.233  40.375  55.442  1.00  0.00           N  
ATOM    673  CA  TYR    43      42.873  41.028  56.654  1.00  0.00           C  
ATOM    674  C   TYR    43      42.297  42.385  56.967  1.00  0.00           C  
ATOM    675  O   TYR    43      41.903  43.171  56.111  1.00  0.00           O  
ATOM    676  CB  TYR    43      44.385  41.206  56.595  1.00  0.00           C  
ATOM    677  CG  TYR    43      45.222  39.994  56.221  1.00  0.00           C  
ATOM    678  CD1 TYR    43      45.506  39.783  54.843  1.00  0.00           C  
ATOM    679  CE1 TYR    43      46.472  38.781  54.480  1.00  0.00           C  
ATOM    680  CZ  TYR    43      46.927  37.853  55.454  1.00  0.00           C  
ATOM    681  OH  TYR    43      47.690  36.790  54.988  1.00  0.00           O  
ATOM    682  CE2 TYR    43      46.590  38.064  56.797  1.00  0.00           C  
ATOM    683  CD2 TYR    43      45.805  39.176  57.207  1.00  0.00           C  
ATOM    684  H   TYR    43      42.490  40.806  54.565  1.00  0.00           H  
ATOM    685  HA  TYR    43      42.578  40.445  57.526  1.00  0.00           H  
ATOM    686  HB2 TYR    43      44.520  41.953  55.813  1.00  0.00           H  
ATOM    687  HB3 TYR    43      44.728  41.557  57.568  1.00  0.00           H  
ATOM    688  HD1 TYR    43      44.974  40.319  54.071  1.00  0.00           H  
ATOM    689  HE1 TYR    43      46.784  38.680  53.451  1.00  0.00           H  
ATOM    690  HH  TYR    43      48.180  36.399  55.716  1.00  0.00           H  
ATOM    691  HE2 TYR    43      46.931  37.332  57.513  1.00  0.00           H  
ATOM    692  HD2 TYR    43      45.595  39.284  58.260  1.00  0.00           H  
ATOM    693  N   ASP    44      42.241  42.677  58.303  1.00  0.00           N  
ATOM    694  CA  ASP    44      41.670  43.829  58.986  1.00  0.00           C  
ATOM    695  C   ASP    44      42.569  44.992  58.489  1.00  0.00           C  
ATOM    696  O   ASP    44      43.744  44.994  58.800  1.00  0.00           O  
ATOM    697  CB  ASP    44      41.631  43.783  60.483  1.00  0.00           C  
ATOM    698  CG  ASP    44      40.874  42.635  61.185  1.00  0.00           C  
ATOM    699  OD1 ASP    44      39.944  42.034  60.561  1.00  0.00           O  
ATOM    700  OD2 ASP    44      41.113  42.394  62.406  1.00  0.00           O1-
ATOM    701  H   ASP    44      42.357  41.895  58.932  1.00  0.00           H  
ATOM    702  HA  ASP    44      40.657  44.015  58.630  1.00  0.00           H  
ATOM    703  HB2 ASP    44      42.599  43.891  60.973  1.00  0.00           H  
ATOM    704  HB3 ASP    44      41.150  44.721  60.762  1.00  0.00           H  
ATOM    705  N   GLY    45      42.040  46.103  57.949  1.00  0.00           N  
ATOM    706  CA  GLY    45      42.840  47.174  57.372  1.00  0.00           C  
ATOM    707  C   GLY    45      43.459  46.854  56.019  1.00  0.00           C  
ATOM    708  O   GLY    45      44.460  47.527  55.608  1.00  0.00           O  
ATOM    709  H   GLY    45      41.035  46.182  57.889  1.00  0.00           H  
ATOM    710  HA2 GLY    45      42.218  48.042  57.156  1.00  0.00           H  
ATOM    711  HA3 GLY    45      43.695  47.417  58.004  1.00  0.00           H  
ATOM    712  N   PHE    46      43.107  45.799  55.282  1.00  0.00           N  
ATOM    713  CA  PHE    46      43.602  45.624  53.924  1.00  0.00           C  
ATOM    714  C   PHE    46      42.450  45.138  53.063  1.00  0.00           C  
ATOM    715  O   PHE    46      41.847  44.031  53.243  1.00  0.00           O  
ATOM    716  CB  PHE    46      44.778  44.672  53.892  1.00  0.00           C  
ATOM    717  CG  PHE    46      45.978  44.908  54.829  1.00  0.00           C  
ATOM    718  CD1 PHE    46      45.862  44.603  56.162  1.00  0.00           C  
ATOM    719  CE1 PHE    46      46.877  44.799  57.085  1.00  0.00           C  
ATOM    720  CZ  PHE    46      48.069  45.409  56.667  1.00  0.00           C  
ATOM    721  CE2 PHE    46      48.199  45.789  55.347  1.00  0.00           C  
ATOM    722  CD2 PHE    46      47.155  45.541  54.415  1.00  0.00           C  
ATOM    723  H   PHE    46      42.622  44.995  55.655  1.00  0.00           H  
ATOM    724  HA  PHE    46      43.978  46.591  53.590  1.00  0.00           H  
ATOM    725  HB2 PHE    46      44.377  43.665  54.012  1.00  0.00           H  
ATOM    726  HB3 PHE    46      45.098  44.552  52.857  1.00  0.00           H  
ATOM    727  HD1 PHE    46      44.911  44.261  56.543  1.00  0.00           H  
ATOM    728  HE1 PHE    46      46.819  44.461  58.109  1.00  0.00           H  
ATOM    729  HZ  PHE    46      48.936  45.510  57.302  1.00  0.00           H  
ATOM    730  HE2 PHE    46      49.120  46.202  54.961  1.00  0.00           H  
ATOM    731  HD2 PHE    46      47.246  45.884  53.395  1.00  0.00           H  
ATOM    732  N   ASP    47      42.139  45.865  52.020  1.00  0.00           N  
ATOM    733  CA  ASP    47      40.870  45.815  51.265  1.00  0.00           C  
ATOM    734  C   ASP    47      40.888  44.672  50.211  1.00  0.00           C  
ATOM    735  O   ASP    47      39.879  44.154  49.774  1.00  0.00           O  
ATOM    736  CB  ASP    47      40.645  47.212  50.592  1.00  0.00           C  
ATOM    737  CG  ASP    47      40.290  48.340  51.596  1.00  0.00           C  
ATOM    738  OD1 ASP    47      39.797  48.034  52.692  1.00  0.00           O  
ATOM    739  OD2 ASP    47      40.359  49.535  51.225  1.00  0.00           O1-
ATOM    740  H   ASP    47      42.717  46.665  51.804  1.00  0.00           H  
ATOM    741  HA  ASP    47      40.056  45.591  51.954  1.00  0.00           H  
ATOM    742  HB2 ASP    47      41.595  47.474  50.127  1.00  0.00           H  
ATOM    743  HB3 ASP    47      39.883  47.258  49.814  1.00  0.00           H  
ATOM    744  N   CYS    48      42.064  44.208  49.804  1.00  0.00           N  
ATOM    745  CA  CYS    48      42.355  43.129  48.927  1.00  0.00           C  
ATOM    746  C   CYS    48      41.891  41.793  49.449  1.00  0.00           C  
ATOM    747  O   CYS    48      41.985  41.495  50.650  1.00  0.00           O  
ATOM    748  CB  CYS    48      43.868  43.179  48.502  1.00  0.00           C  
ATOM    749  SG  CYS    48      44.363  41.744  47.433  1.00  0.00           S  
ATOM    750  H   CYS    48      42.824  44.599  50.341  1.00  0.00           H  
ATOM    751  HA  CYS    48      41.811  43.365  48.012  1.00  0.00           H  
ATOM    752  HB2 CYS    48      44.006  44.135  47.998  1.00  0.00           H  
ATOM    753  HB3 CYS    48      44.534  43.233  49.363  1.00  0.00           H  
ATOM    754  HG  CYS    48      43.360  41.784  46.551  1.00  0.00           H  
ATOM    755  N   VAL    49      41.479  40.852  48.538  1.00  0.00           N  
ATOM    756  CA  VAL    49      41.540  39.373  48.843  1.00  0.00           C  
ATOM    757  C   VAL    49      42.939  38.767  48.551  1.00  0.00           C  
ATOM    758  O   VAL    49      43.410  38.600  47.421  1.00  0.00           O  
ATOM    759  CB  VAL    49      40.352  38.692  48.158  1.00  0.00           C  
ATOM    760  CG1 VAL    49      40.299  37.124  48.414  1.00  0.00           C  
ATOM    761  CG2 VAL    49      39.039  39.252  48.611  1.00  0.00           C  
ATOM    762  H   VAL    49      41.459  41.190  47.586  1.00  0.00           H  
ATOM    763  HA  VAL    49      41.295  39.238  49.897  1.00  0.00           H  
ATOM    764  HB  VAL    49      40.448  38.841  47.083  1.00  0.00           H  
ATOM    765 HG11 VAL    49      40.089  36.751  49.417  1.00  0.00           H  
ATOM    766 HG12 VAL    49      39.394  36.738  47.945  1.00  0.00           H  
ATOM    767 HG13 VAL    49      41.207  36.702  47.983  1.00  0.00           H  
ATOM    768 HG21 VAL    49      39.030  40.317  48.378  1.00  0.00           H  
ATOM    769 HG22 VAL    49      38.215  38.845  48.025  1.00  0.00           H  
ATOM    770 HG23 VAL    49      38.836  39.212  49.681  1.00  0.00           H  
ATOM    771  N   TYR    50      43.533  38.162  49.594  1.00  0.00           N  
ATOM    772  CA  TYR    50      44.774  37.405  49.568  1.00  0.00           C  
ATOM    773  C   TYR    50      44.542  35.881  49.611  1.00  0.00           C  
ATOM    774  O   TYR    50      43.516  35.389  50.096  1.00  0.00           O  
ATOM    775  CB  TYR    50      45.763  37.786  50.706  1.00  0.00           C  
ATOM    776  CG  TYR    50      45.836  39.300  50.747  1.00  0.00           C  
ATOM    777  CD1 TYR    50      46.881  39.917  50.183  1.00  0.00           C  
ATOM    778  CE1 TYR    50      47.173  41.290  50.327  1.00  0.00           C  
ATOM    779  CZ  TYR    50      46.219  42.092  51.031  1.00  0.00           C  
ATOM    780  OH  TYR    50      46.580  43.386  51.315  1.00  0.00           O  
ATOM    781  CE2 TYR    50      45.071  41.544  51.514  1.00  0.00           C  
ATOM    782  CD2 TYR    50      44.853  40.121  51.431  1.00  0.00           C  
ATOM    783  H   TYR    50      42.934  38.034  50.397  1.00  0.00           H  
ATOM    784  HA  TYR    50      45.334  37.661  48.668  1.00  0.00           H  
ATOM    785  HB2 TYR    50      45.545  37.310  51.662  1.00  0.00           H  
ATOM    786  HB3 TYR    50      46.697  37.318  50.397  1.00  0.00           H  
ATOM    787  HD1 TYR    50      47.639  39.287  49.742  1.00  0.00           H  
ATOM    788  HE1 TYR    50      48.040  41.794  49.927  1.00  0.00           H  
ATOM    789  HH  TYR    50      47.498  43.346  51.593  1.00  0.00           H  
ATOM    790  HE2 TYR    50      44.392  42.189  52.053  1.00  0.00           H  
ATOM    791  HD2 TYR    50      43.951  39.675  51.822  1.00  0.00           H  
ATOM    792  N   GLY    51      45.536  35.151  49.036  1.00  0.00           N  
ATOM    793  CA  GLY    51      45.380  33.733  48.988  1.00  0.00           C  
ATOM    794  C   GLY    51      46.704  33.095  49.121  1.00  0.00           C  
ATOM    795  O   GLY    51      47.709  33.419  48.482  1.00  0.00           O  
ATOM    796  H   GLY    51      46.319  35.707  48.722  1.00  0.00           H  
ATOM    797  HA2 GLY    51      44.806  33.380  49.844  1.00  0.00           H  
ATOM    798  HA3 GLY    51      44.991  33.419  48.020  1.00  0.00           H  
ATOM    799  N   LEU    52      46.859  32.147  49.999  1.00  0.00           N  
ATOM    800  CA  LEU    52      48.089  31.653  50.551  1.00  0.00           C  
ATOM    801  C   LEU    52      47.907  30.285  51.226  1.00  0.00           C  
ATOM    802  O   LEU    52      46.927  30.153  51.843  1.00  0.00           O  
ATOM    803  CB  LEU    52      48.740  32.646  51.457  1.00  0.00           C  
ATOM    804  CG  LEU    52      48.002  33.543  52.507  1.00  0.00           C  
ATOM    805  CD1 LEU    52      48.842  33.664  53.788  1.00  0.00           C  
ATOM    806  CD2 LEU    52      47.794  34.951  52.036  1.00  0.00           C  
ATOM    807  H   LEU    52      45.959  31.806  50.307  1.00  0.00           H  
ATOM    808  HA  LEU    52      48.667  31.329  49.685  1.00  0.00           H  
ATOM    809  HB2 LEU    52      49.558  32.145  51.975  1.00  0.00           H  
ATOM    810  HB3 LEU    52      49.307  33.295  50.790  1.00  0.00           H  
ATOM    811  HG  LEU    52      46.995  33.190  52.731  1.00  0.00           H  
ATOM    812 HD11 LEU    52      48.401  34.344  54.517  1.00  0.00           H  
ATOM    813 HD12 LEU    52      48.805  32.656  54.199  1.00  0.00           H  
ATOM    814 HD13 LEU    52      49.849  34.024  53.573  1.00  0.00           H  
ATOM    815 HD21 LEU    52      47.135  35.537  52.677  1.00  0.00           H  
ATOM    816 HD22 LEU    52      48.799  35.368  52.097  1.00  0.00           H  
ATOM    817 HD23 LEU    52      47.347  34.933  51.042  1.00  0.00           H  
ATOM    818  N   GLU    53      48.891  29.432  51.057  1.00  0.00           N  
ATOM    819  CA  GLU    53      49.190  28.210  51.893  1.00  0.00           C  
ATOM    820  C   GLU    53      49.709  28.612  53.286  1.00  0.00           C  
ATOM    821  O   GLU    53      50.891  28.417  53.568  1.00  0.00           O  
ATOM    822  CB  GLU    53      50.324  27.394  51.169  1.00  0.00           C  
ATOM    823  CG  GLU    53      49.813  26.855  49.822  1.00  0.00           C  
ATOM    824  CD  GLU    53      50.619  25.773  49.156  1.00  0.00           C  
ATOM    825  OE1 GLU    53      51.642  26.074  48.526  1.00  0.00           O  
ATOM    826  OE2 GLU    53      50.186  24.563  49.059  1.00  0.00           O1-
ATOM    827  H   GLU    53      49.616  29.718  50.415  1.00  0.00           H  
ATOM    828  HA  GLU    53      48.290  27.602  51.978  1.00  0.00           H  
ATOM    829  HB2 GLU    53      51.205  28.011  50.992  1.00  0.00           H  
ATOM    830  HB3 GLU    53      50.520  26.528  51.801  1.00  0.00           H  
ATOM    831  HG2 GLU    53      48.812  26.480  50.037  1.00  0.00           H  
ATOM    832  HG3 GLU    53      49.570  27.725  49.213  1.00  0.00           H  
ATOM    833  N   LEU    54      48.840  29.149  54.151  1.00  0.00           N  
ATOM    834  CA  LEU    54      49.133  29.507  55.579  1.00  0.00           C  
ATOM    835  C   LEU    54      49.892  28.454  56.463  1.00  0.00           C  
ATOM    836  O   LEU    54      50.461  28.843  57.495  1.00  0.00           O  
ATOM    837  CB  LEU    54      47.951  30.188  56.299  1.00  0.00           C  
ATOM    838  CG  LEU    54      47.037  29.020  56.867  1.00  0.00           C  
ATOM    839  CD1 LEU    54      45.744  29.581  57.509  1.00  0.00           C  
ATOM    840  CD2 LEU    54      46.583  28.016  55.877  1.00  0.00           C  
ATOM    841  H   LEU    54      47.942  29.346  53.733  1.00  0.00           H  
ATOM    842  HA  LEU    54      49.872  30.307  55.540  1.00  0.00           H  
ATOM    843  HB2 LEU    54      48.456  30.797  57.049  1.00  0.00           H  
ATOM    844  HB3 LEU    54      47.381  30.837  55.634  1.00  0.00           H  
ATOM    845  HG  LEU    54      47.573  28.425  57.606  1.00  0.00           H  
ATOM    846 HD11 LEU    54      44.983  29.887  56.791  1.00  0.00           H  
ATOM    847 HD12 LEU    54      45.291  28.975  58.293  1.00  0.00           H  
ATOM    848 HD13 LEU    54      45.868  30.505  58.074  1.00  0.00           H  
ATOM    849 HD21 LEU    54      46.355  28.510  54.932  1.00  0.00           H  
ATOM    850 HD22 LEU    54      47.453  27.378  55.720  1.00  0.00           H  
ATOM    851 HD23 LEU    54      45.719  27.460  56.241  1.00  0.00           H  
ATOM    852  N   ASN    55      49.992  27.181  56.131  1.00  0.00           N  
ATOM    853  CA  ASN    55      50.847  26.147  56.764  1.00  0.00           C  
ATOM    854  C   ASN    55      52.043  25.725  55.867  1.00  0.00           C  
ATOM    855  O   ASN    55      52.834  24.967  56.434  1.00  0.00           O  
ATOM    856  CB  ASN    55      49.996  24.925  57.201  1.00  0.00           C  
ATOM    857  CG  ASN    55      48.762  25.360  58.085  1.00  0.00           C  
ATOM    858  OD1 ASN    55      48.957  25.925  59.172  1.00  0.00           O  
ATOM    859  ND2 ASN    55      47.622  25.165  57.613  1.00  0.00           N  
ATOM    860  H   ASN    55      49.493  26.911  55.295  1.00  0.00           H  
ATOM    861  HA  ASN    55      51.304  26.410  57.718  1.00  0.00           H  
ATOM    862  HB2 ASN    55      49.634  24.479  56.274  1.00  0.00           H  
ATOM    863  HB3 ASN    55      50.615  24.175  57.694  1.00  0.00           H  
ATOM    864 HD21 ASN    55      47.447  24.560  56.824  1.00  0.00           H  
ATOM    865 HD22 ASN    55      46.839  25.405  58.204  1.00  0.00           H  
ATOM    866  N   LYS    56      52.248  26.022  54.644  1.00  0.00           N  
ATOM    867  CA  LYS    56      53.362  25.640  53.806  1.00  0.00           C  
ATOM    868  C   LYS    56      54.181  26.740  53.129  1.00  0.00           C  
ATOM    869  O   LYS    56      55.328  26.411  52.732  1.00  0.00           O  
ATOM    870  CB  LYS    56      52.758  24.762  52.709  1.00  0.00           C  
ATOM    871  CG  LYS    56      53.526  23.448  52.332  1.00  0.00           C  
ATOM    872  CD  LYS    56      52.926  22.436  51.380  1.00  0.00           C  
ATOM    873  CE  LYS    56      54.017  21.642  50.719  1.00  0.00           C  
ATOM    874  NZ  LYS    56      53.392  20.715  49.698  1.00  0.00           N1+
ATOM    875  H   LYS    56      51.646  26.750  54.285  1.00  0.00           H  
ATOM    876  HA  LYS    56      54.004  25.022  54.434  1.00  0.00           H  
ATOM    877  HB2 LYS    56      51.726  24.468  52.905  1.00  0.00           H  
ATOM    878  HB3 LYS    56      52.625  25.356  51.805  1.00  0.00           H  
ATOM    879  HG2 LYS    56      54.493  23.777  51.951  1.00  0.00           H  
ATOM    880  HG3 LYS    56      53.754  22.955  53.277  1.00  0.00           H  
ATOM    881  HD2 LYS    56      52.300  21.757  51.959  1.00  0.00           H  
ATOM    882  HD3 LYS    56      52.331  22.915  50.602  1.00  0.00           H  
ATOM    883  HE2 LYS    56      54.608  22.358  50.147  1.00  0.00           H  
ATOM    884  HE3 LYS    56      54.601  21.118  51.475  1.00  0.00           H  
ATOM    885  HZ1 LYS    56      54.108  20.026  49.516  1.00  0.00           H  
ATOM    886  HZ2 LYS    56      52.588  20.193  50.014  1.00  0.00           H  
ATOM    887  HZ3 LYS    56      53.189  21.102  48.787  1.00  0.00           H  
ATOM    888  N   ASP    57      53.655  27.950  52.919  1.00  0.00           N  
ATOM    889  CA  ASP    57      54.476  28.981  52.359  1.00  0.00           C  
ATOM    890  C   ASP    57      55.549  29.556  53.347  1.00  0.00           C  
ATOM    891  O   ASP    57      55.170  30.139  54.350  1.00  0.00           O  
ATOM    892  CB  ASP    57      53.516  30.052  51.853  1.00  0.00           C  
ATOM    893  CG  ASP    57      54.184  30.995  50.910  1.00  0.00           C  
ATOM    894  OD1 ASP    57      55.403  31.307  50.998  1.00  0.00           O  
ATOM    895  OD2 ASP    57      53.514  31.414  49.961  1.00  0.00           O1-
ATOM    896  H   ASP    57      52.670  28.043  53.125  1.00  0.00           H  
ATOM    897  HA  ASP    57      55.113  28.622  51.550  1.00  0.00           H  
ATOM    898  HB2 ASP    57      52.687  29.523  51.383  1.00  0.00           H  
ATOM    899  HB3 ASP    57      53.093  30.611  52.688  1.00  0.00           H  
ATOM    900  N   GLU    58      56.784  29.435  52.992  1.00  0.00           N  
ATOM    901  CA  GLU    58      57.971  29.862  53.762  1.00  0.00           C  
ATOM    902  C   GLU    58      57.898  31.349  54.071  1.00  0.00           C  
ATOM    903  O   GLU    58      58.681  31.785  54.883  1.00  0.00           O  
ATOM    904  CB  GLU    58      59.195  29.345  52.957  1.00  0.00           C  
ATOM    905  CG  GLU    58      59.360  30.036  51.606  1.00  0.00           C  
ATOM    906  CD  GLU    58      60.756  30.128  51.039  1.00  0.00           C  
ATOM    907  OE1 GLU    58      61.252  31.198  50.691  1.00  0.00           O  
ATOM    908  OE2 GLU    58      61.426  29.034  51.032  1.00  0.00           O1-
ATOM    909  H   GLU    58      56.947  29.079  52.061  1.00  0.00           H  
ATOM    910  HA  GLU    58      57.992  29.309  54.700  1.00  0.00           H  
ATOM    911  HB2 GLU    58      60.125  29.509  53.503  1.00  0.00           H  
ATOM    912  HB3 GLU    58      59.110  28.272  52.786  1.00  0.00           H  
ATOM    913  HG2 GLU    58      58.694  29.480  50.947  1.00  0.00           H  
ATOM    914  HG3 GLU    58      58.948  31.041  51.701  1.00  0.00           H  
ATOM    915  N   ARG    59      57.040  32.191  53.374  1.00  0.00           N  
ATOM    916  CA  ARG    59      56.780  33.620  53.725  1.00  0.00           C  
ATOM    917  C   ARG    59      56.015  33.774  55.028  1.00  0.00           C  
ATOM    918  O   ARG    59      56.231  34.772  55.683  1.00  0.00           O  
ATOM    919  CB  ARG    59      56.114  34.235  52.519  1.00  0.00           C  
ATOM    920  CG  ARG    59      56.873  34.266  51.206  1.00  0.00           C  
ATOM    921  CD  ARG    59      56.163  34.860  49.999  1.00  0.00           C  
ATOM    922  NE  ARG    59      55.114  34.009  49.425  1.00  0.00           N  
ATOM    923  CZ  ARG    59      53.998  34.430  48.698  1.00  0.00           C  
ATOM    924  NH1 ARG    59      53.912  35.674  48.168  1.00  0.00           N  
ATOM    925  NH2 ARG    59      53.012  33.608  48.481  1.00  0.00           N1+
ATOM    926  H   ARG    59      56.392  31.750  52.737  1.00  0.00           H  
ATOM    927  HA  ARG    59      57.703  34.180  53.871  1.00  0.00           H  
ATOM    928  HB2 ARG    59      55.181  33.708  52.321  1.00  0.00           H  
ATOM    929  HB3 ARG    59      55.909  35.288  52.714  1.00  0.00           H  
ATOM    930  HG2 ARG    59      57.780  34.838  51.401  1.00  0.00           H  
ATOM    931  HG3 ARG    59      57.207  33.257  50.965  1.00  0.00           H  
ATOM    932  HD2 ARG    59      55.679  35.741  50.422  1.00  0.00           H  
ATOM    933  HD3 ARG    59      56.837  35.174  49.201  1.00  0.00           H  
ATOM    934  HE  ARG    59      55.111  33.043  49.721  1.00  0.00           H  
ATOM    935 HH11 ARG    59      54.717  36.281  48.106  1.00  0.00           H  
ATOM    936 HH12 ARG    59      53.150  35.889  47.541  1.00  0.00           H  
ATOM    937 HH21 ARG    59      53.118  32.668  48.836  1.00  0.00           H  
ATOM    938 HH22 ARG    59      52.290  33.882  47.829  1.00  0.00           H  
ATOM    939  N   VAL    60      55.131  32.815  55.453  1.00  0.00           N  
ATOM    940  CA  VAL    60      54.429  32.835  56.787  1.00  0.00           C  
ATOM    941  C   VAL    60      55.294  32.479  57.981  1.00  0.00           C  
ATOM    942  O   VAL    60      55.937  31.441  57.959  1.00  0.00           O  
ATOM    943  CB  VAL    60      53.158  31.904  56.767  1.00  0.00           C  
ATOM    944  CG1 VAL    60      52.359  31.868  58.108  1.00  0.00           C  
ATOM    945  CG2 VAL    60      52.207  32.515  55.741  1.00  0.00           C  
ATOM    946  H   VAL    60      55.032  32.001  54.865  1.00  0.00           H  
ATOM    947  HA  VAL    60      54.099  33.829  57.089  1.00  0.00           H  
ATOM    948  HB  VAL    60      53.507  30.904  56.510  1.00  0.00           H  
ATOM    949 HG11 VAL    60      51.898  32.844  58.257  1.00  0.00           H  
ATOM    950 HG12 VAL    60      51.601  31.101  57.947  1.00  0.00           H  
ATOM    951 HG13 VAL    60      52.837  31.420  58.979  1.00  0.00           H  
ATOM    952 HG21 VAL    60      51.211  32.086  55.850  1.00  0.00           H  
ATOM    953 HG22 VAL    60      52.374  33.590  55.810  1.00  0.00           H  
ATOM    954 HG23 VAL    60      52.632  32.225  54.780  1.00  0.00           H  
ATOM    955  N   SER    61      55.199  33.189  59.138  1.00  0.00           N  
ATOM    956  CA  SER    61      55.763  32.898  60.475  1.00  0.00           C  
ATOM    957  C   SER    61      54.795  32.920  61.661  1.00  0.00           C  
ATOM    958  O   SER    61      53.921  33.827  61.751  1.00  0.00           O  
ATOM    959  CB  SER    61      56.962  33.793  60.677  1.00  0.00           C  
ATOM    960  OG  SER    61      56.647  35.118  60.530  1.00  0.00           O  
ATOM    961  H   SER    61      54.605  34.005  59.105  1.00  0.00           H  
ATOM    962  HA  SER    61      56.162  31.889  60.378  1.00  0.00           H  
ATOM    963  HB2 SER    61      57.471  33.629  61.626  1.00  0.00           H  
ATOM    964  HB3 SER    61      57.673  33.715  59.855  1.00  0.00           H  
ATOM    965  HG  SER    61      56.730  35.246  59.582  1.00  0.00           H  
ATOM    966  N   ALA    62      54.956  31.897  62.641  1.00  0.00           N  
ATOM    967  CA  ALA    62      54.458  31.942  64.015  1.00  0.00           C  
ATOM    968  C   ALA    62      52.904  31.965  64.150  1.00  0.00           C  
ATOM    969  O   ALA    62      52.373  32.525  65.054  1.00  0.00           O  
ATOM    970  CB  ALA    62      55.148  33.138  64.727  1.00  0.00           C  
ATOM    971  H   ALA    62      55.639  31.195  62.397  1.00  0.00           H  
ATOM    972  HA  ALA    62      54.756  30.991  64.455  1.00  0.00           H  
ATOM    973  HB1 ALA    62      54.816  34.115  64.374  1.00  0.00           H  
ATOM    974  HB2 ALA    62      54.822  33.005  65.758  1.00  0.00           H  
ATOM    975  HB3 ALA    62      56.235  33.067  64.763  1.00  0.00           H  
ATOM    976  N   LEU    63      52.198  31.302  63.202  1.00  0.00           N  
ATOM    977  CA  LEU    63      50.692  31.418  63.098  1.00  0.00           C  
ATOM    978  C   LEU    63      49.966  30.964  64.348  1.00  0.00           C  
ATOM    979  O   LEU    63      50.095  29.825  64.861  1.00  0.00           O  
ATOM    980  CB  LEU    63      50.158  30.655  61.856  1.00  0.00           C  
ATOM    981  CG  LEU    63      48.683  30.711  61.595  1.00  0.00           C  
ATOM    982  CD1 LEU    63      48.101  32.112  61.412  1.00  0.00           C  
ATOM    983  CD2 LEU    63      48.469  29.910  60.319  1.00  0.00           C  
ATOM    984  H   LEU    63      52.788  30.881  62.498  1.00  0.00           H  
ATOM    985  HA  LEU    63      50.519  32.490  63.006  1.00  0.00           H  
ATOM    986  HB2 LEU    63      50.633  31.158  61.014  1.00  0.00           H  
ATOM    987  HB3 LEU    63      50.390  29.592  61.919  1.00  0.00           H  
ATOM    988  HG  LEU    63      48.259  30.126  62.412  1.00  0.00           H  
ATOM    989 HD11 LEU    63      48.457  32.544  60.477  1.00  0.00           H  
ATOM    990 HD12 LEU    63      47.013  32.161  61.459  1.00  0.00           H  
ATOM    991 HD13 LEU    63      48.473  32.761  62.205  1.00  0.00           H  
ATOM    992 HD21 LEU    63      48.996  30.342  59.468  1.00  0.00           H  
ATOM    993 HD22 LEU    63      48.882  28.915  60.488  1.00  0.00           H  
ATOM    994 HD23 LEU    63      47.419  29.712  60.105  1.00  0.00           H  
ATOM    995  N   GLU    64      49.044  31.861  64.788  1.00  0.00           N  
ATOM    996  CA  GLU    64      48.073  31.621  65.894  1.00  0.00           C  
ATOM    997  C   GLU    64      46.661  31.743  65.369  1.00  0.00           C  
ATOM    998  O   GLU    64      46.492  32.677  64.639  1.00  0.00           O  
ATOM    999  CB  GLU    64      48.307  32.605  67.050  1.00  0.00           C  
ATOM   1000  CG  GLU    64      47.252  32.817  68.107  1.00  0.00           C  
ATOM   1001  CD  GLU    64      46.886  31.633  69.064  1.00  0.00           C  
ATOM   1002  OE1 GLU    64      47.326  30.536  68.773  1.00  0.00           O  
ATOM   1003  OE2 GLU    64      46.304  31.779  70.185  1.00  0.00           O1-
ATOM   1004  H   GLU    64      48.903  32.716  64.269  1.00  0.00           H  
ATOM   1005  HA  GLU    64      48.257  30.613  66.264  1.00  0.00           H  
ATOM   1006  HB2 GLU    64      49.179  32.241  67.592  1.00  0.00           H  
ATOM   1007  HB3 GLU    64      48.565  33.586  66.652  1.00  0.00           H  
ATOM   1008  HG2 GLU    64      47.558  33.708  68.656  1.00  0.00           H  
ATOM   1009  HG3 GLU    64      46.326  33.095  67.606  1.00  0.00           H  
ATOM   1010  N   VAL    65      45.756  30.813  65.657  1.00  0.00           N  
ATOM   1011  CA  VAL    65      44.279  31.120  65.657  1.00  0.00           C  
ATOM   1012  C   VAL    65      43.797  31.994  66.845  1.00  0.00           C  
ATOM   1013  O   VAL    65      43.898  31.571  67.989  1.00  0.00           O  
ATOM   1014  CB  VAL    65      43.511  29.812  65.620  1.00  0.00           C  
ATOM   1015  CG1 VAL    65      41.975  29.993  65.581  1.00  0.00           C  
ATOM   1016  CG2 VAL    65      43.738  29.076  64.288  1.00  0.00           C  
ATOM   1017  H   VAL    65      46.013  29.934  66.084  1.00  0.00           H  
ATOM   1018  HA  VAL    65      44.077  31.759  64.798  1.00  0.00           H  
ATOM   1019  HB  VAL    65      43.830  29.100  66.381  1.00  0.00           H  
ATOM   1020 HG11 VAL    65      41.450  29.112  65.212  1.00  0.00           H  
ATOM   1021 HG12 VAL    65      41.692  30.298  66.588  1.00  0.00           H  
ATOM   1022 HG13 VAL    65      41.621  30.792  64.930  1.00  0.00           H  
ATOM   1023 HG21 VAL    65      44.790  28.798  64.226  1.00  0.00           H  
ATOM   1024 HG22 VAL    65      43.040  28.239  64.264  1.00  0.00           H  
ATOM   1025 HG23 VAL    65      43.463  29.726  63.458  1.00  0.00           H  
ATOM   1026  N   LEU    66      43.391  33.231  66.490  1.00  0.00           N  
ATOM   1027  CA  LEU    66      42.733  34.143  67.452  1.00  0.00           C  
ATOM   1028  C   LEU    66      41.311  33.734  67.966  1.00  0.00           C  
ATOM   1029  O   LEU    66      40.703  32.802  67.498  1.00  0.00           O  
ATOM   1030  CB  LEU    66      42.519  35.489  66.643  1.00  0.00           C  
ATOM   1031  CG  LEU    66      43.815  36.226  66.334  1.00  0.00           C  
ATOM   1032  CD1 LEU    66      43.453  37.434  65.488  1.00  0.00           C  
ATOM   1033  CD2 LEU    66      44.694  36.640  67.565  1.00  0.00           C  
ATOM   1034  H   LEU    66      43.139  33.281  65.514  1.00  0.00           H  
ATOM   1035  HA  LEU    66      43.425  34.217  68.291  1.00  0.00           H  
ATOM   1036  HB2 LEU    66      42.065  35.214  65.690  1.00  0.00           H  
ATOM   1037  HB3 LEU    66      41.906  36.110  67.295  1.00  0.00           H  
ATOM   1038  HG  LEU    66      44.389  35.577  65.671  1.00  0.00           H  
ATOM   1039 HD11 LEU    66      43.087  38.236  66.128  1.00  0.00           H  
ATOM   1040 HD12 LEU    66      44.420  37.819  65.163  1.00  0.00           H  
ATOM   1041 HD13 LEU    66      42.721  37.243  64.704  1.00  0.00           H  
ATOM   1042 HD21 LEU    66      45.644  37.028  67.197  1.00  0.00           H  
ATOM   1043 HD22 LEU    66      44.318  37.390  68.261  1.00  0.00           H  
ATOM   1044 HD23 LEU    66      44.860  35.743  68.162  1.00  0.00           H  
ATOM   1045  N   PRO    67      40.711  34.499  68.858  1.00  0.00           N  
ATOM   1046  CA  PRO    67      39.311  34.361  69.230  1.00  0.00           C  
ATOM   1047  C   PRO    67      38.337  34.661  68.043  1.00  0.00           C  
ATOM   1048  O   PRO    67      38.618  35.515  67.264  1.00  0.00           O  
ATOM   1049  CD  PRO    67      41.364  35.408  69.803  1.00  0.00           C  
ATOM   1050  CG  PRO    67      40.274  35.745  70.860  1.00  0.00           C  
ATOM   1051  CB  PRO    67      38.905  35.312  70.325  1.00  0.00           C  
ATOM   1052  HD2 PRO    67      41.680  36.319  69.295  1.00  0.00           H  
ATOM   1053  HD3 PRO    67      42.158  34.793  70.226  1.00  0.00           H  
ATOM   1054  HG2 PRO    67      40.234  36.799  71.136  1.00  0.00           H  
ATOM   1055  HG3 PRO    67      40.535  35.231  71.785  1.00  0.00           H  
ATOM   1056  HB2 PRO    67      38.278  36.106  69.919  1.00  0.00           H  
ATOM   1057  HB3 PRO    67      38.345  34.765  71.083  1.00  0.00           H  
ATOM   1058  HA  PRO    67      39.087  33.366  69.614  1.00  0.00           H  
ATOM   1059  N   ASP    68      37.232  33.915  68.036  1.00  0.00           N  
ATOM   1060  CA  ASP    68      36.328  33.847  66.911  1.00  0.00           C  
ATOM   1061  C   ASP    68      35.486  35.106  66.783  1.00  0.00           C  
ATOM   1062  O   ASP    68      35.277  35.788  67.833  1.00  0.00           O  
ATOM   1063  CB  ASP    68      35.390  32.632  67.054  1.00  0.00           C  
ATOM   1064  CG  ASP    68      36.022  31.233  67.029  1.00  0.00           C  
ATOM   1065  OD1 ASP    68      35.281  30.235  66.990  1.00  0.00           O  
ATOM   1066  OD2 ASP    68      37.269  31.118  67.045  1.00  0.00           O1-
ATOM   1067  H   ASP    68      37.115  33.177  68.716  1.00  0.00           H  
ATOM   1068  HA  ASP    68      36.871  33.799  65.967  1.00  0.00           H  
ATOM   1069  HB2 ASP    68      34.916  32.677  68.035  1.00  0.00           H  
ATOM   1070  HB3 ASP    68      34.585  32.694  66.322  1.00  0.00           H  
ATOM   1071  N   ARG    69      35.005  35.463  65.596  1.00  0.00           N  
ATOM   1072  CA  ARG    69      34.436  36.789  65.315  1.00  0.00           C  
ATOM   1073  C   ARG    69      33.191  37.046  66.206  1.00  0.00           C  
ATOM   1074  O   ARG    69      32.378  36.114  66.414  1.00  0.00           O  
ATOM   1075  CB  ARG    69      34.121  36.914  63.826  1.00  0.00           C  
ATOM   1076  CG  ARG    69      33.079  35.879  63.339  1.00  0.00           C  
ATOM   1077  CD  ARG    69      32.951  35.841  61.826  1.00  0.00           C  
ATOM   1078  NE  ARG    69      32.132  34.694  61.393  1.00  0.00           N  
ATOM   1079  CZ  ARG    69      31.268  34.777  60.461  1.00  0.00           C  
ATOM   1080  NH1 ARG    69      31.095  35.863  59.712  1.00  0.00           N  
ATOM   1081  NH2 ARG    69      30.544  33.769  60.175  1.00  0.00           N1+
ATOM   1082  H   ARG    69      35.186  34.814  64.844  1.00  0.00           H  
ATOM   1083  HA  ARG    69      35.151  37.565  65.587  1.00  0.00           H  
ATOM   1084  HB2 ARG    69      33.795  37.873  63.422  1.00  0.00           H  
ATOM   1085  HB3 ARG    69      35.080  36.747  63.336  1.00  0.00           H  
ATOM   1086  HG2 ARG    69      33.500  34.918  63.631  1.00  0.00           H  
ATOM   1087  HG3 ARG    69      32.057  36.052  63.677  1.00  0.00           H  
ATOM   1088  HD2 ARG    69      32.566  36.783  61.435  1.00  0.00           H  
ATOM   1089  HD3 ARG    69      33.936  35.721  61.375  1.00  0.00           H  
ATOM   1090  HE  ARG    69      32.245  33.744  61.716  1.00  0.00           H  
ATOM   1091 HH11 ARG    69      31.668  36.675  59.893  1.00  0.00           H  
ATOM   1092 HH12 ARG    69      30.388  35.739  59.002  1.00  0.00           H  
ATOM   1093 HH21 ARG    69      30.840  32.892  60.577  1.00  0.00           H  
ATOM   1094 HH22 ARG    69      29.851  33.800  59.441  1.00  0.00           H  
ATOM   1095  N   VAL    70      32.970  38.304  66.655  1.00  0.00           N  
ATOM   1096  CA  VAL    70      31.762  38.864  67.271  1.00  0.00           C  
ATOM   1097  C   VAL    70      30.632  38.939  66.263  1.00  0.00           C  
ATOM   1098  O   VAL    70      30.925  38.975  65.043  1.00  0.00           O  
ATOM   1099  CB  VAL    70      31.941  40.211  67.918  1.00  0.00           C  
ATOM   1100  CG1 VAL    70      32.477  40.045  69.367  1.00  0.00           C  
ATOM   1101  CG2 VAL    70      32.881  41.186  67.213  1.00  0.00           C  
ATOM   1102  H   VAL    70      33.662  39.008  66.441  1.00  0.00           H  
ATOM   1103  HA  VAL    70      31.493  38.215  68.105  1.00  0.00           H  
ATOM   1104  HB  VAL    70      30.972  40.699  68.021  1.00  0.00           H  
ATOM   1105 HG11 VAL    70      32.891  40.979  69.747  1.00  0.00           H  
ATOM   1106 HG12 VAL    70      31.664  39.717  70.014  1.00  0.00           H  
ATOM   1107 HG13 VAL    70      33.323  39.359  69.357  1.00  0.00           H  
ATOM   1108 HG21 VAL    70      33.820  40.663  67.028  1.00  0.00           H  
ATOM   1109 HG22 VAL    70      32.385  41.379  66.262  1.00  0.00           H  
ATOM   1110 HG23 VAL    70      32.891  42.091  67.820  1.00  0.00           H  
ATOM   1111  N   ALA    71      29.377  38.714  66.680  1.00  0.00           N  
ATOM   1112  CA  ALA    71      28.303  38.320  65.747  1.00  0.00           C  
ATOM   1113  C   ALA    71      27.868  39.236  64.500  1.00  0.00           C  
ATOM   1114  O   ALA    71      27.764  40.429  64.694  1.00  0.00           O  
ATOM   1115  CB  ALA    71      27.124  37.945  66.659  1.00  0.00           C  
ATOM   1116  H   ALA    71      29.255  38.521  67.664  1.00  0.00           H  
ATOM   1117  HA  ALA    71      28.603  37.367  65.311  1.00  0.00           H  
ATOM   1118  HB1 ALA    71      27.442  37.276  67.460  1.00  0.00           H  
ATOM   1119  HB2 ALA    71      26.714  38.803  67.192  1.00  0.00           H  
ATOM   1120  HB3 ALA    71      26.316  37.581  66.026  1.00  0.00           H  
ATOM   1121  N   THR    72      27.599  38.749  63.248  1.00  0.00           N  
ATOM   1122  CA  THR    72      27.363  39.460  61.942  1.00  0.00           C  
ATOM   1123  C   THR    72      25.918  39.817  61.815  1.00  0.00           C  
ATOM   1124  O   THR    72      25.036  39.020  62.191  1.00  0.00           O  
ATOM   1125  CB  THR    72      27.927  38.593  60.808  1.00  0.00           C  
ATOM   1126  CG2 THR    72      27.794  39.403  59.553  1.00  0.00           C  
ATOM   1127  OG1 THR    72      29.264  38.216  60.846  1.00  0.00           O  
ATOM   1128  H   THR    72      27.651  37.745  63.157  1.00  0.00           H  
ATOM   1129  HA  THR    72      27.843  40.438  61.985  1.00  0.00           H  
ATOM   1130  HB  THR    72      27.349  37.673  60.718  1.00  0.00           H  
ATOM   1131 HG21 THR    72      26.768  39.460  59.191  1.00  0.00           H  
ATOM   1132 HG22 THR    72      28.287  40.373  59.618  1.00  0.00           H  
ATOM   1133 HG23 THR    72      28.315  38.748  58.855  1.00  0.00           H  
ATOM   1134  HG1 THR    72      29.355  37.511  61.491  1.00  0.00           H  
ATOM   1135  N   SER    73      25.632  40.983  61.183  1.00  0.00           N  
ATOM   1136  CA  SER    73      24.284  41.447  60.832  1.00  0.00           C  
ATOM   1137  C   SER    73      23.528  40.501  59.864  1.00  0.00           C  
ATOM   1138  O   SER    73      24.170  40.050  58.911  1.00  0.00           O  
ATOM   1139  CB  SER    73      24.585  42.795  60.246  1.00  0.00           C  
ATOM   1140  OG  SER    73      23.371  43.513  60.248  1.00  0.00           O  
ATOM   1141  H   SER    73      26.369  41.593  60.862  1.00  0.00           H  
ATOM   1142  HA  SER    73      23.681  41.510  61.738  1.00  0.00           H  
ATOM   1143  HB2 SER    73      25.322  43.293  60.876  1.00  0.00           H  
ATOM   1144  HB3 SER    73      24.959  42.646  59.234  1.00  0.00           H  
ATOM   1145  HG  SER    73      23.551  44.433  60.041  1.00  0.00           H  
ATOM   1146  N   ARG    74      22.212  40.364  59.997  1.00  0.00           N  
ATOM   1147  CA  ARG    74      21.414  39.584  59.085  1.00  0.00           C  
ATOM   1148  C   ARG    74      21.337  40.265  57.683  1.00  0.00           C  
ATOM   1149  O   ARG    74      21.566  41.493  57.588  1.00  0.00           O  
ATOM   1150  CB  ARG    74      20.009  39.266  59.671  1.00  0.00           C  
ATOM   1151  CG  ARG    74      20.079  38.734  61.098  1.00  0.00           C  
ATOM   1152  CD  ARG    74      20.877  37.408  61.302  1.00  0.00           C  
ATOM   1153  NE  ARG    74      20.638  36.826  62.632  1.00  0.00           N  
ATOM   1154  CZ  ARG    74      20.945  35.586  62.996  1.00  0.00           C  
ATOM   1155  NH1 ARG    74      21.427  34.674  62.261  1.00  0.00           N  
ATOM   1156  NH2 ARG    74      20.714  35.273  64.228  1.00  0.00           N1+
ATOM   1157  H   ARG    74      21.812  40.893  60.759  1.00  0.00           H  
ATOM   1158  HA  ARG    74      21.960  38.650  58.954  1.00  0.00           H  
ATOM   1159  HB2 ARG    74      19.338  40.126  59.663  1.00  0.00           H  
ATOM   1160  HB3 ARG    74      19.418  38.551  59.098  1.00  0.00           H  
ATOM   1161  HG2 ARG    74      20.477  39.529  61.729  1.00  0.00           H  
ATOM   1162  HG3 ARG    74      19.061  38.480  61.392  1.00  0.00           H  
ATOM   1163  HD2 ARG    74      20.589  36.769  60.468  1.00  0.00           H  
ATOM   1164  HD3 ARG    74      21.943  37.604  61.188  1.00  0.00           H  
ATOM   1165  HE  ARG    74      20.379  37.399  63.423  1.00  0.00           H  
ATOM   1166 HH11 ARG    74      21.821  34.799  61.339  1.00  0.00           H  
ATOM   1167 HH12 ARG    74      21.652  33.841  62.785  1.00  0.00           H  
ATOM   1168 HH21 ARG    74      20.250  35.943  64.825  1.00  0.00           H  
ATOM   1169 HH22 ARG    74      20.785  34.306  64.512  1.00  0.00           H  
ATOM   1170  N   ILE    75      21.075  39.477  56.684  1.00  0.00           N  
ATOM   1171  CA  ILE    75      21.004  39.810  55.239  1.00  0.00           C  
ATOM   1172  C   ILE    75      19.710  40.686  54.996  1.00  0.00           C  
ATOM   1173  O   ILE    75      18.683  40.407  55.610  1.00  0.00           O  
ATOM   1174  CB  ILE    75      21.041  38.537  54.354  1.00  0.00           C  
ATOM   1175  CG2 ILE    75      20.369  38.592  52.924  1.00  0.00           C  
ATOM   1176  CG1 ILE    75      22.476  38.063  54.220  1.00  0.00           C  
ATOM   1177  CD1 ILE    75      22.783  36.722  53.631  1.00  0.00           C  
ATOM   1178  H   ILE    75      21.046  38.487  56.880  1.00  0.00           H  
ATOM   1179  HA  ILE    75      21.757  40.510  54.878  1.00  0.00           H  
ATOM   1180  HB  ILE    75      20.618  37.689  54.892  1.00  0.00           H  
ATOM   1181 HG21 ILE    75      19.286  38.697  52.991  1.00  0.00           H  
ATOM   1182 HG22 ILE    75      20.829  39.323  52.259  1.00  0.00           H  
ATOM   1183 HG23 ILE    75      20.420  37.607  52.461  1.00  0.00           H  
ATOM   1184 HG12 ILE    75      23.017  38.833  53.670  1.00  0.00           H  
ATOM   1185 HG13 ILE    75      22.997  38.206  55.167  1.00  0.00           H  
ATOM   1186 HD11 ILE    75      22.344  36.681  52.634  1.00  0.00           H  
ATOM   1187 HD12 ILE    75      23.860  36.584  53.537  1.00  0.00           H  
ATOM   1188 HD13 ILE    75      22.385  35.848  54.147  1.00  0.00           H  
ATOM   1189  N   SER    76      19.795  41.643  54.071  1.00  0.00           N  
ATOM   1190  CA  SER    76      18.871  42.702  53.614  1.00  0.00           C  
ATOM   1191  C   SER    76      19.164  43.268  52.171  1.00  0.00           C  
ATOM   1192  O   SER    76      20.346  43.394  51.796  1.00  0.00           O  
ATOM   1193  CB  SER    76      18.874  43.875  54.652  1.00  0.00           C  
ATOM   1194  OG  SER    76      20.224  44.284  54.883  1.00  0.00           O  
ATOM   1195  H   SER    76      20.743  41.769  53.745  1.00  0.00           H  
ATOM   1196  HA  SER    76      17.907  42.201  53.529  1.00  0.00           H  
ATOM   1197  HB2 SER    76      18.203  44.676  54.342  1.00  0.00           H  
ATOM   1198  HB3 SER    76      18.374  43.442  55.519  1.00  0.00           H  
ATOM   1199  HG  SER    76      20.368  44.141  55.822  1.00  0.00           H  
ATOM   1200  N   ASP    77      18.143  43.696  51.415  1.00  0.00           N  
ATOM   1201  CA  ASP    77      18.261  44.127  50.030  1.00  0.00           C  
ATOM   1202  C   ASP    77      18.968  43.050  49.098  1.00  0.00           C  
ATOM   1203  O   ASP    77      19.756  43.335  48.152  1.00  0.00           O  
ATOM   1204  CB  ASP    77      18.905  45.493  49.904  1.00  0.00           C  
ATOM   1205  CG  ASP    77      18.441  46.505  50.981  1.00  0.00           C  
ATOM   1206  OD1 ASP    77      17.230  46.753  51.149  1.00  0.00           O  
ATOM   1207  OD2 ASP    77      19.282  47.141  51.644  1.00  0.00           O1-
ATOM   1208  H   ASP    77      17.231  43.576  51.832  1.00  0.00           H  
ATOM   1209  HA  ASP    77      17.248  44.311  49.670  1.00  0.00           H  
ATOM   1210  HB2 ASP    77      19.992  45.413  49.879  1.00  0.00           H  
ATOM   1211  HB3 ASP    77      18.512  45.738  48.917  1.00  0.00           H  
ATOM   1212  N   ALA    78      18.642  41.739  49.276  1.00  0.00           N  
ATOM   1213  CA  ALA    78      19.176  40.689  48.371  1.00  0.00           C  
ATOM   1214  C   ALA    78      18.754  40.794  46.913  1.00  0.00           C  
ATOM   1215  O   ALA    78      19.450  40.332  46.014  1.00  0.00           O  
ATOM   1216  CB  ALA    78      18.685  39.304  48.925  1.00  0.00           C  
ATOM   1217  H   ALA    78      18.116  41.370  50.055  1.00  0.00           H  
ATOM   1218  HA  ALA    78      20.253  40.760  48.520  1.00  0.00           H  
ATOM   1219  HB1 ALA    78      19.001  38.542  48.212  1.00  0.00           H  
ATOM   1220  HB2 ALA    78      19.176  39.041  49.862  1.00  0.00           H  
ATOM   1221  HB3 ALA    78      17.609  39.348  49.095  1.00  0.00           H  
ATOM   1222  N   HIS    79      17.728  41.530  46.549  1.00  0.00           N  
ATOM   1223  CA  HIS    79      17.504  41.797  45.130  1.00  0.00           C  
ATOM   1224  C   HIS    79      18.404  42.847  44.497  1.00  0.00           C  
ATOM   1225  O   HIS    79      18.765  42.704  43.330  1.00  0.00           O  
ATOM   1226  CB  HIS    79      16.084  42.278  44.883  1.00  0.00           C  
ATOM   1227  CG  HIS    79      15.533  43.491  45.592  1.00  0.00           C  
ATOM   1228  ND1 HIS    79      15.296  43.574  46.965  1.00  0.00           N  
ATOM   1229  CE1 HIS    79      14.865  44.791  47.239  1.00  0.00           C  
ATOM   1230  NE2 HIS    79      14.875  45.568  46.140  1.00  0.00           N  
ATOM   1231  CD2 HIS    79      15.299  44.764  45.055  1.00  0.00           C  
ATOM   1232  H   HIS    79      17.071  41.995  47.158  1.00  0.00           H  
ATOM   1233  HA  HIS    79      17.599  40.893  44.527  1.00  0.00           H  
ATOM   1234  HB2 HIS    79      15.970  42.529  43.829  1.00  0.00           H  
ATOM   1235  HB3 HIS    79      15.395  41.450  45.051  1.00  0.00           H  
ATOM   1236  HE1 HIS    79      14.772  45.220  48.226  1.00  0.00           H  
ATOM   1237  HE2 HIS    79      14.579  46.533  46.094  1.00  0.00           H  
ATOM   1238  HD2 HIS    79      15.396  45.020  44.010  1.00  0.00           H  
ATOM   1239  N   LEU    80      18.843  43.873  45.287  1.00  0.00           N  
ATOM   1240  CA  LEU    80      19.846  44.813  44.865  1.00  0.00           C  
ATOM   1241  C   LEU    80      21.203  44.171  44.787  1.00  0.00           C  
ATOM   1242  O   LEU    80      21.973  44.655  43.932  1.00  0.00           O  
ATOM   1243  CB  LEU    80      19.780  46.087  45.653  1.00  0.00           C  
ATOM   1244  CG  LEU    80      18.650  47.073  45.147  1.00  0.00           C  
ATOM   1245  CD1 LEU    80      18.785  48.322  46.086  1.00  0.00           C  
ATOM   1246  CD2 LEU    80      18.823  47.398  43.694  1.00  0.00           C  
ATOM   1247  H   LEU    80      18.241  44.096  46.066  1.00  0.00           H  
ATOM   1248  HA  LEU    80      19.666  45.076  43.822  1.00  0.00           H  
ATOM   1249  HB2 LEU    80      19.712  46.027  46.739  1.00  0.00           H  
ATOM   1250  HB3 LEU    80      20.723  46.596  45.454  1.00  0.00           H  
ATOM   1251  HG  LEU    80      17.660  46.624  45.214  1.00  0.00           H  
ATOM   1252 HD11 LEU    80      19.796  48.635  46.349  1.00  0.00           H  
ATOM   1253 HD12 LEU    80      18.262  49.156  45.618  1.00  0.00           H  
ATOM   1254 HD13 LEU    80      18.393  48.165  47.091  1.00  0.00           H  
ATOM   1255 HD21 LEU    80      19.876  47.572  43.474  1.00  0.00           H  
ATOM   1256 HD22 LEU    80      18.469  46.541  43.121  1.00  0.00           H  
ATOM   1257 HD23 LEU    80      18.267  48.277  43.367  1.00  0.00           H  
ATOM   1258  N   ALA    81      21.482  43.092  45.563  1.00  0.00           N  
ATOM   1259  CA  ALA    81      22.701  42.290  45.465  1.00  0.00           C  
ATOM   1260  C   ALA    81      22.871  41.651  44.108  1.00  0.00           C  
ATOM   1261  O   ALA    81      23.898  41.853  43.434  1.00  0.00           O  
ATOM   1262  CB  ALA    81      22.659  41.200  46.615  1.00  0.00           C  
ATOM   1263  H   ALA    81      20.813  42.854  46.282  1.00  0.00           H  
ATOM   1264  HA  ALA    81      23.574  42.930  45.597  1.00  0.00           H  
ATOM   1265  HB1 ALA    81      23.574  40.611  46.549  1.00  0.00           H  
ATOM   1266  HB2 ALA    81      22.714  41.726  47.568  1.00  0.00           H  
ATOM   1267  HB3 ALA    81      21.757  40.589  46.633  1.00  0.00           H  
ATOM   1268  N   ASP    82      21.849  41.004  43.607  1.00  0.00           N  
ATOM   1269  CA  ASP    82      21.746  40.372  42.297  1.00  0.00           C  
ATOM   1270  C   ASP    82      21.631  41.342  41.133  1.00  0.00           C  
ATOM   1271  O   ASP    82      21.860  40.952  40.011  1.00  0.00           O  
ATOM   1272  CB  ASP    82      20.665  39.238  42.252  1.00  0.00           C  
ATOM   1273  CG  ASP    82      20.986  38.003  43.086  1.00  0.00           C  
ATOM   1274  OD1 ASP    82      22.167  37.716  43.243  1.00  0.00           O  
ATOM   1275  OD2 ASP    82      20.017  37.334  43.669  1.00  0.00           O1-
ATOM   1276  H   ASP    82      21.050  40.990  44.224  1.00  0.00           H  
ATOM   1277  HA  ASP    82      22.683  39.827  42.180  1.00  0.00           H  
ATOM   1278  HB2 ASP    82      19.683  39.619  42.532  1.00  0.00           H  
ATOM   1279  HB3 ASP    82      20.565  38.953  41.205  1.00  0.00           H  
ATOM   1280  N   THR    83      21.321  42.632  41.459  1.00  0.00           N  
ATOM   1281  CA  THR    83      21.332  43.771  40.585  1.00  0.00           C  
ATOM   1282  C   THR    83      22.688  44.533  40.369  1.00  0.00           C  
ATOM   1283  O   THR    83      23.038  44.906  39.279  1.00  0.00           O  
ATOM   1284  CB  THR    83      20.195  44.789  40.916  1.00  0.00           C  
ATOM   1285  CG2 THR    83      20.102  45.920  39.944  1.00  0.00           C  
ATOM   1286  OG1 THR    83      18.890  44.225  40.912  1.00  0.00           O  
ATOM   1287  H   THR    83      21.029  42.804  42.411  1.00  0.00           H  
ATOM   1288  HA  THR    83      21.261  43.429  39.552  1.00  0.00           H  
ATOM   1289  HB  THR    83      20.502  45.258  41.851  1.00  0.00           H  
ATOM   1290 HG21 THR    83      21.038  46.405  39.669  1.00  0.00           H  
ATOM   1291 HG22 THR    83      19.668  45.461  39.055  1.00  0.00           H  
ATOM   1292 HG23 THR    83      19.395  46.667  40.303  1.00  0.00           H  
ATOM   1293  HG1 THR    83      18.936  43.533  41.576  1.00  0.00           H  
ATOM   1294  N   MET    84      23.537  44.519  41.414  1.00  0.00           N  
ATOM   1295  CA  MET    84      24.937  45.008  41.224  1.00  0.00           C  
ATOM   1296  C   MET    84      25.844  43.903  40.789  1.00  0.00           C  
ATOM   1297  O   MET    84      26.817  44.223  40.054  1.00  0.00           O  
ATOM   1298  CB  MET    84      25.390  45.714  42.483  1.00  0.00           C  
ATOM   1299  CG  MET    84      25.508  44.928  43.733  1.00  0.00           C  
ATOM   1300  SD  MET    84      26.269  45.876  45.058  1.00  0.00           S  
ATOM   1301  CE  MET    84      24.774  46.792  45.602  1.00  0.00           C  
ATOM   1302  H   MET    84      23.160  44.210  42.299  1.00  0.00           H  
ATOM   1303  HA  MET    84      25.036  45.715  40.400  1.00  0.00           H  
ATOM   1304  HB2 MET    84      26.397  46.114  42.365  1.00  0.00           H  
ATOM   1305  HB3 MET    84      24.731  46.570  42.630  1.00  0.00           H  
ATOM   1306  HG2 MET    84      24.503  44.628  44.033  1.00  0.00           H  
ATOM   1307  HG3 MET    84      26.087  44.041  43.476  1.00  0.00           H  
ATOM   1308  HE1 MET    84      24.400  47.388  44.770  1.00  0.00           H  
ATOM   1309  HE2 MET    84      24.040  46.055  45.928  1.00  0.00           H  
ATOM   1310  HE3 MET    84      25.112  47.409  46.435  1.00  0.00           H  
ATOM   1311  N   ILE    85      25.683  42.605  41.129  1.00  0.00           N  
ATOM   1312  CA  ILE    85      26.582  41.561  40.686  1.00  0.00           C  
ATOM   1313  C   ILE    85      26.696  41.460  39.128  1.00  0.00           C  
ATOM   1314  O   ILE    85      25.677  41.533  38.422  1.00  0.00           O  
ATOM   1315  CB  ILE    85      26.307  40.168  41.411  1.00  0.00           C  
ATOM   1316  CG2 ILE    85      26.972  38.952  40.657  1.00  0.00           C  
ATOM   1317  CG1 ILE    85      26.895  40.330  42.798  1.00  0.00           C  
ATOM   1318  CD1 ILE    85      26.313  39.340  43.725  1.00  0.00           C  
ATOM   1319  H   ILE    85      24.950  42.335  41.769  1.00  0.00           H  
ATOM   1320  HA  ILE    85      27.577  41.870  41.007  1.00  0.00           H  
ATOM   1321  HB  ILE    85      25.226  40.052  41.478  1.00  0.00           H  
ATOM   1322 HG21 ILE    85      26.679  39.080  39.615  1.00  0.00           H  
ATOM   1323 HG22 ILE    85      28.060  38.995  40.610  1.00  0.00           H  
ATOM   1324 HG23 ILE    85      26.587  38.002  41.029  1.00  0.00           H  
ATOM   1325 HG12 ILE    85      27.985  40.354  42.778  1.00  0.00           H  
ATOM   1326 HG13 ILE    85      26.635  41.300  43.222  1.00  0.00           H  
ATOM   1327 HD11 ILE    85      26.711  38.388  43.372  1.00  0.00           H  
ATOM   1328 HD12 ILE    85      26.839  39.405  44.677  1.00  0.00           H  
ATOM   1329 HD13 ILE    85      25.223  39.324  43.732  1.00  0.00           H  
ATOM   1330  N   GLY    86      27.868  41.346  38.549  1.00  0.00           N  
ATOM   1331  CA  GLY    86      28.092  41.146  37.102  1.00  0.00           C  
ATOM   1332  C   GLY    86      27.862  42.372  36.152  1.00  0.00           C  
ATOM   1333  O   GLY    86      28.222  42.294  34.979  1.00  0.00           O  
ATOM   1334  H   GLY    86      28.714  41.646  39.011  1.00  0.00           H  
ATOM   1335  HA2 GLY    86      29.069  40.676  36.990  1.00  0.00           H  
ATOM   1336  HA3 GLY    86      27.335  40.426  36.791  1.00  0.00           H  
ATOM   1337  N   LYS    87      27.204  43.420  36.663  1.00  0.00           N  
ATOM   1338  CA  LYS    87      27.069  44.715  35.952  1.00  0.00           C  
ATOM   1339  C   LYS    87      28.378  45.481  36.230  1.00  0.00           C  
ATOM   1340  O   LYS    87      29.180  45.246  37.217  1.00  0.00           O  
ATOM   1341  CB  LYS    87      25.912  45.621  36.550  1.00  0.00           C  
ATOM   1342  CG  LYS    87      24.534  44.983  36.343  1.00  0.00           C  
ATOM   1343  CD  LYS    87      24.249  44.822  34.865  1.00  0.00           C  
ATOM   1344  CE  LYS    87      22.744  44.787  34.666  1.00  0.00           C  
ATOM   1345  NZ  LYS    87      22.374  44.723  33.190  1.00  0.00           N1+
ATOM   1346  H   LYS    87      27.041  43.400  37.660  1.00  0.00           H  
ATOM   1347  HA  LYS    87      27.097  44.529  34.879  1.00  0.00           H  
ATOM   1348  HB2 LYS    87      25.897  45.737  37.634  1.00  0.00           H  
ATOM   1349  HB3 LYS    87      25.913  46.593  36.058  1.00  0.00           H  
ATOM   1350  HG2 LYS    87      24.560  43.987  36.785  1.00  0.00           H  
ATOM   1351  HG3 LYS    87      23.757  45.582  36.819  1.00  0.00           H  
ATOM   1352  HD2 LYS    87      24.684  45.678  34.349  1.00  0.00           H  
ATOM   1353  HD3 LYS    87      24.739  43.901  34.548  1.00  0.00           H  
ATOM   1354  HE2 LYS    87      22.258  43.998  35.240  1.00  0.00           H  
ATOM   1355  HE3 LYS    87      22.314  45.687  35.105  1.00  0.00           H  
ATOM   1356  HZ1 LYS    87      23.004  44.154  32.642  1.00  0.00           H  
ATOM   1357  HZ2 LYS    87      21.443  44.362  33.041  1.00  0.00           H  
ATOM   1358  HZ3 LYS    87      22.477  45.636  32.770  1.00  0.00           H  
ATOM   1359  N   ALA    88      28.676  46.427  35.366  1.00  0.00           N  
ATOM   1360  CA  ALA    88      29.712  47.434  35.591  1.00  0.00           C  
ATOM   1361  C   ALA    88      29.217  48.684  36.430  1.00  0.00           C  
ATOM   1362  O   ALA    88      28.081  49.175  36.276  1.00  0.00           O  
ATOM   1363  CB  ALA    88      30.219  47.967  34.271  1.00  0.00           C  
ATOM   1364  H   ALA    88      28.105  46.576  34.547  1.00  0.00           H  
ATOM   1365  HA  ALA    88      30.580  46.953  36.041  1.00  0.00           H  
ATOM   1366  HB1 ALA    88      30.377  46.995  33.804  1.00  0.00           H  
ATOM   1367  HB2 ALA    88      29.418  48.470  33.729  1.00  0.00           H  
ATOM   1368  HB3 ALA    88      31.133  48.547  34.401  1.00  0.00           H  
ATOM   1369  N   VAL    89      30.094  49.116  37.323  1.00  0.00           N  
ATOM   1370  CA  VAL    89      29.793  50.068  38.413  1.00  0.00           C  
ATOM   1371  C   VAL    89      30.806  51.158  38.488  1.00  0.00           C  
ATOM   1372  O   VAL    89      31.942  51.043  37.970  1.00  0.00           O  
ATOM   1373  CB  VAL    89      29.924  49.356  39.802  1.00  0.00           C  
ATOM   1374  CG1 VAL    89      28.754  48.367  40.096  1.00  0.00           C  
ATOM   1375  CG2 VAL    89      31.313  48.722  40.112  1.00  0.00           C  
ATOM   1376  H   VAL    89      31.033  48.752  37.249  1.00  0.00           H  
ATOM   1377  HA  VAL    89      28.804  50.516  38.321  1.00  0.00           H  
ATOM   1378  HB  VAL    89      29.752  50.180  40.494  1.00  0.00           H  
ATOM   1379 HG11 VAL    89      29.031  47.853  41.017  1.00  0.00           H  
ATOM   1380 HG12 VAL    89      27.775  48.844  40.134  1.00  0.00           H  
ATOM   1381 HG13 VAL    89      28.753  47.622  39.301  1.00  0.00           H  
ATOM   1382 HG21 VAL    89      31.504  47.812  39.544  1.00  0.00           H  
ATOM   1383 HG22 VAL    89      32.167  49.311  39.779  1.00  0.00           H  
ATOM   1384 HG23 VAL    89      31.483  48.601  41.182  1.00  0.00           H  
ATOM   1385  N   GLU    90      30.462  52.302  39.129  1.00  0.00           N  
ATOM   1386  CA  GLU    90      31.475  53.206  39.617  1.00  0.00           C  
ATOM   1387  C   GLU    90      31.337  53.451  41.160  1.00  0.00           C  
ATOM   1388  O   GLU    90      30.189  53.321  41.615  1.00  0.00           O  
ATOM   1389  CB  GLU    90      31.372  54.509  38.879  1.00  0.00           C  
ATOM   1390  CG  GLU    90      30.309  55.508  39.325  1.00  0.00           C  
ATOM   1391  CD  GLU    90      30.211  56.846  38.528  1.00  0.00           C  
ATOM   1392  OE1 GLU    90      30.836  56.983  37.462  1.00  0.00           O  
ATOM   1393  OE2 GLU    90      29.524  57.747  39.031  1.00  0.00           O1-
ATOM   1394  H   GLU    90      29.475  52.392  39.324  1.00  0.00           H  
ATOM   1395  HA  GLU    90      32.492  52.821  39.539  1.00  0.00           H  
ATOM   1396  HB2 GLU    90      32.337  55.011  38.954  1.00  0.00           H  
ATOM   1397  HB3 GLU    90      31.131  54.280  37.841  1.00  0.00           H  
ATOM   1398  HG2 GLU    90      29.314  55.088  39.183  1.00  0.00           H  
ATOM   1399  HG3 GLU    90      30.306  55.699  40.398  1.00  0.00           H  
ATOM   1400  N   HIS    91      32.455  53.569  41.921  1.00  0.00           N  
ATOM   1401  CA  HIS    91      32.525  53.532  43.411  1.00  0.00           C  
ATOM   1402  C   HIS    91      33.290  54.730  44.022  1.00  0.00           C  
ATOM   1403  O   HIS    91      34.463  54.947  43.723  1.00  0.00           O  
ATOM   1404  CB  HIS    91      33.128  52.195  43.863  1.00  0.00           C  
ATOM   1405  CG  HIS    91      33.023  51.779  45.298  1.00  0.00           C  
ATOM   1406  ND1 HIS    91      33.958  50.957  45.975  1.00  0.00           N  
ATOM   1407  CE1 HIS    91      33.435  50.613  47.143  1.00  0.00           C  
ATOM   1408  NE2 HIS    91      32.176  51.139  47.309  1.00  0.00           N  
ATOM   1409  CD2 HIS    91      31.907  51.836  46.143  1.00  0.00           C  
ATOM   1410  H   HIS    91      33.344  53.526  41.443  1.00  0.00           H  
ATOM   1411  HA  HIS    91      31.513  53.506  43.814  1.00  0.00           H  
ATOM   1412  HB2 HIS    91      32.599  51.409  43.324  1.00  0.00           H  
ATOM   1413  HB3 HIS    91      34.190  52.263  43.624  1.00  0.00           H  
ATOM   1414  HE1 HIS    91      34.034  50.129  47.901  1.00  0.00           H  
ATOM   1415  HE2 HIS    91      31.686  51.249  48.185  1.00  0.00           H  
ATOM   1416  HD2 HIS    91      30.976  52.320  45.885  1.00  0.00           H  
ATOM   1417  N   MET    92      32.663  55.550  44.889  1.00  0.00           N  
ATOM   1418  CA  MET    92      33.332  56.596  45.689  1.00  0.00           C  
ATOM   1419  C   MET    92      34.455  56.143  46.636  1.00  0.00           C  
ATOM   1420  O   MET    92      34.240  55.170  47.376  1.00  0.00           O  
ATOM   1421  CB  MET    92      32.284  57.392  46.455  1.00  0.00           C  
ATOM   1422  CG  MET    92      31.270  58.347  45.654  1.00  0.00           C  
ATOM   1423  SD  MET    92      32.288  59.773  45.248  1.00  0.00           S  
ATOM   1424  CE  MET    92      31.111  60.765  44.317  1.00  0.00           C  
ATOM   1425  H   MET    92      31.735  55.350  45.234  1.00  0.00           H  
ATOM   1426  HA  MET    92      33.802  57.307  45.011  1.00  0.00           H  
ATOM   1427  HB2 MET    92      31.689  56.630  46.960  1.00  0.00           H  
ATOM   1428  HB3 MET    92      32.825  58.013  47.169  1.00  0.00           H  
ATOM   1429  HG2 MET    92      30.931  57.840  44.751  1.00  0.00           H  
ATOM   1430  HG3 MET    92      30.452  58.691  46.286  1.00  0.00           H  
ATOM   1431  HE1 MET    92      31.642  61.494  43.704  1.00  0.00           H  
ATOM   1432  HE2 MET    92      30.613  60.021  43.695  1.00  0.00           H  
ATOM   1433  HE3 MET    92      30.250  61.229  44.797  1.00  0.00           H  
ATOM   1434  N   PHE    93      35.519  56.907  46.619  1.00  0.00           N  
ATOM   1435  CA  PHE    93      36.603  56.963  47.598  1.00  0.00           C  
ATOM   1436  C   PHE    93      36.806  58.483  47.923  1.00  0.00           C  
ATOM   1437  O   PHE    93      36.171  59.390  47.330  1.00  0.00           O  
ATOM   1438  CB  PHE    93      37.904  56.254  47.165  1.00  0.00           C  
ATOM   1439  CG  PHE    93      37.919  54.789  47.049  1.00  0.00           C  
ATOM   1440  CD1 PHE    93      37.278  54.130  45.968  1.00  0.00           C  
ATOM   1441  CE1 PHE    93      37.391  52.690  46.008  1.00  0.00           C  
ATOM   1442  CZ  PHE    93      38.012  51.979  46.984  1.00  0.00           C  
ATOM   1443  CE2 PHE    93      38.617  52.650  48.015  1.00  0.00           C  
ATOM   1444  CD2 PHE    93      38.655  54.046  48.035  1.00  0.00           C  
ATOM   1445  H   PHE    93      35.400  57.781  46.128  1.00  0.00           H  
ATOM   1446  HA  PHE    93      36.253  56.444  48.490  1.00  0.00           H  
ATOM   1447  HB2 PHE    93      38.108  56.642  46.167  1.00  0.00           H  
ATOM   1448  HB3 PHE    93      38.749  56.636  47.737  1.00  0.00           H  
ATOM   1449  HD1 PHE    93      36.790  54.702  45.192  1.00  0.00           H  
ATOM   1450  HE1 PHE    93      36.998  52.071  45.215  1.00  0.00           H  
ATOM   1451  HZ  PHE    93      38.255  50.940  46.821  1.00  0.00           H  
ATOM   1452  HE2 PHE    93      39.171  52.040  48.713  1.00  0.00           H  
ATOM   1453  HD2 PHE    93      39.176  54.575  48.820  1.00  0.00           H  
ATOM   1454  N   GLU    94      37.737  58.749  48.852  1.00  0.00           N  
ATOM   1455  CA  GLU    94      38.194  60.137  48.957  1.00  0.00           C  
ATOM   1456  C   GLU    94      39.690  60.270  49.127  1.00  0.00           C  
ATOM   1457  O   GLU    94      40.314  59.382  49.716  1.00  0.00           O  
ATOM   1458  CB  GLU    94      37.382  60.849  50.099  1.00  0.00           C  
ATOM   1459  CG  GLU    94      37.701  62.312  50.357  1.00  0.00           C  
ATOM   1460  CD  GLU    94      37.876  62.597  51.869  1.00  0.00           C  
ATOM   1461  OE1 GLU    94      37.284  63.529  52.431  1.00  0.00           O  
ATOM   1462  OE2 GLU    94      38.725  61.936  52.539  1.00  0.00           O1-
ATOM   1463  H   GLU    94      38.126  58.031  49.447  1.00  0.00           H  
ATOM   1464  HA  GLU    94      37.966  60.722  48.066  1.00  0.00           H  
ATOM   1465  HB2 GLU    94      36.307  60.792  49.931  1.00  0.00           H  
ATOM   1466  HB3 GLU    94      37.597  60.276  51.001  1.00  0.00           H  
ATOM   1467  HG2 GLU    94      38.596  62.631  49.823  1.00  0.00           H  
ATOM   1468  HG3 GLU    94      36.965  62.905  49.814  1.00  0.00           H  
ATOM   1469  N   THR    95      40.385  61.311  48.605  1.00  0.00           N  
ATOM   1470  CA  THR    95      41.844  61.551  48.638  1.00  0.00           C  
ATOM   1471  C   THR    95      42.245  62.881  49.226  1.00  0.00           C  
ATOM   1472  O   THR    95      41.445  63.812  49.259  1.00  0.00           O  
ATOM   1473  CB  THR    95      42.521  61.378  47.270  1.00  0.00           C  
ATOM   1474  CG2 THR    95      42.272  60.036  46.594  1.00  0.00           C  
ATOM   1475  OG1 THR    95      42.359  62.437  46.369  1.00  0.00           O  
ATOM   1476  H   THR    95      39.845  62.131  48.368  1.00  0.00           H  
ATOM   1477  HA  THR    95      42.306  60.792  49.269  1.00  0.00           H  
ATOM   1478  HB  THR    95      43.598  61.425  47.431  1.00  0.00           H  
ATOM   1479 HG21 THR    95      42.709  59.951  45.598  1.00  0.00           H  
ATOM   1480 HG22 THR    95      42.631  59.282  47.294  1.00  0.00           H  
ATOM   1481 HG23 THR    95      41.216  59.788  46.490  1.00  0.00           H  
ATOM   1482  HG1 THR    95      42.979  62.393  45.638  1.00  0.00           H  
ATOM   1483  N   GLU    96      43.412  62.993  49.818  1.00  0.00           N  
ATOM   1484  CA  GLU    96      43.841  64.183  50.583  1.00  0.00           C  
ATOM   1485  C   GLU    96      44.236  65.233  49.646  1.00  0.00           C  
ATOM   1486  O   GLU    96      44.087  66.420  49.883  1.00  0.00           O  
ATOM   1487  CB  GLU    96      44.962  63.766  51.599  1.00  0.00           C  
ATOM   1488  CG  GLU    96      45.372  64.734  52.694  1.00  0.00           C  
ATOM   1489  CD  GLU    96      44.318  64.897  53.761  1.00  0.00           C  
ATOM   1490  OE1 GLU    96      43.435  65.845  53.679  1.00  0.00           O  
ATOM   1491  OE2 GLU    96      44.324  64.061  54.657  1.00  0.00           O1-
ATOM   1492  H   GLU    96      44.113  62.294  49.615  1.00  0.00           H  
ATOM   1493  HA  GLU    96      43.069  64.594  51.233  1.00  0.00           H  
ATOM   1494  HB2 GLU    96      44.548  62.849  52.018  1.00  0.00           H  
ATOM   1495  HB3 GLU    96      45.861  63.447  51.071  1.00  0.00           H  
ATOM   1496  HG2 GLU    96      46.289  64.361  53.150  1.00  0.00           H  
ATOM   1497  HG3 GLU    96      45.637  65.657  52.178  1.00  0.00           H  
ATOM   1498  N   ASP    97      44.728  64.842  48.473  1.00  0.00           N  
ATOM   1499  CA  ASP    97      45.213  65.736  47.365  1.00  0.00           C  
ATOM   1500  C   ASP    97      44.027  66.177  46.431  1.00  0.00           C  
ATOM   1501  O   ASP    97      44.316  67.057  45.583  1.00  0.00           O  
ATOM   1502  CB  ASP    97      46.283  65.000  46.491  1.00  0.00           C  
ATOM   1503  CG  ASP    97      47.501  64.485  47.327  1.00  0.00           C  
ATOM   1504  OD1 ASP    97      47.833  63.307  47.131  1.00  0.00           O  
ATOM   1505  OD2 ASP    97      48.263  65.242  47.984  1.00  0.00           O1-
ATOM   1506  H   ASP    97      44.981  63.867  48.396  1.00  0.00           H  
ATOM   1507  HA  ASP    97      45.723  66.600  47.790  1.00  0.00           H  
ATOM   1508  HB2 ASP    97      45.782  64.094  46.151  1.00  0.00           H  
ATOM   1509  HB3 ASP    97      46.647  65.562  45.631  1.00  0.00           H  
ATOM   1510  N   GLY    98      42.796  65.608  46.511  1.00  0.00           N  
ATOM   1511  CA  GLY    98      41.745  65.721  45.393  1.00  0.00           C  
ATOM   1512  C   GLY    98      40.304  65.406  45.853  1.00  0.00           C  
ATOM   1513  O   GLY    98      39.460  65.438  44.998  1.00  0.00           O  
ATOM   1514  H   GLY    98      42.754  64.909  47.240  1.00  0.00           H  
ATOM   1515  HA2 GLY    98      41.646  66.759  45.075  1.00  0.00           H  
ATOM   1516  HA3 GLY    98      41.998  65.041  44.580  1.00  0.00           H  
ATOM   1517  N   SER    99      40.032  65.211  47.120  1.00  0.00           N  
ATOM   1518  CA  SER    99      38.662  65.173  47.695  1.00  0.00           C  
ATOM   1519  C   SER    99      37.814  63.900  47.316  1.00  0.00           C  
ATOM   1520  O   SER    99      38.378  62.877  46.872  1.00  0.00           O  
ATOM   1521  CB  SER    99      37.944  66.545  47.407  1.00  0.00           C  
ATOM   1522  OG  SER    99      36.690  66.777  48.087  1.00  0.00           O  
ATOM   1523  H   SER    99      40.812  65.128  47.755  1.00  0.00           H  
ATOM   1524  HA  SER    99      38.628  65.060  48.778  1.00  0.00           H  
ATOM   1525  HB2 SER    99      38.641  67.338  47.675  1.00  0.00           H  
ATOM   1526  HB3 SER    99      37.812  66.522  46.325  1.00  0.00           H  
ATOM   1527  HG  SER    99      36.954  66.801  49.010  1.00  0.00           H  
ATOM   1528  N   LYS   100      36.503  63.938  47.533  1.00  0.00           N  
ATOM   1529  CA  LYS   100      35.669  62.726  47.369  1.00  0.00           C  
ATOM   1530  C   LYS   100      35.307  62.505  45.890  1.00  0.00           C  
ATOM   1531  O   LYS   100      34.759  63.383  45.240  1.00  0.00           O  
ATOM   1532  CB  LYS   100      34.429  62.944  48.266  1.00  0.00           C  
ATOM   1533  CG  LYS   100      33.413  61.859  48.048  1.00  0.00           C  
ATOM   1534  CD  LYS   100      32.284  61.625  49.073  1.00  0.00           C  
ATOM   1535  CE  LYS   100      31.368  60.438  48.843  1.00  0.00           C  
ATOM   1536  NZ  LYS   100      30.337  60.285  49.846  1.00  0.00           N1+
ATOM   1537  H   LYS   100      36.121  64.753  47.992  1.00  0.00           H  
ATOM   1538  HA  LYS   100      36.159  61.829  47.748  1.00  0.00           H  
ATOM   1539  HB2 LYS   100      34.772  63.096  49.289  1.00  0.00           H  
ATOM   1540  HB3 LYS   100      33.981  63.906  48.018  1.00  0.00           H  
ATOM   1541  HG2 LYS   100      32.982  61.915  47.048  1.00  0.00           H  
ATOM   1542  HG3 LYS   100      33.942  60.908  48.109  1.00  0.00           H  
ATOM   1543  HD2 LYS   100      32.731  61.459  50.053  1.00  0.00           H  
ATOM   1544  HD3 LYS   100      31.732  62.565  49.062  1.00  0.00           H  
ATOM   1545  HE2 LYS   100      30.980  60.497  47.827  1.00  0.00           H  
ATOM   1546  HE3 LYS   100      31.994  59.548  48.783  1.00  0.00           H  
ATOM   1547  HZ1 LYS   100      29.672  61.043  49.907  1.00  0.00           H  
ATOM   1548  HZ2 LYS   100      29.714  59.531  49.593  1.00  0.00           H  
ATOM   1549  HZ3 LYS   100      30.697  59.981  50.740  1.00  0.00           H  
ATOM   1550  N   ASP   101      35.683  61.305  45.270  1.00  0.00           N  
ATOM   1551  CA  ASP   101      35.684  61.042  43.842  1.00  0.00           C  
ATOM   1552  C   ASP   101      35.618  59.535  43.566  1.00  0.00           C  
ATOM   1553  O   ASP   101      36.210  58.721  44.318  1.00  0.00           O  
ATOM   1554  CB  ASP   101      37.028  61.484  43.182  1.00  0.00           C  
ATOM   1555  CG  ASP   101      37.028  61.346  41.628  1.00  0.00           C  
ATOM   1556  OD1 ASP   101      35.927  61.501  41.036  1.00  0.00           O  
ATOM   1557  OD2 ASP   101      38.076  61.091  41.043  1.00  0.00           O1-
ATOM   1558  H   ASP   101      36.048  60.581  45.871  1.00  0.00           H  
ATOM   1559  HA  ASP   101      34.852  61.531  43.336  1.00  0.00           H  
ATOM   1560  HB2 ASP   101      37.151  62.486  43.594  1.00  0.00           H  
ATOM   1561  HB3 ASP   101      37.864  60.918  43.592  1.00  0.00           H  
ATOM   1562  N   GLU   102      34.959  59.185  42.461  1.00  0.00           N  
ATOM   1563  CA  GLU   102      34.590  57.755  42.186  1.00  0.00           C  
ATOM   1564  C   GLU   102      35.621  57.130  41.209  1.00  0.00           C  
ATOM   1565  O   GLU   102      36.360  57.787  40.454  1.00  0.00           O  
ATOM   1566  CB  GLU   102      33.163  57.664  41.791  1.00  0.00           C  
ATOM   1567  CG  GLU   102      32.981  57.886  40.279  1.00  0.00           C  
ATOM   1568  CD  GLU   102      33.340  59.379  39.914  1.00  0.00           C  
ATOM   1569  OE1 GLU   102      32.842  60.367  40.440  1.00  0.00           O  
ATOM   1570  OE2 GLU   102      34.324  59.525  39.132  1.00  0.00           O1-
ATOM   1571  H   GLU   102      34.615  59.839  41.772  1.00  0.00           H  
ATOM   1572  HA  GLU   102      34.785  57.258  43.136  1.00  0.00           H  
ATOM   1573  HB2 GLU   102      32.856  56.624  41.901  1.00  0.00           H  
ATOM   1574  HB3 GLU   102      32.459  58.312  42.313  1.00  0.00           H  
ATOM   1575  HG2 GLU   102      33.638  57.219  39.721  1.00  0.00           H  
ATOM   1576  HG3 GLU   102      31.926  57.774  40.029  1.00  0.00           H  
ATOM   1577  N   TRP   103      35.622  55.773  41.203  1.00  0.00           N  
ATOM   1578  CA  TRP   103      36.382  54.917  40.338  1.00  0.00           C  
ATOM   1579  C   TRP   103      35.560  53.755  39.743  1.00  0.00           C  
ATOM   1580  O   TRP   103      34.765  53.179  40.552  1.00  0.00           O  
ATOM   1581  CB  TRP   103      37.475  54.264  41.145  1.00  0.00           C  
ATOM   1582  CG  TRP   103      38.598  55.209  41.635  1.00  0.00           C  
ATOM   1583  CD1 TRP   103      38.874  55.571  42.914  1.00  0.00           C  
ATOM   1584  NE1 TRP   103      39.967  56.421  42.939  1.00  0.00           N  
ATOM   1585  CE2 TRP   103      40.535  56.572  41.708  1.00  0.00           C  
ATOM   1586  CZ2 TRP   103      41.578  57.311  41.129  1.00  0.00           C  
ATOM   1587  CH2 TRP   103      41.852  57.274  39.716  1.00  0.00           C  
ATOM   1588  CZ3 TRP   103      41.061  56.527  38.945  1.00  0.00           C  
ATOM   1589  CE3 TRP   103      39.869  55.889  39.426  1.00  0.00           C  
ATOM   1590  CD2 TRP   103      39.620  55.846  40.810  1.00  0.00           C  
ATOM   1591  H   TRP   103      35.153  55.241  41.922  1.00  0.00           H  
ATOM   1592  HA  TRP   103      36.855  55.450  39.512  1.00  0.00           H  
ATOM   1593  HB2 TRP   103      37.005  53.945  42.075  1.00  0.00           H  
ATOM   1594  HB3 TRP   103      37.869  53.378  40.647  1.00  0.00           H  
ATOM   1595  HD1 TRP   103      38.366  55.243  43.809  1.00  0.00           H  
ATOM   1596  HE1 TRP   103      40.210  56.934  43.774  1.00  0.00           H  
ATOM   1597  HZ2 TRP   103      42.143  58.090  41.620  1.00  0.00           H  
ATOM   1598  HH2 TRP   103      42.658  57.846  39.280  1.00  0.00           H  
ATOM   1599  HZ3 TRP   103      41.264  56.629  37.889  1.00  0.00           H  
ATOM   1600  HE3 TRP   103      39.243  55.325  38.750  1.00  0.00           H  
ATOM   1601  N   ARG   104      35.771  53.378  38.535  1.00  0.00           N  
ATOM   1602  CA  ARG   104      35.017  52.384  37.743  1.00  0.00           C  
ATOM   1603  C   ARG   104      35.456  50.977  38.165  1.00  0.00           C  
ATOM   1604  O   ARG   104      36.678  50.828  38.249  1.00  0.00           O  
ATOM   1605  CB  ARG   104      35.334  52.535  36.268  1.00  0.00           C  
ATOM   1606  CG  ARG   104      34.599  53.783  35.711  1.00  0.00           C  
ATOM   1607  CD  ARG   104      34.988  54.037  34.272  1.00  0.00           C  
ATOM   1608  NE  ARG   104      34.003  54.910  33.686  1.00  0.00           N  
ATOM   1609  CZ  ARG   104      34.113  55.610  32.622  1.00  0.00           C  
ATOM   1610  NH1 ARG   104      35.250  55.716  31.981  1.00  0.00           N  
ATOM   1611  NH2 ARG   104      33.064  56.287  32.239  1.00  0.00           N1+
ATOM   1612  H   ARG   104      36.568  53.777  38.061  1.00  0.00           H  
ATOM   1613  HA  ARG   104      33.950  52.397  37.962  1.00  0.00           H  
ATOM   1614  HB2 ARG   104      36.417  52.461  36.170  1.00  0.00           H  
ATOM   1615  HB3 ARG   104      34.943  51.683  35.713  1.00  0.00           H  
ATOM   1616  HG2 ARG   104      33.527  53.587  35.729  1.00  0.00           H  
ATOM   1617  HG3 ARG   104      34.887  54.658  36.293  1.00  0.00           H  
ATOM   1618  HD2 ARG   104      35.986  54.475  34.246  1.00  0.00           H  
ATOM   1619  HD3 ARG   104      34.878  53.068  33.785  1.00  0.00           H  
ATOM   1620  HE  ARG   104      33.162  54.986  34.241  1.00  0.00           H  
ATOM   1621 HH11 ARG   104      36.093  55.463  32.476  1.00  0.00           H  
ATOM   1622 HH12 ARG   104      35.293  56.373  31.215  1.00  0.00           H  
ATOM   1623 HH21 ARG   104      32.212  56.385  32.773  1.00  0.00           H  
ATOM   1624 HH22 ARG   104      33.268  57.083  31.652  1.00  0.00           H  
ATOM   1625  N   GLY   105      34.547  50.026  38.225  1.00  0.00           N  
ATOM   1626  CA  GLY   105      34.874  48.591  38.357  1.00  0.00           C  
ATOM   1627  C   GLY   105      33.803  47.577  37.830  1.00  0.00           C  
ATOM   1628  O   GLY   105      32.938  48.001  37.011  1.00  0.00           O  
ATOM   1629  H   GLY   105      33.578  50.307  38.184  1.00  0.00           H  
ATOM   1630  HA2 GLY   105      35.817  48.462  37.825  1.00  0.00           H  
ATOM   1631  HA3 GLY   105      34.988  48.498  39.437  1.00  0.00           H  
ATOM   1632  N   MET   106      33.740  46.386  38.391  1.00  0.00           N  
ATOM   1633  CA  MET   106      32.636  45.394  38.279  1.00  0.00           C  
ATOM   1634  C   MET   106      32.568  44.617  39.697  1.00  0.00           C  
ATOM   1635  O   MET   106      33.620  44.084  40.213  1.00  0.00           O  
ATOM   1636  CB  MET   106      32.801  44.512  37.089  1.00  0.00           C  
ATOM   1637  CG  MET   106      31.940  43.241  37.020  1.00  0.00           C  
ATOM   1638  SD  MET   106      31.887  42.232  35.535  1.00  0.00           S  
ATOM   1639  CE  MET   106      33.583  42.200  34.864  1.00  0.00           C  
ATOM   1640  H   MET   106      34.523  46.014  38.909  1.00  0.00           H  
ATOM   1641  HA  MET   106      31.663  45.870  38.155  1.00  0.00           H  
ATOM   1642  HB2 MET   106      32.497  45.065  36.201  1.00  0.00           H  
ATOM   1643  HB3 MET   106      33.834  44.164  37.049  1.00  0.00           H  
ATOM   1644  HG2 MET   106      32.243  42.525  37.784  1.00  0.00           H  
ATOM   1645  HG3 MET   106      30.927  43.615  37.168  1.00  0.00           H  
ATOM   1646  HE1 MET   106      33.944  43.224  34.771  1.00  0.00           H  
ATOM   1647  HE2 MET   106      34.212  41.771  35.644  1.00  0.00           H  
ATOM   1648  HE3 MET   106      33.653  41.879  33.825  1.00  0.00           H  
ATOM   1649  N   VAL   107      31.387  44.543  40.314  1.00  0.00           N  
ATOM   1650  CA  VAL   107      31.129  43.633  41.459  1.00  0.00           C  
ATOM   1651  C   VAL   107      30.967  42.184  40.991  1.00  0.00           C  
ATOM   1652  O   VAL   107      30.480  41.925  39.917  1.00  0.00           O  
ATOM   1653  CB  VAL   107      29.899  44.191  42.211  1.00  0.00           C  
ATOM   1654  CG1 VAL   107      29.348  43.154  43.255  1.00  0.00           C  
ATOM   1655  CG2 VAL   107      30.287  45.470  42.958  1.00  0.00           C  
ATOM   1656  H   VAL   107      30.560  44.854  39.824  1.00  0.00           H  
ATOM   1657  HA  VAL   107      32.037  43.652  42.063  1.00  0.00           H  
ATOM   1658  HB  VAL   107      29.101  44.434  41.509  1.00  0.00           H  
ATOM   1659 HG11 VAL   107      29.091  42.190  42.816  1.00  0.00           H  
ATOM   1660 HG12 VAL   107      30.144  43.003  43.984  1.00  0.00           H  
ATOM   1661 HG13 VAL   107      28.481  43.549  43.785  1.00  0.00           H  
ATOM   1662 HG21 VAL   107      30.585  46.186  42.192  1.00  0.00           H  
ATOM   1663 HG22 VAL   107      29.464  45.776  43.603  1.00  0.00           H  
ATOM   1664 HG23 VAL   107      31.168  45.312  43.580  1.00  0.00           H  
ATOM   1665  N   LEU   108      31.255  41.159  41.838  1.00  0.00           N  
ATOM   1666  CA  LEU   108      31.578  39.795  41.381  1.00  0.00           C  
ATOM   1667  C   LEU   108      30.830  38.721  42.090  1.00  0.00           C  
ATOM   1668  O   LEU   108      30.512  37.684  41.557  1.00  0.00           O  
ATOM   1669  CB  LEU   108      33.198  39.683  41.440  1.00  0.00           C  
ATOM   1670  CG  LEU   108      34.060  40.766  40.832  1.00  0.00           C  
ATOM   1671  CD1 LEU   108      35.487  40.477  41.287  1.00  0.00           C  
ATOM   1672  CD2 LEU   108      33.951  40.746  39.270  1.00  0.00           C  
ATOM   1673  H   LEU   108      31.691  41.445  42.702  1.00  0.00           H  
ATOM   1674  HA  LEU   108      31.325  39.699  40.325  1.00  0.00           H  
ATOM   1675  HB2 LEU   108      33.425  39.530  42.495  1.00  0.00           H  
ATOM   1676  HB3 LEU   108      33.456  38.728  40.983  1.00  0.00           H  
ATOM   1677  HG  LEU   108      33.680  41.721  41.194  1.00  0.00           H  
ATOM   1678 HD11 LEU   108      35.570  40.405  42.372  1.00  0.00           H  
ATOM   1679 HD12 LEU   108      35.844  39.504  40.948  1.00  0.00           H  
ATOM   1680 HD13 LEU   108      35.928  41.412  40.943  1.00  0.00           H  
ATOM   1681 HD21 LEU   108      33.082  40.178  38.937  1.00  0.00           H  
ATOM   1682 HD22 LEU   108      33.842  41.753  38.867  1.00  0.00           H  
ATOM   1683 HD23 LEU   108      34.864  40.320  38.856  1.00  0.00           H  
ATOM   1684  N   ALA   109      30.660  38.945  43.414  1.00  0.00           N  
ATOM   1685  CA  ALA   109      29.985  38.016  44.399  1.00  0.00           C  
ATOM   1686  C   ALA   109      29.768  38.653  45.804  1.00  0.00           C  
ATOM   1687  O   ALA   109      30.460  39.612  46.147  1.00  0.00           O  
ATOM   1688  CB  ALA   109      30.857  36.792  44.537  1.00  0.00           C  
ATOM   1689  H   ALA   109      31.258  39.670  43.784  1.00  0.00           H  
ATOM   1690  HA  ALA   109      29.073  37.618  43.956  1.00  0.00           H  
ATOM   1691  HB1 ALA   109      31.360  36.584  43.592  1.00  0.00           H  
ATOM   1692  HB2 ALA   109      31.652  37.033  45.243  1.00  0.00           H  
ATOM   1693  HB3 ALA   109      30.273  35.919  44.831  1.00  0.00           H  
ATOM   1694  N   ARG   110      28.863  38.081  46.652  1.00  0.00           N  
ATOM   1695  CA  ARG   110      28.854  38.093  48.158  1.00  0.00           C  
ATOM   1696  C   ARG   110      30.086  37.263  48.685  1.00  0.00           C  
ATOM   1697  O   ARG   110      30.360  36.147  48.181  1.00  0.00           O  
ATOM   1698  CB  ARG   110      27.443  37.674  48.630  1.00  0.00           C  
ATOM   1699  CG  ARG   110      27.225  37.883  50.114  1.00  0.00           C  
ATOM   1700  CD  ARG   110      25.893  37.267  50.543  1.00  0.00           C  
ATOM   1701  NE  ARG   110      24.663  37.878  50.010  1.00  0.00           N  
ATOM   1702  CZ  ARG   110      24.177  39.031  50.445  1.00  0.00           C  
ATOM   1703  NH1 ARG   110      24.723  39.722  51.414  1.00  0.00           N  
ATOM   1704  NH2 ARG   110      23.169  39.612  49.835  1.00  0.00           N1+
ATOM   1705  H   ARG   110      28.295  37.401  46.166  1.00  0.00           H  
ATOM   1706  HA  ARG   110      29.045  39.116  48.481  1.00  0.00           H  
ATOM   1707  HB2 ARG   110      26.704  38.196  48.022  1.00  0.00           H  
ATOM   1708  HB3 ARG   110      27.331  36.603  48.464  1.00  0.00           H  
ATOM   1709  HG2 ARG   110      27.955  37.350  50.723  1.00  0.00           H  
ATOM   1710  HG3 ARG   110      27.151  38.939  50.373  1.00  0.00           H  
ATOM   1711  HD2 ARG   110      25.919  36.198  50.333  1.00  0.00           H  
ATOM   1712  HD3 ARG   110      25.825  37.303  51.631  1.00  0.00           H  
ATOM   1713  HE  ARG   110      24.227  37.380  49.248  1.00  0.00           H  
ATOM   1714 HH11 ARG   110      25.454  39.263  51.939  1.00  0.00           H  
ATOM   1715 HH12 ARG   110      24.411  40.659  51.623  1.00  0.00           H  
ATOM   1716 HH21 ARG   110      22.830  39.159  48.998  1.00  0.00           H  
ATOM   1717 HH22 ARG   110      22.571  40.292  50.284  1.00  0.00           H  
ATOM   1718  N   ALA   111      30.758  37.870  49.733  1.00  0.00           N  
ATOM   1719  CA  ALA   111      32.029  37.322  50.240  1.00  0.00           C  
ATOM   1720  C   ALA   111      31.737  36.115  51.112  1.00  0.00           C  
ATOM   1721  O   ALA   111      30.814  36.212  51.926  1.00  0.00           O  
ATOM   1722  CB  ALA   111      32.676  38.476  51.042  1.00  0.00           C  
ATOM   1723  H   ALA   111      30.362  38.776  49.937  1.00  0.00           H  
ATOM   1724  HA  ALA   111      32.723  37.107  49.427  1.00  0.00           H  
ATOM   1725  HB1 ALA   111      33.666  38.192  51.397  1.00  0.00           H  
ATOM   1726  HB2 ALA   111      32.739  39.415  50.492  1.00  0.00           H  
ATOM   1727  HB3 ALA   111      32.081  38.638  51.941  1.00  0.00           H  
ATOM   1728  N   PRO   112      32.526  35.025  51.198  1.00  0.00           N  
ATOM   1729  CA  PRO   112      32.363  33.819  52.049  1.00  0.00           C  
ATOM   1730  C   PRO   112      32.627  34.046  53.459  1.00  0.00           C  
ATOM   1731  O   PRO   112      33.516  34.852  53.849  1.00  0.00           O  
ATOM   1732  CD  PRO   112      33.413  34.726  50.150  1.00  0.00           C  
ATOM   1733  CG  PRO   112      33.697  33.209  50.157  1.00  0.00           C  
ATOM   1734  CB  PRO   112      33.434  32.857  51.541  1.00  0.00           C  
ATOM   1735  HD2 PRO   112      34.315  35.337  50.130  1.00  0.00           H  
ATOM   1736  HD3 PRO   112      32.863  35.015  49.254  1.00  0.00           H  
ATOM   1737  HG2 PRO   112      34.724  33.035  49.834  1.00  0.00           H  
ATOM   1738  HG3 PRO   112      33.112  32.677  49.407  1.00  0.00           H  
ATOM   1739  HB2 PRO   112      34.362  33.135  52.042  1.00  0.00           H  
ATOM   1740  HB3 PRO   112      33.094  31.839  51.731  1.00  0.00           H  
ATOM   1741  HA  PRO   112      31.363  33.404  51.924  1.00  0.00           H  
ATOM   1742  N   VAL   113      31.848  33.348  54.306  1.00  0.00           N  
ATOM   1743  CA  VAL   113      31.887  33.576  55.722  1.00  0.00           C  
ATOM   1744  C   VAL   113      31.428  34.927  56.243  1.00  0.00           C  
ATOM   1745  O   VAL   113      30.482  35.002  57.085  1.00  0.00           O  
ATOM   1746  CB  VAL   113      33.226  33.110  56.356  1.00  0.00           C  
ATOM   1747  CG1 VAL   113      33.400  33.570  57.862  1.00  0.00           C  
ATOM   1748  CG2 VAL   113      33.438  31.596  56.155  1.00  0.00           C  
ATOM   1749  H   VAL   113      31.149  32.783  53.846  1.00  0.00           H  
ATOM   1750  HA  VAL   113      31.100  32.923  56.100  1.00  0.00           H  
ATOM   1751  HB  VAL   113      34.046  33.670  55.906  1.00  0.00           H  
ATOM   1752 HG11 VAL   113      32.945  34.541  58.058  1.00  0.00           H  
ATOM   1753 HG12 VAL   113      32.908  32.945  58.606  1.00  0.00           H  
ATOM   1754 HG13 VAL   113      34.444  33.737  58.125  1.00  0.00           H  
ATOM   1755 HG21 VAL   113      32.614  30.953  56.464  1.00  0.00           H  
ATOM   1756 HG22 VAL   113      33.672  31.385  55.112  1.00  0.00           H  
ATOM   1757 HG23 VAL   113      34.336  31.255  56.671  1.00  0.00           H  
ATOM   1758  N   MET   114      32.058  36.011  55.806  1.00  0.00           N  
ATOM   1759  CA  MET   114      31.781  37.390  56.082  1.00  0.00           C  
ATOM   1760  C   MET   114      30.584  37.974  55.372  1.00  0.00           C  
ATOM   1761  O   MET   114      30.661  39.092  54.867  1.00  0.00           O  
ATOM   1762  CB  MET   114      33.027  38.289  55.927  1.00  0.00           C  
ATOM   1763  CG  MET   114      34.204  37.756  56.749  1.00  0.00           C  
ATOM   1764  SD  MET   114      35.754  38.649  56.717  1.00  0.00           S  
ATOM   1765  CE  MET   114      35.288  40.444  56.760  1.00  0.00           C  
ATOM   1766  H   MET   114      32.787  35.807  55.137  1.00  0.00           H  
ATOM   1767  HA  MET   114      31.422  37.408  57.111  1.00  0.00           H  
ATOM   1768  HB2 MET   114      33.388  38.462  54.914  1.00  0.00           H  
ATOM   1769  HB3 MET   114      32.809  39.285  56.313  1.00  0.00           H  
ATOM   1770  HG2 MET   114      33.907  37.752  57.797  1.00  0.00           H  
ATOM   1771  HG3 MET   114      34.373  36.702  56.528  1.00  0.00           H  
ATOM   1772  HE1 MET   114      34.726  40.734  55.873  1.00  0.00           H  
ATOM   1773  HE2 MET   114      34.729  40.672  57.668  1.00  0.00           H  
ATOM   1774  HE3 MET   114      36.185  41.062  56.712  1.00  0.00           H  
ATOM   1775  N   ASN   115      29.506  37.160  55.208  1.00  0.00           N  
ATOM   1776  CA  ASN   115      28.381  37.328  54.251  1.00  0.00           C  
ATOM   1777  C   ASN   115      27.529  38.648  54.108  1.00  0.00           C  
ATOM   1778  O   ASN   115      26.684  38.738  53.208  1.00  0.00           O  
ATOM   1779  CB  ASN   115      27.441  36.189  54.554  1.00  0.00           C  
ATOM   1780  CG  ASN   115      26.674  36.240  55.854  1.00  0.00           C  
ATOM   1781  OD1 ASN   115      26.956  36.994  56.737  1.00  0.00           O  
ATOM   1782  ND2 ASN   115      25.712  35.365  56.006  1.00  0.00           N  
ATOM   1783  H   ASN   115      29.517  36.387  55.857  1.00  0.00           H  
ATOM   1784  HA  ASN   115      28.825  37.077  53.287  1.00  0.00           H  
ATOM   1785  HB2 ASN   115      26.715  36.150  53.741  1.00  0.00           H  
ATOM   1786  HB3 ASN   115      27.909  35.205  54.560  1.00  0.00           H  
ATOM   1787 HD21 ASN   115      25.453  34.765  55.235  1.00  0.00           H  
ATOM   1788 HD22 ASN   115      25.162  35.193  56.836  1.00  0.00           H  
ATOM   1789  N   THR   116      27.790  39.688  54.922  1.00  0.00           N  
ATOM   1790  CA  THR   116      27.454  41.053  54.658  1.00  0.00           C  
ATOM   1791  C   THR   116      28.242  41.804  53.565  1.00  0.00           C  
ATOM   1792  O   THR   116      27.800  42.799  52.993  1.00  0.00           O  
ATOM   1793  CB  THR   116      27.237  41.836  55.934  1.00  0.00           C  
ATOM   1794  CG2 THR   116      25.831  41.358  56.548  1.00  0.00           C  
ATOM   1795  OG1 THR   116      28.237  41.466  56.912  1.00  0.00           O  
ATOM   1796  H   THR   116      28.438  39.445  55.658  1.00  0.00           H  
ATOM   1797  HA  THR   116      26.489  40.947  54.163  1.00  0.00           H  
ATOM   1798  HB  THR   116      27.135  42.918  55.842  1.00  0.00           H  
ATOM   1799 HG21 THR   116      24.953  41.528  55.925  1.00  0.00           H  
ATOM   1800 HG22 THR   116      25.986  40.312  56.812  1.00  0.00           H  
ATOM   1801 HG23 THR   116      25.700  41.947  57.456  1.00  0.00           H  
ATOM   1802  HG1 THR   116      28.103  41.924  57.745  1.00  0.00           H  
ATOM   1803  N   TRP   117      29.421  41.246  53.237  1.00  0.00           N  
ATOM   1804  CA  TRP   117      30.426  41.949  52.392  1.00  0.00           C  
ATOM   1805  C   TRP   117      30.371  41.310  50.956  1.00  0.00           C  
ATOM   1806  O   TRP   117      29.633  40.406  50.623  1.00  0.00           O  
ATOM   1807  CB  TRP   117      31.785  41.754  53.037  1.00  0.00           C  
ATOM   1808  CG  TRP   117      32.098  42.306  54.376  1.00  0.00           C  
ATOM   1809  CD1 TRP   117      31.351  42.234  55.503  1.00  0.00           C  
ATOM   1810  NE1 TRP   117      32.026  42.818  56.564  1.00  0.00           N  
ATOM   1811  CE2 TRP   117      33.273  43.268  56.178  1.00  0.00           C  
ATOM   1812  CZ2 TRP   117      34.371  43.862  56.867  1.00  0.00           C  
ATOM   1813  CH2 TRP   117      35.513  44.204  56.176  1.00  0.00           C  
ATOM   1814  CZ3 TRP   117      35.586  44.098  54.817  1.00  0.00           C  
ATOM   1815  CE3 TRP   117      34.527  43.430  54.133  1.00  0.00           C  
ATOM   1816  CD2 TRP   117      33.367  42.998  54.780  1.00  0.00           C  
ATOM   1817  H   TRP   117      29.776  40.446  53.741  1.00  0.00           H  
ATOM   1818  HA  TRP   117      30.296  43.031  52.363  1.00  0.00           H  
ATOM   1819  HB2 TRP   117      32.057  40.698  53.044  1.00  0.00           H  
ATOM   1820  HB3 TRP   117      32.502  42.226  52.366  1.00  0.00           H  
ATOM   1821  HD1 TRP   117      30.331  41.885  55.572  1.00  0.00           H  
ATOM   1822  HE1 TRP   117      31.636  42.817  57.495  1.00  0.00           H  
ATOM   1823  HZ2 TRP   117      34.310  44.035  57.931  1.00  0.00           H  
ATOM   1824  HH2 TRP   117      36.307  44.674  56.737  1.00  0.00           H  
ATOM   1825  HZ3 TRP   117      36.449  44.408  54.246  1.00  0.00           H  
ATOM   1826  HE3 TRP   117      34.527  43.256  53.067  1.00  0.00           H  
ATOM   1827  N   PHE   118      31.253  41.897  50.149  1.00  0.00           N  
ATOM   1828  CA  PHE   118      31.117  41.655  48.707  1.00  0.00           C  
ATOM   1829  C   PHE   118      32.489  41.714  48.066  1.00  0.00           C  
ATOM   1830  O   PHE   118      33.412  42.365  48.595  1.00  0.00           O  
ATOM   1831  CB  PHE   118      30.212  42.740  48.177  1.00  0.00           C  
ATOM   1832  CG  PHE   118      28.740  42.420  48.140  1.00  0.00           C  
ATOM   1833  CD1 PHE   118      27.989  42.830  49.241  1.00  0.00           C  
ATOM   1834  CE1 PHE   118      26.599  42.659  49.260  1.00  0.00           C  
ATOM   1835  CZ  PHE   118      25.955  42.068  48.170  1.00  0.00           C  
ATOM   1836  CE2 PHE   118      26.727  41.607  47.079  1.00  0.00           C  
ATOM   1837  CD2 PHE   118      28.090  41.868  47.017  1.00  0.00           C  
ATOM   1838  H   PHE   118      31.737  42.757  50.363  1.00  0.00           H  
ATOM   1839  HA  PHE   118      30.813  40.635  48.469  1.00  0.00           H  
ATOM   1840  HB2 PHE   118      30.465  43.724  48.573  1.00  0.00           H  
ATOM   1841  HB3 PHE   118      30.536  42.832  47.140  1.00  0.00           H  
ATOM   1842  HD1 PHE   118      28.521  43.383  50.001  1.00  0.00           H  
ATOM   1843  HE1 PHE   118      26.029  43.021  50.102  1.00  0.00           H  
ATOM   1844  HZ  PHE   118      24.887  41.935  48.083  1.00  0.00           H  
ATOM   1845  HE2 PHE   118      26.308  41.080  46.234  1.00  0.00           H  
ATOM   1846  HD2 PHE   118      28.711  41.710  46.147  1.00  0.00           H  
ATOM   1847  N   TYR   119      32.707  41.101  46.857  1.00  0.00           N  
ATOM   1848  CA  TYR   119      33.853  41.226  45.982  1.00  0.00           C  
ATOM   1849  C   TYR   119      33.818  42.240  44.788  1.00  0.00           C  
ATOM   1850  O   TYR   119      32.793  42.362  44.137  1.00  0.00           O  
ATOM   1851  CB  TYR   119      34.082  39.795  45.364  1.00  0.00           C  
ATOM   1852  CG  TYR   119      34.462  38.662  46.325  1.00  0.00           C  
ATOM   1853  CD1 TYR   119      34.467  37.368  45.825  1.00  0.00           C  
ATOM   1854  CE1 TYR   119      35.081  36.351  46.600  1.00  0.00           C  
ATOM   1855  CZ  TYR   119      35.720  36.715  47.828  1.00  0.00           C  
ATOM   1856  OH  TYR   119      36.312  35.741  48.613  1.00  0.00           O  
ATOM   1857  CE2 TYR   119      35.617  38.029  48.362  1.00  0.00           C  
ATOM   1858  CD2 TYR   119      34.923  38.987  47.637  1.00  0.00           C  
ATOM   1859  H   TYR   119      31.901  40.578  46.546  1.00  0.00           H  
ATOM   1860  HA  TYR   119      34.786  41.482  46.485  1.00  0.00           H  
ATOM   1861  HB2 TYR   119      33.070  39.526  45.062  1.00  0.00           H  
ATOM   1862  HB3 TYR   119      34.687  39.804  44.456  1.00  0.00           H  
ATOM   1863  HD1 TYR   119      34.125  37.184  44.817  1.00  0.00           H  
ATOM   1864  HE1 TYR   119      35.156  35.306  46.339  1.00  0.00           H  
ATOM   1865  HH  TYR   119      36.301  34.871  48.207  1.00  0.00           H  
ATOM   1866  HE2 TYR   119      36.037  38.234  49.336  1.00  0.00           H  
ATOM   1867  HD2 TYR   119      34.815  40.003  47.988  1.00  0.00           H  
ATOM   1868  N   ILE   120      34.877  43.049  44.545  1.00  0.00           N  
ATOM   1869  CA  ILE   120      35.000  44.046  43.500  1.00  0.00           C  
ATOM   1870  C   ILE   120      36.500  44.220  42.989  1.00  0.00           C  
ATOM   1871  O   ILE   120      37.391  43.965  43.733  1.00  0.00           O  
ATOM   1872  CB  ILE   120      34.451  45.426  43.997  1.00  0.00           C  
ATOM   1873  CG2 ILE   120      35.249  46.042  45.090  1.00  0.00           C  
ATOM   1874  CG1 ILE   120      34.335  46.431  42.831  1.00  0.00           C  
ATOM   1875  CD1 ILE   120      33.555  47.702  43.098  1.00  0.00           C  
ATOM   1876  H   ILE   120      35.688  42.911  45.131  1.00  0.00           H  
ATOM   1877  HA  ILE   120      34.400  43.815  42.619  1.00  0.00           H  
ATOM   1878  HB  ILE   120      33.471  45.178  44.403  1.00  0.00           H  
ATOM   1879 HG21 ILE   120      34.707  46.782  45.679  1.00  0.00           H  
ATOM   1880 HG22 ILE   120      35.597  45.353  45.859  1.00  0.00           H  
ATOM   1881 HG23 ILE   120      36.216  46.382  44.719  1.00  0.00           H  
ATOM   1882 HG12 ILE   120      35.346  46.694  42.521  1.00  0.00           H  
ATOM   1883 HG13 ILE   120      33.715  45.976  42.059  1.00  0.00           H  
ATOM   1884 HD11 ILE   120      34.036  48.188  43.947  1.00  0.00           H  
ATOM   1885 HD12 ILE   120      33.666  48.512  42.377  1.00  0.00           H  
ATOM   1886 HD13 ILE   120      32.516  47.464  43.327  1.00  0.00           H  
ATOM   1887  N   THR   121      36.599  44.780  41.742  1.00  0.00           N  
ATOM   1888  CA  THR   121      37.864  44.987  41.018  1.00  0.00           C  
ATOM   1889  C   THR   121      37.689  46.179  40.079  1.00  0.00           C  
ATOM   1890  O   THR   121      36.561  46.506  39.752  1.00  0.00           O  
ATOM   1891  CB  THR   121      38.292  43.734  40.260  1.00  0.00           C  
ATOM   1892  CG2 THR   121      37.258  43.353  39.134  1.00  0.00           C  
ATOM   1893  OG1 THR   121      39.613  43.678  39.780  1.00  0.00           O  
ATOM   1894  H   THR   121      35.769  44.944  41.190  1.00  0.00           H  
ATOM   1895  HA  THR   121      38.725  45.190  41.655  1.00  0.00           H  
ATOM   1896  HB  THR   121      38.222  42.867  40.917  1.00  0.00           H  
ATOM   1897 HG21 THR   121      37.570  42.348  38.848  1.00  0.00           H  
ATOM   1898 HG22 THR   121      36.224  43.228  39.458  1.00  0.00           H  
ATOM   1899 HG23 THR   121      37.344  43.920  38.208  1.00  0.00           H  
ATOM   1900  HG1 THR   121      40.130  43.958  40.539  1.00  0.00           H  
ATOM   1901  N   TYR   122      38.802  46.852  39.710  1.00  0.00           N  
ATOM   1902  CA  TYR   122      38.729  48.235  39.160  1.00  0.00           C  
ATOM   1903  C   TYR   122      39.407  48.428  37.797  1.00  0.00           C  
ATOM   1904  O   TYR   122      40.429  47.827  37.469  1.00  0.00           O  
ATOM   1905  CB  TYR   122      39.338  49.176  40.214  1.00  0.00           C  
ATOM   1906  CG  TYR   122      38.482  49.158  41.548  1.00  0.00           C  
ATOM   1907  CD1 TYR   122      39.075  48.748  42.791  1.00  0.00           C  
ATOM   1908  CE1 TYR   122      38.306  48.820  43.988  1.00  0.00           C  
ATOM   1909  CZ  TYR   122      37.024  49.449  44.002  1.00  0.00           C  
ATOM   1910  OH  TYR   122      36.400  49.403  45.187  1.00  0.00           O  
ATOM   1911  CE2 TYR   122      36.504  49.913  42.765  1.00  0.00           C  
ATOM   1912  CD2 TYR   122      37.273  49.847  41.572  1.00  0.00           C  
ATOM   1913  H   TYR   122      39.669  46.488  40.078  1.00  0.00           H  
ATOM   1914  HA  TYR   122      37.699  48.549  38.985  1.00  0.00           H  
ATOM   1915  HB2 TYR   122      40.356  48.816  40.364  1.00  0.00           H  
ATOM   1916  HB3 TYR   122      39.415  50.192  39.827  1.00  0.00           H  
ATOM   1917  HD1 TYR   122      40.023  48.231  42.778  1.00  0.00           H  
ATOM   1918  HE1 TYR   122      38.611  48.346  44.910  1.00  0.00           H  
ATOM   1919  HH  TYR   122      35.733  50.067  45.377  1.00  0.00           H  
ATOM   1920  HE2 TYR   122      35.536  50.391  42.811  1.00  0.00           H  
ATOM   1921  HD2 TYR   122      36.934  50.245  40.627  1.00  0.00           H  
ATOM   1922  N   GLU   123      38.944  49.405  36.947  1.00  0.00           N  
ATOM   1923  CA  GLU   123      39.565  49.868  35.649  1.00  0.00           C  
ATOM   1924  C   GLU   123      40.986  50.384  35.910  1.00  0.00           C  
ATOM   1925  O   GLU   123      41.772  50.368  34.938  1.00  0.00           O  
ATOM   1926  CB  GLU   123      38.822  50.906  34.934  1.00  0.00           C  
ATOM   1927  CG  GLU   123      37.513  50.359  34.407  1.00  0.00           C  
ATOM   1928  CD  GLU   123      37.639  49.670  33.074  1.00  0.00           C  
ATOM   1929  OE1 GLU   123      38.363  48.656  32.925  1.00  0.00           O  
ATOM   1930  OE2 GLU   123      36.927  50.068  32.101  1.00  0.00           O1-
ATOM   1931  H   GLU   123      38.090  49.885  37.191  1.00  0.00           H  
ATOM   1932  HA  GLU   123      39.567  49.019  34.964  1.00  0.00           H  
ATOM   1933  HB2 GLU   123      38.554  51.773  35.539  1.00  0.00           H  
ATOM   1934  HB3 GLU   123      39.374  51.306  34.083  1.00  0.00           H  
ATOM   1935  HG2 GLU   123      37.221  49.556  35.085  1.00  0.00           H  
ATOM   1936  HG3 GLU   123      36.684  51.067  34.402  1.00  0.00           H  
ATOM   1937  N   LYS   124      41.320  50.820  37.075  1.00  0.00           N  
ATOM   1938  CA  LYS   124      42.705  51.324  37.319  1.00  0.00           C  
ATOM   1939  C   LYS   124      43.616  50.245  37.837  1.00  0.00           C  
ATOM   1940  O   LYS   124      44.832  50.453  37.848  1.00  0.00           O  
ATOM   1941  CB  LYS   124      42.627  52.552  38.196  1.00  0.00           C  
ATOM   1942  CG  LYS   124      42.169  52.250  39.641  1.00  0.00           C  
ATOM   1943  CD  LYS   124      42.565  53.385  40.610  1.00  0.00           C  
ATOM   1944  CE  LYS   124      42.087  53.010  41.998  1.00  0.00           C  
ATOM   1945  NZ  LYS   124      42.605  54.057  42.994  1.00  0.00           N1+
ATOM   1946  H   LYS   124      40.587  51.021  37.741  1.00  0.00           H  
ATOM   1947  HA  LYS   124      43.147  51.590  36.358  1.00  0.00           H  
ATOM   1948  HB2 LYS   124      43.656  52.911  38.195  1.00  0.00           H  
ATOM   1949  HB3 LYS   124      41.952  53.326  37.831  1.00  0.00           H  
ATOM   1950  HG2 LYS   124      41.084  52.153  39.656  1.00  0.00           H  
ATOM   1951  HG3 LYS   124      42.671  51.361  40.023  1.00  0.00           H  
ATOM   1952  HD2 LYS   124      43.652  53.454  40.566  1.00  0.00           H  
ATOM   1953  HD3 LYS   124      42.092  54.345  40.406  1.00  0.00           H  
ATOM   1954  HE2 LYS   124      41.005  52.886  42.042  1.00  0.00           H  
ATOM   1955  HE3 LYS   124      42.521  52.055  42.294  1.00  0.00           H  
ATOM   1956  HZ1 LYS   124      42.123  53.954  43.875  1.00  0.00           H  
ATOM   1957  HZ2 LYS   124      43.596  53.922  43.136  1.00  0.00           H  
ATOM   1958  HZ3 LYS   124      42.498  54.987  42.614  1.00  0.00           H  
ATOM   1959  N   ASP   125      43.014  49.159  38.354  1.00  0.00           N  
ATOM   1960  CA  ASP   125      43.810  48.153  39.132  1.00  0.00           C  
ATOM   1961  C   ASP   125      43.188  46.765  39.114  1.00  0.00           C  
ATOM   1962  O   ASP   125      42.202  46.519  39.879  1.00  0.00           O  
ATOM   1963  CB  ASP   125      44.129  48.570  40.606  1.00  0.00           C  
ATOM   1964  CG  ASP   125      45.159  47.594  41.313  1.00  0.00           C  
ATOM   1965  OD1 ASP   125      45.024  47.433  42.502  1.00  0.00           O  
ATOM   1966  OD2 ASP   125      46.010  46.944  40.589  1.00  0.00           O1-
ATOM   1967  H   ASP   125      42.015  49.011  38.344  1.00  0.00           H  
ATOM   1968  HA  ASP   125      44.732  48.006  38.569  1.00  0.00           H  
ATOM   1969  HB2 ASP   125      44.476  49.603  40.598  1.00  0.00           H  
ATOM   1970  HB3 ASP   125      43.145  48.636  41.070  1.00  0.00           H  
ATOM   1971  N   PRO   126      43.696  45.710  38.397  1.00  0.00           N  
ATOM   1972  CA  PRO   126      43.092  44.422  38.243  1.00  0.00           C  
ATOM   1973  C   PRO   126      43.385  43.489  39.462  1.00  0.00           C  
ATOM   1974  O   PRO   126      43.143  42.324  39.360  1.00  0.00           O  
ATOM   1975  CD  PRO   126      44.898  45.726  37.487  1.00  0.00           C  
ATOM   1976  CG  PRO   126      45.020  44.307  36.844  1.00  0.00           C  
ATOM   1977  CB  PRO   126      43.625  43.731  37.007  1.00  0.00           C  
ATOM   1978  HD2 PRO   126      45.780  45.887  38.108  1.00  0.00           H  
ATOM   1979  HD3 PRO   126      44.677  46.554  36.814  1.00  0.00           H  
ATOM   1980  HG2 PRO   126      45.718  43.715  37.435  1.00  0.00           H  
ATOM   1981  HG3 PRO   126      45.406  44.363  35.826  1.00  0.00           H  
ATOM   1982  HB2 PRO   126      43.730  42.647  37.045  1.00  0.00           H  
ATOM   1983  HB3 PRO   126      43.084  44.112  36.141  1.00  0.00           H  
ATOM   1984  HA  PRO   126      42.025  44.647  38.239  1.00  0.00           H  
ATOM   1985  N   VAL   127      43.681  43.991  40.636  1.00  0.00           N  
ATOM   1986  CA  VAL   127      43.543  43.210  41.913  1.00  0.00           C  
ATOM   1987  C   VAL   127      42.108  43.033  42.311  1.00  0.00           C  
ATOM   1988  O   VAL   127      41.254  43.898  42.151  1.00  0.00           O  
ATOM   1989  CB  VAL   127      44.469  43.785  42.967  1.00  0.00           C  
ATOM   1990  CG1 VAL   127      44.227  43.164  44.379  1.00  0.00           C  
ATOM   1991  CG2 VAL   127      45.948  43.381  42.718  1.00  0.00           C  
ATOM   1992  H   VAL   127      43.742  44.997  40.702  1.00  0.00           H  
ATOM   1993  HA  VAL   127      43.905  42.203  41.704  1.00  0.00           H  
ATOM   1994  HB  VAL   127      44.348  44.868  42.982  1.00  0.00           H  
ATOM   1995 HG11 VAL   127      44.321  42.079  44.318  1.00  0.00           H  
ATOM   1996 HG12 VAL   127      45.022  43.414  45.081  1.00  0.00           H  
ATOM   1997 HG13 VAL   127      43.352  43.602  44.859  1.00  0.00           H  
ATOM   1998 HG21 VAL   127      46.626  43.724  43.500  1.00  0.00           H  
ATOM   1999 HG22 VAL   127      46.008  42.309  42.532  1.00  0.00           H  
ATOM   2000 HG23 VAL   127      46.211  43.839  41.764  1.00  0.00           H  
ATOM   2001  N   LEU   128      41.830  41.893  42.933  1.00  0.00           N  
ATOM   2002  CA  LEU   128      40.580  41.615  43.647  1.00  0.00           C  
ATOM   2003  C   LEU   128      40.589  42.336  45.037  1.00  0.00           C  
ATOM   2004  O   LEU   128      41.452  42.169  45.861  1.00  0.00           O  
ATOM   2005  CB  LEU   128      40.556  40.086  43.818  1.00  0.00           C  
ATOM   2006  CG  LEU   128      39.301  39.636  44.608  1.00  0.00           C  
ATOM   2007  CD1 LEU   128      38.035  40.010  43.900  1.00  0.00           C  
ATOM   2008  CD2 LEU   128      39.324  38.099  44.602  1.00  0.00           C  
ATOM   2009  H   LEU   128      42.612  41.297  43.166  1.00  0.00           H  
ATOM   2010  HA  LEU   128      39.747  41.880  42.997  1.00  0.00           H  
ATOM   2011  HB2 LEU   128      40.595  39.611  42.837  1.00  0.00           H  
ATOM   2012  HB3 LEU   128      41.359  39.739  44.469  1.00  0.00           H  
ATOM   2013  HG  LEU   128      39.251  40.091  45.597  1.00  0.00           H  
ATOM   2014 HD11 LEU   128      37.960  39.454  42.966  1.00  0.00           H  
ATOM   2015 HD12 LEU   128      37.236  39.662  44.554  1.00  0.00           H  
ATOM   2016 HD13 LEU   128      37.888  41.049  43.606  1.00  0.00           H  
ATOM   2017 HD21 LEU   128      40.274  37.804  45.049  1.00  0.00           H  
ATOM   2018 HD22 LEU   128      38.535  37.635  45.195  1.00  0.00           H  
ATOM   2019 HD23 LEU   128      39.179  37.778  43.571  1.00  0.00           H  
ATOM   2020  N   TYR   129      39.503  43.077  45.278  1.00  0.00           N  
ATOM   2021  CA  TYR   129      39.178  43.621  46.570  1.00  0.00           C  
ATOM   2022  C   TYR   129      37.800  43.262  47.127  1.00  0.00           C  
ATOM   2023  O   TYR   129      36.823  42.792  46.437  1.00  0.00           O  
ATOM   2024  CB  TYR   129      39.381  45.195  46.560  1.00  0.00           C  
ATOM   2025  CG  TYR   129      40.735  45.763  46.190  1.00  0.00           C  
ATOM   2026  CD1 TYR   129      41.106  45.791  44.795  1.00  0.00           C  
ATOM   2027  CE1 TYR   129      42.264  46.512  44.386  1.00  0.00           C  
ATOM   2028  CZ  TYR   129      43.143  47.082  45.320  1.00  0.00           C  
ATOM   2029  OH  TYR   129      44.446  47.411  45.066  1.00  0.00           O  
ATOM   2030  CE2 TYR   129      42.827  46.977  46.656  1.00  0.00           C  
ATOM   2031  CD2 TYR   129      41.655  46.302  47.101  1.00  0.00           C  
ATOM   2032  H   TYR   129      38.882  43.209  44.492  1.00  0.00           H  
ATOM   2033  HA  TYR   129      39.893  43.233  47.294  1.00  0.00           H  
ATOM   2034  HB2 TYR   129      38.555  45.649  46.012  1.00  0.00           H  
ATOM   2035  HB3 TYR   129      39.210  45.604  47.556  1.00  0.00           H  
ATOM   2036  HD1 TYR   129      40.418  45.318  44.110  1.00  0.00           H  
ATOM   2037  HE1 TYR   129      42.496  46.400  43.337  1.00  0.00           H  
ATOM   2038  HH  TYR   129      44.585  47.320  44.120  1.00  0.00           H  
ATOM   2039  HE2 TYR   129      43.600  47.351  47.311  1.00  0.00           H  
ATOM   2040  HD2 TYR   129      41.468  46.294  48.165  1.00  0.00           H  
ATOM   2041  N   MET   130      37.586  43.628  48.434  1.00  0.00           N  
ATOM   2042  CA  MET   130      36.474  43.098  49.272  1.00  0.00           C  
ATOM   2043  C   MET   130      36.044  44.032  50.413  1.00  0.00           C  
ATOM   2044  O   MET   130      36.764  44.212  51.306  1.00  0.00           O  
ATOM   2045  CB  MET   130      36.714  41.664  49.868  1.00  0.00           C  
ATOM   2046  CG  MET   130      35.926  41.215  51.079  1.00  0.00           C  
ATOM   2047  SD  MET   130      36.593  39.647  51.751  1.00  0.00           S  
ATOM   2048  CE  MET   130      35.493  39.533  53.073  1.00  0.00           C  
ATOM   2049  H   MET   130      38.320  44.116  48.928  1.00  0.00           H  
ATOM   2050  HA  MET   130      35.638  42.972  48.584  1.00  0.00           H  
ATOM   2051  HB2 MET   130      36.443  40.971  49.071  1.00  0.00           H  
ATOM   2052  HB3 MET   130      37.791  41.597  50.016  1.00  0.00           H  
ATOM   2053  HG2 MET   130      35.963  41.903  51.923  1.00  0.00           H  
ATOM   2054  HG3 MET   130      34.859  41.184  50.861  1.00  0.00           H  
ATOM   2055  HE1 MET   130      35.821  40.052  53.973  1.00  0.00           H  
ATOM   2056  HE2 MET   130      34.524  39.963  52.820  1.00  0.00           H  
ATOM   2057  HE3 MET   130      35.250  38.532  53.429  1.00  0.00           H  
ATOM   2058  N   TYR   131      34.856  44.558  50.169  1.00  0.00           N  
ATOM   2059  CA  TYR   131      34.218  45.550  51.054  1.00  0.00           C  
ATOM   2060  C   TYR   131      32.741  45.179  51.275  1.00  0.00           C  
ATOM   2061  O   TYR   131      32.186  44.479  50.484  1.00  0.00           O  
ATOM   2062  CB  TYR   131      34.251  46.987  50.308  1.00  0.00           C  
ATOM   2063  CG  TYR   131      35.583  47.557  49.883  1.00  0.00           C  
ATOM   2064  CD1 TYR   131      36.156  47.203  48.647  1.00  0.00           C  
ATOM   2065  CE1 TYR   131      37.289  47.931  48.185  1.00  0.00           C  
ATOM   2066  CZ  TYR   131      37.919  48.863  49.037  1.00  0.00           C  
ATOM   2067  OH  TYR   131      39.097  49.459  48.865  1.00  0.00           O  
ATOM   2068  CE2 TYR   131      37.302  49.108  50.267  1.00  0.00           C  
ATOM   2069  CD2 TYR   131      36.179  48.492  50.720  1.00  0.00           C  
ATOM   2070  H   TYR   131      34.384  44.205  49.349  1.00  0.00           H  
ATOM   2071  HA  TYR   131      34.639  45.545  52.059  1.00  0.00           H  
ATOM   2072  HB2 TYR   131      33.542  46.940  49.481  1.00  0.00           H  
ATOM   2073  HB3 TYR   131      33.794  47.747  50.942  1.00  0.00           H  
ATOM   2074  HD1 TYR   131      35.648  46.559  47.945  1.00  0.00           H  
ATOM   2075  HE1 TYR   131      37.729  47.728  47.219  1.00  0.00           H  
ATOM   2076  HH  TYR   131      39.575  49.750  49.645  1.00  0.00           H  
ATOM   2077  HE2 TYR   131      37.812  49.715  50.999  1.00  0.00           H  
ATOM   2078  HD2 TYR   131      35.774  48.693  51.700  1.00  0.00           H  
ATOM   2079  N   GLN   132      32.096  45.850  52.234  1.00  0.00           N  
ATOM   2080  CA  GLN   132      30.659  46.138  52.255  1.00  0.00           C  
ATOM   2081  C   GLN   132      30.304  47.155  51.204  1.00  0.00           C  
ATOM   2082  O   GLN   132      31.133  48.051  50.962  1.00  0.00           O  
ATOM   2083  CB  GLN   132      30.230  46.523  53.666  1.00  0.00           C  
ATOM   2084  CG  GLN   132      30.601  45.388  54.679  1.00  0.00           C  
ATOM   2085  CD  GLN   132      30.028  45.539  56.059  1.00  0.00           C  
ATOM   2086  OE1 GLN   132      29.252  44.772  56.558  1.00  0.00           O  
ATOM   2087  NE2 GLN   132      30.329  46.535  56.819  1.00  0.00           N  
ATOM   2088  H   GLN   132      32.677  46.439  52.813  1.00  0.00           H  
ATOM   2089  HA  GLN   132      30.017  45.280  52.055  1.00  0.00           H  
ATOM   2090  HB2 GLN   132      30.813  47.414  53.898  1.00  0.00           H  
ATOM   2091  HB3 GLN   132      29.151  46.675  53.648  1.00  0.00           H  
ATOM   2092  HG2 GLN   132      30.483  44.346  54.382  1.00  0.00           H  
ATOM   2093  HG3 GLN   132      31.658  45.633  54.780  1.00  0.00           H  
ATOM   2094 HE21 GLN   132      30.850  47.300  56.415  1.00  0.00           H  
ATOM   2095 HE22 GLN   132      29.814  46.604  57.685  1.00  0.00           H  
ATOM   2096  N   LEU   133      29.107  47.049  50.560  1.00  0.00           N  
ATOM   2097  CA  LEU   133      28.748  47.902  49.381  1.00  0.00           C  
ATOM   2098  C   LEU   133      27.260  48.349  49.416  1.00  0.00           C  
ATOM   2099  O   LEU   133      27.001  49.437  48.928  1.00  0.00           O  
ATOM   2100  CB  LEU   133      28.984  46.968  48.181  1.00  0.00           C  
ATOM   2101  CG  LEU   133      30.469  46.625  47.917  1.00  0.00           C  
ATOM   2102  CD1 LEU   133      30.562  45.904  46.553  1.00  0.00           C  
ATOM   2103  CD2 LEU   133      31.446  47.842  47.730  1.00  0.00           C  
ATOM   2104  H   LEU   133      28.469  46.319  50.842  1.00  0.00           H  
ATOM   2105  HA  LEU   133      29.342  48.810  49.281  1.00  0.00           H  
ATOM   2106  HB2 LEU   133      28.338  46.089  48.194  1.00  0.00           H  
ATOM   2107  HB3 LEU   133      28.649  47.472  47.275  1.00  0.00           H  
ATOM   2108  HG  LEU   133      30.878  45.961  48.678  1.00  0.00           H  
ATOM   2109 HD11 LEU   133      30.387  46.615  45.746  1.00  0.00           H  
ATOM   2110 HD12 LEU   133      31.560  45.495  46.396  1.00  0.00           H  
ATOM   2111 HD13 LEU   133      29.739  45.205  46.404  1.00  0.00           H  
ATOM   2112 HD21 LEU   133      31.444  48.588  48.526  1.00  0.00           H  
ATOM   2113 HD22 LEU   133      32.452  47.519  47.462  1.00  0.00           H  
ATOM   2114 HD23 LEU   133      31.076  48.539  46.977  1.00  0.00           H  
ATOM   2115  N   LEU   134      26.300  47.634  50.121  1.00  0.00           N  
ATOM   2116  CA  LEU   134      24.922  47.968  50.136  1.00  0.00           C  
ATOM   2117  C   LEU   134      24.549  49.384  50.685  1.00  0.00           C  
ATOM   2118  O   LEU   134      23.644  50.016  50.119  1.00  0.00           O  
ATOM   2119  CB  LEU   134      23.937  46.931  50.690  1.00  0.00           C  
ATOM   2120  CG  LEU   134      23.894  45.574  49.931  1.00  0.00           C  
ATOM   2121  CD1 LEU   134      23.066  44.523  50.721  1.00  0.00           C  
ATOM   2122  CD2 LEU   134      23.350  45.626  48.493  1.00  0.00           C  
ATOM   2123  H   LEU   134      26.666  46.756  50.463  1.00  0.00           H  
ATOM   2124  HA  LEU   134      24.704  48.126  49.080  1.00  0.00           H  
ATOM   2125  HB2 LEU   134      24.171  46.762  51.742  1.00  0.00           H  
ATOM   2126  HB3 LEU   134      22.904  47.263  50.788  1.00  0.00           H  
ATOM   2127  HG  LEU   134      24.915  45.203  50.014  1.00  0.00           H  
ATOM   2128 HD11 LEU   134      23.574  44.291  51.657  1.00  0.00           H  
ATOM   2129 HD12 LEU   134      22.070  44.933  50.886  1.00  0.00           H  
ATOM   2130 HD13 LEU   134      22.906  43.594  50.175  1.00  0.00           H  
ATOM   2131 HD21 LEU   134      23.647  44.704  47.994  1.00  0.00           H  
ATOM   2132 HD22 LEU   134      22.263  45.623  48.575  1.00  0.00           H  
ATOM   2133 HD23 LEU   134      23.576  46.534  47.933  1.00  0.00           H  
ATOM   2134  N   ASP   135      25.095  49.919  51.821  1.00  0.00           N  
ATOM   2135  CA  ASP   135      24.854  51.247  52.465  1.00  0.00           C  
ATOM   2136  C   ASP   135      25.677  52.313  51.757  1.00  0.00           C  
ATOM   2137  O   ASP   135      25.206  53.480  51.572  1.00  0.00           O  
ATOM   2138  CB  ASP   135      25.264  51.260  53.951  1.00  0.00           C  
ATOM   2139  CG  ASP   135      24.403  50.457  54.933  1.00  0.00           C  
ATOM   2140  OD1 ASP   135      23.221  50.113  54.624  1.00  0.00           O  
ATOM   2141  OD2 ASP   135      24.820  50.137  56.039  1.00  0.00           O1-
ATOM   2142  H   ASP   135      25.788  49.303  52.222  1.00  0.00           H  
ATOM   2143  HA  ASP   135      23.814  51.571  52.450  1.00  0.00           H  
ATOM   2144  HB2 ASP   135      26.326  51.026  54.027  1.00  0.00           H  
ATOM   2145  HB3 ASP   135      25.290  52.274  54.351  1.00  0.00           H  
ATOM   2146  N   ASP   136      26.685  51.905  50.944  1.00  0.00           N  
ATOM   2147  CA  ASP   136      27.146  52.764  49.862  1.00  0.00           C  
ATOM   2148  C   ASP   136      26.151  52.844  48.707  1.00  0.00           C  
ATOM   2149  O   ASP   136      25.830  53.966  48.273  1.00  0.00           O  
ATOM   2150  CB  ASP   136      28.531  52.396  49.179  1.00  0.00           C  
ATOM   2151  CG  ASP   136      29.719  52.031  50.098  1.00  0.00           C  
ATOM   2152  OD1 ASP   136      30.876  51.914  49.586  1.00  0.00           O  
ATOM   2153  OD2 ASP   136      29.532  51.821  51.310  1.00  0.00           O1-
ATOM   2154  H   ASP   136      26.902  50.919  50.954  1.00  0.00           H  
ATOM   2155  HA  ASP   136      27.256  53.748  50.319  1.00  0.00           H  
ATOM   2156  HB2 ASP   136      28.489  51.526  48.524  1.00  0.00           H  
ATOM   2157  HB3 ASP   136      28.852  53.272  48.616  1.00  0.00           H  
ATOM   2158  N   TYR   137      25.571  51.759  48.152  1.00  0.00           N  
ATOM   2159  CA  TYR   137      24.604  51.771  47.072  1.00  0.00           C  
ATOM   2160  C   TYR   137      23.374  52.574  47.531  1.00  0.00           C  
ATOM   2161  O   TYR   137      22.801  53.304  46.691  1.00  0.00           O  
ATOM   2162  CB  TYR   137      24.250  50.349  46.645  1.00  0.00           C  
ATOM   2163  CG  TYR   137      23.596  50.236  45.281  1.00  0.00           C  
ATOM   2164  CD1 TYR   137      22.200  50.053  45.160  1.00  0.00           C  
ATOM   2165  CE1 TYR   137      21.569  50.165  43.918  1.00  0.00           C  
ATOM   2166  CZ  TYR   137      22.318  50.483  42.808  1.00  0.00           C  
ATOM   2167  OH  TYR   137      21.707  50.862  41.644  1.00  0.00           O  
ATOM   2168  CE2 TYR   137      23.708  50.595  42.897  1.00  0.00           C  
ATOM   2169  CD2 TYR   137      24.340  50.462  44.140  1.00  0.00           C  
ATOM   2170  H   TYR   137      25.814  50.845  48.507  1.00  0.00           H  
ATOM   2171  HA  TYR   137      25.104  52.283  46.251  1.00  0.00           H  
ATOM   2172  HB2 TYR   137      25.106  49.704  46.845  1.00  0.00           H  
ATOM   2173  HB3 TYR   137      23.517  49.982  47.364  1.00  0.00           H  
ATOM   2174  HD1 TYR   137      21.634  49.774  46.036  1.00  0.00           H  
ATOM   2175  HE1 TYR   137      20.510  50.085  43.724  1.00  0.00           H  
ATOM   2176  HH  TYR   137      20.805  50.563  41.502  1.00  0.00           H  
ATOM   2177  HE2 TYR   137      24.294  50.989  42.080  1.00  0.00           H  
ATOM   2178  HD2 TYR   137      25.374  50.770  44.181  1.00  0.00           H  
ATOM   2179  N   LYS   138      23.034  52.499  48.835  1.00  0.00           N  
ATOM   2180  CA  LYS   138      21.965  53.231  49.543  1.00  0.00           C  
ATOM   2181  C   LYS   138      22.042  54.765  49.517  1.00  0.00           C  
ATOM   2182  O   LYS   138      21.093  55.392  49.167  1.00  0.00           O  
ATOM   2183  CB  LYS   138      21.803  52.721  50.999  1.00  0.00           C  
ATOM   2184  CG  LYS   138      20.521  53.316  51.673  1.00  0.00           C  
ATOM   2185  CD  LYS   138      20.030  52.624  52.964  1.00  0.00           C  
ATOM   2186  CE  LYS   138      21.107  52.493  53.951  1.00  0.00           C  
ATOM   2187  NZ  LYS   138      20.631  51.920  55.195  1.00  0.00           N1+
ATOM   2188  H   LYS   138      23.505  51.764  49.343  1.00  0.00           H  
ATOM   2189  HA  LYS   138      21.051  53.091  48.966  1.00  0.00           H  
ATOM   2190  HB2 LYS   138      21.641  51.644  51.030  1.00  0.00           H  
ATOM   2191  HB3 LYS   138      22.660  53.030  51.597  1.00  0.00           H  
ATOM   2192  HG2 LYS   138      20.884  54.302  51.963  1.00  0.00           H  
ATOM   2193  HG3 LYS   138      19.637  53.322  51.035  1.00  0.00           H  
ATOM   2194  HD2 LYS   138      19.298  53.290  53.419  1.00  0.00           H  
ATOM   2195  HD3 LYS   138      19.646  51.615  52.815  1.00  0.00           H  
ATOM   2196  HE2 LYS   138      21.745  51.715  53.532  1.00  0.00           H  
ATOM   2197  HE3 LYS   138      21.512  53.458  54.255  1.00  0.00           H  
ATOM   2198  HZ1 LYS   138      21.399  52.042  55.840  1.00  0.00           H  
ATOM   2199  HZ2 LYS   138      19.733  52.189  55.571  1.00  0.00           H  
ATOM   2200  HZ3 LYS   138      20.625  50.913  55.123  1.00  0.00           H  
ATOM   2201  N   GLU   139      23.281  55.277  49.597  1.00  0.00           N  
ATOM   2202  CA  GLU   139      23.610  56.673  49.492  1.00  0.00           C  
ATOM   2203  C   GLU   139      23.924  57.142  48.127  1.00  0.00           C  
ATOM   2204  O   GLU   139      24.224  58.284  47.923  1.00  0.00           O  
ATOM   2205  CB  GLU   139      24.679  56.940  50.524  1.00  0.00           C  
ATOM   2206  CG  GLU   139      25.125  58.389  50.830  1.00  0.00           C  
ATOM   2207  CD  GLU   139      24.087  59.490  50.874  1.00  0.00           C  
ATOM   2208  OE1 GLU   139      22.823  59.287  50.863  1.00  0.00           O  
ATOM   2209  OE2 GLU   139      24.478  60.662  51.062  1.00  0.00           O1-
ATOM   2210  H   GLU   139      24.079  54.672  49.726  1.00  0.00           H  
ATOM   2211  HA  GLU   139      22.743  57.228  49.852  1.00  0.00           H  
ATOM   2212  HB2 GLU   139      24.320  56.421  51.413  1.00  0.00           H  
ATOM   2213  HB3 GLU   139      25.564  56.442  50.129  1.00  0.00           H  
ATOM   2214  HG2 GLU   139      25.619  58.377  51.801  1.00  0.00           H  
ATOM   2215  HG3 GLU   139      25.892  58.602  50.085  1.00  0.00           H  
ATOM   2216  N   GLY   140      23.992  56.257  47.124  1.00  0.00           N  
ATOM   2217  CA  GLY   140      24.574  56.553  45.836  1.00  0.00           C  
ATOM   2218  C   GLY   140      26.051  56.686  45.779  1.00  0.00           C  
ATOM   2219  O   GLY   140      26.535  57.120  44.708  1.00  0.00           O  
ATOM   2220  H   GLY   140      23.769  55.301  47.360  1.00  0.00           H  
ATOM   2221  HA2 GLY   140      24.323  55.738  45.156  1.00  0.00           H  
ATOM   2222  HA3 GLY   140      24.136  57.441  45.380  1.00  0.00           H  
ATOM   2223  N   ASP   141      26.847  56.435  46.869  1.00  0.00           N  
ATOM   2224  CA  ASP   141      28.322  56.273  46.860  1.00  0.00           C  
ATOM   2225  C   ASP   141      28.844  55.055  46.014  1.00  0.00           C  
ATOM   2226  O   ASP   141      30.038  55.051  45.586  1.00  0.00           O  
ATOM   2227  CB  ASP   141      28.820  56.059  48.313  1.00  0.00           C  
ATOM   2228  CG  ASP   141      28.853  57.317  49.182  1.00  0.00           C  
ATOM   2229  OD1 ASP   141      29.208  57.246  50.366  1.00  0.00           O  
ATOM   2230  OD2 ASP   141      28.298  58.348  48.717  1.00  0.00           O1-
ATOM   2231  H   ASP   141      26.476  56.287  47.797  1.00  0.00           H  
ATOM   2232  HA  ASP   141      28.781  57.200  46.514  1.00  0.00           H  
ATOM   2233  HB2 ASP   141      28.074  55.402  48.758  1.00  0.00           H  
ATOM   2234  HB3 ASP   141      29.782  55.562  48.445  1.00  0.00           H  
ATOM   2235  N   LEU   142      27.937  54.162  45.665  1.00  0.00           N  
ATOM   2236  CA  LEU   142      28.050  53.232  44.562  1.00  0.00           C  
ATOM   2237  C   LEU   142      26.875  53.431  43.604  1.00  0.00           C  
ATOM   2238  O   LEU   142      25.766  53.616  44.055  1.00  0.00           O  
ATOM   2239  CB  LEU   142      28.152  51.768  45.148  1.00  0.00           C  
ATOM   2240  CG  LEU   142      28.383  50.621  44.166  1.00  0.00           C  
ATOM   2241  CD1 LEU   142      29.876  50.423  43.916  1.00  0.00           C  
ATOM   2242  CD2 LEU   142      27.897  49.331  44.878  1.00  0.00           C  
ATOM   2243  H   LEU   142      27.049  54.164  46.148  1.00  0.00           H  
ATOM   2244  HA  LEU   142      28.929  53.489  43.970  1.00  0.00           H  
ATOM   2245  HB2 LEU   142      28.928  51.715  45.913  1.00  0.00           H  
ATOM   2246  HB3 LEU   142      27.163  51.613  45.578  1.00  0.00           H  
ATOM   2247  HG  LEU   142      27.823  50.688  43.233  1.00  0.00           H  
ATOM   2248 HD11 LEU   142      30.465  50.231  44.812  1.00  0.00           H  
ATOM   2249 HD12 LEU   142      29.999  49.491  43.364  1.00  0.00           H  
ATOM   2250 HD13 LEU   142      30.428  51.234  43.441  1.00  0.00           H  
ATOM   2251 HD21 LEU   142      27.887  48.423  44.276  1.00  0.00           H  
ATOM   2252 HD22 LEU   142      28.531  49.316  45.764  1.00  0.00           H  
ATOM   2253 HD23 LEU   142      26.943  49.485  45.383  1.00  0.00           H  
ATOM   2254  N   ARG   143      27.216  53.321  42.309  1.00  0.00           N  
ATOM   2255  CA  ARG   143      26.233  53.379  41.178  1.00  0.00           C  
ATOM   2256  C   ARG   143      26.494  52.311  40.132  1.00  0.00           C  
ATOM   2257  O   ARG   143      27.631  51.882  39.959  1.00  0.00           O  
ATOM   2258  CB  ARG   143      26.447  54.838  40.562  1.00  0.00           C  
ATOM   2259  CG  ARG   143      25.568  55.107  39.235  1.00  0.00           C  
ATOM   2260  CD  ARG   143      25.813  56.527  38.777  1.00  0.00           C  
ATOM   2261  NE  ARG   143      27.027  56.647  37.997  1.00  0.00           N  
ATOM   2262  CZ  ARG   143      27.216  56.656  36.734  1.00  0.00           C  
ATOM   2263  NH1 ARG   143      26.229  56.438  35.947  1.00  0.00           N  
ATOM   2264  NH2 ARG   143      28.318  56.881  36.148  1.00  0.00           N1+
ATOM   2265  H   ARG   143      28.112  52.900  42.108  1.00  0.00           H  
ATOM   2266  HA  ARG   143      25.200  53.413  41.524  1.00  0.00           H  
ATOM   2267  HB2 ARG   143      26.235  55.614  41.297  1.00  0.00           H  
ATOM   2268  HB3 ARG   143      27.510  54.971  40.364  1.00  0.00           H  
ATOM   2269  HG2 ARG   143      25.895  54.420  38.454  1.00  0.00           H  
ATOM   2270  HG3 ARG   143      24.511  54.873  39.367  1.00  0.00           H  
ATOM   2271  HD2 ARG   143      24.939  56.842  38.207  1.00  0.00           H  
ATOM   2272  HD3 ARG   143      25.865  57.160  39.663  1.00  0.00           H  
ATOM   2273  HE  ARG   143      27.779  57.102  38.494  1.00  0.00           H  
ATOM   2274 HH11 ARG   143      25.356  56.164  36.375  1.00  0.00           H  
ATOM   2275 HH12 ARG   143      26.314  56.586  34.952  1.00  0.00           H  
ATOM   2276 HH21 ARG   143      29.162  56.943  36.700  1.00  0.00           H  
ATOM   2277 HH22 ARG   143      28.264  56.847  35.140  1.00  0.00           H  
ATOM   2278  N   ILE   144      25.452  51.785  39.522  1.00  0.00           N  
ATOM   2279  CA  ILE   144      25.462  50.952  38.323  1.00  0.00           C  
ATOM   2280  C   ILE   144      25.578  51.829  37.033  1.00  0.00           C  
ATOM   2281  O   ILE   144      24.905  52.853  36.899  1.00  0.00           O  
ATOM   2282  CB  ILE   144      24.287  49.969  38.211  1.00  0.00           C  
ATOM   2283  CG2 ILE   144      24.538  49.080  37.026  1.00  0.00           C  
ATOM   2284  CG1 ILE   144      24.149  49.053  39.470  1.00  0.00           C  
ATOM   2285  CD1 ILE   144      22.766  48.389  39.655  1.00  0.00           C  
ATOM   2286  H   ILE   144      24.513  52.138  39.646  1.00  0.00           H  
ATOM   2287  HA  ILE   144      26.341  50.313  38.397  1.00  0.00           H  
ATOM   2288  HB  ILE   144      23.365  50.537  38.086  1.00  0.00           H  
ATOM   2289 HG21 ILE   144      25.315  48.362  37.288  1.00  0.00           H  
ATOM   2290 HG22 ILE   144      23.719  48.371  36.898  1.00  0.00           H  
ATOM   2291 HG23 ILE   144      24.882  49.552  36.106  1.00  0.00           H  
ATOM   2292 HG12 ILE   144      24.900  48.263  39.430  1.00  0.00           H  
ATOM   2293 HG13 ILE   144      24.362  49.620  40.376  1.00  0.00           H  
ATOM   2294 HD11 ILE   144      21.882  48.970  39.393  1.00  0.00           H  
ATOM   2295 HD12 ILE   144      22.761  47.409  39.178  1.00  0.00           H  
ATOM   2296 HD13 ILE   144      22.687  48.179  40.722  1.00  0.00           H  
ATOM   2297  N   MET   145      26.553  51.499  36.158  1.00  0.00           N  
ATOM   2298  CA  MET   145      26.851  52.167  34.892  1.00  0.00           C  
ATOM   2299  C   MET   145      25.851  51.740  33.814  1.00  0.00           C  
ATOM   2300  O   MET   145      25.355  50.600  33.891  1.00  0.00           O  
ATOM   2301  CB  MET   145      28.339  51.983  34.482  1.00  0.00           C  
ATOM   2302  CG  MET   145      29.358  52.545  35.490  1.00  0.00           C  
ATOM   2303  SD  MET   145      30.991  53.069  34.849  1.00  0.00           S  
ATOM   2304  CE  MET   145      31.703  51.521  34.327  1.00  0.00           C  
ATOM   2305  H   MET   145      27.151  50.719  36.393  1.00  0.00           H  
ATOM   2306  HA  MET   145      26.808  53.248  35.022  1.00  0.00           H  
ATOM   2307  HB2 MET   145      28.507  50.920  34.305  1.00  0.00           H  
ATOM   2308  HB3 MET   145      28.498  52.642  33.628  1.00  0.00           H  
ATOM   2309  HG2 MET   145      28.949  53.500  35.819  1.00  0.00           H  
ATOM   2310  HG3 MET   145      29.576  51.879  36.325  1.00  0.00           H  
ATOM   2311  HE1 MET   145      32.671  51.789  33.902  1.00  0.00           H  
ATOM   2312  HE2 MET   145      31.732  50.835  35.174  1.00  0.00           H  
ATOM   2313  HE3 MET   145      31.133  51.118  33.489  1.00  0.00           H  
ATOM   2314  N   PRO   146      25.533  52.537  32.776  1.00  0.00           N  
ATOM   2315  CA  PRO   146      24.550  52.094  31.726  1.00  0.00           C  
ATOM   2316  C   PRO   146      24.996  50.922  30.915  1.00  0.00           C  
ATOM   2317  O   PRO   146      26.131  50.786  30.449  1.00  0.00           O  
ATOM   2318  CD  PRO   146      25.871  53.997  32.539  1.00  0.00           C  
ATOM   2319  CG  PRO   146      24.625  54.547  31.882  1.00  0.00           C  
ATOM   2320  CB  PRO   146      24.253  53.397  31.000  1.00  0.00           C  
ATOM   2321  HD2 PRO   146      26.696  54.055  31.829  1.00  0.00           H  
ATOM   2322  HD3 PRO   146      26.103  54.503  33.476  1.00  0.00           H  
ATOM   2323  HG2 PRO   146      24.867  55.390  31.236  1.00  0.00           H  
ATOM   2324  HG3 PRO   146      23.922  54.790  32.679  1.00  0.00           H  
ATOM   2325  HB2 PRO   146      24.903  53.359  30.126  1.00  0.00           H  
ATOM   2326  HB3 PRO   146      23.235  53.635  30.692  1.00  0.00           H  
ATOM   2327  HA  PRO   146      23.644  51.816  32.264  1.00  0.00           H  
ATOM   2328  N   ASP   147      24.018  50.101  30.538  1.00  0.00           N  
ATOM   2329  CA  ASP   147      24.160  48.967  29.660  1.00  0.00           C  
ATOM   2330  C   ASP   147      24.420  49.356  28.225  1.00  0.00           C  
ATOM   2331  O   ASP   147      23.886  50.371  27.805  1.00  0.00           O  
ATOM   2332  CB  ASP   147      22.950  48.035  29.897  1.00  0.00           C  
ATOM   2333  CG  ASP   147      22.796  47.377  31.318  1.00  0.00           C  
ATOM   2334  OD1 ASP   147      21.699  46.836  31.607  1.00  0.00           O  
ATOM   2335  OD2 ASP   147      23.765  47.224  32.078  1.00  0.00           O1-
ATOM   2336  H   ASP   147      23.232  50.135  31.172  1.00  0.00           H  
ATOM   2337  HA  ASP   147      25.034  48.417  30.009  1.00  0.00           H  
ATOM   2338  HB2 ASP   147      22.011  48.514  29.622  1.00  0.00           H  
ATOM   2339  HB3 ASP   147      23.044  47.156  29.259  1.00  0.00           H  
ATOM   2340  N   SER   148      25.165  48.632  27.388  1.00  0.00           N  
ATOM   2341  CA  SER   148      25.899  47.374  27.821  1.00  0.00           C  
ATOM   2342  C   SER   148      27.411  47.392  27.410  1.00  0.00           C  
ATOM   2343  O   SER   148      27.763  48.296  26.643  1.00  0.00           O  
ATOM   2344  CB  SER   148      25.149  46.147  27.287  1.00  0.00           C  
ATOM   2345  OG  SER   148      24.906  46.311  25.922  1.00  0.00           O  
ATOM   2346  H   SER   148      25.321  49.054  26.483  1.00  0.00           H  
ATOM   2347  HA  SER   148      25.989  47.318  28.906  1.00  0.00           H  
ATOM   2348  HB2 SER   148      25.694  45.214  27.427  1.00  0.00           H  
ATOM   2349  HB3 SER   148      24.167  46.009  27.741  1.00  0.00           H  
ATOM   2350  HG  SER   148      24.032  46.678  25.770  1.00  0.00           H  
ATOM   2351  N   ASN   149      28.303  46.604  28.033  1.00  0.00           N  
ATOM   2352  CA  ASN   149      29.668  46.503  27.682  1.00  0.00           C  
ATOM   2353  C   ASN   149      30.054  45.260  26.828  1.00  0.00           C  
ATOM   2354  O   ASN   149      30.961  45.315  26.012  1.00  0.00           O  
ATOM   2355  CB  ASN   149      30.412  46.597  28.958  1.00  0.00           C  
ATOM   2356  CG  ASN   149      31.835  46.841  28.559  1.00  0.00           C  
ATOM   2357  OD1 ASN   149      32.251  47.851  28.026  1.00  0.00           O  
ATOM   2358  ND2 ASN   149      32.685  45.914  28.896  1.00  0.00           N  
ATOM   2359  H   ASN   149      27.871  45.927  28.645  1.00  0.00           H  
ATOM   2360  HA  ASN   149      29.868  47.398  27.093  1.00  0.00           H  
ATOM   2361  HB2 ASN   149      30.093  47.442  29.568  1.00  0.00           H  
ATOM   2362  HB3 ASN   149      30.333  45.675  29.534  1.00  0.00           H  
ATOM   2363 HD21 ASN   149      32.338  45.174  29.490  1.00  0.00           H  
ATOM   2364 HD22 ASN   149      33.619  45.925  28.510  1.00  0.00           H  
ATOM   2365  N   ASP   150      29.228  44.239  26.987  1.00  0.00           N  
ATOM   2366  CA  ASP   150      29.407  42.951  26.314  1.00  0.00           C  
ATOM   2367  C   ASP   150      29.055  43.073  24.785  1.00  0.00           C  
ATOM   2368  O   ASP   150      27.988  42.581  24.318  1.00  0.00           O  
ATOM   2369  CB  ASP   150      28.575  41.868  26.979  1.00  0.00           C  
ATOM   2370  CG  ASP   150      29.079  41.836  28.392  1.00  0.00           C  
ATOM   2371  OD1 ASP   150      30.214  41.321  28.653  1.00  0.00           O  
ATOM   2372  OD2 ASP   150      28.484  42.366  29.293  1.00  0.00           O1-
ATOM   2373  H   ASP   150      28.590  44.153  27.765  1.00  0.00           H  
ATOM   2374  HA  ASP   150      30.429  42.578  26.374  1.00  0.00           H  
ATOM   2375  HB2 ASP   150      27.526  42.163  27.001  1.00  0.00           H  
ATOM   2376  HB3 ASP   150      28.588  40.896  26.486  1.00  0.00           H  
ATOM   2377  N   SER   151      29.956  43.601  23.978  1.00  0.00           N  
ATOM   2378  CA  SER   151      29.978  43.589  22.544  1.00  0.00           C  
ATOM   2379  C   SER   151      30.610  42.361  21.920  1.00  0.00           C  
ATOM   2380  O   SER   151      30.185  42.028  20.784  1.00  0.00           O  
ATOM   2381  CB  SER   151      30.644  44.849  21.980  1.00  0.00           C  
ATOM   2382  OG  SER   151      30.546  44.800  20.554  1.00  0.00           O  
ATOM   2383  H   SER   151      30.713  44.048  24.475  1.00  0.00           H  
ATOM   2384  HA  SER   151      28.949  43.579  22.185  1.00  0.00           H  
ATOM   2385  HB2 SER   151      30.103  45.729  22.329  1.00  0.00           H  
ATOM   2386  HB3 SER   151      31.660  44.875  22.374  1.00  0.00           H  
ATOM   2387  HG  SER   151      31.390  44.600  20.143  1.00  0.00           H  
ATOM   2388  N   PRO   152      31.638  41.640  22.473  1.00  0.00           N  
ATOM   2389  CA  PRO   152      32.222  40.479  21.824  1.00  0.00           C  
ATOM   2390  C   PRO   152      31.251  39.374  21.487  1.00  0.00           C  
ATOM   2391  O   PRO   152      31.456  38.678  20.471  1.00  0.00           O  
ATOM   2392  CD  PRO   152      32.509  42.150  23.584  1.00  0.00           C  
ATOM   2393  CG  PRO   152      33.810  41.474  23.326  1.00  0.00           C  
ATOM   2394  CB  PRO   152      33.320  40.164  22.789  1.00  0.00           C  
ATOM   2395  HD2 PRO   152      32.100  41.891  24.561  1.00  0.00           H  
ATOM   2396  HD3 PRO   152      32.603  43.234  23.647  1.00  0.00           H  
ATOM   2397  HG2 PRO   152      34.472  41.438  24.191  1.00  0.00           H  
ATOM   2398  HG3 PRO   152      34.345  42.099  22.610  1.00  0.00           H  
ATOM   2399  HB2 PRO   152      33.029  39.421  23.532  1.00  0.00           H  
ATOM   2400  HB3 PRO   152      34.146  39.623  22.328  1.00  0.00           H  
ATOM   2401  HA  PRO   152      32.697  40.795  20.895  1.00  0.00           H  
ATOM   2402  N   PRO   153      30.153  39.155  22.231  1.00  0.00           N  
ATOM   2403  CA  PRO   153      29.103  38.161  21.883  1.00  0.00           C  
ATOM   2404  C   PRO   153      28.237  38.445  20.677  1.00  0.00           C  
ATOM   2405  O   PRO   153      27.506  37.506  20.397  1.00  0.00           O  
ATOM   2406  CD  PRO   153      30.037  39.487  23.656  1.00  0.00           C  
ATOM   2407  CG  PRO   153      29.236  38.376  24.333  1.00  0.00           C  
ATOM   2408  CB  PRO   153      28.352  38.029  23.209  1.00  0.00           C  
ATOM   2409  HD2 PRO   153      29.631  40.486  23.811  1.00  0.00           H  
ATOM   2410  HD3 PRO   153      31.029  39.328  24.079  1.00  0.00           H  
ATOM   2411  HG2 PRO   153      28.697  38.723  25.214  1.00  0.00           H  
ATOM   2412  HG3 PRO   153      29.930  37.562  24.541  1.00  0.00           H  
ATOM   2413  HB2 PRO   153      27.619  38.836  23.194  1.00  0.00           H  
ATOM   2414  HB3 PRO   153      27.699  37.159  23.283  1.00  0.00           H  
ATOM   2415  HA  PRO   153      29.532  37.171  21.730  1.00  0.00           H  
ATOM   2416  N   ALA   154      28.377  39.473  19.883  1.00  0.00           N  
ATOM   2417  CA  ALA   154      27.555  39.790  18.791  1.00  0.00           C  
ATOM   2418  C   ALA   154      28.302  40.423  17.580  1.00  0.00           C  
ATOM   2419  O   ALA   154      27.833  40.246  16.469  1.00  0.00           O  
ATOM   2420  CB  ALA   154      26.492  40.834  19.353  1.00  0.00           C  
ATOM   2421  H   ALA   154      29.135  40.122  20.041  1.00  0.00           H  
ATOM   2422  HA  ALA   154      26.930  38.961  18.457  1.00  0.00           H  
ATOM   2423  HB1 ALA   154      26.907  41.709  19.854  1.00  0.00           H  
ATOM   2424  HB2 ALA   154      25.901  41.123  18.485  1.00  0.00           H  
ATOM   2425  HB3 ALA   154      25.948  40.286  20.124  1.00  0.00           H  
ATOM   2426  N   GLU   155      29.419  41.110  17.788  1.00  0.00           N  
ATOM   2427  CA  GLU   155      30.194  41.758  16.683  1.00  0.00           C  
ATOM   2428  C   GLU   155      31.081  40.772  15.878  1.00  0.00           C  
ATOM   2429  O   GLU   155      31.632  41.247  14.867  1.00  0.00           O  
ATOM   2430  CB  GLU   155      31.078  42.836  17.367  1.00  0.00           C  
ATOM   2431  CG  GLU   155      32.369  42.359  17.994  1.00  0.00           C  
ATOM   2432  CD  GLU   155      33.121  43.373  18.818  1.00  0.00           C  
ATOM   2433  OE1 GLU   155      33.703  43.021  19.893  1.00  0.00           O  
ATOM   2434  OE2 GLU   155      33.134  44.627  18.518  1.00  0.00           O1-
ATOM   2435  H   GLU   155      29.698  41.247  18.748  1.00  0.00           H  
ATOM   2436  HA  GLU   155      29.484  42.283  16.044  1.00  0.00           H  
ATOM   2437  HB2 GLU   155      31.407  43.557  16.618  1.00  0.00           H  
ATOM   2438  HB3 GLU   155      30.507  43.455  18.058  1.00  0.00           H  
ATOM   2439  HG2 GLU   155      32.115  41.433  18.511  1.00  0.00           H  
ATOM   2440  HG3 GLU   155      33.101  42.101  17.228  1.00  0.00           H  
ATOM   2441  N   ARG   156      31.210  39.561  16.357  1.00  0.00           N  
ATOM   2442  CA  ARG   156      31.843  38.407  15.686  1.00  0.00           C  
ATOM   2443  C   ARG   156      31.033  37.099  15.919  1.00  0.00           C  
ATOM   2444  O   ARG   156      30.466  36.927  16.990  1.00  0.00           O  
ATOM   2445  CB  ARG   156      33.260  38.309  16.209  1.00  0.00           C  
ATOM   2446  CG  ARG   156      33.354  38.045  17.767  1.00  0.00           C  
ATOM   2447  CD  ARG   156      34.775  37.788  18.219  1.00  0.00           C  
ATOM   2448  NE  ARG   156      34.760  37.616  19.624  1.00  0.00           N  
ATOM   2449  CZ  ARG   156      35.822  37.774  20.396  1.00  0.00           C  
ATOM   2450  NH1 ARG   156      36.970  38.218  20.013  1.00  0.00           N  
ATOM   2451  NH2 ARG   156      35.653  37.689  21.641  1.00  0.00           N1+
ATOM   2452  H   ARG   156      30.823  39.432  17.281  1.00  0.00           H  
ATOM   2453  HA  ARG   156      31.771  38.489  14.601  1.00  0.00           H  
ATOM   2454  HB2 ARG   156      33.785  37.518  15.673  1.00  0.00           H  
ATOM   2455  HB3 ARG   156      33.812  39.200  15.909  1.00  0.00           H  
ATOM   2456  HG2 ARG   156      32.989  38.979  18.195  1.00  0.00           H  
ATOM   2457  HG3 ARG   156      32.749  37.218  18.140  1.00  0.00           H  
ATOM   2458  HD2 ARG   156      35.180  36.914  17.708  1.00  0.00           H  
ATOM   2459  HD3 ARG   156      35.490  38.582  18.002  1.00  0.00           H  
ATOM   2460  HE  ARG   156      33.907  37.290  20.057  1.00  0.00           H  
ATOM   2461 HH11 ARG   156      37.159  38.294  19.024  1.00  0.00           H  
ATOM   2462 HH12 ARG   156      37.800  37.937  20.515  1.00  0.00           H  
ATOM   2463 HH21 ARG   156      34.839  37.267  22.065  1.00  0.00           H  
ATOM   2464 HH22 ARG   156      36.412  37.802  22.298  1.00  0.00           H  
ATOM   2465  N   GLU   157      31.068  36.164  15.012  1.00  0.00           N  
ATOM   2466  CA  GLU   157      30.420  34.884  15.173  1.00  0.00           C  
ATOM   2467  C   GLU   157      30.997  34.244  16.467  1.00  0.00           C  
ATOM   2468  O   GLU   157      32.227  34.326  16.668  1.00  0.00           O  
ATOM   2469  CB  GLU   157      30.642  33.964  13.854  1.00  0.00           C  
ATOM   2470  CG  GLU   157      29.560  34.329  12.777  1.00  0.00           C  
ATOM   2471  CD  GLU   157      29.790  35.647  12.069  1.00  0.00           C  
ATOM   2472  OE1 GLU   157      28.802  36.384  12.155  1.00  0.00           O  
ATOM   2473  OE2 GLU   157      30.944  36.052  11.801  1.00  0.00           O1-
ATOM   2474  H   GLU   157      31.482  36.413  14.125  1.00  0.00           H  
ATOM   2475  HA  GLU   157      29.351  35.092  15.217  1.00  0.00           H  
ATOM   2476  HB2 GLU   157      31.627  33.975  13.388  1.00  0.00           H  
ATOM   2477  HB3 GLU   157      30.412  32.952  14.186  1.00  0.00           H  
ATOM   2478  HG2 GLU   157      29.623  33.552  12.014  1.00  0.00           H  
ATOM   2479  HG3 GLU   157      28.514  34.220  13.063  1.00  0.00           H  
ATOM   2480  N   PRO   158      30.227  33.416  17.208  1.00  0.00           N  
ATOM   2481  CA  PRO   158      30.743  32.481  18.120  1.00  0.00           C  
ATOM   2482  C   PRO   158      31.773  31.503  17.642  1.00  0.00           C  
ATOM   2483  O   PRO   158      31.523  31.020  16.529  1.00  0.00           O  
ATOM   2484  CD  PRO   158      28.775  33.235  17.123  1.00  0.00           C  
ATOM   2485  CG  PRO   158      28.354  32.589  18.453  1.00  0.00           C  
ATOM   2486  CB  PRO   158      29.553  31.633  18.634  1.00  0.00           C  
ATOM   2487  HD2 PRO   158      28.534  32.553  16.308  1.00  0.00           H  
ATOM   2488  HD3 PRO   158      28.240  34.154  16.885  1.00  0.00           H  
ATOM   2489  HG2 PRO   158      27.349  32.176  18.549  1.00  0.00           H  
ATOM   2490  HG3 PRO   158      28.447  33.365  19.213  1.00  0.00           H  
ATOM   2491  HB2 PRO   158      29.328  30.762  18.019  1.00  0.00           H  
ATOM   2492  HB3 PRO   158      29.645  31.308  19.671  1.00  0.00           H  
ATOM   2493  HA  PRO   158      31.162  33.044  18.954  1.00  0.00           H  
ATOM   2494  N   GLY   159      32.804  31.229  18.287  1.00  0.00           N  
ATOM   2495  CA  GLY   159      34.063  30.673  17.788  1.00  0.00           C  
ATOM   2496  C   GLY   159      34.920  29.897  18.764  1.00  0.00           C  
ATOM   2497  O   GLY   159      34.408  29.454  19.821  1.00  0.00           O  
ATOM   2498  H   GLY   159      32.733  31.279  19.293  1.00  0.00           H  
ATOM   2499  HA2 GLY   159      33.815  29.985  16.980  1.00  0.00           H  
ATOM   2500  HA3 GLY   159      34.663  31.489  17.384  1.00  0.00           H  
ATOM   2501  N   GLU   160      36.159  29.592  18.439  1.00  0.00           N  
ATOM   2502  CA  GLU   160      37.145  28.828  19.227  1.00  0.00           C  
ATOM   2503  C   GLU   160      37.794  29.599  20.363  1.00  0.00           C  
ATOM   2504  O   GLU   160      39.042  29.656  20.501  1.00  0.00           O  
ATOM   2505  CB  GLU   160      38.117  28.015  18.301  1.00  0.00           C  
ATOM   2506  CG  GLU   160      37.452  27.048  17.308  1.00  0.00           C  
ATOM   2507  CD  GLU   160      36.536  26.007  18.000  1.00  0.00           C  
ATOM   2508  OE1 GLU   160      35.523  25.648  17.293  1.00  0.00           O  
ATOM   2509  OE2 GLU   160      36.669  25.564  19.162  1.00  0.00           O1-
ATOM   2510  H   GLU   160      36.568  30.088  17.660  1.00  0.00           H  
ATOM   2511  HA  GLU   160      36.632  28.059  19.805  1.00  0.00           H  
ATOM   2512  HB2 GLU   160      38.712  28.676  17.670  1.00  0.00           H  
ATOM   2513  HB3 GLU   160      38.792  27.500  18.986  1.00  0.00           H  
ATOM   2514  HG2 GLU   160      36.887  27.618  16.570  1.00  0.00           H  
ATOM   2515  HG3 GLU   160      38.219  26.548  16.716  1.00  0.00           H  
ATOM   2516  N   VAL   161      36.924  30.318  21.128  1.00  0.00           N  
ATOM   2517  CA  VAL   161      37.256  31.110  22.356  1.00  0.00           C  
ATOM   2518  C   VAL   161      37.769  30.284  23.515  1.00  0.00           C  
ATOM   2519  O   VAL   161      37.530  29.078  23.614  1.00  0.00           O  
ATOM   2520  CB  VAL   161      36.066  31.963  22.789  1.00  0.00           C  
ATOM   2521  CG1 VAL   161      35.747  32.952  21.627  1.00  0.00           C  
ATOM   2522  CG2 VAL   161      34.679  31.349  23.099  1.00  0.00           C  
ATOM   2523  H   VAL   161      35.943  30.246  20.900  1.00  0.00           H  
ATOM   2524  HA  VAL   161      38.039  31.824  22.098  1.00  0.00           H  
ATOM   2525  HB  VAL   161      36.309  32.625  23.621  1.00  0.00           H  
ATOM   2526 HG11 VAL   161      35.411  32.346  20.786  1.00  0.00           H  
ATOM   2527 HG12 VAL   161      34.916  33.615  21.867  1.00  0.00           H  
ATOM   2528 HG13 VAL   161      36.553  33.654  21.411  1.00  0.00           H  
ATOM   2529 HG21 VAL   161      34.635  30.669  23.949  1.00  0.00           H  
ATOM   2530 HG22 VAL   161      33.919  32.101  23.312  1.00  0.00           H  
ATOM   2531 HG23 VAL   161      34.362  30.798  22.213  1.00  0.00           H  
ATOM   2532  N   VAL   162      38.511  30.950  24.437  1.00  0.00           N  
ATOM   2533  CA  VAL   162      39.008  30.261  25.707  1.00  0.00           C  
ATOM   2534  C   VAL   162      37.899  29.969  26.726  1.00  0.00           C  
ATOM   2535  O   VAL   162      36.821  30.546  26.820  1.00  0.00           O  
ATOM   2536  CB  VAL   162      40.133  31.167  26.272  1.00  0.00           C  
ATOM   2537  CG1 VAL   162      41.277  31.401  25.297  1.00  0.00           C  
ATOM   2538  CG2 VAL   162      39.744  32.492  26.952  1.00  0.00           C  
ATOM   2539  H   VAL   162      38.898  31.860  24.229  1.00  0.00           H  
ATOM   2540  HA  VAL   162      39.321  29.250  25.449  1.00  0.00           H  
ATOM   2541  HB  VAL   162      40.618  30.621  27.081  1.00  0.00           H  
ATOM   2542 HG11 VAL   162      41.479  30.530  24.673  1.00  0.00           H  
ATOM   2543 HG12 VAL   162      41.068  32.293  24.706  1.00  0.00           H  
ATOM   2544 HG13 VAL   162      42.161  31.647  25.885  1.00  0.00           H  
ATOM   2545 HG21 VAL   162      39.278  33.188  26.254  1.00  0.00           H  
ATOM   2546 HG22 VAL   162      39.025  32.333  27.756  1.00  0.00           H  
ATOM   2547 HG23 VAL   162      40.629  32.937  27.406  1.00  0.00           H  
ATOM   2548  N   ASP   163      38.145  28.878  27.507  1.00  0.00           N  
ATOM   2549  CA  ASP   163      37.061  28.078  28.192  1.00  0.00           C  
ATOM   2550  C   ASP   163      37.521  27.142  29.269  1.00  0.00           C  
ATOM   2551  O   ASP   163      38.463  26.311  29.074  1.00  0.00           O  
ATOM   2552  CB  ASP   163      36.429  27.161  27.100  1.00  0.00           C  
ATOM   2553  CG  ASP   163      35.134  26.572  27.528  1.00  0.00           C  
ATOM   2554  OD1 ASP   163      34.579  25.740  26.783  1.00  0.00           O  
ATOM   2555  OD2 ASP   163      34.593  27.013  28.565  1.00  0.00           O1-
ATOM   2556  H   ASP   163      39.034  28.462  27.271  1.00  0.00           H  
ATOM   2557  HA  ASP   163      36.208  28.627  28.590  1.00  0.00           H  
ATOM   2558  HB2 ASP   163      36.324  27.679  26.147  1.00  0.00           H  
ATOM   2559  HB3 ASP   163      37.095  26.319  26.913  1.00  0.00           H  
ATOM   2560  N   SER   164      36.999  27.263  30.485  1.00  0.00           N  
ATOM   2561  CA  SER   164      37.445  26.459  31.667  1.00  0.00           C  
ATOM   2562  C   SER   164      38.835  26.755  32.207  1.00  0.00           C  
ATOM   2563  O   SER   164      39.398  25.785  32.687  1.00  0.00           O  
ATOM   2564  CB  SER   164      37.177  24.979  31.501  1.00  0.00           C  
ATOM   2565  OG  SER   164      35.922  24.808  31.039  1.00  0.00           O  
ATOM   2566  H   SER   164      36.266  27.948  30.599  1.00  0.00           H  
ATOM   2567  HA  SER   164      36.672  26.776  32.368  1.00  0.00           H  
ATOM   2568  HB2 SER   164      37.806  24.507  30.746  1.00  0.00           H  
ATOM   2569  HB3 SER   164      37.347  24.424  32.424  1.00  0.00           H  
ATOM   2570  HG  SER   164      35.857  25.033  30.108  1.00  0.00           H  
ATOM   2571  N   LEU   165      39.463  27.944  32.187  1.00  0.00           N  
ATOM   2572  CA  LEU   165      40.896  28.237  32.540  1.00  0.00           C  
ATOM   2573  C   LEU   165      41.318  27.906  34.025  1.00  0.00           C  
ATOM   2574  O   LEU   165      42.456  27.905  34.318  1.00  0.00           O  
ATOM   2575  CB  LEU   165      41.385  29.667  32.001  1.00  0.00           C  
ATOM   2576  CG  LEU   165      41.261  29.759  30.473  1.00  0.00           C  
ATOM   2577  CD1 LEU   165      42.035  30.977  30.010  1.00  0.00           C  
ATOM   2578  CD2 LEU   165      41.724  28.468  29.692  1.00  0.00           C  
ATOM   2579  H   LEU   165      39.025  28.721  31.713  1.00  0.00           H  
ATOM   2580  HA  LEU   165      41.491  27.460  32.058  1.00  0.00           H  
ATOM   2581  HB2 LEU   165      40.831  30.507  32.419  1.00  0.00           H  
ATOM   2582  HB3 LEU   165      42.422  29.822  32.300  1.00  0.00           H  
ATOM   2583  HG  LEU   165      40.204  29.865  30.229  1.00  0.00           H  
ATOM   2584 HD11 LEU   165      42.986  31.008  30.541  1.00  0.00           H  
ATOM   2585 HD12 LEU   165      42.164  30.985  28.927  1.00  0.00           H  
ATOM   2586 HD13 LEU   165      41.489  31.892  30.236  1.00  0.00           H  
ATOM   2587 HD21 LEU   165      41.659  28.634  28.616  1.00  0.00           H  
ATOM   2588 HD22 LEU   165      42.794  28.261  29.675  1.00  0.00           H  
ATOM   2589 HD23 LEU   165      41.009  27.667  29.880  1.00  0.00           H  
ATOM   2590  N   VAL   166      40.350  27.597  34.889  1.00  0.00           N  
ATOM   2591  CA  VAL   166      40.671  27.142  36.249  1.00  0.00           C  
ATOM   2592  C   VAL   166      41.687  25.967  36.253  1.00  0.00           C  
ATOM   2593  O   VAL   166      41.504  24.892  35.616  1.00  0.00           O  
ATOM   2594  CB  VAL   166      39.452  26.786  37.096  1.00  0.00           C  
ATOM   2595  CG1 VAL   166      39.921  26.576  38.548  1.00  0.00           C  
ATOM   2596  CG2 VAL   166      38.406  27.883  37.002  1.00  0.00           C  
ATOM   2597  H   VAL   166      39.378  27.635  34.618  1.00  0.00           H  
ATOM   2598  HA  VAL   166      41.183  27.962  36.753  1.00  0.00           H  
ATOM   2599  HB  VAL   166      39.098  25.851  36.663  1.00  0.00           H  
ATOM   2600 HG11 VAL   166      40.909  26.128  38.656  1.00  0.00           H  
ATOM   2601 HG12 VAL   166      39.937  27.470  39.172  1.00  0.00           H  
ATOM   2602 HG13 VAL   166      39.185  25.941  39.041  1.00  0.00           H  
ATOM   2603 HG21 VAL   166      37.731  27.807  37.854  1.00  0.00           H  
ATOM   2604 HG22 VAL   166      38.871  28.856  37.156  1.00  0.00           H  
ATOM   2605 HG23 VAL   166      37.861  27.792  36.062  1.00  0.00           H  
ATOM   2606  N   GLY   167      42.744  26.088  37.038  1.00  0.00           N  
ATOM   2607  CA  GLY   167      43.822  25.092  37.179  1.00  0.00           C  
ATOM   2608  C   GLY   167      44.867  25.071  36.082  1.00  0.00           C  
ATOM   2609  O   GLY   167      45.776  24.297  36.198  1.00  0.00           O  
ATOM   2610  H   GLY   167      42.795  26.950  37.562  1.00  0.00           H  
ATOM   2611  HA2 GLY   167      44.394  25.421  38.046  1.00  0.00           H  
ATOM   2612  HA3 GLY   167      43.369  24.114  37.342  1.00  0.00           H  
ATOM   2613  N   LYS   168      44.699  25.876  35.018  1.00  0.00           N  
ATOM   2614  CA  LYS   168      45.762  26.291  34.108  1.00  0.00           C  
ATOM   2615  C   LYS   168      46.698  27.198  34.889  1.00  0.00           C  
ATOM   2616  O   LYS   168      46.346  28.223  35.449  1.00  0.00           O  
ATOM   2617  CB  LYS   168      45.274  26.935  32.771  1.00  0.00           C  
ATOM   2618  CG  LYS   168      44.266  26.102  31.996  1.00  0.00           C  
ATOM   2619  CD  LYS   168      44.943  24.804  31.673  1.00  0.00           C  
ATOM   2620  CE  LYS   168      43.977  23.956  30.883  1.00  0.00           C  
ATOM   2621  NZ  LYS   168      44.680  22.851  30.153  1.00  0.00           N1+
ATOM   2622  H   LYS   168      43.814  26.359  34.957  1.00  0.00           H  
ATOM   2623  HA  LYS   168      46.344  25.425  33.793  1.00  0.00           H  
ATOM   2624  HB2 LYS   168      44.896  27.940  32.957  1.00  0.00           H  
ATOM   2625  HB3 LYS   168      46.160  27.213  32.201  1.00  0.00           H  
ATOM   2626  HG2 LYS   168      43.325  26.034  32.542  1.00  0.00           H  
ATOM   2627  HG3 LYS   168      43.949  26.606  31.083  1.00  0.00           H  
ATOM   2628  HD2 LYS   168      45.892  24.836  31.137  1.00  0.00           H  
ATOM   2629  HD3 LYS   168      45.137  24.245  32.588  1.00  0.00           H  
ATOM   2630  HE2 LYS   168      43.172  23.615  31.534  1.00  0.00           H  
ATOM   2631  HE3 LYS   168      43.423  24.604  30.203  1.00  0.00           H  
ATOM   2632  HZ1 LYS   168      44.013  22.223  29.726  1.00  0.00           H  
ATOM   2633  HZ2 LYS   168      45.159  23.277  29.373  1.00  0.00           H  
ATOM   2634  HZ3 LYS   168      45.244  22.257  30.744  1.00  0.00           H  
ATOM   2635  N   GLN   169      47.956  26.948  34.649  1.00  0.00           N  
ATOM   2636  CA  GLN   169      49.044  27.871  34.788  1.00  0.00           C  
ATOM   2637  C   GLN   169      49.182  28.802  33.593  1.00  0.00           C  
ATOM   2638  O   GLN   169      49.430  28.324  32.477  1.00  0.00           O  
ATOM   2639  CB  GLN   169      50.358  27.115  35.007  1.00  0.00           C  
ATOM   2640  CG  GLN   169      50.445  26.047  36.118  1.00  0.00           C  
ATOM   2641  CD  GLN   169      50.418  26.643  37.502  1.00  0.00           C  
ATOM   2642  OE1 GLN   169      50.902  27.689  37.851  1.00  0.00           O  
ATOM   2643  NE2 GLN   169      49.734  25.981  38.395  1.00  0.00           N  
ATOM   2644  H   GLN   169      48.085  26.142  34.054  1.00  0.00           H  
ATOM   2645  HA  GLN   169      48.852  28.528  35.637  1.00  0.00           H  
ATOM   2646  HB2 GLN   169      50.687  26.742  34.037  1.00  0.00           H  
ATOM   2647  HB3 GLN   169      51.032  27.920  35.300  1.00  0.00           H  
ATOM   2648  HG2 GLN   169      49.727  25.240  35.974  1.00  0.00           H  
ATOM   2649  HG3 GLN   169      51.403  25.543  35.988  1.00  0.00           H  
ATOM   2650 HE21 GLN   169      49.499  25.020  38.192  1.00  0.00           H  
ATOM   2651 HE22 GLN   169      49.657  26.414  39.304  1.00  0.00           H  
ATOM   2652  N   VAL   170      48.981  30.125  33.788  1.00  0.00           N  
ATOM   2653  CA  VAL   170      48.893  31.038  32.615  1.00  0.00           C  
ATOM   2654  C   VAL   170      50.020  32.073  32.776  1.00  0.00           C  
ATOM   2655  O   VAL   170      50.767  32.109  33.788  1.00  0.00           O  
ATOM   2656  CB  VAL   170      47.521  31.607  32.556  1.00  0.00           C  
ATOM   2657  CG1 VAL   170      46.486  30.513  32.446  1.00  0.00           C  
ATOM   2658  CG2 VAL   170      47.126  32.513  33.748  1.00  0.00           C  
ATOM   2659  H   VAL   170      48.798  30.480  34.716  1.00  0.00           H  
ATOM   2660  HA  VAL   170      49.072  30.526  31.670  1.00  0.00           H  
ATOM   2661  HB  VAL   170      47.629  32.124  31.602  1.00  0.00           H  
ATOM   2662 HG11 VAL   170      45.531  30.993  32.232  1.00  0.00           H  
ATOM   2663 HG12 VAL   170      46.723  29.794  31.662  1.00  0.00           H  
ATOM   2664 HG13 VAL   170      46.309  29.823  33.271  1.00  0.00           H  
ATOM   2665 HG21 VAL   170      47.844  33.331  33.814  1.00  0.00           H  
ATOM   2666 HG22 VAL   170      46.131  32.896  33.519  1.00  0.00           H  
ATOM   2667 HG23 VAL   170      47.031  32.098  34.752  1.00  0.00           H  
ATOM   2668  N   GLU   171      50.224  32.906  31.705  1.00  0.00           N  
ATOM   2669  CA  GLU   171      51.090  34.113  31.734  1.00  0.00           C  
ATOM   2670  C   GLU   171      50.222  35.380  31.438  1.00  0.00           C  
ATOM   2671  O   GLU   171      49.289  35.258  30.667  1.00  0.00           O  
ATOM   2672  CB  GLU   171      52.292  34.012  30.774  1.00  0.00           C  
ATOM   2673  CG  GLU   171      53.221  32.852  31.069  1.00  0.00           C  
ATOM   2674  CD  GLU   171      54.286  32.636  29.956  1.00  0.00           C  
ATOM   2675  OE1 GLU   171      53.904  32.113  28.895  1.00  0.00           O  
ATOM   2676  OE2 GLU   171      55.455  32.967  30.144  1.00  0.00           O1-
ATOM   2677  H   GLU   171      49.654  32.782  30.880  1.00  0.00           H  
ATOM   2678  HA  GLU   171      51.499  34.307  32.725  1.00  0.00           H  
ATOM   2679  HB2 GLU   171      51.921  33.746  29.784  1.00  0.00           H  
ATOM   2680  HB3 GLU   171      52.740  34.997  30.646  1.00  0.00           H  
ATOM   2681  HG2 GLU   171      53.775  33.136  31.964  1.00  0.00           H  
ATOM   2682  HG3 GLU   171      52.695  31.911  31.232  1.00  0.00           H  
ATOM   2683  N   TYR   172      50.542  36.526  32.071  1.00  0.00           N  
ATOM   2684  CA  TYR   172      49.932  37.854  31.791  1.00  0.00           C  
ATOM   2685  C   TYR   172      50.862  39.058  31.927  1.00  0.00           C  
ATOM   2686  O   TYR   172      51.814  38.971  32.668  1.00  0.00           O  
ATOM   2687  CB  TYR   172      48.619  38.074  32.617  1.00  0.00           C  
ATOM   2688  CG  TYR   172      47.721  39.331  32.265  1.00  0.00           C  
ATOM   2689  CD1 TYR   172      48.125  40.618  32.705  1.00  0.00           C  
ATOM   2690  CE1 TYR   172      47.333  41.731  32.447  1.00  0.00           C  
ATOM   2691  CZ  TYR   172      46.199  41.653  31.655  1.00  0.00           C  
ATOM   2692  OH  TYR   172      45.398  42.712  31.337  1.00  0.00           O  
ATOM   2693  CE2 TYR   172      45.803  40.390  31.170  1.00  0.00           C  
ATOM   2694  CD2 TYR   172      46.574  39.250  31.473  1.00  0.00           C  
ATOM   2695  H   TYR   172      51.393  36.605  32.610  1.00  0.00           H  
ATOM   2696  HA  TYR   172      49.849  37.736  30.710  1.00  0.00           H  
ATOM   2697  HB2 TYR   172      47.956  37.216  32.732  1.00  0.00           H  
ATOM   2698  HB3 TYR   172      48.902  38.228  33.658  1.00  0.00           H  
ATOM   2699  HD1 TYR   172      48.961  40.713  33.382  1.00  0.00           H  
ATOM   2700  HE1 TYR   172      47.583  42.674  32.910  1.00  0.00           H  
ATOM   2701  HH  TYR   172      45.743  43.574  31.581  1.00  0.00           H  
ATOM   2702  HE2 TYR   172      44.906  40.259  30.582  1.00  0.00           H  
ATOM   2703  HD2 TYR   172      46.232  38.302  31.086  1.00  0.00           H  
ATOM   2704  N   ALA   173      50.614  40.097  31.110  1.00  0.00           N  
ATOM   2705  CA  ALA   173      51.500  41.241  30.847  1.00  0.00           C  
ATOM   2706  C   ALA   173      51.643  42.178  32.059  1.00  0.00           C  
ATOM   2707  O   ALA   173      50.666  42.526  32.775  1.00  0.00           O  
ATOM   2708  CB  ALA   173      51.063  42.139  29.672  1.00  0.00           C  
ATOM   2709  H   ALA   173      49.710  40.133  30.662  1.00  0.00           H  
ATOM   2710  HA  ALA   173      52.460  40.803  30.575  1.00  0.00           H  
ATOM   2711  HB1 ALA   173      51.795  42.936  29.542  1.00  0.00           H  
ATOM   2712  HB2 ALA   173      51.010  41.631  28.709  1.00  0.00           H  
ATOM   2713  HB3 ALA   173      50.078  42.485  29.984  1.00  0.00           H  
ATOM   2714  N   LYS   174      52.939  42.564  32.192  1.00  0.00           N  
ATOM   2715  CA  LYS   174      53.430  43.252  33.377  1.00  0.00           C  
ATOM   2716  C   LYS   174      53.852  44.653  32.944  1.00  0.00           C  
ATOM   2717  O   LYS   174      53.939  44.869  31.752  1.00  0.00           O  
ATOM   2718  CB  LYS   174      54.518  42.388  34.029  1.00  0.00           C  
ATOM   2719  CG  LYS   174      55.225  42.851  35.312  1.00  0.00           C  
ATOM   2720  CD  LYS   174      56.205  41.849  35.888  1.00  0.00           C  
ATOM   2721  CE  LYS   174      57.156  42.381  36.900  1.00  0.00           C  
ATOM   2722  NZ  LYS   174      58.063  43.438  36.457  1.00  0.00           N1+
ATOM   2723  H   LYS   174      53.573  42.037  31.607  1.00  0.00           H  
ATOM   2724  HA  LYS   174      52.677  43.440  34.144  1.00  0.00           H  
ATOM   2725  HB2 LYS   174      54.031  41.424  34.178  1.00  0.00           H  
ATOM   2726  HB3 LYS   174      55.267  42.115  33.287  1.00  0.00           H  
ATOM   2727  HG2 LYS   174      55.714  43.753  34.945  1.00  0.00           H  
ATOM   2728  HG3 LYS   174      54.395  43.113  35.968  1.00  0.00           H  
ATOM   2729  HD2 LYS   174      55.631  41.071  36.392  1.00  0.00           H  
ATOM   2730  HD3 LYS   174      56.708  41.431  35.016  1.00  0.00           H  
ATOM   2731  HE2 LYS   174      56.541  42.824  37.683  1.00  0.00           H  
ATOM   2732  HE3 LYS   174      57.650  41.525  37.361  1.00  0.00           H  
ATOM   2733  HZ1 LYS   174      57.683  44.372  36.518  1.00  0.00           H  
ATOM   2734  HZ2 LYS   174      58.917  43.412  36.995  1.00  0.00           H  
ATOM   2735  HZ3 LYS   174      58.234  43.215  35.487  1.00  0.00           H  
ATOM   2736  N   GLU   175      53.992  45.494  33.932  1.00  0.00           N  
ATOM   2737  CA  GLU   175      54.318  46.909  33.683  1.00  0.00           C  
ATOM   2738  C   GLU   175      55.608  47.067  32.908  1.00  0.00           C  
ATOM   2739  O   GLU   175      55.736  47.895  32.076  1.00  0.00           O  
ATOM   2740  CB  GLU   175      54.331  47.679  34.979  1.00  0.00           C  
ATOM   2741  CG  GLU   175      55.591  47.692  35.782  1.00  0.00           C  
ATOM   2742  CD  GLU   175      55.895  46.396  36.542  1.00  0.00           C  
ATOM   2743  OE1 GLU   175      55.045  45.858  37.254  1.00  0.00           O  
ATOM   2744  OE2 GLU   175      57.017  45.857  36.562  1.00  0.00           O1-
ATOM   2745  H   GLU   175      53.755  45.183  34.864  1.00  0.00           H  
ATOM   2746  HA  GLU   175      53.531  47.174  32.976  1.00  0.00           H  
ATOM   2747  HB2 GLU   175      54.161  48.738  34.790  1.00  0.00           H  
ATOM   2748  HB3 GLU   175      53.450  47.340  35.524  1.00  0.00           H  
ATOM   2749  HG2 GLU   175      56.378  47.744  35.030  1.00  0.00           H  
ATOM   2750  HG3 GLU   175      55.580  48.400  36.610  1.00  0.00           H  
ATOM   2751  N   ASP   176      56.612  46.201  33.072  1.00  0.00           N  
ATOM   2752  CA  ASP   176      57.968  46.207  32.422  1.00  0.00           C  
ATOM   2753  C   ASP   176      57.789  45.610  30.967  1.00  0.00           C  
ATOM   2754  O   ASP   176      58.624  45.570  30.100  1.00  0.00           O  
ATOM   2755  CB  ASP   176      59.027  45.439  33.239  1.00  0.00           C  
ATOM   2756  CG  ASP   176      58.802  43.927  33.432  1.00  0.00           C  
ATOM   2757  OD1 ASP   176      59.671  43.262  33.953  1.00  0.00           O  
ATOM   2758  OD2 ASP   176      57.683  43.463  33.156  1.00  0.00           O1-
ATOM   2759  H   ASP   176      56.507  45.411  33.692  1.00  0.00           H  
ATOM   2760  HA  ASP   176      58.263  47.256  32.386  1.00  0.00           H  
ATOM   2761  HB2 ASP   176      60.005  45.547  32.770  1.00  0.00           H  
ATOM   2762  HB3 ASP   176      59.199  45.883  34.219  1.00  0.00           H  
ATOM   2763  N   GLY   177      56.644  45.089  30.568  1.00  0.00           N  
ATOM   2764  CA  GLY   177      56.458  44.474  29.241  1.00  0.00           C  
ATOM   2765  C   GLY   177      56.781  42.951  29.204  1.00  0.00           C  
ATOM   2766  O   GLY   177      56.518  42.282  28.174  1.00  0.00           O  
ATOM   2767  H   GLY   177      55.817  45.262  31.122  1.00  0.00           H  
ATOM   2768  HA2 GLY   177      55.425  44.440  28.893  1.00  0.00           H  
ATOM   2769  HA3 GLY   177      57.097  44.977  28.516  1.00  0.00           H  
ATOM   2770  N   SER   178      57.239  42.379  30.358  1.00  0.00           N  
ATOM   2771  CA  SER   178      57.368  40.913  30.516  1.00  0.00           C  
ATOM   2772  C   SER   178      56.006  40.184  30.737  1.00  0.00           C  
ATOM   2773  O   SER   178      54.922  40.716  31.132  1.00  0.00           O  
ATOM   2774  CB  SER   178      58.328  40.640  31.720  1.00  0.00           C  
ATOM   2775  OG  SER   178      57.621  40.892  32.860  1.00  0.00           O  
ATOM   2776  H   SER   178      57.356  42.911  31.209  1.00  0.00           H  
ATOM   2777  HA  SER   178      57.849  40.481  29.640  1.00  0.00           H  
ATOM   2778  HB2 SER   178      58.644  39.597  31.716  1.00  0.00           H  
ATOM   2779  HB3 SER   178      59.115  41.395  31.712  1.00  0.00           H  
ATOM   2780  HG  SER   178      57.554  41.849  32.830  1.00  0.00           H  
ATOM   2781  N   LYS   179      55.991  38.890  30.548  1.00  0.00           N  
ATOM   2782  CA  LYS   179      54.975  37.851  30.870  1.00  0.00           C  
ATOM   2783  C   LYS   179      55.245  37.335  32.293  1.00  0.00           C  
ATOM   2784  O   LYS   179      56.238  36.653  32.471  1.00  0.00           O  
ATOM   2785  CB  LYS   179      54.945  36.702  29.874  1.00  0.00           C  
ATOM   2786  CG  LYS   179      54.102  36.960  28.669  1.00  0.00           C  
ATOM   2787  CD  LYS   179      54.180  35.763  27.683  1.00  0.00           C  
ATOM   2788  CE  LYS   179      53.503  36.128  26.326  1.00  0.00           C  
ATOM   2789  NZ  LYS   179      53.144  34.997  25.456  1.00  0.00           N1+
ATOM   2790  H   LYS   179      56.843  38.429  30.262  1.00  0.00           H  
ATOM   2791  HA  LYS   179      54.004  38.344  30.901  1.00  0.00           H  
ATOM   2792  HB2 LYS   179      55.945  36.365  29.603  1.00  0.00           H  
ATOM   2793  HB3 LYS   179      54.525  35.783  30.283  1.00  0.00           H  
ATOM   2794  HG2 LYS   179      53.058  37.055  28.967  1.00  0.00           H  
ATOM   2795  HG3 LYS   179      54.483  37.857  28.181  1.00  0.00           H  
ATOM   2796  HD2 LYS   179      55.200  35.424  27.504  1.00  0.00           H  
ATOM   2797  HD3 LYS   179      53.766  34.877  28.166  1.00  0.00           H  
ATOM   2798  HE2 LYS   179      52.670  36.791  26.561  1.00  0.00           H  
ATOM   2799  HE3 LYS   179      54.215  36.801  25.848  1.00  0.00           H  
ATOM   2800  HZ1 LYS   179      53.135  35.297  24.491  1.00  0.00           H  
ATOM   2801  HZ2 LYS   179      53.764  34.200  25.459  1.00  0.00           H  
ATOM   2802  HZ3 LYS   179      52.203  34.644  25.550  1.00  0.00           H  
ATOM   2803  N   ARG   180      54.360  37.617  33.201  1.00  0.00           N  
ATOM   2804  CA  ARG   180      54.179  37.202  34.653  1.00  0.00           C  
ATOM   2805  C   ARG   180      53.441  35.882  34.798  1.00  0.00           C  
ATOM   2806  O   ARG   180      52.300  35.800  34.414  1.00  0.00           O  
ATOM   2807  CB  ARG   180      53.475  38.345  35.451  1.00  0.00           C  
ATOM   2808  CG  ARG   180      53.765  38.110  36.917  1.00  0.00           C  
ATOM   2809  CD  ARG   180      53.223  39.242  37.787  1.00  0.00           C  
ATOM   2810  NE  ARG   180      53.518  39.018  39.215  1.00  0.00           N  
ATOM   2811  CZ  ARG   180      52.955  39.629  40.240  1.00  0.00           C  
ATOM   2812  NH1 ARG   180      51.962  40.443  39.997  1.00  0.00           N  
ATOM   2813  NH2 ARG   180      53.381  39.512  41.424  1.00  0.00           N1+
ATOM   2814  H   ARG   180      53.676  38.310  32.930  1.00  0.00           H  
ATOM   2815  HA  ARG   180      55.174  37.038  35.066  1.00  0.00           H  
ATOM   2816  HB2 ARG   180      53.916  39.313  35.213  1.00  0.00           H  
ATOM   2817  HB3 ARG   180      52.402  38.390  35.266  1.00  0.00           H  
ATOM   2818  HG2 ARG   180      53.252  37.191  37.199  1.00  0.00           H  
ATOM   2819  HG3 ARG   180      54.805  37.942  37.198  1.00  0.00           H  
ATOM   2820  HD2 ARG   180      53.743  40.161  37.516  1.00  0.00           H  
ATOM   2821  HD3 ARG   180      52.145  39.269  37.632  1.00  0.00           H  
ATOM   2822  HE  ARG   180      54.414  38.578  39.365  1.00  0.00           H  
ATOM   2823 HH11 ARG   180      51.646  40.437  39.037  1.00  0.00           H  
ATOM   2824 HH12 ARG   180      51.689  41.098  40.716  1.00  0.00           H  
ATOM   2825 HH21 ARG   180      54.108  38.860  41.685  1.00  0.00           H  
ATOM   2826 HH22 ARG   180      52.833  40.006  42.113  1.00  0.00           H  
ATOM   2827  N   THR   181      54.019  34.827  35.385  1.00  0.00           N  
ATOM   2828  CA  THR   181      53.559  33.456  35.604  1.00  0.00           C  
ATOM   2829  C   THR   181      52.739  33.365  36.921  1.00  0.00           C  
ATOM   2830  O   THR   181      52.984  34.035  37.954  1.00  0.00           O  
ATOM   2831  CB  THR   181      54.732  32.474  35.648  1.00  0.00           C  
ATOM   2832  CG2 THR   181      55.732  32.500  34.479  1.00  0.00           C  
ATOM   2833  OG1 THR   181      55.491  32.700  36.798  1.00  0.00           O  
ATOM   2834  H   THR   181      54.886  35.084  35.835  1.00  0.00           H  
ATOM   2835  HA  THR   181      52.933  33.078  34.796  1.00  0.00           H  
ATOM   2836  HB  THR   181      54.263  31.491  35.687  1.00  0.00           H  
ATOM   2837 HG21 THR   181      56.430  33.333  34.566  1.00  0.00           H  
ATOM   2838 HG22 THR   181      56.345  31.600  34.520  1.00  0.00           H  
ATOM   2839 HG23 THR   181      55.135  32.483  33.567  1.00  0.00           H  
ATOM   2840  HG1 THR   181      55.031  32.215  37.487  1.00  0.00           H  
ATOM   2841  N   GLY   182      51.671  32.530  36.841  1.00  0.00           N  
ATOM   2842  CA  GLY   182      50.852  32.122  37.919  1.00  0.00           C  
ATOM   2843  C   GLY   182      49.710  31.214  37.566  1.00  0.00           C  
ATOM   2844  O   GLY   182      49.687  30.730  36.410  1.00  0.00           O  
ATOM   2845  H   GLY   182      51.534  32.067  35.954  1.00  0.00           H  
ATOM   2846  HA2 GLY   182      51.464  31.624  38.671  1.00  0.00           H  
ATOM   2847  HA3 GLY   182      50.402  32.999  38.384  1.00  0.00           H  
ATOM   2848  N   MET   183      48.824  31.004  38.532  1.00  0.00           N  
ATOM   2849  CA  MET   183      47.628  30.081  38.440  1.00  0.00           C  
ATOM   2850  C   MET   183      46.337  30.839  38.391  1.00  0.00           C  
ATOM   2851  O   MET   183      46.048  31.842  39.122  1.00  0.00           O  
ATOM   2852  CB  MET   183      47.841  29.240  39.684  1.00  0.00           C  
ATOM   2853  CG  MET   183      46.724  28.246  39.772  1.00  0.00           C  
ATOM   2854  SD  MET   183      46.987  26.948  40.989  1.00  0.00           S  
ATOM   2855  CE  MET   183      45.680  25.807  40.428  1.00  0.00           C  
ATOM   2856  H   MET   183      49.113  31.385  39.422  1.00  0.00           H  
ATOM   2857  HA  MET   183      47.783  29.409  37.596  1.00  0.00           H  
ATOM   2858  HB2 MET   183      48.812  28.745  39.683  1.00  0.00           H  
ATOM   2859  HB3 MET   183      47.771  29.871  40.570  1.00  0.00           H  
ATOM   2860  HG2 MET   183      45.743  28.632  40.050  1.00  0.00           H  
ATOM   2861  HG3 MET   183      46.559  27.742  38.820  1.00  0.00           H  
ATOM   2862  HE1 MET   183      45.898  24.756  40.239  1.00  0.00           H  
ATOM   2863  HE2 MET   183      44.907  25.940  41.184  1.00  0.00           H  
ATOM   2864  HE3 MET   183      45.273  26.288  39.538  1.00  0.00           H  
ATOM   2865  N   VAL   184      45.448  30.418  37.454  1.00  0.00           N  
ATOM   2866  CA  VAL   184      44.019  30.666  37.401  1.00  0.00           C  
ATOM   2867  C   VAL   184      43.312  29.763  38.501  1.00  0.00           C  
ATOM   2868  O   VAL   184      43.427  28.534  38.495  1.00  0.00           O  
ATOM   2869  CB  VAL   184      43.395  30.409  35.992  1.00  0.00           C  
ATOM   2870  CG1 VAL   184      41.958  30.770  36.028  1.00  0.00           C  
ATOM   2871  CG2 VAL   184      44.196  31.170  34.887  1.00  0.00           C  
ATOM   2872  H   VAL   184      45.782  29.740  36.785  1.00  0.00           H  
ATOM   2873  HA  VAL   184      43.906  31.700  37.728  1.00  0.00           H  
ATOM   2874  HB  VAL   184      43.468  29.336  35.811  1.00  0.00           H  
ATOM   2875 HG11 VAL   184      41.372  30.884  35.116  1.00  0.00           H  
ATOM   2876 HG12 VAL   184      41.388  30.033  36.594  1.00  0.00           H  
ATOM   2877 HG13 VAL   184      41.795  31.691  36.587  1.00  0.00           H  
ATOM   2878 HG21 VAL   184      43.905  30.801  33.903  1.00  0.00           H  
ATOM   2879 HG22 VAL   184      43.919  32.224  34.872  1.00  0.00           H  
ATOM   2880 HG23 VAL   184      45.269  31.011  34.992  1.00  0.00           H  
ATOM   2881  N   ILE   185      42.501  30.396  39.379  1.00  0.00           N  
ATOM   2882  CA  ILE   185      41.960  29.666  40.607  1.00  0.00           C  
ATOM   2883  C   ILE   185      40.374  29.788  40.759  1.00  0.00           C  
ATOM   2884  O   ILE   185      39.924  29.246  41.744  1.00  0.00           O  
ATOM   2885  CB  ILE   185      42.636  30.182  41.982  1.00  0.00           C  
ATOM   2886  CG2 ILE   185      44.155  29.832  41.997  1.00  0.00           C  
ATOM   2887  CG1 ILE   185      42.422  31.744  42.228  1.00  0.00           C  
ATOM   2888  CD1 ILE   185      42.219  32.010  43.737  1.00  0.00           C  
ATOM   2889  H   ILE   185      42.455  31.404  39.330  1.00  0.00           H  
ATOM   2890  HA  ILE   185      42.064  28.590  40.466  1.00  0.00           H  
ATOM   2891  HB  ILE   185      42.158  29.643  42.800  1.00  0.00           H  
ATOM   2892 HG21 ILE   185      44.736  30.329  41.221  1.00  0.00           H  
ATOM   2893 HG22 ILE   185      44.552  30.161  42.957  1.00  0.00           H  
ATOM   2894 HG23 ILE   185      44.362  28.762  41.953  1.00  0.00           H  
ATOM   2895 HG12 ILE   185      43.374  32.183  41.930  1.00  0.00           H  
ATOM   2896 HG13 ILE   185      41.590  32.086  41.613  1.00  0.00           H  
ATOM   2897 HD11 ILE   185      41.409  31.421  44.167  1.00  0.00           H  
ATOM   2898 HD12 ILE   185      43.110  31.751  44.308  1.00  0.00           H  
ATOM   2899 HD13 ILE   185      41.962  33.067  43.813  1.00  0.00           H  
ATOM   2900  N   HIS   186      39.593  30.411  39.854  1.00  0.00           N  
ATOM   2901  CA  HIS   186      38.145  30.512  39.934  1.00  0.00           C  
ATOM   2902  C   HIS   186      37.659  31.004  38.582  1.00  0.00           C  
ATOM   2903  O   HIS   186      38.285  31.688  37.844  1.00  0.00           O  
ATOM   2904  CB  HIS   186      37.841  31.454  41.056  1.00  0.00           C  
ATOM   2905  CG  HIS   186      36.334  31.683  41.205  1.00  0.00           C  
ATOM   2906  ND1 HIS   186      35.456  30.964  42.045  1.00  0.00           N  
ATOM   2907  CE1 HIS   186      34.255  31.554  41.906  1.00  0.00           C  
ATOM   2908  NE2 HIS   186      34.306  32.665  41.156  1.00  0.00           N  
ATOM   2909  CD2 HIS   186      35.644  32.796  40.767  1.00  0.00           C  
ATOM   2910  H   HIS   186      40.032  30.798  39.031  1.00  0.00           H  
ATOM   2911  HA  HIS   186      37.702  29.534  40.124  1.00  0.00           H  
ATOM   2912  HB2 HIS   186      38.168  31.022  42.002  1.00  0.00           H  
ATOM   2913  HB3 HIS   186      38.397  32.358  40.805  1.00  0.00           H  
ATOM   2914  HE1 HIS   186      33.346  31.256  42.408  1.00  0.00           H  
ATOM   2915  HE2 HIS   186      33.516  33.270  40.985  1.00  0.00           H  
ATOM   2916  HD2 HIS   186      36.051  33.716  40.373  1.00  0.00           H  
ATOM   2917  N   GLN   187      36.411  30.607  38.168  1.00  0.00           N  
ATOM   2918  CA  GLN   187      35.773  31.124  36.994  1.00  0.00           C  
ATOM   2919  C   GLN   187      34.449  31.762  37.559  1.00  0.00           C  
ATOM   2920  O   GLN   187      33.635  31.225  38.321  1.00  0.00           O  
ATOM   2921  CB  GLN   187      35.438  29.965  36.122  1.00  0.00           C  
ATOM   2922  CG  GLN   187      34.821  30.526  34.857  1.00  0.00           C  
ATOM   2923  CD  GLN   187      34.603  29.387  33.814  1.00  0.00           C  
ATOM   2924  OE1 GLN   187      34.889  28.224  33.957  1.00  0.00           O  
ATOM   2925  NE2 GLN   187      34.010  29.845  32.703  1.00  0.00           N  
ATOM   2926  H   GLN   187      35.755  30.154  38.788  1.00  0.00           H  
ATOM   2927  HA  GLN   187      36.364  31.884  36.483  1.00  0.00           H  
ATOM   2928  HB2 GLN   187      36.474  29.689  35.923  1.00  0.00           H  
ATOM   2929  HB3 GLN   187      34.842  29.220  36.648  1.00  0.00           H  
ATOM   2930  HG2 GLN   187      33.884  30.953  35.216  1.00  0.00           H  
ATOM   2931  HG3 GLN   187      35.397  31.293  34.340  1.00  0.00           H  
ATOM   2932 HE21 GLN   187      33.953  30.843  32.558  1.00  0.00           H  
ATOM   2933 HE22 GLN   187      34.060  29.231  31.902  1.00  0.00           H  
ATOM   2934  N   VAL   188      34.235  33.001  37.226  1.00  0.00           N  
ATOM   2935  CA  VAL   188      33.123  33.807  37.857  1.00  0.00           C  
ATOM   2936  C   VAL   188      31.749  33.424  37.321  1.00  0.00           C  
ATOM   2937  O   VAL   188      31.466  33.143  36.170  1.00  0.00           O  
ATOM   2938  CB  VAL   188      33.367  35.256  37.573  1.00  0.00           C  
ATOM   2939  CG1 VAL   188      32.266  36.144  38.160  1.00  0.00           C  
ATOM   2940  CG2 VAL   188      34.633  35.728  38.213  1.00  0.00           C  
ATOM   2941  H   VAL   188      34.932  33.454  36.651  1.00  0.00           H  
ATOM   2942  HA  VAL   188      33.143  33.593  38.925  1.00  0.00           H  
ATOM   2943  HB  VAL   188      33.289  35.382  36.493  1.00  0.00           H  
ATOM   2944 HG11 VAL   188      31.254  35.811  37.931  1.00  0.00           H  
ATOM   2945 HG12 VAL   188      32.264  36.213  39.248  1.00  0.00           H  
ATOM   2946 HG13 VAL   188      32.458  37.123  37.721  1.00  0.00           H  
ATOM   2947 HG21 VAL   188      34.549  35.654  39.298  1.00  0.00           H  
ATOM   2948 HG22 VAL   188      35.419  35.119  37.769  1.00  0.00           H  
ATOM   2949 HG23 VAL   188      34.857  36.731  37.848  1.00  0.00           H  
ATOM   2950  N   GLU   189      30.771  33.270  38.216  1.00  0.00           N  
ATOM   2951  CA  GLU   189      29.514  32.587  37.962  1.00  0.00           C  
ATOM   2952  C   GLU   189      28.688  33.554  37.057  1.00  0.00           C  
ATOM   2953  O   GLU   189      28.254  33.102  36.015  1.00  0.00           O  
ATOM   2954  CB  GLU   189      28.731  32.184  39.187  1.00  0.00           C  
ATOM   2955  CG  GLU   189      29.404  31.138  40.062  1.00  0.00           C  
ATOM   2956  CD  GLU   189      28.376  30.427  40.967  1.00  0.00           C  
ATOM   2957  OE1 GLU   189      27.178  30.891  41.092  1.00  0.00           O  
ATOM   2958  OE2 GLU   189      28.810  29.421  41.594  1.00  0.00           O1-
ATOM   2959  H   GLU   189      31.147  33.256  39.154  1.00  0.00           H  
ATOM   2960  HA  GLU   189      29.738  31.662  37.431  1.00  0.00           H  
ATOM   2961  HB2 GLU   189      28.397  33.071  39.726  1.00  0.00           H  
ATOM   2962  HB3 GLU   189      27.821  31.680  38.862  1.00  0.00           H  
ATOM   2963  HG2 GLU   189      29.967  30.391  39.503  1.00  0.00           H  
ATOM   2964  HG3 GLU   189      30.104  31.696  40.684  1.00  0.00           H  
ATOM   2965  N   ALA   190      28.478  34.785  37.510  1.00  0.00           N  
ATOM   2966  CA  ALA   190      27.761  35.783  36.733  1.00  0.00           C  
ATOM   2967  C   ALA   190      28.425  36.267  35.426  1.00  0.00           C  
ATOM   2968  O   ALA   190      27.780  36.941  34.665  1.00  0.00           O  
ATOM   2969  CB  ALA   190      27.482  36.960  37.778  1.00  0.00           C  
ATOM   2970  H   ALA   190      29.035  35.112  38.287  1.00  0.00           H  
ATOM   2971  HA  ALA   190      26.798  35.377  36.422  1.00  0.00           H  
ATOM   2972  HB1 ALA   190      28.272  37.696  37.627  1.00  0.00           H  
ATOM   2973  HB2 ALA   190      26.546  37.473  37.557  1.00  0.00           H  
ATOM   2974  HB3 ALA   190      27.346  36.645  38.812  1.00  0.00           H  
ATOM   2975  N   LYS   191      29.674  35.857  35.130  1.00  0.00           N  
ATOM   2976  CA  LYS   191      30.564  36.235  34.085  1.00  0.00           C  
ATOM   2977  C   LYS   191      31.537  35.134  33.731  1.00  0.00           C  
ATOM   2978  O   LYS   191      32.720  35.238  34.077  1.00  0.00           O  
ATOM   2979  CB  LYS   191      31.366  37.489  34.410  1.00  0.00           C  
ATOM   2980  CG  LYS   191      30.557  38.748  34.545  1.00  0.00           C  
ATOM   2981  CD  LYS   191      29.733  39.311  33.365  1.00  0.00           C  
ATOM   2982  CE  LYS   191      30.569  39.708  32.159  1.00  0.00           C  
ATOM   2983  NZ  LYS   191      29.624  40.151  31.129  1.00  0.00           N1+
ATOM   2984  H   LYS   191      30.070  35.168  35.752  1.00  0.00           H  
ATOM   2985  HA  LYS   191      30.081  36.399  33.121  1.00  0.00           H  
ATOM   2986  HB2 LYS   191      31.827  37.236  35.365  1.00  0.00           H  
ATOM   2987  HB3 LYS   191      32.027  37.839  33.618  1.00  0.00           H  
ATOM   2988  HG2 LYS   191      29.967  38.692  35.460  1.00  0.00           H  
ATOM   2989  HG3 LYS   191      31.255  39.523  34.861  1.00  0.00           H  
ATOM   2990  HD2 LYS   191      28.978  38.576  33.087  1.00  0.00           H  
ATOM   2991  HD3 LYS   191      29.174  40.167  33.743  1.00  0.00           H  
ATOM   2992  HE2 LYS   191      31.179  40.559  32.462  1.00  0.00           H  
ATOM   2993  HE3 LYS   191      31.253  38.895  31.913  1.00  0.00           H  
ATOM   2994  HZ1 LYS   191      28.970  40.768  31.589  1.00  0.00           H  
ATOM   2995  HZ2 LYS   191      30.137  40.639  30.409  1.00  0.00           H  
ATOM   2996  HZ3 LYS   191      29.041  39.449  30.697  1.00  0.00           H  
ATOM   2997  N   PRO   192      31.168  34.118  32.947  1.00  0.00           N  
ATOM   2998  CA  PRO   192      32.005  32.918  32.621  1.00  0.00           C  
ATOM   2999  C   PRO   192      33.319  33.240  31.884  1.00  0.00           C  
ATOM   3000  O   PRO   192      34.231  32.430  31.963  1.00  0.00           O  
ATOM   3001  CD  PRO   192      29.788  33.887  32.418  1.00  0.00           C  
ATOM   3002  CG  PRO   192      29.685  32.424  32.136  1.00  0.00           C  
ATOM   3003  CB  PRO   192      31.151  32.104  31.720  1.00  0.00           C  
ATOM   3004  HD2 PRO   192      29.652  34.278  31.409  1.00  0.00           H  
ATOM   3005  HD3 PRO   192      29.059  34.278  33.128  1.00  0.00           H  
ATOM   3006  HG2 PRO   192      28.951  32.145  31.379  1.00  0.00           H  
ATOM   3007  HG3 PRO   192      29.492  31.954  33.101  1.00  0.00           H  
ATOM   3008  HB2 PRO   192      31.391  32.383  30.694  1.00  0.00           H  
ATOM   3009  HB3 PRO   192      31.335  31.046  31.910  1.00  0.00           H  
ATOM   3010  HA  PRO   192      32.099  32.411  33.582  1.00  0.00           H  
ATOM   3011  N   SER   193      33.444  34.467  31.320  1.00  0.00           N  
ATOM   3012  CA  SER   193      34.640  34.796  30.538  1.00  0.00           C  
ATOM   3013  C   SER   193      35.738  35.355  31.489  1.00  0.00           C  
ATOM   3014  O   SER   193      36.869  35.673  31.098  1.00  0.00           O  
ATOM   3015  CB  SER   193      34.477  35.787  29.390  1.00  0.00           C  
ATOM   3016  OG  SER   193      33.839  36.994  29.749  1.00  0.00           O  
ATOM   3017  H   SER   193      32.690  35.139  31.321  1.00  0.00           H  
ATOM   3018  HA  SER   193      35.067  33.934  30.026  1.00  0.00           H  
ATOM   3019  HB2 SER   193      35.500  36.008  29.084  1.00  0.00           H  
ATOM   3020  HB3 SER   193      33.880  35.420  28.556  1.00  0.00           H  
ATOM   3021  HG  SER   193      34.511  37.680  29.765  1.00  0.00           H  
ATOM   3022  N   VAL   194      35.342  35.703  32.713  1.00  0.00           N  
ATOM   3023  CA  VAL   194      36.194  36.281  33.713  1.00  0.00           C  
ATOM   3024  C   VAL   194      36.609  35.278  34.782  1.00  0.00           C  
ATOM   3025  O   VAL   194      35.856  34.412  35.228  1.00  0.00           O  
ATOM   3026  CB  VAL   194      35.507  37.521  34.332  1.00  0.00           C  
ATOM   3027  CG1 VAL   194      36.260  38.189  35.540  1.00  0.00           C  
ATOM   3028  CG2 VAL   194      35.137  38.586  33.373  1.00  0.00           C  
ATOM   3029  H   VAL   194      34.408  35.465  33.017  1.00  0.00           H  
ATOM   3030  HA  VAL   194      37.169  36.624  33.367  1.00  0.00           H  
ATOM   3031  HB  VAL   194      34.544  37.183  34.714  1.00  0.00           H  
ATOM   3032 HG11 VAL   194      37.300  38.482  35.394  1.00  0.00           H  
ATOM   3033 HG12 VAL   194      35.733  39.082  35.877  1.00  0.00           H  
ATOM   3034 HG13 VAL   194      36.291  37.569  36.436  1.00  0.00           H  
ATOM   3035 HG21 VAL   194      35.856  39.405  33.360  1.00  0.00           H  
ATOM   3036 HG22 VAL   194      35.118  38.210  32.350  1.00  0.00           H  
ATOM   3037 HG23 VAL   194      34.140  38.994  33.543  1.00  0.00           H  
ATOM   3038  N   TYR   195      37.892  35.383  35.105  1.00  0.00           N  
ATOM   3039  CA  TYR   195      38.558  34.403  35.946  1.00  0.00           C  
ATOM   3040  C   TYR   195      39.343  35.156  37.021  1.00  0.00           C  
ATOM   3041  O   TYR   195      39.786  36.255  36.787  1.00  0.00           O  
ATOM   3042  CB  TYR   195      39.545  33.628  35.041  1.00  0.00           C  
ATOM   3043  CG  TYR   195      38.874  32.797  33.996  1.00  0.00           C  
ATOM   3044  CD1 TYR   195      38.551  33.312  32.711  1.00  0.00           C  
ATOM   3045  CE1 TYR   195      37.928  32.441  31.828  1.00  0.00           C  
ATOM   3046  CZ  TYR   195      37.580  31.130  32.241  1.00  0.00           C  
ATOM   3047  OH  TYR   195      37.056  30.255  31.345  1.00  0.00           O  
ATOM   3048  CE2 TYR   195      37.963  30.669  33.495  1.00  0.00           C  
ATOM   3049  CD2 TYR   195      38.587  31.553  34.348  1.00  0.00           C  
ATOM   3050  H   TYR   195      38.456  35.947  34.486  1.00  0.00           H  
ATOM   3051  HA  TYR   195      37.825  33.770  36.445  1.00  0.00           H  
ATOM   3052  HB2 TYR   195      40.242  34.304  34.544  1.00  0.00           H  
ATOM   3053  HB3 TYR   195      40.192  33.008  35.662  1.00  0.00           H  
ATOM   3054  HD1 TYR   195      38.720  34.374  32.606  1.00  0.00           H  
ATOM   3055  HE1 TYR   195      37.577  32.820  30.879  1.00  0.00           H  
ATOM   3056  HH  TYR   195      36.595  30.706  30.634  1.00  0.00           H  
ATOM   3057  HE2 TYR   195      37.733  29.649  33.765  1.00  0.00           H  
ATOM   3058  HD2 TYR   195      38.759  31.092  35.310  1.00  0.00           H  
ATOM   3059  N   PHE   196      39.663  34.461  38.200  1.00  0.00           N  
ATOM   3060  CA  PHE   196      40.732  35.023  39.131  1.00  0.00           C  
ATOM   3061  C   PHE   196      42.075  34.279  38.963  1.00  0.00           C  
ATOM   3062  O   PHE   196      42.077  33.085  38.703  1.00  0.00           O  
ATOM   3063  CB  PHE   196      40.187  34.975  40.596  1.00  0.00           C  
ATOM   3064  CG  PHE   196      38.798  35.503  40.941  1.00  0.00           C  
ATOM   3065  CD1 PHE   196      38.112  36.426  40.126  1.00  0.00           C  
ATOM   3066  CE1 PHE   196      36.728  36.746  40.385  1.00  0.00           C  
ATOM   3067  CZ  PHE   196      36.147  36.254  41.536  1.00  0.00           C  
ATOM   3068  CE2 PHE   196      36.836  35.435  42.408  1.00  0.00           C  
ATOM   3069  CD2 PHE   196      38.112  34.979  42.058  1.00  0.00           C  
ATOM   3070  H   PHE   196      39.454  33.473  38.181  1.00  0.00           H  
ATOM   3071  HA  PHE   196      40.906  36.060  38.841  1.00  0.00           H  
ATOM   3072  HB2 PHE   196      40.209  33.954  40.975  1.00  0.00           H  
ATOM   3073  HB3 PHE   196      40.950  35.470  41.196  1.00  0.00           H  
ATOM   3074  HD1 PHE   196      38.595  36.871  39.268  1.00  0.00           H  
ATOM   3075  HE1 PHE   196      36.221  37.378  39.670  1.00  0.00           H  
ATOM   3076  HZ  PHE   196      35.116  36.482  41.765  1.00  0.00           H  
ATOM   3077  HE2 PHE   196      36.307  35.155  43.307  1.00  0.00           H  
ATOM   3078  HD2 PHE   196      38.538  34.214  42.690  1.00  0.00           H  
ATOM   3079  N   ILE   197      43.163  35.011  39.197  1.00  0.00           N  
ATOM   3080  CA  ILE   197      44.560  34.729  38.894  1.00  0.00           C  
ATOM   3081  C   ILE   197      45.319  35.010  40.108  1.00  0.00           C  
ATOM   3082  O   ILE   197      45.102  35.965  40.869  1.00  0.00           O  
ATOM   3083  CB  ILE   197      45.065  35.414  37.591  1.00  0.00           C  
ATOM   3084  CG2 ILE   197      46.584  35.529  37.707  1.00  0.00           C  
ATOM   3085  CG1 ILE   197      44.681  34.809  36.217  1.00  0.00           C  
ATOM   3086  CD1 ILE   197      43.169  34.927  35.823  1.00  0.00           C  
ATOM   3087  H   ILE   197      43.081  35.935  39.597  1.00  0.00           H  
ATOM   3088  HA  ILE   197      44.601  33.640  38.880  1.00  0.00           H  
ATOM   3089  HB  ILE   197      44.787  36.468  37.607  1.00  0.00           H  
ATOM   3090 HG21 ILE   197      46.888  36.297  38.419  1.00  0.00           H  
ATOM   3091 HG22 ILE   197      47.002  34.554  37.959  1.00  0.00           H  
ATOM   3092 HG23 ILE   197      46.965  35.834  36.733  1.00  0.00           H  
ATOM   3093 HG12 ILE   197      45.271  35.372  35.493  1.00  0.00           H  
ATOM   3094 HG13 ILE   197      45.086  33.801  36.307  1.00  0.00           H  
ATOM   3095 HD11 ILE   197      43.238  34.744  34.751  1.00  0.00           H  
ATOM   3096 HD12 ILE   197      42.554  34.167  36.306  1.00  0.00           H  
ATOM   3097 HD13 ILE   197      42.749  35.906  36.055  1.00  0.00           H  
ATOM   3098  N   LYS   198      46.290  34.192  40.520  1.00  0.00           N  
ATOM   3099  CA  LYS   198      47.287  34.324  41.599  1.00  0.00           C  
ATOM   3100  C   LYS   198      48.712  34.087  41.244  1.00  0.00           C  
ATOM   3101  O   LYS   198      49.130  32.961  40.875  1.00  0.00           O  
ATOM   3102  CB  LYS   198      46.787  33.385  42.710  1.00  0.00           C  
ATOM   3103  CG  LYS   198      47.296  33.694  44.120  1.00  0.00           C  
ATOM   3104  CD  LYS   198      48.800  33.726  44.385  1.00  0.00           C  
ATOM   3105  CE  LYS   198      49.521  32.355  44.347  1.00  0.00           C  
ATOM   3106  NZ  LYS   198      50.860  32.458  44.937  1.00  0.00           N1+
ATOM   3107  H   LYS   198      46.402  33.306  40.050  1.00  0.00           H  
ATOM   3108  HA  LYS   198      47.310  35.350  41.967  1.00  0.00           H  
ATOM   3109  HB2 LYS   198      45.719  33.177  42.779  1.00  0.00           H  
ATOM   3110  HB3 LYS   198      47.182  32.387  42.523  1.00  0.00           H  
ATOM   3111  HG2 LYS   198      46.874  34.680  44.315  1.00  0.00           H  
ATOM   3112  HG3 LYS   198      46.816  33.047  44.854  1.00  0.00           H  
ATOM   3113  HD2 LYS   198      49.363  34.479  43.833  1.00  0.00           H  
ATOM   3114  HD3 LYS   198      48.928  34.091  45.404  1.00  0.00           H  
ATOM   3115  HE2 LYS   198      48.914  31.554  44.767  1.00  0.00           H  
ATOM   3116  HE3 LYS   198      49.677  32.071  43.306  1.00  0.00           H  
ATOM   3117  HZ1 LYS   198      51.499  33.057  44.433  1.00  0.00           H  
ATOM   3118  HZ2 LYS   198      50.899  32.625  45.933  1.00  0.00           H  
ATOM   3119  HZ3 LYS   198      51.287  31.545  44.999  1.00  0.00           H  
ATOM   3120  N   PHE   199      49.539  35.154  41.303  1.00  0.00           N  
ATOM   3121  CA  PHE   199      50.872  35.010  40.739  1.00  0.00           C  
ATOM   3122  C   PHE   199      51.880  34.149  41.620  1.00  0.00           C  
ATOM   3123  O   PHE   199      51.665  34.008  42.822  1.00  0.00           O  
ATOM   3124  CB  PHE   199      51.390  36.416  40.314  1.00  0.00           C  
ATOM   3125  CG  PHE   199      50.603  37.057  39.232  1.00  0.00           C  
ATOM   3126  CD1 PHE   199      49.828  38.179  39.438  1.00  0.00           C  
ATOM   3127  CE1 PHE   199      49.243  38.868  38.397  1.00  0.00           C  
ATOM   3128  CZ  PHE   199      49.324  38.327  37.113  1.00  0.00           C  
ATOM   3129  CE2 PHE   199      49.890  37.082  36.928  1.00  0.00           C  
ATOM   3130  CD2 PHE   199      50.551  36.515  37.979  1.00  0.00           C  
ATOM   3131  H   PHE   199      49.229  36.089  41.530  1.00  0.00           H  
ATOM   3132  HA  PHE   199      50.861  34.383  39.848  1.00  0.00           H  
ATOM   3133  HB2 PHE   199      51.337  37.128  41.138  1.00  0.00           H  
ATOM   3134  HB3 PHE   199      52.407  36.284  39.945  1.00  0.00           H  
ATOM   3135  HD1 PHE   199      49.788  38.559  40.448  1.00  0.00           H  
ATOM   3136  HE1 PHE   199      48.720  39.783  38.637  1.00  0.00           H  
ATOM   3137  HZ  PHE   199      48.803  38.895  36.357  1.00  0.00           H  
ATOM   3138  HE2 PHE   199      49.987  36.574  35.980  1.00  0.00           H  
ATOM   3139  HD2 PHE   199      51.165  35.639  37.828  1.00  0.00           H  
ATOM   3140  N   ASP   200      52.801  33.414  40.905  1.00  0.00           N  
ATOM   3141  CA  ASP   200      53.703  32.469  41.497  1.00  0.00           C  
ATOM   3142  C   ASP   200      54.537  33.117  42.620  1.00  0.00           C  
ATOM   3143  O   ASP   200      55.157  32.329  43.413  1.00  0.00           O  
ATOM   3144  CB  ASP   200      54.578  32.076  40.351  1.00  0.00           C  
ATOM   3145  CG  ASP   200      54.024  30.949  39.456  1.00  0.00           C  
ATOM   3146  OD1 ASP   200      54.707  30.650  38.412  1.00  0.00           O  
ATOM   3147  OD2 ASP   200      53.012  30.291  39.754  1.00  0.00           O1-
ATOM   3148  H   ASP   200      52.781  33.562  39.906  1.00  0.00           H  
ATOM   3149  HA  ASP   200      53.150  31.628  41.916  1.00  0.00           H  
ATOM   3150  HB2 ASP   200      54.954  32.942  39.806  1.00  0.00           H  
ATOM   3151  HB3 ASP   200      55.492  31.661  40.777  1.00  0.00           H  
ATOM   3152  N   ASP   201      54.767  34.412  42.581  1.00  0.00           N  
ATOM   3153  CA  ASP   201      55.600  35.135  43.579  1.00  0.00           C  
ATOM   3154  C   ASP   201      54.782  35.937  44.591  1.00  0.00           C  
ATOM   3155  O   ASP   201      55.386  36.592  45.447  1.00  0.00           O  
ATOM   3156  CB  ASP   201      56.552  36.117  42.904  1.00  0.00           C  
ATOM   3157  CG  ASP   201      55.786  37.310  42.381  1.00  0.00           C  
ATOM   3158  OD1 ASP   201      56.140  38.464  42.759  1.00  0.00           O  
ATOM   3159  OD2 ASP   201      54.862  37.121  41.622  1.00  0.00           O1-
ATOM   3160  H   ASP   201      54.427  34.957  41.802  1.00  0.00           H  
ATOM   3161  HA  ASP   201      56.139  34.467  44.251  1.00  0.00           H  
ATOM   3162  HB2 ASP   201      57.314  36.310  43.658  1.00  0.00           H  
ATOM   3163  HB3 ASP   201      57.062  35.559  42.119  1.00  0.00           H  
ATOM   3164  N   ASP   202      53.410  35.992  44.525  1.00  0.00           N  
ATOM   3165  CA  ASP   202      52.571  37.003  45.168  1.00  0.00           C  
ATOM   3166  C   ASP   202      51.522  36.323  46.009  1.00  0.00           C  
ATOM   3167  O   ASP   202      51.489  35.062  45.998  1.00  0.00           O  
ATOM   3168  CB  ASP   202      51.941  37.967  44.140  1.00  0.00           C  
ATOM   3169  CG  ASP   202      51.293  39.232  44.601  1.00  0.00           C  
ATOM   3170  OD1 ASP   202      50.953  39.419  45.786  1.00  0.00           O  
ATOM   3171  OD2 ASP   202      51.283  40.090  43.738  1.00  0.00           O1-
ATOM   3172  H   ASP   202      53.021  35.379  43.822  1.00  0.00           H  
ATOM   3173  HA  ASP   202      53.144  37.494  45.954  1.00  0.00           H  
ATOM   3174  HB2 ASP   202      52.747  38.217  43.451  1.00  0.00           H  
ATOM   3175  HB3 ASP   202      51.155  37.435  43.604  1.00  0.00           H  
ATOM   3176  N   PHE   203      50.779  37.046  46.794  1.00  0.00           N  
ATOM   3177  CA  PHE   203      49.763  36.673  47.790  1.00  0.00           C  
ATOM   3178  C   PHE   203      48.481  37.467  47.529  1.00  0.00           C  
ATOM   3179  O   PHE   203      47.468  36.977  47.892  1.00  0.00           O  
ATOM   3180  CB  PHE   203      50.375  36.838  49.166  1.00  0.00           C  
ATOM   3181  CG  PHE   203      50.623  38.203  49.763  1.00  0.00           C  
ATOM   3182  CD1 PHE   203      49.795  38.563  50.870  1.00  0.00           C  
ATOM   3183  CE1 PHE   203      49.979  39.878  51.425  1.00  0.00           C  
ATOM   3184  CZ  PHE   203      50.988  40.728  50.948  1.00  0.00           C  
ATOM   3185  CE2 PHE   203      51.733  40.354  49.825  1.00  0.00           C  
ATOM   3186  CD2 PHE   203      51.542  39.118  49.244  1.00  0.00           C  
ATOM   3187  H   PHE   203      50.897  38.030  46.596  1.00  0.00           H  
ATOM   3188  HA  PHE   203      49.511  35.618  47.673  1.00  0.00           H  
ATOM   3189  HB2 PHE   203      49.606  36.376  49.785  1.00  0.00           H  
ATOM   3190  HB3 PHE   203      51.238  36.173  49.176  1.00  0.00           H  
ATOM   3191  HD1 PHE   203      48.992  37.947  51.244  1.00  0.00           H  
ATOM   3192  HE1 PHE   203      49.358  40.189  52.252  1.00  0.00           H  
ATOM   3193  HZ  PHE   203      51.226  41.740  51.243  1.00  0.00           H  
ATOM   3194  HE2 PHE   203      52.481  40.984  49.367  1.00  0.00           H  
ATOM   3195  HD2 PHE   203      52.095  38.753  48.391  1.00  0.00           H  
ATOM   3196  N   HIS   204      48.433  38.535  46.721  1.00  0.00           N  
ATOM   3197  CA  HIS   204      47.132  39.150  46.233  1.00  0.00           C  
ATOM   3198  C   HIS   204      46.491  38.318  45.115  1.00  0.00           C  
ATOM   3199  O   HIS   204      47.161  37.708  44.278  1.00  0.00           O  
ATOM   3200  CB  HIS   204      47.315  40.586  45.643  1.00  0.00           C  
ATOM   3201  CG  HIS   204      48.132  41.658  46.374  1.00  0.00           C  
ATOM   3202  ND1 HIS   204      49.484  41.652  46.657  1.00  0.00           N1+
ATOM   3203  CE1 HIS   204      49.792  42.746  47.374  1.00  0.00           C  
ATOM   3204  NE2 HIS   204      48.702  43.478  47.536  1.00  0.00           N  
ATOM   3205  CD2 HIS   204      47.598  42.756  47.040  1.00  0.00           C  
ATOM   3206  H   HIS   204      49.274  38.881  46.283  1.00  0.00           H  
ATOM   3207  HA  HIS   204      46.402  39.105  47.041  1.00  0.00           H  
ATOM   3208  HB2 HIS   204      47.567  40.598  44.582  1.00  0.00           H  
ATOM   3209  HB3 HIS   204      46.326  41.038  45.723  1.00  0.00           H  
ATOM   3210  HD1 HIS   204      50.140  41.010  46.237  1.00  0.00           H  
ATOM   3211  HE1 HIS   204      50.808  43.070  47.542  1.00  0.00           H  
ATOM   3212  HE2 HIS   204      48.573  44.377  47.977  1.00  0.00           H  
ATOM   3213  HD2 HIS   204      46.581  43.118  47.060  1.00  0.00           H  
ATOM   3214  N   ILE   205      45.204  38.105  45.141  1.00  0.00           N  
ATOM   3215  CA  ILE   205      44.545  37.523  43.954  1.00  0.00           C  
ATOM   3216  C   ILE   205      44.265  38.640  42.872  1.00  0.00           C  
ATOM   3217  O   ILE   205      44.009  39.769  43.328  1.00  0.00           O  
ATOM   3218  CB  ILE   205      43.190  36.931  44.334  1.00  0.00           C  
ATOM   3219  CG2 ILE   205      42.507  36.441  43.045  1.00  0.00           C  
ATOM   3220  CG1 ILE   205      43.177  35.859  45.489  1.00  0.00           C  
ATOM   3221  CD1 ILE   205      44.164  34.711  45.320  1.00  0.00           C  
ATOM   3222  H   ILE   205      44.691  38.651  45.818  1.00  0.00           H  
ATOM   3223  HA  ILE   205      45.159  36.779  43.446  1.00  0.00           H  
ATOM   3224  HB  ILE   205      42.582  37.786  44.629  1.00  0.00           H  
ATOM   3225 HG21 ILE   205      43.126  35.717  42.517  1.00  0.00           H  
ATOM   3226 HG22 ILE   205      41.734  35.749  43.381  1.00  0.00           H  
ATOM   3227 HG23 ILE   205      41.931  37.201  42.516  1.00  0.00           H  
ATOM   3228 HG12 ILE   205      43.226  36.228  46.514  1.00  0.00           H  
ATOM   3229 HG13 ILE   205      42.144  35.510  45.475  1.00  0.00           H  
ATOM   3230 HD11 ILE   205      44.216  34.314  44.306  1.00  0.00           H  
ATOM   3231 HD12 ILE   205      45.086  35.188  45.652  1.00  0.00           H  
ATOM   3232 HD13 ILE   205      43.844  33.941  46.022  1.00  0.00           H  
ATOM   3233  N   TYR   206      44.238  38.419  41.553  1.00  0.00           N  
ATOM   3234  CA  TYR   206      43.940  39.378  40.444  1.00  0.00           C  
ATOM   3235  C   TYR   206      42.726  38.841  39.650  1.00  0.00           C  
ATOM   3236  O   TYR   206      42.316  37.697  39.819  1.00  0.00           O  
ATOM   3237  CB  TYR   206      45.227  39.524  39.645  1.00  0.00           C  
ATOM   3238  CG  TYR   206      46.416  40.057  40.453  1.00  0.00           C  
ATOM   3239  CD1 TYR   206      47.132  39.209  41.306  1.00  0.00           C  
ATOM   3240  CE1 TYR   206      48.249  39.615  42.007  1.00  0.00           C  
ATOM   3241  CZ  TYR   206      48.714  40.937  41.767  1.00  0.00           C  
ATOM   3242  OH  TYR   206      49.594  41.620  42.577  1.00  0.00           O  
ATOM   3243  CE2 TYR   206      48.036  41.763  40.873  1.00  0.00           C  
ATOM   3244  CD2 TYR   206      46.920  41.354  40.225  1.00  0.00           C  
ATOM   3245  H   TYR   206      44.377  37.458  41.276  1.00  0.00           H  
ATOM   3246  HA  TYR   206      43.665  40.352  40.848  1.00  0.00           H  
ATOM   3247  HB2 TYR   206      45.498  38.577  39.179  1.00  0.00           H  
ATOM   3248  HB3 TYR   206      45.022  40.187  38.804  1.00  0.00           H  
ATOM   3249  HD1 TYR   206      46.805  38.184  41.393  1.00  0.00           H  
ATOM   3250  HE1 TYR   206      48.768  38.926  42.656  1.00  0.00           H  
ATOM   3251  HH  TYR   206      50.086  41.052  43.175  1.00  0.00           H  
ATOM   3252  HE2 TYR   206      48.458  42.736  40.671  1.00  0.00           H  
ATOM   3253  HD2 TYR   206      46.425  42.021  39.534  1.00  0.00           H  
ATOM   3254  N   VAL   207      42.116  39.663  38.806  1.00  0.00           N  
ATOM   3255  CA  VAL   207      40.887  39.351  37.985  1.00  0.00           C  
ATOM   3256  C   VAL   207      40.953  39.900  36.566  1.00  0.00           C  
ATOM   3257  O   VAL   207      41.285  41.040  36.333  1.00  0.00           O  
ATOM   3258  CB  VAL   207      39.698  39.994  38.656  1.00  0.00           C  
ATOM   3259  CG1 VAL   207      38.309  39.657  37.964  1.00  0.00           C  
ATOM   3260  CG2 VAL   207      39.418  39.729  40.165  1.00  0.00           C  
ATOM   3261  H   VAL   207      42.585  40.554  38.725  1.00  0.00           H  
ATOM   3262  HA  VAL   207      40.637  38.291  38.010  1.00  0.00           H  
ATOM   3263  HB  VAL   207      39.835  41.074  38.621  1.00  0.00           H  
ATOM   3264 HG11 VAL   207      38.176  40.169  37.011  1.00  0.00           H  
ATOM   3265 HG12 VAL   207      38.320  38.589  37.747  1.00  0.00           H  
ATOM   3266 HG13 VAL   207      37.499  39.977  38.620  1.00  0.00           H  
ATOM   3267 HG21 VAL   207      38.565  40.289  40.548  1.00  0.00           H  
ATOM   3268 HG22 VAL   207      39.502  38.691  40.486  1.00  0.00           H  
ATOM   3269 HG23 VAL   207      40.275  40.161  40.682  1.00  0.00           H  
ATOM   3270  N   TYR   208      40.633  39.035  35.561  1.00  0.00           N  
ATOM   3271  CA  TYR   208      40.663  39.468  34.112  1.00  0.00           C  
ATOM   3272  C   TYR   208      39.553  38.773  33.278  1.00  0.00           C  
ATOM   3273  O   TYR   208      39.260  37.618  33.582  1.00  0.00           O  
ATOM   3274  CB  TYR   208      41.972  39.017  33.501  1.00  0.00           C  
ATOM   3275  CG  TYR   208      43.318  39.339  34.207  1.00  0.00           C  
ATOM   3276  CD1 TYR   208      44.354  38.416  34.390  1.00  0.00           C  
ATOM   3277  CE1 TYR   208      45.635  38.724  34.970  1.00  0.00           C  
ATOM   3278  CZ  TYR   208      45.932  40.102  35.307  1.00  0.00           C  
ATOM   3279  OH  TYR   208      47.019  40.559  35.998  1.00  0.00           O  
ATOM   3280  CE2 TYR   208      44.968  41.074  34.927  1.00  0.00           C  
ATOM   3281  CD2 TYR   208      43.715  40.701  34.376  1.00  0.00           C  
ATOM   3282  H   TYR   208      40.191  38.158  35.798  1.00  0.00           H  
ATOM   3283  HA  TYR   208      40.630  40.556  34.049  1.00  0.00           H  
ATOM   3284  HB2 TYR   208      41.932  37.928  33.460  1.00  0.00           H  
ATOM   3285  HB3 TYR   208      42.089  39.494  32.528  1.00  0.00           H  
ATOM   3286  HD1 TYR   208      44.173  37.435  33.976  1.00  0.00           H  
ATOM   3287  HE1 TYR   208      46.419  38.010  35.175  1.00  0.00           H  
ATOM   3288  HH  TYR   208      46.786  41.429  36.331  1.00  0.00           H  
ATOM   3289  HE2 TYR   208      45.288  42.101  35.018  1.00  0.00           H  
ATOM   3290  HD2 TYR   208      43.014  41.478  34.109  1.00  0.00           H  
ATOM   3291  N   ASP   209      39.122  39.447  32.205  1.00  0.00           N  
ATOM   3292  CA  ASP   209      38.484  38.751  31.095  1.00  0.00           C  
ATOM   3293  C   ASP   209      39.478  38.296  29.969  1.00  0.00           C  
ATOM   3294  O   ASP   209      40.322  39.095  29.455  1.00  0.00           O  
ATOM   3295  CB  ASP   209      37.362  39.629  30.474  1.00  0.00           C  
ATOM   3296  CG  ASP   209      36.379  38.974  29.490  1.00  0.00           C  
ATOM   3297  OD1 ASP   209      35.199  39.313  29.617  1.00  0.00           O  
ATOM   3298  OD2 ASP   209      36.801  38.115  28.694  1.00  0.00           O1-
ATOM   3299  H   ASP   209      39.424  40.407  32.114  1.00  0.00           H  
ATOM   3300  HA  ASP   209      37.942  37.860  31.412  1.00  0.00           H  
ATOM   3301  HB2 ASP   209      36.790  40.035  31.309  1.00  0.00           H  
ATOM   3302  HB3 ASP   209      37.804  40.556  30.110  1.00  0.00           H  
ATOM   3303  N   LEU   210      39.394  36.982  29.736  1.00  0.00           N  
ATOM   3304  CA  LEU   210      40.418  36.329  28.904  1.00  0.00           C  
ATOM   3305  C   LEU   210      39.845  35.979  27.504  1.00  0.00           C  
ATOM   3306  O   LEU   210      40.606  35.551  26.614  1.00  0.00           O  
ATOM   3307  CB  LEU   210      41.003  35.093  29.623  1.00  0.00           C  
ATOM   3308  CG  LEU   210      41.675  35.480  31.043  1.00  0.00           C  
ATOM   3309  CD1 LEU   210      41.916  34.226  31.838  1.00  0.00           C  
ATOM   3310  CD2 LEU   210      43.026  36.190  30.783  1.00  0.00           C  
ATOM   3311  H   LEU   210      38.729  36.417  30.244  1.00  0.00           H  
ATOM   3312  HA  LEU   210      41.171  37.107  28.779  1.00  0.00           H  
ATOM   3313  HB2 LEU   210      40.169  34.407  29.772  1.00  0.00           H  
ATOM   3314  HB3 LEU   210      41.688  34.599  28.934  1.00  0.00           H  
ATOM   3315  HG  LEU   210      40.986  36.019  31.693  1.00  0.00           H  
ATOM   3316 HD11 LEU   210      41.098  33.540  31.619  1.00  0.00           H  
ATOM   3317 HD12 LEU   210      42.810  33.734  31.453  1.00  0.00           H  
ATOM   3318 HD13 LEU   210      42.040  34.459  32.896  1.00  0.00           H  
ATOM   3319 HD21 LEU   210      43.666  35.494  30.241  1.00  0.00           H  
ATOM   3320 HD22 LEU   210      42.902  37.205  30.406  1.00  0.00           H  
ATOM   3321 HD23 LEU   210      43.597  36.276  31.708  1.00  0.00           H  
ATOM   3322  N   VAL   211      38.587  36.306  27.142  1.00  0.00           N  
ATOM   3323  CA  VAL   211      37.998  36.132  25.845  1.00  0.00           C  
ATOM   3324  C   VAL   211      38.014  37.461  24.990  1.00  0.00           C  
ATOM   3325  O   VAL   211      38.099  37.385  23.769  1.00  0.00           O  
ATOM   3326  CB  VAL   211      36.546  35.688  26.019  1.00  0.00           C  
ATOM   3327  CG1 VAL   211      35.720  35.618  24.719  1.00  0.00           C  
ATOM   3328  CG2 VAL   211      36.460  34.292  26.655  1.00  0.00           C  
ATOM   3329  H   VAL   211      37.931  36.612  27.846  1.00  0.00           H  
ATOM   3330  HA  VAL   211      38.523  35.344  25.305  1.00  0.00           H  
ATOM   3331  HB  VAL   211      36.030  36.405  26.658  1.00  0.00           H  
ATOM   3332 HG11 VAL   211      35.795  36.566  24.187  1.00  0.00           H  
ATOM   3333 HG12 VAL   211      36.160  34.867  24.063  1.00  0.00           H  
ATOM   3334 HG13 VAL   211      34.662  35.364  24.791  1.00  0.00           H  
ATOM   3335 HG21 VAL   211      36.978  33.494  26.122  1.00  0.00           H  
ATOM   3336 HG22 VAL   211      36.848  34.349  27.672  1.00  0.00           H  
ATOM   3337 HG23 VAL   211      35.418  33.975  26.613  1.00  0.00           H  
ATOM   3338  N   LYS   212      37.842  38.591  25.620  1.00  0.00           N  
ATOM   3339  CA  LYS   212      37.893  39.887  24.955  1.00  0.00           C  
ATOM   3340  C   LYS   212      39.291  40.446  24.995  1.00  0.00           C  
ATOM   3341  O   LYS   212      40.041  40.195  25.914  1.00  0.00           O  
ATOM   3342  CB  LYS   212      36.929  40.881  25.553  1.00  0.00           C  
ATOM   3343  CG  LYS   212      37.230  41.354  26.884  1.00  0.00           C  
ATOM   3344  CD  LYS   212      36.050  42.143  27.393  1.00  0.00           C  
ATOM   3345  CE  LYS   212      36.453  42.976  28.598  1.00  0.00           C  
ATOM   3346  NZ  LYS   212      37.308  44.171  28.244  1.00  0.00           N1+
ATOM   3347  H   LYS   212      37.752  38.650  26.624  1.00  0.00           H  
ATOM   3348  HA  LYS   212      37.621  39.866  23.899  1.00  0.00           H  
ATOM   3349  HB2 LYS   212      36.945  41.712  24.847  1.00  0.00           H  
ATOM   3350  HB3 LYS   212      35.944  40.420  25.624  1.00  0.00           H  
ATOM   3351  HG2 LYS   212      37.509  40.544  27.559  1.00  0.00           H  
ATOM   3352  HG3 LYS   212      38.091  42.022  26.890  1.00  0.00           H  
ATOM   3353  HD2 LYS   212      35.719  42.894  26.676  1.00  0.00           H  
ATOM   3354  HD3 LYS   212      35.274  41.532  27.854  1.00  0.00           H  
ATOM   3355  HE2 LYS   212      35.574  43.345  29.128  1.00  0.00           H  
ATOM   3356  HE3 LYS   212      36.916  42.340  29.353  1.00  0.00           H  
ATOM   3357  HZ1 LYS   212      36.759  44.788  27.664  1.00  0.00           H  
ATOM   3358  HZ2 LYS   212      37.554  44.711  29.062  1.00  0.00           H  
ATOM   3359  HZ3 LYS   212      38.166  43.910  27.779  1.00  0.00           H  
ATOM   3360  N   NME   213      39.576  41.154  23.952  1.00  0.00           N  
ATOM   3361  C   NME   213      40.887  41.881  23.870  1.00  0.00           C  
ATOM   3362  H   NME   213      38.891  41.318  23.228  1.00  0.00           H  
ATOM   3363  H1  NME   213      41.649  41.464  24.528  1.00  0.00           H  
ATOM   3364  H2  NME   213      41.217  41.801  22.834  1.00  0.00           H  
ATOM   3365  H3  NME   213      40.737  42.924  24.149  1.00  0.00           H  
TER    3366      NME   213
CONECT 3361 3363 3364 3365
CONECT 3363 3361
CONECT 3364 3361
CONECT 3365 3361
END   
