# Supplementary material for: Exploring Aromatic Cage Flexibility Using Cosolvent Molecular Dynamics Simulations—An In-Silico Case Study of Tudor Domains
Source: J Chem Inf Model. 2024 May 21;64(11):4553–69. doi: 10.1021/acs.jcim.4c00298 (PMC11167732; doi:10.1021/acs.jcim.4c00298)
Supplement: Supplementary file 2 — ci4c00298_si_002.zip [file ci4c00298_si_002.zip › SPIN1/cluster_representatives/domain2/07_WAT_rep_c2.pdb]

TITLE     rep07.c2
REMARK   4      COMPLIES WITH FORMAT V. 3.0, 1-DEC-2006
REMARK 888
REMARK 888 WRITTEN BY MAESTRO (A PRODUCT OF SCHRODINGER, LLC)
CRYST1   80.573   80.573   80.573 109.47 109.47 109.47 P 1           1
ATOM      1  CH3 ACE     1      46.194  16.150  63.730  1.00  0.00           C  
ATOM      2  C   ACE     1      45.562  17.452  64.186  1.00  0.00           C  
ATOM      3  O   ACE     1      45.693  17.816  65.376  1.00  0.00           O  
ATOM      4  H1  ACE     1      46.759  16.319  62.813  1.00  0.00           H  
ATOM      5  H2  ACE     1      46.877  15.672  64.433  1.00  0.00           H  
ATOM      6  H3  ACE     1      45.309  15.531  63.579  1.00  0.00           H  
ATOM      7  N   ARG     2      44.991  18.144  63.265  1.00  0.00           N  
ATOM      8  CA  ARG     2      44.514  19.499  63.523  1.00  0.00           C  
ATOM      9  C   ARG     2      43.107  19.623  62.917  1.00  0.00           C  
ATOM     10  O   ARG     2      42.638  18.833  62.119  1.00  0.00           O  
ATOM     11  CB  ARG     2      45.330  20.565  62.749  1.00  0.00           C  
ATOM     12  CG  ARG     2      46.887  20.537  62.781  1.00  0.00           C  
ATOM     13  CD  ARG     2      47.429  21.052  64.066  1.00  0.00           C  
ATOM     14  NE  ARG     2      47.338  20.145  65.206  1.00  0.00           N  
ATOM     15  CZ  ARG     2      47.574  20.481  66.485  1.00  0.00           C  
ATOM     16  NH1 ARG     2      48.117  21.645  66.731  1.00  0.00           N  
ATOM     17  NH2 ARG     2      47.015  19.678  67.421  1.00  0.00           N1+
ATOM     18  H   ARG     2      45.016  17.763  62.330  1.00  0.00           H  
ATOM     19  HA  ARG     2      44.498  19.748  64.584  1.00  0.00           H  
ATOM     20  HB2 ARG     2      45.126  20.401  61.691  1.00  0.00           H  
ATOM     21  HB3 ARG     2      45.039  21.595  62.958  1.00  0.00           H  
ATOM     22  HG2 ARG     2      47.325  19.544  62.689  1.00  0.00           H  
ATOM     23  HG3 ARG     2      47.205  21.149  61.936  1.00  0.00           H  
ATOM     24  HD2 ARG     2      48.481  21.293  63.915  1.00  0.00           H  
ATOM     25  HD3 ARG     2      47.046  22.049  64.282  1.00  0.00           H  
ATOM     26  HE  ARG     2      47.042  19.188  65.073  1.00  0.00           H  
ATOM     27 HH11 ARG     2      48.386  22.251  65.970  1.00  0.00           H  
ATOM     28 HH12 ARG     2      48.278  21.865  67.704  1.00  0.00           H  
ATOM     29 HH21 ARG     2      46.389  18.941  67.130  1.00  0.00           H  
ATOM     30 HH22 ARG     2      47.143  19.817  68.413  1.00  0.00           H  
ATOM     31  N   ARG     3      42.491  20.757  63.095  1.00  0.00           N  
ATOM     32  CA  ARG     3      41.445  21.392  62.267  1.00  0.00           C  
ATOM     33  C   ARG     3      41.746  21.510  60.757  1.00  0.00           C  
ATOM     34  O   ARG     3      42.912  21.507  60.365  1.00  0.00           O  
ATOM     35  CB  ARG     3      41.095  22.767  62.830  1.00  0.00           C  
ATOM     36  CG  ARG     3      42.200  23.883  62.887  1.00  0.00           C  
ATOM     37  CD  ARG     3      41.472  25.227  63.134  1.00  0.00           C  
ATOM     38  NE  ARG     3      40.932  25.414  64.468  1.00  0.00           N  
ATOM     39  CZ  ARG     3      40.045  26.289  64.849  1.00  0.00           C  
ATOM     40  NH1 ARG     3      39.672  27.267  64.112  1.00  0.00           N  
ATOM     41  NH2 ARG     3      39.659  26.307  66.027  1.00  0.00           N1+
ATOM     42  H   ARG     3      42.963  21.368  63.746  1.00  0.00           H  
ATOM     43  HA  ARG     3      40.605  20.736  62.492  1.00  0.00           H  
ATOM     44  HB2 ARG     3      40.292  23.150  62.200  1.00  0.00           H  
ATOM     45  HB3 ARG     3      40.649  22.710  63.823  1.00  0.00           H  
ATOM     46  HG2 ARG     3      42.866  23.672  63.723  1.00  0.00           H  
ATOM     47  HG3 ARG     3      42.800  23.879  61.976  1.00  0.00           H  
ATOM     48  HD2 ARG     3      42.208  26.008  62.942  1.00  0.00           H  
ATOM     49  HD3 ARG     3      40.660  25.296  62.410  1.00  0.00           H  
ATOM     50  HE  ARG     3      41.165  24.687  65.130  1.00  0.00           H  
ATOM     51 HH11 ARG     3      39.895  27.405  63.137  1.00  0.00           H  
ATOM     52 HH12 ARG     3      39.111  27.947  64.604  1.00  0.00           H  
ATOM     53 HH21 ARG     3      40.124  25.663  66.650  1.00  0.00           H  
ATOM     54 HH22 ARG     3      39.037  27.038  66.341  1.00  0.00           H  
ATOM     55  N   ASN     4      40.654  21.742  59.988  1.00  0.00           N  
ATOM     56  CA  ASN     4      40.676  22.366  58.753  1.00  0.00           C  
ATOM     57  C   ASN     4      40.938  23.830  58.809  1.00  0.00           C  
ATOM     58  O   ASN     4      40.414  24.555  59.658  1.00  0.00           O  
ATOM     59  CB  ASN     4      39.336  22.144  58.089  1.00  0.00           C  
ATOM     60  CG  ASN     4      39.293  22.555  56.659  1.00  0.00           C  
ATOM     61  OD1 ASN     4      40.369  22.827  56.026  1.00  0.00           O  
ATOM     62  ND2 ASN     4      38.152  22.863  56.160  1.00  0.00           N  
ATOM     63  H   ASN     4      39.769  21.712  60.474  1.00  0.00           H  
ATOM     64  HA  ASN     4      41.358  21.898  58.042  1.00  0.00           H  
ATOM     65  HB2 ASN     4      39.203  21.064  58.018  1.00  0.00           H  
ATOM     66  HB3 ASN     4      38.491  22.553  58.642  1.00  0.00           H  
ATOM     67 HD21 ASN     4      37.334  22.429  56.565  1.00  0.00           H  
ATOM     68 HD22 ASN     4      38.182  23.029  55.165  1.00  0.00           H  
ATOM     69  N   ILE     5      41.638  24.421  57.835  1.00  0.00           N  
ATOM     70  CA  ILE     5      42.071  25.913  57.897  1.00  0.00           C  
ATOM     71  C   ILE     5      41.001  26.866  57.285  1.00  0.00           C  
ATOM     72  O   ILE     5      40.991  28.091  57.594  1.00  0.00           O  
ATOM     73  CB  ILE     5      43.510  26.121  57.297  1.00  0.00           C  
ATOM     74  CG2 ILE     5      43.438  26.074  55.766  1.00  0.00           C  
ATOM     75  CG1 ILE     5      44.201  27.487  57.693  1.00  0.00           C  
ATOM     76  CD1 ILE     5      44.390  27.681  59.225  1.00  0.00           C  
ATOM     77  H   ILE     5      41.978  23.911  57.032  1.00  0.00           H  
ATOM     78  HA  ILE     5      42.032  26.161  58.958  1.00  0.00           H  
ATOM     79  HB  ILE     5      44.219  25.348  57.592  1.00  0.00           H  
ATOM     80 HG21 ILE     5      42.985  25.122  55.489  1.00  0.00           H  
ATOM     81 HG22 ILE     5      42.920  26.928  55.330  1.00  0.00           H  
ATOM     82 HG23 ILE     5      44.440  26.087  55.337  1.00  0.00           H  
ATOM     83 HG12 ILE     5      45.154  27.446  57.167  1.00  0.00           H  
ATOM     84 HG13 ILE     5      43.648  28.345  57.311  1.00  0.00           H  
ATOM     85 HD11 ILE     5      44.287  26.727  59.743  1.00  0.00           H  
ATOM     86 HD12 ILE     5      45.334  28.208  59.358  1.00  0.00           H  
ATOM     87 HD13 ILE     5      43.645  28.422  59.514  1.00  0.00           H  
ATOM     88  N   VAL     6      39.979  26.442  56.524  1.00  0.00           N  
ATOM     89  CA  VAL     6      38.876  27.315  56.060  1.00  0.00           C  
ATOM     90  C   VAL     6      38.151  27.997  57.239  1.00  0.00           C  
ATOM     91  O   VAL     6      37.748  27.339  58.217  1.00  0.00           O  
ATOM     92  CB  VAL     6      37.881  26.478  55.166  1.00  0.00           C  
ATOM     93  CG1 VAL     6      36.722  27.441  54.749  1.00  0.00           C  
ATOM     94  CG2 VAL     6      38.654  25.789  54.023  1.00  0.00           C  
ATOM     95  H   VAL     6      40.021  25.463  56.279  1.00  0.00           H  
ATOM     96  HA  VAL     6      39.279  28.121  55.447  1.00  0.00           H  
ATOM     97  HB  VAL     6      37.429  25.695  55.775  1.00  0.00           H  
ATOM     98 HG11 VAL     6      37.179  28.353  54.363  1.00  0.00           H  
ATOM     99 HG12 VAL     6      36.126  26.877  54.031  1.00  0.00           H  
ATOM    100 HG13 VAL     6      36.103  27.735  55.597  1.00  0.00           H  
ATOM    101 HG21 VAL     6      39.539  25.249  54.361  1.00  0.00           H  
ATOM    102 HG22 VAL     6      37.960  25.034  53.653  1.00  0.00           H  
ATOM    103 HG23 VAL     6      38.946  26.516  53.266  1.00  0.00           H  
ATOM    104  N   GLY     7      37.799  29.275  57.092  1.00  0.00           N  
ATOM    105  CA  GLY     7      37.112  30.107  58.106  1.00  0.00           C  
ATOM    106  C   GLY     7      38.044  30.541  59.299  1.00  0.00           C  
ATOM    107  O   GLY     7      37.643  31.409  60.081  1.00  0.00           O  
ATOM    108  H   GLY     7      38.107  29.704  56.230  1.00  0.00           H  
ATOM    109  HA2 GLY     7      36.660  30.984  57.641  1.00  0.00           H  
ATOM    110  HA3 GLY     7      36.317  29.438  58.435  1.00  0.00           H  
ATOM    111  N   CYS     8      39.251  30.027  59.362  1.00  0.00           N  
ATOM    112  CA  CYS     8      40.090  30.393  60.491  1.00  0.00           C  
ATOM    113  C   CYS     8      40.456  31.842  60.501  1.00  0.00           C  
ATOM    114  O   CYS     8      40.849  32.397  59.469  1.00  0.00           O  
ATOM    115  CB  CYS     8      41.433  29.625  60.422  1.00  0.00           C  
ATOM    116  SG  CYS     8      40.958  27.945  60.940  1.00  0.00           S  
ATOM    117  H   CYS     8      39.517  29.313  58.698  1.00  0.00           H  
ATOM    118  HA  CYS     8      39.640  30.107  61.442  1.00  0.00           H  
ATOM    119  HB2 CYS     8      41.827  29.683  59.408  1.00  0.00           H  
ATOM    120  HB3 CYS     8      42.090  30.080  61.163  1.00  0.00           H  
ATOM    121  HG  CYS     8      40.604  27.481  59.738  1.00  0.00           H  
ATOM    122  N   ARG     9      40.538  32.424  61.662  1.00  0.00           N  
ATOM    123  CA  ARG     9      41.268  33.655  61.852  1.00  0.00           C  
ATOM    124  C   ARG     9      42.741  33.315  62.148  1.00  0.00           C  
ATOM    125  O   ARG     9      43.008  32.405  62.998  1.00  0.00           O  
ATOM    126  CB  ARG     9      40.692  34.454  63.038  1.00  0.00           C  
ATOM    127  CG  ARG     9      39.309  35.071  62.676  1.00  0.00           C  
ATOM    128  CD  ARG     9      39.520  36.306  61.685  1.00  0.00           C  
ATOM    129  NE  ARG     9      40.223  37.470  62.289  1.00  0.00           N  
ATOM    130  CZ  ARG     9      40.691  38.521  61.616  1.00  0.00           C  
ATOM    131  NH1 ARG     9      40.437  38.801  60.330  1.00  0.00           N  
ATOM    132  NH2 ARG     9      41.329  39.443  62.238  1.00  0.00           N1+
ATOM    133  H   ARG     9      40.278  31.902  62.486  1.00  0.00           H  
ATOM    134  HA  ARG     9      41.347  34.238  60.934  1.00  0.00           H  
ATOM    135  HB2 ARG     9      40.521  33.752  63.854  1.00  0.00           H  
ATOM    136  HB3 ARG     9      41.324  35.298  63.314  1.00  0.00           H  
ATOM    137  HG2 ARG     9      38.698  34.288  62.225  1.00  0.00           H  
ATOM    138  HG3 ARG     9      38.893  35.475  63.599  1.00  0.00           H  
ATOM    139  HD2 ARG     9      40.013  35.926  60.790  1.00  0.00           H  
ATOM    140  HD3 ARG     9      38.533  36.713  61.473  1.00  0.00           H  
ATOM    141  HE  ARG     9      40.312  37.418  63.294  1.00  0.00           H  
ATOM    142 HH11 ARG     9      39.772  38.246  59.811  1.00  0.00           H  
ATOM    143 HH12 ARG     9      40.591  39.699  59.893  1.00  0.00           H  
ATOM    144 HH21 ARG     9      41.516  39.265  63.215  1.00  0.00           H  
ATOM    145 HH22 ARG     9      41.715  40.244  61.759  1.00  0.00           H  
ATOM    146  N   ILE    10      43.686  33.993  61.575  1.00  0.00           N  
ATOM    147  CA  ILE    10      45.099  33.555  61.604  1.00  0.00           C  
ATOM    148  C   ILE    10      46.030  34.732  61.687  1.00  0.00           C  
ATOM    149  O   ILE    10      45.730  35.822  61.133  1.00  0.00           O  
ATOM    150  CB  ILE    10      45.506  32.800  60.315  1.00  0.00           C  
ATOM    151  CG2 ILE    10      44.656  31.541  60.222  1.00  0.00           C  
ATOM    152  CG1 ILE    10      45.257  33.524  58.982  1.00  0.00           C  
ATOM    153  CD1 ILE    10      46.153  32.974  57.762  1.00  0.00           C  
ATOM    154  H   ILE    10      43.454  34.819  61.042  1.00  0.00           H  
ATOM    155  HA  ILE    10      45.298  32.894  62.448  1.00  0.00           H  
ATOM    156  HB  ILE    10      46.527  32.457  60.481  1.00  0.00           H  
ATOM    157 HG21 ILE    10      45.037  31.017  59.345  1.00  0.00           H  
ATOM    158 HG22 ILE    10      44.618  30.906  61.107  1.00  0.00           H  
ATOM    159 HG23 ILE    10      43.620  31.843  60.066  1.00  0.00           H  
ATOM    160 HG12 ILE    10      44.210  33.653  58.708  1.00  0.00           H  
ATOM    161 HG13 ILE    10      45.547  34.558  59.173  1.00  0.00           H  
ATOM    162 HD11 ILE    10      46.312  33.696  56.962  1.00  0.00           H  
ATOM    163 HD12 ILE    10      47.184  32.732  58.023  1.00  0.00           H  
ATOM    164 HD13 ILE    10      45.714  32.083  57.313  1.00  0.00           H  
ATOM    165  N   GLN    11      47.207  34.456  62.335  1.00  0.00           N  
ATOM    166  CA  GLN    11      48.487  35.239  62.372  1.00  0.00           C  
ATOM    167  C   GLN    11      49.577  34.553  61.629  1.00  0.00           C  
ATOM    168  O   GLN    11      49.670  33.337  61.777  1.00  0.00           O  
ATOM    169  CB  GLN    11      48.713  35.433  63.888  1.00  0.00           C  
ATOM    170  CG  GLN    11      50.106  35.602  64.282  1.00  0.00           C  
ATOM    171  CD  GLN    11      50.296  35.901  65.750  1.00  0.00           C  
ATOM    172  OE1 GLN    11      49.375  36.375  66.390  1.00  0.00           O  
ATOM    173  NE2 GLN    11      51.446  35.619  66.290  1.00  0.00           N  
ATOM    174  H   GLN    11      47.269  33.516  62.700  1.00  0.00           H  
ATOM    175  HA  GLN    11      48.368  36.232  61.938  1.00  0.00           H  
ATOM    176  HB2 GLN    11      48.141  36.315  64.174  1.00  0.00           H  
ATOM    177  HB3 GLN    11      48.258  34.587  64.403  1.00  0.00           H  
ATOM    178  HG2 GLN    11      50.677  34.696  64.077  1.00  0.00           H  
ATOM    179  HG3 GLN    11      50.571  36.492  63.858  1.00  0.00           H  
ATOM    180 HE21 GLN    11      52.145  35.180  65.707  1.00  0.00           H  
ATOM    181 HE22 GLN    11      51.497  35.801  67.282  1.00  0.00           H  
ATOM    182  N   HIS    12      50.473  35.217  60.951  1.00  0.00           N  
ATOM    183  CA  HIS    12      51.759  34.740  60.507  1.00  0.00           C  
ATOM    184  C   HIS    12      52.920  35.733  60.221  1.00  0.00           C  
ATOM    185  O   HIS    12      52.614  36.903  60.019  1.00  0.00           O  
ATOM    186  CB  HIS    12      51.704  33.895  59.217  1.00  0.00           C  
ATOM    187  CG  HIS    12      51.337  34.537  57.963  1.00  0.00           C  
ATOM    188  ND1 HIS    12      52.134  35.316  57.167  1.00  0.00           N  
ATOM    189  CE1 HIS    12      51.437  35.489  56.038  1.00  0.00           C  
ATOM    190  NE2 HIS    12      50.218  34.990  56.121  1.00  0.00           N  
ATOM    191  CD2 HIS    12      50.160  34.372  57.347  1.00  0.00           C  
ATOM    192  H   HIS    12      50.318  36.210  60.857  1.00  0.00           H  
ATOM    193  HA  HIS    12      52.077  34.058  61.296  1.00  0.00           H  
ATOM    194  HB2 HIS    12      52.627  33.323  59.113  1.00  0.00           H  
ATOM    195  HB3 HIS    12      51.016  33.059  59.342  1.00  0.00           H  
ATOM    196  HD1 HIS    12      53.059  35.689  57.323  1.00  0.00           H  
ATOM    197  HE1 HIS    12      51.707  36.052  55.157  1.00  0.00           H  
ATOM    198  HD2 HIS    12      49.346  33.727  57.644  1.00  0.00           H  
ATOM    199  N   GLY    13      54.169  35.328  60.140  1.00  0.00           N  
ATOM    200  CA  GLY    13      55.369  36.102  59.699  1.00  0.00           C  
ATOM    201  C   GLY    13      55.335  36.265  58.190  1.00  0.00           C  
ATOM    202  O   GLY    13      54.942  35.359  57.522  1.00  0.00           O  
ATOM    203  H   GLY    13      54.370  34.385  60.440  1.00  0.00           H  
ATOM    204  HA2 GLY    13      55.322  37.097  60.140  1.00  0.00           H  
ATOM    205  HA3 GLY    13      56.325  35.721  60.056  1.00  0.00           H  
ATOM    206  N   TRP    14      55.825  37.369  57.669  1.00  0.00           N  
ATOM    207  CA  TRP    14      56.017  37.592  56.283  1.00  0.00           C  
ATOM    208  C   TRP    14      57.354  38.194  55.910  1.00  0.00           C  
ATOM    209  O   TRP    14      57.716  39.261  56.409  1.00  0.00           O  
ATOM    210  CB  TRP    14      54.868  38.421  55.764  1.00  0.00           C  
ATOM    211  CG  TRP    14      54.852  38.558  54.217  1.00  0.00           C  
ATOM    212  CD1 TRP    14      55.446  39.533  53.589  1.00  0.00           C  
ATOM    213  NE1 TRP    14      55.423  39.356  52.244  1.00  0.00           N  
ATOM    214  CE2 TRP    14      54.841  38.202  51.949  1.00  0.00           C  
ATOM    215  CZ2 TRP    14      54.581  37.502  50.752  1.00  0.00           C  
ATOM    216  CH2 TRP    14      54.006  36.256  50.700  1.00  0.00           C  
ATOM    217  CZ3 TRP    14      53.678  35.663  51.902  1.00  0.00           C  
ATOM    218  CE3 TRP    14      53.947  36.290  53.135  1.00  0.00           C  
ATOM    219  CD2 TRP    14      54.435  37.619  53.149  1.00  0.00           C  
ATOM    220  H   TRP    14      56.347  37.864  58.378  1.00  0.00           H  
ATOM    221  HA  TRP    14      56.002  36.633  55.764  1.00  0.00           H  
ATOM    222  HB2 TRP    14      53.902  37.972  55.992  1.00  0.00           H  
ATOM    223  HB3 TRP    14      54.891  39.413  56.216  1.00  0.00           H  
ATOM    224  HD1 TRP    14      55.884  40.366  54.120  1.00  0.00           H  
ATOM    225  HE1 TRP    14      55.766  39.952  51.504  1.00  0.00           H  
ATOM    226  HZ2 TRP    14      54.827  37.976  49.813  1.00  0.00           H  
ATOM    227  HH2 TRP    14      53.693  35.826  49.760  1.00  0.00           H  
ATOM    228  HZ3 TRP    14      53.173  34.710  51.853  1.00  0.00           H  
ATOM    229  HE3 TRP    14      53.759  35.739  54.045  1.00  0.00           H  
ATOM    230  N   LYS    15      58.010  37.697  54.862  1.00  0.00           N  
ATOM    231  CA  LYS    15      59.286  38.117  54.335  1.00  0.00           C  
ATOM    232  C   LYS    15      59.388  37.845  52.776  1.00  0.00           C  
ATOM    233  O   LYS    15      59.553  36.708  52.335  1.00  0.00           O  
ATOM    234  CB  LYS    15      60.393  37.352  55.143  1.00  0.00           C  
ATOM    235  CG  LYS    15      61.845  37.845  54.879  1.00  0.00           C  
ATOM    236  CD  LYS    15      62.849  37.128  55.744  1.00  0.00           C  
ATOM    237  CE  LYS    15      64.223  37.717  55.738  1.00  0.00           C  
ATOM    238  NZ  LYS    15      64.748  37.803  54.386  1.00  0.00           N1+
ATOM    239  H   LYS    15      57.584  36.941  54.346  1.00  0.00           H  
ATOM    240  HA  LYS    15      59.454  39.181  54.500  1.00  0.00           H  
ATOM    241  HB2 LYS    15      60.214  37.387  56.217  1.00  0.00           H  
ATOM    242  HB3 LYS    15      60.480  36.290  54.913  1.00  0.00           H  
ATOM    243  HG2 LYS    15      62.091  37.582  53.850  1.00  0.00           H  
ATOM    244  HG3 LYS    15      61.934  38.924  55.009  1.00  0.00           H  
ATOM    245  HD2 LYS    15      62.479  36.946  56.753  1.00  0.00           H  
ATOM    246  HD3 LYS    15      62.905  36.136  55.295  1.00  0.00           H  
ATOM    247  HE2 LYS    15      64.231  38.745  56.102  1.00  0.00           H  
ATOM    248  HE3 LYS    15      64.872  37.081  56.339  1.00  0.00           H  
ATOM    249  HZ1 LYS    15      64.666  36.924  53.895  1.00  0.00           H  
ATOM    250  HZ2 LYS    15      64.265  38.462  53.792  1.00  0.00           H  
ATOM    251  HZ3 LYS    15      65.741  37.986  54.366  1.00  0.00           H  
ATOM    252  N   GLU    16      59.142  38.943  52.013  1.00  0.00           N  
ATOM    253  CA  GLU    16      59.205  39.067  50.579  1.00  0.00           C  
ATOM    254  C   GLU    16      59.761  40.459  50.084  1.00  0.00           C  
ATOM    255  O   GLU    16      59.252  41.454  50.500  1.00  0.00           O  
ATOM    256  CB  GLU    16      57.941  38.579  49.850  1.00  0.00           C  
ATOM    257  CG  GLU    16      57.968  38.635  48.275  1.00  0.00           C  
ATOM    258  CD  GLU    16      59.099  37.778  47.703  1.00  0.00           C  
ATOM    259  OE1 GLU    16      58.778  36.730  47.069  1.00  0.00           O  
ATOM    260  OE2 GLU    16      60.250  37.995  47.894  1.00  0.00           O1-
ATOM    261  H   GLU    16      59.080  39.782  52.571  1.00  0.00           H  
ATOM    262  HA  GLU    16      59.956  38.367  50.213  1.00  0.00           H  
ATOM    263  HB2 GLU    16      57.695  37.592  50.241  1.00  0.00           H  
ATOM    264  HB3 GLU    16      57.182  39.230  50.285  1.00  0.00           H  
ATOM    265  HG2 GLU    16      56.973  38.374  47.917  1.00  0.00           H  
ATOM    266  HG3 GLU    16      58.316  39.632  48.004  1.00  0.00           H  
ATOM    267  N   GLY    17      60.710  40.504  49.163  1.00  0.00           N  
ATOM    268  CA  GLY    17      61.342  41.723  48.553  1.00  0.00           C  
ATOM    269  C   GLY    17      62.400  42.417  49.402  1.00  0.00           C  
ATOM    270  O   GLY    17      63.114  41.865  50.234  1.00  0.00           O  
ATOM    271  H   GLY    17      61.036  39.600  48.853  1.00  0.00           H  
ATOM    272  HA2 GLY    17      61.857  41.483  47.623  1.00  0.00           H  
ATOM    273  HA3 GLY    17      60.542  42.418  48.300  1.00  0.00           H  
ATOM    274  N   ASN    18      62.498  43.732  49.231  1.00  0.00           N  
ATOM    275  CA  ASN    18      63.434  44.671  49.993  1.00  0.00           C  
ATOM    276  C   ASN    18      62.693  45.459  51.117  1.00  0.00           C  
ATOM    277  O   ASN    18      63.356  46.097  51.870  1.00  0.00           O  
ATOM    278  CB  ASN    18      64.068  45.640  49.020  1.00  0.00           C  
ATOM    279  CG  ASN    18      65.245  44.944  48.285  1.00  0.00           C  
ATOM    280  OD1 ASN    18      65.153  44.567  47.159  1.00  0.00           O  
ATOM    281  ND2 ASN    18      66.355  44.683  48.919  1.00  0.00           N  
ATOM    282  H   ASN    18      61.908  44.151  48.527  1.00  0.00           H  
ATOM    283  HA  ASN    18      64.220  44.144  50.535  1.00  0.00           H  
ATOM    284  HB2 ASN    18      63.302  45.960  48.314  1.00  0.00           H  
ATOM    285  HB3 ASN    18      64.417  46.544  49.518  1.00  0.00           H  
ATOM    286 HD21 ASN    18      66.579  45.101  49.810  1.00  0.00           H  
ATOM    287 HD22 ASN    18      67.089  44.269  48.362  1.00  0.00           H  
ATOM    288  N   GLY    19      61.407  45.356  51.221  1.00  0.00           N  
ATOM    289  CA  GLY    19      60.559  45.755  52.441  1.00  0.00           C  
ATOM    290  C   GLY    19      61.115  45.136  53.760  1.00  0.00           C  
ATOM    291  O   GLY    19      61.725  44.042  53.806  1.00  0.00           O  
ATOM    292  H   GLY    19      60.858  44.873  50.525  1.00  0.00           H  
ATOM    293  HA2 GLY    19      60.520  46.844  52.403  1.00  0.00           H  
ATOM    294  HA3 GLY    19      59.561  45.323  52.366  1.00  0.00           H  
ATOM    295  N   PRO    20      60.843  45.743  54.937  1.00  0.00           N  
ATOM    296  CA  PRO    20      61.124  45.098  56.174  1.00  0.00           C  
ATOM    297  C   PRO    20      60.397  43.760  56.326  1.00  0.00           C  
ATOM    298  O   PRO    20      59.377  43.449  55.641  1.00  0.00           O  
ATOM    299  CD  PRO    20      59.947  46.899  55.146  1.00  0.00           C  
ATOM    300  CG  PRO    20      59.467  46.791  56.607  1.00  0.00           C  
ATOM    301  CB  PRO    20      60.554  46.065  57.282  1.00  0.00           C  
ATOM    302  HD2 PRO    20      59.132  46.889  54.422  1.00  0.00           H  
ATOM    303  HD3 PRO    20      60.450  47.866  55.132  1.00  0.00           H  
ATOM    304  HG2 PRO    20      58.541  46.217  56.652  1.00  0.00           H  
ATOM    305  HG3 PRO    20      59.157  47.709  57.106  1.00  0.00           H  
ATOM    306  HB2 PRO    20      60.119  45.483  58.094  1.00  0.00           H  
ATOM    307  HB3 PRO    20      61.244  46.817  57.665  1.00  0.00           H  
ATOM    308  HA  PRO    20      62.169  44.957  56.447  1.00  0.00           H  
ATOM    309  N   VAL    21      60.863  42.962  57.329  1.00  0.00           N  
ATOM    310  CA  VAL    21      60.164  41.722  57.775  1.00  0.00           C  
ATOM    311  C   VAL    21      58.977  42.184  58.715  1.00  0.00           C  
ATOM    312  O   VAL    21      59.044  43.279  59.311  1.00  0.00           O  
ATOM    313  CB  VAL    21      61.071  40.653  58.415  1.00  0.00           C  
ATOM    314  CG1 VAL    21      62.340  40.515  57.516  1.00  0.00           C  
ATOM    315  CG2 VAL    21      61.396  40.769  59.881  1.00  0.00           C  
ATOM    316  H   VAL    21      61.738  43.258  57.738  1.00  0.00           H  
ATOM    317  HA  VAL    21      59.752  41.304  56.857  1.00  0.00           H  
ATOM    318  HB  VAL    21      60.508  39.722  58.347  1.00  0.00           H  
ATOM    319 HG11 VAL    21      62.084  40.705  56.474  1.00  0.00           H  
ATOM    320 HG12 VAL    21      63.022  41.270  57.906  1.00  0.00           H  
ATOM    321 HG13 VAL    21      62.816  39.537  57.586  1.00  0.00           H  
ATOM    322 HG21 VAL    21      61.573  41.750  60.321  1.00  0.00           H  
ATOM    323 HG22 VAL    21      60.530  40.413  60.438  1.00  0.00           H  
ATOM    324 HG23 VAL    21      62.239  40.123  60.125  1.00  0.00           H  
ATOM    325  N   THR    22      57.918  41.430  58.658  1.00  0.00           N  
ATOM    326  CA  THR    22      56.636  41.833  59.277  1.00  0.00           C  
ATOM    327  C   THR    22      55.922  40.637  59.782  1.00  0.00           C  
ATOM    328  O   THR    22      56.365  39.488  59.697  1.00  0.00           O  
ATOM    329  CB  THR    22      55.825  42.697  58.261  1.00  0.00           C  
ATOM    330  CG2 THR    22      55.246  41.832  57.113  1.00  0.00           C  
ATOM    331  OG1 THR    22      54.618  43.192  58.815  1.00  0.00           O  
ATOM    332  H   THR    22      57.943  40.660  58.004  1.00  0.00           H  
ATOM    333  HA  THR    22      56.877  42.397  60.177  1.00  0.00           H  
ATOM    334  HB  THR    22      56.476  43.480  57.873  1.00  0.00           H  
ATOM    335 HG21 THR    22      54.683  42.374  56.354  1.00  0.00           H  
ATOM    336 HG22 THR    22      55.996  41.214  56.618  1.00  0.00           H  
ATOM    337 HG23 THR    22      54.543  41.130  57.562  1.00  0.00           H  
ATOM    338  HG1 THR    22      54.428  43.963  58.274  1.00  0.00           H  
ATOM    339  N   GLN    23      54.674  40.827  60.291  1.00  0.00           N  
ATOM    340  CA  GLN    23      53.728  39.830  60.797  1.00  0.00           C  
ATOM    341  C   GLN    23      52.301  40.274  60.494  1.00  0.00           C  
ATOM    342  O   GLN    23      51.991  41.395  60.814  1.00  0.00           O  
ATOM    343  CB  GLN    23      53.971  39.638  62.354  1.00  0.00           C  
ATOM    344  CG  GLN    23      53.114  38.436  62.868  1.00  0.00           C  
ATOM    345  CD  GLN    23      52.723  38.531  64.314  1.00  0.00           C  
ATOM    346  OE1 GLN    23      51.619  38.928  64.675  1.00  0.00           O  
ATOM    347  NE2 GLN    23      53.670  38.342  65.247  1.00  0.00           N  
ATOM    348  H   GLN    23      54.362  41.787  60.275  1.00  0.00           H  
ATOM    349  HA  GLN    23      53.925  39.024  60.090  1.00  0.00           H  
ATOM    350  HB2 GLN    23      55.035  39.407  62.418  1.00  0.00           H  
ATOM    351  HB3 GLN    23      53.822  40.565  62.907  1.00  0.00           H  
ATOM    352  HG2 GLN    23      52.149  38.228  62.405  1.00  0.00           H  
ATOM    353  HG3 GLN    23      53.770  37.575  62.745  1.00  0.00           H  
ATOM    354 HE21 GLN    23      54.614  38.211  64.912  1.00  0.00           H  
ATOM    355 HE22 GLN    23      53.466  38.407  66.234  1.00  0.00           H  
ATOM    356  N   TRP    24      51.425  39.456  59.907  1.00  0.00           N  
ATOM    357  CA  TRP    24      50.079  39.833  59.436  1.00  0.00           C  
ATOM    358  C   TRP    24      48.915  39.043  60.056  1.00  0.00           C  
ATOM    359  O   TRP    24      49.072  37.979  60.630  1.00  0.00           O  
ATOM    360  CB  TRP    24      49.931  39.482  57.892  1.00  0.00           C  
ATOM    361  CG  TRP    24      50.863  40.106  56.905  1.00  0.00           C  
ATOM    362  CD1 TRP    24      51.591  41.234  57.225  1.00  0.00           C  
ATOM    363  NE1 TRP    24      52.305  41.710  56.130  1.00  0.00           N  
ATOM    364  CE2 TRP    24      51.887  41.080  54.972  1.00  0.00           C  
ATOM    365  CZ2 TRP    24      52.296  41.281  53.616  1.00  0.00           C  
ATOM    366  CH2 TRP    24      51.881  40.339  52.629  1.00  0.00           C  
ATOM    367  CZ3 TRP    24      51.019  39.287  53.070  1.00  0.00           C  
ATOM    368  CE3 TRP    24      50.495  39.158  54.395  1.00  0.00           C  
ATOM    369  CD2 TRP    24      51.031  40.010  55.410  1.00  0.00           C  
ATOM    370  H   TRP    24      51.817  38.566  59.636  1.00  0.00           H  
ATOM    371  HA  TRP    24      49.783  40.867  59.613  1.00  0.00           H  
ATOM    372  HB2 TRP    24      50.114  38.414  57.775  1.00  0.00           H  
ATOM    373  HB3 TRP    24      48.935  39.721  57.519  1.00  0.00           H  
ATOM    374  HD1 TRP    24      51.717  41.674  58.204  1.00  0.00           H  
ATOM    375  HE1 TRP    24      52.924  42.503  56.224  1.00  0.00           H  
ATOM    376  HZ2 TRP    24      52.929  42.127  53.392  1.00  0.00           H  
ATOM    377  HH2 TRP    24      52.322  40.322  51.643  1.00  0.00           H  
ATOM    378  HZ3 TRP    24      50.802  38.512  52.350  1.00  0.00           H  
ATOM    379  HE3 TRP    24      49.961  38.284  54.738  1.00  0.00           H  
ATOM    380  N   LYS    25      47.690  39.599  60.010  1.00  0.00           N  
ATOM    381  CA  LYS    25      46.415  38.953  60.493  1.00  0.00           C  
ATOM    382  C   LYS    25      45.361  38.952  59.436  1.00  0.00           C  
ATOM    383  O   LYS    25      45.326  39.909  58.713  1.00  0.00           O  
ATOM    384  CB  LYS    25      46.008  39.663  61.776  1.00  0.00           C  
ATOM    385  CG  LYS    25      46.902  39.358  63.056  1.00  0.00           C  
ATOM    386  CD  LYS    25      46.480  40.198  64.231  1.00  0.00           C  
ATOM    387  CE  LYS    25      47.294  39.941  65.482  1.00  0.00           C  
ATOM    388  NZ  LYS    25      48.189  41.048  65.930  1.00  0.00           N1+
ATOM    389  H   LYS    25      47.665  40.479  59.516  1.00  0.00           H  
ATOM    390  HA  LYS    25      46.528  37.897  60.735  1.00  0.00           H  
ATOM    391  HB2 LYS    25      45.828  40.736  61.710  1.00  0.00           H  
ATOM    392  HB3 LYS    25      45.039  39.355  62.168  1.00  0.00           H  
ATOM    393  HG2 LYS    25      46.988  38.297  63.293  1.00  0.00           H  
ATOM    394  HG3 LYS    25      47.912  39.645  62.763  1.00  0.00           H  
ATOM    395  HD2 LYS    25      46.405  41.270  64.049  1.00  0.00           H  
ATOM    396  HD3 LYS    25      45.476  39.820  64.427  1.00  0.00           H  
ATOM    397  HE2 LYS    25      46.562  39.780  66.274  1.00  0.00           H  
ATOM    398  HE3 LYS    25      47.822  38.999  65.341  1.00  0.00           H  
ATOM    399  HZ1 LYS    25      47.725  41.941  66.020  1.00  0.00           H  
ATOM    400  HZ2 LYS    25      48.704  40.763  66.750  1.00  0.00           H  
ATOM    401  HZ3 LYS    25      48.859  41.155  65.182  1.00  0.00           H  
ATOM    402  N   GLY    26      44.493  37.898  59.361  1.00  0.00           N  
ATOM    403  CA  GLY    26      43.386  37.795  58.440  1.00  0.00           C  
ATOM    404  C   GLY    26      42.370  36.637  58.619  1.00  0.00           C  
ATOM    405  O   GLY    26      42.508  35.822  59.530  1.00  0.00           O  
ATOM    406  H   GLY    26      44.685  37.056  59.885  1.00  0.00           H  
ATOM    407  HA2 GLY    26      42.712  38.648  58.373  1.00  0.00           H  
ATOM    408  HA3 GLY    26      43.847  37.542  57.485  1.00  0.00           H  
ATOM    409  N   THR    27      41.379  36.541  57.761  1.00  0.00           N  
ATOM    410  CA  THR    27      40.305  35.479  57.745  1.00  0.00           C  
ATOM    411  C   THR    27      40.501  34.689  56.443  1.00  0.00           C  
ATOM    412  O   THR    27      40.691  35.314  55.343  1.00  0.00           O  
ATOM    413  CB  THR    27      38.842  35.975  57.823  1.00  0.00           C  
ATOM    414  CG2 THR    27      37.889  34.917  58.189  1.00  0.00           C  
ATOM    415  OG1 THR    27      38.757  37.025  58.798  1.00  0.00           O  
ATOM    416  H   THR    27      41.281  37.291  57.091  1.00  0.00           H  
ATOM    417  HA  THR    27      40.460  34.813  58.594  1.00  0.00           H  
ATOM    418  HB  THR    27      38.538  36.320  56.835  1.00  0.00           H  
ATOM    419 HG21 THR    27      38.278  34.438  59.088  1.00  0.00           H  
ATOM    420 HG22 THR    27      36.929  35.425  58.265  1.00  0.00           H  
ATOM    421 HG23 THR    27      37.801  34.187  57.385  1.00  0.00           H  
ATOM    422  HG1 THR    27      37.846  37.255  58.994  1.00  0.00           H  
ATOM    423  N   VAL    28      40.618  33.345  56.585  1.00  0.00           N  
ATOM    424  CA  VAL    28      40.827  32.412  55.392  1.00  0.00           C  
ATOM    425  C   VAL    28      39.448  32.065  54.838  1.00  0.00           C  
ATOM    426  O   VAL    28      38.551  31.573  55.529  1.00  0.00           O  
ATOM    427  CB  VAL    28      41.593  31.135  55.774  1.00  0.00           C  
ATOM    428  CG1 VAL    28      41.956  30.216  54.598  1.00  0.00           C  
ATOM    429  CG2 VAL    28      42.978  31.501  56.348  1.00  0.00           C  
ATOM    430  H   VAL    28      40.675  32.928  57.503  1.00  0.00           H  
ATOM    431  HA  VAL    28      41.296  32.917  54.548  1.00  0.00           H  
ATOM    432  HB  VAL    28      41.050  30.585  56.542  1.00  0.00           H  
ATOM    433 HG11 VAL    28      42.535  29.304  54.740  1.00  0.00           H  
ATOM    434 HG12 VAL    28      41.071  29.645  54.318  1.00  0.00           H  
ATOM    435 HG13 VAL    28      42.361  30.730  53.727  1.00  0.00           H  
ATOM    436 HG21 VAL    28      43.585  30.643  56.638  1.00  0.00           H  
ATOM    437 HG22 VAL    28      43.525  32.028  55.567  1.00  0.00           H  
ATOM    438 HG23 VAL    28      42.904  32.078  57.270  1.00  0.00           H  
ATOM    439  N   LEU    29      39.176  32.472  53.599  1.00  0.00           N  
ATOM    440  CA  LEU    29      37.878  32.530  52.982  1.00  0.00           C  
ATOM    441  C   LEU    29      37.516  31.184  52.323  1.00  0.00           C  
ATOM    442  O   LEU    29      36.366  30.807  52.344  1.00  0.00           O  
ATOM    443  CB  LEU    29      37.941  33.660  51.995  1.00  0.00           C  
ATOM    444  CG  LEU    29      38.203  35.060  52.595  1.00  0.00           C  
ATOM    445  CD1 LEU    29      37.856  36.073  51.422  1.00  0.00           C  
ATOM    446  CD2 LEU    29      37.200  35.380  53.697  1.00  0.00           C  
ATOM    447  H   LEU    29      39.962  32.910  53.139  1.00  0.00           H  
ATOM    448  HA  LEU    29      37.112  32.648  53.747  1.00  0.00           H  
ATOM    449  HB2 LEU    29      38.684  33.396  51.242  1.00  0.00           H  
ATOM    450  HB3 LEU    29      37.006  33.749  51.443  1.00  0.00           H  
ATOM    451  HG  LEU    29      39.231  35.326  52.840  1.00  0.00           H  
ATOM    452 HD11 LEU    29      38.144  37.067  51.765  1.00  0.00           H  
ATOM    453 HD12 LEU    29      38.468  35.779  50.570  1.00  0.00           H  
ATOM    454 HD13 LEU    29      36.796  35.999  51.179  1.00  0.00           H  
ATOM    455 HD21 LEU    29      36.971  36.438  53.822  1.00  0.00           H  
ATOM    456 HD22 LEU    29      36.251  34.844  53.690  1.00  0.00           H  
ATOM    457 HD23 LEU    29      37.598  35.063  54.661  1.00  0.00           H  
ATOM    458  N   ASP    30      38.481  30.519  51.732  1.00  0.00           N  
ATOM    459  CA  ASP    30      38.174  29.510  50.712  1.00  0.00           C  
ATOM    460  C   ASP    30      39.445  28.737  50.292  1.00  0.00           C  
ATOM    461  O   ASP    30      40.555  29.162  50.737  1.00  0.00           O  
ATOM    462  CB  ASP    30      37.625  30.231  49.444  1.00  0.00           C  
ATOM    463  CG  ASP    30      36.601  29.462  48.596  1.00  0.00           C  
ATOM    464  OD1 ASP    30      36.301  28.242  48.894  1.00  0.00           O  
ATOM    465  OD2 ASP    30      36.089  29.923  47.534  1.00  0.00           O1-
ATOM    466  H   ASP    30      39.358  31.003  51.598  1.00  0.00           H  
ATOM    467  HA  ASP    30      37.539  28.714  51.100  1.00  0.00           H  
ATOM    468  HB2 ASP    30      37.197  31.203  49.686  1.00  0.00           H  
ATOM    469  HB3 ASP    30      38.473  30.453  48.797  1.00  0.00           H  
ATOM    470  N   GLN    31      39.268  27.759  49.440  1.00  0.00           N  
ATOM    471  CA  GLN    31      40.252  26.751  49.002  1.00  0.00           C  
ATOM    472  C   GLN    31      40.020  26.460  47.474  1.00  0.00           C  
ATOM    473  O   GLN    31      38.875  26.313  47.081  1.00  0.00           O  
ATOM    474  CB  GLN    31      40.072  25.433  49.737  1.00  0.00           C  
ATOM    475  CG  GLN    31      41.114  24.330  49.409  1.00  0.00           C  
ATOM    476  CD  GLN    31      40.866  23.101  50.288  1.00  0.00           C  
ATOM    477  OE1 GLN    31      39.727  22.739  50.579  1.00  0.00           O  
ATOM    478  NE2 GLN    31      41.964  22.484  50.644  1.00  0.00           N  
ATOM    479  H   GLN    31      38.323  27.625  49.110  1.00  0.00           H  
ATOM    480  HA  GLN    31      41.273  27.107  49.145  1.00  0.00           H  
ATOM    481  HB2 GLN    31      40.096  25.666  50.801  1.00  0.00           H  
ATOM    482  HB3 GLN    31      39.069  25.049  49.552  1.00  0.00           H  
ATOM    483  HG2 GLN    31      40.960  24.126  48.349  1.00  0.00           H  
ATOM    484  HG3 GLN    31      42.072  24.826  49.562  1.00  0.00           H  
ATOM    485 HE21 GLN    31      42.841  22.875  50.331  1.00  0.00           H  
ATOM    486 HE22 GLN    31      41.897  21.576  51.082  1.00  0.00           H  
ATOM    487  N   VAL    32      41.039  26.485  46.593  1.00  0.00           N  
ATOM    488  CA  VAL    32      40.821  26.475  45.112  1.00  0.00           C  
ATOM    489  C   VAL    32      40.609  24.987  44.612  1.00  0.00           C  
ATOM    490  O   VAL    32      41.500  24.188  44.866  1.00  0.00           O  
ATOM    491  CB  VAL    32      41.985  27.114  44.462  1.00  0.00           C  
ATOM    492  CG1 VAL    32      42.107  27.054  42.937  1.00  0.00           C  
ATOM    493  CG2 VAL    32      42.108  28.545  44.880  1.00  0.00           C  
ATOM    494  H   VAL    32      41.986  26.472  46.942  1.00  0.00           H  
ATOM    495  HA  VAL    32      39.941  27.028  44.784  1.00  0.00           H  
ATOM    496  HB  VAL    32      42.922  26.667  44.794  1.00  0.00           H  
ATOM    497 HG11 VAL    32      41.422  27.686  42.372  1.00  0.00           H  
ATOM    498 HG12 VAL    32      43.108  27.422  42.713  1.00  0.00           H  
ATOM    499 HG13 VAL    32      42.105  26.012  42.614  1.00  0.00           H  
ATOM    500 HG21 VAL    32      42.183  28.736  45.950  1.00  0.00           H  
ATOM    501 HG22 VAL    32      42.967  28.912  44.316  1.00  0.00           H  
ATOM    502 HG23 VAL    32      41.228  29.090  44.543  1.00  0.00           H  
ATOM    503  N   PRO    33      39.504  24.692  43.918  1.00  0.00           N  
ATOM    504  CA  PRO    33      39.235  23.319  43.508  1.00  0.00           C  
ATOM    505  C   PRO    33      40.253  22.676  42.560  1.00  0.00           C  
ATOM    506  O   PRO    33      40.530  21.521  42.817  1.00  0.00           O  
ATOM    507  CD  PRO    33      38.261  25.456  43.608  1.00  0.00           C  
ATOM    508  CG  PRO    33      37.318  24.599  42.764  1.00  0.00           C  
ATOM    509  CB  PRO    33      37.809  23.204  42.961  1.00  0.00           C  
ATOM    510  HD2 PRO    33      38.562  26.367  43.091  1.00  0.00           H  
ATOM    511  HD3 PRO    33      37.822  25.830  44.533  1.00  0.00           H  
ATOM    512  HG2 PRO    33      37.372  24.867  41.709  1.00  0.00           H  
ATOM    513  HG3 PRO    33      36.268  24.774  42.999  1.00  0.00           H  
ATOM    514  HB2 PRO    33      37.819  22.638  42.029  1.00  0.00           H  
ATOM    515  HB3 PRO    33      37.163  22.802  43.742  1.00  0.00           H  
ATOM    516  HA  PRO    33      39.240  22.682  44.393  1.00  0.00           H  
ATOM    517  N   VAL    34      40.946  23.443  41.671  1.00  0.00           N  
ATOM    518  CA  VAL    34      42.062  22.899  40.829  1.00  0.00           C  
ATOM    519  C   VAL    34      43.402  22.812  41.578  1.00  0.00           C  
ATOM    520  O   VAL    34      44.329  22.175  41.075  1.00  0.00           O  
ATOM    521  CB  VAL    34      42.138  23.588  39.444  1.00  0.00           C  
ATOM    522  CG1 VAL    34      42.690  25.060  39.604  1.00  0.00           C  
ATOM    523  CG2 VAL    34      42.834  22.804  38.271  1.00  0.00           C  
ATOM    524  H   VAL    34      40.640  24.360  41.378  1.00  0.00           H  
ATOM    525  HA  VAL    34      41.880  21.835  40.679  1.00  0.00           H  
ATOM    526  HB  VAL    34      41.112  23.683  39.088  1.00  0.00           H  
ATOM    527 HG11 VAL    34      42.135  25.466  40.449  1.00  0.00           H  
ATOM    528 HG12 VAL    34      43.754  25.018  39.836  1.00  0.00           H  
ATOM    529 HG13 VAL    34      42.600  25.735  38.752  1.00  0.00           H  
ATOM    530 HG21 VAL    34      42.477  23.097  37.284  1.00  0.00           H  
ATOM    531 HG22 VAL    34      43.910  22.962  38.194  1.00  0.00           H  
ATOM    532 HG23 VAL    34      42.591  21.752  38.418  1.00  0.00           H  
ATOM    533  N   ASN    35      43.578  23.464  42.734  1.00  0.00           N  
ATOM    534  CA  ASN    35      44.799  23.402  43.573  1.00  0.00           C  
ATOM    535  C   ASN    35      44.497  23.460  45.097  1.00  0.00           C  
ATOM    536  O   ASN    35      44.452  24.533  45.695  1.00  0.00           O  
ATOM    537  CB  ASN    35      45.816  24.484  43.180  1.00  0.00           C  
ATOM    538  CG  ASN    35      47.050  24.605  44.029  1.00  0.00           C  
ATOM    539  OD1 ASN    35      47.378  23.847  44.918  1.00  0.00           O  
ATOM    540  ND2 ASN    35      47.839  25.584  43.734  1.00  0.00           N  
ATOM    541  H   ASN    35      42.784  23.870  43.208  1.00  0.00           H  
ATOM    542  HA  ASN    35      45.225  22.414  43.400  1.00  0.00           H  
ATOM    543  HB2 ASN    35      46.067  24.318  42.133  1.00  0.00           H  
ATOM    544  HB3 ASN    35      45.251  25.411  43.276  1.00  0.00           H  
ATOM    545 HD21 ASN    35      47.721  26.165  42.916  1.00  0.00           H  
ATOM    546 HD22 ASN    35      48.730  25.650  44.205  1.00  0.00           H  
ATOM    547  N   PRO    36      44.303  22.262  45.718  1.00  0.00           N  
ATOM    548  CA  PRO    36      43.857  22.207  47.156  1.00  0.00           C  
ATOM    549  C   PRO    36      44.844  22.618  48.155  1.00  0.00           C  
ATOM    550  O   PRO    36      44.497  22.788  49.373  1.00  0.00           O  
ATOM    551  CD  PRO    36      44.011  21.014  44.975  1.00  0.00           C  
ATOM    552  CG  PRO    36      43.186  20.268  45.969  1.00  0.00           C  
ATOM    553  CB  PRO    36      43.521  20.779  47.333  1.00  0.00           C  
ATOM    554  HD2 PRO    36      44.951  20.653  44.557  1.00  0.00           H  
ATOM    555  HD3 PRO    36      43.402  21.192  44.089  1.00  0.00           H  
ATOM    556  HG2 PRO    36      43.140  19.200  45.761  1.00  0.00           H  
ATOM    557  HG3 PRO    36      42.183  20.687  45.884  1.00  0.00           H  
ATOM    558  HB2 PRO    36      44.352  20.157  47.665  1.00  0.00           H  
ATOM    559  HB3 PRO    36      42.748  20.548  48.066  1.00  0.00           H  
ATOM    560  HA  PRO    36      42.955  22.812  47.245  1.00  0.00           H  
ATOM    561  N   SER    37      46.177  22.622  47.811  1.00  0.00           N  
ATOM    562  CA  SER    37      47.185  23.376  48.600  1.00  0.00           C  
ATOM    563  C   SER    37      46.964  24.893  48.638  1.00  0.00           C  
ATOM    564  O   SER    37      47.514  25.580  49.503  1.00  0.00           O  
ATOM    565  CB  SER    37      48.626  23.099  48.189  1.00  0.00           C  
ATOM    566  OG  SER    37      48.876  21.703  48.012  1.00  0.00           O  
ATOM    567  H   SER    37      46.474  22.248  46.921  1.00  0.00           H  
ATOM    568  HA  SER    37      46.934  23.089  49.621  1.00  0.00           H  
ATOM    569  HB2 SER    37      48.748  23.801  47.364  1.00  0.00           H  
ATOM    570  HB3 SER    37      49.318  23.509  48.925  1.00  0.00           H  
ATOM    571  HG  SER    37      49.757  21.617  47.640  1.00  0.00           H  
ATOM    572  N   LEU    38      46.238  25.466  47.694  1.00  0.00           N  
ATOM    573  CA  LEU    38      46.037  26.961  47.624  1.00  0.00           C  
ATOM    574  C   LEU    38      44.720  27.447  48.216  1.00  0.00           C  
ATOM    575  O   LEU    38      43.647  27.016  47.781  1.00  0.00           O  
ATOM    576  CB  LEU    38      46.086  27.299  46.104  1.00  0.00           C  
ATOM    577  CG  LEU    38      45.829  28.728  45.702  1.00  0.00           C  
ATOM    578  CD1 LEU    38      46.691  29.891  46.337  1.00  0.00           C  
ATOM    579  CD2 LEU    38      45.906  28.900  44.172  1.00  0.00           C  
ATOM    580  H   LEU    38      45.662  24.906  47.082  1.00  0.00           H  
ATOM    581  HA  LEU    38      46.830  27.517  48.124  1.00  0.00           H  
ATOM    582  HB2 LEU    38      47.086  27.054  45.747  1.00  0.00           H  
ATOM    583  HB3 LEU    38      45.383  26.688  45.538  1.00  0.00           H  
ATOM    584  HG  LEU    38      44.826  28.984  46.044  1.00  0.00           H  
ATOM    585 HD11 LEU    38      46.185  30.836  46.142  1.00  0.00           H  
ATOM    586 HD12 LEU    38      46.688  29.797  47.423  1.00  0.00           H  
ATOM    587 HD13 LEU    38      47.708  29.895  45.945  1.00  0.00           H  
ATOM    588 HD21 LEU    38      45.709  29.935  43.895  1.00  0.00           H  
ATOM    589 HD22 LEU    38      46.895  28.724  43.749  1.00  0.00           H  
ATOM    590 HD23 LEU    38      45.058  28.366  43.740  1.00  0.00           H  
ATOM    591  N   TYR    39      44.836  28.452  49.104  1.00  0.00           N  
ATOM    592  CA  TYR    39      43.783  29.133  49.828  1.00  0.00           C  
ATOM    593  C   TYR    39      43.712  30.633  49.577  1.00  0.00           C  
ATOM    594  O   TYR    39      44.762  31.122  49.112  1.00  0.00           O  
ATOM    595  CB  TYR    39      43.855  28.817  51.331  1.00  0.00           C  
ATOM    596  CG  TYR    39      43.873  27.365  51.665  1.00  0.00           C  
ATOM    597  CD1 TYR    39      45.124  26.716  51.738  1.00  0.00           C  
ATOM    598  CE1 TYR    39      45.191  25.399  52.118  1.00  0.00           C  
ATOM    599  CZ  TYR    39      44.026  24.756  52.515  1.00  0.00           C  
ATOM    600  OH  TYR    39      44.091  23.442  53.020  1.00  0.00           O  
ATOM    601  CE2 TYR    39      42.784  25.394  52.535  1.00  0.00           C  
ATOM    602  CD2 TYR    39      42.671  26.727  52.101  1.00  0.00           C  
ATOM    603  H   TYR    39      45.753  28.849  49.250  1.00  0.00           H  
ATOM    604  HA  TYR    39      42.806  28.730  49.559  1.00  0.00           H  
ATOM    605  HB2 TYR    39      44.782  29.251  51.706  1.00  0.00           H  
ATOM    606  HB3 TYR    39      43.039  29.279  51.886  1.00  0.00           H  
ATOM    607  HD1 TYR    39      46.011  27.118  51.270  1.00  0.00           H  
ATOM    608  HE1 TYR    39      46.044  24.743  52.208  1.00  0.00           H  
ATOM    609  HH  TYR    39      43.223  23.080  53.209  1.00  0.00           H  
ATOM    610  HE2 TYR    39      41.952  24.755  52.791  1.00  0.00           H  
ATOM    611  HD2 TYR    39      41.697  27.175  52.238  1.00  0.00           H  
ATOM    612  N   LEU    40      42.549  31.218  49.808  1.00  0.00           N  
ATOM    613  CA  LEU    40      42.385  32.645  49.663  1.00  0.00           C  
ATOM    614  C   LEU    40      42.152  33.349  50.981  1.00  0.00           C  
ATOM    615  O   LEU    40      41.217  32.907  51.718  1.00  0.00           O  
ATOM    616  CB  LEU    40      41.252  32.972  48.613  1.00  0.00           C  
ATOM    617  CG  LEU    40      41.097  32.220  47.199  1.00  0.00           C  
ATOM    618  CD1 LEU    40      39.745  32.539  46.537  1.00  0.00           C  
ATOM    619  CD2 LEU    40      42.359  32.543  46.320  1.00  0.00           C  
ATOM    620  H   LEU    40      41.739  30.665  50.047  1.00  0.00           H  
ATOM    621  HA  LEU    40      43.272  33.128  49.253  1.00  0.00           H  
ATOM    622  HB2 LEU    40      40.330  32.823  49.176  1.00  0.00           H  
ATOM    623  HB3 LEU    40      41.324  34.047  48.449  1.00  0.00           H  
ATOM    624  HG  LEU    40      41.101  31.140  47.343  1.00  0.00           H  
ATOM    625 HD11 LEU    40      39.765  32.051  45.563  1.00  0.00           H  
ATOM    626 HD12 LEU    40      38.976  32.098  47.171  1.00  0.00           H  
ATOM    627 HD13 LEU    40      39.599  33.613  46.431  1.00  0.00           H  
ATOM    628 HD21 LEU    40      42.399  33.620  46.152  1.00  0.00           H  
ATOM    629 HD22 LEU    40      43.282  32.239  46.813  1.00  0.00           H  
ATOM    630 HD23 LEU    40      42.496  31.950  45.416  1.00  0.00           H  
ATOM    631  N   ILE    41      42.992  34.354  51.302  1.00  0.00           N  
ATOM    632  CA  ILE    41      42.920  34.993  52.577  1.00  0.00           C  
ATOM    633  C   ILE    41      42.558  36.471  52.441  1.00  0.00           C  
ATOM    634  O   ILE    41      43.186  37.130  51.609  1.00  0.00           O  
ATOM    635  CB  ILE    41      44.248  34.921  53.354  1.00  0.00           C  
ATOM    636  CG2 ILE    41      44.207  35.239  54.928  1.00  0.00           C  
ATOM    637  CG1 ILE    41      44.793  33.490  53.333  1.00  0.00           C  
ATOM    638  CD1 ILE    41      45.746  33.093  52.179  1.00  0.00           C  
ATOM    639  H   ILE    41      43.507  34.844  50.585  1.00  0.00           H  
ATOM    640  HA  ILE    41      42.155  34.518  53.191  1.00  0.00           H  
ATOM    641  HB  ILE    41      44.924  35.569  52.796  1.00  0.00           H  
ATOM    642 HG21 ILE    41      43.668  36.153  55.179  1.00  0.00           H  
ATOM    643 HG22 ILE    41      43.873  34.374  55.500  1.00  0.00           H  
ATOM    644 HG23 ILE    41      45.220  35.317  55.322  1.00  0.00           H  
ATOM    645 HG12 ILE    41      45.229  33.233  54.298  1.00  0.00           H  
ATOM    646 HG13 ILE    41      43.947  32.806  53.269  1.00  0.00           H  
ATOM    647 HD11 ILE    41      46.665  33.678  52.157  1.00  0.00           H  
ATOM    648 HD12 ILE    41      46.015  32.042  52.279  1.00  0.00           H  
ATOM    649 HD13 ILE    41      45.279  33.303  51.217  1.00  0.00           H  
ATOM    650  N   LYS    42      41.662  37.015  53.269  1.00  0.00           N  
ATOM    651  CA  LYS    42      41.379  38.491  53.411  1.00  0.00           C  
ATOM    652  C   LYS    42      41.997  38.997  54.719  1.00  0.00           C  
ATOM    653  O   LYS    42      41.464  38.653  55.753  1.00  0.00           O  
ATOM    654  CB  LYS    42      39.868  38.860  53.163  1.00  0.00           C  
ATOM    655  CG  LYS    42      39.479  40.286  53.550  1.00  0.00           C  
ATOM    656  CD  LYS    42      40.215  41.336  52.701  1.00  0.00           C  
ATOM    657  CE  LYS    42      39.759  42.786  52.859  1.00  0.00           C  
ATOM    658  NZ  LYS    42      40.124  43.347  54.268  1.00  0.00           N1+
ATOM    659  H   LYS    42      41.261  36.378  53.942  1.00  0.00           H  
ATOM    660  HA  LYS    42      41.920  38.941  52.578  1.00  0.00           H  
ATOM    661  HB2 LYS    42      39.763  38.568  52.118  1.00  0.00           H  
ATOM    662  HB3 LYS    42      39.269  38.098  53.663  1.00  0.00           H  
ATOM    663  HG2 LYS    42      38.422  40.437  53.326  1.00  0.00           H  
ATOM    664  HG3 LYS    42      39.678  40.364  54.618  1.00  0.00           H  
ATOM    665  HD2 LYS    42      41.265  41.300  52.991  1.00  0.00           H  
ATOM    666  HD3 LYS    42      39.922  41.064  51.688  1.00  0.00           H  
ATOM    667  HE2 LYS    42      40.262  43.413  52.123  1.00  0.00           H  
ATOM    668  HE3 LYS    42      38.676  42.804  52.735  1.00  0.00           H  
ATOM    669  HZ1 LYS    42      39.498  42.844  54.880  1.00  0.00           H  
ATOM    670  HZ2 LYS    42      41.122  43.348  54.427  1.00  0.00           H  
ATOM    671  HZ3 LYS    42      39.847  44.318  54.298  1.00  0.00           H  
ATOM    672  N   TYR    43      43.181  39.631  54.587  1.00  0.00           N  
ATOM    673  CA  TYR    43      44.017  40.209  55.641  1.00  0.00           C  
ATOM    674  C   TYR    43      43.412  41.536  56.139  1.00  0.00           C  
ATOM    675  O   TYR    43      42.692  42.170  55.400  1.00  0.00           O  
ATOM    676  CB  TYR    43      45.425  40.460  55.139  1.00  0.00           C  
ATOM    677  CG  TYR    43      46.239  39.185  54.953  1.00  0.00           C  
ATOM    678  CD1 TYR    43      46.178  38.427  53.756  1.00  0.00           C  
ATOM    679  CE1 TYR    43      46.811  37.236  53.574  1.00  0.00           C  
ATOM    680  CZ  TYR    43      47.541  36.646  54.646  1.00  0.00           C  
ATOM    681  OH  TYR    43      48.081  35.425  54.462  1.00  0.00           O  
ATOM    682  CE2 TYR    43      47.573  37.322  55.899  1.00  0.00           C  
ATOM    683  CD2 TYR    43      46.867  38.576  56.029  1.00  0.00           C  
ATOM    684  H   TYR    43      43.535  39.748  53.648  1.00  0.00           H  
ATOM    685  HA  TYR    43      44.152  39.475  56.435  1.00  0.00           H  
ATOM    686  HB2 TYR    43      45.462  40.935  54.159  1.00  0.00           H  
ATOM    687  HB3 TYR    43      45.907  40.952  55.985  1.00  0.00           H  
ATOM    688  HD1 TYR    43      45.610  38.767  52.903  1.00  0.00           H  
ATOM    689  HE1 TYR    43      46.779  36.629  52.681  1.00  0.00           H  
ATOM    690  HH  TYR    43      48.776  35.297  55.112  1.00  0.00           H  
ATOM    691  HE2 TYR    43      48.000  36.896  56.796  1.00  0.00           H  
ATOM    692  HD2 TYR    43      46.972  39.103  56.965  1.00  0.00           H  
ATOM    693  N   ASP    44      43.845  41.999  57.272  1.00  0.00           N  
ATOM    694  CA  ASP    44      43.387  43.219  57.875  1.00  0.00           C  
ATOM    695  C   ASP    44      44.268  44.440  57.564  1.00  0.00           C  
ATOM    696  O   ASP    44      45.461  44.439  57.445  1.00  0.00           O  
ATOM    697  CB  ASP    44      43.227  42.970  59.412  1.00  0.00           C  
ATOM    698  CG  ASP    44      42.167  41.985  59.876  1.00  0.00           C  
ATOM    699  OD1 ASP    44      41.703  41.097  59.106  1.00  0.00           O  
ATOM    700  OD2 ASP    44      41.800  41.968  61.085  1.00  0.00           O1-
ATOM    701  H   ASP    44      44.456  41.416  57.826  1.00  0.00           H  
ATOM    702  HA  ASP    44      42.389  43.368  57.462  1.00  0.00           H  
ATOM    703  HB2 ASP    44      44.115  42.648  59.956  1.00  0.00           H  
ATOM    704  HB3 ASP    44      42.984  43.990  59.712  1.00  0.00           H  
ATOM    705  N   GLY    45      43.531  45.477  57.314  1.00  0.00           N  
ATOM    706  CA  GLY    45      44.072  46.822  56.867  1.00  0.00           C  
ATOM    707  C   GLY    45      44.558  46.899  55.382  1.00  0.00           C  
ATOM    708  O   GLY    45      44.263  47.959  54.806  1.00  0.00           O  
ATOM    709  H   GLY    45      42.533  45.338  57.242  1.00  0.00           H  
ATOM    710  HA2 GLY    45      43.401  47.641  57.123  1.00  0.00           H  
ATOM    711  HA3 GLY    45      44.976  46.960  57.460  1.00  0.00           H  
ATOM    712  N   PHE    46      44.928  45.761  54.818  1.00  0.00           N  
ATOM    713  CA  PHE    46      44.643  45.466  53.430  1.00  0.00           C  
ATOM    714  C   PHE    46      43.133  45.358  53.105  1.00  0.00           C  
ATOM    715  O   PHE    46      42.339  44.746  53.861  1.00  0.00           O  
ATOM    716  CB  PHE    46      45.340  44.133  53.021  1.00  0.00           C  
ATOM    717  CG  PHE    46      46.832  44.187  53.112  1.00  0.00           C  
ATOM    718  CD1 PHE    46      47.658  43.325  53.848  1.00  0.00           C  
ATOM    719  CE1 PHE    46      49.061  43.333  53.884  1.00  0.00           C  
ATOM    720  CZ  PHE    46      49.761  44.236  53.150  1.00  0.00           C  
ATOM    721  CE2 PHE    46      49.005  45.246  52.492  1.00  0.00           C  
ATOM    722  CD2 PHE    46      47.564  45.212  52.517  1.00  0.00           C  
ATOM    723  H   PHE    46      45.047  44.998  55.469  1.00  0.00           H  
ATOM    724  HA  PHE    46      45.095  46.253  52.828  1.00  0.00           H  
ATOM    725  HB2 PHE    46      44.974  43.373  53.710  1.00  0.00           H  
ATOM    726  HB3 PHE    46      45.004  43.781  52.045  1.00  0.00           H  
ATOM    727  HD1 PHE    46      47.138  42.581  54.432  1.00  0.00           H  
ATOM    728  HE1 PHE    46      49.603  42.649  54.520  1.00  0.00           H  
ATOM    729  HZ  PHE    46      50.841  44.249  53.129  1.00  0.00           H  
ATOM    730  HE2 PHE    46      49.506  46.094  52.048  1.00  0.00           H  
ATOM    731  HD2 PHE    46      46.985  45.929  51.953  1.00  0.00           H  
ATOM    732  N   ASP    47      42.773  45.935  51.987  1.00  0.00           N  
ATOM    733  CA  ASP    47      41.428  45.642  51.378  1.00  0.00           C  
ATOM    734  C   ASP    47      41.486  44.559  50.311  1.00  0.00           C  
ATOM    735  O   ASP    47      40.503  43.897  50.079  1.00  0.00           O  
ATOM    736  CB  ASP    47      40.944  47.009  50.818  1.00  0.00           C  
ATOM    737  CG  ASP    47      40.589  48.096  51.805  1.00  0.00           C  
ATOM    738  OD1 ASP    47      39.915  47.775  52.761  1.00  0.00           O  
ATOM    739  OD2 ASP    47      40.825  49.277  51.462  1.00  0.00           O1-
ATOM    740  H   ASP    47      43.544  46.313  51.455  1.00  0.00           H  
ATOM    741  HA  ASP    47      40.695  45.286  52.102  1.00  0.00           H  
ATOM    742  HB2 ASP    47      41.658  47.279  50.039  1.00  0.00           H  
ATOM    743  HB3 ASP    47      40.000  46.848  50.298  1.00  0.00           H  
ATOM    744  N   CYS    48      42.677  44.326  49.766  1.00  0.00           N  
ATOM    745  CA  CYS    48      42.852  43.204  48.863  1.00  0.00           C  
ATOM    746  C   CYS    48      42.861  41.756  49.490  1.00  0.00           C  
ATOM    747  O   CYS    48      43.206  41.600  50.667  1.00  0.00           O  
ATOM    748  CB  CYS    48      44.132  43.518  48.093  1.00  0.00           C  
ATOM    749  SG  CYS    48      44.717  42.138  47.112  1.00  0.00           S  
ATOM    750  H   CYS    48      43.444  44.977  49.857  1.00  0.00           H  
ATOM    751  HA  CYS    48      41.971  43.092  48.231  1.00  0.00           H  
ATOM    752  HB2 CYS    48      43.916  44.367  47.444  1.00  0.00           H  
ATOM    753  HB3 CYS    48      44.944  43.836  48.747  1.00  0.00           H  
ATOM    754  HG  CYS    48      43.545  41.970  46.492  1.00  0.00           H  
ATOM    755  N   VAL    49      42.415  40.741  48.758  1.00  0.00           N  
ATOM    756  CA  VAL    49      42.478  39.256  49.030  1.00  0.00           C  
ATOM    757  C   VAL    49      43.738  38.694  48.371  1.00  0.00           C  
ATOM    758  O   VAL    49      43.963  38.884  47.196  1.00  0.00           O  
ATOM    759  CB  VAL    49      41.267  38.492  48.529  1.00  0.00           C  
ATOM    760  CG1 VAL    49      41.255  36.915  48.738  1.00  0.00           C  
ATOM    761  CG2 VAL    49      40.022  39.068  49.229  1.00  0.00           C  
ATOM    762  H   VAL    49      42.104  40.999  47.833  1.00  0.00           H  
ATOM    763  HA  VAL    49      42.582  39.059  50.097  1.00  0.00           H  
ATOM    764  HB  VAL    49      41.213  38.647  47.452  1.00  0.00           H  
ATOM    765 HG11 VAL    49      42.074  36.517  48.139  1.00  0.00           H  
ATOM    766 HG12 VAL    49      41.239  36.582  49.775  1.00  0.00           H  
ATOM    767 HG13 VAL    49      40.351  36.515  48.278  1.00  0.00           H  
ATOM    768 HG21 VAL    49      39.215  38.376  48.988  1.00  0.00           H  
ATOM    769 HG22 VAL    49      40.193  39.223  50.294  1.00  0.00           H  
ATOM    770 HG23 VAL    49      39.881  39.982  48.652  1.00  0.00           H  
ATOM    771  N   TYR    50      44.533  38.007  49.175  1.00  0.00           N  
ATOM    772  CA  TYR    50      45.704  37.248  48.668  1.00  0.00           C  
ATOM    773  C   TYR    50      45.349  35.744  48.438  1.00  0.00           C  
ATOM    774  O   TYR    50      44.444  35.320  49.107  1.00  0.00           O  
ATOM    775  CB  TYR    50      46.882  37.554  49.610  1.00  0.00           C  
ATOM    776  CG  TYR    50      47.444  38.986  49.835  1.00  0.00           C  
ATOM    777  CD1 TYR    50      47.050  40.076  48.986  1.00  0.00           C  
ATOM    778  CE1 TYR    50      47.410  41.403  49.299  1.00  0.00           C  
ATOM    779  CZ  TYR    50      48.155  41.668  50.468  1.00  0.00           C  
ATOM    780  OH  TYR    50      48.737  42.848  50.575  1.00  0.00           O  
ATOM    781  CE2 TYR    50      48.523  40.589  51.329  1.00  0.00           C  
ATOM    782  CD2 TYR    50      48.239  39.260  50.956  1.00  0.00           C  
ATOM    783  H   TYR    50      44.326  37.877  50.155  1.00  0.00           H  
ATOM    784  HA  TYR    50      46.026  37.665  47.714  1.00  0.00           H  
ATOM    785  HB2 TYR    50      46.593  37.099  50.557  1.00  0.00           H  
ATOM    786  HB3 TYR    50      47.764  36.966  49.353  1.00  0.00           H  
ATOM    787  HD1 TYR    50      46.437  39.910  48.113  1.00  0.00           H  
ATOM    788  HE1 TYR    50      47.156  42.199  48.615  1.00  0.00           H  
ATOM    789  HH  TYR    50      48.603  43.201  51.457  1.00  0.00           H  
ATOM    790  HE2 TYR    50      49.060  40.781  52.246  1.00  0.00           H  
ATOM    791  HD2 TYR    50      48.440  38.452  51.643  1.00  0.00           H  
ATOM    792  N   GLY    51      46.180  35.020  47.748  1.00  0.00           N  
ATOM    793  CA  GLY    51      46.186  33.621  47.857  1.00  0.00           C  
ATOM    794  C   GLY    51      47.577  33.077  48.390  1.00  0.00           C  
ATOM    795  O   GLY    51      48.580  33.570  47.906  1.00  0.00           O  
ATOM    796  H   GLY    51      46.965  35.478  47.308  1.00  0.00           H  
ATOM    797  HA2 GLY    51      45.411  33.245  48.526  1.00  0.00           H  
ATOM    798  HA3 GLY    51      45.968  33.170  46.889  1.00  0.00           H  
ATOM    799  N   LEU    52      47.537  32.059  49.240  1.00  0.00           N  
ATOM    800  CA  LEU    52      48.792  31.398  49.691  1.00  0.00           C  
ATOM    801  C   LEU    52      48.602  29.923  49.801  1.00  0.00           C  
ATOM    802  O   LEU    52      47.527  29.412  50.171  1.00  0.00           O  
ATOM    803  CB  LEU    52      49.236  31.963  51.061  1.00  0.00           C  
ATOM    804  CG  LEU    52      49.721  33.453  51.075  1.00  0.00           C  
ATOM    805  CD1 LEU    52      49.983  33.621  52.611  1.00  0.00           C  
ATOM    806  CD2 LEU    52      50.997  33.683  50.282  1.00  0.00           C  
ATOM    807  H   LEU    52      46.664  31.647  49.536  1.00  0.00           H  
ATOM    808  HA  LEU    52      49.642  31.600  49.039  1.00  0.00           H  
ATOM    809  HB2 LEU    52      48.338  31.918  51.678  1.00  0.00           H  
ATOM    810  HB3 LEU    52      49.973  31.314  51.531  1.00  0.00           H  
ATOM    811  HG  LEU    52      48.969  34.170  50.746  1.00  0.00           H  
ATOM    812 HD11 LEU    52      48.978  33.679  53.029  1.00  0.00           H  
ATOM    813 HD12 LEU    52      50.579  32.786  52.977  1.00  0.00           H  
ATOM    814 HD13 LEU    52      50.476  34.560  52.866  1.00  0.00           H  
ATOM    815 HD21 LEU    52      50.968  33.376  49.236  1.00  0.00           H  
ATOM    816 HD22 LEU    52      51.282  34.734  50.317  1.00  0.00           H  
ATOM    817 HD23 LEU    52      51.859  33.186  50.726  1.00  0.00           H  
ATOM    818  N   GLU    53      49.687  29.192  49.597  1.00  0.00           N  
ATOM    819  CA  GLU    53      49.828  27.769  50.046  1.00  0.00           C  
ATOM    820  C   GLU    53      50.462  27.726  51.437  1.00  0.00           C  
ATOM    821  O   GLU    53      51.592  27.267  51.700  1.00  0.00           O  
ATOM    822  CB  GLU    53      50.673  26.986  48.957  1.00  0.00           C  
ATOM    823  CG  GLU    53      50.071  27.087  47.558  1.00  0.00           C  
ATOM    824  CD  GLU    53      50.755  26.229  46.546  1.00  0.00           C  
ATOM    825  OE1 GLU    53      50.271  25.820  45.440  1.00  0.00           O  
ATOM    826  OE2 GLU    53      51.961  25.954  46.833  1.00  0.00           O1-
ATOM    827  H   GLU    53      50.558  29.661  49.393  1.00  0.00           H  
ATOM    828  HA  GLU    53      48.848  27.300  50.132  1.00  0.00           H  
ATOM    829  HB2 GLU    53      51.698  27.356  48.953  1.00  0.00           H  
ATOM    830  HB3 GLU    53      50.726  25.937  49.248  1.00  0.00           H  
ATOM    831  HG2 GLU    53      49.023  26.801  47.644  1.00  0.00           H  
ATOM    832  HG3 GLU    53      50.155  28.131  47.259  1.00  0.00           H  
ATOM    833  N   LEU    54      49.684  28.260  52.369  1.00  0.00           N  
ATOM    834  CA  LEU    54      50.236  28.740  53.683  1.00  0.00           C  
ATOM    835  C   LEU    54      50.701  27.600  54.653  1.00  0.00           C  
ATOM    836  O   LEU    54      51.582  27.857  55.407  1.00  0.00           O  
ATOM    837  CB  LEU    54      49.122  29.521  54.265  1.00  0.00           C  
ATOM    838  CG  LEU    54      47.867  28.710  54.878  1.00  0.00           C  
ATOM    839  CD1 LEU    54      46.886  29.789  55.502  1.00  0.00           C  
ATOM    840  CD2 LEU    54      47.040  27.903  53.886  1.00  0.00           C  
ATOM    841  H   LEU    54      48.790  28.624  52.070  1.00  0.00           H  
ATOM    842  HA  LEU    54      51.121  29.319  53.419  1.00  0.00           H  
ATOM    843  HB2 LEU    54      49.514  30.149  55.065  1.00  0.00           H  
ATOM    844  HB3 LEU    54      48.842  30.272  53.527  1.00  0.00           H  
ATOM    845  HG  LEU    54      48.139  28.058  55.708  1.00  0.00           H  
ATOM    846 HD11 LEU    54      46.056  29.312  56.023  1.00  0.00           H  
ATOM    847 HD12 LEU    54      47.372  30.359  56.295  1.00  0.00           H  
ATOM    848 HD13 LEU    54      46.520  30.408  54.683  1.00  0.00           H  
ATOM    849 HD21 LEU    54      46.162  27.541  54.421  1.00  0.00           H  
ATOM    850 HD22 LEU    54      46.797  28.601  53.086  1.00  0.00           H  
ATOM    851 HD23 LEU    54      47.523  27.032  53.442  1.00  0.00           H  
ATOM    852  N   ASN    55      50.166  26.408  54.488  1.00  0.00           N  
ATOM    853  CA  ASN    55      50.750  25.129  55.110  1.00  0.00           C  
ATOM    854  C   ASN    55      52.239  24.824  54.828  1.00  0.00           C  
ATOM    855  O   ASN    55      52.792  23.892  55.423  1.00  0.00           O  
ATOM    856  CB  ASN    55      49.773  24.038  54.685  1.00  0.00           C  
ATOM    857  CG  ASN    55      49.602  22.900  55.629  1.00  0.00           C  
ATOM    858  OD1 ASN    55      49.536  23.005  56.857  1.00  0.00           O  
ATOM    859  ND2 ASN    55      49.652  21.730  55.082  1.00  0.00           N  
ATOM    860  H   ASN    55      49.390  26.305  53.850  1.00  0.00           H  
ATOM    861  HA  ASN    55      50.686  25.208  56.195  1.00  0.00           H  
ATOM    862  HB2 ASN    55      48.753  24.408  54.584  1.00  0.00           H  
ATOM    863  HB3 ASN    55      50.123  23.732  53.699  1.00  0.00           H  
ATOM    864 HD21 ASN    55      49.619  21.607  54.080  1.00  0.00           H  
ATOM    865 HD22 ASN    55      49.598  20.923  55.687  1.00  0.00           H  
ATOM    866  N   LYS    56      52.829  25.402  53.803  1.00  0.00           N  
ATOM    867  CA  LYS    56      54.214  25.295  53.362  1.00  0.00           C  
ATOM    868  C   LYS    56      55.010  26.530  52.914  1.00  0.00           C  
ATOM    869  O   LYS    56      56.222  26.656  53.144  1.00  0.00           O  
ATOM    870  CB  LYS    56      54.179  24.281  52.245  1.00  0.00           C  
ATOM    871  CG  LYS    56      55.521  23.607  52.006  1.00  0.00           C  
ATOM    872  CD  LYS    56      55.496  22.748  50.705  1.00  0.00           C  
ATOM    873  CE  LYS    56      56.814  22.063  50.390  1.00  0.00           C  
ATOM    874  NZ  LYS    56      57.094  21.162  51.482  1.00  0.00           N1+
ATOM    875  H   LYS    56      52.257  25.984  53.207  1.00  0.00           H  
ATOM    876  HA  LYS    56      54.817  24.951  54.203  1.00  0.00           H  
ATOM    877  HB2 LYS    56      53.460  23.472  52.370  1.00  0.00           H  
ATOM    878  HB3 LYS    56      53.839  24.802  51.351  1.00  0.00           H  
ATOM    879  HG2 LYS    56      56.423  24.217  52.043  1.00  0.00           H  
ATOM    880  HG3 LYS    56      55.644  22.997  52.901  1.00  0.00           H  
ATOM    881  HD2 LYS    56      54.724  21.991  50.850  1.00  0.00           H  
ATOM    882  HD3 LYS    56      55.225  23.262  49.783  1.00  0.00           H  
ATOM    883  HE2 LYS    56      56.793  21.435  49.500  1.00  0.00           H  
ATOM    884  HE3 LYS    56      57.606  22.804  50.277  1.00  0.00           H  
ATOM    885  HZ1 LYS    56      57.552  21.596  52.270  1.00  0.00           H  
ATOM    886  HZ2 LYS    56      56.262  20.754  51.885  1.00  0.00           H  
ATOM    887  HZ3 LYS    56      57.718  20.414  51.215  1.00  0.00           H  
ATOM    888  N   ASP    57      54.375  27.553  52.284  1.00  0.00           N  
ATOM    889  CA  ASP    57      55.070  28.725  51.545  1.00  0.00           C  
ATOM    890  C   ASP    57      56.270  29.436  52.333  1.00  0.00           C  
ATOM    891  O   ASP    57      56.007  29.999  53.400  1.00  0.00           O  
ATOM    892  CB  ASP    57      54.057  29.817  51.304  1.00  0.00           C  
ATOM    893  CG  ASP    57      54.469  31.024  50.429  1.00  0.00           C  
ATOM    894  OD1 ASP    57      55.639  31.435  50.371  1.00  0.00           O  
ATOM    895  OD2 ASP    57      53.581  31.439  49.738  1.00  0.00           O1-
ATOM    896  H   ASP    57      53.392  27.400  52.106  1.00  0.00           H  
ATOM    897  HA  ASP    57      55.426  28.416  50.562  1.00  0.00           H  
ATOM    898  HB2 ASP    57      53.154  29.426  50.834  1.00  0.00           H  
ATOM    899  HB3 ASP    57      53.642  30.193  52.239  1.00  0.00           H  
ATOM    900  N   GLU    58      57.493  29.362  51.819  1.00  0.00           N  
ATOM    901  CA  GLU    58      58.756  29.931  52.440  1.00  0.00           C  
ATOM    902  C   GLU    58      58.736  31.430  52.654  1.00  0.00           C  
ATOM    903  O   GLU    58      59.499  31.837  53.511  1.00  0.00           O  
ATOM    904  CB  GLU    58      59.997  29.537  51.489  1.00  0.00           C  
ATOM    905  CG  GLU    58      60.303  30.390  50.219  1.00  0.00           C  
ATOM    906  CD  GLU    58      59.502  30.010  48.940  1.00  0.00           C  
ATOM    907  OE1 GLU    58      58.507  29.307  48.917  1.00  0.00           O  
ATOM    908  OE2 GLU    58      59.843  30.421  47.851  1.00  0.00           O1-
ATOM    909  H   GLU    58      57.652  28.766  51.020  1.00  0.00           H  
ATOM    910  HA  GLU    58      58.857  29.450  53.413  1.00  0.00           H  
ATOM    911  HB2 GLU    58      60.824  29.677  52.184  1.00  0.00           H  
ATOM    912  HB3 GLU    58      59.882  28.478  51.256  1.00  0.00           H  
ATOM    913  HG2 GLU    58      60.025  31.410  50.485  1.00  0.00           H  
ATOM    914  HG3 GLU    58      61.374  30.519  50.063  1.00  0.00           H  
ATOM    915  N   ARG    59      57.790  32.208  52.116  1.00  0.00           N  
ATOM    916  CA  ARG    59      57.628  33.610  52.481  1.00  0.00           C  
ATOM    917  C   ARG    59      56.998  33.826  53.823  1.00  0.00           C  
ATOM    918  O   ARG    59      57.194  34.849  54.462  1.00  0.00           O  
ATOM    919  CB  ARG    59      56.918  34.357  51.326  1.00  0.00           C  
ATOM    920  CG  ARG    59      57.544  34.270  49.956  1.00  0.00           C  
ATOM    921  CD  ARG    59      56.639  34.897  48.831  1.00  0.00           C  
ATOM    922  NE  ARG    59      55.394  34.098  48.681  1.00  0.00           N  
ATOM    923  CZ  ARG    59      54.458  34.242  47.802  1.00  0.00           C  
ATOM    924  NH1 ARG    59      54.471  35.160  46.883  1.00  0.00           N  
ATOM    925  NH2 ARG    59      53.450  33.407  47.794  1.00  0.00           N1+
ATOM    926  H   ARG    59      56.954  31.747  51.786  1.00  0.00           H  
ATOM    927  HA  ARG    59      58.605  34.061  52.653  1.00  0.00           H  
ATOM    928  HB2 ARG    59      55.861  34.090  51.298  1.00  0.00           H  
ATOM    929  HB3 ARG    59      57.010  35.407  51.605  1.00  0.00           H  
ATOM    930  HG2 ARG    59      58.564  34.653  49.977  1.00  0.00           H  
ATOM    931  HG3 ARG    59      57.515  33.210  49.707  1.00  0.00           H  
ATOM    932  HD2 ARG    59      56.373  35.891  49.190  1.00  0.00           H  
ATOM    933  HD3 ARG    59      57.265  34.847  47.940  1.00  0.00           H  
ATOM    934  HE  ARG    59      55.518  33.190  49.106  1.00  0.00           H  
ATOM    935 HH11 ARG    59      55.120  35.933  46.925  1.00  0.00           H  
ATOM    936 HH12 ARG    59      53.724  35.211  46.204  1.00  0.00           H  
ATOM    937 HH21 ARG    59      53.419  32.733  48.546  1.00  0.00           H  
ATOM    938 HH22 ARG    59      52.648  33.498  47.187  1.00  0.00           H  
ATOM    939  N   VAL    60      56.165  32.831  54.199  1.00  0.00           N  
ATOM    940  CA  VAL    60      55.362  32.693  55.415  1.00  0.00           C  
ATOM    941  C   VAL    60      56.172  31.855  56.436  1.00  0.00           C  
ATOM    942  O   VAL    60      56.905  30.927  55.997  1.00  0.00           O  
ATOM    943  CB  VAL    60      54.040  31.983  55.119  1.00  0.00           C  
ATOM    944  CG1 VAL    60      53.166  31.705  56.298  1.00  0.00           C  
ATOM    945  CG2 VAL    60      53.284  32.665  53.944  1.00  0.00           C  
ATOM    946  H   VAL    60      56.417  31.949  53.776  1.00  0.00           H  
ATOM    947  HA  VAL    60      55.165  33.699  55.786  1.00  0.00           H  
ATOM    948  HB  VAL    60      54.295  30.968  54.813  1.00  0.00           H  
ATOM    949 HG11 VAL    60      52.456  30.997  55.871  1.00  0.00           H  
ATOM    950 HG12 VAL    60      53.613  31.297  57.205  1.00  0.00           H  
ATOM    951 HG13 VAL    60      52.685  32.609  56.670  1.00  0.00           H  
ATOM    952 HG21 VAL    60      52.526  31.968  53.589  1.00  0.00           H  
ATOM    953 HG22 VAL    60      52.700  33.502  54.326  1.00  0.00           H  
ATOM    954 HG23 VAL    60      53.978  32.773  53.110  1.00  0.00           H  
ATOM    955  N   SER    61      56.091  32.174  57.739  1.00  0.00           N  
ATOM    956  CA  SER    61      56.684  31.432  58.867  1.00  0.00           C  
ATOM    957  C   SER    61      55.829  31.662  60.190  1.00  0.00           C  
ATOM    958  O   SER    61      55.072  32.652  60.281  1.00  0.00           O  
ATOM    959  CB  SER    61      58.117  31.703  59.137  1.00  0.00           C  
ATOM    960  OG  SER    61      58.188  33.076  59.490  1.00  0.00           O  
ATOM    961  H   SER    61      55.475  32.946  57.951  1.00  0.00           H  
ATOM    962  HA  SER    61      56.557  30.385  58.592  1.00  0.00           H  
ATOM    963  HB2 SER    61      58.430  31.192  60.047  1.00  0.00           H  
ATOM    964  HB3 SER    61      58.751  31.509  58.271  1.00  0.00           H  
ATOM    965  HG  SER    61      57.848  33.597  58.759  1.00  0.00           H  
ATOM    966  N   ALA    62      55.940  30.789  61.222  1.00  0.00           N  
ATOM    967  CA  ALA    62      55.182  30.791  62.455  1.00  0.00           C  
ATOM    968  C   ALA    62      53.664  31.116  62.332  1.00  0.00           C  
ATOM    969  O   ALA    62      53.150  32.016  63.078  1.00  0.00           O  
ATOM    970  CB  ALA    62      55.950  31.584  63.452  1.00  0.00           C  
ATOM    971  H   ALA    62      56.711  30.136  61.210  1.00  0.00           H  
ATOM    972  HA  ALA    62      55.223  29.801  62.907  1.00  0.00           H  
ATOM    973  HB1 ALA    62      56.158  32.623  63.200  1.00  0.00           H  
ATOM    974  HB2 ALA    62      55.497  31.654  64.441  1.00  0.00           H  
ATOM    975  HB3 ALA    62      56.946  31.165  63.594  1.00  0.00           H  
ATOM    976  N   LEU    63      52.922  30.536  61.374  1.00  0.00           N  
ATOM    977  CA  LEU    63      51.495  30.597  61.130  1.00  0.00           C  
ATOM    978  C   LEU    63      50.781  30.054  62.385  1.00  0.00           C  
ATOM    979  O   LEU    63      51.061  28.982  62.863  1.00  0.00           O  
ATOM    980  CB  LEU    63      51.079  29.921  59.752  1.00  0.00           C  
ATOM    981  CG  LEU    63      49.591  29.630  59.480  1.00  0.00           C  
ATOM    982  CD1 LEU    63      48.660  30.773  59.840  1.00  0.00           C  
ATOM    983  CD2 LEU    63      49.348  29.237  58.043  1.00  0.00           C  
ATOM    984  H   LEU    63      53.430  29.934  60.741  1.00  0.00           H  
ATOM    985  HA  LEU    63      51.271  31.663  61.123  1.00  0.00           H  
ATOM    986  HB2 LEU    63      51.454  30.611  58.997  1.00  0.00           H  
ATOM    987  HB3 LEU    63      51.586  28.964  59.629  1.00  0.00           H  
ATOM    988  HG  LEU    63      49.431  28.847  60.220  1.00  0.00           H  
ATOM    989 HD11 LEU    63      47.676  30.625  59.393  1.00  0.00           H  
ATOM    990 HD12 LEU    63      48.512  30.702  60.918  1.00  0.00           H  
ATOM    991 HD13 LEU    63      49.072  31.734  59.533  1.00  0.00           H  
ATOM    992 HD21 LEU    63      48.350  28.890  57.776  1.00  0.00           H  
ATOM    993 HD22 LEU    63      49.473  30.074  57.357  1.00  0.00           H  
ATOM    994 HD23 LEU    63      50.096  28.486  57.787  1.00  0.00           H  
ATOM    995  N   GLU    64      49.859  30.790  62.989  1.00  0.00           N  
ATOM    996  CA  GLU    64      49.019  30.354  64.177  1.00  0.00           C  
ATOM    997  C   GLU    64      47.587  30.737  64.021  1.00  0.00           C  
ATOM    998  O   GLU    64      47.267  31.746  63.447  1.00  0.00           O  
ATOM    999  CB  GLU    64      49.554  31.058  65.400  1.00  0.00           C  
ATOM   1000  CG  GLU    64      51.007  30.632  65.674  1.00  0.00           C  
ATOM   1001  CD  GLU    64      51.238  29.293  66.286  1.00  0.00           C  
ATOM   1002  OE1 GLU    64      52.399  28.857  66.520  1.00  0.00           O  
ATOM   1003  OE2 GLU    64      50.220  28.739  66.719  1.00  0.00           O1-
ATOM   1004  H   GLU    64      49.767  31.741  62.663  1.00  0.00           H  
ATOM   1005  HA  GLU    64      49.016  29.268  64.274  1.00  0.00           H  
ATOM   1006  HB2 GLU    64      49.573  32.134  65.227  1.00  0.00           H  
ATOM   1007  HB3 GLU    64      48.982  30.854  66.305  1.00  0.00           H  
ATOM   1008  HG2 GLU    64      51.618  30.934  64.824  1.00  0.00           H  
ATOM   1009  HG3 GLU    64      51.352  31.335  66.431  1.00  0.00           H  
ATOM   1010  N   VAL    65      46.719  29.869  64.450  1.00  0.00           N  
ATOM   1011  CA  VAL    65      45.265  30.085  64.397  1.00  0.00           C  
ATOM   1012  C   VAL    65      44.826  30.750  65.744  1.00  0.00           C  
ATOM   1013  O   VAL    65      45.193  30.347  66.858  1.00  0.00           O  
ATOM   1014  CB  VAL    65      44.566  28.710  64.301  1.00  0.00           C  
ATOM   1015  CG1 VAL    65      42.988  28.801  64.287  1.00  0.00           C  
ATOM   1016  CG2 VAL    65      44.979  28.159  62.968  1.00  0.00           C  
ATOM   1017  H   VAL    65      47.052  29.053  64.943  1.00  0.00           H  
ATOM   1018  HA  VAL    65      45.050  30.725  63.542  1.00  0.00           H  
ATOM   1019  HB  VAL    65      44.978  27.948  64.963  1.00  0.00           H  
ATOM   1020 HG11 VAL    65      42.596  29.117  65.253  1.00  0.00           H  
ATOM   1021 HG12 VAL    65      42.663  29.482  63.500  1.00  0.00           H  
ATOM   1022 HG13 VAL    65      42.513  27.846  64.067  1.00  0.00           H  
ATOM   1023 HG21 VAL    65      44.296  27.351  62.704  1.00  0.00           H  
ATOM   1024 HG22 VAL    65      44.752  28.874  62.177  1.00  0.00           H  
ATOM   1025 HG23 VAL    65      46.028  27.868  63.009  1.00  0.00           H  
ATOM   1026  N   LEU    66      44.029  31.816  65.587  1.00  0.00           N  
ATOM   1027  CA  LEU    66      43.589  32.767  66.593  1.00  0.00           C  
ATOM   1028  C   LEU    66      42.309  32.239  67.256  1.00  0.00           C  
ATOM   1029  O   LEU    66      41.646  31.352  66.687  1.00  0.00           O  
ATOM   1030  CB  LEU    66      43.335  34.122  65.868  1.00  0.00           C  
ATOM   1031  CG  LEU    66      44.529  34.964  65.263  1.00  0.00           C  
ATOM   1032  CD1 LEU    66      44.194  36.034  64.196  1.00  0.00           C  
ATOM   1033  CD2 LEU    66      45.414  35.429  66.353  1.00  0.00           C  
ATOM   1034  H   LEU    66      43.661  31.939  64.655  1.00  0.00           H  
ATOM   1035  HA  LEU    66      44.339  32.851  67.379  1.00  0.00           H  
ATOM   1036  HB2 LEU    66      42.681  33.826  65.048  1.00  0.00           H  
ATOM   1037  HB3 LEU    66      42.794  34.731  66.592  1.00  0.00           H  
ATOM   1038  HG  LEU    66      45.088  34.236  64.675  1.00  0.00           H  
ATOM   1039 HD11 LEU    66      45.049  36.262  63.560  1.00  0.00           H  
ATOM   1040 HD12 LEU    66      43.337  35.840  63.552  1.00  0.00           H  
ATOM   1041 HD13 LEU    66      43.871  36.969  64.654  1.00  0.00           H  
ATOM   1042 HD21 LEU    66      46.051  36.097  65.774  1.00  0.00           H  
ATOM   1043 HD22 LEU    66      44.715  35.978  66.985  1.00  0.00           H  
ATOM   1044 HD23 LEU    66      45.833  34.560  66.860  1.00  0.00           H  
ATOM   1045  N   PRO    67      41.918  32.755  68.426  1.00  0.00           N  
ATOM   1046  CA  PRO    67      40.653  32.414  69.101  1.00  0.00           C  
ATOM   1047  C   PRO    67      39.427  32.577  68.143  1.00  0.00           C  
ATOM   1048  O   PRO    67      39.392  33.560  67.410  1.00  0.00           O  
ATOM   1049  CD  PRO    67      42.619  33.707  69.301  1.00  0.00           C  
ATOM   1050  CG  PRO    67      42.001  33.504  70.674  1.00  0.00           C  
ATOM   1051  CB  PRO    67      40.544  33.200  70.412  1.00  0.00           C  
ATOM   1052  HD2 PRO    67      42.435  34.743  69.016  1.00  0.00           H  
ATOM   1053  HD3 PRO    67      43.690  33.508  69.348  1.00  0.00           H  
ATOM   1054  HG2 PRO    67      42.136  34.434  71.228  1.00  0.00           H  
ATOM   1055  HG3 PRO    67      42.503  32.704  71.217  1.00  0.00           H  
ATOM   1056  HB2 PRO    67      39.962  34.113  70.284  1.00  0.00           H  
ATOM   1057  HB3 PRO    67      40.158  32.525  71.175  1.00  0.00           H  
ATOM   1058  HA  PRO    67      40.605  31.387  69.461  1.00  0.00           H  
ATOM   1059  N   ASP    68      38.477  31.616  68.115  1.00  0.00           N  
ATOM   1060  CA  ASP    68      37.404  31.583  67.108  1.00  0.00           C  
ATOM   1061  C   ASP    68      36.333  32.594  67.378  1.00  0.00           C  
ATOM   1062  O   ASP    68      36.156  33.138  68.455  1.00  0.00           O  
ATOM   1063  CB  ASP    68      36.932  30.137  67.035  1.00  0.00           C  
ATOM   1064  CG  ASP    68      37.983  29.062  66.694  1.00  0.00           C  
ATOM   1065  OD1 ASP    68      38.624  29.234  65.639  1.00  0.00           O  
ATOM   1066  OD2 ASP    68      38.476  28.367  67.608  1.00  0.00           O1-
ATOM   1067  H   ASP    68      38.419  30.871  68.795  1.00  0.00           H  
ATOM   1068  HA  ASP    68      37.779  31.901  66.135  1.00  0.00           H  
ATOM   1069  HB2 ASP    68      36.559  29.896  68.030  1.00  0.00           H  
ATOM   1070  HB3 ASP    68      36.125  30.052  66.307  1.00  0.00           H  
ATOM   1071  N   ARG    69      35.463  32.832  66.368  1.00  0.00           N  
ATOM   1072  CA  ARG    69      34.456  33.867  66.068  1.00  0.00           C  
ATOM   1073  C   ARG    69      32.975  33.445  66.135  1.00  0.00           C  
ATOM   1074  O   ARG    69      32.652  32.312  65.673  1.00  0.00           O  
ATOM   1075  CB  ARG    69      34.782  34.586  64.744  1.00  0.00           C  
ATOM   1076  CG  ARG    69      35.104  33.757  63.464  1.00  0.00           C  
ATOM   1077  CD  ARG    69      35.500  34.532  62.265  1.00  0.00           C  
ATOM   1078  NE  ARG    69      34.244  35.060  61.656  1.00  0.00           N  
ATOM   1079  CZ  ARG    69      33.406  34.462  60.860  1.00  0.00           C  
ATOM   1080  NH1 ARG    69      33.371  33.142  60.670  1.00  0.00           N  
ATOM   1081  NH2 ARG    69      32.360  35.153  60.397  1.00  0.00           N1+
ATOM   1082  H   ARG    69      35.662  32.208  65.599  1.00  0.00           H  
ATOM   1083  HA  ARG    69      34.584  34.680  66.782  1.00  0.00           H  
ATOM   1084  HB2 ARG    69      33.926  35.230  64.545  1.00  0.00           H  
ATOM   1085  HB3 ARG    69      35.687  35.125  65.025  1.00  0.00           H  
ATOM   1086  HG2 ARG    69      35.807  33.000  63.812  1.00  0.00           H  
ATOM   1087  HG3 ARG    69      34.150  33.270  63.261  1.00  0.00           H  
ATOM   1088  HD2 ARG    69      36.338  35.196  62.474  1.00  0.00           H  
ATOM   1089  HD3 ARG    69      35.869  33.792  61.555  1.00  0.00           H  
ATOM   1090  HE  ARG    69      34.010  36.016  61.885  1.00  0.00           H  
ATOM   1091 HH11 ARG    69      33.959  32.604  61.291  1.00  0.00           H  
ATOM   1092 HH12 ARG    69      32.761  32.601  60.073  1.00  0.00           H  
ATOM   1093 HH21 ARG    69      32.282  36.063  60.829  1.00  0.00           H  
ATOM   1094 HH22 ARG    69      31.622  34.788  59.811  1.00  0.00           H  
ATOM   1095  N   VAL    70      32.057  34.303  66.580  1.00  0.00           N  
ATOM   1096  CA  VAL    70      30.630  34.198  66.254  1.00  0.00           C  
ATOM   1097  C   VAL    70      30.436  34.398  64.748  1.00  0.00           C  
ATOM   1098  O   VAL    70      31.173  35.258  64.213  1.00  0.00           O  
ATOM   1099  CB  VAL    70      29.754  35.177  66.994  1.00  0.00           C  
ATOM   1100  CG1 VAL    70      29.229  34.538  68.240  1.00  0.00           C  
ATOM   1101  CG2 VAL    70      30.394  36.591  67.193  1.00  0.00           C  
ATOM   1102  H   VAL    70      32.326  35.265  66.727  1.00  0.00           H  
ATOM   1103  HA  VAL    70      30.373  33.170  66.509  1.00  0.00           H  
ATOM   1104  HB  VAL    70      28.841  35.299  66.411  1.00  0.00           H  
ATOM   1105 HG11 VAL    70      29.032  33.484  68.044  1.00  0.00           H  
ATOM   1106 HG12 VAL    70      30.028  34.628  68.976  1.00  0.00           H  
ATOM   1107 HG13 VAL    70      28.491  35.108  68.805  1.00  0.00           H  
ATOM   1108 HG21 VAL    70      30.893  37.043  66.336  1.00  0.00           H  
ATOM   1109 HG22 VAL    70      29.655  37.268  67.621  1.00  0.00           H  
ATOM   1110 HG23 VAL    70      31.146  36.355  67.947  1.00  0.00           H  
ATOM   1111  N   ALA    71      29.579  33.594  64.066  1.00  0.00           N  
ATOM   1112  CA  ALA    71      29.126  33.697  62.719  1.00  0.00           C  
ATOM   1113  C   ALA    71      28.313  35.031  62.352  1.00  0.00           C  
ATOM   1114  O   ALA    71      27.840  35.685  63.255  1.00  0.00           O  
ATOM   1115  CB  ALA    71      28.209  32.553  62.321  1.00  0.00           C  
ATOM   1116  H   ALA    71      29.198  32.826  64.599  1.00  0.00           H  
ATOM   1117  HA  ALA    71      30.017  33.692  62.092  1.00  0.00           H  
ATOM   1118  HB1 ALA    71      27.755  32.626  61.332  1.00  0.00           H  
ATOM   1119  HB2 ALA    71      28.802  31.639  62.320  1.00  0.00           H  
ATOM   1120  HB3 ALA    71      27.376  32.536  63.024  1.00  0.00           H  
ATOM   1121  N   THR    72      28.206  35.277  61.063  1.00  0.00           N  
ATOM   1122  CA  THR    72      27.608  36.459  60.454  1.00  0.00           C  
ATOM   1123  C   THR    72      26.149  36.496  60.816  1.00  0.00           C  
ATOM   1124  O   THR    72      25.465  35.523  60.771  1.00  0.00           O  
ATOM   1125  CB  THR    72      27.895  36.460  58.963  1.00  0.00           C  
ATOM   1126  CG2 THR    72      27.226  37.651  58.300  1.00  0.00           C  
ATOM   1127  OG1 THR    72      29.285  36.642  58.868  1.00  0.00           O  
ATOM   1128  H   THR    72      28.497  34.547  60.428  1.00  0.00           H  
ATOM   1129  HA  THR    72      28.098  37.354  60.837  1.00  0.00           H  
ATOM   1130  HB  THR    72      27.632  35.489  58.543  1.00  0.00           H  
ATOM   1131 HG21 THR    72      27.314  38.572  58.877  1.00  0.00           H  
ATOM   1132 HG22 THR    72      27.691  37.765  57.320  1.00  0.00           H  
ATOM   1133 HG23 THR    72      26.174  37.372  58.249  1.00  0.00           H  
ATOM   1134  HG1 THR    72      29.693  35.820  59.151  1.00  0.00           H  
ATOM   1135  N   SER    73      25.642  37.742  61.045  1.00  0.00           N  
ATOM   1136  CA  SER    73      24.237  37.976  61.387  1.00  0.00           C  
ATOM   1137  C   SER    73      23.186  37.642  60.284  1.00  0.00           C  
ATOM   1138  O   SER    73      23.492  37.057  59.272  1.00  0.00           O  
ATOM   1139  CB  SER    73      24.057  39.369  62.005  1.00  0.00           C  
ATOM   1140  OG  SER    73      22.767  39.649  62.456  1.00  0.00           O  
ATOM   1141  H   SER    73      26.256  38.541  60.983  1.00  0.00           H  
ATOM   1142  HA  SER    73      24.011  37.264  62.181  1.00  0.00           H  
ATOM   1143  HB2 SER    73      24.765  39.474  62.828  1.00  0.00           H  
ATOM   1144  HB3 SER    73      24.286  40.032  61.171  1.00  0.00           H  
ATOM   1145  HG  SER    73      22.783  39.555  63.411  1.00  0.00           H  
ATOM   1146  N   ARG    74      21.920  37.958  60.524  1.00  0.00           N  
ATOM   1147  CA  ARG    74      20.858  37.608  59.630  1.00  0.00           C  
ATOM   1148  C   ARG    74      20.737  38.576  58.406  1.00  0.00           C  
ATOM   1149  O   ARG    74      20.791  39.785  58.583  1.00  0.00           O  
ATOM   1150  CB  ARG    74      19.469  37.264  60.406  1.00  0.00           C  
ATOM   1151  CG  ARG    74      18.340  36.925  59.399  1.00  0.00           C  
ATOM   1152  CD  ARG    74      17.133  36.197  60.031  1.00  0.00           C  
ATOM   1153  NE  ARG    74      16.376  37.177  60.912  1.00  0.00           N  
ATOM   1154  CZ  ARG    74      15.366  37.034  61.715  1.00  0.00           C  
ATOM   1155  NH1 ARG    74      15.033  35.874  62.045  1.00  0.00           N  
ATOM   1156  NH2 ARG    74      14.819  38.109  62.266  1.00  0.00           N1+
ATOM   1157  H   ARG    74      21.705  38.530  61.329  1.00  0.00           H  
ATOM   1158  HA  ARG    74      21.055  36.648  59.153  1.00  0.00           H  
ATOM   1159  HB2 ARG    74      19.548  36.361  61.011  1.00  0.00           H  
ATOM   1160  HB3 ARG    74      19.078  38.063  61.036  1.00  0.00           H  
ATOM   1161  HG2 ARG    74      17.937  37.808  58.903  1.00  0.00           H  
ATOM   1162  HG3 ARG    74      18.645  36.367  58.513  1.00  0.00           H  
ATOM   1163  HD2 ARG    74      16.453  35.866  59.246  1.00  0.00           H  
ATOM   1164  HD3 ARG    74      17.441  35.336  60.623  1.00  0.00           H  
ATOM   1165  HE  ARG    74      16.620  38.122  60.651  1.00  0.00           H  
ATOM   1166 HH11 ARG    74      15.565  35.131  61.616  1.00  0.00           H  
ATOM   1167 HH12 ARG    74      14.538  35.775  62.920  1.00  0.00           H  
ATOM   1168 HH21 ARG    74      15.075  39.015  61.899  1.00  0.00           H  
ATOM   1169 HH22 ARG    74      14.051  37.941  62.899  1.00  0.00           H  
ATOM   1170  N   ILE    75      20.588  38.001  57.184  1.00  0.00           N  
ATOM   1171  CA  ILE    75      20.503  38.768  55.899  1.00  0.00           C  
ATOM   1172  C   ILE    75      19.348  39.677  55.718  1.00  0.00           C  
ATOM   1173  O   ILE    75      18.252  39.399  56.238  1.00  0.00           O  
ATOM   1174  CB  ILE    75      20.663  37.782  54.680  1.00  0.00           C  
ATOM   1175  CG2 ILE    75      19.713  38.081  53.540  1.00  0.00           C  
ATOM   1176  CG1 ILE    75      22.079  37.478  54.237  1.00  0.00           C  
ATOM   1177  CD1 ILE    75      23.105  37.346  55.365  1.00  0.00           C  
ATOM   1178  H   ILE    75      20.623  36.993  57.138  1.00  0.00           H  
ATOM   1179  HA  ILE    75      21.353  39.450  55.862  1.00  0.00           H  
ATOM   1180  HB  ILE    75      20.331  36.824  55.083  1.00  0.00           H  
ATOM   1181 HG21 ILE    75      20.028  37.463  52.700  1.00  0.00           H  
ATOM   1182 HG22 ILE    75      18.638  38.022  53.710  1.00  0.00           H  
ATOM   1183 HG23 ILE    75      19.868  39.055  53.075  1.00  0.00           H  
ATOM   1184 HG12 ILE    75      22.156  36.583  53.619  1.00  0.00           H  
ATOM   1185 HG13 ILE    75      22.417  38.306  53.614  1.00  0.00           H  
ATOM   1186 HD11 ILE    75      23.323  38.280  55.884  1.00  0.00           H  
ATOM   1187 HD12 ILE    75      22.841  36.565  56.077  1.00  0.00           H  
ATOM   1188 HD13 ILE    75      24.088  37.088  54.971  1.00  0.00           H  
ATOM   1189  N   SER    76      19.570  40.743  54.966  1.00  0.00           N  
ATOM   1190  CA  SER    76      18.654  41.795  54.600  1.00  0.00           C  
ATOM   1191  C   SER    76      19.063  42.553  53.291  1.00  0.00           C  
ATOM   1192  O   SER    76      20.195  42.458  52.853  1.00  0.00           O  
ATOM   1193  CB  SER    76      18.630  42.740  55.834  1.00  0.00           C  
ATOM   1194  OG  SER    76      17.706  43.851  55.690  1.00  0.00           O  
ATOM   1195  H   SER    76      20.440  40.753  54.453  1.00  0.00           H  
ATOM   1196  HA  SER    76      17.673  41.348  54.438  1.00  0.00           H  
ATOM   1197  HB2 SER    76      18.270  42.136  56.666  1.00  0.00           H  
ATOM   1198  HB3 SER    76      19.656  43.044  56.044  1.00  0.00           H  
ATOM   1199  HG  SER    76      16.787  43.591  55.786  1.00  0.00           H  
ATOM   1200  N   ASP    77      18.156  43.305  52.649  1.00  0.00           N  
ATOM   1201  CA  ASP    77      18.334  44.038  51.411  1.00  0.00           C  
ATOM   1202  C   ASP    77      18.766  43.184  50.156  1.00  0.00           C  
ATOM   1203  O   ASP    77      19.411  43.737  49.301  1.00  0.00           O  
ATOM   1204  CB  ASP    77      19.313  45.282  51.624  1.00  0.00           C  
ATOM   1205  CG  ASP    77      18.801  46.294  52.744  1.00  0.00           C  
ATOM   1206  OD1 ASP    77      19.633  46.977  53.334  1.00  0.00           O  
ATOM   1207  OD2 ASP    77      17.595  46.402  52.930  1.00  0.00           O1-
ATOM   1208  H   ASP    77      17.220  43.209  53.017  1.00  0.00           H  
ATOM   1209  HA  ASP    77      17.371  44.484  51.165  1.00  0.00           H  
ATOM   1210  HB2 ASP    77      20.312  44.943  51.896  1.00  0.00           H  
ATOM   1211  HB3 ASP    77      19.440  45.782  50.664  1.00  0.00           H  
ATOM   1212  N   ALA    78      18.515  41.884  50.116  1.00  0.00           N  
ATOM   1213  CA  ALA    78      19.089  40.878  49.151  1.00  0.00           C  
ATOM   1214  C   ALA    78      18.596  40.981  47.720  1.00  0.00           C  
ATOM   1215  O   ALA    78      19.152  40.300  46.806  1.00  0.00           O  
ATOM   1216  CB  ALA    78      18.778  39.459  49.614  1.00  0.00           C  
ATOM   1217  H   ALA    78      17.801  41.524  50.733  1.00  0.00           H  
ATOM   1218  HA  ALA    78      20.172  41.001  49.173  1.00  0.00           H  
ATOM   1219  HB1 ALA    78      17.766  39.137  49.366  1.00  0.00           H  
ATOM   1220  HB2 ALA    78      19.412  38.768  49.058  1.00  0.00           H  
ATOM   1221  HB3 ALA    78      19.024  39.235  50.652  1.00  0.00           H  
ATOM   1222  N   HIS    79      17.590  41.776  47.408  1.00  0.00           N  
ATOM   1223  CA  HIS    79      17.297  42.120  46.041  1.00  0.00           C  
ATOM   1224  C   HIS    79      18.510  42.929  45.501  1.00  0.00           C  
ATOM   1225  O   HIS    79      18.690  42.889  44.294  1.00  0.00           O  
ATOM   1226  CB  HIS    79      16.066  43.007  45.941  1.00  0.00           C  
ATOM   1227  CG  HIS    79      16.186  44.363  46.646  1.00  0.00           C  
ATOM   1228  ND1 HIS    79      16.488  44.444  47.964  1.00  0.00           N  
ATOM   1229  CE1 HIS    79      16.441  45.773  48.332  1.00  0.00           C  
ATOM   1230  NE2 HIS    79      16.043  46.493  47.254  1.00  0.00           N  
ATOM   1231  CD2 HIS    79      15.902  45.595  46.210  1.00  0.00           C  
ATOM   1232  H   HIS    79      16.978  42.053  48.162  1.00  0.00           H  
ATOM   1233  HA  HIS    79      17.114  41.234  45.433  1.00  0.00           H  
ATOM   1234  HB2 HIS    79      16.009  43.243  44.878  1.00  0.00           H  
ATOM   1235  HB3 HIS    79      15.150  42.491  46.227  1.00  0.00           H  
ATOM   1236  HE1 HIS    79      16.742  46.189  49.282  1.00  0.00           H  
ATOM   1237  HE2 HIS    79      15.890  47.491  47.243  1.00  0.00           H  
ATOM   1238  HD2 HIS    79      15.437  45.711  45.242  1.00  0.00           H  
ATOM   1239  N   LEU    80      19.253  43.720  46.314  1.00  0.00           N  
ATOM   1240  CA  LEU    80      20.469  44.421  45.874  1.00  0.00           C  
ATOM   1241  C   LEU    80      21.663  43.389  45.685  1.00  0.00           C  
ATOM   1242  O   LEU    80      22.476  43.440  44.731  1.00  0.00           O  
ATOM   1243  CB  LEU    80      20.904  45.686  46.655  1.00  0.00           C  
ATOM   1244  CG  LEU    80      19.846  46.779  46.869  1.00  0.00           C  
ATOM   1245  CD1 LEU    80      20.460  47.782  47.865  1.00  0.00           C  
ATOM   1246  CD2 LEU    80      19.571  47.510  45.585  1.00  0.00           C  
ATOM   1247  H   LEU    80      18.890  43.760  47.256  1.00  0.00           H  
ATOM   1248  HA  LEU    80      20.322  44.767  44.851  1.00  0.00           H  
ATOM   1249  HB2 LEU    80      21.235  45.340  47.634  1.00  0.00           H  
ATOM   1250  HB3 LEU    80      21.808  46.056  46.172  1.00  0.00           H  
ATOM   1251  HG  LEU    80      18.952  46.301  47.270  1.00  0.00           H  
ATOM   1252 HD11 LEU    80      20.452  47.206  48.790  1.00  0.00           H  
ATOM   1253 HD12 LEU    80      21.523  47.873  47.643  1.00  0.00           H  
ATOM   1254 HD13 LEU    80      19.935  48.737  47.886  1.00  0.00           H  
ATOM   1255 HD21 LEU    80      18.667  48.118  45.611  1.00  0.00           H  
ATOM   1256 HD22 LEU    80      20.371  48.170  45.250  1.00  0.00           H  
ATOM   1257 HD23 LEU    80      19.394  46.769  44.806  1.00  0.00           H  
ATOM   1258  N   ALA    81      21.688  42.303  46.531  1.00  0.00           N  
ATOM   1259  CA  ALA    81      22.733  41.320  46.463  1.00  0.00           C  
ATOM   1260  C   ALA    81      22.529  40.528  45.161  1.00  0.00           C  
ATOM   1261  O   ALA    81      23.467  40.522  44.370  1.00  0.00           O  
ATOM   1262  CB  ALA    81      22.710  40.464  47.766  1.00  0.00           C  
ATOM   1263  H   ALA    81      20.959  42.235  47.227  1.00  0.00           H  
ATOM   1264  HA  ALA    81      23.623  41.925  46.283  1.00  0.00           H  
ATOM   1265  HB1 ALA    81      22.962  41.064  48.639  1.00  0.00           H  
ATOM   1266  HB2 ALA    81      21.704  40.057  47.869  1.00  0.00           H  
ATOM   1267  HB3 ALA    81      23.450  39.675  47.633  1.00  0.00           H  
ATOM   1268  N   ASP    82      21.369  39.911  44.927  1.00  0.00           N  
ATOM   1269  CA  ASP    82      21.094  39.105  43.798  1.00  0.00           C  
ATOM   1270  C   ASP    82      21.326  39.932  42.510  1.00  0.00           C  
ATOM   1271  O   ASP    82      22.009  39.508  41.570  1.00  0.00           O  
ATOM   1272  CB  ASP    82      19.677  38.413  43.818  1.00  0.00           C  
ATOM   1273  CG  ASP    82      19.476  37.323  44.903  1.00  0.00           C  
ATOM   1274  OD1 ASP    82      18.549  36.569  44.670  1.00  0.00           O  
ATOM   1275  OD2 ASP    82      20.265  37.166  45.876  1.00  0.00           O1-
ATOM   1276  H   ASP    82      20.634  39.901  45.620  1.00  0.00           H  
ATOM   1277  HA  ASP    82      21.895  38.366  43.820  1.00  0.00           H  
ATOM   1278  HB2 ASP    82      18.865  39.131  43.695  1.00  0.00           H  
ATOM   1279  HB3 ASP    82      19.569  37.982  42.823  1.00  0.00           H  
ATOM   1280  N   THR    83      21.023  41.219  42.482  1.00  0.00           N  
ATOM   1281  CA  THR    83      21.075  42.023  41.271  1.00  0.00           C  
ATOM   1282  C   THR    83      22.558  42.481  40.948  1.00  0.00           C  
ATOM   1283  O   THR    83      23.028  42.303  39.822  1.00  0.00           O  
ATOM   1284  CB  THR    83      20.082  43.182  41.137  1.00  0.00           C  
ATOM   1285  CG2 THR    83      20.113  43.840  39.796  1.00  0.00           C  
ATOM   1286  OG1 THR    83      18.794  42.798  41.483  1.00  0.00           O  
ATOM   1287  H   THR    83      20.599  41.668  43.281  1.00  0.00           H  
ATOM   1288  HA  THR    83      20.809  41.336  40.468  1.00  0.00           H  
ATOM   1289  HB  THR    83      20.406  44.011  41.767  1.00  0.00           H  
ATOM   1290 HG21 THR    83      20.915  44.577  39.759  1.00  0.00           H  
ATOM   1291 HG22 THR    83      20.227  43.145  38.963  1.00  0.00           H  
ATOM   1292 HG23 THR    83      19.139  44.324  39.728  1.00  0.00           H  
ATOM   1293  HG1 THR    83      18.689  42.607  42.419  1.00  0.00           H  
ATOM   1294  N   MET    84      23.224  42.974  41.974  1.00  0.00           N  
ATOM   1295  CA  MET    84      24.594  43.500  41.892  1.00  0.00           C  
ATOM   1296  C   MET    84      25.694  42.527  41.549  1.00  0.00           C  
ATOM   1297  O   MET    84      26.688  42.932  40.989  1.00  0.00           O  
ATOM   1298  CB  MET    84      24.873  44.198  43.223  1.00  0.00           C  
ATOM   1299  CG  MET    84      26.126  44.974  43.288  1.00  0.00           C  
ATOM   1300  SD  MET    84      26.179  46.101  44.742  1.00  0.00           S  
ATOM   1301  CE  MET    84      26.634  44.902  46.063  1.00  0.00           C  
ATOM   1302  H   MET    84      22.805  42.947  42.893  1.00  0.00           H  
ATOM   1303  HA  MET    84      24.717  44.284  41.145  1.00  0.00           H  
ATOM   1304  HB2 MET    84      23.994  44.822  43.381  1.00  0.00           H  
ATOM   1305  HB3 MET    84      24.891  43.448  44.014  1.00  0.00           H  
ATOM   1306  HG2 MET    84      27.022  44.356  43.340  1.00  0.00           H  
ATOM   1307  HG3 MET    84      26.199  45.547  42.363  1.00  0.00           H  
ATOM   1308  HE1 MET    84      25.751  44.349  46.384  1.00  0.00           H  
ATOM   1309  HE2 MET    84      27.416  44.173  45.854  1.00  0.00           H  
ATOM   1310  HE3 MET    84      26.972  45.466  46.932  1.00  0.00           H  
ATOM   1311  N   ILE    85      25.579  41.236  41.873  1.00  0.00           N  
ATOM   1312  CA  ILE    85      26.463  40.183  41.521  1.00  0.00           C  
ATOM   1313  C   ILE    85      26.400  40.080  39.971  1.00  0.00           C  
ATOM   1314  O   ILE    85      25.370  40.121  39.287  1.00  0.00           O  
ATOM   1315  CB  ILE    85      25.968  38.877  42.193  1.00  0.00           C  
ATOM   1316  CG2 ILE    85      26.536  37.598  41.549  1.00  0.00           C  
ATOM   1317  CG1 ILE    85      26.312  38.849  43.653  1.00  0.00           C  
ATOM   1318  CD1 ILE    85      25.495  37.947  44.566  1.00  0.00           C  
ATOM   1319  H   ILE    85      24.712  40.929  42.292  1.00  0.00           H  
ATOM   1320  HA  ILE    85      27.457  40.441  41.887  1.00  0.00           H  
ATOM   1321  HB  ILE    85      24.894  38.984  42.042  1.00  0.00           H  
ATOM   1322 HG21 ILE    85      27.620  37.597  41.443  1.00  0.00           H  
ATOM   1323 HG22 ILE    85      26.153  36.708  42.047  1.00  0.00           H  
ATOM   1324 HG23 ILE    85      26.115  37.460  40.552  1.00  0.00           H  
ATOM   1325 HG12 ILE    85      27.377  38.635  43.745  1.00  0.00           H  
ATOM   1326 HG13 ILE    85      26.247  39.817  44.149  1.00  0.00           H  
ATOM   1327 HD11 ILE    85      25.393  36.915  44.230  1.00  0.00           H  
ATOM   1328 HD12 ILE    85      25.957  37.949  45.553  1.00  0.00           H  
ATOM   1329 HD13 ILE    85      24.486  38.355  44.627  1.00  0.00           H  
ATOM   1330  N   GLY    86      27.622  40.164  39.425  1.00  0.00           N  
ATOM   1331  CA  GLY    86      27.943  40.329  38.006  1.00  0.00           C  
ATOM   1332  C   GLY    86      28.123  41.762  37.509  1.00  0.00           C  
ATOM   1333  O   GLY    86      28.642  41.934  36.453  1.00  0.00           O  
ATOM   1334  H   GLY    86      28.456  40.102  39.990  1.00  0.00           H  
ATOM   1335  HA2 GLY    86      28.885  39.830  37.777  1.00  0.00           H  
ATOM   1336  HA3 GLY    86      27.103  39.872  37.484  1.00  0.00           H  
ATOM   1337  N   LYS    87      27.534  42.769  38.103  1.00  0.00           N  
ATOM   1338  CA  LYS    87      27.407  44.147  37.516  1.00  0.00           C  
ATOM   1339  C   LYS    87      28.689  44.973  37.571  1.00  0.00           C  
ATOM   1340  O   LYS    87      29.352  45.013  38.641  1.00  0.00           O  
ATOM   1341  CB  LYS    87      26.242  45.018  38.026  1.00  0.00           C  
ATOM   1342  CG  LYS    87      24.991  44.421  37.405  1.00  0.00           C  
ATOM   1343  CD  LYS    87      23.681  45.138  37.824  1.00  0.00           C  
ATOM   1344  CE  LYS    87      22.508  44.520  37.033  1.00  0.00           C  
ATOM   1345  NZ  LYS    87      22.559  44.830  35.584  1.00  0.00           N1+
ATOM   1346  H   LYS    87      26.992  42.675  38.950  1.00  0.00           H  
ATOM   1347  HA  LYS    87      27.269  44.027  36.441  1.00  0.00           H  
ATOM   1348  HB2 LYS    87      26.153  44.967  39.111  1.00  0.00           H  
ATOM   1349  HB3 LYS    87      26.300  46.057  37.703  1.00  0.00           H  
ATOM   1350  HG2 LYS    87      25.037  44.259  36.328  1.00  0.00           H  
ATOM   1351  HG3 LYS    87      24.902  43.457  37.907  1.00  0.00           H  
ATOM   1352  HD2 LYS    87      23.575  44.948  38.892  1.00  0.00           H  
ATOM   1353  HD3 LYS    87      23.753  46.203  37.605  1.00  0.00           H  
ATOM   1354  HE2 LYS    87      22.687  43.457  37.197  1.00  0.00           H  
ATOM   1355  HE3 LYS    87      21.556  44.986  37.287  1.00  0.00           H  
ATOM   1356  HZ1 LYS    87      22.558  45.828  35.429  1.00  0.00           H  
ATOM   1357  HZ2 LYS    87      23.336  44.535  35.011  1.00  0.00           H  
ATOM   1358  HZ3 LYS    87      21.713  44.471  35.163  1.00  0.00           H  
ATOM   1359  N   ALA    88      28.874  45.776  36.505  1.00  0.00           N  
ATOM   1360  CA  ALA    88      29.772  46.887  36.492  1.00  0.00           C  
ATOM   1361  C   ALA    88      29.332  48.073  37.465  1.00  0.00           C  
ATOM   1362  O   ALA    88      28.126  48.322  37.631  1.00  0.00           O  
ATOM   1363  CB  ALA    88      30.035  47.261  35.041  1.00  0.00           C  
ATOM   1364  H   ALA    88      28.230  45.673  35.734  1.00  0.00           H  
ATOM   1365  HA  ALA    88      30.759  46.636  36.881  1.00  0.00           H  
ATOM   1366  HB1 ALA    88      29.160  47.779  34.648  1.00  0.00           H  
ATOM   1367  HB2 ALA    88      30.960  47.834  34.980  1.00  0.00           H  
ATOM   1368  HB3 ALA    88      30.087  46.364  34.423  1.00  0.00           H  
ATOM   1369  N   VAL    89      30.188  48.848  38.016  1.00  0.00           N  
ATOM   1370  CA  VAL    89      30.011  49.814  39.096  1.00  0.00           C  
ATOM   1371  C   VAL    89      30.977  51.027  38.929  1.00  0.00           C  
ATOM   1372  O   VAL    89      31.970  50.891  38.232  1.00  0.00           O  
ATOM   1373  CB  VAL    89      30.152  49.181  40.557  1.00  0.00           C  
ATOM   1374  CG1 VAL    89      28.922  48.225  40.876  1.00  0.00           C  
ATOM   1375  CG2 VAL    89      31.561  48.503  40.827  1.00  0.00           C  
ATOM   1376  H   VAL    89      31.121  48.833  37.629  1.00  0.00           H  
ATOM   1377  HA  VAL    89      29.030  50.282  39.010  1.00  0.00           H  
ATOM   1378  HB  VAL    89      30.046  50.048  41.208  1.00  0.00           H  
ATOM   1379 HG11 VAL    89      29.061  47.915  41.912  1.00  0.00           H  
ATOM   1380 HG12 VAL    89      27.939  48.654  40.687  1.00  0.00           H  
ATOM   1381 HG13 VAL    89      29.003  47.299  40.307  1.00  0.00           H  
ATOM   1382 HG21 VAL    89      31.522  48.035  41.811  1.00  0.00           H  
ATOM   1383 HG22 VAL    89      31.763  47.755  40.060  1.00  0.00           H  
ATOM   1384 HG23 VAL    89      32.334  49.263  40.713  1.00  0.00           H  
ATOM   1385  N   GLU    90      30.628  52.131  39.578  1.00  0.00           N  
ATOM   1386  CA  GLU    90      31.431  53.267  39.868  1.00  0.00           C  
ATOM   1387  C   GLU    90      31.390  53.601  41.359  1.00  0.00           C  
ATOM   1388  O   GLU    90      30.320  53.761  41.976  1.00  0.00           O  
ATOM   1389  CB  GLU    90      30.890  54.511  39.086  1.00  0.00           C  
ATOM   1390  CG  GLU    90      31.693  55.786  39.376  1.00  0.00           C  
ATOM   1391  CD  GLU    90      31.200  57.063  38.627  1.00  0.00           C  
ATOM   1392  OE1 GLU    90      31.970  57.750  37.850  1.00  0.00           O  
ATOM   1393  OE2 GLU    90      30.006  57.404  38.665  1.00  0.00           O1-
ATOM   1394  H   GLU    90      29.692  52.231  39.944  1.00  0.00           H  
ATOM   1395  HA  GLU    90      32.442  53.020  39.544  1.00  0.00           H  
ATOM   1396  HB2 GLU    90      30.846  54.371  38.006  1.00  0.00           H  
ATOM   1397  HB3 GLU    90      29.913  54.773  39.492  1.00  0.00           H  
ATOM   1398  HG2 GLU    90      31.701  56.018  40.441  1.00  0.00           H  
ATOM   1399  HG3 GLU    90      32.691  55.526  39.025  1.00  0.00           H  
ATOM   1400  N   HIS    91      32.564  53.671  42.031  1.00  0.00           N  
ATOM   1401  CA  HIS    91      32.690  53.646  43.459  1.00  0.00           C  
ATOM   1402  C   HIS    91      33.505  54.807  43.938  1.00  0.00           C  
ATOM   1403  O   HIS    91      34.651  55.029  43.519  1.00  0.00           O  
ATOM   1404  CB  HIS    91      33.514  52.309  43.730  1.00  0.00           C  
ATOM   1405  CG  HIS    91      33.573  51.784  45.168  1.00  0.00           C  
ATOM   1406  ND1 HIS    91      34.080  50.556  45.505  1.00  0.00           N  
ATOM   1407  CE1 HIS    91      33.793  50.491  46.808  1.00  0.00           C  
ATOM   1408  NE2 HIS    91      33.137  51.555  47.304  1.00  0.00           N  
ATOM   1409  CD2 HIS    91      33.067  52.387  46.272  1.00  0.00           C  
ATOM   1410  H   HIS    91      33.438  53.704  41.525  1.00  0.00           H  
ATOM   1411  HA  HIS    91      31.717  53.754  43.938  1.00  0.00           H  
ATOM   1412  HB2 HIS    91      33.110  51.456  43.184  1.00  0.00           H  
ATOM   1413  HB3 HIS    91      34.516  52.521  43.356  1.00  0.00           H  
ATOM   1414  HE1 HIS    91      33.855  49.597  47.410  1.00  0.00           H  
ATOM   1415  HE2 HIS    91      32.843  51.756  48.249  1.00  0.00           H  
ATOM   1416  HD2 HIS    91      32.630  53.374  46.242  1.00  0.00           H  
ATOM   1417  N   MET    92      32.998  55.593  44.892  1.00  0.00           N  
ATOM   1418  CA  MET    92      33.684  56.684  45.527  1.00  0.00           C  
ATOM   1419  C   MET    92      34.486  56.351  46.806  1.00  0.00           C  
ATOM   1420  O   MET    92      33.938  55.631  47.671  1.00  0.00           O  
ATOM   1421  CB  MET    92      32.794  57.895  45.651  1.00  0.00           C  
ATOM   1422  CG  MET    92      33.627  59.216  45.731  1.00  0.00           C  
ATOM   1423  SD  MET    92      32.547  60.627  45.980  1.00  0.00           S  
ATOM   1424  CE  MET    92      31.521  60.405  44.432  1.00  0.00           C  
ATOM   1425  H   MET    92      32.146  55.348  45.375  1.00  0.00           H  
ATOM   1426  HA  MET    92      34.399  56.997  44.767  1.00  0.00           H  
ATOM   1427  HB2 MET    92      32.268  57.925  44.697  1.00  0.00           H  
ATOM   1428  HB3 MET    92      32.113  57.816  46.499  1.00  0.00           H  
ATOM   1429  HG2 MET    92      34.300  59.111  46.582  1.00  0.00           H  
ATOM   1430  HG3 MET    92      34.224  59.261  44.821  1.00  0.00           H  
ATOM   1431  HE1 MET    92      30.685  59.749  44.675  1.00  0.00           H  
ATOM   1432  HE2 MET    92      31.022  61.368  44.324  1.00  0.00           H  
ATOM   1433  HE3 MET    92      32.034  60.101  43.519  1.00  0.00           H  
ATOM   1434  N   PHE    93      35.667  56.883  46.963  1.00  0.00           N  
ATOM   1435  CA  PHE    93      36.518  56.750  48.070  1.00  0.00           C  
ATOM   1436  C   PHE    93      37.095  58.062  48.546  1.00  0.00           C  
ATOM   1437  O   PHE    93      37.054  59.070  47.879  1.00  0.00           O  
ATOM   1438  CB  PHE    93      37.710  55.787  47.648  1.00  0.00           C  
ATOM   1439  CG  PHE    93      37.354  54.359  47.645  1.00  0.00           C  
ATOM   1440  CD1 PHE    93      37.057  53.764  46.430  1.00  0.00           C  
ATOM   1441  CE1 PHE    93      36.699  52.409  46.367  1.00  0.00           C  
ATOM   1442  CZ  PHE    93      36.788  51.608  47.557  1.00  0.00           C  
ATOM   1443  CE2 PHE    93      37.218  52.191  48.807  1.00  0.00           C  
ATOM   1444  CD2 PHE    93      37.440  53.564  48.807  1.00  0.00           C  
ATOM   1445  H   PHE    93      36.057  57.445  46.219  1.00  0.00           H  
ATOM   1446  HA  PHE    93      35.955  56.177  48.806  1.00  0.00           H  
ATOM   1447  HB2 PHE    93      38.130  56.054  46.678  1.00  0.00           H  
ATOM   1448  HB3 PHE    93      38.561  55.884  48.323  1.00  0.00           H  
ATOM   1449  HD1 PHE    93      37.145  54.426  45.581  1.00  0.00           H  
ATOM   1450  HE1 PHE    93      36.448  51.963  45.416  1.00  0.00           H  
ATOM   1451  HZ  PHE    93      36.614  50.544  47.506  1.00  0.00           H  
ATOM   1452  HE2 PHE    93      37.232  51.646  49.739  1.00  0.00           H  
ATOM   1453  HD2 PHE    93      37.648  54.026  49.760  1.00  0.00           H  
ATOM   1454  N   GLU    94      37.512  58.123  49.776  1.00  0.00           N  
ATOM   1455  CA  GLU    94      38.533  59.179  50.119  1.00  0.00           C  
ATOM   1456  C   GLU    94      39.898  58.869  49.513  1.00  0.00           C  
ATOM   1457  O   GLU    94      40.364  57.760  49.402  1.00  0.00           O  
ATOM   1458  CB  GLU    94      38.770  59.322  51.611  1.00  0.00           C  
ATOM   1459  CG  GLU    94      37.543  59.821  52.322  1.00  0.00           C  
ATOM   1460  CD  GLU    94      37.745  59.806  53.791  1.00  0.00           C  
ATOM   1461  OE1 GLU    94      38.486  60.695  54.351  1.00  0.00           O  
ATOM   1462  OE2 GLU    94      37.219  58.938  54.493  1.00  0.00           O1-
ATOM   1463  H   GLU    94      37.329  57.344  50.392  1.00  0.00           H  
ATOM   1464  HA  GLU    94      38.214  60.152  49.743  1.00  0.00           H  
ATOM   1465  HB2 GLU    94      39.106  58.364  52.007  1.00  0.00           H  
ATOM   1466  HB3 GLU    94      39.533  60.099  51.654  1.00  0.00           H  
ATOM   1467  HG2 GLU    94      37.489  60.877  52.063  1.00  0.00           H  
ATOM   1468  HG3 GLU    94      36.741  59.147  52.017  1.00  0.00           H  
ATOM   1469  N   THR    95      40.602  59.969  49.286  1.00  0.00           N  
ATOM   1470  CA  THR    95      42.060  59.964  48.782  1.00  0.00           C  
ATOM   1471  C   THR    95      42.909  61.165  48.978  1.00  0.00           C  
ATOM   1472  O   THR    95      42.453  62.318  48.967  1.00  0.00           O  
ATOM   1473  CB  THR    95      42.076  59.544  47.334  1.00  0.00           C  
ATOM   1474  CG2 THR    95      41.212  60.459  46.363  1.00  0.00           C  
ATOM   1475  OG1 THR    95      43.360  59.394  46.752  1.00  0.00           O  
ATOM   1476  H   THR    95      40.214  60.862  49.553  1.00  0.00           H  
ATOM   1477  HA  THR    95      42.680  59.255  49.329  1.00  0.00           H  
ATOM   1478  HB  THR    95      41.800  58.491  47.283  1.00  0.00           H  
ATOM   1479 HG21 THR    95      40.172  60.433  46.689  1.00  0.00           H  
ATOM   1480 HG22 THR    95      41.538  61.498  46.334  1.00  0.00           H  
ATOM   1481 HG23 THR    95      41.260  60.068  45.347  1.00  0.00           H  
ATOM   1482  HG1 THR    95      43.432  58.561  46.279  1.00  0.00           H  
ATOM   1483  N   GLU    96      44.246  61.001  49.135  1.00  0.00           N  
ATOM   1484  CA  GLU    96      45.109  62.186  49.038  1.00  0.00           C  
ATOM   1485  C   GLU    96      45.115  62.950  47.618  1.00  0.00           C  
ATOM   1486  O   GLU    96      45.401  64.125  47.640  1.00  0.00           O  
ATOM   1487  CB  GLU    96      46.570  61.738  49.471  1.00  0.00           C  
ATOM   1488  CG  GLU    96      46.721  61.130  50.855  1.00  0.00           C  
ATOM   1489  CD  GLU    96      46.415  62.092  51.957  1.00  0.00           C  
ATOM   1490  OE1 GLU    96      47.104  63.136  52.049  1.00  0.00           O  
ATOM   1491  OE2 GLU    96      45.547  61.808  52.776  1.00  0.00           O1-
ATOM   1492  H   GLU    96      44.699  60.101  49.066  1.00  0.00           H  
ATOM   1493  HA  GLU    96      44.703  62.962  49.686  1.00  0.00           H  
ATOM   1494  HB2 GLU    96      46.859  60.969  48.755  1.00  0.00           H  
ATOM   1495  HB3 GLU    96      47.143  62.659  49.370  1.00  0.00           H  
ATOM   1496  HG2 GLU    96      46.120  60.226  50.948  1.00  0.00           H  
ATOM   1497  HG3 GLU    96      47.758  60.852  51.044  1.00  0.00           H  
ATOM   1498  N   ASP    97      44.682  62.302  46.524  1.00  0.00           N  
ATOM   1499  CA  ASP    97      44.551  62.886  45.185  1.00  0.00           C  
ATOM   1500  C   ASP    97      43.558  63.973  45.113  1.00  0.00           C  
ATOM   1501  O   ASP    97      43.582  64.663  44.051  1.00  0.00           O  
ATOM   1502  CB  ASP    97      44.352  61.643  44.229  1.00  0.00           C  
ATOM   1503  CG  ASP    97      45.368  60.502  44.331  1.00  0.00           C  
ATOM   1504  OD1 ASP    97      46.555  60.744  44.646  1.00  0.00           O  
ATOM   1505  OD2 ASP    97      44.990  59.350  44.037  1.00  0.00           O1-
ATOM   1506  H   ASP    97      44.496  61.312  46.597  1.00  0.00           H  
ATOM   1507  HA  ASP    97      45.507  63.347  44.937  1.00  0.00           H  
ATOM   1508  HB2 ASP    97      43.382  61.242  44.522  1.00  0.00           H  
ATOM   1509  HB3 ASP    97      44.414  62.006  43.203  1.00  0.00           H  
ATOM   1510  N   GLY    98      42.799  64.373  46.175  1.00  0.00           N  
ATOM   1511  CA  GLY    98      41.903  65.505  46.133  1.00  0.00           C  
ATOM   1512  C   GLY    98      40.813  65.625  47.202  1.00  0.00           C  
ATOM   1513  O   GLY    98      39.666  66.010  46.982  1.00  0.00           O  
ATOM   1514  H   GLY    98      42.904  63.893  47.058  1.00  0.00           H  
ATOM   1515  HA2 GLY    98      42.508  66.411  46.102  1.00  0.00           H  
ATOM   1516  HA3 GLY    98      41.302  65.298  45.247  1.00  0.00           H  
ATOM   1517  N   SER    99      41.012  65.032  48.352  1.00  0.00           N  
ATOM   1518  CA  SER    99      40.096  64.554  49.426  1.00  0.00           C  
ATOM   1519  C   SER    99      39.161  63.415  49.070  1.00  0.00           C  
ATOM   1520  O   SER    99      38.980  62.473  49.834  1.00  0.00           O  
ATOM   1521  CB  SER    99      39.361  65.757  50.136  1.00  0.00           C  
ATOM   1522  OG  SER    99      39.060  65.309  51.441  1.00  0.00           O  
ATOM   1523  H   SER    99      41.959  64.805  48.618  1.00  0.00           H  
ATOM   1524  HA  SER    99      40.716  64.096  50.196  1.00  0.00           H  
ATOM   1525  HB2 SER    99      40.032  66.612  50.220  1.00  0.00           H  
ATOM   1526  HB3 SER    99      38.431  66.032  49.638  1.00  0.00           H  
ATOM   1527  HG  SER    99      39.819  65.034  51.961  1.00  0.00           H  
ATOM   1528  N   LYS   100      38.541  63.476  47.969  1.00  0.00           N  
ATOM   1529  CA  LYS   100      37.591  62.555  47.371  1.00  0.00           C  
ATOM   1530  C   LYS   100      37.834  62.274  45.809  1.00  0.00           C  
ATOM   1531  O   LYS   100      38.227  63.186  45.144  1.00  0.00           O  
ATOM   1532  CB  LYS   100      36.087  62.990  47.436  1.00  0.00           C  
ATOM   1533  CG  LYS   100      35.534  63.185  48.911  1.00  0.00           C  
ATOM   1534  CD  LYS   100      35.530  61.926  49.850  1.00  0.00           C  
ATOM   1535  CE  LYS   100      35.156  62.395  51.187  1.00  0.00           C  
ATOM   1536  NZ  LYS   100      33.690  62.174  51.631  1.00  0.00           N1+
ATOM   1537  H   LYS   100      38.783  64.244  47.359  1.00  0.00           H  
ATOM   1538  HA  LYS   100      37.767  61.644  47.943  1.00  0.00           H  
ATOM   1539  HB2 LYS   100      36.009  63.913  46.860  1.00  0.00           H  
ATOM   1540  HB3 LYS   100      35.484  62.308  46.837  1.00  0.00           H  
ATOM   1541  HG2 LYS   100      36.074  63.944  49.477  1.00  0.00           H  
ATOM   1542  HG3 LYS   100      34.517  63.547  48.757  1.00  0.00           H  
ATOM   1543  HD2 LYS   100      34.846  61.230  49.366  1.00  0.00           H  
ATOM   1544  HD3 LYS   100      36.513  61.455  49.815  1.00  0.00           H  
ATOM   1545  HE2 LYS   100      35.769  61.709  51.770  1.00  0.00           H  
ATOM   1546  HE3 LYS   100      35.364  63.464  51.243  1.00  0.00           H  
ATOM   1547  HZ1 LYS   100      33.135  63.018  51.636  1.00  0.00           H  
ATOM   1548  HZ2 LYS   100      33.238  61.516  51.011  1.00  0.00           H  
ATOM   1549  HZ3 LYS   100      33.575  61.819  52.569  1.00  0.00           H  
ATOM   1550  N   ASP   101      37.623  61.039  45.357  1.00  0.00           N  
ATOM   1551  CA  ASP   101      37.592  60.663  43.919  1.00  0.00           C  
ATOM   1552  C   ASP   101      36.697  59.440  43.710  1.00  0.00           C  
ATOM   1553  O   ASP   101      36.521  58.674  44.659  1.00  0.00           O  
ATOM   1554  CB  ASP   101      38.926  60.486  43.184  1.00  0.00           C  
ATOM   1555  CG  ASP   101      38.749  60.404  41.615  1.00  0.00           C  
ATOM   1556  OD1 ASP   101      37.702  60.880  41.097  1.00  0.00           O  
ATOM   1557  OD2 ASP   101      39.697  60.013  40.844  1.00  0.00           O1-
ATOM   1558  H   ASP   101      37.330  60.385  46.069  1.00  0.00           H  
ATOM   1559  HA  ASP   101      36.996  61.432  43.427  1.00  0.00           H  
ATOM   1560  HB2 ASP   101      39.640  61.308  43.241  1.00  0.00           H  
ATOM   1561  HB3 ASP   101      39.439  59.593  43.541  1.00  0.00           H  
ATOM   1562  N   GLU   102      36.147  59.160  42.548  1.00  0.00           N  
ATOM   1563  CA  GLU   102      35.560  57.870  42.213  1.00  0.00           C  
ATOM   1564  C   GLU   102      36.191  57.270  40.931  1.00  0.00           C  
ATOM   1565  O   GLU   102      36.622  57.947  40.062  1.00  0.00           O  
ATOM   1566  CB  GLU   102      34.023  58.079  42.072  1.00  0.00           C  
ATOM   1567  CG  GLU   102      33.484  58.823  40.818  1.00  0.00           C  
ATOM   1568  CD  GLU   102      34.174  60.222  40.585  1.00  0.00           C  
ATOM   1569  OE1 GLU   102      33.954  61.144  41.415  1.00  0.00           O  
ATOM   1570  OE2 GLU   102      35.060  60.351  39.678  1.00  0.00           O1-
ATOM   1571  H   GLU   102      36.537  59.763  41.837  1.00  0.00           H  
ATOM   1572  HA  GLU   102      35.669  57.103  42.980  1.00  0.00           H  
ATOM   1573  HB2 GLU   102      33.445  57.158  42.144  1.00  0.00           H  
ATOM   1574  HB3 GLU   102      33.796  58.685  42.950  1.00  0.00           H  
ATOM   1575  HG2 GLU   102      33.638  58.164  39.964  1.00  0.00           H  
ATOM   1576  HG3 GLU   102      32.414  59.018  40.887  1.00  0.00           H  
ATOM   1577  N   TRP   103      36.040  55.951  40.766  1.00  0.00           N  
ATOM   1578  CA  TRP   103      36.559  55.295  39.581  1.00  0.00           C  
ATOM   1579  C   TRP   103      35.623  53.986  39.357  1.00  0.00           C  
ATOM   1580  O   TRP   103      34.806  53.514  40.163  1.00  0.00           O  
ATOM   1581  CB  TRP   103      37.988  54.924  39.816  1.00  0.00           C  
ATOM   1582  CG  TRP   103      38.321  54.187  41.119  1.00  0.00           C  
ATOM   1583  CD1 TRP   103      38.233  52.845  41.327  1.00  0.00           C  
ATOM   1584  NE1 TRP   103      38.679  52.462  42.582  1.00  0.00           N  
ATOM   1585  CE2 TRP   103      39.076  53.556  43.308  1.00  0.00           C  
ATOM   1586  CZ2 TRP   103      39.598  53.679  44.643  1.00  0.00           C  
ATOM   1587  CH2 TRP   103      40.004  54.941  45.059  1.00  0.00           C  
ATOM   1588  CZ3 TRP   103      39.872  56.068  44.209  1.00  0.00           C  
ATOM   1589  CE3 TRP   103      39.279  55.959  42.925  1.00  0.00           C  
ATOM   1590  CD2 TRP   103      38.851  54.690  42.390  1.00  0.00           C  
ATOM   1591  H   TRP   103      35.715  55.318  41.483  1.00  0.00           H  
ATOM   1592  HA  TRP   103      36.641  55.985  38.741  1.00  0.00           H  
ATOM   1593  HB2 TRP   103      38.532  54.506  38.969  1.00  0.00           H  
ATOM   1594  HB3 TRP   103      38.514  55.877  39.875  1.00  0.00           H  
ATOM   1595  HD1 TRP   103      37.944  52.081  40.620  1.00  0.00           H  
ATOM   1596  HE1 TRP   103      38.707  51.493  42.863  1.00  0.00           H  
ATOM   1597  HZ2 TRP   103      39.786  52.859  45.320  1.00  0.00           H  
ATOM   1598  HH2 TRP   103      40.304  55.111  46.083  1.00  0.00           H  
ATOM   1599  HZ3 TRP   103      40.149  57.064  44.520  1.00  0.00           H  
ATOM   1600  HE3 TRP   103      39.041  56.896  42.444  1.00  0.00           H  
ATOM   1601  N   ARG   104      35.728  53.422  38.093  1.00  0.00           N  
ATOM   1602  CA  ARG   104      34.953  52.320  37.487  1.00  0.00           C  
ATOM   1603  C   ARG   104      35.466  50.880  37.932  1.00  0.00           C  
ATOM   1604  O   ARG   104      36.618  50.711  38.331  1.00  0.00           O  
ATOM   1605  CB  ARG   104      34.968  52.457  35.924  1.00  0.00           C  
ATOM   1606  CG  ARG   104      34.163  53.627  35.329  1.00  0.00           C  
ATOM   1607  CD  ARG   104      34.535  54.109  33.946  1.00  0.00           C  
ATOM   1608  NE  ARG   104      33.541  55.123  33.479  1.00  0.00           N  
ATOM   1609  CZ  ARG   104      32.523  54.835  32.749  1.00  0.00           C  
ATOM   1610  NH1 ARG   104      32.229  53.649  32.300  1.00  0.00           N  
ATOM   1611  NH2 ARG   104      31.632  55.768  32.566  1.00  0.00           N1+
ATOM   1612  H   ARG   104      36.334  53.933  37.466  1.00  0.00           H  
ATOM   1613  HA  ARG   104      33.908  52.283  37.797  1.00  0.00           H  
ATOM   1614  HB2 ARG   104      36.030  52.518  35.689  1.00  0.00           H  
ATOM   1615  HB3 ARG   104      34.769  51.560  35.337  1.00  0.00           H  
ATOM   1616  HG2 ARG   104      33.099  53.401  35.398  1.00  0.00           H  
ATOM   1617  HG3 ARG   104      34.369  54.438  36.027  1.00  0.00           H  
ATOM   1618  HD2 ARG   104      35.539  54.523  34.039  1.00  0.00           H  
ATOM   1619  HD3 ARG   104      34.492  53.349  33.166  1.00  0.00           H  
ATOM   1620  HE  ARG   104      33.651  56.067  33.823  1.00  0.00           H  
ATOM   1621 HH11 ARG   104      32.867  52.866  32.285  1.00  0.00           H  
ATOM   1622 HH12 ARG   104      31.467  53.691  31.639  1.00  0.00           H  
ATOM   1623 HH21 ARG   104      31.884  56.713  32.819  1.00  0.00           H  
ATOM   1624 HH22 ARG   104      30.920  55.628  31.864  1.00  0.00           H  
ATOM   1625  N   GLY   105      34.636  49.896  37.885  1.00  0.00           N  
ATOM   1626  CA  GLY   105      34.884  48.568  38.438  1.00  0.00           C  
ATOM   1627  C   GLY   105      33.760  47.534  38.152  1.00  0.00           C  
ATOM   1628  O   GLY   105      32.884  47.825  37.344  1.00  0.00           O  
ATOM   1629  H   GLY   105      33.667  50.159  37.779  1.00  0.00           H  
ATOM   1630  HA2 GLY   105      35.849  48.161  38.134  1.00  0.00           H  
ATOM   1631  HA3 GLY   105      34.871  48.740  39.515  1.00  0.00           H  
ATOM   1632  N   MET   106      33.830  46.350  38.828  1.00  0.00           N  
ATOM   1633  CA  MET   106      32.873  45.259  38.754  1.00  0.00           C  
ATOM   1634  C   MET   106      32.731  44.479  40.017  1.00  0.00           C  
ATOM   1635  O   MET   106      33.639  43.899  40.496  1.00  0.00           O  
ATOM   1636  CB  MET   106      33.240  44.328  37.526  1.00  0.00           C  
ATOM   1637  CG  MET   106      32.031  43.386  37.102  1.00  0.00           C  
ATOM   1638  SD  MET   106      32.316  42.773  35.400  1.00  0.00           S  
ATOM   1639  CE  MET   106      33.711  41.657  35.777  1.00  0.00           C  
ATOM   1640  H   MET   106      34.495  46.387  39.587  1.00  0.00           H  
ATOM   1641  HA  MET   106      31.910  45.701  38.501  1.00  0.00           H  
ATOM   1642  HB2 MET   106      33.497  44.932  36.656  1.00  0.00           H  
ATOM   1643  HB3 MET   106      34.146  43.787  37.800  1.00  0.00           H  
ATOM   1644  HG2 MET   106      31.903  42.536  37.772  1.00  0.00           H  
ATOM   1645  HG3 MET   106      31.142  44.015  37.045  1.00  0.00           H  
ATOM   1646  HE1 MET   106      34.489  42.216  36.296  1.00  0.00           H  
ATOM   1647  HE2 MET   106      33.342  40.806  36.349  1.00  0.00           H  
ATOM   1648  HE3 MET   106      34.205  41.235  34.902  1.00  0.00           H  
ATOM   1649  N   VAL   107      31.539  44.300  40.507  1.00  0.00           N  
ATOM   1650  CA  VAL   107      31.193  43.302  41.601  1.00  0.00           C  
ATOM   1651  C   VAL   107      31.034  41.824  41.033  1.00  0.00           C  
ATOM   1652  O   VAL   107      30.355  41.654  40.025  1.00  0.00           O  
ATOM   1653  CB  VAL   107      29.956  43.751  42.317  1.00  0.00           C  
ATOM   1654  CG1 VAL   107      29.425  42.689  43.317  1.00  0.00           C  
ATOM   1655  CG2 VAL   107      30.116  45.014  43.070  1.00  0.00           C  
ATOM   1656  H   VAL   107      30.802  44.643  39.906  1.00  0.00           H  
ATOM   1657  HA  VAL   107      31.932  43.361  42.400  1.00  0.00           H  
ATOM   1658  HB  VAL   107      29.191  43.938  41.562  1.00  0.00           H  
ATOM   1659 HG11 VAL   107      28.714  43.193  43.972  1.00  0.00           H  
ATOM   1660 HG12 VAL   107      28.942  41.882  42.766  1.00  0.00           H  
ATOM   1661 HG13 VAL   107      30.260  42.163  43.779  1.00  0.00           H  
ATOM   1662 HG21 VAL   107      30.487  45.822  42.438  1.00  0.00           H  
ATOM   1663 HG22 VAL   107      29.143  45.438  43.317  1.00  0.00           H  
ATOM   1664 HG23 VAL   107      30.795  44.882  43.912  1.00  0.00           H  
ATOM   1665  N   LEU   108      31.709  40.831  41.618  1.00  0.00           N  
ATOM   1666  CA  LEU   108      31.861  39.421  41.178  1.00  0.00           C  
ATOM   1667  C   LEU   108      30.970  38.382  41.878  1.00  0.00           C  
ATOM   1668  O   LEU   108      30.351  37.602  41.215  1.00  0.00           O  
ATOM   1669  CB  LEU   108      33.367  39.069  41.203  1.00  0.00           C  
ATOM   1670  CG  LEU   108      34.306  40.100  40.494  1.00  0.00           C  
ATOM   1671  CD1 LEU   108      35.718  39.562  40.453  1.00  0.00           C  
ATOM   1672  CD2 LEU   108      33.842  40.457  39.119  1.00  0.00           C  
ATOM   1673  H   LEU   108      32.179  41.167  42.447  1.00  0.00           H  
ATOM   1674  HA  LEU   108      31.473  39.396  40.160  1.00  0.00           H  
ATOM   1675  HB2 LEU   108      33.672  38.969  42.245  1.00  0.00           H  
ATOM   1676  HB3 LEU   108      33.464  38.093  40.728  1.00  0.00           H  
ATOM   1677  HG  LEU   108      34.287  41.022  41.075  1.00  0.00           H  
ATOM   1678 HD11 LEU   108      36.367  40.435  40.381  1.00  0.00           H  
ATOM   1679 HD12 LEU   108      35.936  39.060  41.395  1.00  0.00           H  
ATOM   1680 HD13 LEU   108      35.862  38.896  39.602  1.00  0.00           H  
ATOM   1681 HD21 LEU   108      32.878  40.961  39.063  1.00  0.00           H  
ATOM   1682 HD22 LEU   108      34.565  41.138  38.669  1.00  0.00           H  
ATOM   1683 HD23 LEU   108      33.778  39.552  38.515  1.00  0.00           H  
ATOM   1684  N   ALA   109      30.843  38.417  43.275  1.00  0.00           N  
ATOM   1685  CA  ALA   109      30.191  37.379  44.088  1.00  0.00           C  
ATOM   1686  C   ALA   109      29.991  38.008  45.516  1.00  0.00           C  
ATOM   1687  O   ALA   109      30.815  38.802  45.972  1.00  0.00           O  
ATOM   1688  CB  ALA   109      31.098  36.121  44.107  1.00  0.00           C  
ATOM   1689  H   ALA   109      31.218  39.267  43.671  1.00  0.00           H  
ATOM   1690  HA  ALA   109      29.173  37.192  43.747  1.00  0.00           H  
ATOM   1691  HB1 ALA   109      30.744  35.409  44.851  1.00  0.00           H  
ATOM   1692  HB2 ALA   109      31.199  35.690  43.110  1.00  0.00           H  
ATOM   1693  HB3 ALA   109      32.115  36.409  44.376  1.00  0.00           H  
ATOM   1694  N   ARG   110      29.057  37.495  46.310  1.00  0.00           N  
ATOM   1695  CA  ARG   110      28.989  37.638  47.760  1.00  0.00           C  
ATOM   1696  C   ARG   110      30.174  36.907  48.361  1.00  0.00           C  
ATOM   1697  O   ARG   110      30.472  35.804  47.827  1.00  0.00           O  
ATOM   1698  CB  ARG   110      27.651  37.166  48.324  1.00  0.00           C  
ATOM   1699  CG  ARG   110      27.253  37.516  49.735  1.00  0.00           C  
ATOM   1700  CD  ARG   110      26.088  36.728  50.264  1.00  0.00           C  
ATOM   1701  NE  ARG   110      24.776  37.286  50.012  1.00  0.00           N  
ATOM   1702  CZ  ARG   110      24.137  38.299  50.634  1.00  0.00           C  
ATOM   1703  NH1 ARG   110      24.812  38.990  51.534  1.00  0.00           N  
ATOM   1704  NH2 ARG   110      22.911  38.744  50.334  1.00  0.00           N1+
ATOM   1705  H   ARG   110      28.509  36.728  45.947  1.00  0.00           H  
ATOM   1706  HA  ARG   110      29.037  38.693  48.033  1.00  0.00           H  
ATOM   1707  HB2 ARG   110      26.900  37.578  47.650  1.00  0.00           H  
ATOM   1708  HB3 ARG   110      27.587  36.079  48.257  1.00  0.00           H  
ATOM   1709  HG2 ARG   110      28.067  37.256  50.411  1.00  0.00           H  
ATOM   1710  HG3 ARG   110      27.017  38.579  49.779  1.00  0.00           H  
ATOM   1711  HD2 ARG   110      26.110  35.716  49.858  1.00  0.00           H  
ATOM   1712  HD3 ARG   110      26.167  36.633  51.347  1.00  0.00           H  
ATOM   1713  HE  ARG   110      24.270  36.793  49.290  1.00  0.00           H  
ATOM   1714 HH11 ARG   110      25.764  38.724  51.743  1.00  0.00           H  
ATOM   1715 HH12 ARG   110      24.277  39.663  52.064  1.00  0.00           H  
ATOM   1716 HH21 ARG   110      22.385  38.405  49.541  1.00  0.00           H  
ATOM   1717 HH22 ARG   110      22.468  39.573  50.703  1.00  0.00           H  
ATOM   1718  N   ALA   111      30.832  37.445  49.358  1.00  0.00           N  
ATOM   1719  CA  ALA   111      31.966  36.772  50.031  1.00  0.00           C  
ATOM   1720  C   ALA   111      31.541  35.509  50.863  1.00  0.00           C  
ATOM   1721  O   ALA   111      30.542  35.564  51.586  1.00  0.00           O  
ATOM   1722  CB  ALA   111      32.531  37.814  50.999  1.00  0.00           C  
ATOM   1723  H   ALA   111      30.321  38.258  49.670  1.00  0.00           H  
ATOM   1724  HA  ALA   111      32.751  36.503  49.326  1.00  0.00           H  
ATOM   1725  HB1 ALA   111      33.481  37.534  51.452  1.00  0.00           H  
ATOM   1726  HB2 ALA   111      32.784  38.734  50.472  1.00  0.00           H  
ATOM   1727  HB3 ALA   111      31.785  38.065  51.753  1.00  0.00           H  
ATOM   1728  N   PRO   112      32.247  34.354  50.785  1.00  0.00           N  
ATOM   1729  CA  PRO   112      32.027  33.273  51.714  1.00  0.00           C  
ATOM   1730  C   PRO   112      32.469  33.697  53.109  1.00  0.00           C  
ATOM   1731  O   PRO   112      33.351  34.493  53.151  1.00  0.00           O  
ATOM   1732  CD  PRO   112      33.267  33.977  49.814  1.00  0.00           C  
ATOM   1733  CG  PRO   112      34.010  32.826  50.499  1.00  0.00           C  
ATOM   1734  CB  PRO   112      32.885  32.119  51.188  1.00  0.00           C  
ATOM   1735  HD2 PRO   112      34.015  34.736  49.586  1.00  0.00           H  
ATOM   1736  HD3 PRO   112      32.841  33.697  48.851  1.00  0.00           H  
ATOM   1737  HG2 PRO   112      34.796  33.109  51.199  1.00  0.00           H  
ATOM   1738  HG3 PRO   112      34.417  32.155  49.743  1.00  0.00           H  
ATOM   1739  HB2 PRO   112      33.173  31.443  51.992  1.00  0.00           H  
ATOM   1740  HB3 PRO   112      32.283  31.667  50.399  1.00  0.00           H  
ATOM   1741  HA  PRO   112      30.984  32.958  51.672  1.00  0.00           H  
ATOM   1742  N   VAL   113      32.069  33.001  54.174  1.00  0.00           N  
ATOM   1743  CA  VAL   113      32.436  33.183  55.586  1.00  0.00           C  
ATOM   1744  C   VAL   113      32.010  34.575  56.160  1.00  0.00           C  
ATOM   1745  O   VAL   113      31.375  34.659  57.216  1.00  0.00           O  
ATOM   1746  CB  VAL   113      33.942  32.791  55.820  1.00  0.00           C  
ATOM   1747  CG1 VAL   113      34.251  33.027  57.281  1.00  0.00           C  
ATOM   1748  CG2 VAL   113      34.061  31.289  55.621  1.00  0.00           C  
ATOM   1749  H   VAL   113      31.344  32.335  53.949  1.00  0.00           H  
ATOM   1750  HA  VAL   113      31.863  32.445  56.148  1.00  0.00           H  
ATOM   1751  HB  VAL   113      34.630  33.397  55.230  1.00  0.00           H  
ATOM   1752 HG11 VAL   113      34.191  34.100  57.461  1.00  0.00           H  
ATOM   1753 HG12 VAL   113      33.519  32.469  57.864  1.00  0.00           H  
ATOM   1754 HG13 VAL   113      35.231  32.648  57.572  1.00  0.00           H  
ATOM   1755 HG21 VAL   113      34.024  30.880  54.612  1.00  0.00           H  
ATOM   1756 HG22 VAL   113      34.966  30.957  56.129  1.00  0.00           H  
ATOM   1757 HG23 VAL   113      33.279  30.820  56.219  1.00  0.00           H  
ATOM   1758  N   MET   114      32.417  35.662  55.566  1.00  0.00           N  
ATOM   1759  CA  MET   114      32.239  37.008  56.031  1.00  0.00           C  
ATOM   1760  C   MET   114      30.977  37.597  55.333  1.00  0.00           C  
ATOM   1761  O   MET   114      31.072  38.437  54.460  1.00  0.00           O  
ATOM   1762  CB  MET   114      33.581  37.738  55.706  1.00  0.00           C  
ATOM   1763  CG  MET   114      34.759  37.321  56.581  1.00  0.00           C  
ATOM   1764  SD  MET   114      36.325  38.111  56.246  1.00  0.00           S  
ATOM   1765  CE  MET   114      36.322  39.630  57.150  1.00  0.00           C  
ATOM   1766  H   MET   114      32.877  35.466  54.688  1.00  0.00           H  
ATOM   1767  HA  MET   114      32.043  36.927  57.101  1.00  0.00           H  
ATOM   1768  HB2 MET   114      33.859  37.554  54.668  1.00  0.00           H  
ATOM   1769  HB3 MET   114      33.419  38.807  55.841  1.00  0.00           H  
ATOM   1770  HG2 MET   114      34.519  37.468  57.634  1.00  0.00           H  
ATOM   1771  HG3 MET   114      34.991  36.264  56.450  1.00  0.00           H  
ATOM   1772  HE1 MET   114      36.511  39.560  58.221  1.00  0.00           H  
ATOM   1773  HE2 MET   114      37.147  40.250  56.799  1.00  0.00           H  
ATOM   1774  HE3 MET   114      35.464  40.238  56.863  1.00  0.00           H  
ATOM   1775  N   ASN   115      29.804  36.938  55.589  1.00  0.00           N  
ATOM   1776  CA  ASN   115      28.809  36.826  54.476  1.00  0.00           C  
ATOM   1777  C   ASN   115      28.142  38.212  54.137  1.00  0.00           C  
ATOM   1778  O   ASN   115      27.414  38.301  53.109  1.00  0.00           O  
ATOM   1779  CB  ASN   115      27.877  35.710  54.940  1.00  0.00           C  
ATOM   1780  CG  ASN   115      28.583  34.369  55.042  1.00  0.00           C  
ATOM   1781  OD1 ASN   115      28.732  33.818  56.114  1.00  0.00           O  
ATOM   1782  ND2 ASN   115      29.090  33.729  53.963  1.00  0.00           N  
ATOM   1783  H   ASN   115      29.817  36.268  56.345  1.00  0.00           H  
ATOM   1784  HA  ASN   115      29.431  36.544  53.627  1.00  0.00           H  
ATOM   1785  HB2 ASN   115      27.393  35.975  55.880  1.00  0.00           H  
ATOM   1786  HB3 ASN   115      27.001  35.660  54.293  1.00  0.00           H  
ATOM   1787 HD21 ASN   115      28.929  34.136  53.053  1.00  0.00           H  
ATOM   1788 HD22 ASN   115      29.303  32.746  54.055  1.00  0.00           H  
ATOM   1789  N   THR   116      28.305  39.246  55.004  1.00  0.00           N  
ATOM   1790  CA  THR   116      27.855  40.624  54.809  1.00  0.00           C  
ATOM   1791  C   THR   116      28.501  41.365  53.569  1.00  0.00           C  
ATOM   1792  O   THR   116      28.061  42.425  53.146  1.00  0.00           O  
ATOM   1793  CB  THR   116      27.992  41.506  56.065  1.00  0.00           C  
ATOM   1794  CG2 THR   116      27.336  42.860  56.109  1.00  0.00           C  
ATOM   1795  OG1 THR   116      27.509  40.867  57.229  1.00  0.00           O  
ATOM   1796  H   THR   116      28.983  39.099  55.737  1.00  0.00           H  
ATOM   1797  HA  THR   116      26.787  40.499  54.632  1.00  0.00           H  
ATOM   1798  HB  THR   116      29.047  41.642  56.306  1.00  0.00           H  
ATOM   1799 HG21 THR   116      27.529  43.337  57.070  1.00  0.00           H  
ATOM   1800 HG22 THR   116      27.911  43.431  55.380  1.00  0.00           H  
ATOM   1801 HG23 THR   116      26.316  42.686  55.768  1.00  0.00           H  
ATOM   1802  HG1 THR   116      28.247  40.452  57.681  1.00  0.00           H  
ATOM   1803  N   TRP   117      29.714  40.895  53.153  1.00  0.00           N  
ATOM   1804  CA  TRP   117      30.617  41.599  52.192  1.00  0.00           C  
ATOM   1805  C   TRP   117      30.561  40.940  50.797  1.00  0.00           C  
ATOM   1806  O   TRP   117      29.874  39.926  50.552  1.00  0.00           O  
ATOM   1807  CB  TRP   117      32.061  41.608  52.694  1.00  0.00           C  
ATOM   1808  CG  TRP   117      32.249  42.008  54.082  1.00  0.00           C  
ATOM   1809  CD1 TRP   117      31.677  41.555  55.192  1.00  0.00           C  
ATOM   1810  NE1 TRP   117      32.217  42.109  56.305  1.00  0.00           N  
ATOM   1811  CE2 TRP   117      33.307  42.864  55.995  1.00  0.00           C  
ATOM   1812  CZ2 TRP   117      34.199  43.511  56.827  1.00  0.00           C  
ATOM   1813  CH2 TRP   117      35.364  43.990  56.234  1.00  0.00           C  
ATOM   1814  CZ3 TRP   117      35.548  43.866  54.803  1.00  0.00           C  
ATOM   1815  CE3 TRP   117      34.625  43.198  54.074  1.00  0.00           C  
ATOM   1816  CD2 TRP   117      33.431  42.741  54.602  1.00  0.00           C  
ATOM   1817  H   TRP   117      29.998  40.024  53.578  1.00  0.00           H  
ATOM   1818  HA  TRP   117      30.251  42.601  51.970  1.00  0.00           H  
ATOM   1819  HB2 TRP   117      32.460  40.600  52.582  1.00  0.00           H  
ATOM   1820  HB3 TRP   117      32.732  42.175  52.048  1.00  0.00           H  
ATOM   1821  HD1 TRP   117      30.855  40.856  55.241  1.00  0.00           H  
ATOM   1822  HE1 TRP   117      31.704  42.072  57.173  1.00  0.00           H  
ATOM   1823  HZ2 TRP   117      34.025  43.508  57.893  1.00  0.00           H  
ATOM   1824  HH2 TRP   117      36.192  44.373  56.812  1.00  0.00           H  
ATOM   1825  HZ3 TRP   117      36.458  44.185  54.316  1.00  0.00           H  
ATOM   1826  HE3 TRP   117      34.883  42.918  53.064  1.00  0.00           H  
ATOM   1827  N   PHE   118      31.213  41.574  49.801  1.00  0.00           N  
ATOM   1828  CA  PHE   118      31.136  41.252  48.371  1.00  0.00           C  
ATOM   1829  C   PHE   118      32.597  41.300  47.823  1.00  0.00           C  
ATOM   1830  O   PHE   118      33.432  42.032  48.326  1.00  0.00           O  
ATOM   1831  CB  PHE   118      30.169  42.260  47.727  1.00  0.00           C  
ATOM   1832  CG  PHE   118      28.686  41.990  48.009  1.00  0.00           C  
ATOM   1833  CD1 PHE   118      28.017  42.675  49.051  1.00  0.00           C  
ATOM   1834  CE1 PHE   118      26.672  42.380  49.357  1.00  0.00           C  
ATOM   1835  CZ  PHE   118      26.012  41.396  48.633  1.00  0.00           C  
ATOM   1836  CE2 PHE   118      26.630  40.775  47.541  1.00  0.00           C  
ATOM   1837  CD2 PHE   118      27.959  41.120  47.176  1.00  0.00           C  
ATOM   1838  H   PHE   118      31.732  42.398  50.068  1.00  0.00           H  
ATOM   1839  HA  PHE   118      30.739  40.237  48.372  1.00  0.00           H  
ATOM   1840  HB2 PHE   118      30.435  43.312  47.829  1.00  0.00           H  
ATOM   1841  HB3 PHE   118      30.329  42.109  46.660  1.00  0.00           H  
ATOM   1842  HD1 PHE   118      28.537  43.443  49.604  1.00  0.00           H  
ATOM   1843  HE1 PHE   118      26.149  42.925  50.130  1.00  0.00           H  
ATOM   1844  HZ  PHE   118      25.016  41.117  48.943  1.00  0.00           H  
ATOM   1845  HE2 PHE   118      26.125  40.094  46.873  1.00  0.00           H  
ATOM   1846  HD2 PHE   118      28.409  40.652  46.313  1.00  0.00           H  
ATOM   1847  N   TYR   119      32.827  40.490  46.775  1.00  0.00           N  
ATOM   1848  CA  TYR   119      34.031  40.587  45.980  1.00  0.00           C  
ATOM   1849  C   TYR   119      33.950  41.637  44.903  1.00  0.00           C  
ATOM   1850  O   TYR   119      32.968  41.563  44.160  1.00  0.00           O  
ATOM   1851  CB  TYR   119      34.377  39.241  45.338  1.00  0.00           C  
ATOM   1852  CG  TYR   119      35.011  38.108  46.157  1.00  0.00           C  
ATOM   1853  CD1 TYR   119      35.190  36.873  45.536  1.00  0.00           C  
ATOM   1854  CE1 TYR   119      35.834  35.837  46.211  1.00  0.00           C  
ATOM   1855  CZ  TYR   119      36.059  35.923  47.607  1.00  0.00           C  
ATOM   1856  OH  TYR   119      36.384  34.774  48.323  1.00  0.00           O  
ATOM   1857  CE2 TYR   119      35.866  37.154  48.297  1.00  0.00           C  
ATOM   1858  CD2 TYR   119      35.398  38.259  47.547  1.00  0.00           C  
ATOM   1859  H   TYR   119      32.106  39.863  46.447  1.00  0.00           H  
ATOM   1860  HA  TYR   119      34.869  40.797  46.644  1.00  0.00           H  
ATOM   1861  HB2 TYR   119      33.481  38.855  44.853  1.00  0.00           H  
ATOM   1862  HB3 TYR   119      35.023  39.479  44.493  1.00  0.00           H  
ATOM   1863  HD1 TYR   119      34.883  36.724  44.511  1.00  0.00           H  
ATOM   1864  HE1 TYR   119      35.885  34.888  45.698  1.00  0.00           H  
ATOM   1865  HH  TYR   119      36.091  33.990  47.854  1.00  0.00           H  
ATOM   1866  HE2 TYR   119      35.983  37.350  49.353  1.00  0.00           H  
ATOM   1867  HD2 TYR   119      35.360  39.216  48.047  1.00  0.00           H  
ATOM   1868  N   ILE   120      35.016  42.477  44.719  1.00  0.00           N  
ATOM   1869  CA  ILE   120      35.027  43.538  43.702  1.00  0.00           C  
ATOM   1870  C   ILE   120      36.404  43.595  42.905  1.00  0.00           C  
ATOM   1871  O   ILE   120      37.439  43.315  43.514  1.00  0.00           O  
ATOM   1872  CB  ILE   120      34.666  44.867  44.407  1.00  0.00           C  
ATOM   1873  CG2 ILE   120      35.911  45.397  45.186  1.00  0.00           C  
ATOM   1874  CG1 ILE   120      34.402  45.928  43.315  1.00  0.00           C  
ATOM   1875  CD1 ILE   120      33.486  47.094  43.769  1.00  0.00           C  
ATOM   1876  H   ILE   120      35.733  42.506  45.431  1.00  0.00           H  
ATOM   1877  HA  ILE   120      34.236  43.291  42.994  1.00  0.00           H  
ATOM   1878  HB  ILE   120      33.806  44.753  45.067  1.00  0.00           H  
ATOM   1879 HG21 ILE   120      36.106  44.732  46.028  1.00  0.00           H  
ATOM   1880 HG22 ILE   120      36.676  45.614  44.440  1.00  0.00           H  
ATOM   1881 HG23 ILE   120      35.658  46.385  45.570  1.00  0.00           H  
ATOM   1882 HG12 ILE   120      35.352  46.265  42.899  1.00  0.00           H  
ATOM   1883 HG13 ILE   120      34.016  45.460  42.410  1.00  0.00           H  
ATOM   1884 HD11 ILE   120      32.472  46.757  43.985  1.00  0.00           H  
ATOM   1885 HD12 ILE   120      33.858  47.494  44.713  1.00  0.00           H  
ATOM   1886 HD13 ILE   120      33.515  47.904  43.041  1.00  0.00           H  
ATOM   1887  N   THR   121      36.367  44.135  41.720  1.00  0.00           N  
ATOM   1888  CA  THR   121      37.598  44.621  41.008  1.00  0.00           C  
ATOM   1889  C   THR   121      37.420  45.888  40.263  1.00  0.00           C  
ATOM   1890  O   THR   121      36.262  46.294  40.001  1.00  0.00           O  
ATOM   1891  CB  THR   121      38.131  43.476  40.096  1.00  0.00           C  
ATOM   1892  CG2 THR   121      37.136  43.160  38.880  1.00  0.00           C  
ATOM   1893  OG1 THR   121      39.406  43.922  39.534  1.00  0.00           O  
ATOM   1894  H   THR   121      35.486  44.576  41.497  1.00  0.00           H  
ATOM   1895  HA  THR   121      38.380  44.765  41.754  1.00  0.00           H  
ATOM   1896  HB  THR   121      38.317  42.566  40.667  1.00  0.00           H  
ATOM   1897 HG21 THR   121      37.021  44.021  38.221  1.00  0.00           H  
ATOM   1898 HG22 THR   121      37.550  42.341  38.291  1.00  0.00           H  
ATOM   1899 HG23 THR   121      36.138  42.892  39.225  1.00  0.00           H  
ATOM   1900  HG1 THR   121      40.080  43.894  40.217  1.00  0.00           H  
ATOM   1901  N   TYR   122      38.492  46.711  39.980  1.00  0.00           N  
ATOM   1902  CA  TYR   122      38.503  48.048  39.303  1.00  0.00           C  
ATOM   1903  C   TYR   122      39.119  48.137  37.903  1.00  0.00           C  
ATOM   1904  O   TYR   122      40.053  47.442  37.622  1.00  0.00           O  
ATOM   1905  CB  TYR   122      39.196  49.129  40.225  1.00  0.00           C  
ATOM   1906  CG  TYR   122      38.572  49.208  41.556  1.00  0.00           C  
ATOM   1907  CD1 TYR   122      39.270  48.643  42.606  1.00  0.00           C  
ATOM   1908  CE1 TYR   122      38.610  48.654  43.915  1.00  0.00           C  
ATOM   1909  CZ  TYR   122      37.314  49.067  44.060  1.00  0.00           C  
ATOM   1910  OH  TYR   122      36.788  48.974  45.285  1.00  0.00           O  
ATOM   1911  CE2 TYR   122      36.631  49.607  42.973  1.00  0.00           C  
ATOM   1912  CD2 TYR   122      37.239  49.656  41.672  1.00  0.00           C  
ATOM   1913  H   TYR   122      39.395  46.395  40.304  1.00  0.00           H  
ATOM   1914  HA  TYR   122      37.518  48.503  39.193  1.00  0.00           H  
ATOM   1915  HB2 TYR   122      40.240  48.818  40.215  1.00  0.00           H  
ATOM   1916  HB3 TYR   122      39.172  50.042  39.631  1.00  0.00           H  
ATOM   1917  HD1 TYR   122      40.257  48.233  42.448  1.00  0.00           H  
ATOM   1918  HE1 TYR   122      39.163  48.415  44.811  1.00  0.00           H  
ATOM   1919  HH  TYR   122      35.931  49.386  45.409  1.00  0.00           H  
ATOM   1920  HE2 TYR   122      35.610  49.959  43.008  1.00  0.00           H  
ATOM   1921  HD2 TYR   122      36.709  49.989  40.791  1.00  0.00           H  
ATOM   1922  N   GLU   123      38.654  49.070  37.024  1.00  0.00           N  
ATOM   1923  CA  GLU   123      39.210  49.042  35.679  1.00  0.00           C  
ATOM   1924  C   GLU   123      40.654  49.627  35.766  1.00  0.00           C  
ATOM   1925  O   GLU   123      41.651  49.152  35.215  1.00  0.00           O  
ATOM   1926  CB  GLU   123      38.333  49.913  34.732  1.00  0.00           C  
ATOM   1927  CG  GLU   123      36.908  49.340  34.628  1.00  0.00           C  
ATOM   1928  CD  GLU   123      36.717  48.488  33.360  1.00  0.00           C  
ATOM   1929  OE1 GLU   123      35.645  48.667  32.730  1.00  0.00           O  
ATOM   1930  OE2 GLU   123      37.590  47.545  33.114  1.00  0.00           O1-
ATOM   1931  H   GLU   123      37.885  49.679  37.269  1.00  0.00           H  
ATOM   1932  HA  GLU   123      39.184  48.036  35.262  1.00  0.00           H  
ATOM   1933  HB2 GLU   123      38.217  50.883  35.213  1.00  0.00           H  
ATOM   1934  HB3 GLU   123      38.779  50.123  33.760  1.00  0.00           H  
ATOM   1935  HG2 GLU   123      36.560  48.802  35.510  1.00  0.00           H  
ATOM   1936  HG3 GLU   123      36.348  50.266  34.500  1.00  0.00           H  
ATOM   1937  N   LYS   124      40.909  50.649  36.621  1.00  0.00           N  
ATOM   1938  CA  LYS   124      42.298  51.179  36.873  1.00  0.00           C  
ATOM   1939  C   LYS   124      43.134  50.221  37.696  1.00  0.00           C  
ATOM   1940  O   LYS   124      44.239  50.572  37.993  1.00  0.00           O  
ATOM   1941  CB  LYS   124      42.317  52.618  37.462  1.00  0.00           C  
ATOM   1942  CG  LYS   124      41.952  52.614  38.977  1.00  0.00           C  
ATOM   1943  CD  LYS   124      41.534  53.916  39.694  1.00  0.00           C  
ATOM   1944  CE  LYS   124      42.854  54.642  39.990  1.00  0.00           C  
ATOM   1945  NZ  LYS   124      42.675  55.810  40.828  1.00  0.00           N1+
ATOM   1946  H   LYS   124      40.113  51.133  37.010  1.00  0.00           H  
ATOM   1947  HA  LYS   124      42.816  51.281  35.919  1.00  0.00           H  
ATOM   1948  HB2 LYS   124      43.286  53.094  37.313  1.00  0.00           H  
ATOM   1949  HB3 LYS   124      41.607  53.229  36.903  1.00  0.00           H  
ATOM   1950  HG2 LYS   124      41.133  51.926  39.190  1.00  0.00           H  
ATOM   1951  HG3 LYS   124      42.741  52.092  39.518  1.00  0.00           H  
ATOM   1952  HD2 LYS   124      40.895  54.504  39.037  1.00  0.00           H  
ATOM   1953  HD3 LYS   124      40.918  53.681  40.563  1.00  0.00           H  
ATOM   1954  HE2 LYS   124      43.526  53.909  40.435  1.00  0.00           H  
ATOM   1955  HE3 LYS   124      43.387  54.883  39.070  1.00  0.00           H  
ATOM   1956  HZ1 LYS   124      43.484  56.414  40.822  1.00  0.00           H  
ATOM   1957  HZ2 LYS   124      42.020  56.479  40.448  1.00  0.00           H  
ATOM   1958  HZ3 LYS   124      42.349  55.607  41.761  1.00  0.00           H  
ATOM   1959  N   ASP   125      42.555  49.158  38.167  1.00  0.00           N  
ATOM   1960  CA  ASP   125      43.254  48.222  39.094  1.00  0.00           C  
ATOM   1961  C   ASP   125      42.753  46.755  38.971  1.00  0.00           C  
ATOM   1962  O   ASP   125      41.879  46.392  39.754  1.00  0.00           O  
ATOM   1963  CB  ASP   125      43.203  48.805  40.518  1.00  0.00           C  
ATOM   1964  CG  ASP   125      44.096  48.029  41.420  1.00  0.00           C  
ATOM   1965  OD1 ASP   125      44.141  48.474  42.607  1.00  0.00           O  
ATOM   1966  OD2 ASP   125      44.787  47.049  41.058  1.00  0.00           O1-
ATOM   1967  H   ASP   125      41.634  48.906  37.836  1.00  0.00           H  
ATOM   1968  HA  ASP   125      44.316  48.210  38.848  1.00  0.00           H  
ATOM   1969  HB2 ASP   125      43.451  49.859  40.393  1.00  0.00           H  
ATOM   1970  HB3 ASP   125      42.174  48.869  40.871  1.00  0.00           H  
ATOM   1971  N   PRO   126      43.281  45.843  38.085  1.00  0.00           N  
ATOM   1972  CA  PRO   126      42.807  44.470  38.028  1.00  0.00           C  
ATOM   1973  C   PRO   126      42.901  43.561  39.330  1.00  0.00           C  
ATOM   1974  O   PRO   126      42.792  42.361  39.254  1.00  0.00           O  
ATOM   1975  CD  PRO   126      44.388  46.041  37.241  1.00  0.00           C  
ATOM   1976  CG  PRO   126      44.278  44.963  36.154  1.00  0.00           C  
ATOM   1977  CB  PRO   126      43.624  43.783  36.876  1.00  0.00           C  
ATOM   1978  HD2 PRO   126      45.193  45.668  37.875  1.00  0.00           H  
ATOM   1979  HD3 PRO   126      44.436  47.087  36.936  1.00  0.00           H  
ATOM   1980  HG2 PRO   126      45.275  44.675  35.821  1.00  0.00           H  
ATOM   1981  HG3 PRO   126      43.713  45.228  35.261  1.00  0.00           H  
ATOM   1982  HB2 PRO   126      44.409  43.170  37.320  1.00  0.00           H  
ATOM   1983  HB3 PRO   126      43.202  43.082  36.155  1.00  0.00           H  
ATOM   1984  HA  PRO   126      41.760  44.511  37.726  1.00  0.00           H  
ATOM   1985  N   VAL   127      43.285  44.106  40.518  1.00  0.00           N  
ATOM   1986  CA  VAL   127      43.340  43.307  41.804  1.00  0.00           C  
ATOM   1987  C   VAL   127      41.869  42.898  42.158  1.00  0.00           C  
ATOM   1988  O   VAL   127      40.882  43.687  41.935  1.00  0.00           O  
ATOM   1989  CB  VAL   127      44.070  44.014  42.922  1.00  0.00           C  
ATOM   1990  CG1 VAL   127      43.937  43.442  44.315  1.00  0.00           C  
ATOM   1991  CG2 VAL   127      45.530  44.118  42.735  1.00  0.00           C  
ATOM   1992  H   VAL   127      43.299  45.116  40.489  1.00  0.00           H  
ATOM   1993  HA  VAL   127      43.971  42.462  41.528  1.00  0.00           H  
ATOM   1994  HB  VAL   127      43.694  45.031  43.033  1.00  0.00           H  
ATOM   1995 HG11 VAL   127      44.223  42.394  44.241  1.00  0.00           H  
ATOM   1996 HG12 VAL   127      44.545  44.007  45.021  1.00  0.00           H  
ATOM   1997 HG13 VAL   127      42.877  43.510  44.562  1.00  0.00           H  
ATOM   1998 HG21 VAL   127      46.106  43.193  42.734  1.00  0.00           H  
ATOM   1999 HG22 VAL   127      45.806  44.769  41.906  1.00  0.00           H  
ATOM   2000 HG23 VAL   127      45.935  44.695  43.566  1.00  0.00           H  
ATOM   2001  N   LEU   128      41.738  41.823  42.940  1.00  0.00           N  
ATOM   2002  CA  LEU   128      40.545  41.476  43.618  1.00  0.00           C  
ATOM   2003  C   LEU   128      40.465  42.066  45.100  1.00  0.00           C  
ATOM   2004  O   LEU   128      41.339  41.747  45.911  1.00  0.00           O  
ATOM   2005  CB  LEU   128      40.321  39.964  43.728  1.00  0.00           C  
ATOM   2006  CG  LEU   128      39.285  39.368  44.731  1.00  0.00           C  
ATOM   2007  CD1 LEU   128      37.895  39.680  44.275  1.00  0.00           C  
ATOM   2008  CD2 LEU   128      39.489  37.866  44.869  1.00  0.00           C  
ATOM   2009  H   LEU   128      42.593  41.289  43.010  1.00  0.00           H  
ATOM   2010  HA  LEU   128      39.651  41.712  43.040  1.00  0.00           H  
ATOM   2011  HB2 LEU   128      40.144  39.680  42.691  1.00  0.00           H  
ATOM   2012  HB3 LEU   128      41.259  39.485  44.010  1.00  0.00           H  
ATOM   2013  HG  LEU   128      39.479  39.853  45.688  1.00  0.00           H  
ATOM   2014 HD11 LEU   128      37.776  40.763  44.284  1.00  0.00           H  
ATOM   2015 HD12 LEU   128      37.608  39.224  43.327  1.00  0.00           H  
ATOM   2016 HD13 LEU   128      37.219  39.183  44.971  1.00  0.00           H  
ATOM   2017 HD21 LEU   128      40.473  37.571  45.233  1.00  0.00           H  
ATOM   2018 HD22 LEU   128      38.791  37.395  45.561  1.00  0.00           H  
ATOM   2019 HD23 LEU   128      39.595  37.467  43.860  1.00  0.00           H  
ATOM   2020  N   TYR   129      39.524  43.004  45.384  1.00  0.00           N  
ATOM   2021  CA  TYR   129      39.312  43.643  46.711  1.00  0.00           C  
ATOM   2022  C   TYR   129      37.988  43.148  47.281  1.00  0.00           C  
ATOM   2023  O   TYR   129      37.255  42.479  46.623  1.00  0.00           O  
ATOM   2024  CB  TYR   129      39.237  45.120  46.499  1.00  0.00           C  
ATOM   2025  CG  TYR   129      40.530  45.685  46.095  1.00  0.00           C  
ATOM   2026  CD1 TYR   129      40.854  45.879  44.734  1.00  0.00           C  
ATOM   2027  CE1 TYR   129      42.087  46.562  44.379  1.00  0.00           C  
ATOM   2028  CZ  TYR   129      42.885  47.172  45.381  1.00  0.00           C  
ATOM   2029  OH  TYR   129      43.921  48.029  45.116  1.00  0.00           O  
ATOM   2030  CE2 TYR   129      42.522  46.936  46.695  1.00  0.00           C  
ATOM   2031  CD2 TYR   129      41.346  46.276  47.086  1.00  0.00           C  
ATOM   2032  H   TYR   129      38.906  43.372  44.675  1.00  0.00           H  
ATOM   2033  HA  TYR   129      40.102  43.406  47.424  1.00  0.00           H  
ATOM   2034  HB2 TYR   129      38.479  45.399  45.768  1.00  0.00           H  
ATOM   2035  HB3 TYR   129      39.016  45.754  47.358  1.00  0.00           H  
ATOM   2036  HD1 TYR   129      40.188  45.448  44.002  1.00  0.00           H  
ATOM   2037  HE1 TYR   129      42.294  46.773  43.340  1.00  0.00           H  
ATOM   2038  HH  TYR   129      43.843  48.230  44.181  1.00  0.00           H  
ATOM   2039  HE2 TYR   129      43.176  47.363  47.440  1.00  0.00           H  
ATOM   2040  HD2 TYR   129      41.050  46.256  48.124  1.00  0.00           H  
ATOM   2041  N   MET   130      37.782  43.440  48.515  1.00  0.00           N  
ATOM   2042  CA  MET   130      36.495  43.054  49.210  1.00  0.00           C  
ATOM   2043  C   MET   130      36.039  44.052  50.292  1.00  0.00           C  
ATOM   2044  O   MET   130      36.879  44.591  50.939  1.00  0.00           O  
ATOM   2045  CB  MET   130      36.705  41.628  49.778  1.00  0.00           C  
ATOM   2046  CG  MET   130      35.756  41.115  50.899  1.00  0.00           C  
ATOM   2047  SD  MET   130      36.112  39.358  51.349  1.00  0.00           S  
ATOM   2048  CE  MET   130      35.643  39.374  53.129  1.00  0.00           C  
ATOM   2049  H   MET   130      38.498  43.929  49.034  1.00  0.00           H  
ATOM   2050  HA  MET   130      35.755  42.987  48.412  1.00  0.00           H  
ATOM   2051  HB2 MET   130      36.728  40.965  48.913  1.00  0.00           H  
ATOM   2052  HB3 MET   130      37.739  41.638  50.125  1.00  0.00           H  
ATOM   2053  HG2 MET   130      35.959  41.604  51.852  1.00  0.00           H  
ATOM   2054  HG3 MET   130      34.717  41.295  50.624  1.00  0.00           H  
ATOM   2055  HE1 MET   130      36.558  39.468  53.714  1.00  0.00           H  
ATOM   2056  HE2 MET   130      34.885  40.106  53.408  1.00  0.00           H  
ATOM   2057  HE3 MET   130      35.226  38.409  53.415  1.00  0.00           H  
ATOM   2058  N   TYR   131      34.705  44.274  50.441  1.00  0.00           N  
ATOM   2059  CA  TYR   131      34.079  45.332  51.203  1.00  0.00           C  
ATOM   2060  C   TYR   131      32.654  44.959  51.516  1.00  0.00           C  
ATOM   2061  O   TYR   131      32.058  44.167  50.817  1.00  0.00           O  
ATOM   2062  CB  TYR   131      34.004  46.638  50.329  1.00  0.00           C  
ATOM   2063  CG  TYR   131      35.361  47.196  50.031  1.00  0.00           C  
ATOM   2064  CD1 TYR   131      35.897  47.156  48.749  1.00  0.00           C  
ATOM   2065  CE1 TYR   131      37.169  47.658  48.418  1.00  0.00           C  
ATOM   2066  CZ  TYR   131      37.891  48.393  49.416  1.00  0.00           C  
ATOM   2067  OH  TYR   131      39.194  48.908  49.110  1.00  0.00           O  
ATOM   2068  CE2 TYR   131      37.357  48.457  50.682  1.00  0.00           C  
ATOM   2069  CD2 TYR   131      36.112  47.916  50.965  1.00  0.00           C  
ATOM   2070  H   TYR   131      34.073  43.788  49.822  1.00  0.00           H  
ATOM   2071  HA  TYR   131      34.641  45.484  52.125  1.00  0.00           H  
ATOM   2072  HB2 TYR   131      33.430  46.624  49.403  1.00  0.00           H  
ATOM   2073  HB3 TYR   131      33.572  47.367  51.014  1.00  0.00           H  
ATOM   2074  HD1 TYR   131      35.323  46.625  48.003  1.00  0.00           H  
ATOM   2075  HE1 TYR   131      37.557  47.676  47.411  1.00  0.00           H  
ATOM   2076  HH  TYR   131      39.626  49.444  49.779  1.00  0.00           H  
ATOM   2077  HE2 TYR   131      37.935  48.933  51.460  1.00  0.00           H  
ATOM   2078  HD2 TYR   131      35.871  47.955  52.017  1.00  0.00           H  
ATOM   2079  N   GLN   132      32.068  45.570  52.555  1.00  0.00           N  
ATOM   2080  CA  GLN   132      30.588  45.663  52.717  1.00  0.00           C  
ATOM   2081  C   GLN   132      29.995  46.704  51.821  1.00  0.00           C  
ATOM   2082  O   GLN   132      29.993  47.876  52.147  1.00  0.00           O  
ATOM   2083  CB  GLN   132      30.165  46.059  54.145  1.00  0.00           C  
ATOM   2084  CG  GLN   132      30.674  45.000  55.087  1.00  0.00           C  
ATOM   2085  CD  GLN   132      30.327  45.282  56.609  1.00  0.00           C  
ATOM   2086  OE1 GLN   132      30.871  44.700  57.505  1.00  0.00           O  
ATOM   2087  NE2 GLN   132      29.561  46.230  57.006  1.00  0.00           N  
ATOM   2088  H   GLN   132      32.573  46.235  53.123  1.00  0.00           H  
ATOM   2089  HA  GLN   132      30.146  44.691  52.499  1.00  0.00           H  
ATOM   2090  HB2 GLN   132      30.638  46.996  54.439  1.00  0.00           H  
ATOM   2091  HB3 GLN   132      29.091  46.134  54.313  1.00  0.00           H  
ATOM   2092  HG2 GLN   132      30.292  44.024  54.788  1.00  0.00           H  
ATOM   2093  HG3 GLN   132      31.755  44.884  55.016  1.00  0.00           H  
ATOM   2094 HE21 GLN   132      28.905  46.608  56.338  1.00  0.00           H  
ATOM   2095 HE22 GLN   132      29.406  46.358  57.996  1.00  0.00           H  
ATOM   2096  N   LEU   133      29.703  46.411  50.557  1.00  0.00           N  
ATOM   2097  CA  LEU   133      29.269  47.328  49.498  1.00  0.00           C  
ATOM   2098  C   LEU   133      27.769  47.818  49.642  1.00  0.00           C  
ATOM   2099  O   LEU   133      27.494  48.915  49.177  1.00  0.00           O  
ATOM   2100  CB  LEU   133      29.462  46.612  48.123  1.00  0.00           C  
ATOM   2101  CG  LEU   133      30.940  46.364  47.834  1.00  0.00           C  
ATOM   2102  CD1 LEU   133      31.037  45.820  46.404  1.00  0.00           C  
ATOM   2103  CD2 LEU   133      31.743  47.678  47.876  1.00  0.00           C  
ATOM   2104  H   LEU   133      29.773  45.439  50.293  1.00  0.00           H  
ATOM   2105  HA  LEU   133      29.860  48.244  49.495  1.00  0.00           H  
ATOM   2106  HB2 LEU   133      28.881  45.695  48.224  1.00  0.00           H  
ATOM   2107  HB3 LEU   133      29.036  47.090  47.240  1.00  0.00           H  
ATOM   2108  HG  LEU   133      31.457  45.705  48.532  1.00  0.00           H  
ATOM   2109 HD11 LEU   133      32.105  45.755  46.196  1.00  0.00           H  
ATOM   2110 HD12 LEU   133      30.582  44.833  46.319  1.00  0.00           H  
ATOM   2111 HD13 LEU   133      30.700  46.552  45.670  1.00  0.00           H  
ATOM   2112 HD21 LEU   133      31.901  48.018  48.900  1.00  0.00           H  
ATOM   2113 HD22 LEU   133      32.742  47.394  47.543  1.00  0.00           H  
ATOM   2114 HD23 LEU   133      31.256  48.356  47.175  1.00  0.00           H  
ATOM   2115  N   LEU   134      26.941  47.074  50.379  1.00  0.00           N  
ATOM   2116  CA  LEU   134      25.559  47.559  50.537  1.00  0.00           C  
ATOM   2117  C   LEU   134      25.554  48.794  51.363  1.00  0.00           C  
ATOM   2118  O   LEU   134      24.910  49.774  51.024  1.00  0.00           O  
ATOM   2119  CB  LEU   134      24.652  46.502  51.146  1.00  0.00           C  
ATOM   2120  CG  LEU   134      24.534  45.271  50.239  1.00  0.00           C  
ATOM   2121  CD1 LEU   134      23.676  44.300  51.054  1.00  0.00           C  
ATOM   2122  CD2 LEU   134      23.963  45.377  48.807  1.00  0.00           C  
ATOM   2123  H   LEU   134      27.161  46.190  50.814  1.00  0.00           H  
ATOM   2124  HA  LEU   134      25.189  47.672  49.518  1.00  0.00           H  
ATOM   2125  HB2 LEU   134      25.019  46.170  52.117  1.00  0.00           H  
ATOM   2126  HB3 LEU   134      23.655  46.904  51.327  1.00  0.00           H  
ATOM   2127  HG  LEU   134      25.528  44.826  50.209  1.00  0.00           H  
ATOM   2128 HD11 LEU   134      23.942  44.379  52.109  1.00  0.00           H  
ATOM   2129 HD12 LEU   134      22.666  44.672  50.884  1.00  0.00           H  
ATOM   2130 HD13 LEU   134      23.755  43.288  50.656  1.00  0.00           H  
ATOM   2131 HD21 LEU   134      23.548  44.492  48.326  1.00  0.00           H  
ATOM   2132 HD22 LEU   134      23.167  46.121  48.800  1.00  0.00           H  
ATOM   2133 HD23 LEU   134      24.702  45.789  48.119  1.00  0.00           H  
ATOM   2134  N   ASP   135      26.379  48.998  52.452  1.00  0.00           N  
ATOM   2135  CA  ASP   135      26.640  50.330  53.126  1.00  0.00           C  
ATOM   2136  C   ASP   135      27.215  51.376  52.204  1.00  0.00           C  
ATOM   2137  O   ASP   135      26.777  52.492  52.364  1.00  0.00           O  
ATOM   2138  CB  ASP   135      27.464  50.042  54.375  1.00  0.00           C  
ATOM   2139  CG  ASP   135      26.864  49.025  55.340  1.00  0.00           C  
ATOM   2140  OD1 ASP   135      25.704  49.305  55.762  1.00  0.00           O  
ATOM   2141  OD2 ASP   135      27.570  48.114  55.765  1.00  0.00           O1-
ATOM   2142  H   ASP   135      26.999  48.246  52.720  1.00  0.00           H  
ATOM   2143  HA  ASP   135      25.699  50.757  53.472  1.00  0.00           H  
ATOM   2144  HB2 ASP   135      28.395  49.638  53.976  1.00  0.00           H  
ATOM   2145  HB3 ASP   135      27.703  50.952  54.925  1.00  0.00           H  
ATOM   2146  N   ASP   136      28.104  51.099  51.221  1.00  0.00           N  
ATOM   2147  CA  ASP   136      28.587  52.142  50.313  1.00  0.00           C  
ATOM   2148  C   ASP   136      27.549  52.546  49.245  1.00  0.00           C  
ATOM   2149  O   ASP   136      27.514  53.715  48.760  1.00  0.00           O  
ATOM   2150  CB  ASP   136      29.905  51.775  49.699  1.00  0.00           C  
ATOM   2151  CG  ASP   136      31.184  51.811  50.546  1.00  0.00           C  
ATOM   2152  OD1 ASP   136      32.245  51.818  49.920  1.00  0.00           O  
ATOM   2153  OD2 ASP   136      31.205  51.798  51.767  1.00  0.00           O1-
ATOM   2154  H   ASP   136      28.460  50.156  51.156  1.00  0.00           H  
ATOM   2155  HA  ASP   136      28.734  53.073  50.862  1.00  0.00           H  
ATOM   2156  HB2 ASP   136      29.841  50.825  49.168  1.00  0.00           H  
ATOM   2157  HB3 ASP   136      29.993  52.416  48.821  1.00  0.00           H  
ATOM   2158  N   TYR   137      26.732  51.597  48.825  1.00  0.00           N  
ATOM   2159  CA  TYR   137      25.492  51.966  48.028  1.00  0.00           C  
ATOM   2160  C   TYR   137      24.492  52.794  48.902  1.00  0.00           C  
ATOM   2161  O   TYR   137      23.907  53.707  48.357  1.00  0.00           O  
ATOM   2162  CB  TYR   137      24.941  50.608  47.526  1.00  0.00           C  
ATOM   2163  CG  TYR   137      23.847  50.606  46.517  1.00  0.00           C  
ATOM   2164  CD1 TYR   137      22.447  50.534  46.921  1.00  0.00           C  
ATOM   2165  CE1 TYR   137      21.417  50.683  46.014  1.00  0.00           C  
ATOM   2166  CZ  TYR   137      21.712  50.968  44.659  1.00  0.00           C  
ATOM   2167  OH  TYR   137      20.751  51.174  43.714  1.00  0.00           O  
ATOM   2168  CE2 TYR   137      23.049  51.154  44.255  1.00  0.00           C  
ATOM   2169  CD2 TYR   137      24.113  50.933  45.165  1.00  0.00           C  
ATOM   2170  H   TYR   137      26.886  50.654  49.153  1.00  0.00           H  
ATOM   2171  HA  TYR   137      25.552  52.558  47.115  1.00  0.00           H  
ATOM   2172  HB2 TYR   137      25.826  50.184  47.053  1.00  0.00           H  
ATOM   2173  HB3 TYR   137      24.733  49.956  48.375  1.00  0.00           H  
ATOM   2174  HD1 TYR   137      22.127  50.521  47.953  1.00  0.00           H  
ATOM   2175  HE1 TYR   137      20.371  50.669  46.283  1.00  0.00           H  
ATOM   2176  HH  TYR   137      19.903  51.107  44.159  1.00  0.00           H  
ATOM   2177  HE2 TYR   137      23.167  51.395  43.209  1.00  0.00           H  
ATOM   2178  HD2 TYR   137      25.128  51.087  44.830  1.00  0.00           H  
ATOM   2179  N   LYS   138      24.293  52.503  50.205  1.00  0.00           N  
ATOM   2180  CA  LYS   138      23.238  53.201  51.053  1.00  0.00           C  
ATOM   2181  C   LYS   138      23.708  54.696  51.273  1.00  0.00           C  
ATOM   2182  O   LYS   138      22.870  55.544  51.270  1.00  0.00           O  
ATOM   2183  CB  LYS   138      23.103  52.498  52.394  1.00  0.00           C  
ATOM   2184  CG  LYS   138      21.849  52.972  53.091  1.00  0.00           C  
ATOM   2185  CD  LYS   138      21.723  52.244  54.387  1.00  0.00           C  
ATOM   2186  CE  LYS   138      20.487  52.657  55.302  1.00  0.00           C  
ATOM   2187  NZ  LYS   138      19.260  52.357  54.530  1.00  0.00           N1+
ATOM   2188  H   LYS   138      24.872  51.732  50.504  1.00  0.00           H  
ATOM   2189  HA  LYS   138      22.330  53.309  50.461  1.00  0.00           H  
ATOM   2190  HB2 LYS   138      23.009  51.413  52.346  1.00  0.00           H  
ATOM   2191  HB3 LYS   138      24.042  52.656  52.925  1.00  0.00           H  
ATOM   2192  HG2 LYS   138      21.897  54.052  53.232  1.00  0.00           H  
ATOM   2193  HG3 LYS   138      20.976  52.749  52.479  1.00  0.00           H  
ATOM   2194  HD2 LYS   138      21.539  51.190  54.178  1.00  0.00           H  
ATOM   2195  HD3 LYS   138      22.637  52.361  54.970  1.00  0.00           H  
ATOM   2196  HE2 LYS   138      20.485  52.103  56.240  1.00  0.00           H  
ATOM   2197  HE3 LYS   138      20.640  53.693  55.602  1.00  0.00           H  
ATOM   2198  HZ1 LYS   138      19.081  51.366  54.612  1.00  0.00           H  
ATOM   2199  HZ2 LYS   138      18.576  52.931  55.002  1.00  0.00           H  
ATOM   2200  HZ3 LYS   138      19.271  52.718  53.587  1.00  0.00           H  
ATOM   2201  N   GLU   139      24.993  54.998  51.347  1.00  0.00           N  
ATOM   2202  CA  GLU   139      25.461  56.394  51.329  1.00  0.00           C  
ATOM   2203  C   GLU   139      25.570  56.969  49.923  1.00  0.00           C  
ATOM   2204  O   GLU   139      25.781  58.191  49.746  1.00  0.00           O  
ATOM   2205  CB  GLU   139      26.823  56.470  52.033  1.00  0.00           C  
ATOM   2206  CG  GLU   139      26.724  55.992  53.569  1.00  0.00           C  
ATOM   2207  CD  GLU   139      25.911  56.969  54.467  1.00  0.00           C  
ATOM   2208  OE1 GLU   139      26.455  57.995  54.938  1.00  0.00           O  
ATOM   2209  OE2 GLU   139      24.730  56.754  54.729  1.00  0.00           O1-
ATOM   2210  H   GLU   139      25.664  54.247  51.422  1.00  0.00           H  
ATOM   2211  HA  GLU   139      24.884  57.098  51.927  1.00  0.00           H  
ATOM   2212  HB2 GLU   139      27.521  55.835  51.487  1.00  0.00           H  
ATOM   2213  HB3 GLU   139      27.098  57.524  51.985  1.00  0.00           H  
ATOM   2214  HG2 GLU   139      26.228  55.022  53.611  1.00  0.00           H  
ATOM   2215  HG3 GLU   139      27.725  55.934  53.995  1.00  0.00           H  
ATOM   2216  N   GLY   140      25.435  56.178  48.906  1.00  0.00           N  
ATOM   2217  CA  GLY   140      25.550  56.669  47.508  1.00  0.00           C  
ATOM   2218  C   GLY   140      26.977  56.915  46.978  1.00  0.00           C  
ATOM   2219  O   GLY   140      27.155  57.478  45.894  1.00  0.00           O  
ATOM   2220  H   GLY   140      25.214  55.193  48.951  1.00  0.00           H  
ATOM   2221  HA2 GLY   140      24.915  56.059  46.865  1.00  0.00           H  
ATOM   2222  HA3 GLY   140      25.023  57.620  47.438  1.00  0.00           H  
ATOM   2223  N   ASP   141      28.015  56.478  47.625  1.00  0.00           N  
ATOM   2224  CA  ASP   141      29.419  56.517  47.213  1.00  0.00           C  
ATOM   2225  C   ASP   141      29.622  55.421  46.118  1.00  0.00           C  
ATOM   2226  O   ASP   141      30.423  55.633  45.228  1.00  0.00           O  
ATOM   2227  CB  ASP   141      30.440  56.268  48.349  1.00  0.00           C  
ATOM   2228  CG  ASP   141      30.599  57.385  49.343  1.00  0.00           C  
ATOM   2229  OD1 ASP   141      31.229  57.246  50.376  1.00  0.00           O  
ATOM   2230  OD2 ASP   141      30.010  58.490  49.097  1.00  0.00           O1-
ATOM   2231  H   ASP   141      27.795  55.996  48.485  1.00  0.00           H  
ATOM   2232  HA  ASP   141      29.568  57.423  46.625  1.00  0.00           H  
ATOM   2233  HB2 ASP   141      30.073  55.383  48.869  1.00  0.00           H  
ATOM   2234  HB3 ASP   141      31.417  55.996  47.948  1.00  0.00           H  
ATOM   2235  N   LEU   142      29.002  54.278  46.255  1.00  0.00           N  
ATOM   2236  CA  LEU   142      28.857  53.283  45.145  1.00  0.00           C  
ATOM   2237  C   LEU   142      27.632  53.596  44.410  1.00  0.00           C  
ATOM   2238  O   LEU   142      26.623  53.870  45.012  1.00  0.00           O  
ATOM   2239  CB  LEU   142      28.917  51.839  45.739  1.00  0.00           C  
ATOM   2240  CG  LEU   142      28.883  50.642  44.742  1.00  0.00           C  
ATOM   2241  CD1 LEU   142      30.288  50.352  44.177  1.00  0.00           C  
ATOM   2242  CD2 LEU   142      28.394  49.365  45.558  1.00  0.00           C  
ATOM   2243  H   LEU   142      28.380  54.244  47.050  1.00  0.00           H  
ATOM   2244  HA  LEU   142      29.700  53.438  44.470  1.00  0.00           H  
ATOM   2245  HB2 LEU   142      29.745  51.761  46.443  1.00  0.00           H  
ATOM   2246  HB3 LEU   142      27.988  51.813  46.309  1.00  0.00           H  
ATOM   2247  HG  LEU   142      28.157  50.893  43.969  1.00  0.00           H  
ATOM   2248 HD11 LEU   142      30.078  49.509  43.519  1.00  0.00           H  
ATOM   2249 HD12 LEU   142      30.623  51.214  43.600  1.00  0.00           H  
ATOM   2250 HD13 LEU   142      30.977  50.164  45.000  1.00  0.00           H  
ATOM   2251 HD21 LEU   142      28.500  48.549  44.844  1.00  0.00           H  
ATOM   2252 HD22 LEU   142      28.992  49.069  46.420  1.00  0.00           H  
ATOM   2253 HD23 LEU   142      27.325  49.392  45.767  1.00  0.00           H  
ATOM   2254  N   ARG   143      27.641  53.386  43.070  1.00  0.00           N  
ATOM   2255  CA  ARG   143      26.637  53.588  42.056  1.00  0.00           C  
ATOM   2256  C   ARG   143      26.829  52.454  40.974  1.00  0.00           C  
ATOM   2257  O   ARG   143      27.850  52.387  40.362  1.00  0.00           O  
ATOM   2258  CB  ARG   143      26.682  54.992  41.449  1.00  0.00           C  
ATOM   2259  CG  ARG   143      25.621  55.242  40.382  1.00  0.00           C  
ATOM   2260  CD  ARG   143      25.829  56.474  39.515  1.00  0.00           C  
ATOM   2261  NE  ARG   143      27.035  56.655  38.723  1.00  0.00           N  
ATOM   2262  CZ  ARG   143      27.261  56.072  37.566  1.00  0.00           C  
ATOM   2263  NH1 ARG   143      26.467  55.310  36.953  1.00  0.00           N  
ATOM   2264  NH2 ARG   143      28.328  56.324  36.895  1.00  0.00           N1+
ATOM   2265  H   ARG   143      28.563  53.155  42.727  1.00  0.00           H  
ATOM   2266  HA  ARG   143      25.650  53.469  42.502  1.00  0.00           H  
ATOM   2267  HB2 ARG   143      26.518  55.870  42.073  1.00  0.00           H  
ATOM   2268  HB3 ARG   143      27.690  55.041  41.036  1.00  0.00           H  
ATOM   2269  HG2 ARG   143      25.594  54.436  39.649  1.00  0.00           H  
ATOM   2270  HG3 ARG   143      24.651  55.270  40.880  1.00  0.00           H  
ATOM   2271  HD2 ARG   143      25.002  56.477  38.805  1.00  0.00           H  
ATOM   2272  HD3 ARG   143      25.702  57.343  40.161  1.00  0.00           H  
ATOM   2273  HE  ARG   143      27.864  57.084  39.109  1.00  0.00           H  
ATOM   2274 HH11 ARG   143      25.525  55.196  37.299  1.00  0.00           H  
ATOM   2275 HH12 ARG   143      26.644  54.985  36.013  1.00  0.00           H  
ATOM   2276 HH21 ARG   143      28.968  56.999  37.289  1.00  0.00           H  
ATOM   2277 HH22 ARG   143      28.564  56.010  35.964  1.00  0.00           H  
ATOM   2278  N   ILE   144      25.849  51.598  40.762  1.00  0.00           N  
ATOM   2279  CA  ILE   144      25.822  50.498  39.788  1.00  0.00           C  
ATOM   2280  C   ILE   144      25.656  51.069  38.375  1.00  0.00           C  
ATOM   2281  O   ILE   144      24.675  51.769  38.004  1.00  0.00           O  
ATOM   2282  CB  ILE   144      24.677  49.542  40.187  1.00  0.00           C  
ATOM   2283  CG2 ILE   144      24.497  48.517  38.985  1.00  0.00           C  
ATOM   2284  CG1 ILE   144      24.924  48.843  41.523  1.00  0.00           C  
ATOM   2285  CD1 ILE   144      23.720  47.896  41.922  1.00  0.00           C  
ATOM   2286  H   ILE   144      25.059  51.631  41.391  1.00  0.00           H  
ATOM   2287  HA  ILE   144      26.749  49.927  39.825  1.00  0.00           H  
ATOM   2288  HB  ILE   144      23.717  50.055  40.231  1.00  0.00           H  
ATOM   2289 HG21 ILE   144      23.757  47.763  39.252  1.00  0.00           H  
ATOM   2290 HG22 ILE   144      24.083  49.126  38.181  1.00  0.00           H  
ATOM   2291 HG23 ILE   144      25.391  47.979  38.670  1.00  0.00           H  
ATOM   2292 HG12 ILE   144      25.830  48.239  41.474  1.00  0.00           H  
ATOM   2293 HG13 ILE   144      24.962  49.633  42.273  1.00  0.00           H  
ATOM   2294 HD11 ILE   144      23.876  47.513  42.930  1.00  0.00           H  
ATOM   2295 HD12 ILE   144      22.920  48.635  41.964  1.00  0.00           H  
ATOM   2296 HD13 ILE   144      23.526  47.113  41.188  1.00  0.00           H  
ATOM   2297  N   MET   145      26.645  50.666  37.499  1.00  0.00           N  
ATOM   2298  CA  MET   145      26.485  50.959  36.080  1.00  0.00           C  
ATOM   2299  C   MET   145      25.485  49.955  35.406  1.00  0.00           C  
ATOM   2300  O   MET   145      25.562  48.764  35.729  1.00  0.00           O  
ATOM   2301  CB  MET   145      27.814  50.936  35.342  1.00  0.00           C  
ATOM   2302  CG  MET   145      28.688  52.083  35.934  1.00  0.00           C  
ATOM   2303  SD  MET   145      29.866  52.828  34.727  1.00  0.00           S  
ATOM   2304  CE  MET   145      31.109  51.513  34.620  1.00  0.00           C  
ATOM   2305  H   MET   145      27.333  50.026  37.868  1.00  0.00           H  
ATOM   2306  HA  MET   145      26.069  51.966  36.116  1.00  0.00           H  
ATOM   2307  HB2 MET   145      28.322  49.988  35.519  1.00  0.00           H  
ATOM   2308  HB3 MET   145      27.637  51.082  34.277  1.00  0.00           H  
ATOM   2309  HG2 MET   145      28.036  52.892  36.262  1.00  0.00           H  
ATOM   2310  HG3 MET   145      29.285  51.831  36.811  1.00  0.00           H  
ATOM   2311  HE1 MET   145      30.582  50.634  34.252  1.00  0.00           H  
ATOM   2312  HE2 MET   145      31.951  51.735  33.964  1.00  0.00           H  
ATOM   2313  HE3 MET   145      31.731  51.349  35.500  1.00  0.00           H  
ATOM   2314  N   PRO   146      24.551  50.351  34.540  1.00  0.00           N  
ATOM   2315  CA  PRO   146      23.668  49.418  33.861  1.00  0.00           C  
ATOM   2316  C   PRO   146      24.410  48.688  32.705  1.00  0.00           C  
ATOM   2317  O   PRO   146      25.306  49.352  32.137  1.00  0.00           O  
ATOM   2318  CD  PRO   146      24.254  51.705  34.050  1.00  0.00           C  
ATOM   2319  CG  PRO   146      23.138  51.592  33.078  1.00  0.00           C  
ATOM   2320  CB  PRO   146      22.505  50.259  33.381  1.00  0.00           C  
ATOM   2321  HD2 PRO   146      25.167  52.049  33.564  1.00  0.00           H  
ATOM   2322  HD3 PRO   146      24.049  52.462  34.806  1.00  0.00           H  
ATOM   2323  HG2 PRO   146      23.411  51.580  32.023  1.00  0.00           H  
ATOM   2324  HG3 PRO   146      22.421  52.387  33.285  1.00  0.00           H  
ATOM   2325  HB2 PRO   146      22.040  49.769  32.526  1.00  0.00           H  
ATOM   2326  HB3 PRO   146      21.894  50.410  34.271  1.00  0.00           H  
ATOM   2327  HA  PRO   146      23.272  48.728  34.607  1.00  0.00           H  
ATOM   2328  N   ASP   147      24.044  47.459  32.457  1.00  0.00           N  
ATOM   2329  CA  ASP   147      24.531  46.679  31.334  1.00  0.00           C  
ATOM   2330  C   ASP   147      24.279  47.409  30.023  1.00  0.00           C  
ATOM   2331  O   ASP   147      23.133  47.912  29.787  1.00  0.00           O  
ATOM   2332  CB  ASP   147      23.747  45.361  31.354  1.00  0.00           C  
ATOM   2333  CG  ASP   147      23.848  44.494  32.632  1.00  0.00           C  
ATOM   2334  OD1 ASP   147      24.543  44.723  33.656  1.00  0.00           O  
ATOM   2335  OD2 ASP   147      23.170  43.397  32.655  1.00  0.00           O1-
ATOM   2336  H   ASP   147      23.274  47.061  32.976  1.00  0.00           H  
ATOM   2337  HA  ASP   147      25.595  46.658  31.571  1.00  0.00           H  
ATOM   2338  HB2 ASP   147      22.683  45.530  31.192  1.00  0.00           H  
ATOM   2339  HB3 ASP   147      24.019  44.716  30.518  1.00  0.00           H  
ATOM   2340  N   SER   148      25.278  47.386  29.160  1.00  0.00           N  
ATOM   2341  CA  SER   148      26.461  46.593  29.068  1.00  0.00           C  
ATOM   2342  C   SER   148      27.583  47.652  29.306  1.00  0.00           C  
ATOM   2343  O   SER   148      27.496  48.866  29.005  1.00  0.00           O  
ATOM   2344  CB  SER   148      26.664  46.066  27.634  1.00  0.00           C  
ATOM   2345  OG  SER   148      27.621  45.127  27.705  1.00  0.00           O  
ATOM   2346  H   SER   148      25.232  48.123  28.472  1.00  0.00           H  
ATOM   2347  HA  SER   148      26.436  45.772  29.785  1.00  0.00           H  
ATOM   2348  HB2 SER   148      25.784  45.540  27.265  1.00  0.00           H  
ATOM   2349  HB3 SER   148      26.921  46.882  26.958  1.00  0.00           H  
ATOM   2350  HG  SER   148      27.241  44.403  28.209  1.00  0.00           H  
ATOM   2351  N   ASN   149      28.718  47.102  29.661  1.00  0.00           N  
ATOM   2352  CA  ASN   149      30.032  47.813  29.718  1.00  0.00           C  
ATOM   2353  C   ASN   149      31.167  47.023  28.968  1.00  0.00           C  
ATOM   2354  O   ASN   149      32.275  47.452  28.877  1.00  0.00           O  
ATOM   2355  CB  ASN   149      30.466  48.150  31.148  1.00  0.00           C  
ATOM   2356  CG  ASN   149      29.533  49.135  31.772  1.00  0.00           C  
ATOM   2357  OD1 ASN   149      29.743  50.299  31.644  1.00  0.00           O  
ATOM   2358  ND2 ASN   149      28.448  48.636  32.309  1.00  0.00           N  
ATOM   2359  H   ASN   149      28.671  46.131  29.935  1.00  0.00           H  
ATOM   2360  HA  ASN   149      29.959  48.785  29.230  1.00  0.00           H  
ATOM   2361  HB2 ASN   149      30.525  47.246  31.754  1.00  0.00           H  
ATOM   2362  HB3 ASN   149      31.414  48.679  31.048  1.00  0.00           H  
ATOM   2363 HD21 ASN   149      28.309  47.658  32.520  1.00  0.00           H  
ATOM   2364 HD22 ASN   149      27.716  49.295  32.532  1.00  0.00           H  
ATOM   2365  N   ASP   150      30.805  45.947  28.271  1.00  0.00           N  
ATOM   2366  CA  ASP   150      31.653  45.242  27.336  1.00  0.00           C  
ATOM   2367  C   ASP   150      31.259  45.534  25.920  1.00  0.00           C  
ATOM   2368  O   ASP   150      30.029  45.694  25.674  1.00  0.00           O  
ATOM   2369  CB  ASP   150      31.555  43.682  27.593  1.00  0.00           C  
ATOM   2370  CG  ASP   150      31.591  43.285  29.110  1.00  0.00           C  
ATOM   2371  OD1 ASP   150      32.370  43.857  29.883  1.00  0.00           O  
ATOM   2372  OD2 ASP   150      30.993  42.254  29.485  1.00  0.00           O1-
ATOM   2373  H   ASP   150      29.826  45.709  28.207  1.00  0.00           H  
ATOM   2374  HA  ASP   150      32.640  45.632  27.583  1.00  0.00           H  
ATOM   2375  HB2 ASP   150      30.664  43.302  27.092  1.00  0.00           H  
ATOM   2376  HB3 ASP   150      32.386  43.207  27.071  1.00  0.00           H  
ATOM   2377  N   SER   151      32.188  45.736  25.007  1.00  0.00           N  
ATOM   2378  CA  SER   151      31.933  45.951  23.594  1.00  0.00           C  
ATOM   2379  C   SER   151      31.303  44.819  22.793  1.00  0.00           C  
ATOM   2380  O   SER   151      30.289  44.964  22.117  1.00  0.00           O  
ATOM   2381  CB  SER   151      33.111  46.525  22.896  1.00  0.00           C  
ATOM   2382  OG  SER   151      32.759  46.828  21.546  1.00  0.00           O  
ATOM   2383  H   SER   151      33.127  45.830  25.366  1.00  0.00           H  
ATOM   2384  HA  SER   151      31.245  46.797  23.582  1.00  0.00           H  
ATOM   2385  HB2 SER   151      33.408  47.480  23.330  1.00  0.00           H  
ATOM   2386  HB3 SER   151      34.020  45.931  22.994  1.00  0.00           H  
ATOM   2387  HG  SER   151      33.517  47.102  21.025  1.00  0.00           H  
ATOM   2388  N   PRO   152      31.735  43.527  22.865  1.00  0.00           N  
ATOM   2389  CA  PRO   152      31.173  42.433  22.068  1.00  0.00           C  
ATOM   2390  C   PRO   152      29.672  42.087  22.356  1.00  0.00           C  
ATOM   2391  O   PRO   152      28.958  41.932  21.381  1.00  0.00           O  
ATOM   2392  CD  PRO   152      32.881  43.011  23.548  1.00  0.00           C  
ATOM   2393  CG  PRO   152      33.281  41.763  22.761  1.00  0.00           C  
ATOM   2394  CB  PRO   152      31.942  41.162  22.332  1.00  0.00           C  
ATOM   2395  HD2 PRO   152      32.661  42.605  24.536  1.00  0.00           H  
ATOM   2396  HD3 PRO   152      33.620  43.811  23.606  1.00  0.00           H  
ATOM   2397  HG2 PRO   152      33.753  41.076  23.464  1.00  0.00           H  
ATOM   2398  HG3 PRO   152      33.931  41.998  21.918  1.00  0.00           H  
ATOM   2399  HB2 PRO   152      31.602  40.575  23.185  1.00  0.00           H  
ATOM   2400  HB3 PRO   152      32.044  40.620  21.391  1.00  0.00           H  
ATOM   2401  HA  PRO   152      31.457  42.668  21.042  1.00  0.00           H  
ATOM   2402  N   PRO   153      29.079  42.208  23.536  1.00  0.00           N  
ATOM   2403  CA  PRO   153      27.613  42.074  23.744  1.00  0.00           C  
ATOM   2404  C   PRO   153      26.679  43.120  23.078  1.00  0.00           C  
ATOM   2405  O   PRO   153      25.487  42.825  22.947  1.00  0.00           O  
ATOM   2406  CD  PRO   153      29.698  42.272  24.889  1.00  0.00           C  
ATOM   2407  CG  PRO   153      28.720  41.714  25.898  1.00  0.00           C  
ATOM   2408  CB  PRO   153      27.457  42.168  25.226  1.00  0.00           C  
ATOM   2409  HD2 PRO   153      29.987  43.297  25.119  1.00  0.00           H  
ATOM   2410  HD3 PRO   153      30.582  41.640  24.807  1.00  0.00           H  
ATOM   2411  HG2 PRO   153      28.794  42.191  26.875  1.00  0.00           H  
ATOM   2412  HG3 PRO   153      28.827  40.630  25.853  1.00  0.00           H  
ATOM   2413  HB2 PRO   153      27.273  43.222  25.434  1.00  0.00           H  
ATOM   2414  HB3 PRO   153      26.640  41.606  25.678  1.00  0.00           H  
ATOM   2415  HA  PRO   153      27.279  41.108  23.366  1.00  0.00           H  
ATOM   2416  N   ALA   154      27.119  44.344  22.752  1.00  0.00           N  
ATOM   2417  CA  ALA   154      26.360  45.368  21.992  1.00  0.00           C  
ATOM   2418  C   ALA   154      26.594  45.203  20.460  1.00  0.00           C  
ATOM   2419  O   ALA   154      25.792  45.580  19.616  1.00  0.00           O  
ATOM   2420  CB  ALA   154      26.839  46.740  22.445  1.00  0.00           C  
ATOM   2421  H   ALA   154      28.080  44.579  22.952  1.00  0.00           H  
ATOM   2422  HA  ALA   154      25.285  45.315  22.167  1.00  0.00           H  
ATOM   2423  HB1 ALA   154      26.991  46.713  23.524  1.00  0.00           H  
ATOM   2424  HB2 ALA   154      27.771  47.017  21.953  1.00  0.00           H  
ATOM   2425  HB3 ALA   154      26.057  47.492  22.343  1.00  0.00           H  
ATOM   2426  N   GLU   155      27.775  44.682  20.153  1.00  0.00           N  
ATOM   2427  CA  GLU   155      28.193  44.237  18.840  1.00  0.00           C  
ATOM   2428  C   GLU   155      27.367  42.973  18.370  1.00  0.00           C  
ATOM   2429  O   GLU   155      26.824  43.060  17.223  1.00  0.00           O  
ATOM   2430  CB  GLU   155      29.669  43.997  18.612  1.00  0.00           C  
ATOM   2431  CG  GLU   155      30.077  43.499  17.201  1.00  0.00           C  
ATOM   2432  CD  GLU   155      29.951  44.593  16.022  1.00  0.00           C  
ATOM   2433  OE1 GLU   155      30.189  45.810  16.219  1.00  0.00           O  
ATOM   2434  OE2 GLU   155      29.795  44.156  14.869  1.00  0.00           O1-
ATOM   2435  H   GLU   155      28.405  44.598  20.939  1.00  0.00           H  
ATOM   2436  HA  GLU   155      27.943  45.053  18.162  1.00  0.00           H  
ATOM   2437  HB2 GLU   155      30.314  44.830  18.890  1.00  0.00           H  
ATOM   2438  HB3 GLU   155      30.060  43.189  19.230  1.00  0.00           H  
ATOM   2439  HG2 GLU   155      31.143  43.275  17.238  1.00  0.00           H  
ATOM   2440  HG3 GLU   155      29.582  42.578  16.894  1.00  0.00           H  
ATOM   2441  N   ARG   156      27.418  41.803  19.057  1.00  0.00           N  
ATOM   2442  CA  ARG   156      27.127  40.454  18.520  1.00  0.00           C  
ATOM   2443  C   ARG   156      26.538  39.550  19.572  1.00  0.00           C  
ATOM   2444  O   ARG   156      26.560  39.906  20.705  1.00  0.00           O  
ATOM   2445  CB  ARG   156      28.346  39.892  17.800  1.00  0.00           C  
ATOM   2446  CG  ARG   156      29.620  39.778  18.744  1.00  0.00           C  
ATOM   2447  CD  ARG   156      30.935  39.799  17.947  1.00  0.00           C  
ATOM   2448  NE  ARG   156      30.988  38.604  17.078  1.00  0.00           N  
ATOM   2449  CZ  ARG   156      31.725  38.340  16.069  1.00  0.00           C  
ATOM   2450  NH1 ARG   156      32.598  39.175  15.557  1.00  0.00           N  
ATOM   2451  NH2 ARG   156      31.676  37.198  15.456  1.00  0.00           N1+
ATOM   2452  H   ARG   156      27.889  41.774  19.950  1.00  0.00           H  
ATOM   2453  HA  ARG   156      26.335  40.608  17.788  1.00  0.00           H  
ATOM   2454  HB2 ARG   156      28.144  38.919  17.352  1.00  0.00           H  
ATOM   2455  HB3 ARG   156      28.589  40.543  16.960  1.00  0.00           H  
ATOM   2456  HG2 ARG   156      29.647  40.557  19.505  1.00  0.00           H  
ATOM   2457  HG3 ARG   156      29.491  38.841  19.286  1.00  0.00           H  
ATOM   2458  HD2 ARG   156      30.977  40.724  17.371  1.00  0.00           H  
ATOM   2459  HD3 ARG   156      31.754  39.800  18.666  1.00  0.00           H  
ATOM   2460  HE  ARG   156      30.268  37.906  17.199  1.00  0.00           H  
ATOM   2461 HH11 ARG   156      32.726  40.064  16.021  1.00  0.00           H  
ATOM   2462 HH12 ARG   156      33.209  38.864  14.816  1.00  0.00           H  
ATOM   2463 HH21 ARG   156      31.069  36.459  15.781  1.00  0.00           H  
ATOM   2464 HH22 ARG   156      32.261  36.939  14.675  1.00  0.00           H  
ATOM   2465  N   GLU   157      26.041  38.383  19.196  1.00  0.00           N  
ATOM   2466  CA  GLU   157      25.456  37.311  20.130  1.00  0.00           C  
ATOM   2467  C   GLU   157      26.529  36.552  20.909  1.00  0.00           C  
ATOM   2468  O   GLU   157      27.682  36.567  20.511  1.00  0.00           O  
ATOM   2469  CB  GLU   157      24.596  36.317  19.302  1.00  0.00           C  
ATOM   2470  CG  GLU   157      25.330  35.358  18.428  1.00  0.00           C  
ATOM   2471  CD  GLU   157      26.404  35.908  17.415  1.00  0.00           C  
ATOM   2472  OE1 GLU   157      27.407  35.261  17.014  1.00  0.00           O  
ATOM   2473  OE2 GLU   157      26.156  37.050  16.867  1.00  0.00           O1-
ATOM   2474  H   GLU   157      26.127  38.108  18.228  1.00  0.00           H  
ATOM   2475  HA  GLU   157      24.732  37.717  20.837  1.00  0.00           H  
ATOM   2476  HB2 GLU   157      23.939  35.707  19.923  1.00  0.00           H  
ATOM   2477  HB3 GLU   157      23.979  36.915  18.631  1.00  0.00           H  
ATOM   2478  HG2 GLU   157      25.859  34.607  19.015  1.00  0.00           H  
ATOM   2479  HG3 GLU   157      24.499  34.837  17.951  1.00  0.00           H  
ATOM   2480  N   PRO   158      26.186  35.884  22.025  1.00  0.00           N  
ATOM   2481  CA  PRO   158      27.037  34.888  22.657  1.00  0.00           C  
ATOM   2482  C   PRO   158      27.424  33.747  21.697  1.00  0.00           C  
ATOM   2483  O   PRO   158      26.556  33.151  21.043  1.00  0.00           O  
ATOM   2484  CD  PRO   158      25.150  36.267  22.943  1.00  0.00           C  
ATOM   2485  CG  PRO   158      25.277  35.574  24.328  1.00  0.00           C  
ATOM   2486  CB  PRO   158      26.191  34.432  23.782  1.00  0.00           C  
ATOM   2487  HD2 PRO   158      24.206  36.106  22.423  1.00  0.00           H  
ATOM   2488  HD3 PRO   158      25.312  37.334  23.096  1.00  0.00           H  
ATOM   2489  HG2 PRO   158      24.327  35.210  24.717  1.00  0.00           H  
ATOM   2490  HG3 PRO   158      25.747  36.199  25.088  1.00  0.00           H  
ATOM   2491  HB2 PRO   158      25.597  33.616  23.371  1.00  0.00           H  
ATOM   2492  HB3 PRO   158      26.852  33.997  24.531  1.00  0.00           H  
ATOM   2493  HA  PRO   158      27.938  35.381  23.020  1.00  0.00           H  
ATOM   2494  N   GLY   159      28.710  33.453  21.482  1.00  0.00           N  
ATOM   2495  CA  GLY   159      29.280  32.583  20.478  1.00  0.00           C  
ATOM   2496  C   GLY   159      29.399  31.121  20.830  1.00  0.00           C  
ATOM   2497  O   GLY   159      28.511  30.461  21.388  1.00  0.00           O  
ATOM   2498  H   GLY   159      29.339  34.072  21.973  1.00  0.00           H  
ATOM   2499  HA2 GLY   159      28.728  32.626  19.539  1.00  0.00           H  
ATOM   2500  HA3 GLY   159      30.275  32.990  20.295  1.00  0.00           H  
ATOM   2501  N   GLU   160      30.469  30.430  20.430  1.00  0.00           N  
ATOM   2502  CA  GLU   160      30.769  29.042  20.778  1.00  0.00           C  
ATOM   2503  C   GLU   160      31.416  28.903  22.145  1.00  0.00           C  
ATOM   2504  O   GLU   160      32.320  29.678  22.452  1.00  0.00           O  
ATOM   2505  CB  GLU   160      31.575  28.303  19.685  1.00  0.00           C  
ATOM   2506  CG  GLU   160      30.924  28.395  18.297  1.00  0.00           C  
ATOM   2507  CD  GLU   160      29.590  27.680  18.095  1.00  0.00           C  
ATOM   2508  OE1 GLU   160      29.153  27.632  16.924  1.00  0.00           O  
ATOM   2509  OE2 GLU   160      29.147  26.958  19.028  1.00  0.00           O1-
ATOM   2510  H   GLU   160      31.292  30.938  20.139  1.00  0.00           H  
ATOM   2511  HA  GLU   160      29.790  28.567  20.847  1.00  0.00           H  
ATOM   2512  HB2 GLU   160      32.605  28.657  19.643  1.00  0.00           H  
ATOM   2513  HB3 GLU   160      31.713  27.279  20.032  1.00  0.00           H  
ATOM   2514  HG2 GLU   160      30.830  29.437  17.991  1.00  0.00           H  
ATOM   2515  HG3 GLU   160      31.663  27.958  17.626  1.00  0.00           H  
ATOM   2516  N   VAL   161      30.973  27.983  22.969  1.00  0.00           N  
ATOM   2517  CA  VAL   161      31.354  27.822  24.411  1.00  0.00           C  
ATOM   2518  C   VAL   161      32.756  27.335  24.640  1.00  0.00           C  
ATOM   2519  O   VAL   161      33.509  26.825  23.761  1.00  0.00           O  
ATOM   2520  CB  VAL   161      30.469  26.758  25.029  1.00  0.00           C  
ATOM   2521  CG1 VAL   161      28.914  27.147  24.971  1.00  0.00           C  
ATOM   2522  CG2 VAL   161      30.704  25.406  24.363  1.00  0.00           C  
ATOM   2523  H   VAL   161      30.235  27.375  22.644  1.00  0.00           H  
ATOM   2524  HA  VAL   161      31.207  28.769  24.932  1.00  0.00           H  
ATOM   2525  HB  VAL   161      30.668  26.641  26.094  1.00  0.00           H  
ATOM   2526 HG11 VAL   161      28.730  28.188  25.237  1.00  0.00           H  
ATOM   2527 HG12 VAL   161      28.581  27.104  23.934  1.00  0.00           H  
ATOM   2528 HG13 VAL   161      28.238  26.446  25.461  1.00  0.00           H  
ATOM   2529 HG21 VAL   161      31.389  24.806  24.962  1.00  0.00           H  
ATOM   2530 HG22 VAL   161      29.808  24.805  24.208  1.00  0.00           H  
ATOM   2531 HG23 VAL   161      31.200  25.368  23.393  1.00  0.00           H  
ATOM   2532  N   VAL   162      33.234  27.496  25.880  1.00  0.00           N  
ATOM   2533  CA  VAL   162      34.603  27.248  26.399  1.00  0.00           C  
ATOM   2534  C   VAL   162      34.607  26.223  27.533  1.00  0.00           C  
ATOM   2535  O   VAL   162      33.979  26.399  28.556  1.00  0.00           O  
ATOM   2536  CB  VAL   162      35.192  28.590  26.858  1.00  0.00           C  
ATOM   2537  CG1 VAL   162      36.501  28.467  27.645  1.00  0.00           C  
ATOM   2538  CG2 VAL   162      35.260  29.712  25.753  1.00  0.00           C  
ATOM   2539  H   VAL   162      32.620  28.024  26.483  1.00  0.00           H  
ATOM   2540  HA  VAL   162      35.263  26.930  25.592  1.00  0.00           H  
ATOM   2541  HB  VAL   162      34.512  29.021  27.592  1.00  0.00           H  
ATOM   2542 HG11 VAL   162      37.212  27.910  27.035  1.00  0.00           H  
ATOM   2543 HG12 VAL   162      36.848  29.479  27.857  1.00  0.00           H  
ATOM   2544 HG13 VAL   162      36.223  27.949  28.563  1.00  0.00           H  
ATOM   2545 HG21 VAL   162      34.439  29.621  25.041  1.00  0.00           H  
ATOM   2546 HG22 VAL   162      35.082  30.683  26.215  1.00  0.00           H  
ATOM   2547 HG23 VAL   162      36.232  29.613  25.271  1.00  0.00           H  
ATOM   2548  N   ASP   163      35.479  25.198  27.463  1.00  0.00           N  
ATOM   2549  CA  ASP   163      35.982  24.436  28.620  1.00  0.00           C  
ATOM   2550  C   ASP   163      36.856  25.398  29.429  1.00  0.00           C  
ATOM   2551  O   ASP   163      37.855  25.952  29.027  1.00  0.00           O  
ATOM   2552  CB  ASP   163      36.781  23.269  28.136  1.00  0.00           C  
ATOM   2553  CG  ASP   163      37.619  22.553  29.228  1.00  0.00           C  
ATOM   2554  OD1 ASP   163      37.120  21.764  30.081  1.00  0.00           O  
ATOM   2555  OD2 ASP   163      38.853  22.724  29.232  1.00  0.00           O1-
ATOM   2556  H   ASP   163      36.019  25.097  26.616  1.00  0.00           H  
ATOM   2557  HA  ASP   163      35.134  24.042  29.181  1.00  0.00           H  
ATOM   2558  HB2 ASP   163      36.058  22.571  27.712  1.00  0.00           H  
ATOM   2559  HB3 ASP   163      37.558  23.710  27.512  1.00  0.00           H  
ATOM   2560  N   SER   164      36.472  25.394  30.700  1.00  0.00           N  
ATOM   2561  CA  SER   164      37.049  26.375  31.608  1.00  0.00           C  
ATOM   2562  C   SER   164      38.572  26.433  31.716  1.00  0.00           C  
ATOM   2563  O   SER   164      39.232  25.372  31.770  1.00  0.00           O  
ATOM   2564  CB  SER   164      36.470  26.108  33.013  1.00  0.00           C  
ATOM   2565  OG  SER   164      36.893  27.037  33.994  1.00  0.00           O  
ATOM   2566  H   SER   164      35.514  25.140  30.896  1.00  0.00           H  
ATOM   2567  HA  SER   164      36.669  27.350  31.303  1.00  0.00           H  
ATOM   2568  HB2 SER   164      35.394  26.224  32.882  1.00  0.00           H  
ATOM   2569  HB3 SER   164      36.824  25.104  33.247  1.00  0.00           H  
ATOM   2570  HG  SER   164      36.140  27.235  34.555  1.00  0.00           H  
ATOM   2571  N   LEU   165      39.081  27.696  31.748  1.00  0.00           N  
ATOM   2572  CA  LEU   165      40.509  27.994  31.662  1.00  0.00           C  
ATOM   2573  C   LEU   165      41.312  27.796  32.921  1.00  0.00           C  
ATOM   2574  O   LEU   165      42.474  28.107  33.002  1.00  0.00           O  
ATOM   2575  CB  LEU   165      40.601  29.366  30.944  1.00  0.00           C  
ATOM   2576  CG  LEU   165      39.927  29.456  29.563  1.00  0.00           C  
ATOM   2577  CD1 LEU   165      40.297  30.773  28.966  1.00  0.00           C  
ATOM   2578  CD2 LEU   165      40.552  28.552  28.492  1.00  0.00           C  
ATOM   2579  H   LEU   165      38.417  28.455  31.699  1.00  0.00           H  
ATOM   2580  HA  LEU   165      40.980  27.311  30.955  1.00  0.00           H  
ATOM   2581  HB2 LEU   165      40.190  30.154  31.575  1.00  0.00           H  
ATOM   2582  HB3 LEU   165      41.652  29.624  30.812  1.00  0.00           H  
ATOM   2583  HG  LEU   165      38.852  29.320  29.680  1.00  0.00           H  
ATOM   2584 HD11 LEU   165      41.320  31.026  28.688  1.00  0.00           H  
ATOM   2585 HD12 LEU   165      39.734  30.842  28.035  1.00  0.00           H  
ATOM   2586 HD13 LEU   165      39.895  31.666  29.446  1.00  0.00           H  
ATOM   2587 HD21 LEU   165      41.640  28.489  28.490  1.00  0.00           H  
ATOM   2588 HD22 LEU   165      40.111  27.590  28.752  1.00  0.00           H  
ATOM   2589 HD23 LEU   165      40.216  28.902  27.516  1.00  0.00           H  
ATOM   2590  N   VAL   166      40.693  27.219  34.003  1.00  0.00           N  
ATOM   2591  CA  VAL   166      41.461  26.879  35.171  1.00  0.00           C  
ATOM   2592  C   VAL   166      42.748  26.011  34.853  1.00  0.00           C  
ATOM   2593  O   VAL   166      42.622  25.004  34.165  1.00  0.00           O  
ATOM   2594  CB  VAL   166      40.633  26.131  36.241  1.00  0.00           C  
ATOM   2595  CG1 VAL   166      39.615  27.071  36.869  1.00  0.00           C  
ATOM   2596  CG2 VAL   166      40.070  24.820  35.798  1.00  0.00           C  
ATOM   2597  H   VAL   166      39.721  26.953  33.949  1.00  0.00           H  
ATOM   2598  HA  VAL   166      41.851  27.827  35.546  1.00  0.00           H  
ATOM   2599  HB  VAL   166      41.290  25.945  37.090  1.00  0.00           H  
ATOM   2600 HG11 VAL   166      40.021  28.076  36.756  1.00  0.00           H  
ATOM   2601 HG12 VAL   166      38.614  27.024  36.440  1.00  0.00           H  
ATOM   2602 HG13 VAL   166      39.663  26.876  37.940  1.00  0.00           H  
ATOM   2603 HG21 VAL   166      39.447  24.449  36.612  1.00  0.00           H  
ATOM   2604 HG22 VAL   166      39.424  25.121  34.973  1.00  0.00           H  
ATOM   2605 HG23 VAL   166      40.766  24.061  35.440  1.00  0.00           H  
ATOM   2606  N   GLY   167      43.861  26.427  35.410  1.00  0.00           N  
ATOM   2607  CA  GLY   167      45.105  25.664  35.264  1.00  0.00           C  
ATOM   2608  C   GLY   167      45.896  25.960  34.015  1.00  0.00           C  
ATOM   2609  O   GLY   167      46.895  25.272  33.749  1.00  0.00           O  
ATOM   2610  H   GLY   167      43.820  27.330  35.862  1.00  0.00           H  
ATOM   2611  HA2 GLY   167      45.704  26.020  36.103  1.00  0.00           H  
ATOM   2612  HA3 GLY   167      44.886  24.600  35.348  1.00  0.00           H  
ATOM   2613  N   LYS   168      45.505  26.929  33.197  1.00  0.00           N  
ATOM   2614  CA  LYS   168      46.276  27.525  32.110  1.00  0.00           C  
ATOM   2615  C   LYS   168      47.273  28.555  32.586  1.00  0.00           C  
ATOM   2616  O   LYS   168      46.974  29.357  33.484  1.00  0.00           O  
ATOM   2617  CB  LYS   168      45.245  28.177  31.159  1.00  0.00           C  
ATOM   2618  CG  LYS   168      44.247  27.199  30.600  1.00  0.00           C  
ATOM   2619  CD  LYS   168      44.611  26.380  29.336  1.00  0.00           C  
ATOM   2620  CE  LYS   168      43.378  25.475  29.002  1.00  0.00           C  
ATOM   2621  NZ  LYS   168      43.496  24.944  27.604  1.00  0.00           N1+
ATOM   2622  H   LYS   168      44.608  27.339  33.416  1.00  0.00           H  
ATOM   2623  HA  LYS   168      46.814  26.694  31.655  1.00  0.00           H  
ATOM   2624  HB2 LYS   168      44.710  28.900  31.775  1.00  0.00           H  
ATOM   2625  HB3 LYS   168      45.715  28.778  30.381  1.00  0.00           H  
ATOM   2626  HG2 LYS   168      43.880  26.528  31.377  1.00  0.00           H  
ATOM   2627  HG3 LYS   168      43.396  27.818  30.320  1.00  0.00           H  
ATOM   2628  HD2 LYS   168      44.911  27.101  28.576  1.00  0.00           H  
ATOM   2629  HD3 LYS   168      45.505  25.810  29.592  1.00  0.00           H  
ATOM   2630  HE2 LYS   168      43.259  24.622  29.671  1.00  0.00           H  
ATOM   2631  HE3 LYS   168      42.496  26.117  29.001  1.00  0.00           H  
ATOM   2632  HZ1 LYS   168      43.820  25.663  26.973  1.00  0.00           H  
ATOM   2633  HZ2 LYS   168      44.173  24.195  27.592  1.00  0.00           H  
ATOM   2634  HZ3 LYS   168      42.608  24.538  27.343  1.00  0.00           H  
ATOM   2635  N   GLN   169      48.513  28.491  32.014  1.00  0.00           N  
ATOM   2636  CA  GLN   169      49.637  29.358  32.356  1.00  0.00           C  
ATOM   2637  C   GLN   169      49.826  30.572  31.375  1.00  0.00           C  
ATOM   2638  O   GLN   169      50.025  30.338  30.203  1.00  0.00           O  
ATOM   2639  CB  GLN   169      50.890  28.448  32.269  1.00  0.00           C  
ATOM   2640  CG  GLN   169      50.865  27.398  33.398  1.00  0.00           C  
ATOM   2641  CD  GLN   169      52.096  26.453  33.469  1.00  0.00           C  
ATOM   2642  OE1 GLN   169      53.167  26.981  33.324  1.00  0.00           O  
ATOM   2643  NE2 GLN   169      51.892  25.217  33.549  1.00  0.00           N  
ATOM   2644  H   GLN   169      48.693  27.698  31.415  1.00  0.00           H  
ATOM   2645  HA  GLN   169      49.610  29.714  33.386  1.00  0.00           H  
ATOM   2646  HB2 GLN   169      50.879  27.963  31.292  1.00  0.00           H  
ATOM   2647  HB3 GLN   169      51.748  29.120  32.275  1.00  0.00           H  
ATOM   2648  HG2 GLN   169      50.819  27.914  34.357  1.00  0.00           H  
ATOM   2649  HG3 GLN   169      49.979  26.764  33.355  1.00  0.00           H  
ATOM   2650 HE21 GLN   169      50.986  24.774  33.616  1.00  0.00           H  
ATOM   2651 HE22 GLN   169      52.621  24.581  33.261  1.00  0.00           H  
ATOM   2652  N   VAL   170      49.699  31.827  31.862  1.00  0.00           N  
ATOM   2653  CA  VAL   170      49.378  33.008  31.007  1.00  0.00           C  
ATOM   2654  C   VAL   170      50.417  34.132  31.328  1.00  0.00           C  
ATOM   2655  O   VAL   170      50.945  34.180  32.445  1.00  0.00           O  
ATOM   2656  CB  VAL   170      47.996  33.432  31.292  1.00  0.00           C  
ATOM   2657  CG1 VAL   170      47.057  32.442  30.608  1.00  0.00           C  
ATOM   2658  CG2 VAL   170      47.560  33.589  32.798  1.00  0.00           C  
ATOM   2659  H   VAL   170      49.562  31.913  32.859  1.00  0.00           H  
ATOM   2660  HA  VAL   170      49.356  32.790  29.939  1.00  0.00           H  
ATOM   2661  HB  VAL   170      47.827  34.361  30.748  1.00  0.00           H  
ATOM   2662 HG11 VAL   170      47.123  31.487  31.129  1.00  0.00           H  
ATOM   2663 HG12 VAL   170      46.022  32.733  30.787  1.00  0.00           H  
ATOM   2664 HG13 VAL   170      47.364  32.382  29.564  1.00  0.00           H  
ATOM   2665 HG21 VAL   170      46.498  33.813  32.900  1.00  0.00           H  
ATOM   2666 HG22 VAL   170      47.641  32.622  33.294  1.00  0.00           H  
ATOM   2667 HG23 VAL   170      48.172  34.333  33.308  1.00  0.00           H  
ATOM   2668  N   GLU   171      50.625  35.057  30.370  1.00  0.00           N  
ATOM   2669  CA  GLU   171      51.508  36.158  30.545  1.00  0.00           C  
ATOM   2670  C   GLU   171      50.926  37.519  30.118  1.00  0.00           C  
ATOM   2671  O   GLU   171      50.201  37.613  29.160  1.00  0.00           O  
ATOM   2672  CB  GLU   171      52.828  35.827  29.914  1.00  0.00           C  
ATOM   2673  CG  GLU   171      54.031  36.663  30.354  1.00  0.00           C  
ATOM   2674  CD  GLU   171      55.216  36.496  29.395  1.00  0.00           C  
ATOM   2675  OE1 GLU   171      56.305  36.850  29.749  1.00  0.00           O  
ATOM   2676  OE2 GLU   171      55.046  35.881  28.302  1.00  0.00           O1-
ATOM   2677  H   GLU   171      50.202  34.876  29.470  1.00  0.00           H  
ATOM   2678  HA  GLU   171      51.740  36.305  31.600  1.00  0.00           H  
ATOM   2679  HB2 GLU   171      53.119  34.812  30.187  1.00  0.00           H  
ATOM   2680  HB3 GLU   171      52.702  35.799  28.832  1.00  0.00           H  
ATOM   2681  HG2 GLU   171      53.764  37.717  30.277  1.00  0.00           H  
ATOM   2682  HG3 GLU   171      54.232  36.381  31.387  1.00  0.00           H  
ATOM   2683  N   TYR   172      51.254  38.535  30.925  1.00  0.00           N  
ATOM   2684  CA  TYR   172      50.627  39.881  30.626  1.00  0.00           C  
ATOM   2685  C   TYR   172      51.651  40.949  30.508  1.00  0.00           C  
ATOM   2686  O   TYR   172      52.476  41.068  31.439  1.00  0.00           O  
ATOM   2687  CB  TYR   172      49.562  40.225  31.726  1.00  0.00           C  
ATOM   2688  CG  TYR   172      48.345  39.269  31.747  1.00  0.00           C  
ATOM   2689  CD1 TYR   172      47.095  39.777  31.261  1.00  0.00           C  
ATOM   2690  CE1 TYR   172      45.999  38.867  31.301  1.00  0.00           C  
ATOM   2691  CZ  TYR   172      46.164  37.547  31.885  1.00  0.00           C  
ATOM   2692  OH  TYR   172      45.161  36.680  31.961  1.00  0.00           O  
ATOM   2693  CE2 TYR   172      47.325  37.159  32.450  1.00  0.00           C  
ATOM   2694  CD2 TYR   172      48.486  38.000  32.389  1.00  0.00           C  
ATOM   2695  H   TYR   172      51.733  38.299  31.782  1.00  0.00           H  
ATOM   2696  HA  TYR   172      50.117  39.913  29.664  1.00  0.00           H  
ATOM   2697  HB2 TYR   172      49.991  40.236  32.728  1.00  0.00           H  
ATOM   2698  HB3 TYR   172      49.169  41.145  31.293  1.00  0.00           H  
ATOM   2699  HD1 TYR   172      47.144  40.699  30.702  1.00  0.00           H  
ATOM   2700  HE1 TYR   172      45.041  39.107  30.864  1.00  0.00           H  
ATOM   2701  HH  TYR   172      44.340  37.176  31.989  1.00  0.00           H  
ATOM   2702  HE2 TYR   172      47.352  36.214  32.972  1.00  0.00           H  
ATOM   2703  HD2 TYR   172      49.416  37.749  32.877  1.00  0.00           H  
ATOM   2704  N   ALA   173      51.495  41.833  29.571  1.00  0.00           N  
ATOM   2705  CA  ALA   173      52.214  43.093  29.540  1.00  0.00           C  
ATOM   2706  C   ALA   173      52.058  44.059  30.705  1.00  0.00           C  
ATOM   2707  O   ALA   173      50.975  44.067  31.305  1.00  0.00           O  
ATOM   2708  CB  ALA   173      51.858  43.731  28.204  1.00  0.00           C  
ATOM   2709  H   ALA   173      50.969  41.573  28.749  1.00  0.00           H  
ATOM   2710  HA  ALA   173      53.281  42.876  29.499  1.00  0.00           H  
ATOM   2711  HB1 ALA   173      52.168  43.159  27.331  1.00  0.00           H  
ATOM   2712  HB2 ALA   173      50.791  43.896  28.050  1.00  0.00           H  
ATOM   2713  HB3 ALA   173      52.282  44.732  28.129  1.00  0.00           H  
ATOM   2714  N   LYS   174      53.019  44.950  31.049  1.00  0.00           N  
ATOM   2715  CA  LYS   174      52.895  46.174  31.873  1.00  0.00           C  
ATOM   2716  C   LYS   174      53.217  47.414  31.180  1.00  0.00           C  
ATOM   2717  O   LYS   174      53.910  47.452  30.119  1.00  0.00           O  
ATOM   2718  CB  LYS   174      53.883  45.900  33.083  1.00  0.00           C  
ATOM   2719  CG  LYS   174      54.064  46.950  34.216  1.00  0.00           C  
ATOM   2720  CD  LYS   174      54.880  46.236  35.296  1.00  0.00           C  
ATOM   2721  CE  LYS   174      55.300  47.214  36.374  1.00  0.00           C  
ATOM   2722  NZ  LYS   174      55.937  48.463  35.949  1.00  0.00           N1+
ATOM   2723  H   LYS   174      53.881  44.837  30.536  1.00  0.00           H  
ATOM   2724  HA  LYS   174      51.883  46.230  32.273  1.00  0.00           H  
ATOM   2725  HB2 LYS   174      53.572  44.997  33.608  1.00  0.00           H  
ATOM   2726  HB3 LYS   174      54.837  45.664  32.612  1.00  0.00           H  
ATOM   2727  HG2 LYS   174      54.570  47.808  33.773  1.00  0.00           H  
ATOM   2728  HG3 LYS   174      53.118  47.260  34.660  1.00  0.00           H  
ATOM   2729  HD2 LYS   174      54.190  45.479  35.668  1.00  0.00           H  
ATOM   2730  HD3 LYS   174      55.811  45.895  34.843  1.00  0.00           H  
ATOM   2731  HE2 LYS   174      54.467  47.560  36.985  1.00  0.00           H  
ATOM   2732  HE3 LYS   174      55.939  46.713  37.100  1.00  0.00           H  
ATOM   2733  HZ1 LYS   174      56.649  48.281  35.256  1.00  0.00           H  
ATOM   2734  HZ2 LYS   174      55.251  49.090  35.554  1.00  0.00           H  
ATOM   2735  HZ3 LYS   174      56.440  48.932  36.689  1.00  0.00           H  
ATOM   2736  N   GLU   175      52.784  48.522  31.775  1.00  0.00           N  
ATOM   2737  CA  GLU   175      53.015  49.896  31.201  1.00  0.00           C  
ATOM   2738  C   GLU   175      54.505  50.380  30.975  1.00  0.00           C  
ATOM   2739  O   GLU   175      54.698  51.484  30.467  1.00  0.00           O  
ATOM   2740  CB  GLU   175      52.043  50.856  31.981  1.00  0.00           C  
ATOM   2741  CG  GLU   175      52.552  51.471  33.252  1.00  0.00           C  
ATOM   2742  CD  GLU   175      52.872  50.416  34.283  1.00  0.00           C  
ATOM   2743  OE1 GLU   175      54.071  50.155  34.585  1.00  0.00           O  
ATOM   2744  OE2 GLU   175      51.974  49.789  34.853  1.00  0.00           O1-
ATOM   2745  H   GLU   175      52.353  48.504  32.689  1.00  0.00           H  
ATOM   2746  HA  GLU   175      52.546  49.792  30.223  1.00  0.00           H  
ATOM   2747  HB2 GLU   175      51.876  51.660  31.264  1.00  0.00           H  
ATOM   2748  HB3 GLU   175      51.140  50.269  32.152  1.00  0.00           H  
ATOM   2749  HG2 GLU   175      53.370  52.152  33.018  1.00  0.00           H  
ATOM   2750  HG3 GLU   175      51.781  52.116  33.672  1.00  0.00           H  
ATOM   2751  N   ASP   176      55.485  49.616  31.341  1.00  0.00           N  
ATOM   2752  CA  ASP   176      56.900  49.858  31.232  1.00  0.00           C  
ATOM   2753  C   ASP   176      57.623  48.906  30.322  1.00  0.00           C  
ATOM   2754  O   ASP   176      58.847  48.837  30.270  1.00  0.00           O  
ATOM   2755  CB  ASP   176      57.505  49.784  32.692  1.00  0.00           C  
ATOM   2756  CG  ASP   176      57.595  48.446  33.292  1.00  0.00           C  
ATOM   2757  OD1 ASP   176      56.960  47.472  32.809  1.00  0.00           O  
ATOM   2758  OD2 ASP   176      58.196  48.268  34.337  1.00  0.00           O1-
ATOM   2759  H   ASP   176      55.182  48.751  31.764  1.00  0.00           H  
ATOM   2760  HA  ASP   176      57.112  50.875  30.902  1.00  0.00           H  
ATOM   2761  HB2 ASP   176      58.500  50.210  32.570  1.00  0.00           H  
ATOM   2762  HB3 ASP   176      56.872  50.365  33.362  1.00  0.00           H  
ATOM   2763  N   GLY   177      56.837  48.193  29.454  1.00  0.00           N  
ATOM   2764  CA  GLY   177      57.376  47.236  28.465  1.00  0.00           C  
ATOM   2765  C   GLY   177      57.835  45.945  29.031  1.00  0.00           C  
ATOM   2766  O   GLY   177      58.357  45.061  28.312  1.00  0.00           O  
ATOM   2767  H   GLY   177      55.849  48.215  29.661  1.00  0.00           H  
ATOM   2768  HA2 GLY   177      56.565  47.184  27.738  1.00  0.00           H  
ATOM   2769  HA3 GLY   177      58.271  47.608  27.966  1.00  0.00           H  
ATOM   2770  N   SER   178      57.795  45.738  30.376  1.00  0.00           N  
ATOM   2771  CA  SER   178      57.971  44.450  31.026  1.00  0.00           C  
ATOM   2772  C   SER   178      56.747  43.518  30.848  1.00  0.00           C  
ATOM   2773  O   SER   178      55.704  43.907  30.238  1.00  0.00           O  
ATOM   2774  CB  SER   178      58.565  44.579  32.455  1.00  0.00           C  
ATOM   2775  OG  SER   178      57.631  44.928  33.419  1.00  0.00           O  
ATOM   2776  H   SER   178      57.472  46.503  30.951  1.00  0.00           H  
ATOM   2777  HA  SER   178      58.787  44.019  30.447  1.00  0.00           H  
ATOM   2778  HB2 SER   178      59.043  43.614  32.621  1.00  0.00           H  
ATOM   2779  HB3 SER   178      59.413  45.257  32.350  1.00  0.00           H  
ATOM   2780  HG  SER   178      57.262  45.758  33.109  1.00  0.00           H  
ATOM   2781  N   LYS   179      56.895  42.367  31.298  1.00  0.00           N  
ATOM   2782  CA  LYS   179      55.829  41.387  31.363  1.00  0.00           C  
ATOM   2783  C   LYS   179      55.684  40.695  32.705  1.00  0.00           C  
ATOM   2784  O   LYS   179      56.492  40.870  33.636  1.00  0.00           O  
ATOM   2785  CB  LYS   179      55.745  40.306  30.200  1.00  0.00           C  
ATOM   2786  CG  LYS   179      55.986  40.948  28.835  1.00  0.00           C  
ATOM   2787  CD  LYS   179      55.896  39.819  27.831  1.00  0.00           C  
ATOM   2788  CE  LYS   179      57.211  39.076  27.675  1.00  0.00           C  
ATOM   2789  NZ  LYS   179      57.046  37.849  26.828  1.00  0.00           N1+
ATOM   2790  H   LYS   179      57.827  42.167  31.631  1.00  0.00           H  
ATOM   2791  HA  LYS   179      54.963  42.048  31.338  1.00  0.00           H  
ATOM   2792  HB2 LYS   179      56.578  39.655  30.464  1.00  0.00           H  
ATOM   2793  HB3 LYS   179      54.808  39.766  30.334  1.00  0.00           H  
ATOM   2794  HG2 LYS   179      55.119  41.589  28.677  1.00  0.00           H  
ATOM   2795  HG3 LYS   179      56.967  41.423  28.825  1.00  0.00           H  
ATOM   2796  HD2 LYS   179      55.112  39.144  28.172  1.00  0.00           H  
ATOM   2797  HD3 LYS   179      55.676  40.200  26.833  1.00  0.00           H  
ATOM   2798  HE2 LYS   179      57.998  39.714  27.273  1.00  0.00           H  
ATOM   2799  HE3 LYS   179      57.588  38.753  28.646  1.00  0.00           H  
ATOM   2800  HZ1 LYS   179      56.389  37.169  27.185  1.00  0.00           H  
ATOM   2801  HZ2 LYS   179      56.655  37.915  25.899  1.00  0.00           H  
ATOM   2802  HZ3 LYS   179      57.919  37.374  26.651  1.00  0.00           H  
ATOM   2803  N   ARG   180      54.652  39.839  32.928  1.00  0.00           N  
ATOM   2804  CA  ARG   180      54.448  39.074  34.187  1.00  0.00           C  
ATOM   2805  C   ARG   180      53.804  37.660  34.003  1.00  0.00           C  
ATOM   2806  O   ARG   180      52.801  37.521  33.233  1.00  0.00           O  
ATOM   2807  CB  ARG   180      53.601  39.777  35.170  1.00  0.00           C  
ATOM   2808  CG  ARG   180      53.867  41.086  35.723  1.00  0.00           C  
ATOM   2809  CD  ARG   180      52.920  41.558  36.893  1.00  0.00           C  
ATOM   2810  NE  ARG   180      53.170  40.866  38.194  1.00  0.00           N  
ATOM   2811  CZ  ARG   180      52.618  41.120  39.328  1.00  0.00           C  
ATOM   2812  NH1 ARG   180      51.716  42.054  39.442  1.00  0.00           N  
ATOM   2813  NH2 ARG   180      53.031  40.614  40.469  1.00  0.00           N1+
ATOM   2814  H   ARG   180      53.946  39.755  32.210  1.00  0.00           H  
ATOM   2815  HA  ARG   180      55.417  38.965  34.673  1.00  0.00           H  
ATOM   2816  HB2 ARG   180      52.620  39.564  34.745  1.00  0.00           H  
ATOM   2817  HB3 ARG   180      53.703  39.080  36.002  1.00  0.00           H  
ATOM   2818  HG2 ARG   180      54.887  41.164  36.097  1.00  0.00           H  
ATOM   2819  HG3 ARG   180      53.812  41.768  34.875  1.00  0.00           H  
ATOM   2820  HD2 ARG   180      53.151  42.599  37.121  1.00  0.00           H  
ATOM   2821  HD3 ARG   180      51.868  41.548  36.608  1.00  0.00           H  
ATOM   2822  HE  ARG   180      54.033  40.344  38.148  1.00  0.00           H  
ATOM   2823 HH11 ARG   180      51.413  42.687  38.716  1.00  0.00           H  
ATOM   2824 HH12 ARG   180      51.497  42.329  40.389  1.00  0.00           H  
ATOM   2825 HH21 ARG   180      53.725  39.880  40.490  1.00  0.00           H  
ATOM   2826 HH22 ARG   180      52.390  40.662  41.249  1.00  0.00           H  
ATOM   2827  N   THR   181      54.336  36.568  34.556  1.00  0.00           N  
ATOM   2828  CA  THR   181      53.856  35.178  34.356  1.00  0.00           C  
ATOM   2829  C   THR   181      53.050  34.726  35.544  1.00  0.00           C  
ATOM   2830  O   THR   181      53.429  34.865  36.760  1.00  0.00           O  
ATOM   2831  CB  THR   181      55.039  34.242  34.250  1.00  0.00           C  
ATOM   2832  CG2 THR   181      54.644  32.750  34.042  1.00  0.00           C  
ATOM   2833  OG1 THR   181      55.814  34.519  33.080  1.00  0.00           O  
ATOM   2834  H   THR   181      54.872  36.738  35.396  1.00  0.00           H  
ATOM   2835  HA  THR   181      53.180  35.012  33.517  1.00  0.00           H  
ATOM   2836  HB  THR   181      55.691  34.292  35.122  1.00  0.00           H  
ATOM   2837 HG21 THR   181      53.879  32.561  33.289  1.00  0.00           H  
ATOM   2838 HG22 THR   181      55.537  32.134  33.937  1.00  0.00           H  
ATOM   2839 HG23 THR   181      54.292  32.427  35.021  1.00  0.00           H  
ATOM   2840  HG1 THR   181      55.933  35.468  32.999  1.00  0.00           H  
ATOM   2841  N   GLY   182      51.880  34.091  35.251  1.00  0.00           N  
ATOM   2842  CA  GLY   182      50.911  33.699  36.195  1.00  0.00           C  
ATOM   2843  C   GLY   182      50.024  32.548  35.791  1.00  0.00           C  
ATOM   2844  O   GLY   182      49.774  32.321  34.615  1.00  0.00           O  
ATOM   2845  H   GLY   182      51.615  33.975  34.283  1.00  0.00           H  
ATOM   2846  HA2 GLY   182      51.498  33.429  37.073  1.00  0.00           H  
ATOM   2847  HA3 GLY   182      50.230  34.531  36.373  1.00  0.00           H  
ATOM   2848  N   MET   183      49.388  31.840  36.750  1.00  0.00           N  
ATOM   2849  CA  MET   183      48.383  30.837  36.375  1.00  0.00           C  
ATOM   2850  C   MET   183      46.956  31.371  36.367  1.00  0.00           C  
ATOM   2851  O   MET   183      46.709  32.355  37.100  1.00  0.00           O  
ATOM   2852  CB  MET   183      48.630  29.673  37.368  1.00  0.00           C  
ATOM   2853  CG  MET   183      47.675  28.397  37.083  1.00  0.00           C  
ATOM   2854  SD  MET   183      48.439  27.137  36.035  1.00  0.00           S  
ATOM   2855  CE  MET   183      49.053  25.847  37.114  1.00  0.00           C  
ATOM   2856  H   MET   183      49.571  32.047  37.722  1.00  0.00           H  
ATOM   2857  HA  MET   183      48.670  30.467  35.390  1.00  0.00           H  
ATOM   2858  HB2 MET   183      49.669  29.350  37.313  1.00  0.00           H  
ATOM   2859  HB3 MET   183      48.495  30.097  38.363  1.00  0.00           H  
ATOM   2860  HG2 MET   183      47.296  27.991  38.021  1.00  0.00           H  
ATOM   2861  HG3 MET   183      46.812  28.728  36.506  1.00  0.00           H  
ATOM   2862  HE1 MET   183      49.899  26.195  37.707  1.00  0.00           H  
ATOM   2863  HE2 MET   183      48.249  25.599  37.808  1.00  0.00           H  
ATOM   2864  HE3 MET   183      49.191  24.849  36.697  1.00  0.00           H  
ATOM   2865  N   VAL   184      46.019  30.983  35.528  1.00  0.00           N  
ATOM   2866  CA  VAL   184      44.560  31.181  35.695  1.00  0.00           C  
ATOM   2867  C   VAL   184      44.129  30.147  36.723  1.00  0.00           C  
ATOM   2868  O   VAL   184      44.177  28.984  36.365  1.00  0.00           O  
ATOM   2869  CB  VAL   184      43.845  30.874  34.305  1.00  0.00           C  
ATOM   2870  CG1 VAL   184      42.333  30.944  34.478  1.00  0.00           C  
ATOM   2871  CG2 VAL   184      44.260  31.932  33.334  1.00  0.00           C  
ATOM   2872  H   VAL   184      46.353  30.275  34.890  1.00  0.00           H  
ATOM   2873  HA  VAL   184      44.344  32.194  36.038  1.00  0.00           H  
ATOM   2874  HB  VAL   184      44.083  29.854  34.002  1.00  0.00           H  
ATOM   2875 HG11 VAL   184      42.069  30.021  34.994  1.00  0.00           H  
ATOM   2876 HG12 VAL   184      41.983  31.872  34.931  1.00  0.00           H  
ATOM   2877 HG13 VAL   184      41.787  30.986  33.536  1.00  0.00           H  
ATOM   2878 HG21 VAL   184      43.621  31.861  32.454  1.00  0.00           H  
ATOM   2879 HG22 VAL   184      44.089  32.955  33.667  1.00  0.00           H  
ATOM   2880 HG23 VAL   184      45.326  31.787  33.162  1.00  0.00           H  
ATOM   2881  N   ILE   185      43.731  30.484  37.947  1.00  0.00           N  
ATOM   2882  CA  ILE   185      43.597  29.505  39.075  1.00  0.00           C  
ATOM   2883  C   ILE   185      42.101  29.243  39.429  1.00  0.00           C  
ATOM   2884  O   ILE   185      41.766  28.213  40.069  1.00  0.00           O  
ATOM   2885  CB  ILE   185      44.412  30.008  40.303  1.00  0.00           C  
ATOM   2886  CG2 ILE   185      45.926  30.142  40.007  1.00  0.00           C  
ATOM   2887  CG1 ILE   185      43.814  31.339  40.759  1.00  0.00           C  
ATOM   2888  CD1 ILE   185      44.038  31.574  42.277  1.00  0.00           C  
ATOM   2889  H   ILE   185      43.525  31.437  38.212  1.00  0.00           H  
ATOM   2890  HA  ILE   185      44.106  28.569  38.845  1.00  0.00           H  
ATOM   2891  HB  ILE   185      44.181  29.242  41.043  1.00  0.00           H  
ATOM   2892 HG21 ILE   185      45.981  30.746  39.101  1.00  0.00           H  
ATOM   2893 HG22 ILE   185      46.404  30.617  40.864  1.00  0.00           H  
ATOM   2894 HG23 ILE   185      46.373  29.166  39.817  1.00  0.00           H  
ATOM   2895 HG12 ILE   185      44.195  32.192  40.198  1.00  0.00           H  
ATOM   2896 HG13 ILE   185      42.736  31.272  40.615  1.00  0.00           H  
ATOM   2897 HD11 ILE   185      45.050  31.425  42.655  1.00  0.00           H  
ATOM   2898 HD12 ILE   185      43.667  32.556  42.572  1.00  0.00           H  
ATOM   2899 HD13 ILE   185      43.324  30.839  42.648  1.00  0.00           H  
ATOM   2900  N   HIS   186      41.179  30.125  38.960  1.00  0.00           N  
ATOM   2901  CA  HIS   186      39.736  29.983  39.322  1.00  0.00           C  
ATOM   2902  C   HIS   186      38.882  30.830  38.379  1.00  0.00           C  
ATOM   2903  O   HIS   186      39.347  31.746  37.726  1.00  0.00           O  
ATOM   2904  CB  HIS   186      39.525  30.326  40.832  1.00  0.00           C  
ATOM   2905  CG  HIS   186      38.219  29.781  41.393  1.00  0.00           C  
ATOM   2906  ND1 HIS   186      37.698  28.498  41.291  1.00  0.00           N  
ATOM   2907  CE1 HIS   186      36.584  28.409  42.078  1.00  0.00           C  
ATOM   2908  NE2 HIS   186      36.437  29.596  42.761  1.00  0.00           N  
ATOM   2909  CD2 HIS   186      37.448  30.419  42.282  1.00  0.00           C  
ATOM   2910  H   HIS   186      41.470  30.977  38.503  1.00  0.00           H  
ATOM   2911  HA  HIS   186      39.355  28.972  39.178  1.00  0.00           H  
ATOM   2912  HB2 HIS   186      40.292  29.793  41.395  1.00  0.00           H  
ATOM   2913  HB3 HIS   186      39.634  31.384  41.068  1.00  0.00           H  
ATOM   2914  HE1 HIS   186      36.058  27.472  42.193  1.00  0.00           H  
ATOM   2915  HE2 HIS   186      35.813  29.691  43.550  1.00  0.00           H  
ATOM   2916  HD2 HIS   186      37.729  31.386  42.671  1.00  0.00           H  
ATOM   2917  N   GLN   187      37.587  30.465  38.274  1.00  0.00           N  
ATOM   2918  CA  GLN   187      36.586  31.073  37.379  1.00  0.00           C  
ATOM   2919  C   GLN   187      35.555  31.897  38.151  1.00  0.00           C  
ATOM   2920  O   GLN   187      35.257  31.642  39.324  1.00  0.00           O  
ATOM   2921  CB  GLN   187      36.064  29.949  36.495  1.00  0.00           C  
ATOM   2922  CG  GLN   187      35.109  30.407  35.431  1.00  0.00           C  
ATOM   2923  CD  GLN   187      34.684  29.276  34.497  1.00  0.00           C  
ATOM   2924  OE1 GLN   187      34.607  28.143  35.012  1.00  0.00           O  
ATOM   2925  NE2 GLN   187      34.496  29.601  33.271  1.00  0.00           N  
ATOM   2926  H   GLN   187      37.320  29.712  38.892  1.00  0.00           H  
ATOM   2927  HA  GLN   187      37.043  31.795  36.703  1.00  0.00           H  
ATOM   2928  HB2 GLN   187      36.900  29.465  35.990  1.00  0.00           H  
ATOM   2929  HB3 GLN   187      35.527  29.210  37.090  1.00  0.00           H  
ATOM   2930  HG2 GLN   187      34.241  30.804  35.957  1.00  0.00           H  
ATOM   2931  HG3 GLN   187      35.691  31.210  34.978  1.00  0.00           H  
ATOM   2932 HE21 GLN   187      34.555  30.555  32.945  1.00  0.00           H  
ATOM   2933 HE22 GLN   187      34.357  28.840  32.621  1.00  0.00           H  
ATOM   2934  N   VAL   188      34.977  32.938  37.580  1.00  0.00           N  
ATOM   2935  CA  VAL   188      33.772  33.598  38.085  1.00  0.00           C  
ATOM   2936  C   VAL   188      32.571  32.992  37.420  1.00  0.00           C  
ATOM   2937  O   VAL   188      32.451  33.000  36.207  1.00  0.00           O  
ATOM   2938  CB  VAL   188      33.822  35.120  37.716  1.00  0.00           C  
ATOM   2939  CG1 VAL   188      32.495  35.853  37.923  1.00  0.00           C  
ATOM   2940  CG2 VAL   188      34.838  35.747  38.709  1.00  0.00           C  
ATOM   2941  H   VAL   188      35.357  33.274  36.707  1.00  0.00           H  
ATOM   2942  HA  VAL   188      33.728  33.500  39.169  1.00  0.00           H  
ATOM   2943  HB  VAL   188      34.119  35.293  36.682  1.00  0.00           H  
ATOM   2944 HG11 VAL   188      32.230  35.646  38.960  1.00  0.00           H  
ATOM   2945 HG12 VAL   188      32.558  36.919  37.707  1.00  0.00           H  
ATOM   2946 HG13 VAL   188      31.766  35.455  37.217  1.00  0.00           H  
ATOM   2947 HG21 VAL   188      34.606  35.394  39.714  1.00  0.00           H  
ATOM   2948 HG22 VAL   188      35.854  35.475  38.424  1.00  0.00           H  
ATOM   2949 HG23 VAL   188      34.745  36.833  38.711  1.00  0.00           H  
ATOM   2950  N   GLU   189      31.693  32.353  38.235  1.00  0.00           N  
ATOM   2951  CA  GLU   189      30.519  31.552  37.847  1.00  0.00           C  
ATOM   2952  C   GLU   189      29.300  32.479  37.341  1.00  0.00           C  
ATOM   2953  O   GLU   189      28.713  32.131  36.249  1.00  0.00           O  
ATOM   2954  CB  GLU   189      30.123  30.667  39.017  1.00  0.00           C  
ATOM   2955  CG  GLU   189      31.174  29.626  39.369  1.00  0.00           C  
ATOM   2956  CD  GLU   189      31.258  28.417  38.415  1.00  0.00           C  
ATOM   2957  OE1 GLU   189      30.918  28.529  37.216  1.00  0.00           O  
ATOM   2958  OE2 GLU   189      31.831  27.382  38.837  1.00  0.00           O1-
ATOM   2959  H   GLU   189      31.972  32.314  39.205  1.00  0.00           H  
ATOM   2960  HA  GLU   189      30.794  30.999  36.950  1.00  0.00           H  
ATOM   2961  HB2 GLU   189      30.005  31.268  39.919  1.00  0.00           H  
ATOM   2962  HB3 GLU   189      29.201  30.122  38.818  1.00  0.00           H  
ATOM   2963  HG2 GLU   189      32.187  30.009  39.247  1.00  0.00           H  
ATOM   2964  HG3 GLU   189      31.023  29.294  40.397  1.00  0.00           H  
ATOM   2965  N   ALA   190      29.095  33.661  37.975  1.00  0.00           N  
ATOM   2966  CA  ALA   190      28.179  34.723  37.467  1.00  0.00           C  
ATOM   2967  C   ALA   190      28.417  35.160  35.973  1.00  0.00           C  
ATOM   2968  O   ALA   190      27.543  35.722  35.275  1.00  0.00           O  
ATOM   2969  CB  ALA   190      28.406  35.934  38.426  1.00  0.00           C  
ATOM   2970  H   ALA   190      29.615  33.860  38.818  1.00  0.00           H  
ATOM   2971  HA  ALA   190      27.165  34.328  37.538  1.00  0.00           H  
ATOM   2972  HB1 ALA   190      27.706  36.762  38.321  1.00  0.00           H  
ATOM   2973  HB2 ALA   190      28.268  35.690  39.480  1.00  0.00           H  
ATOM   2974  HB3 ALA   190      29.443  36.194  38.215  1.00  0.00           H  
ATOM   2975  N   LYS   191      29.640  35.056  35.503  1.00  0.00           N  
ATOM   2976  CA  LYS   191      30.152  35.501  34.216  1.00  0.00           C  
ATOM   2977  C   LYS   191      31.397  34.666  33.741  1.00  0.00           C  
ATOM   2978  O   LYS   191      32.527  35.125  33.951  1.00  0.00           O  
ATOM   2979  CB  LYS   191      30.448  37.048  34.403  1.00  0.00           C  
ATOM   2980  CG  LYS   191      30.491  37.764  33.065  1.00  0.00           C  
ATOM   2981  CD  LYS   191      30.557  39.261  33.332  1.00  0.00           C  
ATOM   2982  CE  LYS   191      30.825  39.898  31.995  1.00  0.00           C  
ATOM   2983  NZ  LYS   191      30.771  41.419  32.014  1.00  0.00           N1+
ATOM   2984  H   LYS   191      30.339  34.748  36.164  1.00  0.00           H  
ATOM   2985  HA  LYS   191      29.384  35.410  33.449  1.00  0.00           H  
ATOM   2986  HB2 LYS   191      29.677  37.516  35.014  1.00  0.00           H  
ATOM   2987  HB3 LYS   191      31.316  37.267  35.025  1.00  0.00           H  
ATOM   2988  HG2 LYS   191      31.398  37.442  32.552  1.00  0.00           H  
ATOM   2989  HG3 LYS   191      29.645  37.505  32.428  1.00  0.00           H  
ATOM   2990  HD2 LYS   191      29.636  39.585  33.816  1.00  0.00           H  
ATOM   2991  HD3 LYS   191      31.412  39.526  33.953  1.00  0.00           H  
ATOM   2992  HE2 LYS   191      31.784  39.630  31.551  1.00  0.00           H  
ATOM   2993  HE3 LYS   191      30.088  39.488  31.305  1.00  0.00           H  
ATOM   2994  HZ1 LYS   191      29.982  41.782  32.527  1.00  0.00           H  
ATOM   2995  HZ2 LYS   191      31.623  41.785  32.413  1.00  0.00           H  
ATOM   2996  HZ3 LYS   191      30.727  41.786  31.073  1.00  0.00           H  
ATOM   2997  N   PRO   192      31.129  33.494  33.119  1.00  0.00           N  
ATOM   2998  CA  PRO   192      32.066  32.448  32.859  1.00  0.00           C  
ATOM   2999  C   PRO   192      33.338  32.957  32.048  1.00  0.00           C  
ATOM   3000  O   PRO   192      34.325  32.193  32.083  1.00  0.00           O  
ATOM   3001  CD  PRO   192      29.742  32.992  32.820  1.00  0.00           C  
ATOM   3002  CG  PRO   192      29.899  31.472  32.659  1.00  0.00           C  
ATOM   3003  CB  PRO   192      31.348  31.445  31.985  1.00  0.00           C  
ATOM   3004  HD2 PRO   192      29.354  33.416  31.894  1.00  0.00           H  
ATOM   3005  HD3 PRO   192      29.094  33.114  33.688  1.00  0.00           H  
ATOM   3006  HG2 PRO   192      29.196  31.119  31.905  1.00  0.00           H  
ATOM   3007  HG3 PRO   192      29.692  30.843  33.524  1.00  0.00           H  
ATOM   3008  HB2 PRO   192      31.280  31.654  30.917  1.00  0.00           H  
ATOM   3009  HB3 PRO   192      31.685  30.423  32.154  1.00  0.00           H  
ATOM   3010  HA  PRO   192      32.362  31.943  33.778  1.00  0.00           H  
ATOM   3011  N   SER   193      33.215  34.073  31.271  1.00  0.00           N  
ATOM   3012  CA  SER   193      34.395  34.660  30.596  1.00  0.00           C  
ATOM   3013  C   SER   193      35.385  35.302  31.533  1.00  0.00           C  
ATOM   3014  O   SER   193      36.405  35.769  31.004  1.00  0.00           O  
ATOM   3015  CB  SER   193      33.869  35.718  29.607  1.00  0.00           C  
ATOM   3016  OG  SER   193      33.265  36.866  30.220  1.00  0.00           O  
ATOM   3017  H   SER   193      32.281  34.390  31.053  1.00  0.00           H  
ATOM   3018  HA  SER   193      34.879  33.829  30.083  1.00  0.00           H  
ATOM   3019  HB2 SER   193      34.714  36.001  28.980  1.00  0.00           H  
ATOM   3020  HB3 SER   193      33.122  35.259  28.959  1.00  0.00           H  
ATOM   3021  HG  SER   193      33.874  37.608  30.219  1.00  0.00           H  
ATOM   3022  N   VAL   194      35.128  35.383  32.798  1.00  0.00           N  
ATOM   3023  CA  VAL   194      35.840  36.154  33.860  1.00  0.00           C  
ATOM   3024  C   VAL   194      36.621  35.195  34.690  1.00  0.00           C  
ATOM   3025  O   VAL   194      36.156  34.127  35.071  1.00  0.00           O  
ATOM   3026  CB  VAL   194      35.004  37.175  34.661  1.00  0.00           C  
ATOM   3027  CG1 VAL   194      35.629  37.904  35.848  1.00  0.00           C  
ATOM   3028  CG2 VAL   194      34.606  38.313  33.760  1.00  0.00           C  
ATOM   3029  H   VAL   194      34.300  34.913  33.133  1.00  0.00           H  
ATOM   3030  HA  VAL   194      36.594  36.787  33.392  1.00  0.00           H  
ATOM   3031  HB  VAL   194      34.063  36.793  35.056  1.00  0.00           H  
ATOM   3032 HG11 VAL   194      34.885  38.577  36.273  1.00  0.00           H  
ATOM   3033 HG12 VAL   194      36.044  37.213  36.582  1.00  0.00           H  
ATOM   3034 HG13 VAL   194      36.466  38.467  35.434  1.00  0.00           H  
ATOM   3035 HG21 VAL   194      35.478  38.815  33.341  1.00  0.00           H  
ATOM   3036 HG22 VAL   194      33.988  37.975  32.929  1.00  0.00           H  
ATOM   3037 HG23 VAL   194      33.950  38.996  34.301  1.00  0.00           H  
ATOM   3038  N   TYR   195      37.913  35.464  34.948  1.00  0.00           N  
ATOM   3039  CA  TYR   195      38.868  34.607  35.653  1.00  0.00           C  
ATOM   3040  C   TYR   195      39.714  35.346  36.719  1.00  0.00           C  
ATOM   3041  O   TYR   195      39.984  36.499  36.559  1.00  0.00           O  
ATOM   3042  CB  TYR   195      39.773  33.771  34.648  1.00  0.00           C  
ATOM   3043  CG  TYR   195      39.023  32.673  33.866  1.00  0.00           C  
ATOM   3044  CD1 TYR   195      38.345  33.035  32.673  1.00  0.00           C  
ATOM   3045  CE1 TYR   195      37.761  32.046  31.885  1.00  0.00           C  
ATOM   3046  CZ  TYR   195      37.564  30.733  32.422  1.00  0.00           C  
ATOM   3047  OH  TYR   195      36.848  29.829  31.689  1.00  0.00           O  
ATOM   3048  CE2 TYR   195      38.266  30.391  33.621  1.00  0.00           C  
ATOM   3049  CD2 TYR   195      38.980  31.350  34.317  1.00  0.00           C  
ATOM   3050  H   TYR   195      38.339  36.219  34.432  1.00  0.00           H  
ATOM   3051  HA  TYR   195      38.329  33.821  36.183  1.00  0.00           H  
ATOM   3052  HB2 TYR   195      40.328  34.451  34.002  1.00  0.00           H  
ATOM   3053  HB3 TYR   195      40.450  33.295  35.356  1.00  0.00           H  
ATOM   3054  HD1 TYR   195      38.291  34.016  32.223  1.00  0.00           H  
ATOM   3055  HE1 TYR   195      37.204  32.303  30.996  1.00  0.00           H  
ATOM   3056  HH  TYR   195      36.353  30.232  30.972  1.00  0.00           H  
ATOM   3057  HE2 TYR   195      38.310  29.397  34.041  1.00  0.00           H  
ATOM   3058  HD2 TYR   195      39.510  31.025  35.200  1.00  0.00           H  
ATOM   3059  N   PHE   196      40.098  34.510  37.756  1.00  0.00           N  
ATOM   3060  CA  PHE   196      41.124  34.866  38.726  1.00  0.00           C  
ATOM   3061  C   PHE   196      42.545  34.237  38.401  1.00  0.00           C  
ATOM   3062  O   PHE   196      42.707  32.992  38.392  1.00  0.00           O  
ATOM   3063  CB  PHE   196      40.654  34.356  40.113  1.00  0.00           C  
ATOM   3064  CG  PHE   196      39.338  34.845  40.578  1.00  0.00           C  
ATOM   3065  CD1 PHE   196      38.214  34.006  40.561  1.00  0.00           C  
ATOM   3066  CE1 PHE   196      37.065  34.521  41.056  1.00  0.00           C  
ATOM   3067  CZ  PHE   196      36.969  35.833  41.502  1.00  0.00           C  
ATOM   3068  CE2 PHE   196      38.152  36.586  41.651  1.00  0.00           C  
ATOM   3069  CD2 PHE   196      39.326  36.125  41.163  1.00  0.00           C  
ATOM   3070  H   PHE   196      39.789  33.550  37.716  1.00  0.00           H  
ATOM   3071  HA  PHE   196      41.126  35.956  38.715  1.00  0.00           H  
ATOM   3072  HB2 PHE   196      40.738  33.276  40.232  1.00  0.00           H  
ATOM   3073  HB3 PHE   196      41.341  34.703  40.885  1.00  0.00           H  
ATOM   3074  HD1 PHE   196      38.208  32.951  40.331  1.00  0.00           H  
ATOM   3075  HE1 PHE   196      36.183  33.902  40.981  1.00  0.00           H  
ATOM   3076  HZ  PHE   196      36.024  36.234  41.837  1.00  0.00           H  
ATOM   3077  HE2 PHE   196      38.036  37.593  42.022  1.00  0.00           H  
ATOM   3078  HD2 PHE   196      40.245  36.662  41.347  1.00  0.00           H  
ATOM   3079  N   ILE   197      43.459  35.153  38.130  1.00  0.00           N  
ATOM   3080  CA  ILE   197      44.936  34.979  37.929  1.00  0.00           C  
ATOM   3081  C   ILE   197      45.712  35.343  39.134  1.00  0.00           C  
ATOM   3082  O   ILE   197      45.256  36.179  39.898  1.00  0.00           O  
ATOM   3083  CB  ILE   197      45.369  35.787  36.668  1.00  0.00           C  
ATOM   3084  CG2 ILE   197      46.892  35.965  36.523  1.00  0.00           C  
ATOM   3085  CG1 ILE   197      44.903  35.293  35.336  1.00  0.00           C  
ATOM   3086  CD1 ILE   197      43.352  35.155  35.124  1.00  0.00           C  
ATOM   3087  H   ILE   197      43.240  36.134  38.223  1.00  0.00           H  
ATOM   3088  HA  ILE   197      44.990  33.894  37.843  1.00  0.00           H  
ATOM   3089  HB  ILE   197      45.007  36.807  36.800  1.00  0.00           H  
ATOM   3090 HG21 ILE   197      47.104  36.667  35.718  1.00  0.00           H  
ATOM   3091 HG22 ILE   197      47.397  36.472  37.345  1.00  0.00           H  
ATOM   3092 HG23 ILE   197      47.407  35.020  36.343  1.00  0.00           H  
ATOM   3093 HG12 ILE   197      45.333  35.947  34.577  1.00  0.00           H  
ATOM   3094 HG13 ILE   197      45.351  34.315  35.164  1.00  0.00           H  
ATOM   3095 HD11 ILE   197      42.893  36.112  35.371  1.00  0.00           H  
ATOM   3096 HD12 ILE   197      43.076  34.920  34.096  1.00  0.00           H  
ATOM   3097 HD13 ILE   197      42.969  34.361  35.765  1.00  0.00           H  
ATOM   3098  N   LYS   198      46.784  34.658  39.336  1.00  0.00           N  
ATOM   3099  CA  LYS   198      47.692  34.906  40.407  1.00  0.00           C  
ATOM   3100  C   LYS   198      49.115  34.734  39.775  1.00  0.00           C  
ATOM   3101  O   LYS   198      49.491  33.607  39.479  1.00  0.00           O  
ATOM   3102  CB  LYS   198      47.439  33.968  41.569  1.00  0.00           C  
ATOM   3103  CG  LYS   198      47.877  34.490  42.980  1.00  0.00           C  
ATOM   3104  CD  LYS   198      49.376  34.603  43.193  1.00  0.00           C  
ATOM   3105  CE  LYS   198      49.985  33.171  43.002  1.00  0.00           C  
ATOM   3106  NZ  LYS   198      51.367  33.042  43.451  1.00  0.00           N1+
ATOM   3107  H   LYS   198      46.999  34.013  38.590  1.00  0.00           H  
ATOM   3108  HA  LYS   198      47.582  35.915  40.805  1.00  0.00           H  
ATOM   3109  HB2 LYS   198      46.376  33.749  41.666  1.00  0.00           H  
ATOM   3110  HB3 LYS   198      47.888  33.010  41.309  1.00  0.00           H  
ATOM   3111  HG2 LYS   198      47.485  35.495  43.137  1.00  0.00           H  
ATOM   3112  HG3 LYS   198      47.525  33.847  43.788  1.00  0.00           H  
ATOM   3113  HD2 LYS   198      49.941  35.250  42.522  1.00  0.00           H  
ATOM   3114  HD3 LYS   198      49.524  34.910  44.228  1.00  0.00           H  
ATOM   3115  HE2 LYS   198      49.457  32.529  43.706  1.00  0.00           H  
ATOM   3116  HE3 LYS   198      50.005  32.825  41.968  1.00  0.00           H  
ATOM   3117  HZ1 LYS   198      51.333  33.099  44.459  1.00  0.00           H  
ATOM   3118  HZ2 LYS   198      51.682  32.108  43.228  1.00  0.00           H  
ATOM   3119  HZ3 LYS   198      52.062  33.695  43.118  1.00  0.00           H  
ATOM   3120  N   PHE   199      49.835  35.806  39.616  1.00  0.00           N  
ATOM   3121  CA  PHE   199      51.216  35.831  39.139  1.00  0.00           C  
ATOM   3122  C   PHE   199      52.271  35.230  40.145  1.00  0.00           C  
ATOM   3123  O   PHE   199      51.937  35.182  41.331  1.00  0.00           O  
ATOM   3124  CB  PHE   199      51.673  37.311  38.926  1.00  0.00           C  
ATOM   3125  CG  PHE   199      50.849  37.899  37.863  1.00  0.00           C  
ATOM   3126  CD1 PHE   199      49.599  38.464  38.051  1.00  0.00           C  
ATOM   3127  CE1 PHE   199      48.782  38.933  36.981  1.00  0.00           C  
ATOM   3128  CZ  PHE   199      49.171  38.765  35.681  1.00  0.00           C  
ATOM   3129  CE2 PHE   199      50.481  38.206  35.480  1.00  0.00           C  
ATOM   3130  CD2 PHE   199      51.364  37.839  36.530  1.00  0.00           C  
ATOM   3131  H   PHE   199      49.433  36.691  39.892  1.00  0.00           H  
ATOM   3132  HA  PHE   199      51.299  35.340  38.169  1.00  0.00           H  
ATOM   3133  HB2 PHE   199      51.535  37.846  39.865  1.00  0.00           H  
ATOM   3134  HB3 PHE   199      52.740  37.348  38.709  1.00  0.00           H  
ATOM   3135  HD1 PHE   199      49.227  38.472  39.065  1.00  0.00           H  
ATOM   3136  HE1 PHE   199      47.796  39.315  37.202  1.00  0.00           H  
ATOM   3137  HZ  PHE   199      48.524  38.973  34.842  1.00  0.00           H  
ATOM   3138  HE2 PHE   199      50.867  38.096  34.477  1.00  0.00           H  
ATOM   3139  HD2 PHE   199      52.289  37.330  36.297  1.00  0.00           H  
ATOM   3140  N   ASP   200      53.347  34.653  39.647  1.00  0.00           N  
ATOM   3141  CA  ASP   200      54.370  33.778  40.301  1.00  0.00           C  
ATOM   3142  C   ASP   200      55.352  34.587  41.157  1.00  0.00           C  
ATOM   3143  O   ASP   200      55.989  34.197  42.204  1.00  0.00           O  
ATOM   3144  CB  ASP   200      55.094  33.066  39.208  1.00  0.00           C  
ATOM   3145  CG  ASP   200      54.270  31.924  38.634  1.00  0.00           C  
ATOM   3146  OD1 ASP   200      54.745  31.128  37.837  1.00  0.00           O  
ATOM   3147  OD2 ASP   200      53.138  31.712  39.158  1.00  0.00           O1-
ATOM   3148  H   ASP   200      53.373  34.819  38.652  1.00  0.00           H  
ATOM   3149  HA  ASP   200      53.925  33.072  41.003  1.00  0.00           H  
ATOM   3150  HB2 ASP   200      55.301  33.793  38.423  1.00  0.00           H  
ATOM   3151  HB3 ASP   200      56.047  32.670  39.557  1.00  0.00           H  
ATOM   3152  N   ASP   201      55.730  35.792  40.762  1.00  0.00           N  
ATOM   3153  CA  ASP   201      56.517  36.776  41.556  1.00  0.00           C  
ATOM   3154  C   ASP   201      55.741  37.413  42.785  1.00  0.00           C  
ATOM   3155  O   ASP   201      56.267  38.270  43.491  1.00  0.00           O  
ATOM   3156  CB  ASP   201      57.024  37.889  40.650  1.00  0.00           C  
ATOM   3157  CG  ASP   201      55.893  38.750  40.065  1.00  0.00           C  
ATOM   3158  OD1 ASP   201      54.861  38.267  39.588  1.00  0.00           O  
ATOM   3159  OD2 ASP   201      56.049  40.009  39.997  1.00  0.00           O1-
ATOM   3160  H   ASP   201      55.261  36.181  39.956  1.00  0.00           H  
ATOM   3161  HA  ASP   201      57.373  36.284  42.019  1.00  0.00           H  
ATOM   3162  HB2 ASP   201      57.773  38.489  41.166  1.00  0.00           H  
ATOM   3163  HB3 ASP   201      57.554  37.431  39.815  1.00  0.00           H  
ATOM   3164  N   ASP   202      54.502  36.943  43.067  1.00  0.00           N  
ATOM   3165  CA  ASP   202      53.389  37.557  43.832  1.00  0.00           C  
ATOM   3166  C   ASP   202      52.532  36.520  44.698  1.00  0.00           C  
ATOM   3167  O   ASP   202      52.736  35.294  44.784  1.00  0.00           O  
ATOM   3168  CB  ASP   202      52.650  38.498  42.860  1.00  0.00           C  
ATOM   3169  CG  ASP   202      51.804  39.625  43.500  1.00  0.00           C  
ATOM   3170  OD1 ASP   202      51.679  39.721  44.777  1.00  0.00           O  
ATOM   3171  OD2 ASP   202      51.202  40.389  42.704  1.00  0.00           O1-
ATOM   3172  H   ASP   202      54.181  36.228  42.431  1.00  0.00           H  
ATOM   3173  HA  ASP   202      53.894  38.137  44.604  1.00  0.00           H  
ATOM   3174  HB2 ASP   202      53.423  39.051  42.325  1.00  0.00           H  
ATOM   3175  HB3 ASP   202      51.963  37.942  42.223  1.00  0.00           H  
ATOM   3176  N   PHE   203      51.571  37.117  45.375  1.00  0.00           N  
ATOM   3177  CA  PHE   203      50.592  36.664  46.338  1.00  0.00           C  
ATOM   3178  C   PHE   203      49.254  37.352  46.286  1.00  0.00           C  
ATOM   3179  O   PHE   203      48.265  36.760  46.727  1.00  0.00           O  
ATOM   3180  CB  PHE   203      51.253  36.689  47.735  1.00  0.00           C  
ATOM   3181  CG  PHE   203      51.769  38.089  48.198  1.00  0.00           C  
ATOM   3182  CD1 PHE   203      50.890  39.003  48.743  1.00  0.00           C  
ATOM   3183  CE1 PHE   203      51.327  40.201  49.213  1.00  0.00           C  
ATOM   3184  CZ  PHE   203      52.711  40.614  49.018  1.00  0.00           C  
ATOM   3185  CE2 PHE   203      53.574  39.749  48.348  1.00  0.00           C  
ATOM   3186  CD2 PHE   203      53.132  38.478  47.926  1.00  0.00           C  
ATOM   3187  H   PHE   203      51.529  38.114  45.222  1.00  0.00           H  
ATOM   3188  HA  PHE   203      50.361  35.606  46.216  1.00  0.00           H  
ATOM   3189  HB2 PHE   203      50.544  36.309  48.470  1.00  0.00           H  
ATOM   3190  HB3 PHE   203      52.077  35.989  47.594  1.00  0.00           H  
ATOM   3191  HD1 PHE   203      49.913  38.562  48.877  1.00  0.00           H  
ATOM   3192  HE1 PHE   203      50.624  40.832  49.738  1.00  0.00           H  
ATOM   3193  HZ  PHE   203      52.949  41.601  49.387  1.00  0.00           H  
ATOM   3194  HE2 PHE   203      54.589  40.060  48.151  1.00  0.00           H  
ATOM   3195  HD2 PHE   203      53.865  37.854  47.436  1.00  0.00           H  
ATOM   3196  N   HIS   204      49.103  38.475  45.630  1.00  0.00           N  
ATOM   3197  CA  HIS   204      47.859  39.218  45.367  1.00  0.00           C  
ATOM   3198  C   HIS   204      46.978  38.445  44.433  1.00  0.00           C  
ATOM   3199  O   HIS   204      47.531  37.979  43.449  1.00  0.00           O  
ATOM   3200  CB  HIS   204      48.340  40.565  44.696  1.00  0.00           C  
ATOM   3201  CG  HIS   204      48.948  41.578  45.593  1.00  0.00           C  
ATOM   3202  ND1 HIS   204      50.207  41.502  46.162  1.00  0.00           N1+
ATOM   3203  CE1 HIS   204      50.304  42.549  47.020  1.00  0.00           C  
ATOM   3204  NE2 HIS   204      49.140  43.176  47.032  1.00  0.00           N  
ATOM   3205  CD2 HIS   204      48.267  42.634  46.119  1.00  0.00           C  
ATOM   3206  H   HIS   204      49.971  38.966  45.471  1.00  0.00           H  
ATOM   3207  HA  HIS   204      47.251  39.520  46.219  1.00  0.00           H  
ATOM   3208  HB2 HIS   204      48.991  40.270  43.873  1.00  0.00           H  
ATOM   3209  HB3 HIS   204      47.514  41.149  44.292  1.00  0.00           H  
ATOM   3210  HD1 HIS   204      50.968  40.976  45.756  1.00  0.00           H  
ATOM   3211  HE1 HIS   204      51.166  42.894  47.571  1.00  0.00           H  
ATOM   3212  HE2 HIS   204      48.897  43.938  47.650  1.00  0.00           H  
ATOM   3213  HD2 HIS   204      47.252  42.944  45.920  1.00  0.00           H  
ATOM   3214  N   ILE   205      45.665  38.340  44.568  1.00  0.00           N  
ATOM   3215  CA  ILE   205      44.794  37.854  43.435  1.00  0.00           C  
ATOM   3216  C   ILE   205      44.493  38.940  42.389  1.00  0.00           C  
ATOM   3217  O   ILE   205      44.339  40.081  42.753  1.00  0.00           O  
ATOM   3218  CB  ILE   205      43.567  37.097  44.064  1.00  0.00           C  
ATOM   3219  CG2 ILE   205      42.754  36.524  42.906  1.00  0.00           C  
ATOM   3220  CG1 ILE   205      43.978  36.099  45.178  1.00  0.00           C  
ATOM   3221  CD1 ILE   205      44.536  34.718  44.685  1.00  0.00           C  
ATOM   3222  H   ILE   205      45.107  38.741  45.309  1.00  0.00           H  
ATOM   3223  HA  ILE   205      45.405  37.127  42.900  1.00  0.00           H  
ATOM   3224  HB  ILE   205      43.001  37.922  44.497  1.00  0.00           H  
ATOM   3225 HG21 ILE   205      42.360  37.360  42.327  1.00  0.00           H  
ATOM   3226 HG22 ILE   205      43.383  35.820  42.361  1.00  0.00           H  
ATOM   3227 HG23 ILE   205      41.842  36.092  43.318  1.00  0.00           H  
ATOM   3228 HG12 ILE   205      44.562  36.535  45.988  1.00  0.00           H  
ATOM   3229 HG13 ILE   205      43.028  35.876  45.663  1.00  0.00           H  
ATOM   3230 HD11 ILE   205      43.909  34.192  43.965  1.00  0.00           H  
ATOM   3231 HD12 ILE   205      45.546  34.974  44.363  1.00  0.00           H  
ATOM   3232 HD13 ILE   205      44.748  34.086  45.547  1.00  0.00           H  
ATOM   3233  N   TYR   206      44.340  38.543  41.095  1.00  0.00           N  
ATOM   3234  CA  TYR   206      43.882  39.396  39.960  1.00  0.00           C  
ATOM   3235  C   TYR   206      42.720  38.855  39.124  1.00  0.00           C  
ATOM   3236  O   TYR   206      42.439  37.666  39.259  1.00  0.00           O  
ATOM   3237  CB  TYR   206      45.034  39.743  39.042  1.00  0.00           C  
ATOM   3238  CG  TYR   206      46.163  40.419  39.717  1.00  0.00           C  
ATOM   3239  CD1 TYR   206      47.061  39.733  40.548  1.00  0.00           C  
ATOM   3240  CE1 TYR   206      48.199  40.355  41.042  1.00  0.00           C  
ATOM   3241  CZ  TYR   206      48.247  41.780  41.113  1.00  0.00           C  
ATOM   3242  OH  TYR   206      49.234  42.332  41.883  1.00  0.00           O  
ATOM   3243  CE2 TYR   206      47.419  42.512  40.219  1.00  0.00           C  
ATOM   3244  CD2 TYR   206      46.381  41.819  39.507  1.00  0.00           C  
ATOM   3245  H   TYR   206      44.199  37.574  40.851  1.00  0.00           H  
ATOM   3246  HA  TYR   206      43.568  40.363  40.355  1.00  0.00           H  
ATOM   3247  HB2 TYR   206      45.343  38.820  38.552  1.00  0.00           H  
ATOM   3248  HB3 TYR   206      44.729  40.429  38.252  1.00  0.00           H  
ATOM   3249  HD1 TYR   206      46.833  38.689  40.702  1.00  0.00           H  
ATOM   3250  HE1 TYR   206      48.940  39.773  41.570  1.00  0.00           H  
ATOM   3251  HH  TYR   206      49.862  41.619  42.018  1.00  0.00           H  
ATOM   3252  HE2 TYR   206      47.583  43.579  40.175  1.00  0.00           H  
ATOM   3253  HD2 TYR   206      45.611  42.398  39.020  1.00  0.00           H  
ATOM   3254  N   VAL   207      42.053  39.677  38.356  1.00  0.00           N  
ATOM   3255  CA  VAL   207      40.807  39.360  37.628  1.00  0.00           C  
ATOM   3256  C   VAL   207      40.846  39.862  36.205  1.00  0.00           C  
ATOM   3257  O   VAL   207      41.013  41.100  36.033  1.00  0.00           O  
ATOM   3258  CB  VAL   207      39.484  39.849  38.254  1.00  0.00           C  
ATOM   3259  CG1 VAL   207      38.178  39.139  37.775  1.00  0.00           C  
ATOM   3260  CG2 VAL   207      39.566  39.814  39.720  1.00  0.00           C  
ATOM   3261  H   VAL   207      42.578  40.533  38.244  1.00  0.00           H  
ATOM   3262  HA  VAL   207      40.830  38.271  37.590  1.00  0.00           H  
ATOM   3263  HB  VAL   207      39.267  40.861  37.912  1.00  0.00           H  
ATOM   3264 HG11 VAL   207      37.809  38.261  38.303  1.00  0.00           H  
ATOM   3265 HG12 VAL   207      37.439  39.915  37.972  1.00  0.00           H  
ATOM   3266 HG13 VAL   207      38.140  39.019  36.692  1.00  0.00           H  
ATOM   3267 HG21 VAL   207      40.190  40.646  40.048  1.00  0.00           H  
ATOM   3268 HG22 VAL   207      38.629  40.097  40.199  1.00  0.00           H  
ATOM   3269 HG23 VAL   207      39.971  38.882  40.114  1.00  0.00           H  
ATOM   3270  N   TYR   208      40.711  39.030  35.132  1.00  0.00           N  
ATOM   3271  CA  TYR   208      40.674  39.505  33.773  1.00  0.00           C  
ATOM   3272  C   TYR   208      39.621  38.739  32.996  1.00  0.00           C  
ATOM   3273  O   TYR   208      39.528  37.493  33.132  1.00  0.00           O  
ATOM   3274  CB  TYR   208      42.069  39.580  33.173  1.00  0.00           C  
ATOM   3275  CG  TYR   208      43.328  40.024  33.961  1.00  0.00           C  
ATOM   3276  CD1 TYR   208      43.786  39.227  34.964  1.00  0.00           C  
ATOM   3277  CE1 TYR   208      44.983  39.606  35.619  1.00  0.00           C  
ATOM   3278  CZ  TYR   208      45.663  40.699  35.222  1.00  0.00           C  
ATOM   3279  OH  TYR   208      46.805  41.081  35.872  1.00  0.00           O  
ATOM   3280  CE2 TYR   208      45.175  41.538  34.256  1.00  0.00           C  
ATOM   3281  CD2 TYR   208      44.010  41.180  33.556  1.00  0.00           C  
ATOM   3282  H   TYR   208      40.730  38.038  35.316  1.00  0.00           H  
ATOM   3283  HA  TYR   208      40.288  40.525  33.765  1.00  0.00           H  
ATOM   3284  HB2 TYR   208      42.241  38.527  32.949  1.00  0.00           H  
ATOM   3285  HB3 TYR   208      42.072  40.092  32.210  1.00  0.00           H  
ATOM   3286  HD1 TYR   208      43.240  38.346  35.266  1.00  0.00           H  
ATOM   3287  HE1 TYR   208      45.380  39.000  36.419  1.00  0.00           H  
ATOM   3288  HH  TYR   208      47.319  41.596  35.246  1.00  0.00           H  
ATOM   3289  HE2 TYR   208      45.811  42.366  33.980  1.00  0.00           H  
ATOM   3290  HD2 TYR   208      43.691  41.803  32.734  1.00  0.00           H  
ATOM   3291  N   ASP   209      38.881  39.480  32.134  1.00  0.00           N  
ATOM   3292  CA  ASP   209      37.978  38.882  31.145  1.00  0.00           C  
ATOM   3293  C   ASP   209      38.791  38.354  29.937  1.00  0.00           C  
ATOM   3294  O   ASP   209      39.345  39.123  29.155  1.00  0.00           O  
ATOM   3295  CB  ASP   209      36.880  39.861  30.725  1.00  0.00           C  
ATOM   3296  CG  ASP   209      35.831  39.203  29.780  1.00  0.00           C  
ATOM   3297  OD1 ASP   209      34.626  39.507  30.023  1.00  0.00           O  
ATOM   3298  OD2 ASP   209      36.105  38.478  28.818  1.00  0.00           O1-
ATOM   3299  H   ASP   209      39.076  40.465  32.233  1.00  0.00           H  
ATOM   3300  HA  ASP   209      37.474  38.016  31.575  1.00  0.00           H  
ATOM   3301  HB2 ASP   209      36.307  40.132  31.612  1.00  0.00           H  
ATOM   3302  HB3 ASP   209      37.302  40.731  30.222  1.00  0.00           H  
ATOM   3303  N   LEU   210      38.842  37.047  29.821  1.00  0.00           N  
ATOM   3304  CA  LEU   210      39.655  36.252  28.847  1.00  0.00           C  
ATOM   3305  C   LEU   210      39.052  36.086  27.413  1.00  0.00           C  
ATOM   3306  O   LEU   210      39.739  35.444  26.597  1.00  0.00           O  
ATOM   3307  CB  LEU   210      39.997  34.948  29.533  1.00  0.00           C  
ATOM   3308  CG  LEU   210      40.800  34.937  30.850  1.00  0.00           C  
ATOM   3309  CD1 LEU   210      41.322  33.583  31.214  1.00  0.00           C  
ATOM   3310  CD2 LEU   210      41.931  35.947  30.885  1.00  0.00           C  
ATOM   3311  H   LEU   210      38.293  36.476  30.448  1.00  0.00           H  
ATOM   3312  HA  LEU   210      40.576  36.815  28.697  1.00  0.00           H  
ATOM   3313  HB2 LEU   210      39.091  34.438  29.860  1.00  0.00           H  
ATOM   3314  HB3 LEU   210      40.529  34.306  28.831  1.00  0.00           H  
ATOM   3315  HG  LEU   210      40.114  35.354  31.587  1.00  0.00           H  
ATOM   3316 HD11 LEU   210      42.126  33.338  30.521  1.00  0.00           H  
ATOM   3317 HD12 LEU   210      41.736  33.519  32.221  1.00  0.00           H  
ATOM   3318 HD13 LEU   210      40.482  32.889  31.170  1.00  0.00           H  
ATOM   3319 HD21 LEU   210      42.674  35.615  30.160  1.00  0.00           H  
ATOM   3320 HD22 LEU   210      41.642  36.932  30.520  1.00  0.00           H  
ATOM   3321 HD23 LEU   210      42.412  35.968  31.863  1.00  0.00           H  
ATOM   3322  N   VAL   211      37.899  36.763  27.194  1.00  0.00           N  
ATOM   3323  CA  VAL   211      37.195  36.677  25.933  1.00  0.00           C  
ATOM   3324  C   VAL   211      36.900  38.050  25.325  1.00  0.00           C  
ATOM   3325  O   VAL   211      36.820  38.136  24.043  1.00  0.00           O  
ATOM   3326  CB  VAL   211      35.982  35.708  26.035  1.00  0.00           C  
ATOM   3327  CG1 VAL   211      35.205  35.618  24.731  1.00  0.00           C  
ATOM   3328  CG2 VAL   211      36.460  34.277  26.307  1.00  0.00           C  
ATOM   3329  H   VAL   211      37.389  37.070  28.010  1.00  0.00           H  
ATOM   3330  HA  VAL   211      37.852  36.172  25.224  1.00  0.00           H  
ATOM   3331  HB  VAL   211      35.363  35.992  26.885  1.00  0.00           H  
ATOM   3332 HG11 VAL   211      34.772  36.589  24.491  1.00  0.00           H  
ATOM   3333 HG12 VAL   211      35.809  35.428  23.843  1.00  0.00           H  
ATOM   3334 HG13 VAL   211      34.316  34.996  24.828  1.00  0.00           H  
ATOM   3335 HG21 VAL   211      37.228  33.868  25.650  1.00  0.00           H  
ATOM   3336 HG22 VAL   211      36.933  34.297  27.289  1.00  0.00           H  
ATOM   3337 HG23 VAL   211      35.634  33.566  26.292  1.00  0.00           H  
ATOM   3338  N   LYS   212      36.605  39.151  26.035  1.00  0.00           N  
ATOM   3339  CA  LYS   212      36.251  40.442  25.390  1.00  0.00           C  
ATOM   3340  C   LYS   212      37.427  41.154  24.719  1.00  0.00           C  
ATOM   3341  O   LYS   212      38.565  40.681  24.785  1.00  0.00           O  
ATOM   3342  CB  LYS   212      35.367  41.335  26.321  1.00  0.00           C  
ATOM   3343  CG  LYS   212      36.192  41.946  27.491  1.00  0.00           C  
ATOM   3344  CD  LYS   212      35.170  42.450  28.529  1.00  0.00           C  
ATOM   3345  CE  LYS   212      35.969  43.345  29.478  1.00  0.00           C  
ATOM   3346  NZ  LYS   212      35.050  43.816  30.514  1.00  0.00           N1+
ATOM   3347  H   LYS   212      36.617  39.103  27.044  1.00  0.00           H  
ATOM   3348  HA  LYS   212      35.560  40.181  24.589  1.00  0.00           H  
ATOM   3349  HB2 LYS   212      35.145  42.154  25.635  1.00  0.00           H  
ATOM   3350  HB3 LYS   212      34.397  40.897  26.552  1.00  0.00           H  
ATOM   3351  HG2 LYS   212      36.797  41.178  27.975  1.00  0.00           H  
ATOM   3352  HG3 LYS   212      36.826  42.794  27.234  1.00  0.00           H  
ATOM   3353  HD2 LYS   212      34.525  43.124  27.966  1.00  0.00           H  
ATOM   3354  HD3 LYS   212      34.697  41.577  28.980  1.00  0.00           H  
ATOM   3355  HE2 LYS   212      36.841  42.819  29.865  1.00  0.00           H  
ATOM   3356  HE3 LYS   212      36.254  44.193  28.856  1.00  0.00           H  
ATOM   3357  HZ1 LYS   212      34.184  44.080  30.065  1.00  0.00           H  
ATOM   3358  HZ2 LYS   212      34.950  43.146  31.263  1.00  0.00           H  
ATOM   3359  HZ3 LYS   212      35.411  44.658  30.939  1.00  0.00           H  
ATOM   3360  N   NME   213      37.215  42.196  23.928  1.00  0.00           N  
ATOM   3361  C   NME   213      38.162  42.903  23.205  1.00  0.00           C  
ATOM   3362  H   NME   213      36.311  42.633  24.036  1.00  0.00           H  
ATOM   3363  H1  NME   213      39.089  43.034  23.764  1.00  0.00           H  
ATOM   3364  H2  NME   213      38.356  42.310  22.311  1.00  0.00           H  
ATOM   3365  H3  NME   213      37.868  43.870  22.797  1.00  0.00           H  
TER    3366      NME   213
CONECT 3361 3363 3364 3365
CONECT 3363 3361
CONECT 3364 3361
CONECT 3365 3361
END   
