# Supplementary material for: Exploring Aromatic Cage Flexibility Using Cosolvent Molecular Dynamics Simulations—An In-Silico Case Study of Tudor Domains
Source: J Chem Inf Model. 2024 May 21;64(11):4553–69. doi: 10.1021/acs.jcim.4c00298 (PMC11167732; doi:10.1021/acs.jcim.4c00298)
Supplement: Supplementary file 2 — ci4c00298_si_002.zip [file ci4c00298_si_002.zip › SPIN1/cluster_representatives/domain2/07_WAT_rep_c1.pdb]

TITLE     rep07.c1
REMARK   4      COMPLIES WITH FORMAT V. 3.0, 1-DEC-2006
REMARK 888
REMARK 888 WRITTEN BY MAESTRO (A PRODUCT OF SCHRODINGER, LLC)
CRYST1   80.565   80.565   80.565 109.47 109.47 109.47 P 1           1
ATOM      1  CH3 ACE     1      42.679  19.387  66.728  1.00  0.00           C  
ATOM      2  C   ACE     1      41.448  20.134  66.665  1.00  0.00           C  
ATOM      3  O   ACE     1      40.864  20.497  67.654  1.00  0.00           O  
ATOM      4  H1  ACE     1      42.984  19.256  67.766  1.00  0.00           H  
ATOM      5  H2  ACE     1      42.406  18.380  66.411  1.00  0.00           H  
ATOM      6  H3  ACE     1      43.450  19.890  66.144  1.00  0.00           H  
ATOM      7  N   ARG     2      40.992  20.565  65.494  1.00  0.00           N  
ATOM      8  CA  ARG     2      39.997  21.568  65.215  1.00  0.00           C  
ATOM      9  C   ARG     2      39.101  21.129  64.049  1.00  0.00           C  
ATOM     10  O   ARG     2      39.557  20.219  63.267  1.00  0.00           O  
ATOM     11  CB  ARG     2      40.667  22.907  64.863  1.00  0.00           C  
ATOM     12  CG  ARG     2      41.667  23.582  65.827  1.00  0.00           C  
ATOM     13  CD  ARG     2      40.921  23.851  67.115  1.00  0.00           C  
ATOM     14  NE  ARG     2      41.874  24.285  68.179  1.00  0.00           N  
ATOM     15  CZ  ARG     2      42.563  23.621  69.045  1.00  0.00           C  
ATOM     16  NH1 ARG     2      42.141  22.460  69.392  1.00  0.00           N  
ATOM     17  NH2 ARG     2      43.551  24.222  69.712  1.00  0.00           N1+
ATOM     18  H   ARG     2      41.513  20.221  64.700  1.00  0.00           H  
ATOM     19  HA  ARG     2      39.326  21.732  66.058  1.00  0.00           H  
ATOM     20  HB2 ARG     2      41.114  22.826  63.872  1.00  0.00           H  
ATOM     21  HB3 ARG     2      39.882  23.640  64.672  1.00  0.00           H  
ATOM     22  HG2 ARG     2      42.455  22.848  65.999  1.00  0.00           H  
ATOM     23  HG3 ARG     2      42.005  24.496  65.339  1.00  0.00           H  
ATOM     24  HD2 ARG     2      40.147  24.580  66.876  1.00  0.00           H  
ATOM     25  HD3 ARG     2      40.535  22.867  67.385  1.00  0.00           H  
ATOM     26  HE  ARG     2      42.045  25.277  68.254  1.00  0.00           H  
ATOM     27 HH11 ARG     2      41.548  22.006  68.712  1.00  0.00           H  
ATOM     28 HH12 ARG     2      42.776  21.879  69.921  1.00  0.00           H  
ATOM     29 HH21 ARG     2      43.556  25.228  69.618  1.00  0.00           H  
ATOM     30 HH22 ARG     2      43.943  23.702  70.485  1.00  0.00           H  
ATOM     31  N   ARG     3      37.959  21.796  63.736  1.00  0.00           N  
ATOM     32  CA  ARG     3      37.103  21.588  62.538  1.00  0.00           C  
ATOM     33  C   ARG     3      37.790  22.098  61.231  1.00  0.00           C  
ATOM     34  O   ARG     3      38.978  22.591  61.166  1.00  0.00           O  
ATOM     35  CB  ARG     3      35.698  22.191  62.810  1.00  0.00           C  
ATOM     36  CG  ARG     3      35.653  23.688  63.092  1.00  0.00           C  
ATOM     37  CD  ARG     3      34.234  24.154  62.728  1.00  0.00           C  
ATOM     38  NE  ARG     3      34.198  25.658  62.593  1.00  0.00           N  
ATOM     39  CZ  ARG     3      34.212  26.581  63.542  1.00  0.00           C  
ATOM     40  NH1 ARG     3      34.093  26.243  64.812  1.00  0.00           N  
ATOM     41  NH2 ARG     3      34.339  27.834  63.315  1.00  0.00           N1+
ATOM     42  H   ARG     3      37.696  22.443  64.466  1.00  0.00           H  
ATOM     43  HA  ARG     3      36.903  20.527  62.384  1.00  0.00           H  
ATOM     44  HB2 ARG     3      35.057  21.975  61.955  1.00  0.00           H  
ATOM     45  HB3 ARG     3      35.308  21.645  63.669  1.00  0.00           H  
ATOM     46  HG2 ARG     3      35.857  23.884  64.145  1.00  0.00           H  
ATOM     47  HG3 ARG     3      36.390  24.252  62.521  1.00  0.00           H  
ATOM     48  HD2 ARG     3      33.967  23.660  61.794  1.00  0.00           H  
ATOM     49  HD3 ARG     3      33.636  24.022  63.630  1.00  0.00           H  
ATOM     50  HE  ARG     3      34.148  26.067  61.671  1.00  0.00           H  
ATOM     51 HH11 ARG     3      33.787  25.302  65.013  1.00  0.00           H  
ATOM     52 HH12 ARG     3      34.142  26.936  65.545  1.00  0.00           H  
ATOM     53 HH21 ARG     3      34.076  28.139  62.388  1.00  0.00           H  
ATOM     54 HH22 ARG     3      34.404  28.470  64.097  1.00  0.00           H  
ATOM     55  N   ASN     4      37.097  21.931  60.153  1.00  0.00           N  
ATOM     56  CA  ASN     4      37.639  22.383  58.852  1.00  0.00           C  
ATOM     57  C   ASN     4      37.754  23.921  58.800  1.00  0.00           C  
ATOM     58  O   ASN     4      36.865  24.686  59.206  1.00  0.00           O  
ATOM     59  CB  ASN     4      36.708  21.918  57.689  1.00  0.00           C  
ATOM     60  CG  ASN     4      37.441  21.954  56.367  1.00  0.00           C  
ATOM     61  OD1 ASN     4      38.506  22.527  56.193  1.00  0.00           O  
ATOM     62  ND2 ASN     4      36.948  21.074  55.529  1.00  0.00           N  
ATOM     63  H   ASN     4      36.183  21.503  60.189  1.00  0.00           H  
ATOM     64  HA  ASN     4      38.621  21.923  58.738  1.00  0.00           H  
ATOM     65  HB2 ASN     4      36.467  20.863  57.814  1.00  0.00           H  
ATOM     66  HB3 ASN     4      35.814  22.540  57.666  1.00  0.00           H  
ATOM     67 HD21 ASN     4      36.080  20.599  55.732  1.00  0.00           H  
ATOM     68 HD22 ASN     4      37.341  21.064  54.598  1.00  0.00           H  
ATOM     69  N   ILE     5      39.011  24.329  58.410  1.00  0.00           N  
ATOM     70  CA  ILE     5      39.544  25.659  58.659  1.00  0.00           C  
ATOM     71  C   ILE     5      38.786  26.783  57.929  1.00  0.00           C  
ATOM     72  O   ILE     5      38.911  27.931  58.317  1.00  0.00           O  
ATOM     73  CB  ILE     5      41.016  25.724  58.220  1.00  0.00           C  
ATOM     74  CG2 ILE     5      41.244  25.778  56.724  1.00  0.00           C  
ATOM     75  CG1 ILE     5      41.707  26.916  58.944  1.00  0.00           C  
ATOM     76  CD1 ILE     5      43.178  27.209  58.778  1.00  0.00           C  
ATOM     77  H   ILE     5      39.662  23.570  58.267  1.00  0.00           H  
ATOM     78  HA  ILE     5      39.594  25.776  59.741  1.00  0.00           H  
ATOM     79  HB  ILE     5      41.607  24.886  58.588  1.00  0.00           H  
ATOM     80 HG21 ILE     5      41.362  26.814  56.409  1.00  0.00           H  
ATOM     81 HG22 ILE     5      42.111  25.235  56.349  1.00  0.00           H  
ATOM     82 HG23 ILE     5      40.328  25.414  56.259  1.00  0.00           H  
ATOM     83 HG12 ILE     5      41.183  27.871  58.994  1.00  0.00           H  
ATOM     84 HG13 ILE     5      41.596  26.633  59.991  1.00  0.00           H  
ATOM     85 HD11 ILE     5      43.420  27.461  57.746  1.00  0.00           H  
ATOM     86 HD12 ILE     5      43.340  28.097  59.390  1.00  0.00           H  
ATOM     87 HD13 ILE     5      43.696  26.342  59.187  1.00  0.00           H  
ATOM     88  N   VAL     6      37.941  26.382  56.969  1.00  0.00           N  
ATOM     89  CA  VAL     6      37.172  27.422  56.248  1.00  0.00           C  
ATOM     90  C   VAL     6      36.202  28.151  57.139  1.00  0.00           C  
ATOM     91  O   VAL     6      35.748  27.677  58.158  1.00  0.00           O  
ATOM     92  CB  VAL     6      36.422  26.818  54.994  1.00  0.00           C  
ATOM     93  CG1 VAL     6      37.503  26.229  54.096  1.00  0.00           C  
ATOM     94  CG2 VAL     6      35.585  25.609  55.390  1.00  0.00           C  
ATOM     95  H   VAL     6      37.844  25.386  56.834  1.00  0.00           H  
ATOM     96  HA  VAL     6      37.897  28.130  55.846  1.00  0.00           H  
ATOM     97  HB  VAL     6      35.830  27.596  54.512  1.00  0.00           H  
ATOM     98 HG11 VAL     6      37.681  27.000  53.347  1.00  0.00           H  
ATOM     99 HG12 VAL     6      38.452  26.154  54.627  1.00  0.00           H  
ATOM    100 HG13 VAL     6      37.325  25.325  53.514  1.00  0.00           H  
ATOM    101 HG21 VAL     6      35.289  25.221  54.415  1.00  0.00           H  
ATOM    102 HG22 VAL     6      36.188  24.842  55.875  1.00  0.00           H  
ATOM    103 HG23 VAL     6      34.737  25.952  55.982  1.00  0.00           H  
ATOM    104  N   GLY     7      35.965  29.438  56.796  1.00  0.00           N  
ATOM    105  CA  GLY     7      35.192  30.385  57.551  1.00  0.00           C  
ATOM    106  C   GLY     7      35.693  30.776  58.983  1.00  0.00           C  
ATOM    107  O   GLY     7      35.045  31.517  59.775  1.00  0.00           O  
ATOM    108  H   GLY     7      36.403  29.835  55.977  1.00  0.00           H  
ATOM    109  HA2 GLY     7      35.250  31.308  56.974  1.00  0.00           H  
ATOM    110  HA3 GLY     7      34.159  30.044  57.614  1.00  0.00           H  
ATOM    111  N   CYS     8      36.733  30.115  59.501  1.00  0.00           N  
ATOM    112  CA  CYS     8      37.394  30.353  60.738  1.00  0.00           C  
ATOM    113  C   CYS     8      38.217  31.656  60.761  1.00  0.00           C  
ATOM    114  O   CYS     8      38.885  32.079  59.806  1.00  0.00           O  
ATOM    115  CB  CYS     8      38.279  29.187  61.093  1.00  0.00           C  
ATOM    116  SG  CYS     8      37.225  27.784  61.294  1.00  0.00           S  
ATOM    117  H   CYS     8      37.145  29.421  58.892  1.00  0.00           H  
ATOM    118  HA  CYS     8      36.634  30.487  61.508  1.00  0.00           H  
ATOM    119  HB2 CYS     8      38.991  29.027  60.284  1.00  0.00           H  
ATOM    120  HB3 CYS     8      38.799  29.510  61.995  1.00  0.00           H  
ATOM    121  HG  CYS     8      36.713  27.658  60.066  1.00  0.00           H  
ATOM    122  N   ARG     9      38.290  32.295  61.958  1.00  0.00           N  
ATOM    123  CA  ARG     9      39.240  33.365  62.261  1.00  0.00           C  
ATOM    124  C   ARG     9      40.607  32.750  62.477  1.00  0.00           C  
ATOM    125  O   ARG     9      40.711  31.747  63.183  1.00  0.00           O  
ATOM    126  CB  ARG     9      38.704  34.144  63.467  1.00  0.00           C  
ATOM    127  CG  ARG     9      37.571  35.058  63.182  1.00  0.00           C  
ATOM    128  CD  ARG     9      37.888  36.222  62.231  1.00  0.00           C  
ATOM    129  NE  ARG     9      38.623  37.283  62.878  1.00  0.00           N  
ATOM    130  CZ  ARG     9      39.271  38.316  62.345  1.00  0.00           C  
ATOM    131  NH1 ARG     9      39.244  38.563  61.068  1.00  0.00           N  
ATOM    132  NH2 ARG     9      40.013  39.059  63.166  1.00  0.00           N1+
ATOM    133  H   ARG     9      37.760  31.959  62.750  1.00  0.00           H  
ATOM    134  HA  ARG     9      39.237  34.026  61.394  1.00  0.00           H  
ATOM    135  HB2 ARG     9      38.357  33.376  64.159  1.00  0.00           H  
ATOM    136  HB3 ARG     9      39.489  34.710  63.969  1.00  0.00           H  
ATOM    137  HG2 ARG     9      36.770  34.525  62.670  1.00  0.00           H  
ATOM    138  HG3 ARG     9      37.141  35.545  64.056  1.00  0.00           H  
ATOM    139  HD2 ARG     9      38.320  35.955  61.266  1.00  0.00           H  
ATOM    140  HD3 ARG     9      36.893  36.559  61.941  1.00  0.00           H  
ATOM    141  HE  ARG     9      38.799  37.223  63.871  1.00  0.00           H  
ATOM    142 HH11 ARG     9      38.801  37.968  60.383  1.00  0.00           H  
ATOM    143 HH12 ARG     9      39.703  39.406  60.754  1.00  0.00           H  
ATOM    144 HH21 ARG     9      40.052  38.898  64.163  1.00  0.00           H  
ATOM    145 HH22 ARG     9      40.579  39.786  62.752  1.00  0.00           H  
ATOM    146  N   ILE    10      41.637  33.384  61.971  1.00  0.00           N  
ATOM    147  CA  ILE    10      42.999  33.008  62.141  1.00  0.00           C  
ATOM    148  C   ILE    10      43.923  34.230  62.475  1.00  0.00           C  
ATOM    149  O   ILE    10      43.541  35.431  62.297  1.00  0.00           O  
ATOM    150  CB  ILE    10      43.589  32.222  60.946  1.00  0.00           C  
ATOM    151  CG2 ILE    10      42.961  30.825  60.919  1.00  0.00           C  
ATOM    152  CG1 ILE    10      43.409  33.044  59.650  1.00  0.00           C  
ATOM    153  CD1 ILE    10      44.247  32.620  58.398  1.00  0.00           C  
ATOM    154  H   ILE    10      41.381  34.196  61.428  1.00  0.00           H  
ATOM    155  HA  ILE    10      43.167  32.352  62.995  1.00  0.00           H  
ATOM    156  HB  ILE    10      44.662  32.107  61.096  1.00  0.00           H  
ATOM    157 HG21 ILE    10      43.463  30.237  60.151  1.00  0.00           H  
ATOM    158 HG22 ILE    10      43.287  30.344  61.841  1.00  0.00           H  
ATOM    159 HG23 ILE    10      41.878  30.828  60.798  1.00  0.00           H  
ATOM    160 HG12 ILE    10      42.364  32.905  59.372  1.00  0.00           H  
ATOM    161 HG13 ILE    10      43.511  34.086  59.953  1.00  0.00           H  
ATOM    162 HD11 ILE    10      44.183  31.553  58.186  1.00  0.00           H  
ATOM    163 HD12 ILE    10      43.870  33.227  57.574  1.00  0.00           H  
ATOM    164 HD13 ILE    10      45.307  32.773  58.602  1.00  0.00           H  
ATOM    165  N   GLN    11      45.053  33.970  63.019  1.00  0.00           N  
ATOM    166  CA  GLN    11      46.212  34.918  63.256  1.00  0.00           C  
ATOM    167  C   GLN    11      47.575  34.214  63.241  1.00  0.00           C  
ATOM    168  O   GLN    11      47.674  33.036  63.467  1.00  0.00           O  
ATOM    169  CB  GLN    11      46.088  35.765  64.546  1.00  0.00           C  
ATOM    170  CG  GLN    11      46.492  35.093  65.892  1.00  0.00           C  
ATOM    171  CD  GLN    11      46.524  36.125  66.992  1.00  0.00           C  
ATOM    172  OE1 GLN    11      45.696  37.046  67.085  1.00  0.00           O  
ATOM    173  NE2 GLN    11      47.422  35.960  67.944  1.00  0.00           N  
ATOM    174  H   GLN    11      45.264  32.985  63.090  1.00  0.00           H  
ATOM    175  HA  GLN    11      46.230  35.593  62.401  1.00  0.00           H  
ATOM    176  HB2 GLN    11      46.582  36.737  64.556  1.00  0.00           H  
ATOM    177  HB3 GLN    11      45.034  36.008  64.678  1.00  0.00           H  
ATOM    178  HG2 GLN    11      45.719  34.373  66.161  1.00  0.00           H  
ATOM    179  HG3 GLN    11      47.476  34.655  65.725  1.00  0.00           H  
ATOM    180 HE21 GLN    11      47.799  35.036  68.100  1.00  0.00           H  
ATOM    181 HE22 GLN    11      47.613  36.794  68.482  1.00  0.00           H  
ATOM    182  N   HIS    12      48.603  34.834  62.733  1.00  0.00           N  
ATOM    183  CA  HIS    12      49.914  34.316  62.473  1.00  0.00           C  
ATOM    184  C   HIS    12      50.986  35.458  62.237  1.00  0.00           C  
ATOM    185  O   HIS    12      50.691  36.628  62.045  1.00  0.00           O  
ATOM    186  CB  HIS    12      49.854  33.389  61.247  1.00  0.00           C  
ATOM    187  CG  HIS    12      49.546  33.869  59.902  1.00  0.00           C  
ATOM    188  ND1 HIS    12      50.477  34.558  59.130  1.00  0.00           N  
ATOM    189  CE1 HIS    12      49.913  34.887  57.983  1.00  0.00           C  
ATOM    190  NE2 HIS    12      48.591  34.459  57.969  1.00  0.00           N  
ATOM    191  CD2 HIS    12      48.395  33.850  59.170  1.00  0.00           C  
ATOM    192  H   HIS    12      48.539  35.789  62.408  1.00  0.00           H  
ATOM    193  HA  HIS    12      50.245  33.676  63.291  1.00  0.00           H  
ATOM    194  HB2 HIS    12      50.732  32.744  61.232  1.00  0.00           H  
ATOM    195  HB3 HIS    12      49.062  32.667  61.445  1.00  0.00           H  
ATOM    196  HD1 HIS    12      51.419  34.763  59.432  1.00  0.00           H  
ATOM    197  HE1 HIS    12      50.372  35.350  57.122  1.00  0.00           H  
ATOM    198  HD2 HIS    12      47.467  33.425  59.524  1.00  0.00           H  
ATOM    199  N   GLY    13      52.202  35.008  62.290  1.00  0.00           N  
ATOM    200  CA  GLY    13      53.446  35.729  61.986  1.00  0.00           C  
ATOM    201  C   GLY    13      53.758  35.569  60.449  1.00  0.00           C  
ATOM    202  O   GLY    13      53.167  34.772  59.716  1.00  0.00           O  
ATOM    203  H   GLY    13      52.306  34.035  62.538  1.00  0.00           H  
ATOM    204  HA2 GLY    13      53.249  36.774  62.225  1.00  0.00           H  
ATOM    205  HA3 GLY    13      54.315  35.372  62.538  1.00  0.00           H  
ATOM    206  N   TRP    14      54.636  36.372  59.920  1.00  0.00           N  
ATOM    207  CA  TRP    14      54.895  36.442  58.525  1.00  0.00           C  
ATOM    208  C   TRP    14      56.237  37.090  58.354  1.00  0.00           C  
ATOM    209  O   TRP    14      56.484  38.152  58.898  1.00  0.00           O  
ATOM    210  CB  TRP    14      53.839  37.289  57.802  1.00  0.00           C  
ATOM    211  CG  TRP    14      54.083  37.401  56.299  1.00  0.00           C  
ATOM    212  CD1 TRP    14      54.540  38.446  55.612  1.00  0.00           C  
ATOM    213  NE1 TRP    14      54.493  38.170  54.228  1.00  0.00           N  
ATOM    214  CE2 TRP    14      54.131  36.863  54.007  1.00  0.00           C  
ATOM    215  CZ2 TRP    14      53.913  36.181  52.811  1.00  0.00           C  
ATOM    216  CH2 TRP    14      53.341  34.955  52.915  1.00  0.00           C  
ATOM    217  CZ3 TRP    14      53.048  34.386  54.164  1.00  0.00           C  
ATOM    218  CE3 TRP    14      53.317  35.033  55.430  1.00  0.00           C  
ATOM    219  CD2 TRP    14      53.851  36.324  55.337  1.00  0.00           C  
ATOM    220  H   TRP    14      54.812  37.224  60.434  1.00  0.00           H  
ATOM    221  HA  TRP    14      54.945  35.493  57.992  1.00  0.00           H  
ATOM    222  HB2 TRP    14      52.901  36.754  57.946  1.00  0.00           H  
ATOM    223  HB3 TRP    14      53.731  38.279  58.247  1.00  0.00           H  
ATOM    224  HD1 TRP    14      54.755  39.419  56.028  1.00  0.00           H  
ATOM    225  HE1 TRP    14      54.665  38.786  53.446  1.00  0.00           H  
ATOM    226  HZ2 TRP    14      53.930  36.697  51.862  1.00  0.00           H  
ATOM    227  HH2 TRP    14      53.042  34.402  52.037  1.00  0.00           H  
ATOM    228  HZ3 TRP    14      52.599  33.404  54.191  1.00  0.00           H  
ATOM    229  HE3 TRP    14      53.144  34.557  56.384  1.00  0.00           H  
ATOM    230  N   LYS    15      57.060  36.462  57.540  1.00  0.00           N  
ATOM    231  CA  LYS    15      58.372  37.046  57.217  1.00  0.00           C  
ATOM    232  C   LYS    15      58.684  36.693  55.748  1.00  0.00           C  
ATOM    233  O   LYS    15      58.484  35.550  55.347  1.00  0.00           O  
ATOM    234  CB  LYS    15      59.317  36.499  58.260  1.00  0.00           C  
ATOM    235  CG  LYS    15      60.793  36.922  58.220  1.00  0.00           C  
ATOM    236  CD  LYS    15      61.595  36.585  59.500  1.00  0.00           C  
ATOM    237  CE  LYS    15      63.014  37.044  59.170  1.00  0.00           C  
ATOM    238  NZ  LYS    15      63.832  37.063  60.415  1.00  0.00           N1+
ATOM    239  H   LYS    15      56.876  35.529  57.201  1.00  0.00           H  
ATOM    240  HA  LYS    15      58.210  38.122  57.145  1.00  0.00           H  
ATOM    241  HB2 LYS    15      58.853  36.778  59.207  1.00  0.00           H  
ATOM    242  HB3 LYS    15      59.274  35.417  58.135  1.00  0.00           H  
ATOM    243  HG2 LYS    15      61.238  36.382  57.384  1.00  0.00           H  
ATOM    244  HG3 LYS    15      60.824  37.983  57.971  1.00  0.00           H  
ATOM    245  HD2 LYS    15      61.235  37.185  60.336  1.00  0.00           H  
ATOM    246  HD3 LYS    15      61.550  35.535  59.787  1.00  0.00           H  
ATOM    247  HE2 LYS    15      63.376  36.311  58.450  1.00  0.00           H  
ATOM    248  HE3 LYS    15      62.955  38.075  58.822  1.00  0.00           H  
ATOM    249  HZ1 LYS    15      63.380  37.655  61.096  1.00  0.00           H  
ATOM    250  HZ2 LYS    15      63.839  36.228  60.983  1.00  0.00           H  
ATOM    251  HZ3 LYS    15      64.770  37.393  60.238  1.00  0.00           H  
ATOM    252  N   GLU    16      59.217  37.604  54.965  1.00  0.00           N  
ATOM    253  CA  GLU    16      59.444  37.481  53.513  1.00  0.00           C  
ATOM    254  C   GLU    16      60.879  37.584  53.103  1.00  0.00           C  
ATOM    255  O   GLU    16      61.272  37.456  51.907  1.00  0.00           O  
ATOM    256  CB  GLU    16      58.674  38.562  52.776  1.00  0.00           C  
ATOM    257  CG  GLU    16      57.204  38.362  52.285  1.00  0.00           C  
ATOM    258  CD  GLU    16      57.136  38.154  50.783  1.00  0.00           C  
ATOM    259  OE1 GLU    16      56.868  39.111  50.091  1.00  0.00           O  
ATOM    260  OE2 GLU    16      57.343  37.018  50.351  1.00  0.00           O1-
ATOM    261  H   GLU    16      59.258  38.541  55.341  1.00  0.00           H  
ATOM    262  HA  GLU    16      59.089  36.524  53.131  1.00  0.00           H  
ATOM    263  HB2 GLU    16      58.598  39.413  53.454  1.00  0.00           H  
ATOM    264  HB3 GLU    16      59.258  38.922  51.929  1.00  0.00           H  
ATOM    265  HG2 GLU    16      57.041  37.403  52.776  1.00  0.00           H  
ATOM    266  HG3 GLU    16      56.563  39.183  52.607  1.00  0.00           H  
ATOM    267  N   GLY    17      61.692  37.931  54.111  1.00  0.00           N  
ATOM    268  CA  GLY    17      63.114  38.251  53.960  1.00  0.00           C  
ATOM    269  C   GLY    17      63.913  38.404  55.295  1.00  0.00           C  
ATOM    270  O   GLY    17      63.430  38.123  56.409  1.00  0.00           O  
ATOM    271  H   GLY    17      61.328  37.827  55.048  1.00  0.00           H  
ATOM    272  HA2 GLY    17      63.620  37.441  53.434  1.00  0.00           H  
ATOM    273  HA3 GLY    17      63.189  39.144  53.340  1.00  0.00           H  
ATOM    274  N   ASN    18      65.128  38.833  55.127  1.00  0.00           N  
ATOM    275  CA  ASN    18      66.095  39.061  56.103  1.00  0.00           C  
ATOM    276  C   ASN    18      65.706  40.194  57.064  1.00  0.00           C  
ATOM    277  O   ASN    18      66.438  40.357  58.074  1.00  0.00           O  
ATOM    278  CB  ASN    18      67.441  39.464  55.383  1.00  0.00           C  
ATOM    279  CG  ASN    18      67.758  38.446  54.253  1.00  0.00           C  
ATOM    280  OD1 ASN    18      67.185  38.427  53.151  1.00  0.00           O  
ATOM    281  ND2 ASN    18      68.580  37.442  54.595  1.00  0.00           N  
ATOM    282  H   ASN    18      65.408  39.047  54.180  1.00  0.00           H  
ATOM    283  HA  ASN    18      66.276  38.165  56.696  1.00  0.00           H  
ATOM    284  HB2 ASN    18      67.408  40.499  55.045  1.00  0.00           H  
ATOM    285  HB3 ASN    18      68.251  39.409  56.111  1.00  0.00           H  
ATOM    286 HD21 ASN    18      69.066  37.422  55.480  1.00  0.00           H  
ATOM    287 HD22 ASN    18      68.797  36.774  53.869  1.00  0.00           H  
ATOM    288  N   GLY    19      64.584  40.898  56.890  1.00  0.00           N  
ATOM    289  CA  GLY    19      64.083  41.937  57.817  1.00  0.00           C  
ATOM    290  C   GLY    19      63.264  41.331  58.956  1.00  0.00           C  
ATOM    291  O   GLY    19      63.470  40.156  59.277  1.00  0.00           O  
ATOM    292  H   GLY    19      64.083  40.716  56.032  1.00  0.00           H  
ATOM    293  HA2 GLY    19      64.922  42.441  58.297  1.00  0.00           H  
ATOM    294  HA3 GLY    19      63.519  42.718  57.309  1.00  0.00           H  
ATOM    295  N   PRO    20      62.523  42.157  59.657  1.00  0.00           N  
ATOM    296  CA  PRO    20      61.719  41.863  60.818  1.00  0.00           C  
ATOM    297  C   PRO    20      60.408  41.008  60.552  1.00  0.00           C  
ATOM    298  O   PRO    20      59.901  41.183  59.409  1.00  0.00           O  
ATOM    299  CD  PRO    20      62.339  43.620  59.412  1.00  0.00           C  
ATOM    300  CG  PRO    20      62.283  44.238  60.796  1.00  0.00           C  
ATOM    301  CB  PRO    20      61.390  43.218  61.574  1.00  0.00           C  
ATOM    302  HD2 PRO    20      61.423  43.904  58.896  1.00  0.00           H  
ATOM    303  HD3 PRO    20      63.193  44.024  58.868  1.00  0.00           H  
ATOM    304  HG2 PRO    20      61.772  45.196  60.697  1.00  0.00           H  
ATOM    305  HG3 PRO    20      63.173  44.213  61.425  1.00  0.00           H  
ATOM    306  HB2 PRO    20      60.312  43.365  61.504  1.00  0.00           H  
ATOM    307  HB3 PRO    20      61.753  43.084  62.593  1.00  0.00           H  
ATOM    308  HA  PRO    20      62.388  41.233  61.405  1.00  0.00           H  
ATOM    309  N   VAL    21      59.944  40.162  61.474  1.00  0.00           N  
ATOM    310  CA  VAL    21      58.611  39.484  61.320  1.00  0.00           C  
ATOM    311  C   VAL    21      57.583  40.579  61.449  1.00  0.00           C  
ATOM    312  O   VAL    21      57.608  41.418  62.317  1.00  0.00           O  
ATOM    313  CB  VAL    21      58.440  38.534  62.476  1.00  0.00           C  
ATOM    314  CG1 VAL    21      57.164  37.651  62.297  1.00  0.00           C  
ATOM    315  CG2 VAL    21      59.545  37.530  62.811  1.00  0.00           C  
ATOM    316  H   VAL    21      60.402  40.211  62.373  1.00  0.00           H  
ATOM    317  HA  VAL    21      58.384  38.923  60.413  1.00  0.00           H  
ATOM    318  HB  VAL    21      58.338  39.119  63.391  1.00  0.00           H  
ATOM    319 HG11 VAL    21      57.112  37.003  63.172  1.00  0.00           H  
ATOM    320 HG12 VAL    21      56.255  38.252  62.328  1.00  0.00           H  
ATOM    321 HG13 VAL    21      57.181  37.066  61.377  1.00  0.00           H  
ATOM    322 HG21 VAL    21      60.476  38.081  62.935  1.00  0.00           H  
ATOM    323 HG22 VAL    21      59.301  37.095  63.781  1.00  0.00           H  
ATOM    324 HG23 VAL    21      59.719  36.892  61.944  1.00  0.00           H  
ATOM    325  N   THR    22      56.485  40.427  60.729  1.00  0.00           N  
ATOM    326  CA  THR    22      55.196  41.148  60.976  1.00  0.00           C  
ATOM    327  C   THR    22      54.009  40.267  61.424  1.00  0.00           C  
ATOM    328  O   THR    22      54.060  39.000  61.259  1.00  0.00           O  
ATOM    329  CB  THR    22      54.866  42.038  59.803  1.00  0.00           C  
ATOM    330  CG2 THR    22      54.309  41.221  58.641  1.00  0.00           C  
ATOM    331  OG1 THR    22      53.891  42.926  60.153  1.00  0.00           O  
ATOM    332  H   THR    22      56.474  39.688  60.041  1.00  0.00           H  
ATOM    333  HA  THR    22      55.369  41.883  61.763  1.00  0.00           H  
ATOM    334  HB  THR    22      55.721  42.557  59.371  1.00  0.00           H  
ATOM    335 HG21 THR    22      53.421  40.629  58.865  1.00  0.00           H  
ATOM    336 HG22 THR    22      53.942  41.808  57.800  1.00  0.00           H  
ATOM    337 HG23 THR    22      55.156  40.631  58.291  1.00  0.00           H  
ATOM    338  HG1 THR    22      53.407  43.117  59.346  1.00  0.00           H  
ATOM    339  N   GLN    23      52.970  40.813  62.011  1.00  0.00           N  
ATOM    340  CA  GLN    23      51.879  40.114  62.725  1.00  0.00           C  
ATOM    341  C   GLN    23      50.496  40.343  61.955  1.00  0.00           C  
ATOM    342  O   GLN    23      49.911  41.430  62.032  1.00  0.00           O  
ATOM    343  CB  GLN    23      51.850  40.521  64.191  1.00  0.00           C  
ATOM    344  CG  GLN    23      50.899  39.635  64.974  1.00  0.00           C  
ATOM    345  CD  GLN    23      51.257  38.143  65.205  1.00  0.00           C  
ATOM    346  OE1 GLN    23      52.292  37.547  64.950  1.00  0.00           O  
ATOM    347  NE2 GLN    23      50.303  37.381  65.723  1.00  0.00           N  
ATOM    348  H   GLN    23      53.021  41.812  62.149  1.00  0.00           H  
ATOM    349  HA  GLN    23      52.026  39.035  62.784  1.00  0.00           H  
ATOM    350  HB2 GLN    23      52.850  40.521  64.625  1.00  0.00           H  
ATOM    351  HB3 GLN    23      51.525  41.562  64.195  1.00  0.00           H  
ATOM    352  HG2 GLN    23      50.715  40.118  65.934  1.00  0.00           H  
ATOM    353  HG3 GLN    23      49.919  39.695  64.501  1.00  0.00           H  
ATOM    354 HE21 GLN    23      49.507  37.838  66.144  1.00  0.00           H  
ATOM    355 HE22 GLN    23      50.411  36.377  65.711  1.00  0.00           H  
ATOM    356  N   TRP    24      50.095  39.293  61.288  1.00  0.00           N  
ATOM    357  CA  TRP    24      48.808  39.218  60.558  1.00  0.00           C  
ATOM    358  C   TRP    24      47.681  38.527  61.333  1.00  0.00           C  
ATOM    359  O   TRP    24      48.015  37.777  62.241  1.00  0.00           O  
ATOM    360  CB  TRP    24      49.033  38.476  59.210  1.00  0.00           C  
ATOM    361  CG  TRP    24      49.805  39.168  58.102  1.00  0.00           C  
ATOM    362  CD1 TRP    24      50.531  40.299  58.216  1.00  0.00           C  
ATOM    363  NE1 TRP    24      51.127  40.621  57.024  1.00  0.00           N  
ATOM    364  CE2 TRP    24      50.851  39.701  56.036  1.00  0.00           C  
ATOM    365  CZ2 TRP    24      51.240  39.553  54.719  1.00  0.00           C  
ATOM    366  CH2 TRP    24      50.687  38.489  53.934  1.00  0.00           C  
ATOM    367  CZ3 TRP    24      49.680  37.693  54.469  1.00  0.00           C  
ATOM    368  CE3 TRP    24      49.320  37.903  55.841  1.00  0.00           C  
ATOM    369  CD2 TRP    24      49.861  38.876  56.663  1.00  0.00           C  
ATOM    370  H   TRP    24      50.488  38.396  61.536  1.00  0.00           H  
ATOM    371  HA  TRP    24      48.416  40.202  60.303  1.00  0.00           H  
ATOM    372  HB2 TRP    24      49.562  37.581  59.537  1.00  0.00           H  
ATOM    373  HB3 TRP    24      48.066  38.101  58.872  1.00  0.00           H  
ATOM    374  HD1 TRP    24      50.817  40.776  59.142  1.00  0.00           H  
ATOM    375  HE1 TRP    24      51.661  41.474  56.936  1.00  0.00           H  
ATOM    376  HZ2 TRP    24      51.976  40.250  54.345  1.00  0.00           H  
ATOM    377  HH2 TRP    24      50.955  38.346  52.898  1.00  0.00           H  
ATOM    378  HZ3 TRP    24      49.236  36.904  53.878  1.00  0.00           H  
ATOM    379  HE3 TRP    24      48.606  37.197  56.239  1.00  0.00           H  
ATOM    380  N   LYS    25      46.416  38.872  61.075  1.00  0.00           N  
ATOM    381  CA  LYS    25      45.181  38.381  61.713  1.00  0.00           C  
ATOM    382  C   LYS    25      43.984  38.567  60.687  1.00  0.00           C  
ATOM    383  O   LYS    25      43.818  39.715  60.181  1.00  0.00           O  
ATOM    384  CB  LYS    25      44.990  39.067  63.051  1.00  0.00           C  
ATOM    385  CG  LYS    25      44.720  40.571  62.957  1.00  0.00           C  
ATOM    386  CD  LYS    25      44.573  41.179  64.368  1.00  0.00           C  
ATOM    387  CE  LYS    25      43.094  41.094  64.866  1.00  0.00           C  
ATOM    388  NZ  LYS    25      42.370  42.301  64.533  1.00  0.00           N1+
ATOM    389  H   LYS    25      46.414  39.561  60.337  1.00  0.00           H  
ATOM    390  HA  LYS    25      45.266  37.323  61.959  1.00  0.00           H  
ATOM    391  HB2 LYS    25      44.190  38.564  63.595  1.00  0.00           H  
ATOM    392  HB3 LYS    25      45.913  38.944  63.618  1.00  0.00           H  
ATOM    393  HG2 LYS    25      45.607  40.988  62.480  1.00  0.00           H  
ATOM    394  HG3 LYS    25      43.795  40.776  62.417  1.00  0.00           H  
ATOM    395  HD2 LYS    25      45.213  40.732  65.128  1.00  0.00           H  
ATOM    396  HD3 LYS    25      44.894  42.219  64.297  1.00  0.00           H  
ATOM    397  HE2 LYS    25      42.509  40.286  64.426  1.00  0.00           H  
ATOM    398  HE3 LYS    25      43.139  40.959  65.947  1.00  0.00           H  
ATOM    399  HZ1 LYS    25      41.960  42.196  63.616  1.00  0.00           H  
ATOM    400  HZ2 LYS    25      41.593  42.372  65.176  1.00  0.00           H  
ATOM    401  HZ3 LYS    25      42.891  43.164  64.585  1.00  0.00           H  
ATOM    402  N   GLY    26      43.293  37.544  60.275  1.00  0.00           N  
ATOM    403  CA  GLY    26      42.257  37.556  59.286  1.00  0.00           C  
ATOM    404  C   GLY    26      41.251  36.496  59.377  1.00  0.00           C  
ATOM    405  O   GLY    26      41.094  35.880  60.403  1.00  0.00           O  
ATOM    406  H   GLY    26      43.352  36.677  60.789  1.00  0.00           H  
ATOM    407  HA2 GLY    26      41.642  38.456  59.270  1.00  0.00           H  
ATOM    408  HA3 GLY    26      42.811  37.384  58.362  1.00  0.00           H  
ATOM    409  N   THR    27      40.566  36.243  58.280  1.00  0.00           N  
ATOM    410  CA  THR    27      39.483  35.251  58.120  1.00  0.00           C  
ATOM    411  C   THR    27      39.493  34.336  56.851  1.00  0.00           C  
ATOM    412  O   THR    27      39.482  34.868  55.759  1.00  0.00           O  
ATOM    413  CB  THR    27      38.132  35.965  58.204  1.00  0.00           C  
ATOM    414  CG2 THR    27      36.970  34.995  58.497  1.00  0.00           C  
ATOM    415  OG1 THR    27      38.059  37.082  59.110  1.00  0.00           O  
ATOM    416  H   THR    27      40.795  36.778  57.455  1.00  0.00           H  
ATOM    417  HA  THR    27      39.445  34.605  58.998  1.00  0.00           H  
ATOM    418  HB  THR    27      37.986  36.423  57.226  1.00  0.00           H  
ATOM    419 HG21 THR    27      37.312  34.374  59.325  1.00  0.00           H  
ATOM    420 HG22 THR    27      36.013  35.425  58.792  1.00  0.00           H  
ATOM    421 HG23 THR    27      36.820  34.203  57.764  1.00  0.00           H  
ATOM    422  HG1 THR    27      38.305  37.892  58.658  1.00  0.00           H  
ATOM    423  N   VAL    28      39.689  32.996  56.969  1.00  0.00           N  
ATOM    424  CA  VAL    28      39.733  32.119  55.810  1.00  0.00           C  
ATOM    425  C   VAL    28      38.391  32.223  55.060  1.00  0.00           C  
ATOM    426  O   VAL    28      37.357  31.925  55.637  1.00  0.00           O  
ATOM    427  CB  VAL    28      40.144  30.667  56.220  1.00  0.00           C  
ATOM    428  CG1 VAL    28      40.250  29.913  54.898  1.00  0.00           C  
ATOM    429  CG2 VAL    28      41.509  30.460  57.019  1.00  0.00           C  
ATOM    430  H   VAL    28      39.655  32.527  57.863  1.00  0.00           H  
ATOM    431  HA  VAL    28      40.555  32.529  55.223  1.00  0.00           H  
ATOM    432  HB  VAL    28      39.355  30.245  56.843  1.00  0.00           H  
ATOM    433 HG11 VAL    28      40.541  28.928  55.262  1.00  0.00           H  
ATOM    434 HG12 VAL    28      39.228  29.857  54.521  1.00  0.00           H  
ATOM    435 HG13 VAL    28      40.938  30.346  54.172  1.00  0.00           H  
ATOM    436 HG21 VAL    28      41.240  30.605  58.065  1.00  0.00           H  
ATOM    437 HG22 VAL    28      41.742  29.408  56.855  1.00  0.00           H  
ATOM    438 HG23 VAL    28      42.306  31.089  56.624  1.00  0.00           H  
ATOM    439  N   LEU    29      38.336  32.563  53.746  1.00  0.00           N  
ATOM    440  CA  LEU    29      37.117  32.746  52.962  1.00  0.00           C  
ATOM    441  C   LEU    29      36.629  31.424  52.259  1.00  0.00           C  
ATOM    442  O   LEU    29      35.521  30.919  52.401  1.00  0.00           O  
ATOM    443  CB  LEU    29      37.222  33.872  51.978  1.00  0.00           C  
ATOM    444  CG  LEU    29      37.703  35.257  52.419  1.00  0.00           C  
ATOM    445  CD1 LEU    29      37.547  36.279  51.230  1.00  0.00           C  
ATOM    446  CD2 LEU    29      36.969  35.805  53.638  1.00  0.00           C  
ATOM    447  H   LEU    29      39.190  32.753  53.241  1.00  0.00           H  
ATOM    448  HA  LEU    29      36.324  32.940  53.683  1.00  0.00           H  
ATOM    449  HB2 LEU    29      37.945  33.612  51.206  1.00  0.00           H  
ATOM    450  HB3 LEU    29      36.227  33.991  51.549  1.00  0.00           H  
ATOM    451  HG  LEU    29      38.774  35.328  52.608  1.00  0.00           H  
ATOM    452 HD11 LEU    29      37.947  35.774  50.351  1.00  0.00           H  
ATOM    453 HD12 LEU    29      36.480  36.391  51.036  1.00  0.00           H  
ATOM    454 HD13 LEU    29      37.988  37.206  51.596  1.00  0.00           H  
ATOM    455 HD21 LEU    29      37.345  36.744  54.044  1.00  0.00           H  
ATOM    456 HD22 LEU    29      35.903  35.751  53.418  1.00  0.00           H  
ATOM    457 HD23 LEU    29      37.137  35.036  54.392  1.00  0.00           H  
ATOM    458  N   ASP    30      37.527  30.854  51.492  1.00  0.00           N  
ATOM    459  CA  ASP    30      37.296  29.629  50.676  1.00  0.00           C  
ATOM    460  C   ASP    30      38.554  28.892  50.231  1.00  0.00           C  
ATOM    461  O   ASP    30      39.572  29.583  50.040  1.00  0.00           O  
ATOM    462  CB  ASP    30      36.654  30.084  49.355  1.00  0.00           C  
ATOM    463  CG  ASP    30      35.545  29.121  48.848  1.00  0.00           C  
ATOM    464  OD1 ASP    30      35.133  28.197  49.645  1.00  0.00           O  
ATOM    465  OD2 ASP    30      35.103  29.227  47.679  1.00  0.00           O1-
ATOM    466  H   ASP    30      38.471  31.211  51.469  1.00  0.00           H  
ATOM    467  HA  ASP    30      36.711  28.995  51.342  1.00  0.00           H  
ATOM    468  HB2 ASP    30      36.098  30.995  49.575  1.00  0.00           H  
ATOM    469  HB3 ASP    30      37.395  30.383  48.613  1.00  0.00           H  
ATOM    470  N   GLN    31      38.520  27.607  50.067  1.00  0.00           N  
ATOM    471  CA  GLN    31      39.547  26.854  49.230  1.00  0.00           C  
ATOM    472  C   GLN    31      39.519  27.204  47.757  1.00  0.00           C  
ATOM    473  O   GLN    31      38.427  27.495  47.221  1.00  0.00           O  
ATOM    474  CB  GLN    31      39.286  25.391  49.442  1.00  0.00           C  
ATOM    475  CG  GLN    31      37.830  25.023  49.199  1.00  0.00           C  
ATOM    476  CD  GLN    31      37.547  23.639  48.552  1.00  0.00           C  
ATOM    477  OE1 GLN    31      38.401  22.805  48.376  1.00  0.00           O  
ATOM    478  NE2 GLN    31      36.368  23.423  48.025  1.00  0.00           N  
ATOM    479  H   GLN    31      37.632  27.140  50.186  1.00  0.00           H  
ATOM    480  HA  GLN    31      40.516  27.068  49.680  1.00  0.00           H  
ATOM    481  HB2 GLN    31      39.867  24.941  48.637  1.00  0.00           H  
ATOM    482  HB3 GLN    31      39.683  25.032  50.392  1.00  0.00           H  
ATOM    483  HG2 GLN    31      37.302  25.089  50.151  1.00  0.00           H  
ATOM    484  HG3 GLN    31      37.367  25.758  48.540  1.00  0.00           H  
ATOM    485 HE21 GLN    31      35.595  24.073  48.013  1.00  0.00           H  
ATOM    486 HE22 GLN    31      36.171  22.535  47.587  1.00  0.00           H  
ATOM    487  N   VAL    32      40.632  27.132  47.029  1.00  0.00           N  
ATOM    488  CA  VAL    32      40.893  27.401  45.581  1.00  0.00           C  
ATOM    489  C   VAL    32      41.335  26.106  44.958  1.00  0.00           C  
ATOM    490  O   VAL    32      42.502  25.805  44.896  1.00  0.00           O  
ATOM    491  CB  VAL    32      41.985  28.480  45.493  1.00  0.00           C  
ATOM    492  CG1 VAL    32      42.240  28.822  44.051  1.00  0.00           C  
ATOM    493  CG2 VAL    32      41.501  29.758  46.217  1.00  0.00           C  
ATOM    494  H   VAL    32      41.460  26.934  47.573  1.00  0.00           H  
ATOM    495  HA  VAL    32      39.962  27.681  45.088  1.00  0.00           H  
ATOM    496  HB  VAL    32      42.896  28.092  45.949  1.00  0.00           H  
ATOM    497 HG11 VAL    32      42.994  29.607  44.095  1.00  0.00           H  
ATOM    498 HG12 VAL    32      42.596  28.102  43.314  1.00  0.00           H  
ATOM    499 HG13 VAL    32      41.414  29.373  43.600  1.00  0.00           H  
ATOM    500 HG21 VAL    32      40.590  30.117  45.737  1.00  0.00           H  
ATOM    501 HG22 VAL    32      41.331  29.638  47.287  1.00  0.00           H  
ATOM    502 HG23 VAL    32      42.226  30.538  45.983  1.00  0.00           H  
ATOM    503  N   PRO    33      40.403  25.173  44.645  1.00  0.00           N  
ATOM    504  CA  PRO    33      40.767  23.692  44.578  1.00  0.00           C  
ATOM    505  C   PRO    33      41.811  23.255  43.580  1.00  0.00           C  
ATOM    506  O   PRO    33      42.269  22.103  43.744  1.00  0.00           O  
ATOM    507  CD  PRO    33      38.968  25.406  44.625  1.00  0.00           C  
ATOM    508  CG  PRO    33      38.408  23.967  44.777  1.00  0.00           C  
ATOM    509  CB  PRO    33      39.397  23.032  44.214  1.00  0.00           C  
ATOM    510  HD2 PRO    33      38.551  25.856  43.724  1.00  0.00           H  
ATOM    511  HD3 PRO    33      38.708  26.043  45.470  1.00  0.00           H  
ATOM    512  HG2 PRO    33      37.521  23.886  44.149  1.00  0.00           H  
ATOM    513  HG3 PRO    33      38.234  23.650  45.805  1.00  0.00           H  
ATOM    514  HB2 PRO    33      39.231  23.094  43.138  1.00  0.00           H  
ATOM    515  HB3 PRO    33      39.207  22.023  44.582  1.00  0.00           H  
ATOM    516  HA  PRO    33      41.163  23.430  45.560  1.00  0.00           H  
ATOM    517  N   VAL    34      42.159  24.123  42.618  1.00  0.00           N  
ATOM    518  CA  VAL    34      43.126  23.743  41.579  1.00  0.00           C  
ATOM    519  C   VAL    34      44.438  23.466  42.314  1.00  0.00           C  
ATOM    520  O   VAL    34      45.074  22.444  41.988  1.00  0.00           O  
ATOM    521  CB  VAL    34      43.034  24.844  40.480  1.00  0.00           C  
ATOM    522  CG1 VAL    34      43.609  26.224  41.010  1.00  0.00           C  
ATOM    523  CG2 VAL    34      43.873  24.380  39.288  1.00  0.00           C  
ATOM    524  H   VAL    34      41.752  25.043  42.529  1.00  0.00           H  
ATOM    525  HA  VAL    34      42.803  22.787  41.167  1.00  0.00           H  
ATOM    526  HB  VAL    34      42.010  25.087  40.196  1.00  0.00           H  
ATOM    527 HG11 VAL    34      43.694  26.944  40.196  1.00  0.00           H  
ATOM    528 HG12 VAL    34      42.836  26.684  41.625  1.00  0.00           H  
ATOM    529 HG13 VAL    34      44.508  26.148  41.621  1.00  0.00           H  
ATOM    530 HG21 VAL    34      44.917  24.380  39.603  1.00  0.00           H  
ATOM    531 HG22 VAL    34      43.460  23.385  39.122  1.00  0.00           H  
ATOM    532 HG23 VAL    34      43.724  25.019  38.418  1.00  0.00           H  
ATOM    533  N   ASN    35      44.789  24.258  43.356  1.00  0.00           N  
ATOM    534  CA  ASN    35      46.032  23.990  44.120  1.00  0.00           C  
ATOM    535  C   ASN    35      45.476  23.603  45.471  1.00  0.00           C  
ATOM    536  O   ASN    35      44.971  24.480  46.195  1.00  0.00           O  
ATOM    537  CB  ASN    35      46.845  25.278  44.086  1.00  0.00           C  
ATOM    538  CG  ASN    35      48.102  25.286  44.915  1.00  0.00           C  
ATOM    539  OD1 ASN    35      48.488  24.303  45.531  1.00  0.00           O  
ATOM    540  ND2 ASN    35      48.994  26.294  44.741  1.00  0.00           N  
ATOM    541  H   ASN    35      44.109  24.895  43.747  1.00  0.00           H  
ATOM    542  HA  ASN    35      46.614  23.237  43.588  1.00  0.00           H  
ATOM    543  HB2 ASN    35      47.154  25.486  43.062  1.00  0.00           H  
ATOM    544  HB3 ASN    35      46.305  26.130  44.500  1.00  0.00           H  
ATOM    545 HD21 ASN    35      48.769  27.067  44.132  1.00  0.00           H  
ATOM    546 HD22 ASN    35      49.716  26.317  45.447  1.00  0.00           H  
ATOM    547  N   PRO    36      45.566  22.349  45.837  1.00  0.00           N  
ATOM    548  CA  PRO    36      44.881  21.793  46.990  1.00  0.00           C  
ATOM    549  C   PRO    36      45.287  22.457  48.378  1.00  0.00           C  
ATOM    550  O   PRO    36      44.498  22.368  49.303  1.00  0.00           O  
ATOM    551  CD  PRO    36      46.196  21.236  45.140  1.00  0.00           C  
ATOM    552  CG  PRO    36      45.503  20.014  45.480  1.00  0.00           C  
ATOM    553  CB  PRO    36      45.058  20.288  47.002  1.00  0.00           C  
ATOM    554  HD2 PRO    36      47.237  21.073  45.420  1.00  0.00           H  
ATOM    555  HD3 PRO    36      46.241  21.306  44.053  1.00  0.00           H  
ATOM    556  HG2 PRO    36      46.114  19.115  45.402  1.00  0.00           H  
ATOM    557  HG3 PRO    36      44.625  19.848  44.856  1.00  0.00           H  
ATOM    558  HB2 PRO    36      45.927  20.079  47.625  1.00  0.00           H  
ATOM    559  HB3 PRO    36      44.155  19.746  47.285  1.00  0.00           H  
ATOM    560  HA  PRO    36      43.798  21.897  46.919  1.00  0.00           H  
ATOM    561  N   SER    37      46.483  23.085  48.396  1.00  0.00           N  
ATOM    562  CA  SER    37      47.016  23.736  49.598  1.00  0.00           C  
ATOM    563  C   SER    37      46.534  25.184  49.867  1.00  0.00           C  
ATOM    564  O   SER    37      46.672  25.712  50.944  1.00  0.00           O  
ATOM    565  CB  SER    37      48.498  23.759  49.661  1.00  0.00           C  
ATOM    566  OG  SER    37      48.946  22.425  49.560  1.00  0.00           O  
ATOM    567  H   SER    37      47.173  22.857  47.695  1.00  0.00           H  
ATOM    568  HA  SER    37      46.559  23.115  50.369  1.00  0.00           H  
ATOM    569  HB2 SER    37      48.987  24.272  48.833  1.00  0.00           H  
ATOM    570  HB3 SER    37      48.752  24.279  50.584  1.00  0.00           H  
ATOM    571  HG  SER    37      49.000  21.954  50.394  1.00  0.00           H  
ATOM    572  N   LEU    38      45.936  25.791  48.817  1.00  0.00           N  
ATOM    573  CA  LEU    38      45.660  27.283  48.697  1.00  0.00           C  
ATOM    574  C   LEU    38      44.252  27.648  49.055  1.00  0.00           C  
ATOM    575  O   LEU    38      43.295  27.012  48.586  1.00  0.00           O  
ATOM    576  CB  LEU    38      45.818  27.601  47.178  1.00  0.00           C  
ATOM    577  CG  LEU    38      45.677  29.119  46.716  1.00  0.00           C  
ATOM    578  CD1 LEU    38      46.623  30.100  47.385  1.00  0.00           C  
ATOM    579  CD2 LEU    38      45.908  29.083  45.146  1.00  0.00           C  
ATOM    580  H   LEU    38      45.734  25.218  48.010  1.00  0.00           H  
ATOM    581  HA  LEU    38      46.425  27.879  49.194  1.00  0.00           H  
ATOM    582  HB2 LEU    38      46.751  27.243  46.742  1.00  0.00           H  
ATOM    583  HB3 LEU    38      45.194  26.944  46.573  1.00  0.00           H  
ATOM    584  HG  LEU    38      44.668  29.474  46.928  1.00  0.00           H  
ATOM    585 HD11 LEU    38      46.528  29.998  48.466  1.00  0.00           H  
ATOM    586 HD12 LEU    38      47.653  29.941  47.067  1.00  0.00           H  
ATOM    587 HD13 LEU    38      46.285  31.078  47.044  1.00  0.00           H  
ATOM    588 HD21 LEU    38      46.952  28.921  44.879  1.00  0.00           H  
ATOM    589 HD22 LEU    38      45.179  28.440  44.653  1.00  0.00           H  
ATOM    590 HD23 LEU    38      45.579  30.017  44.690  1.00  0.00           H  
ATOM    591  N   TYR    39      44.145  28.701  49.913  1.00  0.00           N  
ATOM    592  CA  TYR    39      42.942  29.432  50.347  1.00  0.00           C  
ATOM    593  C   TYR    39      43.019  30.879  49.981  1.00  0.00           C  
ATOM    594  O   TYR    39      44.098  31.420  49.981  1.00  0.00           O  
ATOM    595  CB  TYR    39      42.756  29.223  51.840  1.00  0.00           C  
ATOM    596  CG  TYR    39      42.790  27.793  52.394  1.00  0.00           C  
ATOM    597  CD1 TYR    39      43.945  27.172  52.774  1.00  0.00           C  
ATOM    598  CE1 TYR    39      43.956  25.857  53.293  1.00  0.00           C  
ATOM    599  CZ  TYR    39      42.680  25.175  53.471  1.00  0.00           C  
ATOM    600  OH  TYR    39      42.655  23.940  53.979  1.00  0.00           O  
ATOM    601  CE2 TYR    39      41.537  25.781  52.972  1.00  0.00           C  
ATOM    602  CD2 TYR    39      41.572  27.057  52.449  1.00  0.00           C  
ATOM    603  H   TYR    39      45.007  29.080  50.277  1.00  0.00           H  
ATOM    604  HA  TYR    39      42.102  29.024  49.785  1.00  0.00           H  
ATOM    605  HB2 TYR    39      43.349  29.823  52.531  1.00  0.00           H  
ATOM    606  HB3 TYR    39      41.728  29.576  51.923  1.00  0.00           H  
ATOM    607  HD1 TYR    39      44.861  27.623  52.420  1.00  0.00           H  
ATOM    608  HE1 TYR    39      44.878  25.388  53.603  1.00  0.00           H  
ATOM    609  HH  TYR    39      41.784  23.546  53.893  1.00  0.00           H  
ATOM    610  HE2 TYR    39      40.573  25.298  53.020  1.00  0.00           H  
ATOM    611  HD2 TYR    39      40.663  27.539  52.120  1.00  0.00           H  
ATOM    612  N   LEU    40      41.846  31.473  49.763  1.00  0.00           N  
ATOM    613  CA  LEU    40      41.578  32.927  49.905  1.00  0.00           C  
ATOM    614  C   LEU    40      41.317  33.357  51.322  1.00  0.00           C  
ATOM    615  O   LEU    40      40.495  32.671  51.925  1.00  0.00           O  
ATOM    616  CB  LEU    40      40.276  33.306  49.142  1.00  0.00           C  
ATOM    617  CG  LEU    40      40.310  33.112  47.635  1.00  0.00           C  
ATOM    618  CD1 LEU    40      38.876  33.114  47.054  1.00  0.00           C  
ATOM    619  CD2 LEU    40      41.228  34.008  46.801  1.00  0.00           C  
ATOM    620  H   LEU    40      41.010  30.932  49.933  1.00  0.00           H  
ATOM    621  HA  LEU    40      42.435  33.390  49.416  1.00  0.00           H  
ATOM    622  HB2 LEU    40      39.401  32.776  49.519  1.00  0.00           H  
ATOM    623  HB3 LEU    40      40.093  34.351  49.390  1.00  0.00           H  
ATOM    624  HG  LEU    40      40.729  32.125  47.442  1.00  0.00           H  
ATOM    625 HD11 LEU    40      38.220  32.364  47.497  1.00  0.00           H  
ATOM    626 HD12 LEU    40      38.560  34.146  47.202  1.00  0.00           H  
ATOM    627 HD13 LEU    40      38.920  32.929  45.981  1.00  0.00           H  
ATOM    628 HD21 LEU    40      42.214  34.066  47.261  1.00  0.00           H  
ATOM    629 HD22 LEU    40      41.340  33.497  45.845  1.00  0.00           H  
ATOM    630 HD23 LEU    40      40.790  35.000  46.691  1.00  0.00           H  
ATOM    631  N   ILE    41      41.908  34.403  51.831  1.00  0.00           N  
ATOM    632  CA  ILE    41      41.726  34.902  53.182  1.00  0.00           C  
ATOM    633  C   ILE    41      41.495  36.478  53.164  1.00  0.00           C  
ATOM    634  O   ILE    41      42.344  37.254  52.617  1.00  0.00           O  
ATOM    635  CB  ILE    41      43.102  34.658  53.914  1.00  0.00           C  
ATOM    636  CG2 ILE    41      43.003  35.247  55.385  1.00  0.00           C  
ATOM    637  CG1 ILE    41      43.516  33.183  54.063  1.00  0.00           C  
ATOM    638  CD1 ILE    41      44.672  32.892  53.094  1.00  0.00           C  
ATOM    639  H   ILE    41      42.670  34.801  51.301  1.00  0.00           H  
ATOM    640  HA  ILE    41      40.875  34.432  53.674  1.00  0.00           H  
ATOM    641  HB  ILE    41      43.858  35.237  53.383  1.00  0.00           H  
ATOM    642 HG21 ILE    41      43.931  35.093  55.937  1.00  0.00           H  
ATOM    643 HG22 ILE    41      42.990  36.336  55.348  1.00  0.00           H  
ATOM    644 HG23 ILE    41      42.139  34.760  55.837  1.00  0.00           H  
ATOM    645 HG12 ILE    41      43.877  32.995  55.074  1.00  0.00           H  
ATOM    646 HG13 ILE    41      42.608  32.591  53.942  1.00  0.00           H  
ATOM    647 HD11 ILE    41      45.510  33.568  53.265  1.00  0.00           H  
ATOM    648 HD12 ILE    41      45.076  31.889  53.230  1.00  0.00           H  
ATOM    649 HD13 ILE    41      44.293  32.805  52.075  1.00  0.00           H  
ATOM    650  N   LYS    42      40.448  37.029  53.769  1.00  0.00           N  
ATOM    651  CA  LYS    42      40.463  38.506  53.975  1.00  0.00           C  
ATOM    652  C   LYS    42      41.315  38.774  55.196  1.00  0.00           C  
ATOM    653  O   LYS    42      40.962  38.262  56.270  1.00  0.00           O  
ATOM    654  CB  LYS    42      39.083  39.152  54.207  1.00  0.00           C  
ATOM    655  CG  LYS    42      39.031  40.667  54.563  1.00  0.00           C  
ATOM    656  CD  LYS    42      39.302  41.599  53.380  1.00  0.00           C  
ATOM    657  CE  LYS    42      38.743  43.005  53.731  1.00  0.00           C  
ATOM    658  NZ  LYS    42      39.357  43.502  55.009  1.00  0.00           N1+
ATOM    659  H   LYS    42      39.787  36.445  54.261  1.00  0.00           H  
ATOM    660  HA  LYS    42      40.867  39.004  53.094  1.00  0.00           H  
ATOM    661  HB2 LYS    42      38.344  39.072  53.409  1.00  0.00           H  
ATOM    662  HB3 LYS    42      38.540  38.642  55.003  1.00  0.00           H  
ATOM    663  HG2 LYS    42      38.069  40.833  55.048  1.00  0.00           H  
ATOM    664  HG3 LYS    42      39.664  40.950  55.405  1.00  0.00           H  
ATOM    665  HD2 LYS    42      40.374  41.659  53.191  1.00  0.00           H  
ATOM    666  HD3 LYS    42      38.847  41.268  52.447  1.00  0.00           H  
ATOM    667  HE2 LYS    42      38.764  43.701  52.893  1.00  0.00           H  
ATOM    668  HE3 LYS    42      37.690  42.778  53.901  1.00  0.00           H  
ATOM    669  HZ1 LYS    42      38.888  44.376  55.198  1.00  0.00           H  
ATOM    670  HZ2 LYS    42      39.249  42.883  55.800  1.00  0.00           H  
ATOM    671  HZ3 LYS    42      40.324  43.747  54.853  1.00  0.00           H  
ATOM    672  N   TYR    43      42.251  39.716  55.166  1.00  0.00           N  
ATOM    673  CA  TYR    43      43.019  40.059  56.380  1.00  0.00           C  
ATOM    674  C   TYR    43      42.456  41.396  56.917  1.00  0.00           C  
ATOM    675  O   TYR    43      42.105  42.329  56.197  1.00  0.00           O  
ATOM    676  CB  TYR    43      44.461  40.198  56.066  1.00  0.00           C  
ATOM    677  CG  TYR    43      45.113  38.873  55.844  1.00  0.00           C  
ATOM    678  CD1 TYR    43      45.237  38.256  54.605  1.00  0.00           C  
ATOM    679  CE1 TYR    43      45.891  36.996  54.478  1.00  0.00           C  
ATOM    680  CZ  TYR    43      46.207  36.234  55.638  1.00  0.00           C  
ATOM    681  OH  TYR    43      46.702  34.982  55.475  1.00  0.00           O  
ATOM    682  CE2 TYR    43      46.031  36.801  56.902  1.00  0.00           C  
ATOM    683  CD2 TYR    43      45.532  38.109  57.015  1.00  0.00           C  
ATOM    684  H   TYR    43      42.520  40.128  54.284  1.00  0.00           H  
ATOM    685  HA  TYR    43      42.872  39.316  57.164  1.00  0.00           H  
ATOM    686  HB2 TYR    43      44.583  40.749  55.134  1.00  0.00           H  
ATOM    687  HB3 TYR    43      44.957  40.813  56.817  1.00  0.00           H  
ATOM    688  HD1 TYR    43      44.885  38.731  53.701  1.00  0.00           H  
ATOM    689  HE1 TYR    43      45.972  36.586  53.482  1.00  0.00           H  
ATOM    690  HH  TYR    43      47.256  34.729  56.217  1.00  0.00           H  
ATOM    691  HE2 TYR    43      46.220  36.242  57.807  1.00  0.00           H  
ATOM    692  HD2 TYR    43      45.504  38.615  57.969  1.00  0.00           H  
ATOM    693  N   ASP    44      42.443  41.458  58.226  1.00  0.00           N  
ATOM    694  CA  ASP    44      42.272  42.689  58.931  1.00  0.00           C  
ATOM    695  C   ASP    44      43.220  43.887  58.549  1.00  0.00           C  
ATOM    696  O   ASP    44      44.350  43.751  58.243  1.00  0.00           O  
ATOM    697  CB  ASP    44      42.182  42.599  60.400  1.00  0.00           C  
ATOM    698  CG  ASP    44      41.154  41.624  60.987  1.00  0.00           C  
ATOM    699  OD1 ASP    44      41.152  41.559  62.245  1.00  0.00           O  
ATOM    700  OD2 ASP    44      40.284  41.075  60.267  1.00  0.00           O1-
ATOM    701  H   ASP    44      42.755  40.656  58.755  1.00  0.00           H  
ATOM    702  HA  ASP    44      41.265  43.022  58.680  1.00  0.00           H  
ATOM    703  HB2 ASP    44      43.171  42.303  60.748  1.00  0.00           H  
ATOM    704  HB3 ASP    44      41.834  43.561  60.776  1.00  0.00           H  
ATOM    705  N   GLY    45      42.659  45.059  58.696  1.00  0.00           N  
ATOM    706  CA  GLY    45      43.345  46.291  58.324  1.00  0.00           C  
ATOM    707  C   GLY    45      43.286  46.542  56.815  1.00  0.00           C  
ATOM    708  O   GLY    45      42.812  47.600  56.436  1.00  0.00           O  
ATOM    709  H   GLY    45      41.709  44.998  59.032  1.00  0.00           H  
ATOM    710  HA2 GLY    45      42.929  47.176  58.805  1.00  0.00           H  
ATOM    711  HA3 GLY    45      44.392  46.165  58.600  1.00  0.00           H  
ATOM    712  N   PHE    46      43.840  45.598  55.970  1.00  0.00           N  
ATOM    713  CA  PHE    46      43.840  45.678  54.491  1.00  0.00           C  
ATOM    714  C   PHE    46      42.452  45.707  53.884  1.00  0.00           C  
ATOM    715  O   PHE    46      41.470  45.036  54.376  1.00  0.00           O  
ATOM    716  CB  PHE    46      44.632  44.516  53.848  1.00  0.00           C  
ATOM    717  CG  PHE    46      46.037  44.399  54.417  1.00  0.00           C  
ATOM    718  CD1 PHE    46      46.412  43.327  55.266  1.00  0.00           C  
ATOM    719  CE1 PHE    46      47.678  43.115  55.789  1.00  0.00           C  
ATOM    720  CZ  PHE    46      48.646  44.074  55.333  1.00  0.00           C  
ATOM    721  CE2 PHE    46      48.338  45.106  54.374  1.00  0.00           C  
ATOM    722  CD2 PHE    46      47.020  45.227  53.925  1.00  0.00           C  
ATOM    723  H   PHE    46      44.327  44.798  56.347  1.00  0.00           H  
ATOM    724  HA  PHE    46      44.382  46.572  54.182  1.00  0.00           H  
ATOM    725  HB2 PHE    46      44.165  43.556  54.072  1.00  0.00           H  
ATOM    726  HB3 PHE    46      44.712  44.690  52.775  1.00  0.00           H  
ATOM    727  HD1 PHE    46      45.653  42.608  55.538  1.00  0.00           H  
ATOM    728  HE1 PHE    46      47.863  42.324  56.501  1.00  0.00           H  
ATOM    729  HZ  PHE    46      49.659  44.070  55.709  1.00  0.00           H  
ATOM    730  HE2 PHE    46      49.132  45.639  53.872  1.00  0.00           H  
ATOM    731  HD2 PHE    46      46.766  45.923  53.140  1.00  0.00           H  
ATOM    732  N   ASP    47      42.244  46.367  52.760  1.00  0.00           N  
ATOM    733  CA  ASP    47      41.037  46.389  51.967  1.00  0.00           C  
ATOM    734  C   ASP    47      40.941  45.169  51.118  1.00  0.00           C  
ATOM    735  O   ASP    47      39.841  44.628  50.843  1.00  0.00           O  
ATOM    736  CB  ASP    47      40.903  47.652  51.185  1.00  0.00           C  
ATOM    737  CG  ASP    47      40.660  48.924  51.988  1.00  0.00           C  
ATOM    738  OD1 ASP    47      40.391  49.992  51.412  1.00  0.00           O  
ATOM    739  OD2 ASP    47      40.758  48.963  53.262  1.00  0.00           O1-
ATOM    740  H   ASP    47      43.018  46.895  52.382  1.00  0.00           H  
ATOM    741  HA  ASP    47      40.250  46.341  52.719  1.00  0.00           H  
ATOM    742  HB2 ASP    47      41.803  47.607  50.571  1.00  0.00           H  
ATOM    743  HB3 ASP    47      40.034  47.522  50.541  1.00  0.00           H  
ATOM    744  N   CYS    48      42.086  44.740  50.561  1.00  0.00           N  
ATOM    745  CA  CYS    48      42.273  43.597  49.675  1.00  0.00           C  
ATOM    746  C   CYS    48      42.014  42.200  50.291  1.00  0.00           C  
ATOM    747  O   CYS    48      42.284  41.971  51.493  1.00  0.00           O  
ATOM    748  CB  CYS    48      43.754  43.675  49.197  1.00  0.00           C  
ATOM    749  SG  CYS    48      44.270  42.581  47.865  1.00  0.00           S  
ATOM    750  H   CYS    48      42.999  45.112  50.780  1.00  0.00           H  
ATOM    751  HA  CYS    48      41.632  43.733  48.805  1.00  0.00           H  
ATOM    752  HB2 CYS    48      43.948  44.717  48.944  1.00  0.00           H  
ATOM    753  HB3 CYS    48      44.362  43.291  50.015  1.00  0.00           H  
ATOM    754  HG  CYS    48      43.637  41.546  48.424  1.00  0.00           H  
ATOM    755  N   VAL    49      41.523  41.260  49.449  1.00  0.00           N  
ATOM    756  CA  VAL    49      41.541  39.812  49.733  1.00  0.00           C  
ATOM    757  C   VAL    49      42.981  39.293  49.381  1.00  0.00           C  
ATOM    758  O   VAL    49      43.488  39.657  48.303  1.00  0.00           O  
ATOM    759  CB  VAL    49      40.543  39.033  48.872  1.00  0.00           C  
ATOM    760  CG1 VAL    49      40.693  37.538  48.886  1.00  0.00           C  
ATOM    761  CG2 VAL    49      39.073  39.221  49.345  1.00  0.00           C  
ATOM    762  H   VAL    49      41.212  41.566  48.538  1.00  0.00           H  
ATOM    763  HA  VAL    49      41.312  39.722  50.795  1.00  0.00           H  
ATOM    764  HB  VAL    49      40.632  39.444  47.866  1.00  0.00           H  
ATOM    765 HG11 VAL    49      40.508  37.202  49.906  1.00  0.00           H  
ATOM    766 HG12 VAL    49      39.900  37.186  48.226  1.00  0.00           H  
ATOM    767 HG13 VAL    49      41.633  37.232  48.426  1.00  0.00           H  
ATOM    768 HG21 VAL    49      39.003  38.838  50.363  1.00  0.00           H  
ATOM    769 HG22 VAL    49      38.836  40.284  49.390  1.00  0.00           H  
ATOM    770 HG23 VAL    49      38.364  38.841  48.610  1.00  0.00           H  
ATOM    771  N   TYR    50      43.636  38.477  50.176  1.00  0.00           N  
ATOM    772  CA  TYR    50      44.859  37.819  49.790  1.00  0.00           C  
ATOM    773  C   TYR    50      44.586  36.293  49.564  1.00  0.00           C  
ATOM    774  O   TYR    50      43.558  35.737  49.831  1.00  0.00           O  
ATOM    775  CB  TYR    50      45.835  38.043  50.986  1.00  0.00           C  
ATOM    776  CG  TYR    50      46.339  39.530  51.291  1.00  0.00           C  
ATOM    777  CD1 TYR    50      46.415  40.442  50.247  1.00  0.00           C  
ATOM    778  CE1 TYR    50      46.917  41.770  50.388  1.00  0.00           C  
ATOM    779  CZ  TYR    50      47.421  42.123  51.602  1.00  0.00           C  
ATOM    780  OH  TYR    50      47.831  43.380  51.848  1.00  0.00           O  
ATOM    781  CE2 TYR    50      47.543  41.185  52.673  1.00  0.00           C  
ATOM    782  CD2 TYR    50      46.982  39.908  52.480  1.00  0.00           C  
ATOM    783  H   TYR    50      43.354  38.222  51.112  1.00  0.00           H  
ATOM    784  HA  TYR    50      45.351  38.060  48.847  1.00  0.00           H  
ATOM    785  HB2 TYR    50      45.323  37.655  51.867  1.00  0.00           H  
ATOM    786  HB3 TYR    50      46.792  37.550  50.815  1.00  0.00           H  
ATOM    787  HD1 TYR    50      45.971  40.165  49.302  1.00  0.00           H  
ATOM    788  HE1 TYR    50      46.974  42.471  49.568  1.00  0.00           H  
ATOM    789  HH  TYR    50      47.784  43.582  52.786  1.00  0.00           H  
ATOM    790  HE2 TYR    50      47.980  41.535  53.598  1.00  0.00           H  
ATOM    791  HD2 TYR    50      47.052  39.237  53.324  1.00  0.00           H  
ATOM    792  N   GLY    51      45.640  35.646  49.046  1.00  0.00           N  
ATOM    793  CA  GLY    51      45.601  34.218  49.061  1.00  0.00           C  
ATOM    794  C   GLY    51      46.893  33.539  49.505  1.00  0.00           C  
ATOM    795  O   GLY    51      47.954  34.201  49.486  1.00  0.00           O  
ATOM    796  H   GLY    51      46.523  36.065  48.790  1.00  0.00           H  
ATOM    797  HA2 GLY    51      44.772  33.864  49.673  1.00  0.00           H  
ATOM    798  HA3 GLY    51      45.390  33.907  48.038  1.00  0.00           H  
ATOM    799  N   LEU    52      46.855  32.363  50.125  1.00  0.00           N  
ATOM    800  CA  LEU    52      47.951  31.734  50.868  1.00  0.00           C  
ATOM    801  C   LEU    52      47.718  30.279  51.010  1.00  0.00           C  
ATOM    802  O   LEU    52      46.640  29.789  51.398  1.00  0.00           O  
ATOM    803  CB  LEU    52      48.017  32.369  52.307  1.00  0.00           C  
ATOM    804  CG  LEU    52      49.462  32.757  52.682  1.00  0.00           C  
ATOM    805  CD1 LEU    52      49.419  33.638  53.884  1.00  0.00           C  
ATOM    806  CD2 LEU    52      50.137  31.466  53.063  1.00  0.00           C  
ATOM    807  H   LEU    52      45.940  31.967  50.286  1.00  0.00           H  
ATOM    808  HA  LEU    52      48.873  31.921  50.318  1.00  0.00           H  
ATOM    809  HB2 LEU    52      47.514  33.336  52.281  1.00  0.00           H  
ATOM    810  HB3 LEU    52      47.443  31.764  53.009  1.00  0.00           H  
ATOM    811  HG  LEU    52      49.940  33.304  51.869  1.00  0.00           H  
ATOM    812 HD11 LEU    52      50.397  34.075  54.084  1.00  0.00           H  
ATOM    813 HD12 LEU    52      48.753  34.501  53.883  1.00  0.00           H  
ATOM    814 HD13 LEU    52      49.178  32.973  54.713  1.00  0.00           H  
ATOM    815 HD21 LEU    52      51.127  31.737  53.432  1.00  0.00           H  
ATOM    816 HD22 LEU    52      49.556  30.878  53.774  1.00  0.00           H  
ATOM    817 HD23 LEU    52      50.386  31.000  52.110  1.00  0.00           H  
ATOM    818  N   GLU    53      48.787  29.583  50.786  1.00  0.00           N  
ATOM    819  CA  GLU    53      48.841  28.102  50.906  1.00  0.00           C  
ATOM    820  C   GLU    53      49.028  27.693  52.395  1.00  0.00           C  
ATOM    821  O   GLU    53      50.125  27.195  52.750  1.00  0.00           O  
ATOM    822  CB  GLU    53      49.868  27.533  49.971  1.00  0.00           C  
ATOM    823  CG  GLU    53      49.425  27.588  48.506  1.00  0.00           C  
ATOM    824  CD  GLU    53      50.698  27.787  47.627  1.00  0.00           C  
ATOM    825  OE1 GLU    53      51.698  28.546  47.938  1.00  0.00           O  
ATOM    826  OE2 GLU    53      50.784  27.168  46.565  1.00  0.00           O1-
ATOM    827  H   GLU    53      49.642  30.073  50.566  1.00  0.00           H  
ATOM    828  HA  GLU    53      47.830  27.788  50.645  1.00  0.00           H  
ATOM    829  HB2 GLU    53      50.885  27.839  50.216  1.00  0.00           H  
ATOM    830  HB3 GLU    53      49.915  26.469  50.200  1.00  0.00           H  
ATOM    831  HG2 GLU    53      48.956  26.647  48.217  1.00  0.00           H  
ATOM    832  HG3 GLU    53      48.796  28.441  48.252  1.00  0.00           H  
ATOM    833  N   LEU    54      48.048  27.994  53.216  1.00  0.00           N  
ATOM    834  CA  LEU    54      48.028  27.811  54.746  1.00  0.00           C  
ATOM    835  C   LEU    54      48.388  26.362  55.253  1.00  0.00           C  
ATOM    836  O   LEU    54      48.673  26.227  56.392  1.00  0.00           O  
ATOM    837  CB  LEU    54      46.712  28.204  55.447  1.00  0.00           C  
ATOM    838  CG  LEU    54      46.412  29.706  55.210  1.00  0.00           C  
ATOM    839  CD1 LEU    54      45.020  30.021  55.769  1.00  0.00           C  
ATOM    840  CD2 LEU    54      47.352  30.560  56.041  1.00  0.00           C  
ATOM    841  H   LEU    54      47.239  28.429  52.796  1.00  0.00           H  
ATOM    842  HA  LEU    54      48.796  28.461  55.167  1.00  0.00           H  
ATOM    843  HB2 LEU    54      45.877  27.647  55.022  1.00  0.00           H  
ATOM    844  HB3 LEU    54      46.752  27.988  56.515  1.00  0.00           H  
ATOM    845  HG  LEU    54      46.551  29.987  54.166  1.00  0.00           H  
ATOM    846 HD11 LEU    54      44.952  29.712  56.812  1.00  0.00           H  
ATOM    847 HD12 LEU    54      44.882  31.102  55.736  1.00  0.00           H  
ATOM    848 HD13 LEU    54      44.239  29.517  55.200  1.00  0.00           H  
ATOM    849 HD21 LEU    54      47.039  31.602  56.102  1.00  0.00           H  
ATOM    850 HD22 LEU    54      47.598  30.168  57.028  1.00  0.00           H  
ATOM    851 HD23 LEU    54      48.359  30.561  55.623  1.00  0.00           H  
ATOM    852  N   ASN    55      48.541  25.367  54.386  1.00  0.00           N  
ATOM    853  CA  ASN    55      49.098  24.063  54.719  1.00  0.00           C  
ATOM    854  C   ASN    55      50.502  23.753  54.121  1.00  0.00           C  
ATOM    855  O   ASN    55      51.046  22.627  54.279  1.00  0.00           O  
ATOM    856  CB  ASN    55      48.040  22.979  54.332  1.00  0.00           C  
ATOM    857  CG  ASN    55      46.517  23.175  54.636  1.00  0.00           C  
ATOM    858  OD1 ASN    55      46.056  23.912  55.487  1.00  0.00           O  
ATOM    859  ND2 ASN    55      45.676  22.506  53.903  1.00  0.00           N  
ATOM    860  H   ASN    55      48.358  25.562  53.412  1.00  0.00           H  
ATOM    861  HA  ASN    55      49.254  23.910  55.787  1.00  0.00           H  
ATOM    862  HB2 ASN    55      48.212  22.810  53.269  1.00  0.00           H  
ATOM    863  HB3 ASN    55      48.322  22.027  54.780  1.00  0.00           H  
ATOM    864 HD21 ASN    55      46.022  21.756  53.321  1.00  0.00           H  
ATOM    865 HD22 ASN    55      44.699  22.761  53.884  1.00  0.00           H  
ATOM    866  N   LYS    56      51.138  24.656  53.363  1.00  0.00           N  
ATOM    867  CA  LYS    56      52.330  24.420  52.515  1.00  0.00           C  
ATOM    868  C   LYS    56      53.300  25.538  52.405  1.00  0.00           C  
ATOM    869  O   LYS    56      54.530  25.271  52.311  1.00  0.00           O  
ATOM    870  CB  LYS    56      51.763  23.989  51.079  1.00  0.00           C  
ATOM    871  CG  LYS    56      52.954  23.797  50.070  1.00  0.00           C  
ATOM    872  CD  LYS    56      52.515  23.293  48.691  1.00  0.00           C  
ATOM    873  CE  LYS    56      53.742  23.214  47.739  1.00  0.00           C  
ATOM    874  NZ  LYS    56      53.355  22.973  46.362  1.00  0.00           N1+
ATOM    875  H   LYS    56      50.711  25.571  53.349  1.00  0.00           H  
ATOM    876  HA  LYS    56      52.899  23.577  52.907  1.00  0.00           H  
ATOM    877  HB2 LYS    56      51.318  22.994  51.110  1.00  0.00           H  
ATOM    878  HB3 LYS    56      51.011  24.672  50.686  1.00  0.00           H  
ATOM    879  HG2 LYS    56      53.447  24.757  49.913  1.00  0.00           H  
ATOM    880  HG3 LYS    56      53.713  23.134  50.487  1.00  0.00           H  
ATOM    881  HD2 LYS    56      52.105  22.288  48.797  1.00  0.00           H  
ATOM    882  HD3 LYS    56      51.739  23.924  48.257  1.00  0.00           H  
ATOM    883  HE2 LYS    56      54.246  24.179  47.779  1.00  0.00           H  
ATOM    884  HE3 LYS    56      54.466  22.446  48.013  1.00  0.00           H  
ATOM    885  HZ1 LYS    56      53.137  21.988  46.305  1.00  0.00           H  
ATOM    886  HZ2 LYS    56      52.630  23.604  46.052  1.00  0.00           H  
ATOM    887  HZ3 LYS    56      54.116  23.271  45.769  1.00  0.00           H  
ATOM    888  N   ASP    57      52.863  26.778  52.500  1.00  0.00           N  
ATOM    889  CA  ASP    57      53.702  27.976  52.590  1.00  0.00           C  
ATOM    890  C   ASP    57      54.457  28.101  53.915  1.00  0.00           C  
ATOM    891  O   ASP    57      53.872  28.553  54.861  1.00  0.00           O  
ATOM    892  CB  ASP    57      52.771  29.199  52.338  1.00  0.00           C  
ATOM    893  CG  ASP    57      53.592  30.451  51.894  1.00  0.00           C  
ATOM    894  OD1 ASP    57      54.821  30.432  52.038  1.00  0.00           O  
ATOM    895  OD2 ASP    57      52.953  31.399  51.272  1.00  0.00           O1-
ATOM    896  H   ASP    57      51.884  26.984  52.358  1.00  0.00           H  
ATOM    897  HA  ASP    57      54.403  27.785  51.777  1.00  0.00           H  
ATOM    898  HB2 ASP    57      52.169  28.961  51.461  1.00  0.00           H  
ATOM    899  HB3 ASP    57      52.135  29.414  53.196  1.00  0.00           H  
ATOM    900  N   GLU    58      55.730  27.711  53.996  1.00  0.00           N  
ATOM    901  CA  GLU    58      56.550  27.747  55.193  1.00  0.00           C  
ATOM    902  C   GLU    58      56.970  29.175  55.618  1.00  0.00           C  
ATOM    903  O   GLU    58      57.565  29.408  56.676  1.00  0.00           O  
ATOM    904  CB  GLU    58      57.877  26.968  54.984  1.00  0.00           C  
ATOM    905  CG  GLU    58      57.626  25.415  55.002  1.00  0.00           C  
ATOM    906  CD  GLU    58      57.045  24.938  56.335  1.00  0.00           C  
ATOM    907  OE1 GLU    58      57.338  25.497  57.451  1.00  0.00           O  
ATOM    908  OE2 GLU    58      56.116  24.131  56.330  1.00  0.00           O1-
ATOM    909  H   GLU    58      56.254  27.306  53.234  1.00  0.00           H  
ATOM    910  HA  GLU    58      55.902  27.335  55.967  1.00  0.00           H  
ATOM    911  HB2 GLU    58      58.383  27.336  54.091  1.00  0.00           H  
ATOM    912  HB3 GLU    58      58.537  27.186  55.824  1.00  0.00           H  
ATOM    913  HG2 GLU    58      56.975  25.297  54.136  1.00  0.00           H  
ATOM    914  HG3 GLU    58      58.580  24.936  54.783  1.00  0.00           H  
ATOM    915  N   ARG    59      56.619  30.269  54.913  1.00  0.00           N  
ATOM    916  CA  ARG    59      56.719  31.628  55.253  1.00  0.00           C  
ATOM    917  C   ARG    59      55.979  32.076  56.545  1.00  0.00           C  
ATOM    918  O   ARG    59      56.407  32.995  57.249  1.00  0.00           O  
ATOM    919  CB  ARG    59      56.276  32.604  54.150  1.00  0.00           C  
ATOM    920  CG  ARG    59      57.324  32.599  52.980  1.00  0.00           C  
ATOM    921  CD  ARG    59      56.897  33.665  52.005  1.00  0.00           C  
ATOM    922  NE  ARG    59      55.654  33.255  51.256  1.00  0.00           N  
ATOM    923  CZ  ARG    59      55.151  33.857  50.168  1.00  0.00           C  
ATOM    924  NH1 ARG    59      55.602  34.932  49.584  1.00  0.00           N  
ATOM    925  NH2 ARG    59      54.037  33.408  49.683  1.00  0.00           N1+
ATOM    926  H   ARG    59      56.186  30.068  54.023  1.00  0.00           H  
ATOM    927  HA  ARG    59      57.746  31.938  55.445  1.00  0.00           H  
ATOM    928  HB2 ARG    59      55.290  32.274  53.823  1.00  0.00           H  
ATOM    929  HB3 ARG    59      56.294  33.617  54.551  1.00  0.00           H  
ATOM    930  HG2 ARG    59      58.376  32.749  53.222  1.00  0.00           H  
ATOM    931  HG3 ARG    59      57.182  31.618  52.528  1.00  0.00           H  
ATOM    932  HD2 ARG    59      56.767  34.518  52.671  1.00  0.00           H  
ATOM    933  HD3 ARG    59      57.656  33.809  51.236  1.00  0.00           H  
ATOM    934  HE  ARG    59      55.087  32.561  51.723  1.00  0.00           H  
ATOM    935 HH11 ARG    59      56.363  35.497  49.933  1.00  0.00           H  
ATOM    936 HH12 ARG    59      55.255  35.351  48.732  1.00  0.00           H  
ATOM    937 HH21 ARG    59      53.582  32.615  50.113  1.00  0.00           H  
ATOM    938 HH22 ARG    59      53.670  33.693  48.787  1.00  0.00           H  
ATOM    939  N   VAL    60      54.823  31.408  56.745  1.00  0.00           N  
ATOM    940  CA  VAL    60      53.893  31.612  57.908  1.00  0.00           C  
ATOM    941  C   VAL    60      54.523  31.060  59.179  1.00  0.00           C  
ATOM    942  O   VAL    60      54.804  29.867  59.227  1.00  0.00           O  
ATOM    943  CB  VAL    60      52.561  30.899  57.599  1.00  0.00           C  
ATOM    944  CG1 VAL    60      51.547  30.941  58.797  1.00  0.00           C  
ATOM    945  CG2 VAL    60      51.862  31.560  56.466  1.00  0.00           C  
ATOM    946  H   VAL    60      54.631  30.674  56.078  1.00  0.00           H  
ATOM    947  HA  VAL    60      53.574  32.653  57.960  1.00  0.00           H  
ATOM    948  HB  VAL    60      52.634  29.859  57.279  1.00  0.00           H  
ATOM    949 HG11 VAL    60      52.008  30.370  59.602  1.00  0.00           H  
ATOM    950 HG12 VAL    60      51.402  31.975  59.110  1.00  0.00           H  
ATOM    951 HG13 VAL    60      50.544  30.548  58.629  1.00  0.00           H  
ATOM    952 HG21 VAL    60      52.507  31.254  55.642  1.00  0.00           H  
ATOM    953 HG22 VAL    60      50.860  31.133  56.412  1.00  0.00           H  
ATOM    954 HG23 VAL    60      51.723  32.636  56.561  1.00  0.00           H  
ATOM    955  N   SER    61      54.567  31.852  60.245  1.00  0.00           N  
ATOM    956  CA  SER    61      55.020  31.395  61.541  1.00  0.00           C  
ATOM    957  C   SER    61      53.931  31.684  62.557  1.00  0.00           C  
ATOM    958  O   SER    61      52.990  32.396  62.225  1.00  0.00           O  
ATOM    959  CB  SER    61      56.323  32.165  61.895  1.00  0.00           C  
ATOM    960  OG  SER    61      56.319  33.555  61.630  1.00  0.00           O  
ATOM    961  H   SER    61      54.201  32.794  60.245  1.00  0.00           H  
ATOM    962  HA  SER    61      55.196  30.321  61.495  1.00  0.00           H  
ATOM    963  HB2 SER    61      56.538  31.967  62.945  1.00  0.00           H  
ATOM    964  HB3 SER    61      57.076  31.713  61.251  1.00  0.00           H  
ATOM    965  HG  SER    61      56.705  33.782  60.781  1.00  0.00           H  
ATOM    966  N   ALA    62      54.091  30.988  63.684  1.00  0.00           N  
ATOM    967  CA  ALA    62      53.248  31.261  64.801  1.00  0.00           C  
ATOM    968  C   ALA    62      51.715  31.318  64.458  1.00  0.00           C  
ATOM    969  O   ALA    62      50.996  32.140  64.966  1.00  0.00           O  
ATOM    970  CB  ALA    62      53.692  32.550  65.484  1.00  0.00           C  
ATOM    971  H   ALA    62      54.840  30.320  63.799  1.00  0.00           H  
ATOM    972  HA  ALA    62      53.369  30.450  65.520  1.00  0.00           H  
ATOM    973  HB1 ALA    62      53.167  32.751  66.418  1.00  0.00           H  
ATOM    974  HB2 ALA    62      54.771  32.554  65.637  1.00  0.00           H  
ATOM    975  HB3 ALA    62      53.494  33.288  64.707  1.00  0.00           H  
ATOM    976  N   LEU    63      51.195  30.426  63.622  1.00  0.00           N  
ATOM    977  CA  LEU    63      49.726  30.322  63.219  1.00  0.00           C  
ATOM    978  C   LEU    63      48.825  29.899  64.422  1.00  0.00           C  
ATOM    979  O   LEU    63      49.244  28.977  65.167  1.00  0.00           O  
ATOM    980  CB  LEU    63      49.611  29.325  61.957  1.00  0.00           C  
ATOM    981  CG  LEU    63      48.157  29.092  61.516  1.00  0.00           C  
ATOM    982  CD1 LEU    63      47.377  30.321  61.092  1.00  0.00           C  
ATOM    983  CD2 LEU    63      48.119  28.157  60.288  1.00  0.00           C  
ATOM    984  H   LEU    63      51.796  29.622  63.510  1.00  0.00           H  
ATOM    985  HA  LEU    63      49.413  31.328  62.938  1.00  0.00           H  
ATOM    986  HB2 LEU    63      50.277  29.749  61.205  1.00  0.00           H  
ATOM    987  HB3 LEU    63      49.980  28.376  62.348  1.00  0.00           H  
ATOM    988  HG  LEU    63      47.612  28.569  62.301  1.00  0.00           H  
ATOM    989 HD11 LEU    63      47.941  31.034  60.491  1.00  0.00           H  
ATOM    990 HD12 LEU    63      46.591  30.036  60.393  1.00  0.00           H  
ATOM    991 HD13 LEU    63      46.992  30.868  61.953  1.00  0.00           H  
ATOM    992 HD21 LEU    63      47.165  27.636  60.202  1.00  0.00           H  
ATOM    993 HD22 LEU    63      48.348  28.687  59.364  1.00  0.00           H  
ATOM    994 HD23 LEU    63      48.822  27.347  60.480  1.00  0.00           H  
ATOM    995  N   GLU    64      47.665  30.484  64.471  1.00  0.00           N  
ATOM    996  CA  GLU    64      46.546  30.089  65.353  1.00  0.00           C  
ATOM    997  C   GLU    64      45.199  30.326  64.688  1.00  0.00           C  
ATOM    998  O   GLU    64      44.896  31.335  63.994  1.00  0.00           O  
ATOM    999  CB  GLU    64      46.529  30.789  66.704  1.00  0.00           C  
ATOM   1000  CG  GLU    64      45.283  30.635  67.720  1.00  0.00           C  
ATOM   1001  CD  GLU    64      45.272  29.247  68.329  1.00  0.00           C  
ATOM   1002  OE1 GLU    64      45.070  29.124  69.513  1.00  0.00           O  
ATOM   1003  OE2 GLU    64      45.341  28.197  67.685  1.00  0.00           O1-
ATOM   1004  H   GLU    64      47.412  31.216  63.823  1.00  0.00           H  
ATOM   1005  HA  GLU    64      46.593  29.034  65.620  1.00  0.00           H  
ATOM   1006  HB2 GLU    64      47.447  30.538  67.237  1.00  0.00           H  
ATOM   1007  HB3 GLU    64      46.535  31.839  66.412  1.00  0.00           H  
ATOM   1008  HG2 GLU    64      45.520  31.330  68.525  1.00  0.00           H  
ATOM   1009  HG3 GLU    64      44.379  30.921  67.182  1.00  0.00           H  
ATOM   1010  N   VAL    65      44.323  29.368  64.910  1.00  0.00           N  
ATOM   1011  CA  VAL    65      42.846  29.419  64.691  1.00  0.00           C  
ATOM   1012  C   VAL    65      42.143  29.880  65.916  1.00  0.00           C  
ATOM   1013  O   VAL    65      42.220  29.197  66.931  1.00  0.00           O  
ATOM   1014  CB  VAL    65      42.218  28.063  64.221  1.00  0.00           C  
ATOM   1015  CG1 VAL    65      40.713  28.429  63.888  1.00  0.00           C  
ATOM   1016  CG2 VAL    65      42.969  27.529  62.994  1.00  0.00           C  
ATOM   1017  H   VAL    65      44.596  28.711  65.626  1.00  0.00           H  
ATOM   1018  HA  VAL    65      42.695  30.222  63.969  1.00  0.00           H  
ATOM   1019  HB  VAL    65      42.213  27.274  64.973  1.00  0.00           H  
ATOM   1020 HG11 VAL    65      40.219  28.784  64.792  1.00  0.00           H  
ATOM   1021 HG12 VAL    65      40.574  29.228  63.159  1.00  0.00           H  
ATOM   1022 HG13 VAL    65      40.234  27.540  63.479  1.00  0.00           H  
ATOM   1023 HG21 VAL    65      42.804  28.062  62.057  1.00  0.00           H  
ATOM   1024 HG22 VAL    65      44.026  27.512  63.261  1.00  0.00           H  
ATOM   1025 HG23 VAL    65      42.697  26.474  63.006  1.00  0.00           H  
ATOM   1026  N   LEU    66      41.533  31.032  65.792  1.00  0.00           N  
ATOM   1027  CA  LEU    66      40.887  31.756  66.918  1.00  0.00           C  
ATOM   1028  C   LEU    66      39.417  31.366  67.174  1.00  0.00           C  
ATOM   1029  O   LEU    66      38.709  30.745  66.356  1.00  0.00           O  
ATOM   1030  CB  LEU    66      41.033  33.255  66.659  1.00  0.00           C  
ATOM   1031  CG  LEU    66      42.475  33.810  66.598  1.00  0.00           C  
ATOM   1032  CD1 LEU    66      42.650  35.145  65.983  1.00  0.00           C  
ATOM   1033  CD2 LEU    66      43.100  33.816  68.021  1.00  0.00           C  
ATOM   1034  H   LEU    66      41.427  31.383  64.851  1.00  0.00           H  
ATOM   1035  HA  LEU    66      41.389  31.453  67.837  1.00  0.00           H  
ATOM   1036  HB2 LEU    66      40.503  33.479  65.733  1.00  0.00           H  
ATOM   1037  HB3 LEU    66      40.446  33.726  67.446  1.00  0.00           H  
ATOM   1038  HG  LEU    66      43.072  33.179  65.940  1.00  0.00           H  
ATOM   1039 HD11 LEU    66      43.505  35.698  66.372  1.00  0.00           H  
ATOM   1040 HD12 LEU    66      42.812  34.970  64.919  1.00  0.00           H  
ATOM   1041 HD13 LEU    66      41.820  35.760  66.329  1.00  0.00           H  
ATOM   1042 HD21 LEU    66      44.145  34.123  68.070  1.00  0.00           H  
ATOM   1043 HD22 LEU    66      42.552  34.544  68.620  1.00  0.00           H  
ATOM   1044 HD23 LEU    66      43.109  32.814  68.448  1.00  0.00           H  
ATOM   1045  N   PRO    67      38.931  31.774  68.387  1.00  0.00           N  
ATOM   1046  CA  PRO    67      37.475  31.547  68.710  1.00  0.00           C  
ATOM   1047  C   PRO    67      36.495  32.041  67.653  1.00  0.00           C  
ATOM   1048  O   PRO    67      36.803  32.900  66.911  1.00  0.00           O  
ATOM   1049  CD  PRO    67      39.606  32.167  69.603  1.00  0.00           C  
ATOM   1050  CG  PRO    67      38.564  32.093  70.716  1.00  0.00           C  
ATOM   1051  CB  PRO    67      37.172  32.145  70.071  1.00  0.00           C  
ATOM   1052  HD2 PRO    67      40.032  33.165  69.499  1.00  0.00           H  
ATOM   1053  HD3 PRO    67      40.477  31.567  69.866  1.00  0.00           H  
ATOM   1054  HG2 PRO    67      38.713  32.898  71.435  1.00  0.00           H  
ATOM   1055  HG3 PRO    67      38.601  31.140  71.244  1.00  0.00           H  
ATOM   1056  HB2 PRO    67      36.765  33.142  69.906  1.00  0.00           H  
ATOM   1057  HB3 PRO    67      36.410  31.636  70.660  1.00  0.00           H  
ATOM   1058  HA  PRO    67      37.430  30.458  68.738  1.00  0.00           H  
ATOM   1059  N   ASP    68      35.262  31.608  67.826  1.00  0.00           N  
ATOM   1060  CA  ASP    68      34.198  31.871  66.794  1.00  0.00           C  
ATOM   1061  C   ASP    68      33.430  33.182  67.034  1.00  0.00           C  
ATOM   1062  O   ASP    68      32.728  33.299  68.006  1.00  0.00           O  
ATOM   1063  CB  ASP    68      33.323  30.559  66.683  1.00  0.00           C  
ATOM   1064  CG  ASP    68      34.131  29.254  66.356  1.00  0.00           C  
ATOM   1065  OD1 ASP    68      35.139  29.324  65.580  1.00  0.00           O  
ATOM   1066  OD2 ASP    68      33.832  28.157  66.892  1.00  0.00           O1-
ATOM   1067  H   ASP    68      34.991  31.165  68.692  1.00  0.00           H  
ATOM   1068  HA  ASP    68      34.738  32.018  65.858  1.00  0.00           H  
ATOM   1069  HB2 ASP    68      32.709  30.378  67.565  1.00  0.00           H  
ATOM   1070  HB3 ASP    68      32.581  30.727  65.902  1.00  0.00           H  
ATOM   1071  N   ARG    69      33.438  34.080  66.082  1.00  0.00           N  
ATOM   1072  CA  ARG    69      32.610  35.247  66.106  1.00  0.00           C  
ATOM   1073  C   ARG    69      31.135  34.932  65.702  1.00  0.00           C  
ATOM   1074  O   ARG    69      30.876  33.825  65.221  1.00  0.00           O  
ATOM   1075  CB  ARG    69      33.252  36.311  65.198  1.00  0.00           C  
ATOM   1076  CG  ARG    69      34.609  36.767  65.720  1.00  0.00           C  
ATOM   1077  CD  ARG    69      34.999  38.007  64.960  1.00  0.00           C  
ATOM   1078  NE  ARG    69      36.236  38.586  65.511  1.00  0.00           N  
ATOM   1079  CZ  ARG    69      37.037  39.431  64.996  1.00  0.00           C  
ATOM   1080  NH1 ARG    69      36.718  40.113  63.941  1.00  0.00           N  
ATOM   1081  NH2 ARG    69      38.083  39.762  65.718  1.00  0.00           N1+
ATOM   1082  H   ARG    69      33.944  33.836  65.243  1.00  0.00           H  
ATOM   1083  HA  ARG    69      32.574  35.719  67.087  1.00  0.00           H  
ATOM   1084  HB2 ARG    69      33.367  36.085  64.138  1.00  0.00           H  
ATOM   1085  HB3 ARG    69      32.620  37.186  65.347  1.00  0.00           H  
ATOM   1086  HG2 ARG    69      34.553  37.007  66.782  1.00  0.00           H  
ATOM   1087  HG3 ARG    69      35.397  36.018  65.638  1.00  0.00           H  
ATOM   1088  HD2 ARG    69      35.258  37.747  63.934  1.00  0.00           H  
ATOM   1089  HD3 ARG    69      34.265  38.794  65.133  1.00  0.00           H  
ATOM   1090  HE  ARG    69      36.433  38.444  66.491  1.00  0.00           H  
ATOM   1091 HH11 ARG    69      35.837  39.908  63.492  1.00  0.00           H  
ATOM   1092 HH12 ARG    69      37.260  40.934  63.711  1.00  0.00           H  
ATOM   1093 HH21 ARG    69      38.336  39.197  66.516  1.00  0.00           H  
ATOM   1094 HH22 ARG    69      38.481  40.677  65.565  1.00  0.00           H  
ATOM   1095  N   VAL    70      30.183  35.769  66.108  1.00  0.00           N  
ATOM   1096  CA  VAL    70      28.752  35.624  65.710  1.00  0.00           C  
ATOM   1097  C   VAL    70      28.624  35.418  64.185  1.00  0.00           C  
ATOM   1098  O   VAL    70      29.202  36.176  63.382  1.00  0.00           O  
ATOM   1099  CB  VAL    70      27.894  36.804  66.163  1.00  0.00           C  
ATOM   1100  CG1 VAL    70      26.458  36.590  65.752  1.00  0.00           C  
ATOM   1101  CG2 VAL    70      27.884  36.884  67.752  1.00  0.00           C  
ATOM   1102  H   VAL    70      30.487  36.572  66.639  1.00  0.00           H  
ATOM   1103  HA  VAL    70      28.357  34.775  66.268  1.00  0.00           H  
ATOM   1104  HB  VAL    70      28.319  37.718  65.751  1.00  0.00           H  
ATOM   1105 HG11 VAL    70      26.112  35.564  65.880  1.00  0.00           H  
ATOM   1106 HG12 VAL    70      25.757  37.286  66.212  1.00  0.00           H  
ATOM   1107 HG13 VAL    70      26.329  36.691  64.674  1.00  0.00           H  
ATOM   1108 HG21 VAL    70      27.462  35.943  68.104  1.00  0.00           H  
ATOM   1109 HG22 VAL    70      28.882  36.927  68.188  1.00  0.00           H  
ATOM   1110 HG23 VAL    70      27.250  37.704  68.091  1.00  0.00           H  
ATOM   1111  N   ALA    71      27.977  34.278  63.836  1.00  0.00           N  
ATOM   1112  CA  ALA    71      27.776  33.964  62.433  1.00  0.00           C  
ATOM   1113  C   ALA    71      26.725  34.849  61.787  1.00  0.00           C  
ATOM   1114  O   ALA    71      25.633  35.043  62.379  1.00  0.00           O  
ATOM   1115  CB  ALA    71      27.310  32.449  62.451  1.00  0.00           C  
ATOM   1116  H   ALA    71      27.626  33.672  64.564  1.00  0.00           H  
ATOM   1117  HA  ALA    71      28.702  34.085  61.871  1.00  0.00           H  
ATOM   1118  HB1 ALA    71      27.166  32.051  61.446  1.00  0.00           H  
ATOM   1119  HB2 ALA    71      28.116  31.852  62.876  1.00  0.00           H  
ATOM   1120  HB3 ALA    71      26.335  32.420  62.938  1.00  0.00           H  
ATOM   1121  N   THR    72      26.944  35.231  60.501  1.00  0.00           N  
ATOM   1122  CA  THR    72      25.954  35.943  59.628  1.00  0.00           C  
ATOM   1123  C   THR    72      25.023  34.942  58.925  1.00  0.00           C  
ATOM   1124  O   THR    72      25.089  34.645  57.776  1.00  0.00           O  
ATOM   1125  CB  THR    72      26.793  36.771  58.641  1.00  0.00           C  
ATOM   1126  CG2 THR    72      26.008  37.953  58.069  1.00  0.00           C  
ATOM   1127  OG1 THR    72      27.891  37.302  59.293  1.00  0.00           O  
ATOM   1128  H   THR    72      27.882  35.124  60.142  1.00  0.00           H  
ATOM   1129  HA  THR    72      25.328  36.669  60.146  1.00  0.00           H  
ATOM   1130  HB  THR    72      27.242  36.138  57.876  1.00  0.00           H  
ATOM   1131 HG21 THR    72      25.073  37.631  57.610  1.00  0.00           H  
ATOM   1132 HG22 THR    72      25.700  38.699  58.802  1.00  0.00           H  
ATOM   1133 HG23 THR    72      26.682  38.373  57.324  1.00  0.00           H  
ATOM   1134  HG1 THR    72      28.503  36.565  59.234  1.00  0.00           H  
ATOM   1135  N   SER    73      24.175  34.434  59.754  1.00  0.00           N  
ATOM   1136  CA  SER    73      23.171  33.323  59.463  1.00  0.00           C  
ATOM   1137  C   SER    73      22.000  33.749  58.631  1.00  0.00           C  
ATOM   1138  O   SER    73      21.342  33.047  57.880  1.00  0.00           O  
ATOM   1139  CB  SER    73      22.749  32.724  60.879  1.00  0.00           C  
ATOM   1140  OG  SER    73      24.001  32.423  61.589  1.00  0.00           O  
ATOM   1141  H   SER    73      24.195  34.753  60.712  1.00  0.00           H  
ATOM   1142  HA  SER    73      23.781  32.585  58.941  1.00  0.00           H  
ATOM   1143  HB2 SER    73      22.179  33.404  61.512  1.00  0.00           H  
ATOM   1144  HB3 SER    73      22.198  31.801  60.698  1.00  0.00           H  
ATOM   1145  HG  SER    73      23.774  32.706  62.478  1.00  0.00           H  
ATOM   1146  N   ARG    74      21.697  35.058  58.685  1.00  0.00           N  
ATOM   1147  CA  ARG    74      20.707  35.769  57.962  1.00  0.00           C  
ATOM   1148  C   ARG    74      21.383  36.750  57.042  1.00  0.00           C  
ATOM   1149  O   ARG    74      22.296  37.474  57.449  1.00  0.00           O  
ATOM   1150  CB  ARG    74      19.753  36.423  58.899  1.00  0.00           C  
ATOM   1151  CG  ARG    74      18.823  35.481  59.709  1.00  0.00           C  
ATOM   1152  CD  ARG    74      17.370  35.988  59.918  1.00  0.00           C  
ATOM   1153  NE  ARG    74      16.724  36.383  58.650  1.00  0.00           N  
ATOM   1154  CZ  ARG    74      16.347  35.639  57.695  1.00  0.00           C  
ATOM   1155  NH1 ARG    74      16.149  34.369  57.880  1.00  0.00           N  
ATOM   1156  NH2 ARG    74      15.969  36.108  56.532  1.00  0.00           N1+
ATOM   1157  H   ARG    74      22.113  35.550  59.461  1.00  0.00           H  
ATOM   1158  HA  ARG    74      20.107  35.060  57.391  1.00  0.00           H  
ATOM   1159  HB2 ARG    74      20.247  37.048  59.643  1.00  0.00           H  
ATOM   1160  HB3 ARG    74      19.226  37.009  58.146  1.00  0.00           H  
ATOM   1161  HG2 ARG    74      18.496  34.574  59.200  1.00  0.00           H  
ATOM   1162  HG3 ARG    74      19.282  35.114  60.627  1.00  0.00           H  
ATOM   1163  HD2 ARG    74      16.896  35.266  60.583  1.00  0.00           H  
ATOM   1164  HD3 ARG    74      17.555  36.943  60.411  1.00  0.00           H  
ATOM   1165  HE  ARG    74      16.908  37.309  58.291  1.00  0.00           H  
ATOM   1166 HH11 ARG    74      16.483  33.863  58.688  1.00  0.00           H  
ATOM   1167 HH12 ARG    74      15.624  33.835  57.202  1.00  0.00           H  
ATOM   1168 HH21 ARG    74      15.991  37.112  56.421  1.00  0.00           H  
ATOM   1169 HH22 ARG    74      15.529  35.492  55.864  1.00  0.00           H  
ATOM   1170  N   ILE    75      20.881  36.788  55.775  1.00  0.00           N  
ATOM   1171  CA  ILE    75      21.190  37.679  54.665  1.00  0.00           C  
ATOM   1172  C   ILE    75      20.254  38.941  54.652  1.00  0.00           C  
ATOM   1173  O   ILE    75      19.018  38.787  54.538  1.00  0.00           O  
ATOM   1174  CB  ILE    75      21.173  36.824  53.414  1.00  0.00           C  
ATOM   1175  CG2 ILE    75      21.391  37.608  52.078  1.00  0.00           C  
ATOM   1176  CG1 ILE    75      22.296  35.734  53.509  1.00  0.00           C  
ATOM   1177  CD1 ILE    75      23.669  36.130  53.819  1.00  0.00           C  
ATOM   1178  H   ILE    75      19.988  36.321  55.701  1.00  0.00           H  
ATOM   1179  HA  ILE    75      22.214  38.053  54.687  1.00  0.00           H  
ATOM   1180  HB  ILE    75      20.241  36.277  53.268  1.00  0.00           H  
ATOM   1181 HG21 ILE    75      20.680  38.432  52.142  1.00  0.00           H  
ATOM   1182 HG22 ILE    75      22.392  38.013  51.932  1.00  0.00           H  
ATOM   1183 HG23 ILE    75      21.146  36.927  51.263  1.00  0.00           H  
ATOM   1184 HG12 ILE    75      21.951  34.935  54.166  1.00  0.00           H  
ATOM   1185 HG13 ILE    75      22.391  35.260  52.533  1.00  0.00           H  
ATOM   1186 HD11 ILE    75      23.738  37.077  54.353  1.00  0.00           H  
ATOM   1187 HD12 ILE    75      24.219  35.285  54.231  1.00  0.00           H  
ATOM   1188 HD13 ILE    75      24.184  36.341  52.881  1.00  0.00           H  
ATOM   1189  N   SER    76      20.811  40.135  54.702  1.00  0.00           N  
ATOM   1190  CA  SER    76      20.125  41.399  54.317  1.00  0.00           C  
ATOM   1191  C   SER    76      19.829  41.588  52.821  1.00  0.00           C  
ATOM   1192  O   SER    76      20.646  41.419  51.923  1.00  0.00           O  
ATOM   1193  CB  SER    76      20.939  42.652  54.772  1.00  0.00           C  
ATOM   1194  OG  SER    76      21.330  42.493  56.130  1.00  0.00           O  
ATOM   1195  H   SER    76      21.816  40.210  54.773  1.00  0.00           H  
ATOM   1196  HA  SER    76      19.147  41.432  54.798  1.00  0.00           H  
ATOM   1197  HB2 SER    76      21.776  42.778  54.086  1.00  0.00           H  
ATOM   1198  HB3 SER    76      20.320  43.548  54.723  1.00  0.00           H  
ATOM   1199  HG  SER    76      21.789  41.652  56.190  1.00  0.00           H  
ATOM   1200  N   ASP    77      18.535  41.868  52.465  1.00  0.00           N  
ATOM   1201  CA  ASP    77      18.112  42.391  51.177  1.00  0.00           C  
ATOM   1202  C   ASP    77      18.690  41.710  49.909  1.00  0.00           C  
ATOM   1203  O   ASP    77      19.036  42.432  48.968  1.00  0.00           O  
ATOM   1204  CB  ASP    77      18.297  43.966  51.205  1.00  0.00           C  
ATOM   1205  CG  ASP    77      17.447  44.598  52.351  1.00  0.00           C  
ATOM   1206  OD1 ASP    77      17.808  45.630  52.898  1.00  0.00           O  
ATOM   1207  OD2 ASP    77      16.497  43.969  52.838  1.00  0.00           O1-
ATOM   1208  H   ASP    77      17.809  41.908  53.166  1.00  0.00           H  
ATOM   1209  HA  ASP    77      17.032  42.348  51.040  1.00  0.00           H  
ATOM   1210  HB2 ASP    77      19.339  44.278  51.129  1.00  0.00           H  
ATOM   1211  HB3 ASP    77      17.789  44.462  50.377  1.00  0.00           H  
ATOM   1212  N   ALA    78      18.699  40.385  49.769  1.00  0.00           N  
ATOM   1213  CA  ALA    78      19.284  39.657  48.628  1.00  0.00           C  
ATOM   1214  C   ALA    78      18.573  40.058  47.244  1.00  0.00           C  
ATOM   1215  O   ALA    78      19.246  40.088  46.196  1.00  0.00           O  
ATOM   1216  CB  ALA    78      19.152  38.153  48.909  1.00  0.00           C  
ATOM   1217  H   ALA    78      18.409  39.825  50.558  1.00  0.00           H  
ATOM   1218  HA  ALA    78      20.330  39.957  48.683  1.00  0.00           H  
ATOM   1219  HB1 ALA    78      19.405  37.847  49.924  1.00  0.00           H  
ATOM   1220  HB2 ALA    78      18.150  37.816  48.644  1.00  0.00           H  
ATOM   1221  HB3 ALA    78      19.883  37.661  48.268  1.00  0.00           H  
ATOM   1222  N   HIS    79      17.291  40.308  47.143  1.00  0.00           N  
ATOM   1223  CA  HIS    79      16.579  40.800  45.967  1.00  0.00           C  
ATOM   1224  C   HIS    79      17.170  42.093  45.394  1.00  0.00           C  
ATOM   1225  O   HIS    79      17.264  42.291  44.166  1.00  0.00           O  
ATOM   1226  CB  HIS    79      15.081  41.012  46.401  1.00  0.00           C  
ATOM   1227  CG  HIS    79      14.808  42.088  47.496  1.00  0.00           C  
ATOM   1228  ND1 HIS    79      15.431  42.060  48.750  1.00  0.00           N  
ATOM   1229  CE1 HIS    79      15.251  43.284  49.304  1.00  0.00           C  
ATOM   1230  NE2 HIS    79      14.551  44.031  48.424  1.00  0.00           N  
ATOM   1231  CD2 HIS    79      14.322  43.292  47.275  1.00  0.00           C  
ATOM   1232  H   HIS    79      16.767  40.305  48.007  1.00  0.00           H  
ATOM   1233  HA  HIS    79      16.557  39.992  45.236  1.00  0.00           H  
ATOM   1234  HB2 HIS    79      14.484  41.304  45.536  1.00  0.00           H  
ATOM   1235  HB3 HIS    79      14.614  40.070  46.687  1.00  0.00           H  
ATOM   1236  HE1 HIS    79      15.827  43.601  50.161  1.00  0.00           H  
ATOM   1237  HE2 HIS    79      14.201  44.965  48.581  1.00  0.00           H  
ATOM   1238  HD2 HIS    79      13.947  43.596  46.309  1.00  0.00           H  
ATOM   1239  N   LEU    80      17.455  43.116  46.245  1.00  0.00           N  
ATOM   1240  CA  LEU    80      18.142  44.379  45.739  1.00  0.00           C  
ATOM   1241  C   LEU    80      19.527  44.124  45.295  1.00  0.00           C  
ATOM   1242  O   LEU    80      19.936  44.637  44.257  1.00  0.00           O  
ATOM   1243  CB  LEU    80      18.005  45.409  46.977  1.00  0.00           C  
ATOM   1244  CG  LEU    80      18.799  46.656  46.907  1.00  0.00           C  
ATOM   1245  CD1 LEU    80      18.306  47.434  45.726  1.00  0.00           C  
ATOM   1246  CD2 LEU    80      18.419  47.506  48.173  1.00  0.00           C  
ATOM   1247  H   LEU    80      17.229  42.934  47.213  1.00  0.00           H  
ATOM   1248  HA  LEU    80      17.541  44.768  44.917  1.00  0.00           H  
ATOM   1249  HB2 LEU    80      16.954  45.689  47.041  1.00  0.00           H  
ATOM   1250  HB3 LEU    80      18.311  44.888  47.885  1.00  0.00           H  
ATOM   1251  HG  LEU    80      19.878  46.498  46.925  1.00  0.00           H  
ATOM   1252 HD11 LEU    80      18.775  48.410  45.598  1.00  0.00           H  
ATOM   1253 HD12 LEU    80      18.404  46.800  44.845  1.00  0.00           H  
ATOM   1254 HD13 LEU    80      17.250  47.702  45.773  1.00  0.00           H  
ATOM   1255 HD21 LEU    80      17.393  47.851  48.304  1.00  0.00           H  
ATOM   1256 HD22 LEU    80      18.465  46.856  49.047  1.00  0.00           H  
ATOM   1257 HD23 LEU    80      19.119  48.332  48.301  1.00  0.00           H  
ATOM   1258  N   ALA    81      20.285  43.379  46.128  1.00  0.00           N  
ATOM   1259  CA  ALA    81      21.672  43.065  45.854  1.00  0.00           C  
ATOM   1260  C   ALA    81      21.768  42.207  44.525  1.00  0.00           C  
ATOM   1261  O   ALA    81      22.745  42.315  43.817  1.00  0.00           O  
ATOM   1262  CB  ALA    81      22.248  42.286  47.013  1.00  0.00           C  
ATOM   1263  H   ALA    81      20.030  43.210  47.090  1.00  0.00           H  
ATOM   1264  HA  ALA    81      22.259  43.983  45.827  1.00  0.00           H  
ATOM   1265  HB1 ALA    81      21.720  41.333  47.055  1.00  0.00           H  
ATOM   1266  HB2 ALA    81      23.332  42.184  47.046  1.00  0.00           H  
ATOM   1267  HB3 ALA    81      21.939  42.790  47.929  1.00  0.00           H  
ATOM   1268  N   ASP    82      20.664  41.478  44.152  1.00  0.00           N  
ATOM   1269  CA  ASP    82      20.636  40.719  42.855  1.00  0.00           C  
ATOM   1270  C   ASP    82      20.728  41.705  41.673  1.00  0.00           C  
ATOM   1271  O   ASP    82      21.348  41.428  40.611  1.00  0.00           O  
ATOM   1272  CB  ASP    82      19.384  39.768  42.730  1.00  0.00           C  
ATOM   1273  CG  ASP    82      19.595  38.661  41.631  1.00  0.00           C  
ATOM   1274  OD1 ASP    82      20.695  38.079  41.585  1.00  0.00           O  
ATOM   1275  OD2 ASP    82      18.670  38.378  40.881  1.00  0.00           O1-
ATOM   1276  H   ASP    82      19.905  41.356  44.807  1.00  0.00           H  
ATOM   1277  HA  ASP    82      21.516  40.077  42.811  1.00  0.00           H  
ATOM   1278  HB2 ASP    82      19.182  39.328  43.707  1.00  0.00           H  
ATOM   1279  HB3 ASP    82      18.538  40.398  42.454  1.00  0.00           H  
ATOM   1280  N   THR    83      20.261  42.935  41.902  1.00  0.00           N  
ATOM   1281  CA  THR    83      20.330  44.031  40.881  1.00  0.00           C  
ATOM   1282  C   THR    83      21.661  44.856  40.855  1.00  0.00           C  
ATOM   1283  O   THR    83      21.960  45.562  39.912  1.00  0.00           O  
ATOM   1284  CB  THR    83      19.123  45.008  40.965  1.00  0.00           C  
ATOM   1285  CG2 THR    83      17.719  44.481  41.150  1.00  0.00           C  
ATOM   1286  OG1 THR    83      19.248  45.869  41.990  1.00  0.00           O  
ATOM   1287  H   THR    83      19.797  43.175  42.767  1.00  0.00           H  
ATOM   1288  HA  THR    83      20.256  43.553  39.904  1.00  0.00           H  
ATOM   1289  HB  THR    83      19.210  45.672  40.105  1.00  0.00           H  
ATOM   1290 HG21 THR    83      17.565  43.607  40.518  1.00  0.00           H  
ATOM   1291 HG22 THR    83      17.773  44.051  42.151  1.00  0.00           H  
ATOM   1292 HG23 THR    83      16.964  45.246  40.967  1.00  0.00           H  
ATOM   1293  HG1 THR    83      19.250  45.327  42.783  1.00  0.00           H  
ATOM   1294  N   MET    84      22.509  44.743  41.901  1.00  0.00           N  
ATOM   1295  CA  MET    84      23.867  45.068  41.925  1.00  0.00           C  
ATOM   1296  C   MET    84      24.847  43.977  41.478  1.00  0.00           C  
ATOM   1297  O   MET    84      25.729  44.288  40.641  1.00  0.00           O  
ATOM   1298  CB  MET    84      24.199  45.460  43.390  1.00  0.00           C  
ATOM   1299  CG  MET    84      25.618  46.004  43.732  1.00  0.00           C  
ATOM   1300  SD  MET    84      25.824  46.555  45.433  1.00  0.00           S  
ATOM   1301  CE  MET    84      25.245  45.108  46.336  1.00  0.00           C  
ATOM   1302  H   MET    84      22.158  44.191  42.670  1.00  0.00           H  
ATOM   1303  HA  MET    84      24.006  45.987  41.357  1.00  0.00           H  
ATOM   1304  HB2 MET    84      23.421  46.181  43.641  1.00  0.00           H  
ATOM   1305  HB3 MET    84      24.046  44.617  44.063  1.00  0.00           H  
ATOM   1306  HG2 MET    84      26.430  45.316  43.494  1.00  0.00           H  
ATOM   1307  HG3 MET    84      25.758  46.914  43.148  1.00  0.00           H  
ATOM   1308  HE1 MET    84      25.678  45.105  47.336  1.00  0.00           H  
ATOM   1309  HE2 MET    84      24.156  45.069  46.352  1.00  0.00           H  
ATOM   1310  HE3 MET    84      25.566  44.266  45.723  1.00  0.00           H  
ATOM   1311  N   ILE    85      24.798  42.714  41.873  1.00  0.00           N  
ATOM   1312  CA  ILE    85      25.906  41.796  41.683  1.00  0.00           C  
ATOM   1313  C   ILE    85      26.336  41.565  40.175  1.00  0.00           C  
ATOM   1314  O   ILE    85      25.527  41.140  39.292  1.00  0.00           O  
ATOM   1315  CB  ILE    85      25.751  40.374  42.421  1.00  0.00           C  
ATOM   1316  CG2 ILE    85      26.710  39.297  42.004  1.00  0.00           C  
ATOM   1317  CG1 ILE    85      25.981  40.710  43.918  1.00  0.00           C  
ATOM   1318  CD1 ILE    85      25.302  39.635  44.782  1.00  0.00           C  
ATOM   1319  H   ILE    85      24.084  42.433  42.530  1.00  0.00           H  
ATOM   1320  HA  ILE    85      26.776  42.385  41.973  1.00  0.00           H  
ATOM   1321  HB  ILE    85      24.738  40.043  42.191  1.00  0.00           H  
ATOM   1322 HG21 ILE    85      26.643  39.155  40.925  1.00  0.00           H  
ATOM   1323 HG22 ILE    85      27.709  39.693  42.184  1.00  0.00           H  
ATOM   1324 HG23 ILE    85      26.666  38.373  42.579  1.00  0.00           H  
ATOM   1325 HG12 ILE    85      27.034  40.675  44.197  1.00  0.00           H  
ATOM   1326 HG13 ILE    85      25.490  41.629  44.240  1.00  0.00           H  
ATOM   1327 HD11 ILE    85      25.109  40.035  45.777  1.00  0.00           H  
ATOM   1328 HD12 ILE    85      24.381  39.286  44.316  1.00  0.00           H  
ATOM   1329 HD13 ILE    85      25.939  38.752  44.735  1.00  0.00           H  
ATOM   1330  N   GLY    86      27.652  41.576  39.876  1.00  0.00           N  
ATOM   1331  CA  GLY    86      28.063  41.213  38.536  1.00  0.00           C  
ATOM   1332  C   GLY    86      28.009  42.409  37.552  1.00  0.00           C  
ATOM   1333  O   GLY    86      28.561  42.279  36.429  1.00  0.00           O  
ATOM   1334  H   GLY    86      28.360  41.729  40.580  1.00  0.00           H  
ATOM   1335  HA2 GLY    86      29.066  40.802  38.644  1.00  0.00           H  
ATOM   1336  HA3 GLY    86      27.577  40.293  38.211  1.00  0.00           H  
ATOM   1337  N   LYS    87      27.443  43.585  37.883  1.00  0.00           N  
ATOM   1338  CA  LYS    87      27.254  44.822  36.946  1.00  0.00           C  
ATOM   1339  C   LYS    87      28.453  45.726  37.007  1.00  0.00           C  
ATOM   1340  O   LYS    87      29.239  45.627  37.973  1.00  0.00           O  
ATOM   1341  CB  LYS    87      25.886  45.498  37.300  1.00  0.00           C  
ATOM   1342  CG  LYS    87      24.741  44.624  36.901  1.00  0.00           C  
ATOM   1343  CD  LYS    87      23.474  45.431  36.960  1.00  0.00           C  
ATOM   1344  CE  LYS    87      22.184  44.603  36.651  1.00  0.00           C  
ATOM   1345  NZ  LYS    87      21.057  45.539  36.473  1.00  0.00           N1+
ATOM   1346  H   LYS    87      27.083  43.657  38.824  1.00  0.00           H  
ATOM   1347  HA  LYS    87      27.176  44.476  35.915  1.00  0.00           H  
ATOM   1348  HB2 LYS    87      25.839  45.892  38.315  1.00  0.00           H  
ATOM   1349  HB3 LYS    87      25.988  46.346  36.622  1.00  0.00           H  
ATOM   1350  HG2 LYS    87      24.882  44.198  35.908  1.00  0.00           H  
ATOM   1351  HG3 LYS    87      24.652  43.864  37.677  1.00  0.00           H  
ATOM   1352  HD2 LYS    87      23.455  45.933  37.927  1.00  0.00           H  
ATOM   1353  HD3 LYS    87      23.547  46.248  36.242  1.00  0.00           H  
ATOM   1354  HE2 LYS    87      22.387  43.919  35.826  1.00  0.00           H  
ATOM   1355  HE3 LYS    87      21.969  43.899  37.454  1.00  0.00           H  
ATOM   1356  HZ1 LYS    87      20.192  45.062  36.260  1.00  0.00           H  
ATOM   1357  HZ2 LYS    87      20.891  46.133  37.273  1.00  0.00           H  
ATOM   1358  HZ3 LYS    87      21.268  46.186  35.727  1.00  0.00           H  
ATOM   1359  N   ALA    88      28.574  46.562  36.016  1.00  0.00           N  
ATOM   1360  CA  ALA    88      29.477  47.727  36.079  1.00  0.00           C  
ATOM   1361  C   ALA    88      28.960  48.904  36.937  1.00  0.00           C  
ATOM   1362  O   ALA    88      27.764  49.218  37.145  1.00  0.00           O  
ATOM   1363  CB  ALA    88      29.803  48.212  34.703  1.00  0.00           C  
ATOM   1364  H   ALA    88      27.934  46.569  35.234  1.00  0.00           H  
ATOM   1365  HA  ALA    88      30.432  47.364  36.458  1.00  0.00           H  
ATOM   1366  HB1 ALA    88      28.972  48.584  34.102  1.00  0.00           H  
ATOM   1367  HB2 ALA    88      30.475  49.056  34.856  1.00  0.00           H  
ATOM   1368  HB3 ALA    88      30.371  47.519  34.083  1.00  0.00           H  
ATOM   1369  N   VAL    89      29.902  49.623  37.476  1.00  0.00           N  
ATOM   1370  CA  VAL    89      29.691  50.676  38.513  1.00  0.00           C  
ATOM   1371  C   VAL    89      30.678  51.891  38.421  1.00  0.00           C  
ATOM   1372  O   VAL    89      31.811  51.827  37.910  1.00  0.00           O  
ATOM   1373  CB  VAL    89      29.587  50.072  39.893  1.00  0.00           C  
ATOM   1374  CG1 VAL    89      28.604  48.915  40.060  1.00  0.00           C  
ATOM   1375  CG2 VAL    89      30.978  49.544  40.444  1.00  0.00           C  
ATOM   1376  H   VAL    89      30.805  49.196  37.329  1.00  0.00           H  
ATOM   1377  HA  VAL    89      28.747  51.148  38.240  1.00  0.00           H  
ATOM   1378  HB  VAL    89      29.165  50.770  40.616  1.00  0.00           H  
ATOM   1379 HG11 VAL    89      28.856  48.104  39.377  1.00  0.00           H  
ATOM   1380 HG12 VAL    89      28.684  48.461  41.048  1.00  0.00           H  
ATOM   1381 HG13 VAL    89      27.627  49.294  39.757  1.00  0.00           H  
ATOM   1382 HG21 VAL    89      31.716  50.325  40.263  1.00  0.00           H  
ATOM   1383 HG22 VAL    89      30.825  49.488  41.522  1.00  0.00           H  
ATOM   1384 HG23 VAL    89      31.254  48.617  39.941  1.00  0.00           H  
ATOM   1385  N   GLU    90      30.235  52.938  39.174  1.00  0.00           N  
ATOM   1386  CA  GLU    90      31.013  53.945  39.793  1.00  0.00           C  
ATOM   1387  C   GLU    90      30.927  53.892  41.293  1.00  0.00           C  
ATOM   1388  O   GLU    90      29.892  53.611  41.834  1.00  0.00           O  
ATOM   1389  CB  GLU    90      30.532  55.284  39.150  1.00  0.00           C  
ATOM   1390  CG  GLU    90      31.038  56.502  39.867  1.00  0.00           C  
ATOM   1391  CD  GLU    90      30.483  57.763  39.228  1.00  0.00           C  
ATOM   1392  OE1 GLU    90      30.689  58.017  38.003  1.00  0.00           O  
ATOM   1393  OE2 GLU    90      29.652  58.454  39.851  1.00  0.00           O1-
ATOM   1394  H   GLU    90      29.254  53.070  39.373  1.00  0.00           H  
ATOM   1395  HA  GLU    90      32.056  53.778  39.525  1.00  0.00           H  
ATOM   1396  HB2 GLU    90      30.812  55.313  38.097  1.00  0.00           H  
ATOM   1397  HB3 GLU    90      29.447  55.175  39.168  1.00  0.00           H  
ATOM   1398  HG2 GLU    90      30.825  56.508  40.936  1.00  0.00           H  
ATOM   1399  HG3 GLU    90      32.125  56.583  39.843  1.00  0.00           H  
ATOM   1400  N   HIS    91      32.083  54.079  41.913  1.00  0.00           N  
ATOM   1401  CA  HIS    91      32.122  53.757  43.308  1.00  0.00           C  
ATOM   1402  C   HIS    91      33.164  54.702  44.020  1.00  0.00           C  
ATOM   1403  O   HIS    91      34.260  54.927  43.505  1.00  0.00           O  
ATOM   1404  CB  HIS    91      32.244  52.223  43.459  1.00  0.00           C  
ATOM   1405  CG  HIS    91      32.402  51.893  44.890  1.00  0.00           C  
ATOM   1406  ND1 HIS    91      33.671  51.716  45.513  1.00  0.00           N  
ATOM   1407  CE1 HIS    91      33.538  51.911  46.789  1.00  0.00           C  
ATOM   1408  NE2 HIS    91      32.262  52.262  47.073  1.00  0.00           N  
ATOM   1409  CD2 HIS    91      31.549  52.229  45.916  1.00  0.00           C  
ATOM   1410  H   HIS    91      32.894  54.064  41.310  1.00  0.00           H  
ATOM   1411  HA  HIS    91      31.133  54.013  43.688  1.00  0.00           H  
ATOM   1412  HB2 HIS    91      31.339  51.813  43.012  1.00  0.00           H  
ATOM   1413  HB3 HIS    91      33.183  52.010  42.948  1.00  0.00           H  
ATOM   1414  HE1 HIS    91      34.349  51.603  47.433  1.00  0.00           H  
ATOM   1415  HE2 HIS    91      31.802  52.053  47.947  1.00  0.00           H  
ATOM   1416  HD2 HIS    91      30.499  52.456  45.802  1.00  0.00           H  
ATOM   1417  N   MET    92      32.741  55.344  45.133  1.00  0.00           N  
ATOM   1418  CA  MET    92      33.541  56.365  45.849  1.00  0.00           C  
ATOM   1419  C   MET    92      34.529  55.590  46.652  1.00  0.00           C  
ATOM   1420  O   MET    92      34.290  55.193  47.793  1.00  0.00           O  
ATOM   1421  CB  MET    92      32.630  57.280  46.735  1.00  0.00           C  
ATOM   1422  CG  MET    92      31.634  58.171  45.943  1.00  0.00           C  
ATOM   1423  SD  MET    92      32.303  59.361  44.787  1.00  0.00           S  
ATOM   1424  CE  MET    92      33.241  60.552  45.803  1.00  0.00           C  
ATOM   1425  H   MET    92      31.884  55.057  45.584  1.00  0.00           H  
ATOM   1426  HA  MET    92      34.034  56.950  45.072  1.00  0.00           H  
ATOM   1427  HB2 MET    92      31.975  56.672  47.360  1.00  0.00           H  
ATOM   1428  HB3 MET    92      33.283  57.872  47.376  1.00  0.00           H  
ATOM   1429  HG2 MET    92      30.935  57.438  45.542  1.00  0.00           H  
ATOM   1430  HG3 MET    92      31.086  58.752  46.686  1.00  0.00           H  
ATOM   1431  HE1 MET    92      33.494  61.391  45.154  1.00  0.00           H  
ATOM   1432  HE2 MET    92      32.560  60.926  46.567  1.00  0.00           H  
ATOM   1433  HE3 MET    92      34.169  60.046  46.070  1.00  0.00           H  
ATOM   1434  N   PHE    93      35.759  55.587  46.075  1.00  0.00           N  
ATOM   1435  CA  PHE    93      36.960  54.968  46.600  1.00  0.00           C  
ATOM   1436  C   PHE    93      37.767  55.999  47.416  1.00  0.00           C  
ATOM   1437  O   PHE    93      38.070  57.058  46.902  1.00  0.00           O  
ATOM   1438  CB  PHE    93      37.792  54.422  45.408  1.00  0.00           C  
ATOM   1439  CG  PHE    93      38.974  53.590  45.667  1.00  0.00           C  
ATOM   1440  CD1 PHE    93      38.811  52.286  46.098  1.00  0.00           C  
ATOM   1441  CE1 PHE    93      39.871  51.314  46.207  1.00  0.00           C  
ATOM   1442  CZ  PHE    93      41.159  51.808  46.021  1.00  0.00           C  
ATOM   1443  CE2 PHE    93      41.327  53.114  45.583  1.00  0.00           C  
ATOM   1444  CD2 PHE    93      40.242  54.004  45.404  1.00  0.00           C  
ATOM   1445  H   PHE    93      35.751  55.885  45.110  1.00  0.00           H  
ATOM   1446  HA  PHE    93      36.662  54.197  47.311  1.00  0.00           H  
ATOM   1447  HB2 PHE    93      37.096  53.817  44.827  1.00  0.00           H  
ATOM   1448  HB3 PHE    93      38.097  55.164  44.669  1.00  0.00           H  
ATOM   1449  HD1 PHE    93      37.833  51.850  45.958  1.00  0.00           H  
ATOM   1450  HE1 PHE    93      39.688  50.250  46.213  1.00  0.00           H  
ATOM   1451  HZ  PHE    93      42.062  51.220  45.939  1.00  0.00           H  
ATOM   1452  HE2 PHE    93      42.315  53.254  45.168  1.00  0.00           H  
ATOM   1453  HD2 PHE    93      40.355  55.011  45.029  1.00  0.00           H  
ATOM   1454  N   GLU    94      38.159  55.650  48.629  1.00  0.00           N  
ATOM   1455  CA  GLU    94      38.907  56.538  49.555  1.00  0.00           C  
ATOM   1456  C   GLU    94      40.395  56.498  49.114  1.00  0.00           C  
ATOM   1457  O   GLU    94      41.183  55.591  49.408  1.00  0.00           O  
ATOM   1458  CB  GLU    94      38.636  56.248  51.023  1.00  0.00           C  
ATOM   1459  CG  GLU    94      39.063  57.179  52.107  1.00  0.00           C  
ATOM   1460  CD  GLU    94      38.871  56.519  53.469  1.00  0.00           C  
ATOM   1461  OE1 GLU    94      37.682  56.293  53.843  1.00  0.00           O  
ATOM   1462  OE2 GLU    94      39.830  56.250  54.259  1.00  0.00           O1-
ATOM   1463  H   GLU    94      37.729  54.854  49.078  1.00  0.00           H  
ATOM   1464  HA  GLU    94      38.430  57.476  49.271  1.00  0.00           H  
ATOM   1465  HB2 GLU    94      37.556  56.110  50.965  1.00  0.00           H  
ATOM   1466  HB3 GLU    94      39.078  55.261  51.162  1.00  0.00           H  
ATOM   1467  HG2 GLU    94      40.061  57.523  51.838  1.00  0.00           H  
ATOM   1468  HG3 GLU    94      38.425  58.064  52.101  1.00  0.00           H  
ATOM   1469  N   THR    95      40.806  57.634  48.467  1.00  0.00           N  
ATOM   1470  CA  THR    95      42.165  57.653  47.894  1.00  0.00           C  
ATOM   1471  C   THR    95      43.219  57.818  48.944  1.00  0.00           C  
ATOM   1472  O   THR    95      42.993  58.090  50.155  1.00  0.00           O  
ATOM   1473  CB  THR    95      42.290  58.690  46.778  1.00  0.00           C  
ATOM   1474  CG2 THR    95      41.387  58.478  45.468  1.00  0.00           C  
ATOM   1475  OG1 THR    95      42.180  60.057  47.225  1.00  0.00           O  
ATOM   1476  H   THR    95      40.101  58.326  48.258  1.00  0.00           H  
ATOM   1477  HA  THR    95      42.364  56.716  47.374  1.00  0.00           H  
ATOM   1478  HB  THR    95      43.321  58.578  46.444  1.00  0.00           H  
ATOM   1479 HG21 THR    95      40.371  58.130  45.652  1.00  0.00           H  
ATOM   1480 HG22 THR    95      41.380  59.285  44.735  1.00  0.00           H  
ATOM   1481 HG23 THR    95      41.830  57.595  45.007  1.00  0.00           H  
ATOM   1482  HG1 THR    95      41.226  60.117  47.311  1.00  0.00           H  
ATOM   1483  N   GLU    96      44.522  57.778  48.555  1.00  0.00           N  
ATOM   1484  CA  GLU    96      45.668  57.877  49.431  1.00  0.00           C  
ATOM   1485  C   GLU    96      45.762  59.306  50.031  1.00  0.00           C  
ATOM   1486  O   GLU    96      46.330  59.482  51.114  1.00  0.00           O  
ATOM   1487  CB  GLU    96      46.875  57.582  48.461  1.00  0.00           C  
ATOM   1488  CG  GLU    96      48.254  57.518  49.111  1.00  0.00           C  
ATOM   1489  CD  GLU    96      48.364  56.361  49.996  1.00  0.00           C  
ATOM   1490  OE1 GLU    96      48.148  55.167  49.675  1.00  0.00           O  
ATOM   1491  OE2 GLU    96      48.672  56.605  51.225  1.00  0.00           O1-
ATOM   1492  H   GLU    96      44.699  57.607  47.575  1.00  0.00           H  
ATOM   1493  HA  GLU    96      45.684  57.165  50.255  1.00  0.00           H  
ATOM   1494  HB2 GLU    96      46.668  56.641  47.952  1.00  0.00           H  
ATOM   1495  HB3 GLU    96      46.954  58.421  47.771  1.00  0.00           H  
ATOM   1496  HG2 GLU    96      48.919  57.371  48.260  1.00  0.00           H  
ATOM   1497  HG3 GLU    96      48.576  58.452  49.572  1.00  0.00           H  
ATOM   1498  N   ASP    97      45.160  60.308  49.331  1.00  0.00           N  
ATOM   1499  CA  ASP    97      45.090  61.683  49.824  1.00  0.00           C  
ATOM   1500  C   ASP    97      43.990  61.913  50.906  1.00  0.00           C  
ATOM   1501  O   ASP    97      43.819  63.022  51.318  1.00  0.00           O  
ATOM   1502  CB  ASP    97      44.944  62.667  48.629  1.00  0.00           C  
ATOM   1503  CG  ASP    97      45.071  64.136  49.055  1.00  0.00           C  
ATOM   1504  OD1 ASP    97      46.213  64.463  49.500  1.00  0.00           O  
ATOM   1505  OD2 ASP    97      44.190  64.984  48.853  1.00  0.00           O1-
ATOM   1506  H   ASP    97      44.903  60.232  48.357  1.00  0.00           H  
ATOM   1507  HA  ASP    97      45.981  61.869  50.424  1.00  0.00           H  
ATOM   1508  HB2 ASP    97      45.619  62.509  47.788  1.00  0.00           H  
ATOM   1509  HB3 ASP    97      43.954  62.477  48.216  1.00  0.00           H  
ATOM   1510  N   GLY    98      43.407  60.800  51.481  1.00  0.00           N  
ATOM   1511  CA  GLY    98      42.436  60.733  52.557  1.00  0.00           C  
ATOM   1512  C   GLY    98      41.131  61.375  52.059  1.00  0.00           C  
ATOM   1513  O   GLY    98      40.446  62.210  52.770  1.00  0.00           O  
ATOM   1514  H   GLY    98      43.612  59.864  51.161  1.00  0.00           H  
ATOM   1515  HA2 GLY    98      42.212  59.715  52.877  1.00  0.00           H  
ATOM   1516  HA3 GLY    98      42.887  61.313  53.362  1.00  0.00           H  
ATOM   1517  N   SER    99      40.778  61.175  50.819  1.00  0.00           N  
ATOM   1518  CA  SER    99      39.590  61.851  50.262  1.00  0.00           C  
ATOM   1519  C   SER    99      38.965  60.922  49.247  1.00  0.00           C  
ATOM   1520  O   SER    99      39.681  60.228  48.486  1.00  0.00           O  
ATOM   1521  CB  SER    99      40.095  63.153  49.591  1.00  0.00           C  
ATOM   1522  OG  SER    99      39.122  63.662  48.657  1.00  0.00           O  
ATOM   1523  H   SER    99      41.190  60.464  50.232  1.00  0.00           H  
ATOM   1524  HA  SER    99      38.777  62.022  50.967  1.00  0.00           H  
ATOM   1525  HB2 SER    99      40.281  63.896  50.367  1.00  0.00           H  
ATOM   1526  HB3 SER    99      41.020  62.887  49.079  1.00  0.00           H  
ATOM   1527  HG  SER    99      38.400  64.065  49.144  1.00  0.00           H  
ATOM   1528  N   LYS   100      37.636  60.711  49.318  1.00  0.00           N  
ATOM   1529  CA  LYS   100      36.949  59.815  48.354  1.00  0.00           C  
ATOM   1530  C   LYS   100      36.796  60.406  46.915  1.00  0.00           C  
ATOM   1531  O   LYS   100      36.563  61.605  46.753  1.00  0.00           O  
ATOM   1532  CB  LYS   100      35.544  59.313  48.817  1.00  0.00           C  
ATOM   1533  CG  LYS   100      35.413  58.390  50.032  1.00  0.00           C  
ATOM   1534  CD  LYS   100      33.931  58.347  50.504  1.00  0.00           C  
ATOM   1535  CE  LYS   100      33.529  57.201  51.467  1.00  0.00           C  
ATOM   1536  NZ  LYS   100      32.035  57.107  51.641  1.00  0.00           N1+
ATOM   1537  H   LYS   100      37.149  61.276  50.000  1.00  0.00           H  
ATOM   1538  HA  LYS   100      37.625  58.960  48.342  1.00  0.00           H  
ATOM   1539  HB2 LYS   100      35.023  60.221  49.119  1.00  0.00           H  
ATOM   1540  HB3 LYS   100      35.058  58.914  47.926  1.00  0.00           H  
ATOM   1541  HG2 LYS   100      35.647  57.338  49.868  1.00  0.00           H  
ATOM   1542  HG3 LYS   100      36.067  58.799  50.802  1.00  0.00           H  
ATOM   1543  HD2 LYS   100      33.659  59.220  51.098  1.00  0.00           H  
ATOM   1544  HD3 LYS   100      33.288  58.192  49.637  1.00  0.00           H  
ATOM   1545  HE2 LYS   100      33.856  56.212  51.143  1.00  0.00           H  
ATOM   1546  HE3 LYS   100      33.949  57.448  52.442  1.00  0.00           H  
ATOM   1547  HZ1 LYS   100      31.678  56.572  52.419  1.00  0.00           H  
ATOM   1548  HZ2 LYS   100      31.665  58.035  51.789  1.00  0.00           H  
ATOM   1549  HZ3 LYS   100      31.633  56.684  50.817  1.00  0.00           H  
ATOM   1550  N   ASP   101      36.854  59.631  45.843  1.00  0.00           N  
ATOM   1551  CA  ASP   101      36.700  60.042  44.455  1.00  0.00           C  
ATOM   1552  C   ASP   101      36.068  58.967  43.515  1.00  0.00           C  
ATOM   1553  O   ASP   101      36.245  57.794  43.903  1.00  0.00           O  
ATOM   1554  CB  ASP   101      37.985  60.628  43.951  1.00  0.00           C  
ATOM   1555  CG  ASP   101      37.800  61.540  42.703  1.00  0.00           C  
ATOM   1556  OD1 ASP   101      38.815  61.958  42.115  1.00  0.00           O  
ATOM   1557  OD2 ASP   101      36.670  61.926  42.338  1.00  0.00           O1-
ATOM   1558  H   ASP   101      37.129  58.670  45.985  1.00  0.00           H  
ATOM   1559  HA  ASP   101      35.954  60.828  44.334  1.00  0.00           H  
ATOM   1560  HB2 ASP   101      38.344  61.326  44.707  1.00  0.00           H  
ATOM   1561  HB3 ASP   101      38.709  59.870  43.652  1.00  0.00           H  
ATOM   1562  N   GLU   102      35.270  59.310  42.512  1.00  0.00           N  
ATOM   1563  CA  GLU   102      34.371  58.411  41.832  1.00  0.00           C  
ATOM   1564  C   GLU   102      35.059  57.466  40.755  1.00  0.00           C  
ATOM   1565  O   GLU   102      34.942  57.698  39.548  1.00  0.00           O  
ATOM   1566  CB  GLU   102      33.310  59.216  41.255  1.00  0.00           C  
ATOM   1567  CG  GLU   102      33.493  60.547  40.519  1.00  0.00           C  
ATOM   1568  CD  GLU   102      32.157  61.240  40.291  1.00  0.00           C  
ATOM   1569  OE1 GLU   102      31.550  61.665  41.328  1.00  0.00           O  
ATOM   1570  OE2 GLU   102      31.712  61.347  39.066  1.00  0.00           O1-
ATOM   1571  H   GLU   102      35.180  60.275  42.227  1.00  0.00           H  
ATOM   1572  HA  GLU   102      33.973  57.794  42.638  1.00  0.00           H  
ATOM   1573  HB2 GLU   102      32.703  58.556  40.635  1.00  0.00           H  
ATOM   1574  HB3 GLU   102      32.599  59.373  42.066  1.00  0.00           H  
ATOM   1575  HG2 GLU   102      34.072  61.222  41.149  1.00  0.00           H  
ATOM   1576  HG3 GLU   102      34.046  60.497  39.581  1.00  0.00           H  
ATOM   1577  N   TRP   103      35.688  56.376  41.269  1.00  0.00           N  
ATOM   1578  CA  TRP   103      36.425  55.330  40.503  1.00  0.00           C  
ATOM   1579  C   TRP   103      35.410  54.391  39.822  1.00  0.00           C  
ATOM   1580  O   TRP   103      34.492  53.870  40.492  1.00  0.00           O  
ATOM   1581  CB  TRP   103      37.309  54.592  41.381  1.00  0.00           C  
ATOM   1582  CG  TRP   103      38.658  55.229  41.785  1.00  0.00           C  
ATOM   1583  CD1 TRP   103      38.915  56.545  42.156  1.00  0.00           C  
ATOM   1584  NE1 TRP   103      40.207  56.796  42.455  1.00  0.00           N  
ATOM   1585  CE2 TRP   103      40.912  55.644  42.338  1.00  0.00           C  
ATOM   1586  CZ2 TRP   103      42.314  55.328  42.393  1.00  0.00           C  
ATOM   1587  CH2 TRP   103      42.709  54.018  42.129  1.00  0.00           C  
ATOM   1588  CZ3 TRP   103      41.716  53.049  41.775  1.00  0.00           C  
ATOM   1589  CE3 TRP   103      40.379  53.321  41.715  1.00  0.00           C  
ATOM   1590  CD2 TRP   103      39.981  54.611  41.849  1.00  0.00           C  
ATOM   1591  H   TRP   103      35.518  56.250  42.256  1.00  0.00           H  
ATOM   1592  HA  TRP   103      37.050  55.690  39.686  1.00  0.00           H  
ATOM   1593  HB2 TRP   103      36.786  54.359  42.308  1.00  0.00           H  
ATOM   1594  HB3 TRP   103      37.487  53.592  40.984  1.00  0.00           H  
ATOM   1595  HD1 TRP   103      38.139  57.296  42.156  1.00  0.00           H  
ATOM   1596  HE1 TRP   103      40.549  57.739  42.574  1.00  0.00           H  
ATOM   1597  HZ2 TRP   103      43.045  56.081  42.649  1.00  0.00           H  
ATOM   1598  HH2 TRP   103      43.768  53.806  42.092  1.00  0.00           H  
ATOM   1599  HZ3 TRP   103      42.120  52.072  41.557  1.00  0.00           H  
ATOM   1600  HE3 TRP   103      39.666  52.519  41.591  1.00  0.00           H  
ATOM   1601  N   ARG   104      35.438  54.142  38.498  1.00  0.00           N  
ATOM   1602  CA  ARG   104      34.737  53.031  37.795  1.00  0.00           C  
ATOM   1603  C   ARG   104      35.198  51.633  38.060  1.00  0.00           C  
ATOM   1604  O   ARG   104      36.387  51.457  38.349  1.00  0.00           O  
ATOM   1605  CB  ARG   104      34.783  53.332  36.314  1.00  0.00           C  
ATOM   1606  CG  ARG   104      34.200  54.684  35.931  1.00  0.00           C  
ATOM   1607  CD  ARG   104      34.049  54.910  34.415  1.00  0.00           C  
ATOM   1608  NE  ARG   104      35.325  55.043  33.710  1.00  0.00           N  
ATOM   1609  CZ  ARG   104      35.792  56.167  33.093  1.00  0.00           C  
ATOM   1610  NH1 ARG   104      34.987  57.105  32.782  1.00  0.00           N  
ATOM   1611  NH2 ARG   104      37.061  56.266  32.738  1.00  0.00           N1+
ATOM   1612  H   ARG   104      36.152  54.648  37.994  1.00  0.00           H  
ATOM   1613  HA  ARG   104      33.693  53.190  38.068  1.00  0.00           H  
ATOM   1614  HB2 ARG   104      35.752  53.253  35.820  1.00  0.00           H  
ATOM   1615  HB3 ARG   104      34.251  52.525  35.812  1.00  0.00           H  
ATOM   1616  HG2 ARG   104      33.288  55.018  36.426  1.00  0.00           H  
ATOM   1617  HG3 ARG   104      34.879  55.481  36.234  1.00  0.00           H  
ATOM   1618  HD2 ARG   104      33.502  54.090  33.949  1.00  0.00           H  
ATOM   1619  HD3 ARG   104      33.401  55.785  34.364  1.00  0.00           H  
ATOM   1620  HE  ARG   104      36.003  54.300  33.807  1.00  0.00           H  
ATOM   1621 HH11 ARG   104      34.016  56.837  32.708  1.00  0.00           H  
ATOM   1622 HH12 ARG   104      35.208  57.962  32.297  1.00  0.00           H  
ATOM   1623 HH21 ARG   104      37.628  55.528  33.129  1.00  0.00           H  
ATOM   1624 HH22 ARG   104      37.465  56.908  32.071  1.00  0.00           H  
ATOM   1625  N   GLY   105      34.293  50.663  37.896  1.00  0.00           N  
ATOM   1626  CA  GLY   105      34.553  49.252  38.074  1.00  0.00           C  
ATOM   1627  C   GLY   105      33.398  48.268  37.775  1.00  0.00           C  
ATOM   1628  O   GLY   105      32.465  48.555  37.018  1.00  0.00           O  
ATOM   1629  H   GLY   105      33.391  50.970  37.562  1.00  0.00           H  
ATOM   1630  HA2 GLY   105      35.459  48.998  37.524  1.00  0.00           H  
ATOM   1631  HA3 GLY   105      34.770  49.061  39.125  1.00  0.00           H  
ATOM   1632  N   MET   106      33.526  47.113  38.447  1.00  0.00           N  
ATOM   1633  CA  MET   106      32.451  46.148  38.591  1.00  0.00           C  
ATOM   1634  C   MET   106      32.452  45.327  39.928  1.00  0.00           C  
ATOM   1635  O   MET   106      33.556  44.962  40.435  1.00  0.00           O  
ATOM   1636  CB  MET   106      32.569  45.135  37.434  1.00  0.00           C  
ATOM   1637  CG  MET   106      33.812  44.251  37.382  1.00  0.00           C  
ATOM   1638  SD  MET   106      33.733  42.921  36.147  1.00  0.00           S  
ATOM   1639  CE  MET   106      32.238  42.054  36.571  1.00  0.00           C  
ATOM   1640  H   MET   106      34.348  46.963  39.014  1.00  0.00           H  
ATOM   1641  HA  MET   106      31.447  46.556  38.473  1.00  0.00           H  
ATOM   1642  HB2 MET   106      31.724  44.458  37.561  1.00  0.00           H  
ATOM   1643  HB3 MET   106      32.518  45.668  36.485  1.00  0.00           H  
ATOM   1644  HG2 MET   106      34.675  44.839  37.068  1.00  0.00           H  
ATOM   1645  HG3 MET   106      34.029  43.741  38.320  1.00  0.00           H  
ATOM   1646  HE1 MET   106      31.334  42.641  36.412  1.00  0.00           H  
ATOM   1647  HE2 MET   106      32.215  41.261  35.824  1.00  0.00           H  
ATOM   1648  HE3 MET   106      32.188  41.686  37.596  1.00  0.00           H  
ATOM   1649  N   VAL   107      31.288  45.002  40.379  1.00  0.00           N  
ATOM   1650  CA  VAL   107      31.032  44.162  41.564  1.00  0.00           C  
ATOM   1651  C   VAL   107      31.155  42.726  41.186  1.00  0.00           C  
ATOM   1652  O   VAL   107      30.315  42.287  40.372  1.00  0.00           O  
ATOM   1653  CB  VAL   107      29.707  44.479  42.250  1.00  0.00           C  
ATOM   1654  CG1 VAL   107      29.435  43.405  43.360  1.00  0.00           C  
ATOM   1655  CG2 VAL   107      29.742  45.884  42.777  1.00  0.00           C  
ATOM   1656  H   VAL   107      30.566  45.414  39.806  1.00  0.00           H  
ATOM   1657  HA  VAL   107      31.828  44.368  42.279  1.00  0.00           H  
ATOM   1658  HB  VAL   107      28.910  44.259  41.539  1.00  0.00           H  
ATOM   1659 HG11 VAL   107      28.498  43.631  43.869  1.00  0.00           H  
ATOM   1660 HG12 VAL   107      29.325  42.406  42.936  1.00  0.00           H  
ATOM   1661 HG13 VAL   107      30.248  43.307  44.079  1.00  0.00           H  
ATOM   1662 HG21 VAL   107      29.417  46.652  42.075  1.00  0.00           H  
ATOM   1663 HG22 VAL   107      29.066  45.948  43.630  1.00  0.00           H  
ATOM   1664 HG23 VAL   107      30.789  46.067  43.016  1.00  0.00           H  
ATOM   1665  N   LEU   108      32.033  41.900  41.724  1.00  0.00           N  
ATOM   1666  CA  LEU   108      32.362  40.632  41.143  1.00  0.00           C  
ATOM   1667  C   LEU   108      31.575  39.439  41.733  1.00  0.00           C  
ATOM   1668  O   LEU   108      31.445  38.380  41.141  1.00  0.00           O  
ATOM   1669  CB  LEU   108      33.846  40.407  41.399  1.00  0.00           C  
ATOM   1670  CG  LEU   108      34.782  41.358  40.668  1.00  0.00           C  
ATOM   1671  CD1 LEU   108      36.092  41.255  41.455  1.00  0.00           C  
ATOM   1672  CD2 LEU   108      34.790  40.968  39.235  1.00  0.00           C  
ATOM   1673  H   LEU   108      32.664  42.281  42.415  1.00  0.00           H  
ATOM   1674  HA  LEU   108      32.267  40.586  40.058  1.00  0.00           H  
ATOM   1675  HB2 LEU   108      34.114  40.414  42.456  1.00  0.00           H  
ATOM   1676  HB3 LEU   108      34.022  39.371  41.109  1.00  0.00           H  
ATOM   1677  HG  LEU   108      34.403  42.357  40.883  1.00  0.00           H  
ATOM   1678 HD11 LEU   108      36.345  40.226  41.711  1.00  0.00           H  
ATOM   1679 HD12 LEU   108      36.811  41.908  40.961  1.00  0.00           H  
ATOM   1680 HD13 LEU   108      35.980  41.748  42.421  1.00  0.00           H  
ATOM   1681 HD21 LEU   108      35.612  41.473  38.727  1.00  0.00           H  
ATOM   1682 HD22 LEU   108      34.881  39.887  39.137  1.00  0.00           H  
ATOM   1683 HD23 LEU   108      33.865  41.259  38.737  1.00  0.00           H  
ATOM   1684  N   ALA   109      31.041  39.532  42.964  1.00  0.00           N  
ATOM   1685  CA  ALA   109      30.148  38.581  43.733  1.00  0.00           C  
ATOM   1686  C   ALA   109      29.791  39.125  45.108  1.00  0.00           C  
ATOM   1687  O   ALA   109      30.342  40.144  45.548  1.00  0.00           O  
ATOM   1688  CB  ALA   109      30.930  37.271  44.028  1.00  0.00           C  
ATOM   1689  H   ALA   109      31.211  40.414  43.425  1.00  0.00           H  
ATOM   1690  HA  ALA   109      29.256  38.366  43.145  1.00  0.00           H  
ATOM   1691  HB1 ALA   109      30.270  36.526  44.471  1.00  0.00           H  
ATOM   1692  HB2 ALA   109      31.261  36.889  43.062  1.00  0.00           H  
ATOM   1693  HB3 ALA   109      31.788  37.369  44.693  1.00  0.00           H  
ATOM   1694  N   ARG   110      28.885  38.478  45.891  1.00  0.00           N  
ATOM   1695  CA  ARG   110      28.853  38.676  47.336  1.00  0.00           C  
ATOM   1696  C   ARG   110      29.897  37.652  47.851  1.00  0.00           C  
ATOM   1697  O   ARG   110      30.120  36.570  47.370  1.00  0.00           O  
ATOM   1698  CB  ARG   110      27.427  38.305  47.759  1.00  0.00           C  
ATOM   1699  CG  ARG   110      27.101  38.489  49.268  1.00  0.00           C  
ATOM   1700  CD  ARG   110      25.745  37.989  49.847  1.00  0.00           C  
ATOM   1701  NE  ARG   110      24.726  38.775  49.237  1.00  0.00           N  
ATOM   1702  CZ  ARG   110      23.979  38.520  48.185  1.00  0.00           C  
ATOM   1703  NH1 ARG   110      23.984  37.449  47.472  1.00  0.00           N  
ATOM   1704  NH2 ARG   110      23.097  39.381  47.745  1.00  0.00           N1+
ATOM   1705  H   ARG   110      28.424  37.640  45.567  1.00  0.00           H  
ATOM   1706  HA  ARG   110      29.056  39.680  47.709  1.00  0.00           H  
ATOM   1707  HB2 ARG   110      26.673  38.865  47.205  1.00  0.00           H  
ATOM   1708  HB3 ARG   110      27.401  37.230  47.582  1.00  0.00           H  
ATOM   1709  HG2 ARG   110      27.946  38.058  49.805  1.00  0.00           H  
ATOM   1710  HG3 ARG   110      27.132  39.566  49.437  1.00  0.00           H  
ATOM   1711  HD2 ARG   110      25.597  36.930  49.635  1.00  0.00           H  
ATOM   1712  HD3 ARG   110      25.671  38.151  50.923  1.00  0.00           H  
ATOM   1713  HE  ARG   110      24.593  39.682  49.660  1.00  0.00           H  
ATOM   1714 HH11 ARG   110      24.612  36.680  47.656  1.00  0.00           H  
ATOM   1715 HH12 ARG   110      23.379  37.424  46.663  1.00  0.00           H  
ATOM   1716 HH21 ARG   110      23.039  40.181  48.358  1.00  0.00           H  
ATOM   1717 HH22 ARG   110      22.461  39.095  47.014  1.00  0.00           H  
ATOM   1718  N   ALA   111      30.463  37.958  48.983  1.00  0.00           N  
ATOM   1719  CA  ALA   111      31.650  37.237  49.524  1.00  0.00           C  
ATOM   1720  C   ALA   111      31.207  36.102  50.457  1.00  0.00           C  
ATOM   1721  O   ALA   111      30.107  36.152  51.068  1.00  0.00           O  
ATOM   1722  CB  ALA   111      32.590  38.219  50.306  1.00  0.00           C  
ATOM   1723  H   ALA   111      30.230  38.749  49.566  1.00  0.00           H  
ATOM   1724  HA  ALA   111      32.194  36.863  48.656  1.00  0.00           H  
ATOM   1725  HB1 ALA   111      33.615  37.899  50.495  1.00  0.00           H  
ATOM   1726  HB2 ALA   111      32.583  39.212  49.857  1.00  0.00           H  
ATOM   1727  HB3 ALA   111      32.245  38.367  51.329  1.00  0.00           H  
ATOM   1728  N   PRO   112      31.993  35.014  50.547  1.00  0.00           N  
ATOM   1729  CA  PRO   112      31.662  33.826  51.343  1.00  0.00           C  
ATOM   1730  C   PRO   112      31.989  34.045  52.818  1.00  0.00           C  
ATOM   1731  O   PRO   112      32.898  34.806  53.117  1.00  0.00           O  
ATOM   1732  CD  PRO   112      33.300  34.800  49.950  1.00  0.00           C  
ATOM   1733  CG  PRO   112      33.776  33.434  50.522  1.00  0.00           C  
ATOM   1734  CB  PRO   112      32.483  32.673  50.797  1.00  0.00           C  
ATOM   1735  HD2 PRO   112      33.854  35.629  50.391  1.00  0.00           H  
ATOM   1736  HD3 PRO   112      33.320  34.759  48.861  1.00  0.00           H  
ATOM   1737  HG2 PRO   112      34.245  33.499  51.504  1.00  0.00           H  
ATOM   1738  HG3 PRO   112      34.395  32.952  49.765  1.00  0.00           H  
ATOM   1739  HB2 PRO   112      32.605  31.815  51.458  1.00  0.00           H  
ATOM   1740  HB3 PRO   112      32.019  32.386  49.853  1.00  0.00           H  
ATOM   1741  HA  PRO   112      30.610  33.545  51.315  1.00  0.00           H  
ATOM   1742  N   VAL   113      31.387  33.252  53.721  1.00  0.00           N  
ATOM   1743  CA  VAL   113      31.565  33.321  55.213  1.00  0.00           C  
ATOM   1744  C   VAL   113      31.172  34.651  55.923  1.00  0.00           C  
ATOM   1745  O   VAL   113      30.308  34.662  56.737  1.00  0.00           O  
ATOM   1746  CB  VAL   113      32.958  32.759  55.560  1.00  0.00           C  
ATOM   1747  CG1 VAL   113      33.152  32.813  57.103  1.00  0.00           C  
ATOM   1748  CG2 VAL   113      33.165  31.325  55.077  1.00  0.00           C  
ATOM   1749  H   VAL   113      30.598  32.680  53.454  1.00  0.00           H  
ATOM   1750  HA  VAL   113      30.784  32.661  55.591  1.00  0.00           H  
ATOM   1751  HB  VAL   113      33.744  33.365  55.108  1.00  0.00           H  
ATOM   1752 HG11 VAL   113      32.606  33.586  57.645  1.00  0.00           H  
ATOM   1753 HG12 VAL   113      32.811  31.880  57.551  1.00  0.00           H  
ATOM   1754 HG13 VAL   113      34.206  32.923  57.358  1.00  0.00           H  
ATOM   1755 HG21 VAL   113      34.207  31.050  54.910  1.00  0.00           H  
ATOM   1756 HG22 VAL   113      32.764  30.560  55.743  1.00  0.00           H  
ATOM   1757 HG23 VAL   113      32.700  31.156  54.105  1.00  0.00           H  
ATOM   1758  N   MET   114      31.815  35.799  55.535  1.00  0.00           N  
ATOM   1759  CA  MET   114      31.643  37.235  55.943  1.00  0.00           C  
ATOM   1760  C   MET   114      30.578  37.900  55.078  1.00  0.00           C  
ATOM   1761  O   MET   114      30.840  38.931  54.463  1.00  0.00           O  
ATOM   1762  CB  MET   114      33.020  37.879  55.758  1.00  0.00           C  
ATOM   1763  CG  MET   114      34.118  37.350  56.701  1.00  0.00           C  
ATOM   1764  SD  MET   114      35.601  38.319  56.563  1.00  0.00           S  
ATOM   1765  CE  MET   114      35.025  40.017  57.050  1.00  0.00           C  
ATOM   1766  H   MET   114      32.449  35.598  54.775  1.00  0.00           H  
ATOM   1767  HA  MET   114      31.371  37.264  56.998  1.00  0.00           H  
ATOM   1768  HB2 MET   114      33.326  37.845  54.712  1.00  0.00           H  
ATOM   1769  HB3 MET   114      32.911  38.951  55.923  1.00  0.00           H  
ATOM   1770  HG2 MET   114      33.649  37.543  57.666  1.00  0.00           H  
ATOM   1771  HG3 MET   114      34.259  36.300  56.444  1.00  0.00           H  
ATOM   1772  HE1 MET   114      34.640  39.988  58.069  1.00  0.00           H  
ATOM   1773  HE2 MET   114      35.962  40.552  57.207  1.00  0.00           H  
ATOM   1774  HE3 MET   114      34.446  40.537  56.287  1.00  0.00           H  
ATOM   1775  N   ASN   115      29.395  37.310  55.137  1.00  0.00           N  
ATOM   1776  CA  ASN   115      28.328  37.317  54.155  1.00  0.00           C  
ATOM   1777  C   ASN   115      27.754  38.708  53.865  1.00  0.00           C  
ATOM   1778  O   ASN   115      26.999  38.976  52.941  1.00  0.00           O  
ATOM   1779  CB  ASN   115      27.215  36.267  54.553  1.00  0.00           C  
ATOM   1780  CG  ASN   115      27.777  34.911  54.766  1.00  0.00           C  
ATOM   1781  OD1 ASN   115      28.673  34.385  54.060  1.00  0.00           O  
ATOM   1782  ND2 ASN   115      27.191  34.229  55.767  1.00  0.00           N  
ATOM   1783  H   ASN   115      29.257  36.694  55.925  1.00  0.00           H  
ATOM   1784  HA  ASN   115      28.805  37.003  53.226  1.00  0.00           H  
ATOM   1785  HB2 ASN   115      26.705  36.565  55.469  1.00  0.00           H  
ATOM   1786  HB3 ASN   115      26.428  36.295  53.800  1.00  0.00           H  
ATOM   1787 HD21 ASN   115      26.301  34.532  56.135  1.00  0.00           H  
ATOM   1788 HD22 ASN   115      27.453  33.259  55.870  1.00  0.00           H  
ATOM   1789  N   THR   116      27.938  39.711  54.815  1.00  0.00           N  
ATOM   1790  CA  THR   116      27.467  41.105  54.550  1.00  0.00           C  
ATOM   1791  C   THR   116      28.302  41.823  53.511  1.00  0.00           C  
ATOM   1792  O   THR   116      27.857  42.855  52.991  1.00  0.00           O  
ATOM   1793  CB  THR   116      27.490  42.049  55.825  1.00  0.00           C  
ATOM   1794  CG2 THR   116      26.376  41.743  56.847  1.00  0.00           C  
ATOM   1795  OG1 THR   116      28.754  42.084  56.488  1.00  0.00           O  
ATOM   1796  H   THR   116      28.458  39.481  55.649  1.00  0.00           H  
ATOM   1797  HA  THR   116      26.408  41.000  54.314  1.00  0.00           H  
ATOM   1798  HB  THR   116      27.299  43.099  55.600  1.00  0.00           H  
ATOM   1799 HG21 THR   116      26.275  40.698  57.139  1.00  0.00           H  
ATOM   1800 HG22 THR   116      26.697  42.157  57.803  1.00  0.00           H  
ATOM   1801 HG23 THR   116      25.509  42.342  56.568  1.00  0.00           H  
ATOM   1802  HG1 THR   116      29.029  41.198  56.735  1.00  0.00           H  
ATOM   1803  N   TRP   117      29.553  41.329  53.277  1.00  0.00           N  
ATOM   1804  CA  TRP   117      30.573  41.927  52.396  1.00  0.00           C  
ATOM   1805  C   TRP   117      30.425  41.418  50.875  1.00  0.00           C  
ATOM   1806  O   TRP   117      29.785  40.412  50.556  1.00  0.00           O  
ATOM   1807  CB  TRP   117      31.977  41.686  52.973  1.00  0.00           C  
ATOM   1808  CG  TRP   117      32.291  42.220  54.313  1.00  0.00           C  
ATOM   1809  CD1 TRP   117      31.848  41.722  55.472  1.00  0.00           C  
ATOM   1810  NE1 TRP   117      32.331  42.460  56.539  1.00  0.00           N  
ATOM   1811  CE2 TRP   117      32.987  43.555  56.082  1.00  0.00           C  
ATOM   1812  CZ2 TRP   117      33.641  44.595  56.736  1.00  0.00           C  
ATOM   1813  CH2 TRP   117      34.401  45.493  55.969  1.00  0.00           C  
ATOM   1814  CZ3 TRP   117      34.644  45.262  54.614  1.00  0.00           C  
ATOM   1815  CE3 TRP   117      33.970  44.208  53.974  1.00  0.00           C  
ATOM   1816  CD2 TRP   117      33.142  43.340  54.671  1.00  0.00           C  
ATOM   1817  H   TRP   117      29.911  40.563  53.829  1.00  0.00           H  
ATOM   1818  HA  TRP   117      30.458  43.008  52.317  1.00  0.00           H  
ATOM   1819  HB2 TRP   117      32.199  40.622  52.883  1.00  0.00           H  
ATOM   1820  HB3 TRP   117      32.737  42.129  52.329  1.00  0.00           H  
ATOM   1821  HD1 TRP   117      31.122  40.932  55.596  1.00  0.00           H  
ATOM   1822  HE1 TRP   117      32.137  42.375  57.527  1.00  0.00           H  
ATOM   1823  HZ2 TRP   117      33.572  44.745  57.803  1.00  0.00           H  
ATOM   1824  HH2 TRP   117      35.045  46.206  56.462  1.00  0.00           H  
ATOM   1825  HZ3 TRP   117      35.405  45.880  54.161  1.00  0.00           H  
ATOM   1826  HE3 TRP   117      34.083  43.972  52.926  1.00  0.00           H  
ATOM   1827  N   PHE   118      31.130  42.156  49.966  1.00  0.00           N  
ATOM   1828  CA  PHE   118      31.151  41.953  48.538  1.00  0.00           C  
ATOM   1829  C   PHE   118      32.541  42.186  48.060  1.00  0.00           C  
ATOM   1830  O   PHE   118      33.289  43.020  48.671  1.00  0.00           O  
ATOM   1831  CB  PHE   118      30.164  42.968  47.831  1.00  0.00           C  
ATOM   1832  CG  PHE   118      28.750  42.865  48.291  1.00  0.00           C  
ATOM   1833  CD1 PHE   118      28.286  43.293  49.577  1.00  0.00           C  
ATOM   1834  CE1 PHE   118      26.906  42.963  49.896  1.00  0.00           C  
ATOM   1835  CZ  PHE   118      26.063  42.417  48.949  1.00  0.00           C  
ATOM   1836  CE2 PHE   118      26.463  42.025  47.681  1.00  0.00           C  
ATOM   1837  CD2 PHE   118      27.816  42.268  47.351  1.00  0.00           C  
ATOM   1838  H   PHE   118      31.713  42.924  50.267  1.00  0.00           H  
ATOM   1839  HA  PHE   118      30.982  40.883  48.422  1.00  0.00           H  
ATOM   1840  HB2 PHE   118      30.321  44.038  47.965  1.00  0.00           H  
ATOM   1841  HB3 PHE   118      30.179  42.817  46.752  1.00  0.00           H  
ATOM   1842  HD1 PHE   118      28.955  43.821  50.241  1.00  0.00           H  
ATOM   1843  HE1 PHE   118      26.448  43.114  50.862  1.00  0.00           H  
ATOM   1844  HZ  PHE   118      25.057  42.167  49.253  1.00  0.00           H  
ATOM   1845  HE2 PHE   118      25.838  41.637  46.890  1.00  0.00           H  
ATOM   1846  HD2 PHE   118      28.091  42.021  46.336  1.00  0.00           H  
ATOM   1847  N   TYR   119      32.910  41.476  47.014  1.00  0.00           N  
ATOM   1848  CA  TYR   119      34.085  41.524  46.124  1.00  0.00           C  
ATOM   1849  C   TYR   119      33.874  42.519  44.950  1.00  0.00           C  
ATOM   1850  O   TYR   119      32.859  42.523  44.297  1.00  0.00           O  
ATOM   1851  CB  TYR   119      34.305  40.259  45.432  1.00  0.00           C  
ATOM   1852  CG  TYR   119      34.964  39.081  46.221  1.00  0.00           C  
ATOM   1853  CD1 TYR   119      35.313  37.911  45.573  1.00  0.00           C  
ATOM   1854  CE1 TYR   119      35.884  36.828  46.324  1.00  0.00           C  
ATOM   1855  CZ  TYR   119      36.093  36.908  47.659  1.00  0.00           C  
ATOM   1856  OH  TYR   119      36.621  35.865  48.337  1.00  0.00           O  
ATOM   1857  CE2 TYR   119      35.841  38.076  48.290  1.00  0.00           C  
ATOM   1858  CD2 TYR   119      35.272  39.178  47.588  1.00  0.00           C  
ATOM   1859  H   TYR   119      32.180  40.931  46.579  1.00  0.00           H  
ATOM   1860  HA  TYR   119      34.913  41.858  46.749  1.00  0.00           H  
ATOM   1861  HB2 TYR   119      33.298  40.010  45.097  1.00  0.00           H  
ATOM   1862  HB3 TYR   119      35.035  40.380  44.632  1.00  0.00           H  
ATOM   1863  HD1 TYR   119      35.310  37.820  44.497  1.00  0.00           H  
ATOM   1864  HE1 TYR   119      36.151  35.882  45.878  1.00  0.00           H  
ATOM   1865  HH  TYR   119      36.943  35.154  47.778  1.00  0.00           H  
ATOM   1866  HE2 TYR   119      36.017  38.204  49.348  1.00  0.00           H  
ATOM   1867  HD2 TYR   119      35.189  40.169  48.010  1.00  0.00           H  
ATOM   1868  N   ILE   120      34.897  43.319  44.735  1.00  0.00           N  
ATOM   1869  CA  ILE   120      34.888  44.400  43.678  1.00  0.00           C  
ATOM   1870  C   ILE   120      36.333  44.612  43.095  1.00  0.00           C  
ATOM   1871  O   ILE   120      37.301  44.457  43.831  1.00  0.00           O  
ATOM   1872  CB  ILE   120      34.264  45.714  44.264  1.00  0.00           C  
ATOM   1873  CG2 ILE   120      35.099  46.175  45.484  1.00  0.00           C  
ATOM   1874  CG1 ILE   120      34.322  47.030  43.327  1.00  0.00           C  
ATOM   1875  CD1 ILE   120      33.184  48.049  43.550  1.00  0.00           C  
ATOM   1876  H   ILE   120      35.708  43.299  45.336  1.00  0.00           H  
ATOM   1877  HA  ILE   120      34.238  44.100  42.856  1.00  0.00           H  
ATOM   1878  HB  ILE   120      33.196  45.525  44.374  1.00  0.00           H  
ATOM   1879 HG21 ILE   120      34.728  47.132  45.851  1.00  0.00           H  
ATOM   1880 HG22 ILE   120      34.913  45.517  46.333  1.00  0.00           H  
ATOM   1881 HG23 ILE   120      36.171  46.195  45.289  1.00  0.00           H  
ATOM   1882 HG12 ILE   120      35.291  47.507  43.473  1.00  0.00           H  
ATOM   1883 HG13 ILE   120      34.150  46.620  42.332  1.00  0.00           H  
ATOM   1884 HD11 ILE   120      33.327  48.806  42.779  1.00  0.00           H  
ATOM   1885 HD12 ILE   120      32.147  47.749  43.405  1.00  0.00           H  
ATOM   1886 HD13 ILE   120      33.371  48.558  44.496  1.00  0.00           H  
ATOM   1887  N   THR   121      36.447  45.131  41.857  1.00  0.00           N  
ATOM   1888  CA  THR   121      37.650  45.613  41.267  1.00  0.00           C  
ATOM   1889  C   THR   121      37.363  46.796  40.276  1.00  0.00           C  
ATOM   1890  O   THR   121      36.217  47.019  39.846  1.00  0.00           O  
ATOM   1891  CB  THR   121      38.285  44.433  40.547  1.00  0.00           C  
ATOM   1892  CG2 THR   121      37.481  44.003  39.334  1.00  0.00           C  
ATOM   1893  OG1 THR   121      39.516  44.716  40.079  1.00  0.00           O  
ATOM   1894  H   THR   121      35.573  45.175  41.353  1.00  0.00           H  
ATOM   1895  HA  THR   121      38.354  45.798  42.078  1.00  0.00           H  
ATOM   1896  HB  THR   121      38.403  43.553  41.179  1.00  0.00           H  
ATOM   1897 HG21 THR   121      36.402  44.006  39.485  1.00  0.00           H  
ATOM   1898 HG22 THR   121      37.734  44.586  38.447  1.00  0.00           H  
ATOM   1899 HG23 THR   121      37.834  43.043  38.957  1.00  0.00           H  
ATOM   1900  HG1 THR   121      40.039  44.451  40.839  1.00  0.00           H  
ATOM   1901  N   TYR   122      38.450  47.596  39.962  1.00  0.00           N  
ATOM   1902  CA  TYR   122      38.470  48.880  39.441  1.00  0.00           C  
ATOM   1903  C   TYR   122      38.978  48.980  38.000  1.00  0.00           C  
ATOM   1904  O   TYR   122      39.909  48.248  37.605  1.00  0.00           O  
ATOM   1905  CB  TYR   122      39.177  49.849  40.433  1.00  0.00           C  
ATOM   1906  CG  TYR   122      38.325  49.944  41.754  1.00  0.00           C  
ATOM   1907  CD1 TYR   122      38.590  48.964  42.837  1.00  0.00           C  
ATOM   1908  CE1 TYR   122      37.789  48.973  43.975  1.00  0.00           C  
ATOM   1909  CZ  TYR   122      36.757  49.846  44.099  1.00  0.00           C  
ATOM   1910  OH  TYR   122      36.005  49.806  45.242  1.00  0.00           O  
ATOM   1911  CE2 TYR   122      36.457  50.812  43.122  1.00  0.00           C  
ATOM   1912  CD2 TYR   122      37.266  50.872  41.947  1.00  0.00           C  
ATOM   1913  H   TYR   122      39.367  47.173  39.990  1.00  0.00           H  
ATOM   1914  HA  TYR   122      37.484  49.318  39.286  1.00  0.00           H  
ATOM   1915  HB2 TYR   122      40.224  49.583  40.579  1.00  0.00           H  
ATOM   1916  HB3 TYR   122      39.144  50.816  39.931  1.00  0.00           H  
ATOM   1917  HD1 TYR   122      39.480  48.364  42.721  1.00  0.00           H  
ATOM   1918  HE1 TYR   122      38.014  48.247  44.743  1.00  0.00           H  
ATOM   1919  HH  TYR   122      35.276  50.431  45.206  1.00  0.00           H  
ATOM   1920  HE2 TYR   122      35.588  51.445  43.223  1.00  0.00           H  
ATOM   1921  HD2 TYR   122      37.029  51.560  41.149  1.00  0.00           H  
ATOM   1922  N   GLU   123      38.534  49.941  37.191  1.00  0.00           N  
ATOM   1923  CA  GLU   123      39.277  50.364  36.015  1.00  0.00           C  
ATOM   1924  C   GLU   123      40.730  50.832  36.326  1.00  0.00           C  
ATOM   1925  O   GLU   123      41.589  50.399  35.567  1.00  0.00           O  
ATOM   1926  CB  GLU   123      38.436  51.451  35.347  1.00  0.00           C  
ATOM   1927  CG  GLU   123      38.932  51.843  33.943  1.00  0.00           C  
ATOM   1928  CD  GLU   123      38.521  53.235  33.507  1.00  0.00           C  
ATOM   1929  OE1 GLU   123      38.274  54.065  34.423  1.00  0.00           O  
ATOM   1930  OE2 GLU   123      38.384  53.633  32.327  1.00  0.00           O1-
ATOM   1931  H   GLU   123      37.760  50.471  37.566  1.00  0.00           H  
ATOM   1932  HA  GLU   123      39.386  49.567  35.279  1.00  0.00           H  
ATOM   1933  HB2 GLU   123      37.362  51.288  35.257  1.00  0.00           H  
ATOM   1934  HB3 GLU   123      38.365  52.346  35.965  1.00  0.00           H  
ATOM   1935  HG2 GLU   123      40.019  51.887  34.021  1.00  0.00           H  
ATOM   1936  HG3 GLU   123      38.613  51.181  33.139  1.00  0.00           H  
ATOM   1937  N   LYS   124      40.909  51.542  37.404  1.00  0.00           N  
ATOM   1938  CA  LYS   124      42.197  51.900  37.890  1.00  0.00           C  
ATOM   1939  C   LYS   124      43.017  50.884  38.729  1.00  0.00           C  
ATOM   1940  O   LYS   124      44.064  51.268  39.251  1.00  0.00           O  
ATOM   1941  CB  LYS   124      42.187  53.322  38.467  1.00  0.00           C  
ATOM   1942  CG  LYS   124      42.013  54.356  37.282  1.00  0.00           C  
ATOM   1943  CD  LYS   124      41.867  55.776  37.909  1.00  0.00           C  
ATOM   1944  CE  LYS   124      40.519  56.070  38.647  1.00  0.00           C  
ATOM   1945  NZ  LYS   124      40.437  57.464  38.966  1.00  0.00           N1+
ATOM   1946  H   LYS   124      40.044  51.819  37.847  1.00  0.00           H  
ATOM   1947  HA  LYS   124      42.828  52.035  37.011  1.00  0.00           H  
ATOM   1948  HB2 LYS   124      41.410  53.469  39.217  1.00  0.00           H  
ATOM   1949  HB3 LYS   124      43.169  53.527  38.894  1.00  0.00           H  
ATOM   1950  HG2 LYS   124      42.873  54.377  36.612  1.00  0.00           H  
ATOM   1951  HG3 LYS   124      41.057  54.155  36.800  1.00  0.00           H  
ATOM   1952  HD2 LYS   124      42.677  55.978  38.610  1.00  0.00           H  
ATOM   1953  HD3 LYS   124      42.013  56.510  37.116  1.00  0.00           H  
ATOM   1954  HE2 LYS   124      39.726  55.656  38.023  1.00  0.00           H  
ATOM   1955  HE3 LYS   124      40.511  55.459  39.550  1.00  0.00           H  
ATOM   1956  HZ1 LYS   124      39.663  57.667  39.583  1.00  0.00           H  
ATOM   1957  HZ2 LYS   124      41.248  57.813  39.455  1.00  0.00           H  
ATOM   1958  HZ3 LYS   124      40.196  58.087  38.209  1.00  0.00           H  
ATOM   1959  N   ASP   125      42.513  49.708  38.969  1.00  0.00           N  
ATOM   1960  CA  ASP   125      43.218  48.685  39.733  1.00  0.00           C  
ATOM   1961  C   ASP   125      42.606  47.291  39.536  1.00  0.00           C  
ATOM   1962  O   ASP   125      41.536  47.015  39.966  1.00  0.00           O  
ATOM   1963  CB  ASP   125      43.233  49.027  41.255  1.00  0.00           C  
ATOM   1964  CG  ASP   125      44.462  48.416  41.956  1.00  0.00           C  
ATOM   1965  OD1 ASP   125      44.627  48.687  43.129  1.00  0.00           O  
ATOM   1966  OD2 ASP   125      45.267  47.704  41.341  1.00  0.00           O1-
ATOM   1967  H   ASP   125      41.642  49.469  38.517  1.00  0.00           H  
ATOM   1968  HA  ASP   125      44.239  48.728  39.355  1.00  0.00           H  
ATOM   1969  HB2 ASP   125      43.105  50.107  41.333  1.00  0.00           H  
ATOM   1970  HB3 ASP   125      42.353  48.621  41.754  1.00  0.00           H  
ATOM   1971  N   PRO   126      43.339  46.397  38.942  1.00  0.00           N  
ATOM   1972  CA  PRO   126      42.890  44.974  38.730  1.00  0.00           C  
ATOM   1973  C   PRO   126      42.934  44.158  40.051  1.00  0.00           C  
ATOM   1974  O   PRO   126      42.741  42.931  39.921  1.00  0.00           O  
ATOM   1975  CD  PRO   126      44.644  46.538  38.331  1.00  0.00           C  
ATOM   1976  CG  PRO   126      45.062  45.231  37.588  1.00  0.00           C  
ATOM   1977  CB  PRO   126      43.722  44.527  37.532  1.00  0.00           C  
ATOM   1978  HD2 PRO   126      45.416  46.711  39.080  1.00  0.00           H  
ATOM   1979  HD3 PRO   126      44.590  47.284  37.537  1.00  0.00           H  
ATOM   1980  HG2 PRO   126      45.800  44.715  38.202  1.00  0.00           H  
ATOM   1981  HG3 PRO   126      45.386  45.546  36.596  1.00  0.00           H  
ATOM   1982  HB2 PRO   126      43.833  43.443  37.548  1.00  0.00           H  
ATOM   1983  HB3 PRO   126      43.121  44.734  36.647  1.00  0.00           H  
ATOM   1984  HA  PRO   126      41.840  44.872  38.455  1.00  0.00           H  
ATOM   1985  N   VAL   127      43.132  44.669  41.281  1.00  0.00           N  
ATOM   1986  CA  VAL   127      43.089  43.971  42.527  1.00  0.00           C  
ATOM   1987  C   VAL   127      41.679  43.556  42.973  1.00  0.00           C  
ATOM   1988  O   VAL   127      40.691  44.218  42.609  1.00  0.00           O  
ATOM   1989  CB  VAL   127      43.797  44.740  43.679  1.00  0.00           C  
ATOM   1990  CG1 VAL   127      43.272  44.455  45.165  1.00  0.00           C  
ATOM   1991  CG2 VAL   127      45.221  44.412  43.597  1.00  0.00           C  
ATOM   1992  H   VAL   127      43.296  45.665  41.259  1.00  0.00           H  
ATOM   1993  HA  VAL   127      43.552  42.993  42.399  1.00  0.00           H  
ATOM   1994  HB  VAL   127      43.743  45.816  43.513  1.00  0.00           H  
ATOM   1995 HG11 VAL   127      43.730  45.137  45.881  1.00  0.00           H  
ATOM   1996 HG12 VAL   127      42.216  44.695  45.291  1.00  0.00           H  
ATOM   1997 HG13 VAL   127      43.492  43.414  45.404  1.00  0.00           H  
ATOM   1998 HG21 VAL   127      45.585  44.541  42.578  1.00  0.00           H  
ATOM   1999 HG22 VAL   127      45.904  45.039  44.169  1.00  0.00           H  
ATOM   2000 HG23 VAL   127      45.406  43.437  44.048  1.00  0.00           H  
ATOM   2001  N   LEU   128      41.571  42.463  43.727  1.00  0.00           N  
ATOM   2002  CA  LEU   128      40.408  42.030  44.495  1.00  0.00           C  
ATOM   2003  C   LEU   128      40.311  42.786  45.844  1.00  0.00           C  
ATOM   2004  O   LEU   128      40.925  42.299  46.829  1.00  0.00           O  
ATOM   2005  CB  LEU   128      40.495  40.525  44.684  1.00  0.00           C  
ATOM   2006  CG  LEU   128      39.243  39.809  45.149  1.00  0.00           C  
ATOM   2007  CD1 LEU   128      38.015  40.159  44.299  1.00  0.00           C  
ATOM   2008  CD2 LEU   128      39.291  38.319  44.949  1.00  0.00           C  
ATOM   2009  H   LEU   128      42.321  41.788  43.684  1.00  0.00           H  
ATOM   2010  HA  LEU   128      39.559  42.370  43.902  1.00  0.00           H  
ATOM   2011  HB2 LEU   128      40.646  40.068  43.706  1.00  0.00           H  
ATOM   2012  HB3 LEU   128      41.318  40.283  45.357  1.00  0.00           H  
ATOM   2013  HG  LEU   128      39.011  39.972  46.201  1.00  0.00           H  
ATOM   2014 HD11 LEU   128      38.219  40.112  43.229  1.00  0.00           H  
ATOM   2015 HD12 LEU   128      37.208  39.450  44.481  1.00  0.00           H  
ATOM   2016 HD13 LEU   128      37.775  41.203  44.498  1.00  0.00           H  
ATOM   2017 HD21 LEU   128      39.226  38.150  43.874  1.00  0.00           H  
ATOM   2018 HD22 LEU   128      40.193  37.884  45.381  1.00  0.00           H  
ATOM   2019 HD23 LEU   128      38.550  37.765  45.526  1.00  0.00           H  
ATOM   2020  N   TYR   129      39.413  43.813  45.947  1.00  0.00           N  
ATOM   2021  CA  TYR   129      39.036  44.559  47.120  1.00  0.00           C  
ATOM   2022  C   TYR   129      37.635  44.039  47.678  1.00  0.00           C  
ATOM   2023  O   TYR   129      36.965  43.311  46.942  1.00  0.00           O  
ATOM   2024  CB  TYR   129      38.848  46.032  46.714  1.00  0.00           C  
ATOM   2025  CG  TYR   129      40.056  46.778  46.373  1.00  0.00           C  
ATOM   2026  CD1 TYR   129      40.466  46.834  45.017  1.00  0.00           C  
ATOM   2027  CE1 TYR   129      41.659  47.560  44.679  1.00  0.00           C  
ATOM   2028  CZ  TYR   129      42.452  48.036  45.732  1.00  0.00           C  
ATOM   2029  OH  TYR   129      43.682  48.524  45.496  1.00  0.00           O  
ATOM   2030  CE2 TYR   129      42.013  47.977  47.113  1.00  0.00           C  
ATOM   2031  CD2 TYR   129      40.793  47.338  47.423  1.00  0.00           C  
ATOM   2032  H   TYR   129      38.883  44.070  45.126  1.00  0.00           H  
ATOM   2033  HA  TYR   129      39.781  44.410  47.903  1.00  0.00           H  
ATOM   2034  HB2 TYR   129      38.163  46.160  45.876  1.00  0.00           H  
ATOM   2035  HB3 TYR   129      38.409  46.618  47.521  1.00  0.00           H  
ATOM   2036  HD1 TYR   129      39.850  46.437  44.224  1.00  0.00           H  
ATOM   2037  HE1 TYR   129      42.057  47.628  43.678  1.00  0.00           H  
ATOM   2038  HH  TYR   129      43.897  48.400  44.568  1.00  0.00           H  
ATOM   2039  HE2 TYR   129      42.681  48.402  47.848  1.00  0.00           H  
ATOM   2040  HD2 TYR   129      40.473  47.259  48.452  1.00  0.00           H  
ATOM   2041  N   MET   130      37.361  44.340  48.977  1.00  0.00           N  
ATOM   2042  CA  MET   130      36.189  43.830  49.727  1.00  0.00           C  
ATOM   2043  C   MET   130      35.632  44.884  50.637  1.00  0.00           C  
ATOM   2044  O   MET   130      36.222  45.328  51.664  1.00  0.00           O  
ATOM   2045  CB  MET   130      36.644  42.617  50.482  1.00  0.00           C  
ATOM   2046  CG  MET   130      35.655  42.147  51.528  1.00  0.00           C  
ATOM   2047  SD  MET   130      35.895  40.324  51.661  1.00  0.00           S  
ATOM   2048  CE  MET   130      35.348  40.043  53.392  1.00  0.00           C  
ATOM   2049  H   MET   130      38.072  44.805  49.523  1.00  0.00           H  
ATOM   2050  HA  MET   130      35.361  43.598  49.057  1.00  0.00           H  
ATOM   2051  HB2 MET   130      36.930  41.826  49.789  1.00  0.00           H  
ATOM   2052  HB3 MET   130      37.584  42.904  50.954  1.00  0.00           H  
ATOM   2053  HG2 MET   130      35.847  42.624  52.489  1.00  0.00           H  
ATOM   2054  HG3 MET   130      34.666  42.366  51.125  1.00  0.00           H  
ATOM   2055  HE1 MET   130      34.458  40.644  53.578  1.00  0.00           H  
ATOM   2056  HE2 MET   130      35.116  38.996  53.587  1.00  0.00           H  
ATOM   2057  HE3 MET   130      36.147  40.452  54.009  1.00  0.00           H  
ATOM   2058  N   TYR   131      34.336  45.163  50.452  1.00  0.00           N  
ATOM   2059  CA  TYR   131      33.615  46.177  51.177  1.00  0.00           C  
ATOM   2060  C   TYR   131      32.147  45.834  51.413  1.00  0.00           C  
ATOM   2061  O   TYR   131      31.605  45.025  50.704  1.00  0.00           O  
ATOM   2062  CB  TYR   131      33.786  47.448  50.319  1.00  0.00           C  
ATOM   2063  CG  TYR   131      35.162  48.020  50.104  1.00  0.00           C  
ATOM   2064  CD1 TYR   131      35.624  48.188  48.773  1.00  0.00           C  
ATOM   2065  CE1 TYR   131      36.839  48.824  48.597  1.00  0.00           C  
ATOM   2066  CZ  TYR   131      37.699  49.186  49.707  1.00  0.00           C  
ATOM   2067  OH  TYR   131      38.917  49.645  49.415  1.00  0.00           O  
ATOM   2068  CE2 TYR   131      37.228  49.027  50.987  1.00  0.00           C  
ATOM   2069  CD2 TYR   131      35.914  48.510  51.210  1.00  0.00           C  
ATOM   2070  H   TYR   131      33.888  44.618  49.729  1.00  0.00           H  
ATOM   2071  HA  TYR   131      34.015  46.372  52.173  1.00  0.00           H  
ATOM   2072  HB2 TYR   131      33.389  47.217  49.330  1.00  0.00           H  
ATOM   2073  HB3 TYR   131      33.091  48.203  50.685  1.00  0.00           H  
ATOM   2074  HD1 TYR   131      34.970  48.083  47.920  1.00  0.00           H  
ATOM   2075  HE1 TYR   131      37.305  49.006  47.640  1.00  0.00           H  
ATOM   2076  HH  TYR   131      39.328  49.963  50.223  1.00  0.00           H  
ATOM   2077  HE2 TYR   131      37.894  49.288  51.796  1.00  0.00           H  
ATOM   2078  HD2 TYR   131      35.572  48.460  52.233  1.00  0.00           H  
ATOM   2079  N   GLN   132      31.475  46.490  52.338  1.00  0.00           N  
ATOM   2080  CA  GLN   132      29.974  46.328  52.647  1.00  0.00           C  
ATOM   2081  C   GLN   132      29.140  47.221  51.731  1.00  0.00           C  
ATOM   2082  O   GLN   132      28.588  48.257  52.083  1.00  0.00           O  
ATOM   2083  CB  GLN   132      29.594  46.722  54.089  1.00  0.00           C  
ATOM   2084  CG  GLN   132      30.323  45.852  55.186  1.00  0.00           C  
ATOM   2085  CD  GLN   132      29.650  45.862  56.534  1.00  0.00           C  
ATOM   2086  OE1 GLN   132      29.520  46.877  57.181  1.00  0.00           O  
ATOM   2087  NE2 GLN   132      29.272  44.751  57.036  1.00  0.00           N  
ATOM   2088  H   GLN   132      32.015  47.149  52.880  1.00  0.00           H  
ATOM   2089  HA  GLN   132      29.759  45.265  52.538  1.00  0.00           H  
ATOM   2090  HB2 GLN   132      29.690  47.799  54.226  1.00  0.00           H  
ATOM   2091  HB3 GLN   132      28.525  46.520  54.160  1.00  0.00           H  
ATOM   2092  HG2 GLN   132      30.397  44.792  54.940  1.00  0.00           H  
ATOM   2093  HG3 GLN   132      31.315  46.299  55.257  1.00  0.00           H  
ATOM   2094 HE21 GLN   132      29.378  43.870  56.554  1.00  0.00           H  
ATOM   2095 HE22 GLN   132      28.901  44.707  57.974  1.00  0.00           H  
ATOM   2096  N   LEU   133      29.127  46.760  50.493  1.00  0.00           N  
ATOM   2097  CA  LEU   133      28.662  47.573  49.343  1.00  0.00           C  
ATOM   2098  C   LEU   133      27.138  47.757  49.169  1.00  0.00           C  
ATOM   2099  O   LEU   133      26.720  48.670  48.496  1.00  0.00           O  
ATOM   2100  CB  LEU   133      29.238  46.996  47.998  1.00  0.00           C  
ATOM   2101  CG  LEU   133      30.712  47.031  47.771  1.00  0.00           C  
ATOM   2102  CD1 LEU   133      31.309  46.352  46.570  1.00  0.00           C  
ATOM   2103  CD2 LEU   133      31.261  48.477  47.917  1.00  0.00           C  
ATOM   2104  H   LEU   133      29.532  45.847  50.341  1.00  0.00           H  
ATOM   2105  HA  LEU   133      29.048  48.578  49.511  1.00  0.00           H  
ATOM   2106  HB2 LEU   133      28.955  45.944  47.986  1.00  0.00           H  
ATOM   2107  HB3 LEU   133      28.738  47.453  47.143  1.00  0.00           H  
ATOM   2108  HG  LEU   133      31.242  46.467  48.539  1.00  0.00           H  
ATOM   2109 HD11 LEU   133      31.014  47.055  45.791  1.00  0.00           H  
ATOM   2110 HD12 LEU   133      32.367  46.197  46.783  1.00  0.00           H  
ATOM   2111 HD13 LEU   133      30.942  45.359  46.311  1.00  0.00           H  
ATOM   2112 HD21 LEU   133      32.267  48.583  47.510  1.00  0.00           H  
ATOM   2113 HD22 LEU   133      30.652  49.125  47.286  1.00  0.00           H  
ATOM   2114 HD23 LEU   133      31.252  48.709  48.982  1.00  0.00           H  
ATOM   2115  N   LEU   134      26.324  46.885  49.734  1.00  0.00           N  
ATOM   2116  CA  LEU   134      24.824  47.093  49.746  1.00  0.00           C  
ATOM   2117  C   LEU   134      24.477  48.372  50.593  1.00  0.00           C  
ATOM   2118  O   LEU   134      23.684  49.251  50.232  1.00  0.00           O  
ATOM   2119  CB  LEU   134      24.167  45.833  50.140  1.00  0.00           C  
ATOM   2120  CG  LEU   134      22.654  45.857  50.343  1.00  0.00           C  
ATOM   2121  CD1 LEU   134      21.916  46.054  49.023  1.00  0.00           C  
ATOM   2122  CD2 LEU   134      22.350  44.435  50.883  1.00  0.00           C  
ATOM   2123  H   LEU   134      26.716  46.348  50.495  1.00  0.00           H  
ATOM   2124  HA  LEU   134      24.532  47.312  48.719  1.00  0.00           H  
ATOM   2125  HB2 LEU   134      24.360  45.035  49.424  1.00  0.00           H  
ATOM   2126  HB3 LEU   134      24.617  45.527  51.084  1.00  0.00           H  
ATOM   2127  HG  LEU   134      22.257  46.654  50.971  1.00  0.00           H  
ATOM   2128 HD11 LEU   134      22.256  47.002  48.607  1.00  0.00           H  
ATOM   2129 HD12 LEU   134      22.177  45.358  48.226  1.00  0.00           H  
ATOM   2130 HD13 LEU   134      20.842  46.136  49.190  1.00  0.00           H  
ATOM   2131 HD21 LEU   134      22.222  44.521  51.962  1.00  0.00           H  
ATOM   2132 HD22 LEU   134      21.382  44.046  50.568  1.00  0.00           H  
ATOM   2133 HD23 LEU   134      23.144  43.714  50.688  1.00  0.00           H  
ATOM   2134  N   ASP   135      25.245  48.641  51.729  1.00  0.00           N  
ATOM   2135  CA  ASP   135      25.241  49.940  52.427  1.00  0.00           C  
ATOM   2136  C   ASP   135      25.522  51.053  51.466  1.00  0.00           C  
ATOM   2137  O   ASP   135      24.829  52.080  51.597  1.00  0.00           O  
ATOM   2138  CB  ASP   135      26.174  49.971  53.714  1.00  0.00           C  
ATOM   2139  CG  ASP   135      25.823  48.893  54.765  1.00  0.00           C  
ATOM   2140  OD1 ASP   135      26.444  49.004  55.863  1.00  0.00           O  
ATOM   2141  OD2 ASP   135      24.839  48.139  54.661  1.00  0.00           O1-
ATOM   2142  H   ASP   135      26.056  48.087  51.966  1.00  0.00           H  
ATOM   2143  HA  ASP   135      24.255  50.125  52.854  1.00  0.00           H  
ATOM   2144  HB2 ASP   135      27.232  49.967  53.451  1.00  0.00           H  
ATOM   2145  HB3 ASP   135      26.076  50.916  54.249  1.00  0.00           H  
ATOM   2146  N   ASP   136      26.589  50.944  50.670  1.00  0.00           N  
ATOM   2147  CA  ASP   136      27.074  51.975  49.723  1.00  0.00           C  
ATOM   2148  C   ASP   136      26.095  52.266  48.608  1.00  0.00           C  
ATOM   2149  O   ASP   136      26.008  53.405  48.118  1.00  0.00           O  
ATOM   2150  CB  ASP   136      28.464  51.706  49.198  1.00  0.00           C  
ATOM   2151  CG  ASP   136      29.653  52.088  50.049  1.00  0.00           C  
ATOM   2152  OD1 ASP   136      29.497  52.365  51.257  1.00  0.00           O  
ATOM   2153  OD2 ASP   136      30.770  52.276  49.459  1.00  0.00           O1-
ATOM   2154  H   ASP   136      27.146  50.105  50.599  1.00  0.00           H  
ATOM   2155  HA  ASP   136      27.180  52.974  50.146  1.00  0.00           H  
ATOM   2156  HB2 ASP   136      28.579  50.669  48.880  1.00  0.00           H  
ATOM   2157  HB3 ASP   136      28.463  52.410  48.366  1.00  0.00           H  
ATOM   2158  N   TYR   137      25.385  51.211  48.114  1.00  0.00           N  
ATOM   2159  CA  TYR   137      24.263  51.256  47.142  1.00  0.00           C  
ATOM   2160  C   TYR   137      23.109  52.024  47.713  1.00  0.00           C  
ATOM   2161  O   TYR   137      22.654  52.965  47.064  1.00  0.00           O  
ATOM   2162  CB  TYR   137      23.910  49.832  46.749  1.00  0.00           C  
ATOM   2163  CG  TYR   137      23.188  49.594  45.445  1.00  0.00           C  
ATOM   2164  CD1 TYR   137      23.475  50.398  44.261  1.00  0.00           C  
ATOM   2165  CE1 TYR   137      22.745  50.120  43.092  1.00  0.00           C  
ATOM   2166  CZ  TYR   137      21.841  49.014  43.055  1.00  0.00           C  
ATOM   2167  OH  TYR   137      21.129  48.755  41.927  1.00  0.00           O  
ATOM   2168  CE2 TYR   137      21.534  48.306  44.238  1.00  0.00           C  
ATOM   2169  CD2 TYR   137      22.312  48.569  45.373  1.00  0.00           C  
ATOM   2170  H   TYR   137      25.813  50.304  48.230  1.00  0.00           H  
ATOM   2171  HA  TYR   137      24.596  51.722  46.215  1.00  0.00           H  
ATOM   2172  HB2 TYR   137      24.902  49.435  46.533  1.00  0.00           H  
ATOM   2173  HB3 TYR   137      23.455  49.309  47.590  1.00  0.00           H  
ATOM   2174  HD1 TYR   137      24.165  51.229  44.250  1.00  0.00           H  
ATOM   2175  HE1 TYR   137      22.909  50.749  42.229  1.00  0.00           H  
ATOM   2176  HH  TYR   137      20.465  48.072  42.047  1.00  0.00           H  
ATOM   2177  HE2 TYR   137      20.698  47.623  44.208  1.00  0.00           H  
ATOM   2178  HD2 TYR   137      22.183  47.973  46.265  1.00  0.00           H  
ATOM   2179  N   LYS   138      22.541  51.685  48.859  1.00  0.00           N  
ATOM   2180  CA  LYS   138      21.590  52.500  49.653  1.00  0.00           C  
ATOM   2181  C   LYS   138      22.064  53.996  49.878  1.00  0.00           C  
ATOM   2182  O   LYS   138      21.312  54.993  49.968  1.00  0.00           O  
ATOM   2183  CB  LYS   138      21.275  51.831  50.996  1.00  0.00           C  
ATOM   2184  CG  LYS   138      20.632  50.421  50.789  1.00  0.00           C  
ATOM   2185  CD  LYS   138      20.735  49.549  52.067  1.00  0.00           C  
ATOM   2186  CE  LYS   138      20.005  48.192  51.900  1.00  0.00           C  
ATOM   2187  NZ  LYS   138      19.753  47.458  53.168  1.00  0.00           N1+
ATOM   2188  H   LYS   138      22.923  50.883  49.340  1.00  0.00           H  
ATOM   2189  HA  LYS   138      20.676  52.619  49.072  1.00  0.00           H  
ATOM   2190  HB2 LYS   138      22.201  51.740  51.563  1.00  0.00           H  
ATOM   2191  HB3 LYS   138      20.620  52.404  51.652  1.00  0.00           H  
ATOM   2192  HG2 LYS   138      19.566  50.605  50.659  1.00  0.00           H  
ATOM   2193  HG3 LYS   138      20.909  49.862  49.895  1.00  0.00           H  
ATOM   2194  HD2 LYS   138      21.778  49.259  52.191  1.00  0.00           H  
ATOM   2195  HD3 LYS   138      20.304  50.042  52.939  1.00  0.00           H  
ATOM   2196  HE2 LYS   138      19.050  48.300  51.386  1.00  0.00           H  
ATOM   2197  HE3 LYS   138      20.629  47.602  51.229  1.00  0.00           H  
ATOM   2198  HZ1 LYS   138      20.586  47.105  53.616  1.00  0.00           H  
ATOM   2199  HZ2 LYS   138      19.517  48.084  53.924  1.00  0.00           H  
ATOM   2200  HZ3 LYS   138      19.108  46.689  53.058  1.00  0.00           H  
ATOM   2201  N   GLU   139      23.363  54.191  50.075  1.00  0.00           N  
ATOM   2202  CA  GLU   139      24.015  55.415  50.481  1.00  0.00           C  
ATOM   2203  C   GLU   139      24.223  56.336  49.196  1.00  0.00           C  
ATOM   2204  O   GLU   139      24.518  57.521  49.341  1.00  0.00           O  
ATOM   2205  CB  GLU   139      25.337  55.220  51.293  1.00  0.00           C  
ATOM   2206  CG  GLU   139      26.025  56.496  51.799  1.00  0.00           C  
ATOM   2207  CD  GLU   139      25.230  57.535  52.563  1.00  0.00           C  
ATOM   2208  OE1 GLU   139      24.274  57.173  53.332  1.00  0.00           O  
ATOM   2209  OE2 GLU   139      25.543  58.738  52.357  1.00  0.00           O1-
ATOM   2210  H   GLU   139      23.906  53.343  50.000  1.00  0.00           H  
ATOM   2211  HA  GLU   139      23.322  55.971  51.112  1.00  0.00           H  
ATOM   2212  HB2 GLU   139      25.089  54.582  52.141  1.00  0.00           H  
ATOM   2213  HB3 GLU   139      25.994  54.578  50.706  1.00  0.00           H  
ATOM   2214  HG2 GLU   139      26.825  56.181  52.468  1.00  0.00           H  
ATOM   2215  HG3 GLU   139      26.448  57.036  50.952  1.00  0.00           H  
ATOM   2216  N   GLY   140      24.125  55.804  47.973  1.00  0.00           N  
ATOM   2217  CA  GLY   140      24.479  56.520  46.795  1.00  0.00           C  
ATOM   2218  C   GLY   140      25.957  56.801  46.584  1.00  0.00           C  
ATOM   2219  O   GLY   140      26.305  57.477  45.668  1.00  0.00           O  
ATOM   2220  H   GLY   140      24.120  54.797  47.894  1.00  0.00           H  
ATOM   2221  HA2 GLY   140      24.111  55.979  45.923  1.00  0.00           H  
ATOM   2222  HA3 GLY   140      23.916  57.453  46.758  1.00  0.00           H  
ATOM   2223  N   ASP   141      26.848  56.134  47.396  1.00  0.00           N  
ATOM   2224  CA  ASP   141      28.338  55.988  47.165  1.00  0.00           C  
ATOM   2225  C   ASP   141      28.701  54.897  46.131  1.00  0.00           C  
ATOM   2226  O   ASP   141      29.714  55.069  45.446  1.00  0.00           O  
ATOM   2227  CB  ASP   141      29.084  55.983  48.552  1.00  0.00           C  
ATOM   2228  CG  ASP   141      29.106  57.348  49.225  1.00  0.00           C  
ATOM   2229  OD1 ASP   141      28.742  58.401  48.643  1.00  0.00           O  
ATOM   2230  OD2 ASP   141      29.614  57.416  50.381  1.00  0.00           O1-
ATOM   2231  H   ASP   141      26.523  55.660  48.227  1.00  0.00           H  
ATOM   2232  HA  ASP   141      28.665  56.911  46.686  1.00  0.00           H  
ATOM   2233  HB2 ASP   141      28.671  55.261  49.256  1.00  0.00           H  
ATOM   2234  HB3 ASP   141      30.115  55.639  48.466  1.00  0.00           H  
ATOM   2235  N   LEU   142      27.885  53.845  45.936  1.00  0.00           N  
ATOM   2236  CA  LEU   142      27.860  53.067  44.680  1.00  0.00           C  
ATOM   2237  C   LEU   142      26.656  53.407  43.824  1.00  0.00           C  
ATOM   2238  O   LEU   142      25.648  53.657  44.486  1.00  0.00           O  
ATOM   2239  CB  LEU   142      27.822  51.573  44.995  1.00  0.00           C  
ATOM   2240  CG  LEU   142      28.109  50.692  43.753  1.00  0.00           C  
ATOM   2241  CD1 LEU   142      28.943  49.564  44.250  1.00  0.00           C  
ATOM   2242  CD2 LEU   142      26.846  50.003  43.162  1.00  0.00           C  
ATOM   2243  H   LEU   142      27.128  53.719  46.592  1.00  0.00           H  
ATOM   2244  HA  LEU   142      28.790  53.338  44.180  1.00  0.00           H  
ATOM   2245  HB2 LEU   142      28.517  51.343  45.802  1.00  0.00           H  
ATOM   2246  HB3 LEU   142      26.814  51.355  45.348  1.00  0.00           H  
ATOM   2247  HG  LEU   142      28.630  51.178  42.928  1.00  0.00           H  
ATOM   2248 HD11 LEU   142      28.446  49.048  45.072  1.00  0.00           H  
ATOM   2249 HD12 LEU   142      28.993  48.834  43.442  1.00  0.00           H  
ATOM   2250 HD13 LEU   142      29.958  49.875  44.499  1.00  0.00           H  
ATOM   2251 HD21 LEU   142      27.123  49.418  42.285  1.00  0.00           H  
ATOM   2252 HD22 LEU   142      26.528  49.293  43.925  1.00  0.00           H  
ATOM   2253 HD23 LEU   142      26.134  50.814  43.006  1.00  0.00           H  
ATOM   2254  N   ARG   143      26.763  53.484  42.531  1.00  0.00           N  
ATOM   2255  CA  ARG   143      25.782  53.660  41.474  1.00  0.00           C  
ATOM   2256  C   ARG   143      26.191  52.947  40.118  1.00  0.00           C  
ATOM   2257  O   ARG   143      27.388  52.779  39.756  1.00  0.00           O  
ATOM   2258  CB  ARG   143      25.493  55.111  41.195  1.00  0.00           C  
ATOM   2259  CG  ARG   143      26.742  55.937  40.927  1.00  0.00           C  
ATOM   2260  CD  ARG   143      27.344  56.528  42.272  1.00  0.00           C  
ATOM   2261  NE  ARG   143      28.336  57.529  42.048  1.00  0.00           N  
ATOM   2262  CZ  ARG   143      28.972  58.316  42.928  1.00  0.00           C  
ATOM   2263  NH1 ARG   143      28.774  58.240  44.226  1.00  0.00           N  
ATOM   2264  NH2 ARG   143      29.649  59.335  42.482  1.00  0.00           N1+
ATOM   2265  H   ARG   143      27.708  53.362  42.195  1.00  0.00           H  
ATOM   2266  HA  ARG   143      24.818  53.181  41.648  1.00  0.00           H  
ATOM   2267  HB2 ARG   143      24.785  55.200  40.371  1.00  0.00           H  
ATOM   2268  HB3 ARG   143      24.968  55.503  42.067  1.00  0.00           H  
ATOM   2269  HG2 ARG   143      27.486  55.335  40.405  1.00  0.00           H  
ATOM   2270  HG3 ARG   143      26.436  56.742  40.259  1.00  0.00           H  
ATOM   2271  HD2 ARG   143      26.493  56.894  42.847  1.00  0.00           H  
ATOM   2272  HD3 ARG   143      27.723  55.726  42.905  1.00  0.00           H  
ATOM   2273  HE  ARG   143      28.635  57.674  41.095  1.00  0.00           H  
ATOM   2274 HH11 ARG   143      28.031  57.667  44.599  1.00  0.00           H  
ATOM   2275 HH12 ARG   143      29.164  58.889  44.895  1.00  0.00           H  
ATOM   2276 HH21 ARG   143      29.706  59.454  41.481  1.00  0.00           H  
ATOM   2277 HH22 ARG   143      29.944  59.947  43.229  1.00  0.00           H  
ATOM   2278  N   ILE   144      25.227  52.318  39.482  1.00  0.00           N  
ATOM   2279  CA  ILE   144      25.412  51.317  38.430  1.00  0.00           C  
ATOM   2280  C   ILE   144      25.516  52.055  37.162  1.00  0.00           C  
ATOM   2281  O   ILE   144      24.740  52.970  36.922  1.00  0.00           O  
ATOM   2282  CB  ILE   144      24.218  50.416  38.376  1.00  0.00           C  
ATOM   2283  CG2 ILE   144      24.369  49.320  37.236  1.00  0.00           C  
ATOM   2284  CG1 ILE   144      23.792  49.715  39.628  1.00  0.00           C  
ATOM   2285  CD1 ILE   144      24.860  48.860  40.309  1.00  0.00           C  
ATOM   2286  H   ILE   144      24.272  52.548  39.717  1.00  0.00           H  
ATOM   2287  HA  ILE   144      26.262  50.685  38.686  1.00  0.00           H  
ATOM   2288  HB  ILE   144      23.424  51.111  38.105  1.00  0.00           H  
ATOM   2289 HG21 ILE   144      25.320  48.788  37.272  1.00  0.00           H  
ATOM   2290 HG22 ILE   144      23.543  48.609  37.205  1.00  0.00           H  
ATOM   2291 HG23 ILE   144      24.294  49.786  36.253  1.00  0.00           H  
ATOM   2292 HG12 ILE   144      23.358  50.485  40.266  1.00  0.00           H  
ATOM   2293 HG13 ILE   144      22.962  49.093  39.292  1.00  0.00           H  
ATOM   2294 HD11 ILE   144      24.293  48.259  41.019  1.00  0.00           H  
ATOM   2295 HD12 ILE   144      25.402  48.215  39.617  1.00  0.00           H  
ATOM   2296 HD13 ILE   144      25.547  49.540  40.813  1.00  0.00           H  
ATOM   2297  N   MET   145      26.545  51.817  36.315  1.00  0.00           N  
ATOM   2298  CA  MET   145      26.882  52.445  35.068  1.00  0.00           C  
ATOM   2299  C   MET   145      26.930  51.436  33.895  1.00  0.00           C  
ATOM   2300  O   MET   145      27.030  50.227  34.155  1.00  0.00           O  
ATOM   2301  CB  MET   145      28.313  53.068  35.270  1.00  0.00           C  
ATOM   2302  CG  MET   145      28.209  54.275  36.269  1.00  0.00           C  
ATOM   2303  SD  MET   145      27.423  55.726  35.542  1.00  0.00           S  
ATOM   2304  CE  MET   145      27.695  56.675  36.997  1.00  0.00           C  
ATOM   2305  H   MET   145      27.134  51.074  36.664  1.00  0.00           H  
ATOM   2306  HA  MET   145      26.202  53.259  34.817  1.00  0.00           H  
ATOM   2307  HB2 MET   145      28.981  52.308  35.675  1.00  0.00           H  
ATOM   2308  HB3 MET   145      28.710  53.334  34.291  1.00  0.00           H  
ATOM   2309  HG2 MET   145      27.608  54.090  37.159  1.00  0.00           H  
ATOM   2310  HG3 MET   145      29.272  54.496  36.373  1.00  0.00           H  
ATOM   2311  HE1 MET   145      27.398  57.724  36.977  1.00  0.00           H  
ATOM   2312  HE2 MET   145      27.215  56.205  37.854  1.00  0.00           H  
ATOM   2313  HE3 MET   145      28.757  56.571  37.220  1.00  0.00           H  
ATOM   2314  N   PRO   146      26.877  51.861  32.570  1.00  0.00           N  
ATOM   2315  CA  PRO   146      26.895  50.922  31.436  1.00  0.00           C  
ATOM   2316  C   PRO   146      27.993  49.867  31.362  1.00  0.00           C  
ATOM   2317  O   PRO   146      29.187  50.128  31.628  1.00  0.00           O  
ATOM   2318  CD  PRO   146      26.456  53.119  32.060  1.00  0.00           C  
ATOM   2319  CG  PRO   146      25.945  52.902  30.662  1.00  0.00           C  
ATOM   2320  CB  PRO   146      26.891  51.738  30.207  1.00  0.00           C  
ATOM   2321  HD2 PRO   146      27.268  53.845  32.032  1.00  0.00           H  
ATOM   2322  HD3 PRO   146      25.752  53.673  32.681  1.00  0.00           H  
ATOM   2323  HG2 PRO   146      26.100  53.840  30.128  1.00  0.00           H  
ATOM   2324  HG3 PRO   146      24.908  52.626  30.471  1.00  0.00           H  
ATOM   2325  HB2 PRO   146      27.935  52.034  30.104  1.00  0.00           H  
ATOM   2326  HB3 PRO   146      26.545  51.130  29.371  1.00  0.00           H  
ATOM   2327  HA  PRO   146      25.982  50.338  31.553  1.00  0.00           H  
ATOM   2328  N   ASP   147      27.655  48.660  30.924  1.00  0.00           N  
ATOM   2329  CA  ASP   147      28.321  47.403  31.276  1.00  0.00           C  
ATOM   2330  C   ASP   147      29.415  47.060  30.261  1.00  0.00           C  
ATOM   2331  O   ASP   147      30.555  46.851  30.617  1.00  0.00           O  
ATOM   2332  CB  ASP   147      27.361  46.161  31.481  1.00  0.00           C  
ATOM   2333  CG  ASP   147      27.653  45.430  32.794  1.00  0.00           C  
ATOM   2334  OD1 ASP   147      28.405  44.408  32.786  1.00  0.00           O  
ATOM   2335  OD2 ASP   147      27.113  45.843  33.852  1.00  0.00           O1-
ATOM   2336  H   ASP   147      26.718  48.527  30.572  1.00  0.00           H  
ATOM   2337  HA  ASP   147      28.790  47.518  32.253  1.00  0.00           H  
ATOM   2338  HB2 ASP   147      26.322  46.489  31.459  1.00  0.00           H  
ATOM   2339  HB3 ASP   147      27.470  45.485  30.633  1.00  0.00           H  
ATOM   2340  N   SER   148      29.233  47.212  28.975  1.00  0.00           N  
ATOM   2341  CA  SER   148      27.974  47.298  28.209  1.00  0.00           C  
ATOM   2342  C   SER   148      27.779  46.111  27.329  1.00  0.00           C  
ATOM   2343  O   SER   148      28.767  45.611  26.737  1.00  0.00           O  
ATOM   2344  CB  SER   148      27.968  48.581  27.488  1.00  0.00           C  
ATOM   2345  OG  SER   148      26.841  48.768  26.660  1.00  0.00           O  
ATOM   2346  H   SER   148      30.032  47.017  28.389  1.00  0.00           H  
ATOM   2347  HA  SER   148      27.176  47.196  28.943  1.00  0.00           H  
ATOM   2348  HB2 SER   148      28.086  49.421  28.173  1.00  0.00           H  
ATOM   2349  HB3 SER   148      28.823  48.568  26.812  1.00  0.00           H  
ATOM   2350  HG  SER   148      27.178  48.645  25.770  1.00  0.00           H  
ATOM   2351  N   ASN   149      26.562  45.620  27.198  1.00  0.00           N  
ATOM   2352  CA  ASN   149      26.358  44.352  26.520  1.00  0.00           C  
ATOM   2353  C   ASN   149      26.401  44.464  24.965  1.00  0.00           C  
ATOM   2354  O   ASN   149      26.055  43.531  24.270  1.00  0.00           O  
ATOM   2355  CB  ASN   149      25.014  43.820  26.992  1.00  0.00           C  
ATOM   2356  CG  ASN   149      24.896  42.316  26.997  1.00  0.00           C  
ATOM   2357  OD1 ASN   149      23.969  41.691  26.461  1.00  0.00           O  
ATOM   2358  ND2 ASN   149      25.843  41.497  27.540  1.00  0.00           N  
ATOM   2359  H   ASN   149      25.725  46.119  27.462  1.00  0.00           H  
ATOM   2360  HA  ASN   149      27.203  43.766  26.884  1.00  0.00           H  
ATOM   2361  HB2 ASN   149      24.906  44.079  28.046  1.00  0.00           H  
ATOM   2362  HB3 ASN   149      24.163  44.176  26.411  1.00  0.00           H  
ATOM   2363 HD21 ASN   149      26.714  41.875  27.884  1.00  0.00           H  
ATOM   2364 HD22 ASN   149      25.607  40.516  27.501  1.00  0.00           H  
ATOM   2365  N   ASP   150      26.887  45.630  24.396  1.00  0.00           N  
ATOM   2366  CA  ASP   150      27.201  45.915  22.985  1.00  0.00           C  
ATOM   2367  C   ASP   150      28.757  45.867  22.624  1.00  0.00           C  
ATOM   2368  O   ASP   150      29.163  45.863  21.429  1.00  0.00           O  
ATOM   2369  CB  ASP   150      26.592  47.246  22.598  1.00  0.00           C  
ATOM   2370  CG  ASP   150      27.081  48.457  23.398  1.00  0.00           C  
ATOM   2371  OD1 ASP   150      26.422  49.516  23.256  1.00  0.00           O  
ATOM   2372  OD2 ASP   150      27.870  48.304  24.359  1.00  0.00           O1-
ATOM   2373  H   ASP   150      27.101  46.355  25.066  1.00  0.00           H  
ATOM   2374  HA  ASP   150      26.775  45.151  22.335  1.00  0.00           H  
ATOM   2375  HB2 ASP   150      26.954  47.359  21.576  1.00  0.00           H  
ATOM   2376  HB3 ASP   150      25.507  47.171  22.666  1.00  0.00           H  
ATOM   2377  N   SER   151      29.574  45.634  23.726  1.00  0.00           N  
ATOM   2378  CA  SER   151      30.957  45.191  23.681  1.00  0.00           C  
ATOM   2379  C   SER   151      31.282  43.820  23.158  1.00  0.00           C  
ATOM   2380  O   SER   151      32.432  43.706  22.676  1.00  0.00           O  
ATOM   2381  CB  SER   151      31.551  45.414  25.083  1.00  0.00           C  
ATOM   2382  OG  SER   151      31.102  44.400  25.920  1.00  0.00           O  
ATOM   2383  H   SER   151      29.097  45.592  24.615  1.00  0.00           H  
ATOM   2384  HA  SER   151      31.411  45.981  23.082  1.00  0.00           H  
ATOM   2385  HB2 SER   151      32.604  45.292  24.830  1.00  0.00           H  
ATOM   2386  HB3 SER   151      31.303  46.394  25.489  1.00  0.00           H  
ATOM   2387  HG  SER   151      30.238  44.622  26.273  1.00  0.00           H  
ATOM   2388  N   PRO   152      30.437  42.790  23.140  1.00  0.00           N  
ATOM   2389  CA  PRO   152      30.851  41.441  22.651  1.00  0.00           C  
ATOM   2390  C   PRO   152      31.729  41.347  21.423  1.00  0.00           C  
ATOM   2391  O   PRO   152      32.735  40.616  21.488  1.00  0.00           O  
ATOM   2392  CD  PRO   152      29.147  42.653  23.788  1.00  0.00           C  
ATOM   2393  CG  PRO   152      28.714  41.211  23.600  1.00  0.00           C  
ATOM   2394  CB  PRO   152      29.519  40.708  22.441  1.00  0.00           C  
ATOM   2395  HD2 PRO   152      28.441  43.376  23.380  1.00  0.00           H  
ATOM   2396  HD3 PRO   152      29.270  42.710  24.870  1.00  0.00           H  
ATOM   2397  HG2 PRO   152      27.642  41.220  23.403  1.00  0.00           H  
ATOM   2398  HG3 PRO   152      28.953  40.712  24.539  1.00  0.00           H  
ATOM   2399  HB2 PRO   152      29.165  41.058  21.471  1.00  0.00           H  
ATOM   2400  HB3 PRO   152      29.617  39.625  22.365  1.00  0.00           H  
ATOM   2401  HA  PRO   152      31.379  40.993  23.493  1.00  0.00           H  
ATOM   2402  N   PRO   153      31.548  42.054  20.302  1.00  0.00           N  
ATOM   2403  CA  PRO   153      32.378  41.779  19.096  1.00  0.00           C  
ATOM   2404  C   PRO   153      33.879  42.171  19.221  1.00  0.00           C  
ATOM   2405  O   PRO   153      34.707  41.764  18.436  1.00  0.00           O  
ATOM   2406  CD  PRO   153      30.513  43.050  19.947  1.00  0.00           C  
ATOM   2407  CG  PRO   153      30.202  42.850  18.486  1.00  0.00           C  
ATOM   2408  CB  PRO   153      31.521  42.441  17.891  1.00  0.00           C  
ATOM   2409  HD2 PRO   153      30.856  44.085  19.960  1.00  0.00           H  
ATOM   2410  HD3 PRO   153      29.642  43.127  20.598  1.00  0.00           H  
ATOM   2411  HG2 PRO   153      29.756  43.738  18.037  1.00  0.00           H  
ATOM   2412  HG3 PRO   153      29.444  42.078  18.351  1.00  0.00           H  
ATOM   2413  HB2 PRO   153      32.020  43.339  17.526  1.00  0.00           H  
ATOM   2414  HB3 PRO   153      31.250  41.668  17.172  1.00  0.00           H  
ATOM   2415  HA  PRO   153      32.269  40.703  18.964  1.00  0.00           H  
ATOM   2416  N   ALA   154      34.216  42.974  20.198  1.00  0.00           N  
ATOM   2417  CA  ALA   154      35.536  43.305  20.495  1.00  0.00           C  
ATOM   2418  C   ALA   154      36.245  42.296  21.402  1.00  0.00           C  
ATOM   2419  O   ALA   154      37.488  42.089  21.410  1.00  0.00           O  
ATOM   2420  CB  ALA   154      35.554  44.753  21.056  1.00  0.00           C  
ATOM   2421  H   ALA   154      33.527  43.369  20.822  1.00  0.00           H  
ATOM   2422  HA  ALA   154      36.013  43.311  19.515  1.00  0.00           H  
ATOM   2423  HB1 ALA   154      35.076  45.473  20.392  1.00  0.00           H  
ATOM   2424  HB2 ALA   154      35.125  44.740  22.058  1.00  0.00           H  
ATOM   2425  HB3 ALA   154      36.595  45.062  21.144  1.00  0.00           H  
ATOM   2426  N   GLU   155      35.480  41.527  22.214  1.00  0.00           N  
ATOM   2427  CA  GLU   155      35.957  40.469  23.083  1.00  0.00           C  
ATOM   2428  C   GLU   155      36.779  39.426  22.312  1.00  0.00           C  
ATOM   2429  O   GLU   155      36.289  39.013  21.230  1.00  0.00           O  
ATOM   2430  CB  GLU   155      34.858  39.988  23.962  1.00  0.00           C  
ATOM   2431  CG  GLU   155      34.380  40.906  25.123  1.00  0.00           C  
ATOM   2432  CD  GLU   155      33.491  40.317  26.207  1.00  0.00           C  
ATOM   2433  OE1 GLU   155      33.955  40.170  27.302  1.00  0.00           O  
ATOM   2434  OE2 GLU   155      32.315  39.956  26.010  1.00  0.00           O1-
ATOM   2435  H   GLU   155      34.482  41.452  22.079  1.00  0.00           H  
ATOM   2436  HA  GLU   155      36.688  40.847  23.797  1.00  0.00           H  
ATOM   2437  HB2 GLU   155      33.964  39.720  23.400  1.00  0.00           H  
ATOM   2438  HB3 GLU   155      35.271  39.057  24.349  1.00  0.00           H  
ATOM   2439  HG2 GLU   155      35.218  41.458  25.548  1.00  0.00           H  
ATOM   2440  HG3 GLU   155      33.740  41.654  24.655  1.00  0.00           H  
ATOM   2441  N   ARG   156      37.977  39.012  22.789  1.00  0.00           N  
ATOM   2442  CA  ARG   156      38.733  37.832  22.202  1.00  0.00           C  
ATOM   2443  C   ARG   156      37.886  36.561  22.249  1.00  0.00           C  
ATOM   2444  O   ARG   156      37.301  36.308  23.325  1.00  0.00           O  
ATOM   2445  CB  ARG   156      40.049  37.551  22.868  1.00  0.00           C  
ATOM   2446  CG  ARG   156      41.075  38.642  22.513  1.00  0.00           C  
ATOM   2447  CD  ARG   156      42.446  38.334  23.209  1.00  0.00           C  
ATOM   2448  NE  ARG   156      43.224  39.610  23.487  1.00  0.00           N  
ATOM   2449  CZ  ARG   156      44.535  39.893  23.551  1.00  0.00           C  
ATOM   2450  NH1 ARG   156      45.550  39.139  23.231  1.00  0.00           N  
ATOM   2451  NH2 ARG   156      44.945  41.066  23.878  1.00  0.00           N1+
ATOM   2452  H   ARG   156      38.251  39.297  23.718  1.00  0.00           H  
ATOM   2453  HA  ARG   156      38.977  37.990  21.152  1.00  0.00           H  
ATOM   2454  HB2 ARG   156      39.927  37.504  23.950  1.00  0.00           H  
ATOM   2455  HB3 ARG   156      40.486  36.592  22.590  1.00  0.00           H  
ATOM   2456  HG2 ARG   156      41.129  38.784  21.434  1.00  0.00           H  
ATOM   2457  HG3 ARG   156      40.693  39.625  22.790  1.00  0.00           H  
ATOM   2458  HD2 ARG   156      42.282  37.855  24.175  1.00  0.00           H  
ATOM   2459  HD3 ARG   156      43.040  37.653  22.599  1.00  0.00           H  
ATOM   2460  HE  ARG   156      42.590  40.299  23.866  1.00  0.00           H  
ATOM   2461 HH11 ARG   156      45.413  38.329  22.642  1.00  0.00           H  
ATOM   2462 HH12 ARG   156      46.516  39.348  23.441  1.00  0.00           H  
ATOM   2463 HH21 ARG   156      44.109  41.631  23.827  1.00  0.00           H  
ATOM   2464 HH22 ARG   156      45.864  41.402  23.627  1.00  0.00           H  
ATOM   2465  N   GLU   157      37.862  35.705  21.189  1.00  0.00           N  
ATOM   2466  CA  GLU   157      37.155  34.493  21.090  1.00  0.00           C  
ATOM   2467  C   GLU   157      38.238  33.357  21.275  1.00  0.00           C  
ATOM   2468  O   GLU   157      39.418  33.624  21.236  1.00  0.00           O  
ATOM   2469  CB  GLU   157      36.382  34.357  19.795  1.00  0.00           C  
ATOM   2470  CG  GLU   157      37.156  34.493  18.487  1.00  0.00           C  
ATOM   2471  CD  GLU   157      36.262  34.388  17.328  1.00  0.00           C  
ATOM   2472  OE1 GLU   157      36.562  33.594  16.431  1.00  0.00           O  
ATOM   2473  OE2 GLU   157      35.254  35.135  17.302  1.00  0.00           O1-
ATOM   2474  H   GLU   157      38.346  35.960  20.340  1.00  0.00           H  
ATOM   2475  HA  GLU   157      36.546  34.397  21.989  1.00  0.00           H  
ATOM   2476  HB2 GLU   157      35.824  33.421  19.792  1.00  0.00           H  
ATOM   2477  HB3 GLU   157      35.649  35.163  19.787  1.00  0.00           H  
ATOM   2478  HG2 GLU   157      37.777  35.385  18.399  1.00  0.00           H  
ATOM   2479  HG3 GLU   157      37.705  33.552  18.459  1.00  0.00           H  
ATOM   2480  N   PRO   158      37.806  32.105  21.443  1.00  0.00           N  
ATOM   2481  CA  PRO   158      38.837  31.171  21.945  1.00  0.00           C  
ATOM   2482  C   PRO   158      39.761  30.672  20.816  1.00  0.00           C  
ATOM   2483  O   PRO   158      39.360  30.645  19.676  1.00  0.00           O  
ATOM   2484  CD  PRO   158      36.497  31.625  21.874  1.00  0.00           C  
ATOM   2485  CG  PRO   158      36.705  30.180  22.207  1.00  0.00           C  
ATOM   2486  CB  PRO   158      38.119  30.060  22.698  1.00  0.00           C  
ATOM   2487  HD2 PRO   158      35.724  31.726  21.112  1.00  0.00           H  
ATOM   2488  HD3 PRO   158      36.183  32.140  22.782  1.00  0.00           H  
ATOM   2489  HG2 PRO   158      36.651  29.534  21.330  1.00  0.00           H  
ATOM   2490  HG3 PRO   158      35.956  29.854  22.929  1.00  0.00           H  
ATOM   2491  HB2 PRO   158      38.487  29.045  22.549  1.00  0.00           H  
ATOM   2492  HB3 PRO   158      37.976  30.354  23.738  1.00  0.00           H  
ATOM   2493  HA  PRO   158      39.544  31.641  22.629  1.00  0.00           H  
ATOM   2494  N   GLY   159      40.926  30.282  21.204  1.00  0.00           N  
ATOM   2495  CA  GLY   159      41.889  29.557  20.390  1.00  0.00           C  
ATOM   2496  C   GLY   159      41.459  28.115  20.148  1.00  0.00           C  
ATOM   2497  O   GLY   159      41.658  27.264  21.060  1.00  0.00           O  
ATOM   2498  H   GLY   159      41.093  30.238  22.199  1.00  0.00           H  
ATOM   2499  HA2 GLY   159      41.981  30.059  19.427  1.00  0.00           H  
ATOM   2500  HA3 GLY   159      42.878  29.540  20.847  1.00  0.00           H  
ATOM   2501  N   GLU   160      40.827  27.842  18.961  1.00  0.00           N  
ATOM   2502  CA  GLU   160      40.155  26.590  18.506  1.00  0.00           C  
ATOM   2503  C   GLU   160      39.065  25.988  19.481  1.00  0.00           C  
ATOM   2504  O   GLU   160      38.046  25.503  18.947  1.00  0.00           O  
ATOM   2505  CB  GLU   160      41.182  25.587  18.022  1.00  0.00           C  
ATOM   2506  CG  GLU   160      40.654  24.458  17.110  1.00  0.00           C  
ATOM   2507  CD  GLU   160      40.119  24.861  15.732  1.00  0.00           C  
ATOM   2508  OE1 GLU   160      39.378  23.962  15.214  1.00  0.00           O  
ATOM   2509  OE2 GLU   160      40.332  26.003  15.197  1.00  0.00           O1-
ATOM   2510  H   GLU   160      40.754  28.618  18.318  1.00  0.00           H  
ATOM   2511  HA  GLU   160      39.567  26.887  17.638  1.00  0.00           H  
ATOM   2512  HB2 GLU   160      42.050  25.994  17.501  1.00  0.00           H  
ATOM   2513  HB3 GLU   160      41.546  25.062  18.905  1.00  0.00           H  
ATOM   2514  HG2 GLU   160      41.485  23.761  16.999  1.00  0.00           H  
ATOM   2515  HG3 GLU   160      39.898  23.904  17.667  1.00  0.00           H  
ATOM   2516  N   VAL   161      39.187  26.057  20.807  1.00  0.00           N  
ATOM   2517  CA  VAL   161      38.378  25.236  21.784  1.00  0.00           C  
ATOM   2518  C   VAL   161      37.989  26.042  23.007  1.00  0.00           C  
ATOM   2519  O   VAL   161      38.800  26.703  23.618  1.00  0.00           O  
ATOM   2520  CB  VAL   161      39.177  23.871  22.077  1.00  0.00           C  
ATOM   2521  CG1 VAL   161      38.675  23.238  23.392  1.00  0.00           C  
ATOM   2522  CG2 VAL   161      39.204  22.896  20.850  1.00  0.00           C  
ATOM   2523  H   VAL   161      39.920  26.655  21.161  1.00  0.00           H  
ATOM   2524  HA  VAL   161      37.470  25.023  21.220  1.00  0.00           H  
ATOM   2525  HB  VAL   161      40.185  24.285  22.084  1.00  0.00           H  
ATOM   2526 HG11 VAL   161      38.832  23.923  24.224  1.00  0.00           H  
ATOM   2527 HG12 VAL   161      37.611  23.019  23.300  1.00  0.00           H  
ATOM   2528 HG13 VAL   161      39.321  22.393  23.633  1.00  0.00           H  
ATOM   2529 HG21 VAL   161      39.795  22.011  21.085  1.00  0.00           H  
ATOM   2530 HG22 VAL   161      38.201  22.490  20.711  1.00  0.00           H  
ATOM   2531 HG23 VAL   161      39.632  23.377  19.971  1.00  0.00           H  
ATOM   2532  N   VAL   162      36.698  26.040  23.403  1.00  0.00           N  
ATOM   2533  CA  VAL   162      36.233  26.644  24.666  1.00  0.00           C  
ATOM   2534  C   VAL   162      36.799  25.854  25.836  1.00  0.00           C  
ATOM   2535  O   VAL   162      36.509  24.662  25.997  1.00  0.00           O  
ATOM   2536  CB  VAL   162      34.762  26.739  24.726  1.00  0.00           C  
ATOM   2537  CG1 VAL   162      34.115  27.125  26.057  1.00  0.00           C  
ATOM   2538  CG2 VAL   162      34.329  27.749  23.777  1.00  0.00           C  
ATOM   2539  H   VAL   162      35.996  25.585  22.837  1.00  0.00           H  
ATOM   2540  HA  VAL   162      36.619  27.661  24.730  1.00  0.00           H  
ATOM   2541  HB  VAL   162      34.399  25.760  24.415  1.00  0.00           H  
ATOM   2542 HG11 VAL   162      33.079  27.401  25.861  1.00  0.00           H  
ATOM   2543 HG12 VAL   162      34.183  26.398  26.865  1.00  0.00           H  
ATOM   2544 HG13 VAL   162      34.661  28.036  26.301  1.00  0.00           H  
ATOM   2545 HG21 VAL   162      34.593  27.562  22.736  1.00  0.00           H  
ATOM   2546 HG22 VAL   162      33.239  27.793  23.775  1.00  0.00           H  
ATOM   2547 HG23 VAL   162      34.686  28.751  24.012  1.00  0.00           H  
ATOM   2548  N   ASP   163      37.602  26.436  26.808  1.00  0.00           N  
ATOM   2549  CA  ASP   163      37.930  25.759  28.114  1.00  0.00           C  
ATOM   2550  C   ASP   163      38.372  26.795  29.250  1.00  0.00           C  
ATOM   2551  O   ASP   163      38.517  27.964  28.854  1.00  0.00           O  
ATOM   2552  CB  ASP   163      39.089  24.878  27.829  1.00  0.00           C  
ATOM   2553  CG  ASP   163      39.374  23.781  28.865  1.00  0.00           C  
ATOM   2554  OD1 ASP   163      40.283  22.993  28.601  1.00  0.00           O  
ATOM   2555  OD2 ASP   163      38.702  23.708  29.882  1.00  0.00           O1-
ATOM   2556  H   ASP   163      38.043  27.341  26.732  1.00  0.00           H  
ATOM   2557  HA  ASP   163      37.060  25.132  28.311  1.00  0.00           H  
ATOM   2558  HB2 ASP   163      38.948  24.319  26.903  1.00  0.00           H  
ATOM   2559  HB3 ASP   163      39.912  25.572  27.661  1.00  0.00           H  
ATOM   2560  N   SER   164      38.505  26.384  30.499  1.00  0.00           N  
ATOM   2561  CA  SER   164      38.992  27.200  31.604  1.00  0.00           C  
ATOM   2562  C   SER   164      40.518  27.511  31.454  1.00  0.00           C  
ATOM   2563  O   SER   164      41.370  26.619  31.299  1.00  0.00           O  
ATOM   2564  CB  SER   164      38.728  26.422  32.875  1.00  0.00           C  
ATOM   2565  OG  SER   164      39.184  27.220  33.982  1.00  0.00           O  
ATOM   2566  H   SER   164      38.373  25.397  30.670  1.00  0.00           H  
ATOM   2567  HA  SER   164      38.453  28.136  31.748  1.00  0.00           H  
ATOM   2568  HB2 SER   164      37.667  26.176  32.916  1.00  0.00           H  
ATOM   2569  HB3 SER   164      39.314  25.503  32.864  1.00  0.00           H  
ATOM   2570  HG  SER   164      38.377  27.554  34.381  1.00  0.00           H  
ATOM   2571  N   LEU   165      40.882  28.827  31.575  1.00  0.00           N  
ATOM   2572  CA  LEU   165      42.190  29.232  31.771  1.00  0.00           C  
ATOM   2573  C   LEU   165      42.748  28.718  33.163  1.00  0.00           C  
ATOM   2574  O   LEU   165      43.973  28.591  33.328  1.00  0.00           O  
ATOM   2575  CB  LEU   165      42.452  30.767  31.760  1.00  0.00           C  
ATOM   2576  CG  LEU   165      42.157  31.329  30.337  1.00  0.00           C  
ATOM   2577  CD1 LEU   165      42.433  32.836  30.326  1.00  0.00           C  
ATOM   2578  CD2 LEU   165      43.199  30.924  29.278  1.00  0.00           C  
ATOM   2579  H   LEU   165      40.081  29.439  31.649  1.00  0.00           H  
ATOM   2580  HA  LEU   165      42.819  28.862  30.961  1.00  0.00           H  
ATOM   2581  HB2 LEU   165      41.814  31.319  32.450  1.00  0.00           H  
ATOM   2582  HB3 LEU   165      43.508  30.986  31.916  1.00  0.00           H  
ATOM   2583  HG  LEU   165      41.161  31.093  29.966  1.00  0.00           H  
ATOM   2584 HD11 LEU   165      42.421  33.185  29.293  1.00  0.00           H  
ATOM   2585 HD12 LEU   165      41.756  33.399  30.967  1.00  0.00           H  
ATOM   2586 HD13 LEU   165      43.445  33.102  30.631  1.00  0.00           H  
ATOM   2587 HD21 LEU   165      43.025  29.873  29.049  1.00  0.00           H  
ATOM   2588 HD22 LEU   165      43.118  31.467  28.336  1.00  0.00           H  
ATOM   2589 HD23 LEU   165      44.212  31.001  29.674  1.00  0.00           H  
ATOM   2590  N   VAL   166      41.889  28.334  34.144  1.00  0.00           N  
ATOM   2591  CA  VAL   166      42.412  27.948  35.454  1.00  0.00           C  
ATOM   2592  C   VAL   166      43.306  26.742  35.381  1.00  0.00           C  
ATOM   2593  O   VAL   166      43.038  25.761  34.741  1.00  0.00           O  
ATOM   2594  CB  VAL   166      41.280  27.725  36.487  1.00  0.00           C  
ATOM   2595  CG1 VAL   166      41.700  27.219  37.871  1.00  0.00           C  
ATOM   2596  CG2 VAL   166      40.636  29.063  36.700  1.00  0.00           C  
ATOM   2597  H   VAL   166      40.883  28.333  34.048  1.00  0.00           H  
ATOM   2598  HA  VAL   166      43.021  28.798  35.763  1.00  0.00           H  
ATOM   2599  HB  VAL   166      40.515  27.075  36.062  1.00  0.00           H  
ATOM   2600 HG11 VAL   166      42.181  26.246  37.768  1.00  0.00           H  
ATOM   2601 HG12 VAL   166      42.509  27.842  38.250  1.00  0.00           H  
ATOM   2602 HG13 VAL   166      40.883  27.112  38.585  1.00  0.00           H  
ATOM   2603 HG21 VAL   166      41.438  29.737  37.003  1.00  0.00           H  
ATOM   2604 HG22 VAL   166      40.075  29.447  35.849  1.00  0.00           H  
ATOM   2605 HG23 VAL   166      39.876  28.972  37.476  1.00  0.00           H  
ATOM   2606  N   GLY   167      44.439  26.797  36.136  1.00  0.00           N  
ATOM   2607  CA  GLY   167      45.580  25.800  36.096  1.00  0.00           C  
ATOM   2608  C   GLY   167      46.748  26.346  35.271  1.00  0.00           C  
ATOM   2609  O   GLY   167      47.877  25.777  35.412  1.00  0.00           O  
ATOM   2610  H   GLY   167      44.522  27.563  36.789  1.00  0.00           H  
ATOM   2611  HA2 GLY   167      45.894  25.606  37.121  1.00  0.00           H  
ATOM   2612  HA3 GLY   167      45.186  24.907  35.612  1.00  0.00           H  
ATOM   2613  N   LYS   168      46.614  27.328  34.372  1.00  0.00           N  
ATOM   2614  CA  LYS   168      47.570  27.854  33.422  1.00  0.00           C  
ATOM   2615  C   LYS   168      48.556  28.685  34.177  1.00  0.00           C  
ATOM   2616  O   LYS   168      48.144  29.592  34.848  1.00  0.00           O  
ATOM   2617  CB  LYS   168      46.873  28.663  32.316  1.00  0.00           C  
ATOM   2618  CG  LYS   168      47.824  29.243  31.278  1.00  0.00           C  
ATOM   2619  CD  LYS   168      47.074  30.260  30.339  1.00  0.00           C  
ATOM   2620  CE  LYS   168      48.110  30.605  29.282  1.00  0.00           C  
ATOM   2621  NZ  LYS   168      47.451  31.446  28.279  1.00  0.00           N1+
ATOM   2622  H   LYS   168      45.714  27.782  34.307  1.00  0.00           H  
ATOM   2623  HA  LYS   168      48.096  27.007  32.981  1.00  0.00           H  
ATOM   2624  HB2 LYS   168      46.223  27.974  31.777  1.00  0.00           H  
ATOM   2625  HB3 LYS   168      46.332  29.468  32.814  1.00  0.00           H  
ATOM   2626  HG2 LYS   168      48.449  29.960  31.811  1.00  0.00           H  
ATOM   2627  HG3 LYS   168      48.269  28.386  30.774  1.00  0.00           H  
ATOM   2628  HD2 LYS   168      46.234  29.808  29.812  1.00  0.00           H  
ATOM   2629  HD3 LYS   168      46.630  31.118  30.845  1.00  0.00           H  
ATOM   2630  HE2 LYS   168      48.972  31.141  29.679  1.00  0.00           H  
ATOM   2631  HE3 LYS   168      48.478  29.700  28.798  1.00  0.00           H  
ATOM   2632  HZ1 LYS   168      47.062  32.304  28.642  1.00  0.00           H  
ATOM   2633  HZ2 LYS   168      48.205  31.835  27.731  1.00  0.00           H  
ATOM   2634  HZ3 LYS   168      46.825  30.841  27.768  1.00  0.00           H  
ATOM   2635  N   GLN   169      49.850  28.426  33.991  1.00  0.00           N  
ATOM   2636  CA  GLN   169      50.944  29.184  34.460  1.00  0.00           C  
ATOM   2637  C   GLN   169      51.056  30.373  33.509  1.00  0.00           C  
ATOM   2638  O   GLN   169      50.794  30.407  32.317  1.00  0.00           O  
ATOM   2639  CB  GLN   169      52.249  28.510  34.569  1.00  0.00           C  
ATOM   2640  CG  GLN   169      52.272  27.374  35.595  1.00  0.00           C  
ATOM   2641  CD  GLN   169      53.659  26.733  35.803  1.00  0.00           C  
ATOM   2642  OE1 GLN   169      54.683  27.430  35.888  1.00  0.00           O  
ATOM   2643  NE2 GLN   169      53.702  25.430  35.897  1.00  0.00           N  
ATOM   2644  H   GLN   169      50.183  27.577  33.558  1.00  0.00           H  
ATOM   2645  HA  GLN   169      50.829  29.609  35.457  1.00  0.00           H  
ATOM   2646  HB2 GLN   169      52.548  28.089  33.609  1.00  0.00           H  
ATOM   2647  HB3 GLN   169      52.939  29.259  34.957  1.00  0.00           H  
ATOM   2648  HG2 GLN   169      51.847  27.691  36.548  1.00  0.00           H  
ATOM   2649  HG3 GLN   169      51.613  26.583  35.237  1.00  0.00           H  
ATOM   2650 HE21 GLN   169      52.898  24.883  35.627  1.00  0.00           H  
ATOM   2651 HE22 GLN   169      54.579  24.947  35.760  1.00  0.00           H  
ATOM   2652  N   VAL   170      51.442  31.494  34.087  1.00  0.00           N  
ATOM   2653  CA  VAL   170      51.358  32.854  33.539  1.00  0.00           C  
ATOM   2654  C   VAL   170      52.369  33.815  34.223  1.00  0.00           C  
ATOM   2655  O   VAL   170      52.542  33.987  35.439  1.00  0.00           O  
ATOM   2656  CB  VAL   170      49.941  33.408  33.527  1.00  0.00           C  
ATOM   2657  CG1 VAL   170      48.942  32.728  32.616  1.00  0.00           C  
ATOM   2658  CG2 VAL   170      49.226  33.698  34.840  1.00  0.00           C  
ATOM   2659  H   VAL   170      51.783  31.449  35.037  1.00  0.00           H  
ATOM   2660  HA  VAL   170      51.660  32.841  32.491  1.00  0.00           H  
ATOM   2661  HB  VAL   170      50.029  34.407  33.099  1.00  0.00           H  
ATOM   2662 HG11 VAL   170      48.642  31.777  33.055  1.00  0.00           H  
ATOM   2663 HG12 VAL   170      48.052  33.356  32.576  1.00  0.00           H  
ATOM   2664 HG13 VAL   170      49.401  32.541  31.645  1.00  0.00           H  
ATOM   2665 HG21 VAL   170      48.244  34.152  34.708  1.00  0.00           H  
ATOM   2666 HG22 VAL   170      49.141  32.799  35.450  1.00  0.00           H  
ATOM   2667 HG23 VAL   170      49.847  34.356  35.448  1.00  0.00           H  
ATOM   2668  N   GLU   171      53.112  34.523  33.340  1.00  0.00           N  
ATOM   2669  CA  GLU   171      54.223  35.500  33.705  1.00  0.00           C  
ATOM   2670  C   GLU   171      53.838  36.939  33.297  1.00  0.00           C  
ATOM   2671  O   GLU   171      53.362  37.287  32.204  1.00  0.00           O  
ATOM   2672  CB  GLU   171      55.597  35.081  33.181  1.00  0.00           C  
ATOM   2673  CG  GLU   171      56.796  35.833  33.795  1.00  0.00           C  
ATOM   2674  CD  GLU   171      58.162  35.700  33.014  1.00  0.00           C  
ATOM   2675  OE1 GLU   171      59.153  35.190  33.580  1.00  0.00           O  
ATOM   2676  OE2 GLU   171      58.311  36.166  31.854  1.00  0.00           O1-
ATOM   2677  H   GLU   171      52.989  34.471  32.339  1.00  0.00           H  
ATOM   2678  HA  GLU   171      54.294  35.429  34.790  1.00  0.00           H  
ATOM   2679  HB2 GLU   171      55.741  34.002  33.238  1.00  0.00           H  
ATOM   2680  HB3 GLU   171      55.669  35.209  32.101  1.00  0.00           H  
ATOM   2681  HG2 GLU   171      56.612  36.891  33.979  1.00  0.00           H  
ATOM   2682  HG3 GLU   171      56.926  35.518  34.831  1.00  0.00           H  
ATOM   2683  N   TYR   172      54.079  37.834  34.255  1.00  0.00           N  
ATOM   2684  CA  TYR   172      53.723  39.251  34.118  1.00  0.00           C  
ATOM   2685  C   TYR   172      55.006  40.103  34.169  1.00  0.00           C  
ATOM   2686  O   TYR   172      56.094  39.650  34.521  1.00  0.00           O  
ATOM   2687  CB  TYR   172      52.840  39.605  35.281  1.00  0.00           C  
ATOM   2688  CG  TYR   172      51.359  39.460  34.964  1.00  0.00           C  
ATOM   2689  CD1 TYR   172      50.863  38.187  34.608  1.00  0.00           C  
ATOM   2690  CE1 TYR   172      49.539  38.077  34.093  1.00  0.00           C  
ATOM   2691  CZ  TYR   172      48.701  39.175  33.971  1.00  0.00           C  
ATOM   2692  OH  TYR   172      47.396  39.077  33.561  1.00  0.00           O  
ATOM   2693  CE2 TYR   172      49.322  40.453  34.238  1.00  0.00           C  
ATOM   2694  CD2 TYR   172      50.557  40.581  34.809  1.00  0.00           C  
ATOM   2695  H   TYR   172      54.464  37.510  35.131  1.00  0.00           H  
ATOM   2696  HA  TYR   172      53.196  39.355  33.169  1.00  0.00           H  
ATOM   2697  HB2 TYR   172      52.944  39.009  36.188  1.00  0.00           H  
ATOM   2698  HB3 TYR   172      53.044  40.620  35.623  1.00  0.00           H  
ATOM   2699  HD1 TYR   172      51.505  37.320  34.659  1.00  0.00           H  
ATOM   2700  HE1 TYR   172      49.123  37.122  33.805  1.00  0.00           H  
ATOM   2701  HH  TYR   172      46.991  39.863  33.187  1.00  0.00           H  
ATOM   2702  HE2 TYR   172      48.683  41.324  34.244  1.00  0.00           H  
ATOM   2703  HD2 TYR   172      50.969  41.539  35.090  1.00  0.00           H  
ATOM   2704  N   ALA   173      54.853  41.380  33.772  1.00  0.00           N  
ATOM   2705  CA  ALA   173      55.859  42.412  33.871  1.00  0.00           C  
ATOM   2706  C   ALA   173      55.603  43.464  34.928  1.00  0.00           C  
ATOM   2707  O   ALA   173      54.442  43.849  35.169  1.00  0.00           O  
ATOM   2708  CB  ALA   173      56.007  42.981  32.389  1.00  0.00           C  
ATOM   2709  H   ALA   173      53.870  41.583  33.653  1.00  0.00           H  
ATOM   2710  HA  ALA   173      56.791  41.892  34.096  1.00  0.00           H  
ATOM   2711  HB1 ALA   173      56.312  42.207  31.685  1.00  0.00           H  
ATOM   2712  HB2 ALA   173      55.023  43.311  32.057  1.00  0.00           H  
ATOM   2713  HB3 ALA   173      56.813  43.711  32.471  1.00  0.00           H  
ATOM   2714  N   LYS   174      56.700  43.826  35.593  1.00  0.00           N  
ATOM   2715  CA  LYS   174      56.843  44.934  36.654  1.00  0.00           C  
ATOM   2716  C   LYS   174      57.096  46.317  36.043  1.00  0.00           C  
ATOM   2717  O   LYS   174      57.509  46.357  34.883  1.00  0.00           O  
ATOM   2718  CB  LYS   174      57.864  44.479  37.717  1.00  0.00           C  
ATOM   2719  CG  LYS   174      57.233  43.639  38.800  1.00  0.00           C  
ATOM   2720  CD  LYS   174      58.240  42.871  39.733  1.00  0.00           C  
ATOM   2721  CE  LYS   174      59.064  41.758  38.977  1.00  0.00           C  
ATOM   2722  NZ  LYS   174      60.010  41.038  39.865  1.00  0.00           N1+
ATOM   2723  H   LYS   174      57.591  43.452  35.299  1.00  0.00           H  
ATOM   2724  HA  LYS   174      55.836  45.057  37.054  1.00  0.00           H  
ATOM   2725  HB2 LYS   174      58.593  43.838  37.221  1.00  0.00           H  
ATOM   2726  HB3 LYS   174      58.352  45.403  38.028  1.00  0.00           H  
ATOM   2727  HG2 LYS   174      56.663  44.334  39.417  1.00  0.00           H  
ATOM   2728  HG3 LYS   174      56.519  42.971  38.318  1.00  0.00           H  
ATOM   2729  HD2 LYS   174      58.870  43.639  40.182  1.00  0.00           H  
ATOM   2730  HD3 LYS   174      57.648  42.384  40.508  1.00  0.00           H  
ATOM   2731  HE2 LYS   174      58.403  41.083  38.435  1.00  0.00           H  
ATOM   2732  HE3 LYS   174      59.562  42.337  38.200  1.00  0.00           H  
ATOM   2733  HZ1 LYS   174      60.650  40.540  39.263  1.00  0.00           H  
ATOM   2734  HZ2 LYS   174      60.486  41.787  40.347  1.00  0.00           H  
ATOM   2735  HZ3 LYS   174      59.579  40.403  40.522  1.00  0.00           H  
ATOM   2736  N   GLU   175      56.746  47.425  36.679  1.00  0.00           N  
ATOM   2737  CA  GLU   175      56.916  48.820  36.198  1.00  0.00           C  
ATOM   2738  C   GLU   175      58.384  49.144  35.756  1.00  0.00           C  
ATOM   2739  O   GLU   175      58.583  49.768  34.742  1.00  0.00           O  
ATOM   2740  CB  GLU   175      56.291  49.848  37.140  1.00  0.00           C  
ATOM   2741  CG  GLU   175      54.793  49.561  37.476  1.00  0.00           C  
ATOM   2742  CD  GLU   175      53.923  49.400  36.227  1.00  0.00           C  
ATOM   2743  OE1 GLU   175      53.763  50.355  35.468  1.00  0.00           O  
ATOM   2744  OE2 GLU   175      53.344  48.292  36.016  1.00  0.00           O1-
ATOM   2745  H   GLU   175      56.520  47.422  37.663  1.00  0.00           H  
ATOM   2746  HA  GLU   175      56.271  48.897  35.323  1.00  0.00           H  
ATOM   2747  HB2 GLU   175      56.840  49.865  38.082  1.00  0.00           H  
ATOM   2748  HB3 GLU   175      56.305  50.759  36.542  1.00  0.00           H  
ATOM   2749  HG2 GLU   175      54.711  48.640  38.053  1.00  0.00           H  
ATOM   2750  HG3 GLU   175      54.394  50.286  38.185  1.00  0.00           H  
ATOM   2751  N   ASP   176      59.428  48.663  36.423  1.00  0.00           N  
ATOM   2752  CA  ASP   176      60.860  48.826  35.965  1.00  0.00           C  
ATOM   2753  C   ASP   176      61.211  47.920  34.769  1.00  0.00           C  
ATOM   2754  O   ASP   176      62.301  48.039  34.212  1.00  0.00           O  
ATOM   2755  CB  ASP   176      61.872  48.517  37.105  1.00  0.00           C  
ATOM   2756  CG  ASP   176      62.052  47.003  37.428  1.00  0.00           C  
ATOM   2757  OD1 ASP   176      63.130  46.460  37.829  1.00  0.00           O  
ATOM   2758  OD2 ASP   176      61.067  46.213  37.249  1.00  0.00           O1-
ATOM   2759  H   ASP   176      59.323  48.059  37.225  1.00  0.00           H  
ATOM   2760  HA  ASP   176      61.044  49.852  35.646  1.00  0.00           H  
ATOM   2761  HB2 ASP   176      62.823  48.896  36.731  1.00  0.00           H  
ATOM   2762  HB3 ASP   176      61.576  49.060  38.002  1.00  0.00           H  
ATOM   2763  N   GLY   177      60.330  47.051  34.355  1.00  0.00           N  
ATOM   2764  CA  GLY   177      60.319  46.178  33.146  1.00  0.00           C  
ATOM   2765  C   GLY   177      60.880  44.837  33.333  1.00  0.00           C  
ATOM   2766  O   GLY   177      60.977  44.047  32.409  1.00  0.00           O  
ATOM   2767  H   GLY   177      59.589  46.881  35.020  1.00  0.00           H  
ATOM   2768  HA2 GLY   177      59.295  45.917  32.878  1.00  0.00           H  
ATOM   2769  HA3 GLY   177      60.830  46.632  32.297  1.00  0.00           H  
ATOM   2770  N   SER   178      61.137  44.503  34.594  1.00  0.00           N  
ATOM   2771  CA  SER   178      61.477  43.074  34.982  1.00  0.00           C  
ATOM   2772  C   SER   178      60.207  42.172  35.131  1.00  0.00           C  
ATOM   2773  O   SER   178      59.044  42.615  34.901  1.00  0.00           O  
ATOM   2774  CB  SER   178      62.258  43.108  36.301  1.00  0.00           C  
ATOM   2775  OG  SER   178      61.552  43.655  37.441  1.00  0.00           O  
ATOM   2776  H   SER   178      61.141  45.202  35.324  1.00  0.00           H  
ATOM   2777  HA  SER   178      62.112  42.589  34.241  1.00  0.00           H  
ATOM   2778  HB2 SER   178      62.434  42.060  36.545  1.00  0.00           H  
ATOM   2779  HB3 SER   178      63.185  43.666  36.171  1.00  0.00           H  
ATOM   2780  HG  SER   178      61.447  44.606  37.356  1.00  0.00           H  
ATOM   2781  N   LYS   179      60.340  40.836  35.353  1.00  0.00           N  
ATOM   2782  CA  LYS   179      59.147  39.896  35.289  1.00  0.00           C  
ATOM   2783  C   LYS   179      58.859  39.045  36.488  1.00  0.00           C  
ATOM   2784  O   LYS   179      59.751  38.953  37.338  1.00  0.00           O  
ATOM   2785  CB  LYS   179      59.450  38.847  34.176  1.00  0.00           C  
ATOM   2786  CG  LYS   179      59.716  39.439  32.796  1.00  0.00           C  
ATOM   2787  CD  LYS   179      58.455  39.888  32.128  1.00  0.00           C  
ATOM   2788  CE  LYS   179      58.711  39.828  30.596  1.00  0.00           C  
ATOM   2789  NZ  LYS   179      58.646  38.497  30.026  1.00  0.00           N1+
ATOM   2790  H   LYS   179      61.236  40.457  35.626  1.00  0.00           H  
ATOM   2791  HA  LYS   179      58.225  40.442  35.092  1.00  0.00           H  
ATOM   2792  HB2 LYS   179      60.275  38.199  34.471  1.00  0.00           H  
ATOM   2793  HB3 LYS   179      58.602  38.180  34.022  1.00  0.00           H  
ATOM   2794  HG2 LYS   179      60.299  40.352  32.922  1.00  0.00           H  
ATOM   2795  HG3 LYS   179      60.217  38.637  32.254  1.00  0.00           H  
ATOM   2796  HD2 LYS   179      57.617  39.218  32.322  1.00  0.00           H  
ATOM   2797  HD3 LYS   179      58.177  40.920  32.340  1.00  0.00           H  
ATOM   2798  HE2 LYS   179      57.996  40.440  30.046  1.00  0.00           H  
ATOM   2799  HE3 LYS   179      59.734  40.126  30.368  1.00  0.00           H  
ATOM   2800  HZ1 LYS   179      57.674  38.224  30.004  1.00  0.00           H  
ATOM   2801  HZ2 LYS   179      59.217  38.365  29.202  1.00  0.00           H  
ATOM   2802  HZ3 LYS   179      59.026  37.862  30.714  1.00  0.00           H  
ATOM   2803  N   ARG   180      57.655  38.579  36.677  1.00  0.00           N  
ATOM   2804  CA  ARG   180      57.198  37.766  37.883  1.00  0.00           C  
ATOM   2805  C   ARG   180      56.189  36.646  37.458  1.00  0.00           C  
ATOM   2806  O   ARG   180      55.266  36.897  36.692  1.00  0.00           O  
ATOM   2807  CB  ARG   180      56.683  38.682  39.047  1.00  0.00           C  
ATOM   2808  CG  ARG   180      55.434  39.572  38.740  1.00  0.00           C  
ATOM   2809  CD  ARG   180      54.286  39.038  39.579  1.00  0.00           C  
ATOM   2810  NE  ARG   180      54.463  39.449  41.001  1.00  0.00           N  
ATOM   2811  CZ  ARG   180      54.297  40.712  41.426  1.00  0.00           C  
ATOM   2812  NH1 ARG   180      53.862  41.697  40.676  1.00  0.00           N  
ATOM   2813  NH2 ARG   180      54.820  41.010  42.584  1.00  0.00           N1+
ATOM   2814  H   ARG   180      57.013  38.645  35.900  1.00  0.00           H  
ATOM   2815  HA  ARG   180      58.093  37.219  38.177  1.00  0.00           H  
ATOM   2816  HB2 ARG   180      56.497  38.099  39.949  1.00  0.00           H  
ATOM   2817  HB3 ARG   180      57.450  39.289  39.527  1.00  0.00           H  
ATOM   2818  HG2 ARG   180      55.731  40.581  39.026  1.00  0.00           H  
ATOM   2819  HG3 ARG   180      55.131  39.558  37.693  1.00  0.00           H  
ATOM   2820  HD2 ARG   180      53.301  39.421  39.311  1.00  0.00           H  
ATOM   2821  HD3 ARG   180      54.366  37.957  39.466  1.00  0.00           H  
ATOM   2822  HE  ARG   180      54.747  38.825  41.743  1.00  0.00           H  
ATOM   2823 HH11 ARG   180      53.335  41.591  39.821  1.00  0.00           H  
ATOM   2824 HH12 ARG   180      53.922  42.656  40.986  1.00  0.00           H  
ATOM   2825 HH21 ARG   180      55.425  40.387  43.100  1.00  0.00           H  
ATOM   2826 HH22 ARG   180      54.586  41.930  42.929  1.00  0.00           H  
ATOM   2827  N   THR   181      56.459  35.420  37.790  1.00  0.00           N  
ATOM   2828  CA  THR   181      55.540  34.244  37.574  1.00  0.00           C  
ATOM   2829  C   THR   181      54.424  34.018  38.517  1.00  0.00           C  
ATOM   2830  O   THR   181      54.520  34.489  39.663  1.00  0.00           O  
ATOM   2831  CB  THR   181      56.450  32.989  37.552  1.00  0.00           C  
ATOM   2832  CG2 THR   181      57.404  32.982  36.399  1.00  0.00           C  
ATOM   2833  OG1 THR   181      57.110  32.895  38.714  1.00  0.00           O  
ATOM   2834  H   THR   181      57.228  35.231  38.418  1.00  0.00           H  
ATOM   2835  HA  THR   181      55.023  34.305  36.616  1.00  0.00           H  
ATOM   2836  HB  THR   181      55.800  32.150  37.306  1.00  0.00           H  
ATOM   2837 HG21 THR   181      57.929  32.030  36.333  1.00  0.00           H  
ATOM   2838 HG22 THR   181      56.841  33.021  35.467  1.00  0.00           H  
ATOM   2839 HG23 THR   181      58.213  33.711  36.449  1.00  0.00           H  
ATOM   2840  HG1 THR   181      56.519  32.363  39.251  1.00  0.00           H  
ATOM   2841  N   GLY   182      53.450  33.167  38.122  1.00  0.00           N  
ATOM   2842  CA  GLY   182      52.286  32.742  38.810  1.00  0.00           C  
ATOM   2843  C   GLY   182      51.254  31.885  37.968  1.00  0.00           C  
ATOM   2844  O   GLY   182      51.746  31.240  37.066  1.00  0.00           O  
ATOM   2845  H   GLY   182      53.578  32.848  37.173  1.00  0.00           H  
ATOM   2846  HA2 GLY   182      52.547  32.143  39.682  1.00  0.00           H  
ATOM   2847  HA3 GLY   182      51.808  33.662  39.147  1.00  0.00           H  
ATOM   2848  N   MET   183      49.958  31.807  38.305  1.00  0.00           N  
ATOM   2849  CA  MET   183      49.006  30.842  37.748  1.00  0.00           C  
ATOM   2850  C   MET   183      47.697  31.562  37.680  1.00  0.00           C  
ATOM   2851  O   MET   183      47.400  32.428  38.592  1.00  0.00           O  
ATOM   2852  CB  MET   183      48.993  29.475  38.462  1.00  0.00           C  
ATOM   2853  CG  MET   183      47.984  28.466  37.790  1.00  0.00           C  
ATOM   2854  SD  MET   183      48.115  26.903  38.486  1.00  0.00           S  
ATOM   2855  CE  MET   183      46.840  26.983  39.758  1.00  0.00           C  
ATOM   2856  H   MET   183      49.584  32.271  39.120  1.00  0.00           H  
ATOM   2857  HA  MET   183      49.195  30.640  36.694  1.00  0.00           H  
ATOM   2858  HB2 MET   183      49.965  28.985  38.515  1.00  0.00           H  
ATOM   2859  HB3 MET   183      48.657  29.651  39.484  1.00  0.00           H  
ATOM   2860  HG2 MET   183      46.961  28.841  37.793  1.00  0.00           H  
ATOM   2861  HG3 MET   183      48.368  28.340  36.778  1.00  0.00           H  
ATOM   2862  HE1 MET   183      47.138  27.455  40.694  1.00  0.00           H  
ATOM   2863  HE2 MET   183      45.925  27.491  39.455  1.00  0.00           H  
ATOM   2864  HE3 MET   183      46.561  25.950  39.970  1.00  0.00           H  
ATOM   2865  N   VAL   184      46.860  31.102  36.769  1.00  0.00           N  
ATOM   2866  CA  VAL   184      45.424  31.436  36.765  1.00  0.00           C  
ATOM   2867  C   VAL   184      44.601  30.506  37.668  1.00  0.00           C  
ATOM   2868  O   VAL   184      44.568  29.305  37.523  1.00  0.00           O  
ATOM   2869  CB  VAL   184      44.823  31.453  35.350  1.00  0.00           C  
ATOM   2870  CG1 VAL   184      43.376  32.100  35.330  1.00  0.00           C  
ATOM   2871  CG2 VAL   184      45.558  32.392  34.281  1.00  0.00           C  
ATOM   2872  H   VAL   184      47.227  30.413  36.128  1.00  0.00           H  
ATOM   2873  HA  VAL   184      45.281  32.420  37.211  1.00  0.00           H  
ATOM   2874  HB  VAL   184      44.784  30.429  34.977  1.00  0.00           H  
ATOM   2875 HG11 VAL   184      43.480  33.184  35.369  1.00  0.00           H  
ATOM   2876 HG12 VAL   184      42.891  31.938  34.367  1.00  0.00           H  
ATOM   2877 HG13 VAL   184      42.742  31.708  36.126  1.00  0.00           H  
ATOM   2878 HG21 VAL   184      45.851  33.310  34.791  1.00  0.00           H  
ATOM   2879 HG22 VAL   184      46.356  31.691  34.035  1.00  0.00           H  
ATOM   2880 HG23 VAL   184      44.912  32.582  33.424  1.00  0.00           H  
ATOM   2881  N   ILE   185      43.932  31.075  38.649  1.00  0.00           N  
ATOM   2882  CA  ILE   185      43.464  30.333  39.811  1.00  0.00           C  
ATOM   2883  C   ILE   185      41.951  30.277  40.060  1.00  0.00           C  
ATOM   2884  O   ILE   185      41.519  29.448  40.838  1.00  0.00           O  
ATOM   2885  CB  ILE   185      44.241  30.830  41.088  1.00  0.00           C  
ATOM   2886  CG2 ILE   185      45.759  30.565  40.990  1.00  0.00           C  
ATOM   2887  CG1 ILE   185      44.019  32.326  41.118  1.00  0.00           C  
ATOM   2888  CD1 ILE   185      44.132  32.957  42.507  1.00  0.00           C  
ATOM   2889  H   ILE   185      43.814  32.078  38.655  1.00  0.00           H  
ATOM   2890  HA  ILE   185      43.708  29.286  39.632  1.00  0.00           H  
ATOM   2891  HB  ILE   185      43.853  30.252  41.926  1.00  0.00           H  
ATOM   2892 HG21 ILE   185      46.229  31.455  40.571  1.00  0.00           H  
ATOM   2893 HG22 ILE   185      46.158  30.469  42.000  1.00  0.00           H  
ATOM   2894 HG23 ILE   185      45.922  29.721  40.320  1.00  0.00           H  
ATOM   2895 HG12 ILE   185      44.647  32.901  40.438  1.00  0.00           H  
ATOM   2896 HG13 ILE   185      43.008  32.494  40.747  1.00  0.00           H  
ATOM   2897 HD11 ILE   185      43.618  32.342  43.245  1.00  0.00           H  
ATOM   2898 HD12 ILE   185      45.179  32.934  42.812  1.00  0.00           H  
ATOM   2899 HD13 ILE   185      43.772  33.983  42.424  1.00  0.00           H  
ATOM   2900  N   HIS   186      41.158  31.184  39.444  1.00  0.00           N  
ATOM   2901  CA  HIS   186      39.670  31.031  39.512  1.00  0.00           C  
ATOM   2902  C   HIS   186      38.943  31.602  38.281  1.00  0.00           C  
ATOM   2903  O   HIS   186      39.572  32.428  37.640  1.00  0.00           O  
ATOM   2904  CB  HIS   186      39.106  31.746  40.764  1.00  0.00           C  
ATOM   2905  CG  HIS   186      37.610  31.632  40.997  1.00  0.00           C  
ATOM   2906  ND1 HIS   186      36.900  30.402  41.093  1.00  0.00           N  
ATOM   2907  CE1 HIS   186      35.622  30.830  41.236  1.00  0.00           C  
ATOM   2908  NE2 HIS   186      35.524  32.178  41.261  1.00  0.00           N  
ATOM   2909  CD2 HIS   186      36.788  32.712  41.109  1.00  0.00           C  
ATOM   2910  H   HIS   186      41.596  31.833  38.806  1.00  0.00           H  
ATOM   2911  HA  HIS   186      39.296  30.008  39.459  1.00  0.00           H  
ATOM   2912  HB2 HIS   186      39.670  31.344  41.606  1.00  0.00           H  
ATOM   2913  HB3 HIS   186      39.282  32.800  40.546  1.00  0.00           H  
ATOM   2914  HE1 HIS   186      34.736  30.260  41.472  1.00  0.00           H  
ATOM   2915  HE2 HIS   186      34.637  32.649  41.368  1.00  0.00           H  
ATOM   2916  HD2 HIS   186      37.056  33.757  41.075  1.00  0.00           H  
ATOM   2917  N   GLN   187      37.663  31.258  37.995  1.00  0.00           N  
ATOM   2918  CA  GLN   187      36.911  31.820  36.855  1.00  0.00           C  
ATOM   2919  C   GLN   187      35.555  32.397  37.333  1.00  0.00           C  
ATOM   2920  O   GLN   187      34.779  31.630  37.915  1.00  0.00           O  
ATOM   2921  CB  GLN   187      36.687  30.714  35.829  1.00  0.00           C  
ATOM   2922  CG  GLN   187      36.176  31.244  34.527  1.00  0.00           C  
ATOM   2923  CD  GLN   187      36.214  30.275  33.329  1.00  0.00           C  
ATOM   2924  OE1 GLN   187      36.628  29.153  33.408  1.00  0.00           O  
ATOM   2925  NE2 GLN   187      35.769  30.671  32.188  1.00  0.00           N  
ATOM   2926  H   GLN   187      37.234  30.683  38.706  1.00  0.00           H  
ATOM   2927  HA  GLN   187      37.531  32.570  36.364  1.00  0.00           H  
ATOM   2928  HB2 GLN   187      37.688  30.422  35.510  1.00  0.00           H  
ATOM   2929  HB3 GLN   187      36.080  29.865  36.143  1.00  0.00           H  
ATOM   2930  HG2 GLN   187      35.126  31.519  34.432  1.00  0.00           H  
ATOM   2931  HG3 GLN   187      36.821  32.066  34.214  1.00  0.00           H  
ATOM   2932 HE21 GLN   187      35.318  31.574  32.223  1.00  0.00           H  
ATOM   2933 HE22 GLN   187      35.755  30.100  31.356  1.00  0.00           H  
ATOM   2934  N   VAL   188      35.321  33.724  37.191  1.00  0.00           N  
ATOM   2935  CA  VAL   188      34.255  34.402  37.888  1.00  0.00           C  
ATOM   2936  C   VAL   188      32.863  34.145  37.346  1.00  0.00           C  
ATOM   2937  O   VAL   188      32.478  34.539  36.260  1.00  0.00           O  
ATOM   2938  CB  VAL   188      34.603  35.889  37.966  1.00  0.00           C  
ATOM   2939  CG1 VAL   188      33.646  36.594  38.901  1.00  0.00           C  
ATOM   2940  CG2 VAL   188      36.023  36.264  38.337  1.00  0.00           C  
ATOM   2941  H   VAL   188      35.987  34.184  36.587  1.00  0.00           H  
ATOM   2942  HA  VAL   188      34.283  34.119  38.940  1.00  0.00           H  
ATOM   2943  HB  VAL   188      34.509  36.310  36.965  1.00  0.00           H  
ATOM   2944 HG11 VAL   188      33.974  37.624  39.044  1.00  0.00           H  
ATOM   2945 HG12 VAL   188      32.623  36.621  38.524  1.00  0.00           H  
ATOM   2946 HG13 VAL   188      33.622  36.165  39.902  1.00  0.00           H  
ATOM   2947 HG21 VAL   188      36.177  37.342  38.393  1.00  0.00           H  
ATOM   2948 HG22 VAL   188      36.250  35.793  39.294  1.00  0.00           H  
ATOM   2949 HG23 VAL   188      36.826  35.938  37.675  1.00  0.00           H  
ATOM   2950  N   GLU   189      31.939  33.734  38.252  1.00  0.00           N  
ATOM   2951  CA  GLU   189      30.663  33.162  37.895  1.00  0.00           C  
ATOM   2952  C   GLU   189      29.659  34.188  37.265  1.00  0.00           C  
ATOM   2953  O   GLU   189      28.770  33.710  36.519  1.00  0.00           O  
ATOM   2954  CB  GLU   189      30.037  32.554  39.120  1.00  0.00           C  
ATOM   2955  CG  GLU   189      28.907  31.646  38.805  1.00  0.00           C  
ATOM   2956  CD  GLU   189      28.244  31.172  40.167  1.00  0.00           C  
ATOM   2957  OE1 GLU   189      28.947  31.087  41.205  1.00  0.00           O  
ATOM   2958  OE2 GLU   189      27.049  30.784  40.153  1.00  0.00           O1-
ATOM   2959  H   GLU   189      32.288  33.670  39.197  1.00  0.00           H  
ATOM   2960  HA  GLU   189      30.918  32.345  37.220  1.00  0.00           H  
ATOM   2961  HB2 GLU   189      30.821  31.963  39.594  1.00  0.00           H  
ATOM   2962  HB3 GLU   189      29.737  33.340  39.813  1.00  0.00           H  
ATOM   2963  HG2 GLU   189      28.085  32.158  38.304  1.00  0.00           H  
ATOM   2964  HG3 GLU   189      29.320  30.800  38.256  1.00  0.00           H  
ATOM   2965  N   ALA   190      29.855  35.475  37.532  1.00  0.00           N  
ATOM   2966  CA  ALA   190      29.094  36.602  37.016  1.00  0.00           C  
ATOM   2967  C   ALA   190      29.471  37.174  35.662  1.00  0.00           C  
ATOM   2968  O   ALA   190      28.618  37.803  35.015  1.00  0.00           O  
ATOM   2969  CB  ALA   190      29.105  37.745  38.054  1.00  0.00           C  
ATOM   2970  H   ALA   190      30.553  35.549  38.259  1.00  0.00           H  
ATOM   2971  HA  ALA   190      28.071  36.252  36.875  1.00  0.00           H  
ATOM   2972  HB1 ALA   190      30.120  38.009  38.350  1.00  0.00           H  
ATOM   2973  HB2 ALA   190      28.525  38.580  37.661  1.00  0.00           H  
ATOM   2974  HB3 ALA   190      28.711  37.314  38.974  1.00  0.00           H  
ATOM   2975  N   LYS   191      30.682  36.887  35.254  1.00  0.00           N  
ATOM   2976  CA  LYS   191      31.186  37.091  33.883  1.00  0.00           C  
ATOM   2977  C   LYS   191      32.301  36.103  33.498  1.00  0.00           C  
ATOM   2978  O   LYS   191      33.417  36.472  33.798  1.00  0.00           O  
ATOM   2979  CB  LYS   191      31.599  38.580  33.689  1.00  0.00           C  
ATOM   2980  CG  LYS   191      31.745  38.963  32.232  1.00  0.00           C  
ATOM   2981  CD  LYS   191      32.107  40.462  32.033  1.00  0.00           C  
ATOM   2982  CE  LYS   191      32.201  40.845  30.549  1.00  0.00           C  
ATOM   2983  NZ  LYS   191      33.497  40.474  29.977  1.00  0.00           N1+
ATOM   2984  H   LYS   191      31.274  36.271  35.792  1.00  0.00           H  
ATOM   2985  HA  LYS   191      30.433  36.685  33.209  1.00  0.00           H  
ATOM   2986  HB2 LYS   191      30.819  39.196  34.138  1.00  0.00           H  
ATOM   2987  HB3 LYS   191      32.512  38.771  34.252  1.00  0.00           H  
ATOM   2988  HG2 LYS   191      32.519  38.440  31.669  1.00  0.00           H  
ATOM   2989  HG3 LYS   191      30.796  38.739  31.746  1.00  0.00           H  
ATOM   2990  HD2 LYS   191      31.408  41.150  32.509  1.00  0.00           H  
ATOM   2991  HD3 LYS   191      33.105  40.601  32.447  1.00  0.00           H  
ATOM   2992  HE2 LYS   191      31.390  40.334  30.030  1.00  0.00           H  
ATOM   2993  HE3 LYS   191      32.074  41.923  30.452  1.00  0.00           H  
ATOM   2994  HZ1 LYS   191      34.231  41.090  30.295  1.00  0.00           H  
ATOM   2995  HZ2 LYS   191      33.725  39.491  30.024  1.00  0.00           H  
ATOM   2996  HZ3 LYS   191      33.424  40.569  28.974  1.00  0.00           H  
ATOM   2997  N   PRO   192      31.962  34.845  33.007  1.00  0.00           N  
ATOM   2998  CA  PRO   192      33.015  33.874  32.751  1.00  0.00           C  
ATOM   2999  C   PRO   192      34.235  34.208  31.874  1.00  0.00           C  
ATOM   3000  O   PRO   192      35.107  33.406  31.816  1.00  0.00           O  
ATOM   3001  CD  PRO   192      30.658  34.207  32.850  1.00  0.00           C  
ATOM   3002  CG  PRO   192      30.898  33.088  31.813  1.00  0.00           C  
ATOM   3003  CB  PRO   192      32.299  32.633  32.278  1.00  0.00           C  
ATOM   3004  HD2 PRO   192      29.861  34.903  32.588  1.00  0.00           H  
ATOM   3005  HD3 PRO   192      30.430  33.764  33.820  1.00  0.00           H  
ATOM   3006  HG2 PRO   192      31.078  33.527  30.832  1.00  0.00           H  
ATOM   3007  HG3 PRO   192      30.140  32.305  31.793  1.00  0.00           H  
ATOM   3008  HB2 PRO   192      32.863  32.153  31.477  1.00  0.00           H  
ATOM   3009  HB3 PRO   192      32.146  31.956  33.118  1.00  0.00           H  
ATOM   3010  HA  PRO   192      33.507  33.645  33.697  1.00  0.00           H  
ATOM   3011  N   SER   193      34.406  35.391  31.286  1.00  0.00           N  
ATOM   3012  CA  SER   193      35.721  35.796  30.709  1.00  0.00           C  
ATOM   3013  C   SER   193      36.673  36.469  31.680  1.00  0.00           C  
ATOM   3014  O   SER   193      37.818  36.635  31.312  1.00  0.00           O  
ATOM   3015  CB  SER   193      35.559  36.710  29.519  1.00  0.00           C  
ATOM   3016  OG  SER   193      34.846  37.854  29.911  1.00  0.00           O  
ATOM   3017  H   SER   193      33.686  36.100  31.309  1.00  0.00           H  
ATOM   3018  HA  SER   193      36.307  35.000  30.250  1.00  0.00           H  
ATOM   3019  HB2 SER   193      36.526  36.987  29.100  1.00  0.00           H  
ATOM   3020  HB3 SER   193      35.058  36.156  28.726  1.00  0.00           H  
ATOM   3021  HG  SER   193      35.474  38.572  30.014  1.00  0.00           H  
ATOM   3022  N   VAL   194      36.239  36.850  32.903  1.00  0.00           N  
ATOM   3023  CA  VAL   194      37.059  37.275  34.040  1.00  0.00           C  
ATOM   3024  C   VAL   194      37.683  36.132  34.850  1.00  0.00           C  
ATOM   3025  O   VAL   194      37.048  35.140  35.234  1.00  0.00           O  
ATOM   3026  CB  VAL   194      36.130  38.217  34.925  1.00  0.00           C  
ATOM   3027  CG1 VAL   194      36.849  39.010  35.997  1.00  0.00           C  
ATOM   3028  CG2 VAL   194      35.362  39.312  34.105  1.00  0.00           C  
ATOM   3029  H   VAL   194      35.277  36.741  33.188  1.00  0.00           H  
ATOM   3030  HA  VAL   194      37.849  37.917  33.649  1.00  0.00           H  
ATOM   3031  HB  VAL   194      35.371  37.600  35.407  1.00  0.00           H  
ATOM   3032 HG11 VAL   194      36.194  39.517  36.707  1.00  0.00           H  
ATOM   3033 HG12 VAL   194      37.614  38.399  36.475  1.00  0.00           H  
ATOM   3034 HG13 VAL   194      37.488  39.807  35.617  1.00  0.00           H  
ATOM   3035 HG21 VAL   194      34.705  38.813  33.392  1.00  0.00           H  
ATOM   3036 HG22 VAL   194      34.737  39.962  34.716  1.00  0.00           H  
ATOM   3037 HG23 VAL   194      36.100  39.909  33.569  1.00  0.00           H  
ATOM   3038  N   TYR   195      38.969  36.287  35.173  1.00  0.00           N  
ATOM   3039  CA  TYR   195      39.735  35.319  35.963  1.00  0.00           C  
ATOM   3040  C   TYR   195      40.483  35.940  37.150  1.00  0.00           C  
ATOM   3041  O   TYR   195      40.793  37.184  37.150  1.00  0.00           O  
ATOM   3042  CB  TYR   195      40.718  34.513  35.074  1.00  0.00           C  
ATOM   3043  CG  TYR   195      40.028  33.665  34.054  1.00  0.00           C  
ATOM   3044  CD1 TYR   195      39.580  34.184  32.797  1.00  0.00           C  
ATOM   3045  CE1 TYR   195      38.992  33.294  31.877  1.00  0.00           C  
ATOM   3046  CZ  TYR   195      38.958  31.889  32.103  1.00  0.00           C  
ATOM   3047  OH  TYR   195      38.562  30.920  31.179  1.00  0.00           O  
ATOM   3048  CE2 TYR   195      39.359  31.386  33.349  1.00  0.00           C  
ATOM   3049  CD2 TYR   195      39.899  32.285  34.289  1.00  0.00           C  
ATOM   3050  H   TYR   195      39.437  37.135  34.888  1.00  0.00           H  
ATOM   3051  HA  TYR   195      39.104  34.484  36.269  1.00  0.00           H  
ATOM   3052  HB2 TYR   195      41.397  35.232  34.616  1.00  0.00           H  
ATOM   3053  HB3 TYR   195      41.405  33.902  35.660  1.00  0.00           H  
ATOM   3054  HD1 TYR   195      39.646  35.234  32.553  1.00  0.00           H  
ATOM   3055  HE1 TYR   195      38.560  33.648  30.953  1.00  0.00           H  
ATOM   3056  HH  TYR   195      37.986  31.305  30.513  1.00  0.00           H  
ATOM   3057  HE2 TYR   195      39.255  30.325  33.520  1.00  0.00           H  
ATOM   3058  HD2 TYR   195      40.080  31.846  35.259  1.00  0.00           H  
ATOM   3059  N   PHE   196      40.702  35.132  38.195  1.00  0.00           N  
ATOM   3060  CA  PHE   196      41.662  35.413  39.253  1.00  0.00           C  
ATOM   3061  C   PHE   196      43.051  34.949  38.904  1.00  0.00           C  
ATOM   3062  O   PHE   196      43.215  33.849  38.418  1.00  0.00           O  
ATOM   3063  CB  PHE   196      41.177  34.965  40.641  1.00  0.00           C  
ATOM   3064  CG  PHE   196      39.854  35.546  41.135  1.00  0.00           C  
ATOM   3065  CD1 PHE   196      39.339  34.957  42.228  1.00  0.00           C  
ATOM   3066  CE1 PHE   196      38.129  35.475  42.799  1.00  0.00           C  
ATOM   3067  CZ  PHE   196      37.491  36.636  42.292  1.00  0.00           C  
ATOM   3068  CE2 PHE   196      38.126  37.277  41.215  1.00  0.00           C  
ATOM   3069  CD2 PHE   196      39.314  36.787  40.684  1.00  0.00           C  
ATOM   3070  H   PHE   196      40.220  34.245  38.211  1.00  0.00           H  
ATOM   3071  HA  PHE   196      41.703  36.500  39.328  1.00  0.00           H  
ATOM   3072  HB2 PHE   196      41.117  33.877  40.692  1.00  0.00           H  
ATOM   3073  HB3 PHE   196      41.888  35.193  41.435  1.00  0.00           H  
ATOM   3074  HD1 PHE   196      39.709  33.980  42.501  1.00  0.00           H  
ATOM   3075  HE1 PHE   196      37.720  35.130  43.737  1.00  0.00           H  
ATOM   3076  HZ  PHE   196      36.584  37.000  42.751  1.00  0.00           H  
ATOM   3077  HE2 PHE   196      37.635  38.161  40.836  1.00  0.00           H  
ATOM   3078  HD2 PHE   196      39.753  37.399  39.910  1.00  0.00           H  
ATOM   3079  N   ILE   197      44.017  35.706  39.439  1.00  0.00           N  
ATOM   3080  CA  ILE   197      45.438  35.419  39.282  1.00  0.00           C  
ATOM   3081  C   ILE   197      46.189  35.748  40.633  1.00  0.00           C  
ATOM   3082  O   ILE   197      46.046  36.834  41.148  1.00  0.00           O  
ATOM   3083  CB  ILE   197      45.954  36.197  38.040  1.00  0.00           C  
ATOM   3084  CG2 ILE   197      47.464  36.282  38.114  1.00  0.00           C  
ATOM   3085  CG1 ILE   197      45.460  35.531  36.700  1.00  0.00           C  
ATOM   3086  CD1 ILE   197      45.948  36.274  35.455  1.00  0.00           C  
ATOM   3087  H   ILE   197      43.722  36.584  39.843  1.00  0.00           H  
ATOM   3088  HA  ILE   197      45.523  34.374  38.983  1.00  0.00           H  
ATOM   3089  HB  ILE   197      45.535  37.202  38.092  1.00  0.00           H  
ATOM   3090 HG21 ILE   197      47.926  36.822  38.940  1.00  0.00           H  
ATOM   3091 HG22 ILE   197      48.007  35.340  38.047  1.00  0.00           H  
ATOM   3092 HG23 ILE   197      47.680  36.897  37.240  1.00  0.00           H  
ATOM   3093 HG12 ILE   197      45.817  34.507  36.587  1.00  0.00           H  
ATOM   3094 HG13 ILE   197      44.373  35.601  36.672  1.00  0.00           H  
ATOM   3095 HD11 ILE   197      45.190  36.094  34.693  1.00  0.00           H  
ATOM   3096 HD12 ILE   197      46.043  37.347  35.621  1.00  0.00           H  
ATOM   3097 HD13 ILE   197      46.889  35.810  35.158  1.00  0.00           H  
ATOM   3098  N   LYS   198      46.991  34.807  41.153  1.00  0.00           N  
ATOM   3099  CA  LYS   198      47.993  35.042  42.289  1.00  0.00           C  
ATOM   3100  C   LYS   198      49.346  34.801  41.643  1.00  0.00           C  
ATOM   3101  O   LYS   198      49.460  33.893  40.817  1.00  0.00           O  
ATOM   3102  CB  LYS   198      47.578  34.195  43.521  1.00  0.00           C  
ATOM   3103  CG  LYS   198      48.470  34.433  44.709  1.00  0.00           C  
ATOM   3104  CD  LYS   198      48.302  33.317  45.743  1.00  0.00           C  
ATOM   3105  CE  LYS   198      49.165  33.495  47.023  1.00  0.00           C  
ATOM   3106  NZ  LYS   198      50.634  33.511  46.767  1.00  0.00           N1+
ATOM   3107  H   LYS   198      47.057  33.889  40.736  1.00  0.00           H  
ATOM   3108  HA  LYS   198      47.980  36.112  42.498  1.00  0.00           H  
ATOM   3109  HB2 LYS   198      46.600  34.630  43.726  1.00  0.00           H  
ATOM   3110  HB3 LYS   198      47.525  33.138  43.262  1.00  0.00           H  
ATOM   3111  HG2 LYS   198      49.519  34.362  44.422  1.00  0.00           H  
ATOM   3112  HG3 LYS   198      48.203  35.396  45.144  1.00  0.00           H  
ATOM   3113  HD2 LYS   198      47.228  33.213  45.901  1.00  0.00           H  
ATOM   3114  HD3 LYS   198      48.556  32.345  45.320  1.00  0.00           H  
ATOM   3115  HE2 LYS   198      48.779  34.419  47.454  1.00  0.00           H  
ATOM   3116  HE3 LYS   198      48.942  32.660  47.688  1.00  0.00           H  
ATOM   3117  HZ1 LYS   198      51.128  33.824  47.590  1.00  0.00           H  
ATOM   3118  HZ2 LYS   198      50.925  32.545  46.719  1.00  0.00           H  
ATOM   3119  HZ3 LYS   198      50.952  34.030  45.961  1.00  0.00           H  
ATOM   3120  N   PHE   199      50.349  35.568  42.110  1.00  0.00           N  
ATOM   3121  CA  PHE   199      51.788  35.265  41.794  1.00  0.00           C  
ATOM   3122  C   PHE   199      52.574  34.419  42.825  1.00  0.00           C  
ATOM   3123  O   PHE   199      52.083  34.277  43.955  1.00  0.00           O  
ATOM   3124  CB  PHE   199      52.369  36.670  41.421  1.00  0.00           C  
ATOM   3125  CG  PHE   199      51.641  37.329  40.291  1.00  0.00           C  
ATOM   3126  CD1 PHE   199      51.113  38.609  40.501  1.00  0.00           C  
ATOM   3127  CE1 PHE   199      50.317  39.250  39.548  1.00  0.00           C  
ATOM   3128  CZ  PHE   199      50.112  38.608  38.316  1.00  0.00           C  
ATOM   3129  CE2 PHE   199      50.768  37.398  38.035  1.00  0.00           C  
ATOM   3130  CD2 PHE   199      51.410  36.702  39.071  1.00  0.00           C  
ATOM   3131  H   PHE   199      50.168  36.309  42.772  1.00  0.00           H  
ATOM   3132  HA  PHE   199      51.833  34.656  40.892  1.00  0.00           H  
ATOM   3133  HB2 PHE   199      52.353  37.320  42.296  1.00  0.00           H  
ATOM   3134  HB3 PHE   199      53.437  36.620  41.207  1.00  0.00           H  
ATOM   3135  HD1 PHE   199      51.347  39.097  41.436  1.00  0.00           H  
ATOM   3136  HE1 PHE   199      50.008  40.278  39.664  1.00  0.00           H  
ATOM   3137  HZ  PHE   199      49.660  39.150  37.498  1.00  0.00           H  
ATOM   3138  HE2 PHE   199      50.663  36.933  37.066  1.00  0.00           H  
ATOM   3139  HD2 PHE   199      51.768  35.697  38.904  1.00  0.00           H  
ATOM   3140  N   ASP   200      53.684  33.836  42.352  1.00  0.00           N  
ATOM   3141  CA  ASP   200      54.473  32.907  43.175  1.00  0.00           C  
ATOM   3142  C   ASP   200      55.234  33.624  44.300  1.00  0.00           C  
ATOM   3143  O   ASP   200      55.448  33.076  45.379  1.00  0.00           O  
ATOM   3144  CB  ASP   200      55.514  32.319  42.206  1.00  0.00           C  
ATOM   3145  CG  ASP   200      54.873  31.343  41.223  1.00  0.00           C  
ATOM   3146  OD1 ASP   200      53.958  30.614  41.617  1.00  0.00           O  
ATOM   3147  OD2 ASP   200      55.473  31.217  40.129  1.00  0.00           O1-
ATOM   3148  H   ASP   200      53.936  34.064  41.401  1.00  0.00           H  
ATOM   3149  HA  ASP   200      53.867  32.156  43.682  1.00  0.00           H  
ATOM   3150  HB2 ASP   200      55.991  33.127  41.650  1.00  0.00           H  
ATOM   3151  HB3 ASP   200      56.186  31.650  42.744  1.00  0.00           H  
ATOM   3152  N   ASP   201      55.594  34.897  44.154  1.00  0.00           N  
ATOM   3153  CA  ASP   201      56.108  35.772  45.207  1.00  0.00           C  
ATOM   3154  C   ASP   201      54.973  36.322  46.105  1.00  0.00           C  
ATOM   3155  O   ASP   201      55.023  36.260  47.333  1.00  0.00           O  
ATOM   3156  CB  ASP   201      56.941  36.914  44.572  1.00  0.00           C  
ATOM   3157  CG  ASP   201      56.309  37.834  43.542  1.00  0.00           C  
ATOM   3158  OD1 ASP   201      56.661  39.046  43.435  1.00  0.00           O  
ATOM   3159  OD2 ASP   201      55.347  37.483  42.841  1.00  0.00           O1-
ATOM   3160  H   ASP   201      55.536  35.328  43.242  1.00  0.00           H  
ATOM   3161  HA  ASP   201      56.780  35.132  45.778  1.00  0.00           H  
ATOM   3162  HB2 ASP   201      57.237  37.610  45.357  1.00  0.00           H  
ATOM   3163  HB3 ASP   201      57.780  36.441  44.061  1.00  0.00           H  
ATOM   3164  N   ASP   202      53.998  36.933  45.432  1.00  0.00           N  
ATOM   3165  CA  ASP   202      53.020  37.844  45.967  1.00  0.00           C  
ATOM   3166  C   ASP   202      51.834  37.186  46.689  1.00  0.00           C  
ATOM   3167  O   ASP   202      51.299  36.195  46.219  1.00  0.00           O  
ATOM   3168  CB  ASP   202      52.567  38.671  44.811  1.00  0.00           C  
ATOM   3169  CG  ASP   202      52.058  40.005  45.170  1.00  0.00           C  
ATOM   3170  OD1 ASP   202      51.597  40.281  46.309  1.00  0.00           O  
ATOM   3171  OD2 ASP   202      51.804  40.799  44.257  1.00  0.00           O1-
ATOM   3172  H   ASP   202      54.001  36.918  44.422  1.00  0.00           H  
ATOM   3173  HA  ASP   202      53.543  38.493  46.670  1.00  0.00           H  
ATOM   3174  HB2 ASP   202      53.401  38.831  44.127  1.00  0.00           H  
ATOM   3175  HB3 ASP   202      51.786  38.128  44.280  1.00  0.00           H  
ATOM   3176  N   PHE   203      51.287  37.942  47.640  1.00  0.00           N  
ATOM   3177  CA  PHE   203      50.108  37.595  48.367  1.00  0.00           C  
ATOM   3178  C   PHE   203      48.809  38.184  47.887  1.00  0.00           C  
ATOM   3179  O   PHE   203      47.714  37.693  48.240  1.00  0.00           O  
ATOM   3180  CB  PHE   203      50.407  37.649  49.838  1.00  0.00           C  
ATOM   3181  CG  PHE   203      50.953  38.931  50.333  1.00  0.00           C  
ATOM   3182  CD1 PHE   203      50.140  40.037  50.546  1.00  0.00           C  
ATOM   3183  CE1 PHE   203      50.675  41.218  51.080  1.00  0.00           C  
ATOM   3184  CZ  PHE   203      52.016  41.315  51.501  1.00  0.00           C  
ATOM   3185  CE2 PHE   203      52.897  40.247  51.102  1.00  0.00           C  
ATOM   3186  CD2 PHE   203      52.335  39.056  50.609  1.00  0.00           C  
ATOM   3187  H   PHE   203      51.694  38.848  47.824  1.00  0.00           H  
ATOM   3188  HA  PHE   203      49.789  36.567  48.196  1.00  0.00           H  
ATOM   3189  HB2 PHE   203      49.464  37.401  50.326  1.00  0.00           H  
ATOM   3190  HB3 PHE   203      51.052  36.791  50.033  1.00  0.00           H  
ATOM   3191  HD1 PHE   203      49.074  40.015  50.372  1.00  0.00           H  
ATOM   3192  HE1 PHE   203      49.969  42.025  51.214  1.00  0.00           H  
ATOM   3193  HZ  PHE   203      52.344  42.191  52.041  1.00  0.00           H  
ATOM   3194  HE2 PHE   203      53.932  40.341  51.395  1.00  0.00           H  
ATOM   3195  HD2 PHE   203      53.071  38.268  50.557  1.00  0.00           H  
ATOM   3196  N   HIS   204      48.741  39.148  46.936  1.00  0.00           N  
ATOM   3197  CA  HIS   204      47.501  39.714  46.294  1.00  0.00           C  
ATOM   3198  C   HIS   204      46.834  38.770  45.302  1.00  0.00           C  
ATOM   3199  O   HIS   204      47.482  38.183  44.421  1.00  0.00           O  
ATOM   3200  CB  HIS   204      47.820  41.097  45.693  1.00  0.00           C  
ATOM   3201  CG  HIS   204      48.343  42.161  46.655  1.00  0.00           C  
ATOM   3202  ND1 HIS   204      49.618  42.089  47.242  1.00  0.00           N1+
ATOM   3203  CE1 HIS   204      49.751  43.096  48.167  1.00  0.00           C  
ATOM   3204  NE2 HIS   204      48.609  43.889  48.052  1.00  0.00           N  
ATOM   3205  CD2 HIS   204      47.714  43.310  47.133  1.00  0.00           C  
ATOM   3206  H   HIS   204      49.635  39.350  46.512  1.00  0.00           H  
ATOM   3207  HA  HIS   204      46.835  39.991  47.110  1.00  0.00           H  
ATOM   3208  HB2 HIS   204      48.484  40.944  44.843  1.00  0.00           H  
ATOM   3209  HB3 HIS   204      46.914  41.508  45.249  1.00  0.00           H  
ATOM   3210  HD1 HIS   204      50.372  41.473  46.973  1.00  0.00           H  
ATOM   3211  HE1 HIS   204      50.665  43.316  48.699  1.00  0.00           H  
ATOM   3212  HE2 HIS   204      48.369  44.725  48.566  1.00  0.00           H  
ATOM   3213  HD2 HIS   204      46.712  43.584  46.836  1.00  0.00           H  
ATOM   3214  N   ILE   205      45.523  38.745  45.415  1.00  0.00           N  
ATOM   3215  CA  ILE   205      44.663  38.370  44.349  1.00  0.00           C  
ATOM   3216  C   ILE   205      44.376  39.473  43.344  1.00  0.00           C  
ATOM   3217  O   ILE   205      43.884  40.557  43.680  1.00  0.00           O  
ATOM   3218  CB  ILE   205      43.334  37.904  44.923  1.00  0.00           C  
ATOM   3219  CG2 ILE   205      42.343  37.464  43.791  1.00  0.00           C  
ATOM   3220  CG1 ILE   205      43.459  36.831  45.967  1.00  0.00           C  
ATOM   3221  CD1 ILE   205      44.363  35.702  45.532  1.00  0.00           C  
ATOM   3222  H   ILE   205      45.042  39.324  46.088  1.00  0.00           H  
ATOM   3223  HA  ILE   205      45.093  37.511  43.834  1.00  0.00           H  
ATOM   3224  HB  ILE   205      42.972  38.820  45.388  1.00  0.00           H  
ATOM   3225 HG21 ILE   205      42.903  36.889  43.054  1.00  0.00           H  
ATOM   3226 HG22 ILE   205      41.626  36.736  44.170  1.00  0.00           H  
ATOM   3227 HG23 ILE   205      41.845  38.285  43.274  1.00  0.00           H  
ATOM   3228 HG12 ILE   205      43.820  37.287  46.889  1.00  0.00           H  
ATOM   3229 HG13 ILE   205      42.496  36.369  46.181  1.00  0.00           H  
ATOM   3230 HD11 ILE   205      44.166  35.557  44.470  1.00  0.00           H  
ATOM   3231 HD12 ILE   205      45.435  35.896  45.561  1.00  0.00           H  
ATOM   3232 HD13 ILE   205      44.201  34.808  46.135  1.00  0.00           H  
ATOM   3233  N   TYR   206      44.654  39.113  42.122  1.00  0.00           N  
ATOM   3234  CA  TYR   206      44.391  39.948  40.935  1.00  0.00           C  
ATOM   3235  C   TYR   206      43.297  39.282  40.041  1.00  0.00           C  
ATOM   3236  O   TYR   206      42.931  38.137  40.215  1.00  0.00           O  
ATOM   3237  CB  TYR   206      45.638  40.261  40.121  1.00  0.00           C  
ATOM   3238  CG  TYR   206      46.744  40.876  40.818  1.00  0.00           C  
ATOM   3239  CD1 TYR   206      47.786  40.073  41.331  1.00  0.00           C  
ATOM   3240  CE1 TYR   206      48.849  40.552  42.121  1.00  0.00           C  
ATOM   3241  CZ  TYR   206      48.850  41.926  42.287  1.00  0.00           C  
ATOM   3242  OH  TYR   206      49.928  42.545  42.874  1.00  0.00           O  
ATOM   3243  CE2 TYR   206      47.792  42.750  41.768  1.00  0.00           C  
ATOM   3244  CD2 TYR   206      46.718  42.220  41.075  1.00  0.00           C  
ATOM   3245  H   TYR   206      45.155  38.243  42.015  1.00  0.00           H  
ATOM   3246  HA  TYR   206      44.000  40.874  41.357  1.00  0.00           H  
ATOM   3247  HB2 TYR   206      45.848  39.253  39.764  1.00  0.00           H  
ATOM   3248  HB3 TYR   206      45.418  40.962  39.315  1.00  0.00           H  
ATOM   3249  HD1 TYR   206      47.797  39.015  41.116  1.00  0.00           H  
ATOM   3250  HE1 TYR   206      49.660  39.951  42.503  1.00  0.00           H  
ATOM   3251  HH  TYR   206      50.459  42.011  43.468  1.00  0.00           H  
ATOM   3252  HE2 TYR   206      47.727  43.807  41.978  1.00  0.00           H  
ATOM   3253  HD2 TYR   206      45.885  42.813  40.727  1.00  0.00           H  
ATOM   3254  N   VAL   207      42.711  40.153  39.162  1.00  0.00           N  
ATOM   3255  CA  VAL   207      41.329  39.959  38.569  1.00  0.00           C  
ATOM   3256  C   VAL   207      41.326  40.575  37.115  1.00  0.00           C  
ATOM   3257  O   VAL   207      41.166  41.807  36.812  1.00  0.00           O  
ATOM   3258  CB  VAL   207      40.298  40.725  39.344  1.00  0.00           C  
ATOM   3259  CG1 VAL   207      38.916  40.335  38.820  1.00  0.00           C  
ATOM   3260  CG2 VAL   207      40.244  40.455  40.858  1.00  0.00           C  
ATOM   3261  H   VAL   207      43.038  41.108  39.139  1.00  0.00           H  
ATOM   3262  HA  VAL   207      41.101  38.894  38.598  1.00  0.00           H  
ATOM   3263  HB  VAL   207      40.577  41.773  39.237  1.00  0.00           H  
ATOM   3264 HG11 VAL   207      38.694  39.268  38.825  1.00  0.00           H  
ATOM   3265 HG12 VAL   207      38.156  40.718  39.500  1.00  0.00           H  
ATOM   3266 HG13 VAL   207      38.771  40.795  37.842  1.00  0.00           H  
ATOM   3267 HG21 VAL   207      41.258  40.528  41.251  1.00  0.00           H  
ATOM   3268 HG22 VAL   207      39.620  41.175  41.388  1.00  0.00           H  
ATOM   3269 HG23 VAL   207      39.925  39.446  41.121  1.00  0.00           H  
ATOM   3270  N   TYR   208      41.554  39.716  36.148  1.00  0.00           N  
ATOM   3271  CA  TYR   208      41.601  39.948  34.748  1.00  0.00           C  
ATOM   3272  C   TYR   208      40.384  39.487  33.861  1.00  0.00           C  
ATOM   3273  O   TYR   208      40.143  38.310  33.886  1.00  0.00           O  
ATOM   3274  CB  TYR   208      42.944  39.499  34.216  1.00  0.00           C  
ATOM   3275  CG  TYR   208      44.103  40.295  34.884  1.00  0.00           C  
ATOM   3276  CD1 TYR   208      44.491  41.539  34.375  1.00  0.00           C  
ATOM   3277  CE1 TYR   208      45.591  42.295  34.900  1.00  0.00           C  
ATOM   3278  CZ  TYR   208      46.265  41.725  36.061  1.00  0.00           C  
ATOM   3279  OH  TYR   208      47.163  42.518  36.759  1.00  0.00           O  
ATOM   3280  CE2 TYR   208      45.928  40.460  36.554  1.00  0.00           C  
ATOM   3281  CD2 TYR   208      44.844  39.784  35.976  1.00  0.00           C  
ATOM   3282  H   TYR   208      41.559  38.756  36.462  1.00  0.00           H  
ATOM   3283  HA  TYR   208      41.628  41.024  34.577  1.00  0.00           H  
ATOM   3284  HB2 TYR   208      43.018  38.434  34.437  1.00  0.00           H  
ATOM   3285  HB3 TYR   208      42.930  39.706  33.146  1.00  0.00           H  
ATOM   3286  HD1 TYR   208      43.799  41.976  33.670  1.00  0.00           H  
ATOM   3287  HE1 TYR   208      45.780  43.299  34.551  1.00  0.00           H  
ATOM   3288  HH  TYR   208      47.428  43.332  36.325  1.00  0.00           H  
ATOM   3289  HE2 TYR   208      46.394  40.043  37.434  1.00  0.00           H  
ATOM   3290  HD2 TYR   208      44.577  38.836  36.421  1.00  0.00           H  
ATOM   3291  N   ASP   209      39.693  40.342  33.094  1.00  0.00           N  
ATOM   3292  CA  ASP   209      38.941  39.950  31.911  1.00  0.00           C  
ATOM   3293  C   ASP   209      39.899  39.552  30.826  1.00  0.00           C  
ATOM   3294  O   ASP   209      40.821  40.267  30.539  1.00  0.00           O  
ATOM   3295  CB  ASP   209      38.038  41.147  31.487  1.00  0.00           C  
ATOM   3296  CG  ASP   209      36.807  40.800  30.717  1.00  0.00           C  
ATOM   3297  OD1 ASP   209      35.972  41.768  30.634  1.00  0.00           O  
ATOM   3298  OD2 ASP   209      36.633  39.744  30.074  1.00  0.00           O1-
ATOM   3299  H   ASP   209      40.017  41.298  33.053  1.00  0.00           H  
ATOM   3300  HA  ASP   209      38.321  39.059  32.009  1.00  0.00           H  
ATOM   3301  HB2 ASP   209      37.668  41.537  32.435  1.00  0.00           H  
ATOM   3302  HB3 ASP   209      38.601  41.916  30.957  1.00  0.00           H  
ATOM   3303  N   LEU   210      39.698  38.384  30.171  1.00  0.00           N  
ATOM   3304  CA  LEU   210      40.662  37.782  29.236  1.00  0.00           C  
ATOM   3305  C   LEU   210      40.031  37.347  27.923  1.00  0.00           C  
ATOM   3306  O   LEU   210      40.491  37.788  26.890  1.00  0.00           O  
ATOM   3307  CB  LEU   210      41.590  36.720  29.855  1.00  0.00           C  
ATOM   3308  CG  LEU   210      42.697  37.317  30.814  1.00  0.00           C  
ATOM   3309  CD1 LEU   210      43.258  36.269  31.775  1.00  0.00           C  
ATOM   3310  CD2 LEU   210      43.896  37.841  30.019  1.00  0.00           C  
ATOM   3311  H   LEU   210      38.819  37.917  30.341  1.00  0.00           H  
ATOM   3312  HA  LEU   210      41.328  38.591  28.934  1.00  0.00           H  
ATOM   3313  HB2 LEU   210      40.968  36.026  30.422  1.00  0.00           H  
ATOM   3314  HB3 LEU   210      42.084  36.138  29.077  1.00  0.00           H  
ATOM   3315  HG  LEU   210      42.287  38.120  31.427  1.00  0.00           H  
ATOM   3316 HD11 LEU   210      42.564  35.786  32.463  1.00  0.00           H  
ATOM   3317 HD12 LEU   210      43.637  35.423  31.201  1.00  0.00           H  
ATOM   3318 HD13 LEU   210      44.095  36.598  32.391  1.00  0.00           H  
ATOM   3319 HD21 LEU   210      44.761  37.998  30.663  1.00  0.00           H  
ATOM   3320 HD22 LEU   210      44.178  36.985  29.406  1.00  0.00           H  
ATOM   3321 HD23 LEU   210      43.606  38.690  29.400  1.00  0.00           H  
ATOM   3322  N   VAL   211      38.980  36.549  27.953  1.00  0.00           N  
ATOM   3323  CA  VAL   211      38.551  35.848  26.662  1.00  0.00           C  
ATOM   3324  C   VAL   211      37.207  35.171  26.798  1.00  0.00           C  
ATOM   3325  O   VAL   211      37.066  34.548  27.823  1.00  0.00           O  
ATOM   3326  CB  VAL   211      39.578  34.773  26.203  1.00  0.00           C  
ATOM   3327  CG1 VAL   211      39.869  33.738  27.326  1.00  0.00           C  
ATOM   3328  CG2 VAL   211      39.222  33.985  24.956  1.00  0.00           C  
ATOM   3329  H   VAL   211      38.554  36.248  28.818  1.00  0.00           H  
ATOM   3330  HA  VAL   211      38.415  36.580  25.866  1.00  0.00           H  
ATOM   3331  HB  VAL   211      40.491  35.346  26.038  1.00  0.00           H  
ATOM   3332 HG11 VAL   211      39.039  33.042  27.442  1.00  0.00           H  
ATOM   3333 HG12 VAL   211      40.657  33.043  27.038  1.00  0.00           H  
ATOM   3334 HG13 VAL   211      40.174  34.242  28.243  1.00  0.00           H  
ATOM   3335 HG21 VAL   211      40.032  33.322  24.652  1.00  0.00           H  
ATOM   3336 HG22 VAL   211      38.343  33.341  24.964  1.00  0.00           H  
ATOM   3337 HG23 VAL   211      39.072  34.641  24.099  1.00  0.00           H  
ATOM   3338  N   LYS   212      36.288  35.190  25.853  1.00  0.00           N  
ATOM   3339  CA  LYS   212      34.932  34.565  25.755  1.00  0.00           C  
ATOM   3340  C   LYS   212      34.992  33.027  25.889  1.00  0.00           C  
ATOM   3341  O   LYS   212      35.790  32.353  25.218  1.00  0.00           O  
ATOM   3342  CB  LYS   212      34.143  34.948  24.520  1.00  0.00           C  
ATOM   3343  CG  LYS   212      33.673  36.428  24.520  1.00  0.00           C  
ATOM   3344  CD  LYS   212      32.804  36.834  23.245  1.00  0.00           C  
ATOM   3345  CE  LYS   212      33.695  36.866  22.003  1.00  0.00           C  
ATOM   3346  NZ  LYS   212      33.122  37.668  20.941  1.00  0.00           N1+
ATOM   3347  H   LYS   212      36.516  35.663  24.990  1.00  0.00           H  
ATOM   3348  HA  LYS   212      34.279  34.869  26.573  1.00  0.00           H  
ATOM   3349  HB2 LYS   212      34.786  34.796  23.653  1.00  0.00           H  
ATOM   3350  HB3 LYS   212      33.234  34.347  24.482  1.00  0.00           H  
ATOM   3351  HG2 LYS   212      33.113  36.639  25.431  1.00  0.00           H  
ATOM   3352  HG3 LYS   212      34.449  37.178  24.670  1.00  0.00           H  
ATOM   3353  HD2 LYS   212      31.991  36.117  23.129  1.00  0.00           H  
ATOM   3354  HD3 LYS   212      32.528  37.859  23.495  1.00  0.00           H  
ATOM   3355  HE2 LYS   212      34.676  37.236  22.304  1.00  0.00           H  
ATOM   3356  HE3 LYS   212      33.836  35.847  21.645  1.00  0.00           H  
ATOM   3357  HZ1 LYS   212      33.673  37.544  20.104  1.00  0.00           H  
ATOM   3358  HZ2 LYS   212      32.143  37.429  20.864  1.00  0.00           H  
ATOM   3359  HZ3 LYS   212      33.195  38.646  21.182  1.00  0.00           H  
ATOM   3360  N   NME   213      34.157  32.509  26.758  1.00  0.00           N  
ATOM   3361  C   NME   213      34.090  31.058  27.061  1.00  0.00           C  
ATOM   3362  H   NME   213      33.567  33.208  27.188  1.00  0.00           H  
ATOM   3363  H1  NME   213      34.956  30.728  27.635  1.00  0.00           H  
ATOM   3364  H2  NME   213      33.151  30.974  27.607  1.00  0.00           H  
ATOM   3365  H3  NME   213      34.032  30.381  26.209  1.00  0.00           H  
TER    3366      NME   213
CONECT 3361 3363 3364 3365
CONECT 3363 3361
CONECT 3364 3361
CONECT 3365 3361
END   
