# Supplementary material for: Exploring Aromatic Cage Flexibility Using Cosolvent Molecular Dynamics Simulations—An In-Silico Case Study of Tudor Domains
Source: J Chem Inf Model. 2024 May 21;64(11):4553–69. doi: 10.1021/acs.jcim.4c00298 (PMC11167732; doi:10.1021/acs.jcim.4c00298)
Supplement: Supplementary file 2 — ci4c00298_si_002.zip [file ci4c00298_si_002.zip › SPIN1/cluster_representatives/domain2/07_WAT_rep_c0.pdb]

TITLE     rep07.c0
REMARK   4      COMPLIES WITH FORMAT V. 3.0, 1-DEC-2006
REMARK 888
REMARK 888 WRITTEN BY MAESTRO (A PRODUCT OF SCHRODINGER, LLC)
CRYST1   80.579   80.579   80.579 109.47 109.47 109.47 P 1           1
ATOM      1  CH3 ACE     1      44.989  18.253  60.683  1.00  0.00           C  
ATOM      2  C   ACE     1      43.983  17.333  60.174  1.00  0.00           C  
ATOM      3  O   ACE     1      44.263  16.648  59.173  1.00  0.00           O  
ATOM      4  H1  ACE     1      45.991  17.858  60.516  1.00  0.00           H  
ATOM      5  H2  ACE     1      44.838  19.110  60.027  1.00  0.00           H  
ATOM      6  H3  ACE     1      45.016  18.464  61.752  1.00  0.00           H  
ATOM      7  N   ARG     2      42.812  17.367  60.786  1.00  0.00           N  
ATOM      8  CA  ARG     2      41.520  16.744  60.341  1.00  0.00           C  
ATOM      9  C   ARG     2      40.467  17.718  59.872  1.00  0.00           C  
ATOM     10  O   ARG     2      39.796  17.434  58.910  1.00  0.00           O  
ATOM     11  CB  ARG     2      40.804  15.884  61.402  1.00  0.00           C  
ATOM     12  CG  ARG     2      41.613  14.686  61.851  1.00  0.00           C  
ATOM     13  CD  ARG     2      40.971  13.918  63.001  1.00  0.00           C  
ATOM     14  NE  ARG     2      41.834  12.741  63.367  1.00  0.00           N  
ATOM     15  CZ  ARG     2      43.099  12.692  63.780  1.00  0.00           C  
ATOM     16  NH1 ARG     2      43.713  13.728  64.187  1.00  0.00           N  
ATOM     17  NH2 ARG     2      43.770  11.590  63.756  1.00  0.00           N1+
ATOM     18  H   ARG     2      42.763  17.958  61.604  1.00  0.00           H  
ATOM     19  HA  ARG     2      41.633  16.127  59.449  1.00  0.00           H  
ATOM     20  HB2 ARG     2      40.725  16.493  62.302  1.00  0.00           H  
ATOM     21  HB3 ARG     2      39.820  15.512  61.115  1.00  0.00           H  
ATOM     22  HG2 ARG     2      41.800  14.099  60.951  1.00  0.00           H  
ATOM     23  HG3 ARG     2      42.618  15.013  62.118  1.00  0.00           H  
ATOM     24  HD2 ARG     2      40.744  14.624  63.799  1.00  0.00           H  
ATOM     25  HD3 ARG     2      40.073  13.489  62.557  1.00  0.00           H  
ATOM     26  HE  ARG     2      41.474  11.835  63.102  1.00  0.00           H  
ATOM     27 HH11 ARG     2      43.164  14.574  64.234  1.00  0.00           H  
ATOM     28 HH12 ARG     2      44.716  13.620  64.242  1.00  0.00           H  
ATOM     29 HH21 ARG     2      43.327  10.765  63.378  1.00  0.00           H  
ATOM     30 HH22 ARG     2      44.747  11.512  64.002  1.00  0.00           H  
ATOM     31  N   ARG     3      40.334  18.896  60.473  1.00  0.00           N  
ATOM     32  CA  ARG     3      39.411  20.049  60.037  1.00  0.00           C  
ATOM     33  C   ARG     3      40.106  20.766  58.885  1.00  0.00           C  
ATOM     34  O   ARG     3      41.200  21.281  59.104  1.00  0.00           O  
ATOM     35  CB  ARG     3      39.255  20.954  61.243  1.00  0.00           C  
ATOM     36  CG  ARG     3      38.657  22.407  60.881  1.00  0.00           C  
ATOM     37  CD  ARG     3      38.008  23.205  62.063  1.00  0.00           C  
ATOM     38  NE  ARG     3      37.186  24.319  61.552  1.00  0.00           N  
ATOM     39  CZ  ARG     3      36.980  25.434  62.216  1.00  0.00           C  
ATOM     40  NH1 ARG     3      37.415  25.703  63.400  1.00  0.00           N  
ATOM     41  NH2 ARG     3      36.247  26.366  61.622  1.00  0.00           N1+
ATOM     42  H   ARG     3      41.004  19.020  61.219  1.00  0.00           H  
ATOM     43  HA  ARG     3      38.496  19.568  59.690  1.00  0.00           H  
ATOM     44  HB2 ARG     3      38.619  20.559  62.036  1.00  0.00           H  
ATOM     45  HB3 ARG     3      40.253  21.137  61.640  1.00  0.00           H  
ATOM     46  HG2 ARG     3      39.448  22.993  60.414  1.00  0.00           H  
ATOM     47  HG3 ARG     3      37.872  22.284  60.135  1.00  0.00           H  
ATOM     48  HD2 ARG     3      37.236  22.562  62.484  1.00  0.00           H  
ATOM     49  HD3 ARG     3      38.772  23.613  62.725  1.00  0.00           H  
ATOM     50  HE  ARG     3      36.729  24.244  60.654  1.00  0.00           H  
ATOM     51 HH11 ARG     3      37.898  25.026  63.974  1.00  0.00           H  
ATOM     52 HH12 ARG     3      37.140  26.537  63.899  1.00  0.00           H  
ATOM     53 HH21 ARG     3      35.875  26.263  60.689  1.00  0.00           H  
ATOM     54 HH22 ARG     3      35.935  27.180  62.133  1.00  0.00           H  
ATOM     55  N   ASN     4      39.454  20.882  57.711  1.00  0.00           N  
ATOM     56  CA  ASN     4      39.862  21.688  56.639  1.00  0.00           C  
ATOM     57  C   ASN     4      39.942  23.219  57.019  1.00  0.00           C  
ATOM     58  O   ASN     4      39.124  23.758  57.674  1.00  0.00           O  
ATOM     59  CB  ASN     4      38.945  21.497  55.441  1.00  0.00           C  
ATOM     60  CG  ASN     4      39.444  22.072  54.153  1.00  0.00           C  
ATOM     61  OD1 ASN     4      39.159  23.243  53.904  1.00  0.00           O  
ATOM     62  ND2 ASN     4      40.287  21.442  53.449  1.00  0.00           N  
ATOM     63  H   ASN     4      38.553  20.428  57.765  1.00  0.00           H  
ATOM     64  HA  ASN     4      40.853  21.289  56.422  1.00  0.00           H  
ATOM     65  HB2 ASN     4      38.763  20.439  55.254  1.00  0.00           H  
ATOM     66  HB3 ASN     4      37.985  21.937  55.712  1.00  0.00           H  
ATOM     67 HD21 ASN     4      40.608  20.557  53.814  1.00  0.00           H  
ATOM     68 HD22 ASN     4      40.534  21.699  52.504  1.00  0.00           H  
ATOM     69  N   ILE     5      40.960  23.983  56.607  1.00  0.00           N  
ATOM     70  CA  ILE     5      41.247  25.337  57.066  1.00  0.00           C  
ATOM     71  C   ILE     5      40.515  26.450  56.275  1.00  0.00           C  
ATOM     72  O   ILE     5      40.431  27.597  56.730  1.00  0.00           O  
ATOM     73  CB  ILE     5      42.839  25.494  56.865  1.00  0.00           C  
ATOM     74  CG2 ILE     5      43.407  25.571  55.432  1.00  0.00           C  
ATOM     75  CG1 ILE     5      43.288  26.657  57.753  1.00  0.00           C  
ATOM     76  CD1 ILE     5      44.774  26.732  58.030  1.00  0.00           C  
ATOM     77  H   ILE     5      41.717  23.587  56.068  1.00  0.00           H  
ATOM     78  HA  ILE     5      41.018  25.409  58.129  1.00  0.00           H  
ATOM     79  HB  ILE     5      43.136  24.537  57.294  1.00  0.00           H  
ATOM     80 HG21 ILE     5      44.391  25.114  55.330  1.00  0.00           H  
ATOM     81 HG22 ILE     5      42.694  25.004  54.832  1.00  0.00           H  
ATOM     82 HG23 ILE     5      43.466  26.591  55.053  1.00  0.00           H  
ATOM     83 HG12 ILE     5      42.975  27.649  57.428  1.00  0.00           H  
ATOM     84 HG13 ILE     5      42.816  26.424  58.707  1.00  0.00           H  
ATOM     85 HD11 ILE     5      45.196  25.733  57.926  1.00  0.00           H  
ATOM     86 HD12 ILE     5      45.243  27.549  57.481  1.00  0.00           H  
ATOM     87 HD13 ILE     5      44.989  27.055  59.048  1.00  0.00           H  
ATOM     88  N   VAL     6      39.878  26.030  55.113  1.00  0.00           N  
ATOM     89  CA  VAL     6      39.062  26.990  54.333  1.00  0.00           C  
ATOM     90  C   VAL     6      37.704  27.128  55.075  1.00  0.00           C  
ATOM     91  O   VAL     6      36.965  26.148  55.303  1.00  0.00           O  
ATOM     92  CB  VAL     6      38.926  26.502  52.882  1.00  0.00           C  
ATOM     93  CG1 VAL     6      38.045  27.541  52.047  1.00  0.00           C  
ATOM     94  CG2 VAL     6      40.281  26.336  52.174  1.00  0.00           C  
ATOM     95  H   VAL     6      39.956  25.060  54.844  1.00  0.00           H  
ATOM     96  HA  VAL     6      39.638  27.915  54.372  1.00  0.00           H  
ATOM     97  HB  VAL     6      38.370  25.564  52.896  1.00  0.00           H  
ATOM     98 HG11 VAL     6      37.121  27.497  52.623  1.00  0.00           H  
ATOM     99 HG12 VAL     6      38.464  28.546  51.998  1.00  0.00           H  
ATOM    100 HG13 VAL     6      37.946  27.091  51.059  1.00  0.00           H  
ATOM    101 HG21 VAL     6      40.068  26.215  51.112  1.00  0.00           H  
ATOM    102 HG22 VAL     6      40.872  27.211  52.445  1.00  0.00           H  
ATOM    103 HG23 VAL     6      40.797  25.447  52.538  1.00  0.00           H  
ATOM    104  N   GLY     7      37.454  28.276  55.635  1.00  0.00           N  
ATOM    105  CA  GLY     7      36.465  28.660  56.591  1.00  0.00           C  
ATOM    106  C   GLY     7      37.058  29.222  57.876  1.00  0.00           C  
ATOM    107  O   GLY     7      36.352  29.832  58.689  1.00  0.00           O  
ATOM    108  H   GLY     7      38.048  29.033  55.328  1.00  0.00           H  
ATOM    109  HA2 GLY     7      35.797  29.379  56.116  1.00  0.00           H  
ATOM    110  HA3 GLY     7      35.864  27.792  56.862  1.00  0.00           H  
ATOM    111  N   CYS     8      38.324  28.900  58.217  1.00  0.00           N  
ATOM    112  CA  CYS     8      39.120  29.214  59.390  1.00  0.00           C  
ATOM    113  C   CYS     8      39.646  30.628  59.468  1.00  0.00           C  
ATOM    114  O   CYS     8      39.731  31.291  58.427  1.00  0.00           O  
ATOM    115  CB  CYS     8      40.211  28.225  59.677  1.00  0.00           C  
ATOM    116  SG  CYS     8      39.555  26.588  60.120  1.00  0.00           S  
ATOM    117  H   CYS     8      38.790  28.395  57.477  1.00  0.00           H  
ATOM    118  HA  CYS     8      38.334  29.192  60.145  1.00  0.00           H  
ATOM    119  HB2 CYS     8      41.058  28.250  58.991  1.00  0.00           H  
ATOM    120  HB3 CYS     8      40.562  28.566  60.651  1.00  0.00           H  
ATOM    121  HG  CYS     8      38.755  26.930  61.133  1.00  0.00           H  
ATOM    122  N   ARG     9      39.981  31.075  60.643  1.00  0.00           N  
ATOM    123  CA  ARG     9      40.649  32.324  60.956  1.00  0.00           C  
ATOM    124  C   ARG     9      42.138  32.041  61.135  1.00  0.00           C  
ATOM    125  O   ARG     9      42.406  31.107  61.902  1.00  0.00           O  
ATOM    126  CB  ARG     9      40.014  33.006  62.186  1.00  0.00           C  
ATOM    127  CG  ARG     9      38.565  33.393  61.921  1.00  0.00           C  
ATOM    128  CD  ARG     9      38.688  34.684  61.216  1.00  0.00           C  
ATOM    129  NE  ARG     9      39.070  35.759  62.113  1.00  0.00           N  
ATOM    130  CZ  ARG     9      39.359  36.963  61.654  1.00  0.00           C  
ATOM    131  NH1 ARG     9      39.329  37.245  60.397  1.00  0.00           N  
ATOM    132  NH2 ARG     9      39.798  37.873  62.453  1.00  0.00           N1+
ATOM    133  H   ARG     9      39.777  30.447  61.407  1.00  0.00           H  
ATOM    134  HA  ARG     9      40.498  33.035  60.144  1.00  0.00           H  
ATOM    135  HB2 ARG     9      39.982  32.235  62.956  1.00  0.00           H  
ATOM    136  HB3 ARG     9      40.710  33.790  62.483  1.00  0.00           H  
ATOM    137  HG2 ARG     9      38.085  32.557  61.412  1.00  0.00           H  
ATOM    138  HG3 ARG     9      38.043  33.492  62.872  1.00  0.00           H  
ATOM    139  HD2 ARG     9      39.357  34.637  60.357  1.00  0.00           H  
ATOM    140  HD3 ARG     9      37.711  34.895  60.781  1.00  0.00           H  
ATOM    141  HE  ARG     9      39.290  35.569  63.081  1.00  0.00           H  
ATOM    142 HH11 ARG     9      39.138  36.477  59.769  1.00  0.00           H  
ATOM    143 HH12 ARG     9      39.391  38.234  60.202  1.00  0.00           H  
ATOM    144 HH21 ARG     9      39.665  37.795  63.451  1.00  0.00           H  
ATOM    145 HH22 ARG     9      40.141  38.767  62.131  1.00  0.00           H  
ATOM    146  N   ILE    10      42.979  32.700  60.393  1.00  0.00           N  
ATOM    147  CA  ILE    10      44.447  32.487  60.442  1.00  0.00           C  
ATOM    148  C   ILE    10      45.254  33.722  60.730  1.00  0.00           C  
ATOM    149  O   ILE    10      44.820  34.850  60.666  1.00  0.00           O  
ATOM    150  CB  ILE    10      44.929  31.800  59.130  1.00  0.00           C  
ATOM    151  CG2 ILE    10      44.248  30.414  58.841  1.00  0.00           C  
ATOM    152  CG1 ILE    10      44.714  32.675  57.915  1.00  0.00           C  
ATOM    153  CD1 ILE    10      45.527  32.273  56.660  1.00  0.00           C  
ATOM    154  H   ILE    10      42.588  33.453  59.845  1.00  0.00           H  
ATOM    155  HA  ILE    10      44.687  31.763  61.221  1.00  0.00           H  
ATOM    156  HB  ILE    10      45.986  31.584  59.285  1.00  0.00           H  
ATOM    157 HG21 ILE    10      43.202  30.602  58.600  1.00  0.00           H  
ATOM    158 HG22 ILE    10      44.645  29.850  57.996  1.00  0.00           H  
ATOM    159 HG23 ILE    10      44.309  29.769  59.717  1.00  0.00           H  
ATOM    160 HG12 ILE    10      43.667  32.791  57.638  1.00  0.00           H  
ATOM    161 HG13 ILE    10      45.079  33.662  58.197  1.00  0.00           H  
ATOM    162 HD11 ILE    10      46.594  32.173  56.857  1.00  0.00           H  
ATOM    163 HD12 ILE    10      45.120  31.387  56.172  1.00  0.00           H  
ATOM    164 HD13 ILE    10      45.525  32.955  55.810  1.00  0.00           H  
ATOM    165  N   GLN    11      46.531  33.453  61.121  1.00  0.00           N  
ATOM    166  CA  GLN    11      47.669  34.418  61.190  1.00  0.00           C  
ATOM    167  C   GLN    11      49.058  33.688  60.951  1.00  0.00           C  
ATOM    168  O   GLN    11      49.165  32.518  61.295  1.00  0.00           O  
ATOM    169  CB  GLN    11      47.634  35.201  62.548  1.00  0.00           C  
ATOM    170  CG  GLN    11      48.102  34.313  63.756  1.00  0.00           C  
ATOM    171  CD  GLN    11      47.984  34.881  65.162  1.00  0.00           C  
ATOM    172  OE1 GLN    11      48.305  36.013  65.481  1.00  0.00           O  
ATOM    173  NE2 GLN    11      47.398  34.129  66.099  1.00  0.00           N  
ATOM    174  H   GLN    11      46.769  32.495  61.331  1.00  0.00           H  
ATOM    175  HA  GLN    11      47.526  35.124  60.372  1.00  0.00           H  
ATOM    176  HB2 GLN    11      48.394  35.982  62.571  1.00  0.00           H  
ATOM    177  HB3 GLN    11      46.677  35.694  62.718  1.00  0.00           H  
ATOM    178  HG2 GLN    11      47.548  33.376  63.704  1.00  0.00           H  
ATOM    179  HG3 GLN    11      49.136  33.989  63.635  1.00  0.00           H  
ATOM    180 HE21 GLN    11      47.123  33.173  65.927  1.00  0.00           H  
ATOM    181 HE22 GLN    11      47.350  34.449  67.056  1.00  0.00           H  
ATOM    182  N   HIS    12      49.965  34.379  60.260  1.00  0.00           N  
ATOM    183  CA  HIS    12      51.160  33.811  59.796  1.00  0.00           C  
ATOM    184  C   HIS    12      52.203  34.868  59.408  1.00  0.00           C  
ATOM    185  O   HIS    12      51.833  35.994  58.997  1.00  0.00           O  
ATOM    186  CB  HIS    12      50.830  32.869  58.634  1.00  0.00           C  
ATOM    187  CG  HIS    12      50.631  33.436  57.277  1.00  0.00           C  
ATOM    188  ND1 HIS    12      51.600  33.854  56.396  1.00  0.00           N  
ATOM    189  CE1 HIS    12      51.039  34.307  55.252  1.00  0.00           C  
ATOM    190  NE2 HIS    12      49.646  34.288  55.434  1.00  0.00           N  
ATOM    191  CD2 HIS    12      49.403  33.760  56.735  1.00  0.00           C  
ATOM    192  H   HIS    12      49.763  35.336  60.010  1.00  0.00           H  
ATOM    193  HA  HIS    12      51.557  33.159  60.574  1.00  0.00           H  
ATOM    194  HB2 HIS    12      51.593  32.097  58.531  1.00  0.00           H  
ATOM    195  HB3 HIS    12      49.942  32.273  58.841  1.00  0.00           H  
ATOM    196  HD1 HIS    12      52.594  33.741  56.538  1.00  0.00           H  
ATOM    197  HE1 HIS    12      51.412  34.648  54.297  1.00  0.00           H  
ATOM    198  HD2 HIS    12      48.487  33.394  57.175  1.00  0.00           H  
ATOM    199  N   GLY    13      53.472  34.567  59.671  1.00  0.00           N  
ATOM    200  CA  GLY    13      54.545  35.407  59.080  1.00  0.00           C  
ATOM    201  C   GLY    13      54.782  35.105  57.528  1.00  0.00           C  
ATOM    202  O   GLY    13      54.404  34.024  57.071  1.00  0.00           O  
ATOM    203  H   GLY    13      53.650  33.615  59.957  1.00  0.00           H  
ATOM    204  HA2 GLY    13      54.249  36.447  59.217  1.00  0.00           H  
ATOM    205  HA3 GLY    13      55.468  35.174  59.611  1.00  0.00           H  
ATOM    206  N   TRP    14      55.355  36.023  56.783  1.00  0.00           N  
ATOM    207  CA  TRP    14      55.564  36.034  55.398  1.00  0.00           C  
ATOM    208  C   TRP    14      56.916  36.757  55.187  1.00  0.00           C  
ATOM    209  O   TRP    14      57.305  37.577  56.060  1.00  0.00           O  
ATOM    210  CB  TRP    14      54.394  36.854  54.808  1.00  0.00           C  
ATOM    211  CG  TRP    14      54.662  37.205  53.416  1.00  0.00           C  
ATOM    212  CD1 TRP    14      55.044  38.392  52.922  1.00  0.00           C  
ATOM    213  NE1 TRP    14      55.457  38.233  51.607  1.00  0.00           N  
ATOM    214  CE2 TRP    14      55.261  36.931  51.139  1.00  0.00           C  
ATOM    215  CZ2 TRP    14      55.451  36.279  49.893  1.00  0.00           C  
ATOM    216  CH2 TRP    14      55.051  34.912  49.775  1.00  0.00           C  
ATOM    217  CZ3 TRP    14      54.543  34.208  50.898  1.00  0.00           C  
ATOM    218  CE3 TRP    14      54.400  34.907  52.087  1.00  0.00           C  
ATOM    219  CD2 TRP    14      54.740  36.258  52.262  1.00  0.00           C  
ATOM    220  H   TRP    14      55.618  36.875  57.257  1.00  0.00           H  
ATOM    221  HA  TRP    14      55.566  35.051  54.928  1.00  0.00           H  
ATOM    222  HB2 TRP    14      53.432  36.343  54.851  1.00  0.00           H  
ATOM    223  HB3 TRP    14      54.268  37.777  55.375  1.00  0.00           H  
ATOM    224  HD1 TRP    14      55.211  39.279  53.516  1.00  0.00           H  
ATOM    225  HE1 TRP    14      55.836  39.037  51.128  1.00  0.00           H  
ATOM    226  HZ2 TRP    14      55.681  36.871  49.019  1.00  0.00           H  
ATOM    227  HH2 TRP    14      55.087  34.338  48.861  1.00  0.00           H  
ATOM    228  HZ3 TRP    14      54.149  33.205  50.851  1.00  0.00           H  
ATOM    229  HE3 TRP    14      54.117  34.393  52.994  1.00  0.00           H  
ATOM    230  N   LYS    15      57.677  36.348  54.197  1.00  0.00           N  
ATOM    231  CA  LYS    15      58.882  37.036  53.726  1.00  0.00           C  
ATOM    232  C   LYS    15      58.718  37.089  52.168  1.00  0.00           C  
ATOM    233  O   LYS    15      58.307  36.131  51.524  1.00  0.00           O  
ATOM    234  CB  LYS    15      60.173  36.365  54.133  1.00  0.00           C  
ATOM    235  CG  LYS    15      61.488  37.142  53.826  1.00  0.00           C  
ATOM    236  CD  LYS    15      62.738  36.544  54.352  1.00  0.00           C  
ATOM    237  CE  LYS    15      63.893  37.430  54.018  1.00  0.00           C  
ATOM    238  NZ  LYS    15      65.158  36.818  54.542  1.00  0.00           N1+
ATOM    239  H   LYS    15      57.382  35.656  53.524  1.00  0.00           H  
ATOM    240  HA  LYS    15      58.874  38.049  54.130  1.00  0.00           H  
ATOM    241  HB2 LYS    15      60.076  36.228  55.210  1.00  0.00           H  
ATOM    242  HB3 LYS    15      60.224  35.362  53.711  1.00  0.00           H  
ATOM    243  HG2 LYS    15      61.538  37.416  52.772  1.00  0.00           H  
ATOM    244  HG3 LYS    15      61.411  38.080  54.374  1.00  0.00           H  
ATOM    245  HD2 LYS    15      62.778  36.475  55.439  1.00  0.00           H  
ATOM    246  HD3 LYS    15      62.829  35.547  53.920  1.00  0.00           H  
ATOM    247  HE2 LYS    15      63.979  37.554  52.939  1.00  0.00           H  
ATOM    248  HE3 LYS    15      63.760  38.429  54.434  1.00  0.00           H  
ATOM    249  HZ1 LYS    15      65.281  35.875  54.204  1.00  0.00           H  
ATOM    250  HZ2 LYS    15      66.029  37.186  54.186  1.00  0.00           H  
ATOM    251  HZ3 LYS    15      65.163  36.883  55.550  1.00  0.00           H  
ATOM    252  N   GLU    16      59.172  38.216  51.584  1.00  0.00           N  
ATOM    253  CA  GLU    16      59.013  38.468  50.164  1.00  0.00           C  
ATOM    254  C   GLU    16      60.204  37.831  49.412  1.00  0.00           C  
ATOM    255  O   GLU    16      60.970  38.488  48.761  1.00  0.00           O  
ATOM    256  CB  GLU    16      58.896  39.996  49.892  1.00  0.00           C  
ATOM    257  CG  GLU    16      58.778  40.412  48.433  1.00  0.00           C  
ATOM    258  CD  GLU    16      58.001  39.374  47.530  1.00  0.00           C  
ATOM    259  OE1 GLU    16      56.846  39.079  47.924  1.00  0.00           O  
ATOM    260  OE2 GLU    16      58.429  39.004  46.409  1.00  0.00           O1-
ATOM    261  H   GLU    16      59.736  38.791  52.194  1.00  0.00           H  
ATOM    262  HA  GLU    16      58.136  37.956  49.770  1.00  0.00           H  
ATOM    263  HB2 GLU    16      57.968  40.214  50.420  1.00  0.00           H  
ATOM    264  HB3 GLU    16      59.715  40.570  50.325  1.00  0.00           H  
ATOM    265  HG2 GLU    16      58.275  41.368  48.290  1.00  0.00           H  
ATOM    266  HG3 GLU    16      59.753  40.532  47.960  1.00  0.00           H  
ATOM    267  N   GLY    17      60.329  36.529  49.629  1.00  0.00           N  
ATOM    268  CA  GLY    17      61.496  35.838  49.170  1.00  0.00           C  
ATOM    269  C   GLY    17      62.841  36.481  49.732  1.00  0.00           C  
ATOM    270  O   GLY    17      63.182  36.477  50.927  1.00  0.00           O  
ATOM    271  H   GLY    17      59.667  36.019  50.196  1.00  0.00           H  
ATOM    272  HA2 GLY    17      61.466  34.874  49.679  1.00  0.00           H  
ATOM    273  HA3 GLY    17      61.642  35.814  48.090  1.00  0.00           H  
ATOM    274  N   ASN    18      63.650  36.950  48.817  1.00  0.00           N  
ATOM    275  CA  ASN    18      64.807  37.770  49.176  1.00  0.00           C  
ATOM    276  C   ASN    18      64.544  39.152  49.790  1.00  0.00           C  
ATOM    277  O   ASN    18      65.447  39.799  50.207  1.00  0.00           O  
ATOM    278  CB  ASN    18      65.682  37.925  47.909  1.00  0.00           C  
ATOM    279  CG  ASN    18      66.393  36.643  47.565  1.00  0.00           C  
ATOM    280  OD1 ASN    18      66.809  35.810  48.282  1.00  0.00           O  
ATOM    281  ND2 ASN    18      66.733  36.514  46.320  1.00  0.00           N  
ATOM    282  H   ASN    18      63.383  36.986  47.843  1.00  0.00           H  
ATOM    283  HA  ASN    18      65.467  37.283  49.895  1.00  0.00           H  
ATOM    284  HB2 ASN    18      65.148  38.277  47.025  1.00  0.00           H  
ATOM    285  HB3 ASN    18      66.411  38.706  48.127  1.00  0.00           H  
ATOM    286 HD21 ASN    18      66.760  37.315  45.705  1.00  0.00           H  
ATOM    287 HD22 ASN    18      66.836  35.579  45.951  1.00  0.00           H  
ATOM    288  N   GLY    19      63.304  39.605  49.618  1.00  0.00           N  
ATOM    289  CA  GLY    19      62.761  40.850  50.177  1.00  0.00           C  
ATOM    290  C   GLY    19      62.466  40.767  51.748  1.00  0.00           C  
ATOM    291  O   GLY    19      63.019  39.878  52.382  1.00  0.00           O  
ATOM    292  H   GLY    19      62.587  39.151  49.071  1.00  0.00           H  
ATOM    293  HA2 GLY    19      63.491  41.652  50.062  1.00  0.00           H  
ATOM    294  HA3 GLY    19      61.833  41.059  49.645  1.00  0.00           H  
ATOM    295  N   PRO    20      61.685  41.710  52.299  1.00  0.00           N  
ATOM    296  CA  PRO    20      61.545  41.860  53.763  1.00  0.00           C  
ATOM    297  C   PRO    20      60.590  40.841  54.343  1.00  0.00           C  
ATOM    298  O   PRO    20      59.739  40.214  53.669  1.00  0.00           O  
ATOM    299  CD  PRO    20      61.095  42.896  51.648  1.00  0.00           C  
ATOM    300  CG  PRO    20      60.354  43.769  52.721  1.00  0.00           C  
ATOM    301  CB  PRO    20      61.081  43.359  53.985  1.00  0.00           C  
ATOM    302  HD2 PRO    20      60.425  42.706  50.810  1.00  0.00           H  
ATOM    303  HD3 PRO    20      61.943  43.492  51.311  1.00  0.00           H  
ATOM    304  HG2 PRO    20      59.315  43.445  52.778  1.00  0.00           H  
ATOM    305  HG3 PRO    20      60.587  44.820  52.551  1.00  0.00           H  
ATOM    306  HB2 PRO    20      60.423  43.616  54.815  1.00  0.00           H  
ATOM    307  HB3 PRO    20      62.005  43.918  54.129  1.00  0.00           H  
ATOM    308  HA  PRO    20      62.544  41.836  54.198  1.00  0.00           H  
ATOM    309  N   VAL    21      60.649  40.745  55.664  1.00  0.00           N  
ATOM    310  CA  VAL    21      59.690  40.048  56.519  1.00  0.00           C  
ATOM    311  C   VAL    21      58.556  40.992  56.897  1.00  0.00           C  
ATOM    312  O   VAL    21      58.833  42.125  57.144  1.00  0.00           O  
ATOM    313  CB  VAL    21      60.435  39.451  57.859  1.00  0.00           C  
ATOM    314  CG1 VAL    21      59.490  39.312  59.043  1.00  0.00           C  
ATOM    315  CG2 VAL    21      61.137  38.076  57.490  1.00  0.00           C  
ATOM    316  H   VAL    21      61.374  41.234  56.170  1.00  0.00           H  
ATOM    317  HA  VAL    21      59.204  39.176  56.079  1.00  0.00           H  
ATOM    318  HB  VAL    21      61.254  40.127  58.101  1.00  0.00           H  
ATOM    319 HG11 VAL    21      59.910  38.684  59.828  1.00  0.00           H  
ATOM    320 HG12 VAL    21      59.150  40.283  59.405  1.00  0.00           H  
ATOM    321 HG13 VAL    21      58.591  38.887  58.597  1.00  0.00           H  
ATOM    322 HG21 VAL    21      61.809  38.456  56.722  1.00  0.00           H  
ATOM    323 HG22 VAL    21      61.672  37.659  58.344  1.00  0.00           H  
ATOM    324 HG23 VAL    21      60.409  37.326  57.179  1.00  0.00           H  
ATOM    325  N   THR    22      57.347  40.442  56.926  1.00  0.00           N  
ATOM    326  CA  THR    22      56.204  40.987  57.644  1.00  0.00           C  
ATOM    327  C   THR    22      55.286  39.930  58.233  1.00  0.00           C  
ATOM    328  O   THR    22      55.640  38.712  58.188  1.00  0.00           O  
ATOM    329  CB  THR    22      55.270  41.731  56.613  1.00  0.00           C  
ATOM    330  CG2 THR    22      55.945  43.062  56.338  1.00  0.00           C  
ATOM    331  OG1 THR    22      55.072  41.035  55.336  1.00  0.00           O  
ATOM    332  H   THR    22      57.178  39.487  56.642  1.00  0.00           H  
ATOM    333  HA  THR    22      56.541  41.629  58.457  1.00  0.00           H  
ATOM    334  HB  THR    22      54.255  41.948  56.946  1.00  0.00           H  
ATOM    335 HG21 THR    22      56.656  42.974  55.516  1.00  0.00           H  
ATOM    336 HG22 THR    22      55.250  43.873  56.116  1.00  0.00           H  
ATOM    337 HG23 THR    22      56.582  43.330  57.181  1.00  0.00           H  
ATOM    338  HG1 THR    22      55.929  40.955  54.911  1.00  0.00           H  
ATOM    339  N   GLN    23      54.169  40.282  58.825  1.00  0.00           N  
ATOM    340  CA  GLN    23      53.153  39.438  59.549  1.00  0.00           C  
ATOM    341  C   GLN    23      51.732  39.846  59.232  1.00  0.00           C  
ATOM    342  O   GLN    23      51.448  41.018  59.175  1.00  0.00           O  
ATOM    343  CB  GLN    23      53.441  39.360  61.027  1.00  0.00           C  
ATOM    344  CG  GLN    23      52.673  38.313  61.785  1.00  0.00           C  
ATOM    345  CD  GLN    23      51.384  38.675  62.442  1.00  0.00           C  
ATOM    346  OE1 GLN    23      50.966  39.801  62.399  1.00  0.00           O  
ATOM    347  NE2 GLN    23      50.683  37.837  63.176  1.00  0.00           N  
ATOM    348  H   GLN    23      53.895  41.254  58.807  1.00  0.00           H  
ATOM    349  HA  GLN    23      53.160  38.396  59.228  1.00  0.00           H  
ATOM    350  HB2 GLN    23      54.487  39.057  61.072  1.00  0.00           H  
ATOM    351  HB3 GLN    23      53.383  40.299  61.578  1.00  0.00           H  
ATOM    352  HG2 GLN    23      52.357  37.551  61.073  1.00  0.00           H  
ATOM    353  HG3 GLN    23      53.369  37.907  62.519  1.00  0.00           H  
ATOM    354 HE21 GLN    23      50.959  36.869  63.252  1.00  0.00           H  
ATOM    355 HE22 GLN    23      49.925  38.135  63.774  1.00  0.00           H  
ATOM    356  N   TRP    24      50.776  38.849  59.022  1.00  0.00           N  
ATOM    357  CA  TRP    24      49.440  39.056  58.572  1.00  0.00           C  
ATOM    358  C   TRP    24      48.462  38.137  59.262  1.00  0.00           C  
ATOM    359  O   TRP    24      48.826  37.030  59.517  1.00  0.00           O  
ATOM    360  CB  TRP    24      49.328  38.794  57.061  1.00  0.00           C  
ATOM    361  CG  TRP    24      50.406  39.519  56.310  1.00  0.00           C  
ATOM    362  CD1 TRP    24      51.709  39.166  56.143  1.00  0.00           C  
ATOM    363  NE1 TRP    24      52.334  40.022  55.299  1.00  0.00           N  
ATOM    364  CE2 TRP    24      51.515  41.070  54.913  1.00  0.00           C  
ATOM    365  CZ2 TRP    24      51.754  42.196  54.140  1.00  0.00           C  
ATOM    366  CH2 TRP    24      50.716  43.100  53.918  1.00  0.00           C  
ATOM    367  CZ3 TRP    24      49.486  42.809  54.480  1.00  0.00           C  
ATOM    368  CE3 TRP    24      49.250  41.659  55.291  1.00  0.00           C  
ATOM    369  CD2 TRP    24      50.318  40.760  55.537  1.00  0.00           C  
ATOM    370  H   TRP    24      51.085  37.887  59.024  1.00  0.00           H  
ATOM    371  HA  TRP    24      49.151  40.100  58.695  1.00  0.00           H  
ATOM    372  HB2 TRP    24      49.295  37.721  56.873  1.00  0.00           H  
ATOM    373  HB3 TRP    24      48.361  39.149  56.706  1.00  0.00           H  
ATOM    374  HD1 TRP    24      52.134  38.275  56.581  1.00  0.00           H  
ATOM    375  HE1 TRP    24      53.292  39.953  54.985  1.00  0.00           H  
ATOM    376  HZ2 TRP    24      52.747  42.368  53.750  1.00  0.00           H  
ATOM    377  HH2 TRP    24      50.781  43.847  53.140  1.00  0.00           H  
ATOM    378  HZ3 TRP    24      48.681  43.526  54.405  1.00  0.00           H  
ATOM    379  HE3 TRP    24      48.299  41.375  55.717  1.00  0.00           H  
ATOM    380  N   LYS    25      47.246  38.580  59.464  1.00  0.00           N  
ATOM    381  CA  LYS    25      46.088  37.885  60.106  1.00  0.00           C  
ATOM    382  C   LYS    25      44.861  38.039  59.221  1.00  0.00           C  
ATOM    383  O   LYS    25      44.541  39.137  58.740  1.00  0.00           O  
ATOM    384  CB  LYS    25      45.965  38.467  61.520  1.00  0.00           C  
ATOM    385  CG  LYS    25      44.581  38.433  62.197  1.00  0.00           C  
ATOM    386  CD  LYS    25      44.623  39.139  63.528  1.00  0.00           C  
ATOM    387  CE  LYS    25      43.256  39.100  64.208  1.00  0.00           C  
ATOM    388  NZ  LYS    25      42.268  40.036  63.553  1.00  0.00           N1+
ATOM    389  H   LYS    25      47.118  39.565  59.282  1.00  0.00           H  
ATOM    390  HA  LYS    25      46.327  36.821  60.115  1.00  0.00           H  
ATOM    391  HB2 LYS    25      46.617  37.806  62.091  1.00  0.00           H  
ATOM    392  HB3 LYS    25      46.164  39.533  61.411  1.00  0.00           H  
ATOM    393  HG2 LYS    25      43.915  39.058  61.602  1.00  0.00           H  
ATOM    394  HG3 LYS    25      44.265  37.396  62.309  1.00  0.00           H  
ATOM    395  HD2 LYS    25      45.382  38.818  64.241  1.00  0.00           H  
ATOM    396  HD3 LYS    25      44.852  40.200  63.432  1.00  0.00           H  
ATOM    397  HE2 LYS    25      42.961  38.050  64.209  1.00  0.00           H  
ATOM    398  HE3 LYS    25      43.375  39.408  65.246  1.00  0.00           H  
ATOM    399  HZ1 LYS    25      41.379  39.986  64.029  1.00  0.00           H  
ATOM    400  HZ2 LYS    25      42.615  40.963  63.752  1.00  0.00           H  
ATOM    401  HZ3 LYS    25      41.980  39.904  62.594  1.00  0.00           H  
ATOM    402  N   GLY    26      44.032  37.031  59.100  1.00  0.00           N  
ATOM    403  CA  GLY    26      42.764  37.129  58.280  1.00  0.00           C  
ATOM    404  C   GLY    26      41.928  35.856  58.348  1.00  0.00           C  
ATOM    405  O   GLY    26      42.023  35.053  59.291  1.00  0.00           O  
ATOM    406  H   GLY    26      44.347  36.135  59.443  1.00  0.00           H  
ATOM    407  HA2 GLY    26      42.121  37.996  58.428  1.00  0.00           H  
ATOM    408  HA3 GLY    26      43.097  37.168  57.243  1.00  0.00           H  
ATOM    409  N   THR    27      41.253  35.650  57.211  1.00  0.00           N  
ATOM    410  CA  THR    27      40.314  34.569  56.968  1.00  0.00           C  
ATOM    411  C   THR    27      40.550  33.783  55.633  1.00  0.00           C  
ATOM    412  O   THR    27      40.694  34.328  54.510  1.00  0.00           O  
ATOM    413  CB  THR    27      38.874  35.200  56.884  1.00  0.00           C  
ATOM    414  CG2 THR    27      37.792  34.146  57.061  1.00  0.00           C  
ATOM    415  OG1 THR    27      38.690  36.080  57.977  1.00  0.00           O  
ATOM    416  H   THR    27      41.319  36.282  56.426  1.00  0.00           H  
ATOM    417  HA  THR    27      40.264  33.914  57.839  1.00  0.00           H  
ATOM    418  HB  THR    27      38.796  35.848  56.011  1.00  0.00           H  
ATOM    419 HG21 THR    27      37.755  33.668  58.040  1.00  0.00           H  
ATOM    420 HG22 THR    27      36.822  34.593  56.843  1.00  0.00           H  
ATOM    421 HG23 THR    27      37.878  33.369  56.301  1.00  0.00           H  
ATOM    422  HG1 THR    27      39.035  36.916  57.657  1.00  0.00           H  
ATOM    423  N   VAL    28      40.383  32.505  55.672  1.00  0.00           N  
ATOM    424  CA  VAL    28      40.496  31.710  54.435  1.00  0.00           C  
ATOM    425  C   VAL    28      39.210  31.567  53.729  1.00  0.00           C  
ATOM    426  O   VAL    28      38.312  30.888  54.214  1.00  0.00           O  
ATOM    427  CB  VAL    28      41.201  30.349  54.632  1.00  0.00           C  
ATOM    428  CG1 VAL    28      41.693  29.636  53.424  1.00  0.00           C  
ATOM    429  CG2 VAL    28      42.412  30.431  55.563  1.00  0.00           C  
ATOM    430  H   VAL    28      40.048  32.007  56.485  1.00  0.00           H  
ATOM    431  HA  VAL    28      41.175  32.220  53.751  1.00  0.00           H  
ATOM    432  HB  VAL    28      40.569  29.742  55.281  1.00  0.00           H  
ATOM    433 HG11 VAL    28      40.833  29.124  52.992  1.00  0.00           H  
ATOM    434 HG12 VAL    28      42.157  30.361  52.755  1.00  0.00           H  
ATOM    435 HG13 VAL    28      42.531  28.947  53.530  1.00  0.00           H  
ATOM    436 HG21 VAL    28      42.189  30.967  56.485  1.00  0.00           H  
ATOM    437 HG22 VAL    28      42.703  29.415  55.831  1.00  0.00           H  
ATOM    438 HG23 VAL    28      43.186  30.885  54.943  1.00  0.00           H  
ATOM    439  N   LEU    29      39.109  32.042  52.470  1.00  0.00           N  
ATOM    440  CA  LEU    29      37.875  31.992  51.720  1.00  0.00           C  
ATOM    441  C   LEU    29      37.693  30.933  50.649  1.00  0.00           C  
ATOM    442  O   LEU    29      36.543  30.426  50.558  1.00  0.00           O  
ATOM    443  CB  LEU    29      37.649  33.406  51.201  1.00  0.00           C  
ATOM    444  CG  LEU    29      37.692  34.621  52.159  1.00  0.00           C  
ATOM    445  CD1 LEU    29      37.185  35.897  51.456  1.00  0.00           C  
ATOM    446  CD2 LEU    29      36.946  34.326  53.439  1.00  0.00           C  
ATOM    447  H   LEU    29      39.888  32.514  52.032  1.00  0.00           H  
ATOM    448  HA  LEU    29      37.082  31.772  52.434  1.00  0.00           H  
ATOM    449  HB2 LEU    29      38.355  33.614  50.397  1.00  0.00           H  
ATOM    450  HB3 LEU    29      36.706  33.468  50.658  1.00  0.00           H  
ATOM    451  HG  LEU    29      38.750  34.793  52.358  1.00  0.00           H  
ATOM    452 HD11 LEU    29      37.311  36.766  52.101  1.00  0.00           H  
ATOM    453 HD12 LEU    29      37.640  35.956  50.467  1.00  0.00           H  
ATOM    454 HD13 LEU    29      36.121  35.931  51.221  1.00  0.00           H  
ATOM    455 HD21 LEU    29      37.380  33.551  54.071  1.00  0.00           H  
ATOM    456 HD22 LEU    29      36.992  35.226  54.052  1.00  0.00           H  
ATOM    457 HD23 LEU    29      35.904  34.107  53.208  1.00  0.00           H  
ATOM    458  N   ASP    30      38.736  30.500  49.868  1.00  0.00           N  
ATOM    459  CA  ASP    30      38.538  29.750  48.634  1.00  0.00           C  
ATOM    460  C   ASP    30      39.832  28.842  48.394  1.00  0.00           C  
ATOM    461  O   ASP    30      40.903  29.255  48.863  1.00  0.00           O  
ATOM    462  CB  ASP    30      38.105  30.650  47.409  1.00  0.00           C  
ATOM    463  CG  ASP    30      37.238  29.948  46.362  1.00  0.00           C  
ATOM    464  OD1 ASP    30      36.882  30.415  45.254  1.00  0.00           O  
ATOM    465  OD2 ASP    30      36.870  28.783  46.664  1.00  0.00           O1-
ATOM    466  H   ASP    30      39.661  30.861  50.050  1.00  0.00           H  
ATOM    467  HA  ASP    30      37.757  29.006  48.788  1.00  0.00           H  
ATOM    468  HB2 ASP    30      37.425  31.403  47.809  1.00  0.00           H  
ATOM    469  HB3 ASP    30      38.882  31.243  46.928  1.00  0.00           H  
ATOM    470  N   GLN    31      39.689  27.786  47.558  1.00  0.00           N  
ATOM    471  CA  GLN    31      40.825  27.026  47.031  1.00  0.00           C  
ATOM    472  C   GLN    31      40.856  27.127  45.531  1.00  0.00           C  
ATOM    473  O   GLN    31      39.832  26.777  44.902  1.00  0.00           O  
ATOM    474  CB  GLN    31      40.691  25.579  47.559  1.00  0.00           C  
ATOM    475  CG  GLN    31      41.694  24.537  47.055  1.00  0.00           C  
ATOM    476  CD  GLN    31      41.557  23.208  47.847  1.00  0.00           C  
ATOM    477  OE1 GLN    31      40.523  22.659  48.025  1.00  0.00           O  
ATOM    478  NE2 GLN    31      42.634  22.718  48.462  1.00  0.00           N  
ATOM    479  H   GLN    31      38.829  27.764  47.029  1.00  0.00           H  
ATOM    480  HA  GLN    31      41.703  27.433  47.532  1.00  0.00           H  
ATOM    481  HB2 GLN    31      40.806  25.657  48.640  1.00  0.00           H  
ATOM    482  HB3 GLN    31      39.689  25.210  47.340  1.00  0.00           H  
ATOM    483  HG2 GLN    31      41.401  24.311  46.029  1.00  0.00           H  
ATOM    484  HG3 GLN    31      42.710  24.924  47.139  1.00  0.00           H  
ATOM    485 HE21 GLN    31      43.567  23.063  48.287  1.00  0.00           H  
ATOM    486 HE22 GLN    31      42.521  22.024  49.187  1.00  0.00           H  
ATOM    487  N   VAL    32      42.049  27.356  44.915  1.00  0.00           N  
ATOM    488  CA  VAL    32      42.313  27.496  43.445  1.00  0.00           C  
ATOM    489  C   VAL    32      42.129  26.108  42.753  1.00  0.00           C  
ATOM    490  O   VAL    32      42.829  25.145  43.130  1.00  0.00           O  
ATOM    491  CB  VAL    32      43.701  28.079  43.210  1.00  0.00           C  
ATOM    492  CG1 VAL    32      44.172  27.942  41.696  1.00  0.00           C  
ATOM    493  CG2 VAL    32      43.592  29.523  43.567  1.00  0.00           C  
ATOM    494  H   VAL    32      42.857  27.564  45.484  1.00  0.00           H  
ATOM    495  HA  VAL    32      41.535  28.173  43.090  1.00  0.00           H  
ATOM    496  HB  VAL    32      44.365  27.513  43.863  1.00  0.00           H  
ATOM    497 HG11 VAL    32      44.603  26.949  41.568  1.00  0.00           H  
ATOM    498 HG12 VAL    32      43.353  28.137  41.004  1.00  0.00           H  
ATOM    499 HG13 VAL    32      45.035  28.539  41.397  1.00  0.00           H  
ATOM    500 HG21 VAL    32      43.607  29.505  44.657  1.00  0.00           H  
ATOM    501 HG22 VAL    32      44.499  29.966  43.157  1.00  0.00           H  
ATOM    502 HG23 VAL    32      42.731  30.037  43.140  1.00  0.00           H  
ATOM    503  N   PRO    33      41.321  26.026  41.705  1.00  0.00           N  
ATOM    504  CA  PRO    33      41.130  24.759  41.022  1.00  0.00           C  
ATOM    505  C   PRO    33      42.374  24.092  40.464  1.00  0.00           C  
ATOM    506  O   PRO    33      42.467  22.889  40.415  1.00  0.00           O  
ATOM    507  CD  PRO    33      40.690  27.074  40.911  1.00  0.00           C  
ATOM    508  CG  PRO    33      40.177  26.424  39.654  1.00  0.00           C  
ATOM    509  CB  PRO    33      40.067  24.910  39.966  1.00  0.00           C  
ATOM    510  HD2 PRO    33      41.406  27.878  40.743  1.00  0.00           H  
ATOM    511  HD3 PRO    33      39.831  27.467  41.454  1.00  0.00           H  
ATOM    512  HG2 PRO    33      40.931  26.423  38.867  1.00  0.00           H  
ATOM    513  HG3 PRO    33      39.229  26.873  39.357  1.00  0.00           H  
ATOM    514  HB2 PRO    33      40.250  24.249  39.118  1.00  0.00           H  
ATOM    515  HB3 PRO    33      39.149  24.662  40.499  1.00  0.00           H  
ATOM    516  HA  PRO    33      40.645  24.078  41.720  1.00  0.00           H  
ATOM    517  N   VAL    34      43.331  24.880  39.881  1.00  0.00           N  
ATOM    518  CA  VAL    34      44.534  24.318  39.124  1.00  0.00           C  
ATOM    519  C   VAL    34      45.686  23.804  40.066  1.00  0.00           C  
ATOM    520  O   VAL    34      46.497  23.114  39.571  1.00  0.00           O  
ATOM    521  CB  VAL    34      45.062  25.348  38.049  1.00  0.00           C  
ATOM    522  CG1 VAL    34      44.048  25.604  36.967  1.00  0.00           C  
ATOM    523  CG2 VAL    34      45.531  26.698  38.671  1.00  0.00           C  
ATOM    524  H   VAL    34      43.141  25.868  39.794  1.00  0.00           H  
ATOM    525  HA  VAL    34      44.269  23.397  38.605  1.00  0.00           H  
ATOM    526  HB  VAL    34      45.944  24.899  37.591  1.00  0.00           H  
ATOM    527 HG11 VAL    34      43.152  26.121  37.312  1.00  0.00           H  
ATOM    528 HG12 VAL    34      44.483  26.308  36.257  1.00  0.00           H  
ATOM    529 HG13 VAL    34      43.936  24.708  36.357  1.00  0.00           H  
ATOM    530 HG21 VAL    34      46.125  26.516  39.567  1.00  0.00           H  
ATOM    531 HG22 VAL    34      46.197  27.169  37.947  1.00  0.00           H  
ATOM    532 HG23 VAL    34      44.666  27.308  38.932  1.00  0.00           H  
ATOM    533  N   ASN    35      45.711  24.131  41.362  1.00  0.00           N  
ATOM    534  CA  ASN    35      46.814  23.810  42.284  1.00  0.00           C  
ATOM    535  C   ASN    35      46.301  23.605  43.727  1.00  0.00           C  
ATOM    536  O   ASN    35      46.219  24.643  44.367  1.00  0.00           O  
ATOM    537  CB  ASN    35      47.856  24.820  42.180  1.00  0.00           C  
ATOM    538  CG  ASN    35      49.032  24.465  43.132  1.00  0.00           C  
ATOM    539  OD1 ASN    35      49.208  23.378  43.696  1.00  0.00           O  
ATOM    540  ND2 ASN    35      49.919  25.494  43.274  1.00  0.00           N  
ATOM    541  H   ASN    35      44.940  24.686  41.706  1.00  0.00           H  
ATOM    542  HA  ASN    35      47.287  22.872  41.994  1.00  0.00           H  
ATOM    543  HB2 ASN    35      48.297  24.672  41.194  1.00  0.00           H  
ATOM    544  HB3 ASN    35      47.530  25.849  42.328  1.00  0.00           H  
ATOM    545 HD21 ASN    35      49.721  26.377  42.825  1.00  0.00           H  
ATOM    546 HD22 ASN    35      50.662  25.445  43.956  1.00  0.00           H  
ATOM    547  N   PRO    36      45.953  22.376  44.150  1.00  0.00           N  
ATOM    548  CA  PRO    36      45.335  22.012  45.473  1.00  0.00           C  
ATOM    549  C   PRO    36      45.920  22.706  46.665  1.00  0.00           C  
ATOM    550  O   PRO    36      45.213  22.757  47.700  1.00  0.00           O  
ATOM    551  CD  PRO    36      45.963  21.220  43.284  1.00  0.00           C  
ATOM    552  CG  PRO    36      45.350  20.117  44.096  1.00  0.00           C  
ATOM    553  CB  PRO    36      45.426  20.526  45.564  1.00  0.00           C  
ATOM    554  HD2 PRO    36      46.962  20.995  42.912  1.00  0.00           H  
ATOM    555  HD3 PRO    36      45.300  21.435  42.445  1.00  0.00           H  
ATOM    556  HG2 PRO    36      45.848  19.162  43.933  1.00  0.00           H  
ATOM    557  HG3 PRO    36      44.281  20.002  43.916  1.00  0.00           H  
ATOM    558  HB2 PRO    36      46.357  20.210  46.034  1.00  0.00           H  
ATOM    559  HB3 PRO    36      44.560  20.118  46.086  1.00  0.00           H  
ATOM    560  HA  PRO    36      44.290  22.321  45.437  1.00  0.00           H  
ATOM    561  N   SER    37      47.185  23.092  46.521  1.00  0.00           N  
ATOM    562  CA  SER    37      48.078  23.890  47.528  1.00  0.00           C  
ATOM    563  C   SER    37      47.595  25.341  47.731  1.00  0.00           C  
ATOM    564  O   SER    37      47.668  25.825  48.893  1.00  0.00           O  
ATOM    565  CB  SER    37      49.522  23.956  47.106  1.00  0.00           C  
ATOM    566  OG  SER    37      50.033  22.636  47.261  1.00  0.00           O  
ATOM    567  H   SER    37      47.583  23.037  45.594  1.00  0.00           H  
ATOM    568  HA  SER    37      47.945  23.349  48.465  1.00  0.00           H  
ATOM    569  HB2 SER    37      49.578  24.238  46.055  1.00  0.00           H  
ATOM    570  HB3 SER    37      50.116  24.606  47.750  1.00  0.00           H  
ATOM    571  HG  SER    37      50.903  22.499  46.880  1.00  0.00           H  
ATOM    572  N   LEU    38      47.286  26.036  46.715  1.00  0.00           N  
ATOM    573  CA  LEU    38      46.964  27.499  46.564  1.00  0.00           C  
ATOM    574  C   LEU    38      45.556  27.950  47.028  1.00  0.00           C  
ATOM    575  O   LEU    38      44.546  27.659  46.374  1.00  0.00           O  
ATOM    576  CB  LEU    38      47.301  28.018  45.153  1.00  0.00           C  
ATOM    577  CG  LEU    38      47.098  29.502  44.896  1.00  0.00           C  
ATOM    578  CD1 LEU    38      47.766  30.524  45.861  1.00  0.00           C  
ATOM    579  CD2 LEU    38      47.442  29.686  43.459  1.00  0.00           C  
ATOM    580  H   LEU    38      47.255  25.531  45.841  1.00  0.00           H  
ATOM    581  HA  LEU    38      47.636  28.096  47.181  1.00  0.00           H  
ATOM    582  HB2 LEU    38      48.324  27.713  44.931  1.00  0.00           H  
ATOM    583  HB3 LEU    38      46.716  27.472  44.413  1.00  0.00           H  
ATOM    584  HG  LEU    38      46.047  29.667  45.134  1.00  0.00           H  
ATOM    585 HD11 LEU    38      47.312  30.388  46.842  1.00  0.00           H  
ATOM    586 HD12 LEU    38      48.854  30.589  45.835  1.00  0.00           H  
ATOM    587 HD13 LEU    38      47.505  31.556  45.624  1.00  0.00           H  
ATOM    588 HD21 LEU    38      47.341  30.743  43.210  1.00  0.00           H  
ATOM    589 HD22 LEU    38      48.510  29.502  43.349  1.00  0.00           H  
ATOM    590 HD23 LEU    38      46.906  29.057  42.749  1.00  0.00           H  
ATOM    591  N   TYR    39      45.449  28.599  48.200  1.00  0.00           N  
ATOM    592  CA  TYR    39      44.285  29.103  48.729  1.00  0.00           C  
ATOM    593  C   TYR    39      44.146  30.620  48.571  1.00  0.00           C  
ATOM    594  O   TYR    39      45.145  31.305  48.363  1.00  0.00           O  
ATOM    595  CB  TYR    39      44.218  28.888  50.254  1.00  0.00           C  
ATOM    596  CG  TYR    39      44.423  27.448  50.702  1.00  0.00           C  
ATOM    597  CD1 TYR    39      45.649  27.192  51.291  1.00  0.00           C  
ATOM    598  CE1 TYR    39      45.871  25.864  51.734  1.00  0.00           C  
ATOM    599  CZ  TYR    39      44.824  24.952  51.719  1.00  0.00           C  
ATOM    600  OH  TYR    39      45.114  23.718  52.213  1.00  0.00           O  
ATOM    601  CE2 TYR    39      43.579  25.255  51.206  1.00  0.00           C  
ATOM    602  CD2 TYR    39      43.386  26.497  50.652  1.00  0.00           C  
ATOM    603  H   TYR    39      46.326  28.736  48.682  1.00  0.00           H  
ATOM    604  HA  TYR    39      43.412  28.720  48.201  1.00  0.00           H  
ATOM    605  HB2 TYR    39      45.024  29.483  50.685  1.00  0.00           H  
ATOM    606  HB3 TYR    39      43.266  29.233  50.656  1.00  0.00           H  
ATOM    607  HD1 TYR    39      46.519  27.831  51.314  1.00  0.00           H  
ATOM    608  HE1 TYR    39      46.827  25.520  52.098  1.00  0.00           H  
ATOM    609  HH  TYR    39      44.310  23.242  52.434  1.00  0.00           H  
ATOM    610  HE2 TYR    39      42.762  24.548  51.236  1.00  0.00           H  
ATOM    611  HD2 TYR    39      42.398  26.842  50.385  1.00  0.00           H  
ATOM    612  N   LEU    40      42.956  31.171  48.885  1.00  0.00           N  
ATOM    613  CA  LEU    40      42.647  32.644  48.827  1.00  0.00           C  
ATOM    614  C   LEU    40      42.162  33.181  50.205  1.00  0.00           C  
ATOM    615  O   LEU    40      41.129  32.819  50.746  1.00  0.00           O  
ATOM    616  CB  LEU    40      41.600  33.019  47.688  1.00  0.00           C  
ATOM    617  CG  LEU    40      42.274  33.202  46.325  1.00  0.00           C  
ATOM    618  CD1 LEU    40      42.768  31.919  45.682  1.00  0.00           C  
ATOM    619  CD2 LEU    40      41.146  33.695  45.411  1.00  0.00           C  
ATOM    620  H   LEU    40      42.211  30.536  49.136  1.00  0.00           H  
ATOM    621  HA  LEU    40      43.572  33.169  48.589  1.00  0.00           H  
ATOM    622  HB2 LEU    40      40.780  32.309  47.585  1.00  0.00           H  
ATOM    623  HB3 LEU    40      41.157  33.977  47.960  1.00  0.00           H  
ATOM    624  HG  LEU    40      43.016  33.986  46.477  1.00  0.00           H  
ATOM    625 HD11 LEU    40      41.969  31.193  45.529  1.00  0.00           H  
ATOM    626 HD12 LEU    40      43.277  32.122  44.740  1.00  0.00           H  
ATOM    627 HD13 LEU    40      43.526  31.459  46.315  1.00  0.00           H  
ATOM    628 HD21 LEU    40      41.610  33.869  44.440  1.00  0.00           H  
ATOM    629 HD22 LEU    40      40.298  33.014  45.477  1.00  0.00           H  
ATOM    630 HD23 LEU    40      40.789  34.645  45.810  1.00  0.00           H  
ATOM    631  N   ILE    41      42.888  34.169  50.669  1.00  0.00           N  
ATOM    632  CA  ILE    41      42.955  34.665  52.009  1.00  0.00           C  
ATOM    633  C   ILE    41      42.505  36.111  51.924  1.00  0.00           C  
ATOM    634  O   ILE    41      43.084  36.880  51.185  1.00  0.00           O  
ATOM    635  CB  ILE    41      44.444  34.617  52.633  1.00  0.00           C  
ATOM    636  CG2 ILE    41      44.491  35.129  54.018  1.00  0.00           C  
ATOM    637  CG1 ILE    41      45.040  33.166  52.551  1.00  0.00           C  
ATOM    638  CD1 ILE    41      45.986  32.961  51.373  1.00  0.00           C  
ATOM    639  H   ILE    41      43.572  34.495  50.000  1.00  0.00           H  
ATOM    640  HA  ILE    41      42.264  34.119  52.652  1.00  0.00           H  
ATOM    641  HB  ILE    41      45.017  35.297  52.003  1.00  0.00           H  
ATOM    642 HG21 ILE    41      44.285  36.189  54.168  1.00  0.00           H  
ATOM    643 HG22 ILE    41      43.794  34.592  54.662  1.00  0.00           H  
ATOM    644 HG23 ILE    41      45.536  35.063  54.322  1.00  0.00           H  
ATOM    645 HG12 ILE    41      45.581  32.914  53.463  1.00  0.00           H  
ATOM    646 HG13 ILE    41      44.231  32.444  52.440  1.00  0.00           H  
ATOM    647 HD11 ILE    41      46.991  33.306  51.617  1.00  0.00           H  
ATOM    648 HD12 ILE    41      45.972  31.947  50.974  1.00  0.00           H  
ATOM    649 HD13 ILE    41      45.637  33.453  50.465  1.00  0.00           H  
ATOM    650  N   LYS    42      41.520  36.509  52.679  1.00  0.00           N  
ATOM    651  CA  LYS    42      41.301  37.896  53.091  1.00  0.00           C  
ATOM    652  C   LYS    42      42.072  38.183  54.432  1.00  0.00           C  
ATOM    653  O   LYS    42      41.784  37.662  55.526  1.00  0.00           O  
ATOM    654  CB  LYS    42      39.810  38.229  53.314  1.00  0.00           C  
ATOM    655  CG  LYS    42      39.403  39.662  53.783  1.00  0.00           C  
ATOM    656  CD  LYS    42      39.883  40.686  52.738  1.00  0.00           C  
ATOM    657  CE  LYS    42      39.362  42.043  53.018  1.00  0.00           C  
ATOM    658  NZ  LYS    42      39.775  42.647  54.313  1.00  0.00           N1+
ATOM    659  H   LYS    42      41.066  35.760  53.182  1.00  0.00           H  
ATOM    660  HA  LYS    42      41.613  38.612  52.332  1.00  0.00           H  
ATOM    661  HB2 LYS    42      39.217  38.012  52.426  1.00  0.00           H  
ATOM    662  HB3 LYS    42      39.545  37.432  54.008  1.00  0.00           H  
ATOM    663  HG2 LYS    42      38.324  39.733  53.915  1.00  0.00           H  
ATOM    664  HG3 LYS    42      39.860  39.912  54.741  1.00  0.00           H  
ATOM    665  HD2 LYS    42      40.968  40.786  52.752  1.00  0.00           H  
ATOM    666  HD3 LYS    42      39.480  40.517  51.739  1.00  0.00           H  
ATOM    667  HE2 LYS    42      39.725  42.672  52.205  1.00  0.00           H  
ATOM    668  HE3 LYS    42      38.274  41.988  53.024  1.00  0.00           H  
ATOM    669  HZ1 LYS    42      39.350  43.543  54.502  1.00  0.00           H  
ATOM    670  HZ2 LYS    42      39.577  42.094  55.135  1.00  0.00           H  
ATOM    671  HZ3 LYS    42      40.778  42.757  54.262  1.00  0.00           H  
ATOM    672  N   TYR    43      43.053  39.101  54.356  1.00  0.00           N  
ATOM    673  CA  TYR    43      43.646  39.693  55.553  1.00  0.00           C  
ATOM    674  C   TYR    43      42.598  40.652  56.071  1.00  0.00           C  
ATOM    675  O   TYR    43      41.838  41.310  55.382  1.00  0.00           O  
ATOM    676  CB  TYR    43      44.969  40.368  55.204  1.00  0.00           C  
ATOM    677  CG  TYR    43      46.090  39.397  54.779  1.00  0.00           C  
ATOM    678  CD1 TYR    43      47.137  39.845  53.937  1.00  0.00           C  
ATOM    679  CE1 TYR    43      48.157  38.960  53.599  1.00  0.00           C  
ATOM    680  CZ  TYR    43      48.216  37.677  54.108  1.00  0.00           C  
ATOM    681  OH  TYR    43      49.275  36.941  53.778  1.00  0.00           O  
ATOM    682  CE2 TYR    43      47.189  37.247  54.935  1.00  0.00           C  
ATOM    683  CD2 TYR    43      46.154  38.097  55.344  1.00  0.00           C  
ATOM    684  H   TYR    43      43.043  39.606  53.482  1.00  0.00           H  
ATOM    685  HA  TYR    43      43.784  38.950  56.339  1.00  0.00           H  
ATOM    686  HB2 TYR    43      44.734  41.017  54.361  1.00  0.00           H  
ATOM    687  HB3 TYR    43      45.376  41.078  55.923  1.00  0.00           H  
ATOM    688  HD1 TYR    43      47.095  40.887  53.655  1.00  0.00           H  
ATOM    689  HE1 TYR    43      48.884  39.343  52.898  1.00  0.00           H  
ATOM    690  HH  TYR    43      49.277  36.096  54.234  1.00  0.00           H  
ATOM    691  HE2 TYR    43      47.320  36.313  55.461  1.00  0.00           H  
ATOM    692  HD2 TYR    43      45.483  37.782  56.129  1.00  0.00           H  
ATOM    693  N   ASP    44      42.477  40.844  57.378  1.00  0.00           N  
ATOM    694  CA  ASP    44      41.756  41.938  57.955  1.00  0.00           C  
ATOM    695  C   ASP    44      42.526  43.251  57.629  1.00  0.00           C  
ATOM    696  O   ASP    44      43.632  43.259  57.123  1.00  0.00           O  
ATOM    697  CB  ASP    44      41.679  41.673  59.491  1.00  0.00           C  
ATOM    698  CG  ASP    44      40.866  40.513  59.995  1.00  0.00           C  
ATOM    699  OD1 ASP    44      40.349  39.807  59.120  1.00  0.00           O  
ATOM    700  OD2 ASP    44      40.822  40.218  61.220  1.00  0.00           O1-
ATOM    701  H   ASP    44      43.202  40.482  57.981  1.00  0.00           H  
ATOM    702  HA  ASP    44      40.732  42.024  57.592  1.00  0.00           H  
ATOM    703  HB2 ASP    44      42.691  41.614  59.891  1.00  0.00           H  
ATOM    704  HB3 ASP    44      41.230  42.535  59.984  1.00  0.00           H  
ATOM    705  N   GLY    45      41.849  44.383  57.839  1.00  0.00           N  
ATOM    706  CA  GLY    45      42.380  45.761  57.770  1.00  0.00           C  
ATOM    707  C   GLY    45      42.726  46.318  56.353  1.00  0.00           C  
ATOM    708  O   GLY    45      42.222  47.395  55.980  1.00  0.00           O  
ATOM    709  H   GLY    45      40.952  44.350  58.303  1.00  0.00           H  
ATOM    710  HA2 GLY    45      41.661  46.472  58.177  1.00  0.00           H  
ATOM    711  HA3 GLY    45      43.294  45.951  58.332  1.00  0.00           H  
ATOM    712  N   PHE    46      43.436  45.476  55.632  1.00  0.00           N  
ATOM    713  CA  PHE    46      43.679  45.489  54.205  1.00  0.00           C  
ATOM    714  C   PHE    46      42.443  45.019  53.419  1.00  0.00           C  
ATOM    715  O   PHE    46      41.966  43.873  53.516  1.00  0.00           O  
ATOM    716  CB  PHE    46      44.749  44.486  53.809  1.00  0.00           C  
ATOM    717  CG  PHE    46      46.132  45.029  54.241  1.00  0.00           C  
ATOM    718  CD1 PHE    46      46.940  45.872  53.425  1.00  0.00           C  
ATOM    719  CE1 PHE    46      48.127  46.405  53.937  1.00  0.00           C  
ATOM    720  CZ  PHE    46      48.470  46.264  55.235  1.00  0.00           C  
ATOM    721  CE2 PHE    46      47.661  45.474  56.103  1.00  0.00           C  
ATOM    722  CD2 PHE    46      46.502  44.793  55.608  1.00  0.00           C  
ATOM    723  H   PHE    46      43.703  44.637  56.126  1.00  0.00           H  
ATOM    724  HA  PHE    46      44.083  46.451  53.891  1.00  0.00           H  
ATOM    725  HB2 PHE    46      44.488  43.605  54.395  1.00  0.00           H  
ATOM    726  HB3 PHE    46      44.807  44.324  52.733  1.00  0.00           H  
ATOM    727  HD1 PHE    46      46.757  46.064  52.378  1.00  0.00           H  
ATOM    728  HE1 PHE    46      48.827  46.943  53.316  1.00  0.00           H  
ATOM    729  HZ  PHE    46      49.317  46.849  55.562  1.00  0.00           H  
ATOM    730  HE2 PHE    46      47.888  45.341  57.151  1.00  0.00           H  
ATOM    731  HD2 PHE    46      45.926  44.295  56.374  1.00  0.00           H  
ATOM    732  N   ASP    47      41.895  45.851  52.596  1.00  0.00           N  
ATOM    733  CA  ASP    47      40.646  45.563  51.820  1.00  0.00           C  
ATOM    734  C   ASP    47      40.802  44.652  50.581  1.00  0.00           C  
ATOM    735  O   ASP    47      39.810  44.152  49.999  1.00  0.00           O  
ATOM    736  CB  ASP    47      40.077  46.950  51.399  1.00  0.00           C  
ATOM    737  CG  ASP    47      39.861  48.011  52.562  1.00  0.00           C  
ATOM    738  OD1 ASP    47      39.668  49.176  52.134  1.00  0.00           O  
ATOM    739  OD2 ASP    47      39.644  47.781  53.767  1.00  0.00           O1-
ATOM    740  H   ASP    47      42.304  46.763  52.449  1.00  0.00           H  
ATOM    741  HA  ASP    47      39.849  45.153  52.439  1.00  0.00           H  
ATOM    742  HB2 ASP    47      40.903  47.392  50.842  1.00  0.00           H  
ATOM    743  HB3 ASP    47      39.222  46.868  50.728  1.00  0.00           H  
ATOM    744  N   CYS    48      41.999  44.148  50.299  1.00  0.00           N  
ATOM    745  CA  CYS    48      42.518  43.279  49.288  1.00  0.00           C  
ATOM    746  C   CYS    48      42.543  41.798  49.558  1.00  0.00           C  
ATOM    747  O   CYS    48      42.509  41.334  50.723  1.00  0.00           O  
ATOM    748  CB  CYS    48      43.812  43.902  48.793  1.00  0.00           C  
ATOM    749  SG  CYS    48      44.353  43.154  47.233  1.00  0.00           S  
ATOM    750  H   CYS    48      42.679  44.171  51.045  1.00  0.00           H  
ATOM    751  HA  CYS    48      41.904  43.384  48.394  1.00  0.00           H  
ATOM    752  HB2 CYS    48      43.615  44.964  48.646  1.00  0.00           H  
ATOM    753  HB3 CYS    48      44.551  43.691  49.567  1.00  0.00           H  
ATOM    754  HG  CYS    48      43.342  43.495  46.429  1.00  0.00           H  
ATOM    755  N   VAL    49      42.471  40.972  48.485  1.00  0.00           N  
ATOM    756  CA  VAL    49      42.469  39.504  48.614  1.00  0.00           C  
ATOM    757  C   VAL    49      43.811  38.896  48.085  1.00  0.00           C  
ATOM    758  O   VAL    49      44.274  39.250  46.971  1.00  0.00           O  
ATOM    759  CB  VAL    49      41.254  38.832  47.919  1.00  0.00           C  
ATOM    760  CG1 VAL    49      41.215  37.282  48.076  1.00  0.00           C  
ATOM    761  CG2 VAL    49      40.007  39.331  48.598  1.00  0.00           C  
ATOM    762  H   VAL    49      42.352  41.372  47.566  1.00  0.00           H  
ATOM    763  HA  VAL    49      42.339  39.211  49.656  1.00  0.00           H  
ATOM    764  HB  VAL    49      41.244  39.083  46.858  1.00  0.00           H  
ATOM    765 HG11 VAL    49      42.117  36.768  47.743  1.00  0.00           H  
ATOM    766 HG12 VAL    49      41.030  37.034  49.122  1.00  0.00           H  
ATOM    767 HG13 VAL    49      40.334  36.878  47.577  1.00  0.00           H  
ATOM    768 HG21 VAL    49      39.929  38.978  49.627  1.00  0.00           H  
ATOM    769 HG22 VAL    49      40.084  40.416  48.672  1.00  0.00           H  
ATOM    770 HG23 VAL    49      39.174  39.104  47.933  1.00  0.00           H  
ATOM    771  N   TYR    50      44.371  38.027  48.906  1.00  0.00           N  
ATOM    772  CA  TYR    50      45.705  37.391  48.740  1.00  0.00           C  
ATOM    773  C   TYR    50      45.585  35.926  48.424  1.00  0.00           C  
ATOM    774  O   TYR    50      44.601  35.264  48.729  1.00  0.00           O  
ATOM    775  CB  TYR    50      46.557  37.667  50.029  1.00  0.00           C  
ATOM    776  CG  TYR    50      46.675  39.174  50.343  1.00  0.00           C  
ATOM    777  CD1 TYR    50      45.665  39.947  51.009  1.00  0.00           C  
ATOM    778  CE1 TYR    50      45.782  41.380  51.024  1.00  0.00           C  
ATOM    779  CZ  TYR    50      46.917  42.024  50.528  1.00  0.00           C  
ATOM    780  OH  TYR    50      47.017  43.396  50.809  1.00  0.00           O  
ATOM    781  CE2 TYR    50      47.904  41.247  49.833  1.00  0.00           C  
ATOM    782  CD2 TYR    50      47.868  39.847  49.783  1.00  0.00           C  
ATOM    783  H   TYR    50      43.874  37.869  49.772  1.00  0.00           H  
ATOM    784  HA  TYR    50      46.231  37.844  47.899  1.00  0.00           H  
ATOM    785  HB2 TYR    50      46.047  37.246  50.896  1.00  0.00           H  
ATOM    786  HB3 TYR    50      47.502  37.123  50.020  1.00  0.00           H  
ATOM    787  HD1 TYR    50      44.762  39.508  51.404  1.00  0.00           H  
ATOM    788  HE1 TYR    50      44.943  41.948  51.396  1.00  0.00           H  
ATOM    789  HH  TYR    50      47.871  43.806  50.652  1.00  0.00           H  
ATOM    790  HE2 TYR    50      48.811  41.693  49.453  1.00  0.00           H  
ATOM    791  HD2 TYR    50      48.725  39.296  49.425  1.00  0.00           H  
ATOM    792  N   GLY    51      46.668  35.443  47.878  1.00  0.00           N  
ATOM    793  CA  GLY    51      46.765  34.087  47.257  1.00  0.00           C  
ATOM    794  C   GLY    51      48.105  33.411  47.634  1.00  0.00           C  
ATOM    795  O   GLY    51      49.124  33.776  47.062  1.00  0.00           O  
ATOM    796  H   GLY    51      47.508  35.989  47.997  1.00  0.00           H  
ATOM    797  HA2 GLY    51      45.960  33.386  47.478  1.00  0.00           H  
ATOM    798  HA3 GLY    51      46.849  34.315  46.194  1.00  0.00           H  
ATOM    799  N   LEU    52      47.968  32.428  48.566  1.00  0.00           N  
ATOM    800  CA  LEU    52      49.127  31.724  49.075  1.00  0.00           C  
ATOM    801  C   LEU    52      49.017  30.142  49.226  1.00  0.00           C  
ATOM    802  O   LEU    52      47.973  29.574  49.503  1.00  0.00           O  
ATOM    803  CB  LEU    52      49.568  32.319  50.431  1.00  0.00           C  
ATOM    804  CG  LEU    52      50.221  33.734  50.363  1.00  0.00           C  
ATOM    805  CD1 LEU    52      50.483  34.321  51.761  1.00  0.00           C  
ATOM    806  CD2 LEU    52      51.490  33.796  49.463  1.00  0.00           C  
ATOM    807  H   LEU    52      47.106  32.038  48.922  1.00  0.00           H  
ATOM    808  HA  LEU    52      49.923  31.949  48.365  1.00  0.00           H  
ATOM    809  HB2 LEU    52      48.651  32.331  51.019  1.00  0.00           H  
ATOM    810  HB3 LEU    52      50.210  31.593  50.930  1.00  0.00           H  
ATOM    811  HG  LEU    52      49.532  34.465  49.938  1.00  0.00           H  
ATOM    812 HD11 LEU    52      49.528  34.417  52.277  1.00  0.00           H  
ATOM    813 HD12 LEU    52      51.264  33.725  52.234  1.00  0.00           H  
ATOM    814 HD13 LEU    52      50.849  35.348  51.789  1.00  0.00           H  
ATOM    815 HD21 LEU    52      51.304  33.575  48.412  1.00  0.00           H  
ATOM    816 HD22 LEU    52      51.866  34.819  49.432  1.00  0.00           H  
ATOM    817 HD23 LEU    52      52.202  33.093  49.897  1.00  0.00           H  
ATOM    818  N   GLU    53      50.160  29.508  49.032  1.00  0.00           N  
ATOM    819  CA  GLU    53      50.194  27.995  49.100  1.00  0.00           C  
ATOM    820  C   GLU    53      50.473  27.623  50.552  1.00  0.00           C  
ATOM    821  O   GLU    53      51.545  27.109  50.817  1.00  0.00           O  
ATOM    822  CB  GLU    53      51.300  27.364  48.181  1.00  0.00           C  
ATOM    823  CG  GLU    53      50.792  27.387  46.709  1.00  0.00           C  
ATOM    824  CD  GLU    53      51.916  27.069  45.747  1.00  0.00           C  
ATOM    825  OE1 GLU    53      51.988  26.014  45.101  1.00  0.00           O  
ATOM    826  OE2 GLU    53      52.817  27.961  45.703  1.00  0.00           O1-
ATOM    827  H   GLU    53      50.971  30.044  48.757  1.00  0.00           H  
ATOM    828  HA  GLU    53      49.266  27.509  48.798  1.00  0.00           H  
ATOM    829  HB2 GLU    53      52.156  28.036  48.245  1.00  0.00           H  
ATOM    830  HB3 GLU    53      51.585  26.377  48.544  1.00  0.00           H  
ATOM    831  HG2 GLU    53      49.990  26.656  46.601  1.00  0.00           H  
ATOM    832  HG3 GLU    53      50.375  28.387  46.589  1.00  0.00           H  
ATOM    833  N   LEU    54      49.613  28.060  51.478  1.00  0.00           N  
ATOM    834  CA  LEU    54      49.902  28.163  52.930  1.00  0.00           C  
ATOM    835  C   LEU    54      50.589  26.991  53.728  1.00  0.00           C  
ATOM    836  O   LEU    54      51.204  27.222  54.737  1.00  0.00           O  
ATOM    837  CB  LEU    54      48.467  28.471  53.608  1.00  0.00           C  
ATOM    838  CG  LEU    54      47.940  29.887  53.293  1.00  0.00           C  
ATOM    839  CD1 LEU    54      46.552  29.957  53.885  1.00  0.00           C  
ATOM    840  CD2 LEU    54      48.830  31.042  53.751  1.00  0.00           C  
ATOM    841  H   LEU    54      48.776  28.518  51.147  1.00  0.00           H  
ATOM    842  HA  LEU    54      50.667  28.937  52.992  1.00  0.00           H  
ATOM    843  HB2 LEU    54      47.740  27.671  53.472  1.00  0.00           H  
ATOM    844  HB3 LEU    54      48.555  28.407  54.693  1.00  0.00           H  
ATOM    845  HG  LEU    54      47.788  30.013  52.221  1.00  0.00           H  
ATOM    846 HD11 LEU    54      46.025  29.063  53.551  1.00  0.00           H  
ATOM    847 HD12 LEU    54      46.624  29.805  54.962  1.00  0.00           H  
ATOM    848 HD13 LEU    54      46.056  30.901  53.662  1.00  0.00           H  
ATOM    849 HD21 LEU    54      48.322  31.953  53.434  1.00  0.00           H  
ATOM    850 HD22 LEU    54      48.925  30.820  54.814  1.00  0.00           H  
ATOM    851 HD23 LEU    54      49.837  31.077  53.334  1.00  0.00           H  
ATOM    852  N   ASN    55      50.416  25.737  53.273  1.00  0.00           N  
ATOM    853  CA  ASN    55      51.081  24.490  53.884  1.00  0.00           C  
ATOM    854  C   ASN    55      52.341  23.926  53.095  1.00  0.00           C  
ATOM    855  O   ASN    55      52.912  22.894  53.454  1.00  0.00           O  
ATOM    856  CB  ASN    55      49.960  23.476  54.235  1.00  0.00           C  
ATOM    857  CG  ASN    55      49.260  23.807  55.537  1.00  0.00           C  
ATOM    858  OD1 ASN    55      49.835  24.405  56.482  1.00  0.00           O  
ATOM    859  ND2 ASN    55      48.009  23.387  55.732  1.00  0.00           N  
ATOM    860  H   ASN    55      49.929  25.636  52.394  1.00  0.00           H  
ATOM    861  HA  ASN    55      51.539  24.744  54.841  1.00  0.00           H  
ATOM    862  HB2 ASN    55      49.168  23.372  53.495  1.00  0.00           H  
ATOM    863  HB3 ASN    55      50.380  22.472  54.286  1.00  0.00           H  
ATOM    864 HD21 ASN    55      47.454  22.861  55.072  1.00  0.00           H  
ATOM    865 HD22 ASN    55      47.665  23.612  56.654  1.00  0.00           H  
ATOM    866  N   LYS    56      52.655  24.495  51.936  1.00  0.00           N  
ATOM    867  CA  LYS    56      53.821  24.179  51.083  1.00  0.00           C  
ATOM    868  C   LYS    56      54.828  25.213  50.768  1.00  0.00           C  
ATOM    869  O   LYS    56      55.955  24.853  50.522  1.00  0.00           O  
ATOM    870  CB  LYS    56      53.305  23.617  49.734  1.00  0.00           C  
ATOM    871  CG  LYS    56      52.672  22.196  49.800  1.00  0.00           C  
ATOM    872  CD  LYS    56      53.540  21.032  50.241  1.00  0.00           C  
ATOM    873  CE  LYS    56      52.674  19.754  50.183  1.00  0.00           C  
ATOM    874  NZ  LYS    56      53.202  18.733  51.187  1.00  0.00           N1+
ATOM    875  H   LYS    56      52.089  25.294  51.686  1.00  0.00           H  
ATOM    876  HA  LYS    56      54.480  23.546  51.679  1.00  0.00           H  
ATOM    877  HB2 LYS    56      52.548  24.285  49.322  1.00  0.00           H  
ATOM    878  HB3 LYS    56      54.046  23.602  48.935  1.00  0.00           H  
ATOM    879  HG2 LYS    56      51.769  22.311  50.400  1.00  0.00           H  
ATOM    880  HG3 LYS    56      52.369  22.043  48.764  1.00  0.00           H  
ATOM    881  HD2 LYS    56      54.427  20.921  49.617  1.00  0.00           H  
ATOM    882  HD3 LYS    56      53.759  21.180  51.299  1.00  0.00           H  
ATOM    883  HE2 LYS    56      51.663  20.084  50.421  1.00  0.00           H  
ATOM    884  HE3 LYS    56      52.648  19.301  49.192  1.00  0.00           H  
ATOM    885  HZ1 LYS    56      53.307  19.139  52.106  1.00  0.00           H  
ATOM    886  HZ2 LYS    56      52.691  17.878  51.356  1.00  0.00           H  
ATOM    887  HZ3 LYS    56      54.126  18.529  50.835  1.00  0.00           H  
ATOM    888  N   ASP    57      54.515  26.484  50.866  1.00  0.00           N  
ATOM    889  CA  ASP    57      55.541  27.496  50.646  1.00  0.00           C  
ATOM    890  C   ASP    57      56.698  27.614  51.751  1.00  0.00           C  
ATOM    891  O   ASP    57      56.517  27.607  52.989  1.00  0.00           O  
ATOM    892  CB  ASP    57      54.954  28.906  50.420  1.00  0.00           C  
ATOM    893  CG  ASP    57      55.814  29.728  49.362  1.00  0.00           C  
ATOM    894  OD1 ASP    57      55.336  29.969  48.256  1.00  0.00           O  
ATOM    895  OD2 ASP    57      56.919  30.156  49.797  1.00  0.00           O1-
ATOM    896  H   ASP    57      53.552  26.757  51.003  1.00  0.00           H  
ATOM    897  HA  ASP    57      56.078  27.256  49.728  1.00  0.00           H  
ATOM    898  HB2 ASP    57      53.937  28.683  50.094  1.00  0.00           H  
ATOM    899  HB3 ASP    57      54.854  29.487  51.337  1.00  0.00           H  
ATOM    900  N   GLU    58      57.892  27.992  51.280  1.00  0.00           N  
ATOM    901  CA  GLU    58      59.069  28.295  52.090  1.00  0.00           C  
ATOM    902  C   GLU    58      59.075  29.619  52.793  1.00  0.00           C  
ATOM    903  O   GLU    58      59.708  29.852  53.847  1.00  0.00           O  
ATOM    904  CB  GLU    58      60.284  28.217  51.186  1.00  0.00           C  
ATOM    905  CG  GLU    58      60.525  26.816  50.577  1.00  0.00           C  
ATOM    906  CD  GLU    58      60.513  25.660  51.625  1.00  0.00           C  
ATOM    907  OE1 GLU    58      59.810  24.641  51.440  1.00  0.00           O  
ATOM    908  OE2 GLU    58      61.259  25.795  52.628  1.00  0.00           O1-
ATOM    909  H   GLU    58      57.968  28.108  50.280  1.00  0.00           H  
ATOM    910  HA  GLU    58      59.160  27.543  52.874  1.00  0.00           H  
ATOM    911  HB2 GLU    58      60.202  28.990  50.421  1.00  0.00           H  
ATOM    912  HB3 GLU    58      61.108  28.371  51.883  1.00  0.00           H  
ATOM    913  HG2 GLU    58      59.816  26.584  49.782  1.00  0.00           H  
ATOM    914  HG3 GLU    58      61.476  26.747  50.049  1.00  0.00           H  
ATOM    915  N   ARG    59      58.360  30.562  52.141  1.00  0.00           N  
ATOM    916  CA  ARG    59      57.980  31.911  52.672  1.00  0.00           C  
ATOM    917  C   ARG    59      56.889  32.114  53.681  1.00  0.00           C  
ATOM    918  O   ARG    59      56.871  33.082  54.383  1.00  0.00           O  
ATOM    919  CB  ARG    59      57.786  32.882  51.474  1.00  0.00           C  
ATOM    920  CG  ARG    59      59.009  33.096  50.572  1.00  0.00           C  
ATOM    921  CD  ARG    59      58.568  33.658  49.200  1.00  0.00           C  
ATOM    922  NE  ARG    59      57.616  32.774  48.570  1.00  0.00           N  
ATOM    923  CZ  ARG    59      56.928  33.037  47.416  1.00  0.00           C  
ATOM    924  NH1 ARG    59      57.189  34.109  46.665  1.00  0.00           N  
ATOM    925  NH2 ARG    59      56.067  32.255  46.909  1.00  0.00           N1+
ATOM    926  H   ARG    59      57.849  30.349  51.296  1.00  0.00           H  
ATOM    927  HA  ARG    59      58.837  32.254  53.251  1.00  0.00           H  
ATOM    928  HB2 ARG    59      56.936  32.438  50.957  1.00  0.00           H  
ATOM    929  HB3 ARG    59      57.450  33.876  51.771  1.00  0.00           H  
ATOM    930  HG2 ARG    59      59.791  33.707  51.023  1.00  0.00           H  
ATOM    931  HG3 ARG    59      59.556  32.169  50.401  1.00  0.00           H  
ATOM    932  HD2 ARG    59      58.135  34.646  49.360  1.00  0.00           H  
ATOM    933  HD3 ARG    59      59.450  33.743  48.565  1.00  0.00           H  
ATOM    934  HE  ARG    59      57.546  31.838  48.945  1.00  0.00           H  
ATOM    935 HH11 ARG    59      58.024  34.635  46.880  1.00  0.00           H  
ATOM    936 HH12 ARG    59      56.729  34.195  45.770  1.00  0.00           H  
ATOM    937 HH21 ARG    59      55.921  31.336  47.301  1.00  0.00           H  
ATOM    938 HH22 ARG    59      55.639  32.402  46.006  1.00  0.00           H  
ATOM    939  N   VAL    60      56.060  31.138  53.950  1.00  0.00           N  
ATOM    940  CA  VAL    60      55.172  31.210  55.075  1.00  0.00           C  
ATOM    941  C   VAL    60      55.968  30.801  56.312  1.00  0.00           C  
ATOM    942  O   VAL    60      56.893  29.989  56.186  1.00  0.00           O  
ATOM    943  CB  VAL    60      53.929  30.330  54.769  1.00  0.00           C  
ATOM    944  CG1 VAL    60      53.185  30.036  56.026  1.00  0.00           C  
ATOM    945  CG2 VAL    60      52.940  31.050  53.855  1.00  0.00           C  
ATOM    946  H   VAL    60      56.133  30.335  53.340  1.00  0.00           H  
ATOM    947  HA  VAL    60      54.782  32.219  55.209  1.00  0.00           H  
ATOM    948  HB  VAL    60      54.244  29.398  54.299  1.00  0.00           H  
ATOM    949 HG11 VAL    60      53.704  29.260  56.589  1.00  0.00           H  
ATOM    950 HG12 VAL    60      53.092  30.916  56.662  1.00  0.00           H  
ATOM    951 HG13 VAL    60      52.169  29.739  55.768  1.00  0.00           H  
ATOM    952 HG21 VAL    60      52.581  30.165  53.329  1.00  0.00           H  
ATOM    953 HG22 VAL    60      52.200  31.657  54.376  1.00  0.00           H  
ATOM    954 HG23 VAL    60      53.391  31.669  53.079  1.00  0.00           H  
ATOM    955  N   SER    61      55.722  31.430  57.484  1.00  0.00           N  
ATOM    956  CA  SER    61      56.256  31.143  58.807  1.00  0.00           C  
ATOM    957  C   SER    61      55.175  30.931  59.886  1.00  0.00           C  
ATOM    958  O   SER    61      54.355  31.840  60.087  1.00  0.00           O  
ATOM    959  CB  SER    61      57.308  32.163  59.251  1.00  0.00           C  
ATOM    960  OG  SER    61      57.705  31.829  60.588  1.00  0.00           O  
ATOM    961  H   SER    61      54.984  32.119  57.460  1.00  0.00           H  
ATOM    962  HA  SER    61      56.965  30.316  58.755  1.00  0.00           H  
ATOM    963  HB2 SER    61      58.179  32.176  58.596  1.00  0.00           H  
ATOM    964  HB3 SER    61      56.877  33.164  59.246  1.00  0.00           H  
ATOM    965  HG  SER    61      58.169  32.553  61.014  1.00  0.00           H  
ATOM    966  N   ALA    62      55.179  29.839  60.581  1.00  0.00           N  
ATOM    967  CA  ALA    62      54.350  29.343  61.713  1.00  0.00           C  
ATOM    968  C   ALA    62      52.814  29.702  61.594  1.00  0.00           C  
ATOM    969  O   ALA    62      52.355  30.582  62.327  1.00  0.00           O  
ATOM    970  CB  ALA    62      55.049  29.768  63.037  1.00  0.00           C  
ATOM    971  H   ALA    62      55.926  29.242  60.256  1.00  0.00           H  
ATOM    972  HA  ALA    62      54.480  28.262  61.673  1.00  0.00           H  
ATOM    973  HB1 ALA    62      54.936  30.799  63.372  1.00  0.00           H  
ATOM    974  HB2 ALA    62      54.596  29.126  63.793  1.00  0.00           H  
ATOM    975  HB3 ALA    62      56.085  29.440  62.945  1.00  0.00           H  
ATOM    976  N   LEU    63      52.059  29.128  60.619  1.00  0.00           N  
ATOM    977  CA  LEU    63      50.576  29.388  60.485  1.00  0.00           C  
ATOM    978  C   LEU    63      49.728  28.947  61.608  1.00  0.00           C  
ATOM    979  O   LEU    63      49.561  27.748  61.900  1.00  0.00           O  
ATOM    980  CB  LEU    63      50.183  28.661  59.183  1.00  0.00           C  
ATOM    981  CG  LEU    63      48.651  28.693  58.834  1.00  0.00           C  
ATOM    982  CD1 LEU    63      48.086  30.055  58.398  1.00  0.00           C  
ATOM    983  CD2 LEU    63      48.454  27.696  57.687  1.00  0.00           C  
ATOM    984  H   LEU    63      52.470  28.367  60.098  1.00  0.00           H  
ATOM    985  HA  LEU    63      50.348  30.437  60.296  1.00  0.00           H  
ATOM    986  HB2 LEU    63      50.778  29.038  58.351  1.00  0.00           H  
ATOM    987  HB3 LEU    63      50.506  27.628  59.055  1.00  0.00           H  
ATOM    988  HG  LEU    63      48.088  28.288  59.675  1.00  0.00           H  
ATOM    989 HD11 LEU    63      48.198  30.809  59.177  1.00  0.00           H  
ATOM    990 HD12 LEU    63      48.773  30.301  57.588  1.00  0.00           H  
ATOM    991 HD13 LEU    63      47.051  29.934  58.078  1.00  0.00           H  
ATOM    992 HD21 LEU    63      47.414  27.490  57.433  1.00  0.00           H  
ATOM    993 HD22 LEU    63      48.973  27.950  56.763  1.00  0.00           H  
ATOM    994 HD23 LEU    63      48.750  26.716  58.061  1.00  0.00           H  
ATOM    995  N   GLU    64      49.209  29.929  62.386  1.00  0.00           N  
ATOM    996  CA  GLU    64      48.313  29.795  63.535  1.00  0.00           C  
ATOM    997  C   GLU    64      46.854  29.877  63.233  1.00  0.00           C  
ATOM    998  O   GLU    64      46.506  30.790  62.571  1.00  0.00           O  
ATOM    999  CB  GLU    64      48.865  30.600  64.702  1.00  0.00           C  
ATOM   1000  CG  GLU    64      48.000  30.649  66.017  1.00  0.00           C  
ATOM   1001  CD  GLU    64      48.062  29.382  66.788  1.00  0.00           C  
ATOM   1002  OE1 GLU    64      48.459  29.458  67.972  1.00  0.00           O  
ATOM   1003  OE2 GLU    64      47.748  28.296  66.228  1.00  0.00           O1-
ATOM   1004  H   GLU    64      49.189  30.877  62.039  1.00  0.00           H  
ATOM   1005  HA  GLU    64      48.454  28.774  63.891  1.00  0.00           H  
ATOM   1006  HB2 GLU    64      49.892  30.333  64.950  1.00  0.00           H  
ATOM   1007  HB3 GLU    64      48.847  31.632  64.353  1.00  0.00           H  
ATOM   1008  HG2 GLU    64      48.540  31.410  66.580  1.00  0.00           H  
ATOM   1009  HG3 GLU    64      46.963  30.957  65.883  1.00  0.00           H  
ATOM   1010  N   VAL    65      45.977  28.972  63.723  1.00  0.00           N  
ATOM   1011  CA  VAL    65      44.494  29.075  63.561  1.00  0.00           C  
ATOM   1012  C   VAL    65      43.818  29.561  64.833  1.00  0.00           C  
ATOM   1013  O   VAL    65      44.038  29.073  66.004  1.00  0.00           O  
ATOM   1014  CB  VAL    65      43.942  27.657  63.223  1.00  0.00           C  
ATOM   1015  CG1 VAL    65      42.446  27.709  62.870  1.00  0.00           C  
ATOM   1016  CG2 VAL    65      44.637  26.791  62.169  1.00  0.00           C  
ATOM   1017  H   VAL    65      46.389  28.282  64.335  1.00  0.00           H  
ATOM   1018  HA  VAL    65      44.276  29.622  62.644  1.00  0.00           H  
ATOM   1019  HB  VAL    65      43.978  27.115  64.168  1.00  0.00           H  
ATOM   1020 HG11 VAL    65      41.795  28.036  63.681  1.00  0.00           H  
ATOM   1021 HG12 VAL    65      42.279  28.379  62.027  1.00  0.00           H  
ATOM   1022 HG13 VAL    65      42.074  26.720  62.606  1.00  0.00           H  
ATOM   1023 HG21 VAL    65      45.630  26.502  62.511  1.00  0.00           H  
ATOM   1024 HG22 VAL    65      43.988  25.930  62.009  1.00  0.00           H  
ATOM   1025 HG23 VAL    65      44.751  27.345  61.237  1.00  0.00           H  
ATOM   1026  N   LEU    66      42.974  30.606  64.668  1.00  0.00           N  
ATOM   1027  CA  LEU    66      42.414  31.446  65.715  1.00  0.00           C  
ATOM   1028  C   LEU    66      41.126  30.781  66.252  1.00  0.00           C  
ATOM   1029  O   LEU    66      40.631  29.879  65.551  1.00  0.00           O  
ATOM   1030  CB  LEU    66      42.134  32.910  65.156  1.00  0.00           C  
ATOM   1031  CG  LEU    66      43.473  33.688  64.931  1.00  0.00           C  
ATOM   1032  CD1 LEU    66      44.336  33.152  63.841  1.00  0.00           C  
ATOM   1033  CD2 LEU    66      43.105  35.029  64.513  1.00  0.00           C  
ATOM   1034  H   LEU    66      42.890  30.993  63.739  1.00  0.00           H  
ATOM   1035  HA  LEU    66      43.129  31.443  66.538  1.00  0.00           H  
ATOM   1036  HB2 LEU    66      41.606  32.873  64.203  1.00  0.00           H  
ATOM   1037  HB3 LEU    66      41.508  33.529  65.797  1.00  0.00           H  
ATOM   1038  HG  LEU    66      44.009  33.792  65.874  1.00  0.00           H  
ATOM   1039 HD11 LEU    66      45.009  33.922  63.463  1.00  0.00           H  
ATOM   1040 HD12 LEU    66      45.002  32.369  64.203  1.00  0.00           H  
ATOM   1041 HD13 LEU    66      43.649  32.887  63.037  1.00  0.00           H  
ATOM   1042 HD21 LEU    66      43.975  35.680  64.432  1.00  0.00           H  
ATOM   1043 HD22 LEU    66      42.754  35.049  63.481  1.00  0.00           H  
ATOM   1044 HD23 LEU    66      42.496  35.475  65.299  1.00  0.00           H  
ATOM   1045  N   PRO    67      40.621  31.356  67.416  1.00  0.00           N  
ATOM   1046  CA  PRO    67      39.177  31.259  67.597  1.00  0.00           C  
ATOM   1047  C   PRO    67      38.302  31.543  66.366  1.00  0.00           C  
ATOM   1048  O   PRO    67      38.605  32.415  65.493  1.00  0.00           O  
ATOM   1049  CD  PRO    67      41.103  32.253  68.460  1.00  0.00           C  
ATOM   1050  CG  PRO    67      39.909  32.984  69.058  1.00  0.00           C  
ATOM   1051  CB  PRO    67      38.790  32.060  68.822  1.00  0.00           C  
ATOM   1052  HD2 PRO    67      41.871  32.939  68.100  1.00  0.00           H  
ATOM   1053  HD3 PRO    67      41.468  31.520  69.179  1.00  0.00           H  
ATOM   1054  HG2 PRO    67      39.861  33.856  68.406  1.00  0.00           H  
ATOM   1055  HG3 PRO    67      40.074  33.301  70.087  1.00  0.00           H  
ATOM   1056  HB2 PRO    67      37.785  32.476  68.753  1.00  0.00           H  
ATOM   1057  HB3 PRO    67      38.810  31.367  69.663  1.00  0.00           H  
ATOM   1058  HA  PRO    67      39.073  30.240  67.968  1.00  0.00           H  
ATOM   1059  N   ASP    68      37.150  30.899  66.251  1.00  0.00           N  
ATOM   1060  CA  ASP    68      36.218  31.059  65.145  1.00  0.00           C  
ATOM   1061  C   ASP    68      35.431  32.401  65.144  1.00  0.00           C  
ATOM   1062  O   ASP    68      34.552  32.536  65.988  1.00  0.00           O  
ATOM   1063  CB  ASP    68      35.279  29.874  65.088  1.00  0.00           C  
ATOM   1064  CG  ASP    68      35.995  28.540  64.680  1.00  0.00           C  
ATOM   1065  OD1 ASP    68      35.556  27.436  64.970  1.00  0.00           O  
ATOM   1066  OD2 ASP    68      37.088  28.521  64.118  1.00  0.00           O1-
ATOM   1067  H   ASP    68      37.003  30.220  66.984  1.00  0.00           H  
ATOM   1068  HA  ASP    68      36.795  31.054  64.220  1.00  0.00           H  
ATOM   1069  HB2 ASP    68      34.600  29.776  65.935  1.00  0.00           H  
ATOM   1070  HB3 ASP    68      34.518  30.204  64.381  1.00  0.00           H  
ATOM   1071  N   ARG    69      35.645  33.244  64.142  1.00  0.00           N  
ATOM   1072  CA  ARG    69      35.039  34.585  64.114  1.00  0.00           C  
ATOM   1073  C   ARG    69      34.895  35.080  62.704  1.00  0.00           C  
ATOM   1074  O   ARG    69      35.697  35.745  62.112  1.00  0.00           O  
ATOM   1075  CB  ARG    69      35.918  35.483  64.963  1.00  0.00           C  
ATOM   1076  CG  ARG    69      36.157  35.121  66.448  1.00  0.00           C  
ATOM   1077  CD  ARG    69      36.801  36.292  67.242  1.00  0.00           C  
ATOM   1078  NE  ARG    69      37.132  35.764  68.593  1.00  0.00           N  
ATOM   1079  CZ  ARG    69      37.897  36.385  69.479  1.00  0.00           C  
ATOM   1080  NH1 ARG    69      38.495  37.529  69.325  1.00  0.00           N  
ATOM   1081  NH2 ARG    69      37.881  36.035  70.675  1.00  0.00           N1+
ATOM   1082  H   ARG    69      36.317  33.052  63.413  1.00  0.00           H  
ATOM   1083  HA  ARG    69      34.094  34.664  64.652  1.00  0.00           H  
ATOM   1084  HB2 ARG    69      36.771  35.770  64.349  1.00  0.00           H  
ATOM   1085  HB3 ARG    69      35.202  36.305  64.964  1.00  0.00           H  
ATOM   1086  HG2 ARG    69      35.171  34.886  66.851  1.00  0.00           H  
ATOM   1087  HG3 ARG    69      36.840  34.272  66.483  1.00  0.00           H  
ATOM   1088  HD2 ARG    69      37.672  36.574  66.651  1.00  0.00           H  
ATOM   1089  HD3 ARG    69      36.085  37.108  67.140  1.00  0.00           H  
ATOM   1090  HE  ARG    69      36.673  34.936  68.944  1.00  0.00           H  
ATOM   1091 HH11 ARG    69      38.356  38.078  68.489  1.00  0.00           H  
ATOM   1092 HH12 ARG    69      38.842  37.990  70.154  1.00  0.00           H  
ATOM   1093 HH21 ARG    69      37.303  35.248  70.934  1.00  0.00           H  
ATOM   1094 HH22 ARG    69      38.442  36.558  71.332  1.00  0.00           H  
ATOM   1095  N   VAL    70      33.669  34.856  62.171  1.00  0.00           N  
ATOM   1096  CA  VAL    70      33.068  35.396  60.949  1.00  0.00           C  
ATOM   1097  C   VAL    70      31.678  35.867  61.284  1.00  0.00           C  
ATOM   1098  O   VAL    70      30.963  35.170  62.007  1.00  0.00           O  
ATOM   1099  CB  VAL    70      33.093  34.425  59.673  1.00  0.00           C  
ATOM   1100  CG1 VAL    70      32.699  35.124  58.390  1.00  0.00           C  
ATOM   1101  CG2 VAL    70      34.422  33.778  59.421  1.00  0.00           C  
ATOM   1102  H   VAL    70      33.023  34.374  62.780  1.00  0.00           H  
ATOM   1103  HA  VAL    70      33.678  36.266  60.708  1.00  0.00           H  
ATOM   1104  HB  VAL    70      32.341  33.669  59.898  1.00  0.00           H  
ATOM   1105 HG11 VAL    70      33.361  35.928  58.071  1.00  0.00           H  
ATOM   1106 HG12 VAL    70      32.780  34.322  57.657  1.00  0.00           H  
ATOM   1107 HG13 VAL    70      31.664  35.464  58.428  1.00  0.00           H  
ATOM   1108 HG21 VAL    70      34.531  33.306  58.445  1.00  0.00           H  
ATOM   1109 HG22 VAL    70      35.116  34.597  59.233  1.00  0.00           H  
ATOM   1110 HG23 VAL    70      34.620  32.990  60.148  1.00  0.00           H  
ATOM   1111  N   ALA    71      31.285  37.114  60.820  1.00  0.00           N  
ATOM   1112  CA  ALA    71      29.999  37.687  61.132  1.00  0.00           C  
ATOM   1113  C   ALA    71      28.859  36.827  60.360  1.00  0.00           C  
ATOM   1114  O   ALA    71      29.044  36.154  59.372  1.00  0.00           O  
ATOM   1115  CB  ALA    71      29.992  39.214  60.878  1.00  0.00           C  
ATOM   1116  H   ALA    71      31.917  37.636  60.230  1.00  0.00           H  
ATOM   1117  HA  ALA    71      29.906  37.437  62.189  1.00  0.00           H  
ATOM   1118  HB1 ALA    71      30.771  39.649  61.505  1.00  0.00           H  
ATOM   1119  HB2 ALA    71      30.204  39.355  59.818  1.00  0.00           H  
ATOM   1120  HB3 ALA    71      29.024  39.671  61.086  1.00  0.00           H  
ATOM   1121  N   THR    72      27.605  36.937  60.931  1.00  0.00           N  
ATOM   1122  CA  THR    72      26.370  36.275  60.425  1.00  0.00           C  
ATOM   1123  C   THR    72      26.106  36.640  58.950  1.00  0.00           C  
ATOM   1124  O   THR    72      26.137  37.811  58.563  1.00  0.00           O  
ATOM   1125  CB  THR    72      25.228  36.469  61.448  1.00  0.00           C  
ATOM   1126  CG2 THR    72      24.414  37.772  61.344  1.00  0.00           C  
ATOM   1127  OG1 THR    72      24.353  35.380  61.283  1.00  0.00           O  
ATOM   1128  H   THR    72      27.540  37.682  61.610  1.00  0.00           H  
ATOM   1129  HA  THR    72      26.660  35.236  60.580  1.00  0.00           H  
ATOM   1130  HB  THR    72      25.666  36.448  62.446  1.00  0.00           H  
ATOM   1131 HG21 THR    72      23.662  37.796  62.132  1.00  0.00           H  
ATOM   1132 HG22 THR    72      25.081  38.614  61.156  1.00  0.00           H  
ATOM   1133 HG23 THR    72      23.826  37.744  60.426  1.00  0.00           H  
ATOM   1134  HG1 THR    72      24.809  34.645  61.700  1.00  0.00           H  
ATOM   1135  N   SER    73      25.729  35.689  58.111  1.00  0.00           N  
ATOM   1136  CA  SER    73      25.813  35.775  56.649  1.00  0.00           C  
ATOM   1137  C   SER    73      24.875  36.735  55.924  1.00  0.00           C  
ATOM   1138  O   SER    73      24.984  36.956  54.690  1.00  0.00           O  
ATOM   1139  CB  SER    73      25.601  34.357  56.123  1.00  0.00           C  
ATOM   1140  OG  SER    73      24.284  33.875  56.441  1.00  0.00           O  
ATOM   1141  H   SER    73      25.481  34.790  58.498  1.00  0.00           H  
ATOM   1142  HA  SER    73      26.794  36.108  56.309  1.00  0.00           H  
ATOM   1143  HB2 SER    73      25.779  34.365  55.047  1.00  0.00           H  
ATOM   1144  HB3 SER    73      26.405  33.789  56.591  1.00  0.00           H  
ATOM   1145  HG  SER    73      24.109  33.055  55.973  1.00  0.00           H  
ATOM   1146  N   ARG    74      23.812  37.181  56.692  1.00  0.00           N  
ATOM   1147  CA  ARG    74      22.627  37.940  56.165  1.00  0.00           C  
ATOM   1148  C   ARG    74      22.608  39.447  56.052  1.00  0.00           C  
ATOM   1149  O   ARG    74      23.400  40.069  56.794  1.00  0.00           O  
ATOM   1150  CB  ARG    74      21.416  37.419  56.857  1.00  0.00           C  
ATOM   1151  CG  ARG    74      21.185  37.952  58.289  1.00  0.00           C  
ATOM   1152  CD  ARG    74      20.061  37.209  59.052  1.00  0.00           C  
ATOM   1153  NE  ARG    74      20.208  37.489  60.458  1.00  0.00           N  
ATOM   1154  CZ  ARG    74      20.861  36.675  61.308  1.00  0.00           C  
ATOM   1155  NH1 ARG    74      21.368  35.487  61.015  1.00  0.00           N  
ATOM   1156  NH2 ARG    74      21.057  37.011  62.499  1.00  0.00           N1+
ATOM   1157  H   ARG    74      23.949  37.120  57.690  1.00  0.00           H  
ATOM   1158  HA  ARG    74      22.565  37.565  55.143  1.00  0.00           H  
ATOM   1159  HB2 ARG    74      20.522  37.597  56.259  1.00  0.00           H  
ATOM   1160  HB3 ARG    74      21.481  36.340  56.715  1.00  0.00           H  
ATOM   1161  HG2 ARG    74      22.152  37.700  58.725  1.00  0.00           H  
ATOM   1162  HG3 ARG    74      21.036  39.031  58.273  1.00  0.00           H  
ATOM   1163  HD2 ARG    74      19.081  37.516  58.685  1.00  0.00           H  
ATOM   1164  HD3 ARG    74      20.144  36.136  58.878  1.00  0.00           H  
ATOM   1165  HE  ARG    74      19.856  38.335  60.883  1.00  0.00           H  
ATOM   1166 HH11 ARG    74      21.601  35.278  60.055  1.00  0.00           H  
ATOM   1167 HH12 ARG    74      22.096  35.168  61.639  1.00  0.00           H  
ATOM   1168 HH21 ARG    74      20.879  37.987  62.686  1.00  0.00           H  
ATOM   1169 HH22 ARG    74      21.541  36.322  63.056  1.00  0.00           H  
ATOM   1170  N   ILE    75      21.755  39.970  55.158  1.00  0.00           N  
ATOM   1171  CA  ILE    75      21.824  41.295  54.614  1.00  0.00           C  
ATOM   1172  C   ILE    75      20.513  41.988  54.339  1.00  0.00           C  
ATOM   1173  O   ILE    75      19.485  41.369  54.049  1.00  0.00           O  
ATOM   1174  CB  ILE    75      22.780  41.315  53.376  1.00  0.00           C  
ATOM   1175  CG2 ILE    75      24.153  40.793  53.737  1.00  0.00           C  
ATOM   1176  CG1 ILE    75      22.193  40.572  52.105  1.00  0.00           C  
ATOM   1177  CD1 ILE    75      22.914  40.849  50.824  1.00  0.00           C  
ATOM   1178  H   ILE    75      21.195  39.305  54.644  1.00  0.00           H  
ATOM   1179  HA  ILE    75      22.276  41.904  55.397  1.00  0.00           H  
ATOM   1180  HB  ILE    75      22.900  42.350  53.057  1.00  0.00           H  
ATOM   1181 HG21 ILE    75      24.603  41.517  54.415  1.00  0.00           H  
ATOM   1182 HG22 ILE    75      24.221  39.807  54.197  1.00  0.00           H  
ATOM   1183 HG23 ILE    75      24.784  40.687  52.854  1.00  0.00           H  
ATOM   1184 HG12 ILE    75      22.234  39.487  52.198  1.00  0.00           H  
ATOM   1185 HG13 ILE    75      21.172  40.929  51.967  1.00  0.00           H  
ATOM   1186 HD11 ILE    75      22.572  40.375  49.905  1.00  0.00           H  
ATOM   1187 HD12 ILE    75      22.911  41.926  50.654  1.00  0.00           H  
ATOM   1188 HD13 ILE    75      23.945  40.506  50.904  1.00  0.00           H  
ATOM   1189  N   SER    76      20.587  43.319  54.307  1.00  0.00           N  
ATOM   1190  CA  SER    76      19.623  44.134  53.610  1.00  0.00           C  
ATOM   1191  C   SER    76      19.869  44.204  52.037  1.00  0.00           C  
ATOM   1192  O   SER    76      20.887  43.700  51.578  1.00  0.00           O  
ATOM   1193  CB  SER    76      19.792  45.562  54.251  1.00  0.00           C  
ATOM   1194  OG  SER    76      18.911  46.528  53.857  1.00  0.00           O  
ATOM   1195  H   SER    76      21.336  43.841  54.738  1.00  0.00           H  
ATOM   1196  HA  SER    76      18.621  43.767  53.830  1.00  0.00           H  
ATOM   1197  HB2 SER    76      19.660  45.551  55.332  1.00  0.00           H  
ATOM   1198  HB3 SER    76      20.788  45.906  53.970  1.00  0.00           H  
ATOM   1199  HG  SER    76      19.115  46.830  52.969  1.00  0.00           H  
ATOM   1200  N   ASP    77      18.866  44.729  51.349  1.00  0.00           N  
ATOM   1201  CA  ASP    77      18.893  44.949  49.881  1.00  0.00           C  
ATOM   1202  C   ASP    77      19.363  43.726  49.071  1.00  0.00           C  
ATOM   1203  O   ASP    77      20.102  43.815  48.094  1.00  0.00           O  
ATOM   1204  CB  ASP    77      19.702  46.241  49.667  1.00  0.00           C  
ATOM   1205  CG  ASP    77      19.033  47.390  50.387  1.00  0.00           C  
ATOM   1206  OD1 ASP    77      19.462  47.594  51.533  1.00  0.00           O  
ATOM   1207  OD2 ASP    77      18.033  48.039  50.031  1.00  0.00           O1-
ATOM   1208  H   ASP    77      18.104  45.020  51.945  1.00  0.00           H  
ATOM   1209  HA  ASP    77      17.863  45.195  49.623  1.00  0.00           H  
ATOM   1210  HB2 ASP    77      20.712  46.130  50.062  1.00  0.00           H  
ATOM   1211  HB3 ASP    77      19.848  46.373  48.595  1.00  0.00           H  
ATOM   1212  N   ALA    78      18.929  42.562  49.510  1.00  0.00           N  
ATOM   1213  CA  ALA    78      19.319  41.278  48.926  1.00  0.00           C  
ATOM   1214  C   ALA    78      18.796  41.046  47.487  1.00  0.00           C  
ATOM   1215  O   ALA    78      19.265  40.063  46.905  1.00  0.00           O  
ATOM   1216  CB  ALA    78      19.009  40.100  49.894  1.00  0.00           C  
ATOM   1217  H   ALA    78      18.420  42.544  50.382  1.00  0.00           H  
ATOM   1218  HA  ALA    78      20.408  41.242  48.965  1.00  0.00           H  
ATOM   1219  HB1 ALA    78      19.511  39.164  49.651  1.00  0.00           H  
ATOM   1220  HB2 ALA    78      19.008  40.418  50.937  1.00  0.00           H  
ATOM   1221  HB3 ALA    78      17.964  39.809  49.787  1.00  0.00           H  
ATOM   1222  N   HIS    79      17.792  41.753  47.045  1.00  0.00           N  
ATOM   1223  CA  HIS    79      17.541  41.824  45.588  1.00  0.00           C  
ATOM   1224  C   HIS    79      18.443  42.791  44.735  1.00  0.00           C  
ATOM   1225  O   HIS    79      18.836  42.409  43.615  1.00  0.00           O  
ATOM   1226  CB  HIS    79      16.104  42.196  45.410  1.00  0.00           C  
ATOM   1227  CG  HIS    79      15.666  42.442  43.970  1.00  0.00           C  
ATOM   1228  ND1 HIS    79      15.566  43.739  43.382  1.00  0.00           N  
ATOM   1229  CE1 HIS    79      15.331  43.478  42.097  1.00  0.00           C  
ATOM   1230  NE2 HIS    79      15.346  42.187  41.799  1.00  0.00           N  
ATOM   1231  CD2 HIS    79      15.438  41.536  42.991  1.00  0.00           C  
ATOM   1232  H   HIS    79      17.404  42.460  47.653  1.00  0.00           H  
ATOM   1233  HA  HIS    79      17.673  40.828  45.166  1.00  0.00           H  
ATOM   1234  HB2 HIS    79      15.467  41.404  45.803  1.00  0.00           H  
ATOM   1235  HB3 HIS    79      15.854  43.103  45.959  1.00  0.00           H  
ATOM   1236  HE1 HIS    79      14.925  44.247  41.457  1.00  0.00           H  
ATOM   1237  HE2 HIS    79      14.885  41.873  40.957  1.00  0.00           H  
ATOM   1238  HD2 HIS    79      15.331  40.467  43.097  1.00  0.00           H  
ATOM   1239  N   LEU    80      18.770  43.983  45.206  1.00  0.00           N  
ATOM   1240  CA  LEU    80      19.801  44.831  44.610  1.00  0.00           C  
ATOM   1241  C   LEU    80      21.109  44.056  44.382  1.00  0.00           C  
ATOM   1242  O   LEU    80      21.907  44.170  43.479  1.00  0.00           O  
ATOM   1243  CB  LEU    80      20.074  46.121  45.458  1.00  0.00           C  
ATOM   1244  CG  LEU    80      21.009  47.155  44.859  1.00  0.00           C  
ATOM   1245  CD1 LEU    80      20.870  47.543  43.365  1.00  0.00           C  
ATOM   1246  CD2 LEU    80      20.814  48.332  45.750  1.00  0.00           C  
ATOM   1247  H   LEU    80      18.436  44.267  46.115  1.00  0.00           H  
ATOM   1248  HA  LEU    80      19.483  45.161  43.621  1.00  0.00           H  
ATOM   1249  HB2 LEU    80      19.076  46.495  45.689  1.00  0.00           H  
ATOM   1250  HB3 LEU    80      20.587  45.841  46.378  1.00  0.00           H  
ATOM   1251  HG  LEU    80      22.029  46.807  45.020  1.00  0.00           H  
ATOM   1252 HD11 LEU    80      21.233  46.678  42.810  1.00  0.00           H  
ATOM   1253 HD12 LEU    80      19.787  47.653  43.295  1.00  0.00           H  
ATOM   1254 HD13 LEU    80      21.442  48.464  43.248  1.00  0.00           H  
ATOM   1255 HD21 LEU    80      21.698  48.952  45.598  1.00  0.00           H  
ATOM   1256 HD22 LEU    80      19.909  48.849  45.431  1.00  0.00           H  
ATOM   1257 HD23 LEU    80      20.779  47.958  46.773  1.00  0.00           H  
ATOM   1258  N   ALA    81      21.266  43.129  45.340  1.00  0.00           N  
ATOM   1259  CA  ALA    81      22.436  42.233  45.224  1.00  0.00           C  
ATOM   1260  C   ALA    81      22.379  41.190  44.009  1.00  0.00           C  
ATOM   1261  O   ALA    81      23.308  41.219  43.268  1.00  0.00           O  
ATOM   1262  CB  ALA    81      22.560  41.342  46.465  1.00  0.00           C  
ATOM   1263  H   ALA    81      20.749  43.276  46.195  1.00  0.00           H  
ATOM   1264  HA  ALA    81      23.401  42.739  45.253  1.00  0.00           H  
ATOM   1265  HB1 ALA    81      21.620  40.852  46.717  1.00  0.00           H  
ATOM   1266  HB2 ALA    81      23.459  40.735  46.358  1.00  0.00           H  
ATOM   1267  HB3 ALA    81      22.701  42.108  47.229  1.00  0.00           H  
ATOM   1268  N   ASP    82      21.234  40.458  43.818  1.00  0.00           N  
ATOM   1269  CA  ASP    82      20.922  39.623  42.592  1.00  0.00           C  
ATOM   1270  C   ASP    82      20.830  40.517  41.267  1.00  0.00           C  
ATOM   1271  O   ASP    82      21.015  39.999  40.206  1.00  0.00           O  
ATOM   1272  CB  ASP    82      19.759  38.616  42.848  1.00  0.00           C  
ATOM   1273  CG  ASP    82      20.085  37.559  43.885  1.00  0.00           C  
ATOM   1274  OD1 ASP    82      19.107  36.947  44.427  1.00  0.00           O  
ATOM   1275  OD2 ASP    82      21.226  37.263  44.173  1.00  0.00           O1-
ATOM   1276  H   ASP    82      20.490  40.525  44.497  1.00  0.00           H  
ATOM   1277  HA  ASP    82      21.854  39.065  42.505  1.00  0.00           H  
ATOM   1278  HB2 ASP    82      18.878  39.191  43.134  1.00  0.00           H  
ATOM   1279  HB3 ASP    82      19.542  38.138  41.893  1.00  0.00           H  
ATOM   1280  N   THR    83      20.786  41.886  41.423  1.00  0.00           N  
ATOM   1281  CA  THR    83      20.694  42.859  40.320  1.00  0.00           C  
ATOM   1282  C   THR    83      22.076  43.262  39.957  1.00  0.00           C  
ATOM   1283  O   THR    83      22.316  43.681  38.808  1.00  0.00           O  
ATOM   1284  CB  THR    83      19.849  44.058  40.737  1.00  0.00           C  
ATOM   1285  CG2 THR    83      19.752  45.088  39.694  1.00  0.00           C  
ATOM   1286  OG1 THR    83      18.545  43.685  41.133  1.00  0.00           O  
ATOM   1287  H   THR    83      20.824  42.292  42.347  1.00  0.00           H  
ATOM   1288  HA  THR    83      20.299  42.462  39.385  1.00  0.00           H  
ATOM   1289  HB  THR    83      20.310  44.582  41.574  1.00  0.00           H  
ATOM   1290 HG21 THR    83      19.384  44.555  38.817  1.00  0.00           H  
ATOM   1291 HG22 THR    83      19.004  45.787  40.068  1.00  0.00           H  
ATOM   1292 HG23 THR    83      20.674  45.648  39.535  1.00  0.00           H  
ATOM   1293  HG1 THR    83      18.490  43.183  41.949  1.00  0.00           H  
ATOM   1294  N   MET    84      22.987  43.236  40.904  1.00  0.00           N  
ATOM   1295  CA  MET    84      24.302  43.905  40.807  1.00  0.00           C  
ATOM   1296  C   MET    84      25.469  42.950  40.567  1.00  0.00           C  
ATOM   1297  O   MET    84      26.404  43.312  39.850  1.00  0.00           O  
ATOM   1298  CB  MET    84      24.592  44.769  42.097  1.00  0.00           C  
ATOM   1299  CG  MET    84      25.985  45.461  42.123  1.00  0.00           C  
ATOM   1300  SD  MET    84      26.444  46.554  43.516  1.00  0.00           S  
ATOM   1301  CE  MET    84      25.059  47.782  43.644  1.00  0.00           C  
ATOM   1302  H   MET    84      22.730  42.661  41.693  1.00  0.00           H  
ATOM   1303  HA  MET    84      24.326  44.547  39.926  1.00  0.00           H  
ATOM   1304  HB2 MET    84      23.936  45.638  42.035  1.00  0.00           H  
ATOM   1305  HB3 MET    84      24.330  44.200  42.989  1.00  0.00           H  
ATOM   1306  HG2 MET    84      26.717  44.659  42.214  1.00  0.00           H  
ATOM   1307  HG3 MET    84      26.096  46.031  41.201  1.00  0.00           H  
ATOM   1308  HE1 MET    84      25.280  48.344  44.552  1.00  0.00           H  
ATOM   1309  HE2 MET    84      25.093  48.379  42.733  1.00  0.00           H  
ATOM   1310  HE3 MET    84      24.139  47.197  43.622  1.00  0.00           H  
ATOM   1311  N   ILE    85      25.407  41.655  40.980  1.00  0.00           N  
ATOM   1312  CA  ILE    85      26.337  40.585  40.722  1.00  0.00           C  
ATOM   1313  C   ILE    85      26.420  40.425  39.230  1.00  0.00           C  
ATOM   1314  O   ILE    85      25.454  40.258  38.499  1.00  0.00           O  
ATOM   1315  CB  ILE    85      25.797  39.296  41.410  1.00  0.00           C  
ATOM   1316  CG2 ILE    85      26.541  38.059  40.872  1.00  0.00           C  
ATOM   1317  CG1 ILE    85      25.941  39.375  42.988  1.00  0.00           C  
ATOM   1318  CD1 ILE    85      24.995  38.392  43.800  1.00  0.00           C  
ATOM   1319  H   ILE    85      24.681  41.443  41.649  1.00  0.00           H  
ATOM   1320  HA  ILE    85      27.333  40.859  41.072  1.00  0.00           H  
ATOM   1321  HB  ILE    85      24.749  39.113  41.174  1.00  0.00           H  
ATOM   1322 HG21 ILE    85      26.263  37.929  39.826  1.00  0.00           H  
ATOM   1323 HG22 ILE    85      27.608  38.176  41.064  1.00  0.00           H  
ATOM   1324 HG23 ILE    85      26.196  37.174  41.406  1.00  0.00           H  
ATOM   1325 HG12 ILE    85      27.003  39.267  43.209  1.00  0.00           H  
ATOM   1326 HG13 ILE    85      25.675  40.397  43.256  1.00  0.00           H  
ATOM   1327 HD11 ILE    85      23.995  38.823  43.847  1.00  0.00           H  
ATOM   1328 HD12 ILE    85      25.001  37.418  43.310  1.00  0.00           H  
ATOM   1329 HD13 ILE    85      25.359  38.333  44.826  1.00  0.00           H  
ATOM   1330  N   GLY    86      27.697  40.554  38.701  1.00  0.00           N  
ATOM   1331  CA  GLY    86      28.088  40.620  37.290  1.00  0.00           C  
ATOM   1332  C   GLY    86      28.061  41.972  36.695  1.00  0.00           C  
ATOM   1333  O   GLY    86      28.523  42.038  35.571  1.00  0.00           O  
ATOM   1334  H   GLY    86      28.462  40.618  39.357  1.00  0.00           H  
ATOM   1335  HA2 GLY    86      29.106  40.269  37.126  1.00  0.00           H  
ATOM   1336  HA3 GLY    86      27.428  39.930  36.763  1.00  0.00           H  
ATOM   1337  N   LYS    87      27.595  42.991  37.309  1.00  0.00           N  
ATOM   1338  CA  LYS    87      27.479  44.350  36.733  1.00  0.00           C  
ATOM   1339  C   LYS    87      28.799  45.100  36.806  1.00  0.00           C  
ATOM   1340  O   LYS    87      29.546  45.027  37.765  1.00  0.00           O  
ATOM   1341  CB  LYS    87      26.358  45.290  37.478  1.00  0.00           C  
ATOM   1342  CG  LYS    87      24.935  44.693  37.232  1.00  0.00           C  
ATOM   1343  CD  LYS    87      24.421  44.704  35.805  1.00  0.00           C  
ATOM   1344  CE  LYS    87      22.914  44.485  35.756  1.00  0.00           C  
ATOM   1345  NZ  LYS    87      22.606  43.113  36.095  1.00  0.00           N1+
ATOM   1346  H   LYS    87      27.387  42.809  38.280  1.00  0.00           H  
ATOM   1347  HA  LYS    87      27.287  44.268  35.663  1.00  0.00           H  
ATOM   1348  HB2 LYS    87      26.577  45.330  38.546  1.00  0.00           H  
ATOM   1349  HB3 LYS    87      26.402  46.283  37.030  1.00  0.00           H  
ATOM   1350  HG2 LYS    87      24.922  43.667  37.600  1.00  0.00           H  
ATOM   1351  HG3 LYS    87      24.313  45.342  37.848  1.00  0.00           H  
ATOM   1352  HD2 LYS    87      24.632  45.698  35.409  1.00  0.00           H  
ATOM   1353  HD3 LYS    87      24.995  43.958  35.255  1.00  0.00           H  
ATOM   1354  HE2 LYS    87      22.336  45.162  36.385  1.00  0.00           H  
ATOM   1355  HE3 LYS    87      22.688  44.734  34.720  1.00  0.00           H  
ATOM   1356  HZ1 LYS    87      22.752  42.937  37.079  1.00  0.00           H  
ATOM   1357  HZ2 LYS    87      21.649  42.833  35.933  1.00  0.00           H  
ATOM   1358  HZ3 LYS    87      23.314  42.542  35.656  1.00  0.00           H  
ATOM   1359  N   ALA    88      29.090  45.927  35.798  1.00  0.00           N  
ATOM   1360  CA  ALA    88      30.017  47.090  36.017  1.00  0.00           C  
ATOM   1361  C   ALA    88      29.451  48.190  36.941  1.00  0.00           C  
ATOM   1362  O   ALA    88      28.293  48.578  36.902  1.00  0.00           O  
ATOM   1363  CB  ALA    88      30.229  47.762  34.592  1.00  0.00           C  
ATOM   1364  H   ALA    88      28.464  45.950  35.006  1.00  0.00           H  
ATOM   1365  HA  ALA    88      30.969  46.728  36.405  1.00  0.00           H  
ATOM   1366  HB1 ALA    88      31.090  48.423  34.689  1.00  0.00           H  
ATOM   1367  HB2 ALA    88      30.636  47.110  33.819  1.00  0.00           H  
ATOM   1368  HB3 ALA    88      29.423  48.453  34.344  1.00  0.00           H  
ATOM   1369  N   VAL    89      30.378  48.727  37.760  1.00  0.00           N  
ATOM   1370  CA  VAL    89      30.060  49.812  38.784  1.00  0.00           C  
ATOM   1371  C   VAL    89      30.853  51.098  38.718  1.00  0.00           C  
ATOM   1372  O   VAL    89      31.792  51.096  37.975  1.00  0.00           O  
ATOM   1373  CB  VAL    89      30.016  49.211  40.186  1.00  0.00           C  
ATOM   1374  CG1 VAL    89      28.764  48.364  40.525  1.00  0.00           C  
ATOM   1375  CG2 VAL    89      31.327  48.492  40.445  1.00  0.00           C  
ATOM   1376  H   VAL    89      31.367  48.526  37.718  1.00  0.00           H  
ATOM   1377  HA  VAL    89      29.075  50.171  38.485  1.00  0.00           H  
ATOM   1378  HB  VAL    89      30.016  50.015  40.922  1.00  0.00           H  
ATOM   1379 HG11 VAL    89      28.776  48.112  41.586  1.00  0.00           H  
ATOM   1380 HG12 VAL    89      27.887  48.985  40.344  1.00  0.00           H  
ATOM   1381 HG13 VAL    89      28.757  47.557  39.793  1.00  0.00           H  
ATOM   1382 HG21 VAL    89      31.437  48.362  41.522  1.00  0.00           H  
ATOM   1383 HG22 VAL    89      31.295  47.603  39.815  1.00  0.00           H  
ATOM   1384 HG23 VAL    89      32.196  49.056  40.105  1.00  0.00           H  
ATOM   1385  N   GLU    90      30.526  52.116  39.532  1.00  0.00           N  
ATOM   1386  CA  GLU    90      31.388  53.282  39.746  1.00  0.00           C  
ATOM   1387  C   GLU    90      31.264  53.725  41.270  1.00  0.00           C  
ATOM   1388  O   GLU    90      30.147  53.819  41.840  1.00  0.00           O  
ATOM   1389  CB  GLU    90      30.963  54.281  38.643  1.00  0.00           C  
ATOM   1390  CG  GLU    90      31.983  55.457  38.478  1.00  0.00           C  
ATOM   1391  CD  GLU    90      31.772  56.568  37.433  1.00  0.00           C  
ATOM   1392  OE1 GLU    90      32.753  56.898  36.711  1.00  0.00           O  
ATOM   1393  OE2 GLU    90      30.665  57.109  37.294  1.00  0.00           O1-
ATOM   1394  H   GLU    90      29.783  51.986  40.204  1.00  0.00           H  
ATOM   1395  HA  GLU    90      32.435  53.004  39.634  1.00  0.00           H  
ATOM   1396  HB2 GLU    90      30.903  53.661  37.749  1.00  0.00           H  
ATOM   1397  HB3 GLU    90      29.952  54.671  38.758  1.00  0.00           H  
ATOM   1398  HG2 GLU    90      32.070  55.796  39.510  1.00  0.00           H  
ATOM   1399  HG3 GLU    90      32.908  54.926  38.256  1.00  0.00           H  
ATOM   1400  N   HIS    91      32.382  53.928  41.912  1.00  0.00           N  
ATOM   1401  CA  HIS    91      32.590  53.913  43.343  1.00  0.00           C  
ATOM   1402  C   HIS    91      33.372  55.088  43.947  1.00  0.00           C  
ATOM   1403  O   HIS    91      34.448  55.468  43.481  1.00  0.00           O  
ATOM   1404  CB  HIS    91      33.222  52.477  43.703  1.00  0.00           C  
ATOM   1405  CG  HIS    91      33.035  51.915  45.060  1.00  0.00           C  
ATOM   1406  ND1 HIS    91      33.488  50.651  45.457  1.00  0.00           N  
ATOM   1407  CE1 HIS    91      33.052  50.497  46.741  1.00  0.00           C  
ATOM   1408  NE2 HIS    91      32.409  51.531  47.148  1.00  0.00           N  
ATOM   1409  CD2 HIS    91      32.345  52.471  46.131  1.00  0.00           C  
ATOM   1410  H   HIS    91      33.250  54.025  41.405  1.00  0.00           H  
ATOM   1411  HA  HIS    91      31.594  54.030  43.770  1.00  0.00           H  
ATOM   1412  HB2 HIS    91      32.898  51.756  42.952  1.00  0.00           H  
ATOM   1413  HB3 HIS    91      34.298  52.439  43.537  1.00  0.00           H  
ATOM   1414  HE1 HIS    91      33.319  49.641  47.344  1.00  0.00           H  
ATOM   1415  HE2 HIS    91      31.997  51.645  48.063  1.00  0.00           H  
ATOM   1416  HD2 HIS    91      31.769  53.384  46.149  1.00  0.00           H  
ATOM   1417  N   MET    92      32.730  55.704  44.970  1.00  0.00           N  
ATOM   1418  CA  MET    92      33.275  56.936  45.511  1.00  0.00           C  
ATOM   1419  C   MET    92      34.235  56.774  46.747  1.00  0.00           C  
ATOM   1420  O   MET    92      33.829  56.347  47.833  1.00  0.00           O  
ATOM   1421  CB  MET    92      32.097  57.911  45.750  1.00  0.00           C  
ATOM   1422  CG  MET    92      31.703  58.610  44.457  1.00  0.00           C  
ATOM   1423  SD  MET    92      30.982  60.238  44.656  1.00  0.00           S  
ATOM   1424  CE  MET    92      29.478  59.956  45.579  1.00  0.00           C  
ATOM   1425  H   MET    92      31.867  55.257  45.246  1.00  0.00           H  
ATOM   1426  HA  MET    92      33.885  57.401  44.736  1.00  0.00           H  
ATOM   1427  HB2 MET    92      31.249  57.391  46.197  1.00  0.00           H  
ATOM   1428  HB3 MET    92      32.355  58.725  46.428  1.00  0.00           H  
ATOM   1429  HG2 MET    92      32.640  58.790  43.929  1.00  0.00           H  
ATOM   1430  HG3 MET    92      31.114  57.868  43.918  1.00  0.00           H  
ATOM   1431  HE1 MET    92      29.198  60.858  46.123  1.00  0.00           H  
ATOM   1432  HE2 MET    92      28.650  59.683  44.925  1.00  0.00           H  
ATOM   1433  HE3 MET    92      29.589  59.105  46.251  1.00  0.00           H  
ATOM   1434  N   PHE    93      35.462  57.285  46.551  1.00  0.00           N  
ATOM   1435  CA  PHE    93      36.523  57.303  47.577  1.00  0.00           C  
ATOM   1436  C   PHE    93      36.954  58.712  47.985  1.00  0.00           C  
ATOM   1437  O   PHE    93      37.063  59.621  47.212  1.00  0.00           O  
ATOM   1438  CB  PHE    93      37.820  56.525  47.076  1.00  0.00           C  
ATOM   1439  CG  PHE    93      37.618  55.016  47.090  1.00  0.00           C  
ATOM   1440  CD1 PHE    93      37.058  54.363  45.962  1.00  0.00           C  
ATOM   1441  CE1 PHE    93      37.060  52.958  45.872  1.00  0.00           C  
ATOM   1442  CZ  PHE    93      37.547  52.187  46.929  1.00  0.00           C  
ATOM   1443  CE2 PHE    93      37.820  52.827  48.109  1.00  0.00           C  
ATOM   1444  CD2 PHE    93      37.920  54.239  48.188  1.00  0.00           C  
ATOM   1445  H   PHE    93      35.725  57.747  45.692  1.00  0.00           H  
ATOM   1446  HA  PHE    93      36.174  56.740  48.442  1.00  0.00           H  
ATOM   1447  HB2 PHE    93      38.208  56.981  46.165  1.00  0.00           H  
ATOM   1448  HB3 PHE    93      38.603  56.674  47.819  1.00  0.00           H  
ATOM   1449  HD1 PHE    93      36.765  54.887  45.063  1.00  0.00           H  
ATOM   1450  HE1 PHE    93      36.834  52.481  44.930  1.00  0.00           H  
ATOM   1451  HZ  PHE    93      37.600  51.123  46.753  1.00  0.00           H  
ATOM   1452  HE2 PHE    93      38.176  52.259  48.956  1.00  0.00           H  
ATOM   1453  HD2 PHE    93      38.309  54.677  49.095  1.00  0.00           H  
ATOM   1454  N   GLU    94      37.253  58.830  49.271  1.00  0.00           N  
ATOM   1455  CA  GLU    94      37.746  60.083  49.859  1.00  0.00           C  
ATOM   1456  C   GLU    94      39.061  60.565  49.220  1.00  0.00           C  
ATOM   1457  O   GLU    94      39.970  59.872  48.909  1.00  0.00           O  
ATOM   1458  CB  GLU    94      37.891  59.945  51.349  1.00  0.00           C  
ATOM   1459  CG  GLU    94      36.584  59.924  52.146  1.00  0.00           C  
ATOM   1460  CD  GLU    94      36.082  58.569  52.503  1.00  0.00           C  
ATOM   1461  OE1 GLU    94      36.517  57.528  51.925  1.00  0.00           O  
ATOM   1462  OE2 GLU    94      35.177  58.467  53.382  1.00  0.00           O1-
ATOM   1463  H   GLU    94      36.851  58.134  49.883  1.00  0.00           H  
ATOM   1464  HA  GLU    94      36.969  60.807  49.613  1.00  0.00           H  
ATOM   1465  HB2 GLU    94      38.487  59.054  51.546  1.00  0.00           H  
ATOM   1466  HB3 GLU    94      38.489  60.786  51.701  1.00  0.00           H  
ATOM   1467  HG2 GLU    94      36.720  60.554  53.026  1.00  0.00           H  
ATOM   1468  HG3 GLU    94      35.817  60.365  51.509  1.00  0.00           H  
ATOM   1469  N   THR    95      39.163  61.909  49.109  1.00  0.00           N  
ATOM   1470  CA  THR    95      40.246  62.719  48.467  1.00  0.00           C  
ATOM   1471  C   THR    95      40.398  64.099  49.068  1.00  0.00           C  
ATOM   1472  O   THR    95      39.419  64.762  49.487  1.00  0.00           O  
ATOM   1473  CB  THR    95      40.012  62.905  46.967  1.00  0.00           C  
ATOM   1474  CG2 THR    95      38.839  63.803  46.498  1.00  0.00           C  
ATOM   1475  OG1 THR    95      41.171  63.554  46.364  1.00  0.00           O  
ATOM   1476  H   THR    95      38.314  62.360  49.417  1.00  0.00           H  
ATOM   1477  HA  THR    95      41.189  62.194  48.624  1.00  0.00           H  
ATOM   1478  HB  THR    95      39.948  61.901  46.547  1.00  0.00           H  
ATOM   1479 HG21 THR    95      38.859  63.863  45.410  1.00  0.00           H  
ATOM   1480 HG22 THR    95      37.950  63.258  46.815  1.00  0.00           H  
ATOM   1481 HG23 THR    95      38.867  64.734  47.063  1.00  0.00           H  
ATOM   1482  HG1 THR    95      41.930  62.968  46.396  1.00  0.00           H  
ATOM   1483  N   GLU    96      41.652  64.544  49.230  1.00  0.00           N  
ATOM   1484  CA  GLU    96      41.974  65.794  49.853  1.00  0.00           C  
ATOM   1485  C   GLU    96      41.876  66.961  48.880  1.00  0.00           C  
ATOM   1486  O   GLU    96      42.202  68.099  49.253  1.00  0.00           O  
ATOM   1487  CB  GLU    96      43.365  65.704  50.575  1.00  0.00           C  
ATOM   1488  CG  GLU    96      43.476  64.495  51.458  1.00  0.00           C  
ATOM   1489  CD  GLU    96      44.197  63.324  50.778  1.00  0.00           C  
ATOM   1490  OE1 GLU    96      45.117  62.776  51.404  1.00  0.00           O  
ATOM   1491  OE2 GLU    96      43.921  63.099  49.597  1.00  0.00           O1-
ATOM   1492  H   GLU    96      42.410  63.883  49.138  1.00  0.00           H  
ATOM   1493  HA  GLU    96      41.248  66.080  50.614  1.00  0.00           H  
ATOM   1494  HB2 GLU    96      44.114  65.665  49.784  1.00  0.00           H  
ATOM   1495  HB3 GLU    96      43.667  66.543  51.202  1.00  0.00           H  
ATOM   1496  HG2 GLU    96      43.943  64.739  52.412  1.00  0.00           H  
ATOM   1497  HG3 GLU    96      42.512  64.152  51.834  1.00  0.00           H  
ATOM   1498  N   ASP    97      41.268  66.779  47.754  1.00  0.00           N  
ATOM   1499  CA  ASP    97      41.202  67.901  46.791  1.00  0.00           C  
ATOM   1500  C   ASP    97      40.028  67.697  45.810  1.00  0.00           C  
ATOM   1501  O   ASP    97      40.106  67.194  44.693  1.00  0.00           O  
ATOM   1502  CB  ASP    97      42.528  68.017  45.975  1.00  0.00           C  
ATOM   1503  CG  ASP    97      42.506  69.123  44.964  1.00  0.00           C  
ATOM   1504  OD1 ASP    97      41.744  70.076  45.154  1.00  0.00           O  
ATOM   1505  OD2 ASP    97      43.200  69.051  43.891  1.00  0.00           O1-
ATOM   1506  H   ASP    97      41.233  65.842  47.379  1.00  0.00           H  
ATOM   1507  HA  ASP    97      41.025  68.849  47.298  1.00  0.00           H  
ATOM   1508  HB2 ASP    97      43.401  68.039  46.628  1.00  0.00           H  
ATOM   1509  HB3 ASP    97      42.484  67.113  45.369  1.00  0.00           H  
ATOM   1510  N   GLY    98      38.860  68.190  46.214  1.00  0.00           N  
ATOM   1511  CA  GLY    98      37.588  68.149  45.459  1.00  0.00           C  
ATOM   1512  C   GLY    98      36.630  67.117  45.988  1.00  0.00           C  
ATOM   1513  O   GLY    98      36.711  66.650  47.165  1.00  0.00           O  
ATOM   1514  H   GLY    98      38.886  68.675  47.100  1.00  0.00           H  
ATOM   1515  HA2 GLY    98      37.110  69.105  45.669  1.00  0.00           H  
ATOM   1516  HA3 GLY    98      37.765  68.041  44.388  1.00  0.00           H  
ATOM   1517  N   SER    99      35.774  66.743  45.099  1.00  0.00           N  
ATOM   1518  CA  SER    99      34.880  65.657  45.420  1.00  0.00           C  
ATOM   1519  C   SER    99      35.550  64.204  45.250  1.00  0.00           C  
ATOM   1520  O   SER    99      36.625  64.081  44.703  1.00  0.00           O  
ATOM   1521  CB  SER    99      33.668  65.751  44.453  1.00  0.00           C  
ATOM   1522  OG  SER    99      34.175  65.532  43.165  1.00  0.00           O  
ATOM   1523  H   SER    99      35.822  67.143  44.173  1.00  0.00           H  
ATOM   1524  HA  SER    99      34.471  65.799  46.421  1.00  0.00           H  
ATOM   1525  HB2 SER    99      32.919  65.003  44.714  1.00  0.00           H  
ATOM   1526  HB3 SER    99      33.296  66.761  44.625  1.00  0.00           H  
ATOM   1527  HG  SER    99      34.192  64.584  43.018  1.00  0.00           H  
ATOM   1528  N   LYS   100      34.851  63.226  45.793  1.00  0.00           N  
ATOM   1529  CA  LYS   100      35.258  61.811  45.850  1.00  0.00           C  
ATOM   1530  C   LYS   100      35.840  61.238  44.517  1.00  0.00           C  
ATOM   1531  O   LYS   100      35.243  61.480  43.419  1.00  0.00           O  
ATOM   1532  CB  LYS   100      34.133  60.922  46.490  1.00  0.00           C  
ATOM   1533  CG  LYS   100      33.961  61.260  47.932  1.00  0.00           C  
ATOM   1534  CD  LYS   100      33.014  60.328  48.661  1.00  0.00           C  
ATOM   1535  CE  LYS   100      32.685  60.837  50.056  1.00  0.00           C  
ATOM   1536  NZ  LYS   100      31.436  60.253  50.618  1.00  0.00           N1+
ATOM   1537  H   LYS   100      34.034  63.437  46.350  1.00  0.00           H  
ATOM   1538  HA  LYS   100      36.146  61.736  46.478  1.00  0.00           H  
ATOM   1539  HB2 LYS   100      33.213  61.062  45.921  1.00  0.00           H  
ATOM   1540  HB3 LYS   100      34.431  59.878  46.387  1.00  0.00           H  
ATOM   1541  HG2 LYS   100      34.932  61.342  48.420  1.00  0.00           H  
ATOM   1542  HG3 LYS   100      33.611  62.290  48.009  1.00  0.00           H  
ATOM   1543  HD2 LYS   100      32.110  60.287  48.054  1.00  0.00           H  
ATOM   1544  HD3 LYS   100      33.421  59.319  48.733  1.00  0.00           H  
ATOM   1545  HE2 LYS   100      33.516  60.468  50.658  1.00  0.00           H  
ATOM   1546  HE3 LYS   100      32.654  61.921  49.953  1.00  0.00           H  
ATOM   1547  HZ1 LYS   100      30.626  60.511  50.072  1.00  0.00           H  
ATOM   1548  HZ2 LYS   100      31.455  59.246  50.543  1.00  0.00           H  
ATOM   1549  HZ3 LYS   100      31.202  60.527  51.562  1.00  0.00           H  
ATOM   1550  N   ASP   101      36.933  60.398  44.623  1.00  0.00           N  
ATOM   1551  CA  ASP   101      37.580  59.755  43.452  1.00  0.00           C  
ATOM   1552  C   ASP   101      36.629  58.578  42.966  1.00  0.00           C  
ATOM   1553  O   ASP   101      36.076  57.725  43.702  1.00  0.00           O  
ATOM   1554  CB  ASP   101      38.908  59.158  43.872  1.00  0.00           C  
ATOM   1555  CG  ASP   101      39.742  58.629  42.628  1.00  0.00           C  
ATOM   1556  OD1 ASP   101      40.955  58.271  42.693  1.00  0.00           O  
ATOM   1557  OD2 ASP   101      39.271  58.601  41.476  1.00  0.00           O1-
ATOM   1558  H   ASP   101      37.380  60.232  45.513  1.00  0.00           H  
ATOM   1559  HA  ASP   101      37.759  60.466  42.646  1.00  0.00           H  
ATOM   1560  HB2 ASP   101      39.416  60.019  44.307  1.00  0.00           H  
ATOM   1561  HB3 ASP   101      38.783  58.328  44.568  1.00  0.00           H  
ATOM   1562  N   GLU   102      36.222  58.677  41.665  1.00  0.00           N  
ATOM   1563  CA  GLU   102      35.109  57.952  41.050  1.00  0.00           C  
ATOM   1564  C   GLU   102      35.744  56.729  40.354  1.00  0.00           C  
ATOM   1565  O   GLU   102      36.064  56.794  39.156  1.00  0.00           O  
ATOM   1566  CB  GLU   102      34.327  58.855  40.097  1.00  0.00           C  
ATOM   1567  CG  GLU   102      33.318  59.830  40.733  1.00  0.00           C  
ATOM   1568  CD  GLU   102      32.614  60.734  39.696  1.00  0.00           C  
ATOM   1569  OE1 GLU   102      33.221  60.839  38.592  1.00  0.00           O  
ATOM   1570  OE2 GLU   102      31.533  61.272  39.918  1.00  0.00           O1-
ATOM   1571  H   GLU   102      36.591  59.450  41.130  1.00  0.00           H  
ATOM   1572  HA  GLU   102      34.410  57.625  41.820  1.00  0.00           H  
ATOM   1573  HB2 GLU   102      35.060  59.449  39.550  1.00  0.00           H  
ATOM   1574  HB3 GLU   102      33.691  58.259  39.442  1.00  0.00           H  
ATOM   1575  HG2 GLU   102      32.547  59.267  41.259  1.00  0.00           H  
ATOM   1576  HG3 GLU   102      33.783  60.496  41.460  1.00  0.00           H  
ATOM   1577  N   TRP   103      35.847  55.619  41.100  1.00  0.00           N  
ATOM   1578  CA  TRP   103      36.530  54.353  40.682  1.00  0.00           C  
ATOM   1579  C   TRP   103      35.526  53.422  40.000  1.00  0.00           C  
ATOM   1580  O   TRP   103      34.594  52.948  40.590  1.00  0.00           O  
ATOM   1581  CB  TRP   103      37.158  53.690  41.894  1.00  0.00           C  
ATOM   1582  CG  TRP   103      38.440  54.214  42.546  1.00  0.00           C  
ATOM   1583  CD1 TRP   103      38.532  55.400  43.154  1.00  0.00           C  
ATOM   1584  NE1 TRP   103      39.806  55.682  43.645  1.00  0.00           N  
ATOM   1585  CE2 TRP   103      40.619  54.621  43.249  1.00  0.00           C  
ATOM   1586  CZ2 TRP   103      41.968  54.395  43.395  1.00  0.00           C  
ATOM   1587  CH2 TRP   103      42.566  53.177  42.912  1.00  0.00           C  
ATOM   1588  CZ3 TRP   103      41.732  52.209  42.210  1.00  0.00           C  
ATOM   1589  CE3 TRP   103      40.342  52.447  42.167  1.00  0.00           C  
ATOM   1590  CD2 TRP   103      39.768  53.622  42.678  1.00  0.00           C  
ATOM   1591  H   TRP   103      35.461  55.651  42.033  1.00  0.00           H  
ATOM   1592  HA  TRP   103      37.410  54.630  40.102  1.00  0.00           H  
ATOM   1593  HB2 TRP   103      36.335  53.605  42.604  1.00  0.00           H  
ATOM   1594  HB3 TRP   103      37.496  52.672  41.698  1.00  0.00           H  
ATOM   1595  HD1 TRP   103      37.706  56.092  43.232  1.00  0.00           H  
ATOM   1596  HE1 TRP   103      40.007  56.577  44.067  1.00  0.00           H  
ATOM   1597  HZ2 TRP   103      42.612  55.100  43.899  1.00  0.00           H  
ATOM   1598  HH2 TRP   103      43.633  53.060  43.031  1.00  0.00           H  
ATOM   1599  HZ3 TRP   103      42.112  51.308  41.752  1.00  0.00           H  
ATOM   1600  HE3 TRP   103      39.647  51.717  41.779  1.00  0.00           H  
ATOM   1601  N   ARG   104      35.640  53.394  38.666  1.00  0.00           N  
ATOM   1602  CA  ARG   104      34.984  52.469  37.796  1.00  0.00           C  
ATOM   1603  C   ARG   104      35.428  51.055  38.109  1.00  0.00           C  
ATOM   1604  O   ARG   104      36.598  50.865  38.441  1.00  0.00           O  
ATOM   1605  CB  ARG   104      35.103  52.857  36.315  1.00  0.00           C  
ATOM   1606  CG  ARG   104      34.315  54.042  36.008  1.00  0.00           C  
ATOM   1607  CD  ARG   104      34.474  54.550  34.549  1.00  0.00           C  
ATOM   1608  NE  ARG   104      33.794  55.772  34.318  1.00  0.00           N  
ATOM   1609  CZ  ARG   104      33.782  56.421  33.184  1.00  0.00           C  
ATOM   1610  NH1 ARG   104      34.386  56.067  32.134  1.00  0.00           N  
ATOM   1611  NH2 ARG   104      33.102  57.513  33.178  1.00  0.00           N1+
ATOM   1612  H   ARG   104      36.399  53.880  38.209  1.00  0.00           H  
ATOM   1613  HA  ARG   104      33.915  52.417  38.003  1.00  0.00           H  
ATOM   1614  HB2 ARG   104      36.164  53.052  36.157  1.00  0.00           H  
ATOM   1615  HB3 ARG   104      34.882  51.961  35.736  1.00  0.00           H  
ATOM   1616  HG2 ARG   104      33.287  53.718  36.170  1.00  0.00           H  
ATOM   1617  HG3 ARG   104      34.614  54.769  36.763  1.00  0.00           H  
ATOM   1618  HD2 ARG   104      35.556  54.635  34.444  1.00  0.00           H  
ATOM   1619  HD3 ARG   104      34.082  53.662  34.053  1.00  0.00           H  
ATOM   1620  HE  ARG   104      33.255  56.114  35.100  1.00  0.00           H  
ATOM   1621 HH11 ARG   104      34.933  55.221  32.056  1.00  0.00           H  
ATOM   1622 HH12 ARG   104      34.319  56.601  31.279  1.00  0.00           H  
ATOM   1623 HH21 ARG   104      32.540  57.808  33.964  1.00  0.00           H  
ATOM   1624 HH22 ARG   104      33.113  58.088  32.348  1.00  0.00           H  
ATOM   1625  N   GLY   105      34.587  50.064  37.898  1.00  0.00           N  
ATOM   1626  CA  GLY   105      34.977  48.710  38.049  1.00  0.00           C  
ATOM   1627  C   GLY   105      33.804  47.804  37.713  1.00  0.00           C  
ATOM   1628  O   GLY   105      33.009  48.125  36.877  1.00  0.00           O  
ATOM   1629  H   GLY   105      33.668  50.311  37.559  1.00  0.00           H  
ATOM   1630  HA2 GLY   105      35.783  48.482  37.352  1.00  0.00           H  
ATOM   1631  HA3 GLY   105      35.354  48.483  39.046  1.00  0.00           H  
ATOM   1632  N   MET   106      33.764  46.660  38.398  1.00  0.00           N  
ATOM   1633  CA  MET   106      32.864  45.495  38.259  1.00  0.00           C  
ATOM   1634  C   MET   106      32.709  44.696  39.564  1.00  0.00           C  
ATOM   1635  O   MET   106      33.742  44.464  40.151  1.00  0.00           O  
ATOM   1636  CB  MET   106      33.322  44.601  37.083  1.00  0.00           C  
ATOM   1637  CG  MET   106      32.321  43.515  36.791  1.00  0.00           C  
ATOM   1638  SD  MET   106      32.945  42.180  35.818  1.00  0.00           S  
ATOM   1639  CE  MET   106      31.649  40.948  35.876  1.00  0.00           C  
ATOM   1640  H   MET   106      34.563  46.515  38.998  1.00  0.00           H  
ATOM   1641  HA  MET   106      31.898  45.958  38.058  1.00  0.00           H  
ATOM   1642  HB2 MET   106      33.585  45.226  36.230  1.00  0.00           H  
ATOM   1643  HB3 MET   106      34.286  44.185  37.376  1.00  0.00           H  
ATOM   1644  HG2 MET   106      32.067  43.202  37.803  1.00  0.00           H  
ATOM   1645  HG3 MET   106      31.464  43.988  36.311  1.00  0.00           H  
ATOM   1646  HE1 MET   106      31.385  40.874  36.931  1.00  0.00           H  
ATOM   1647  HE2 MET   106      30.863  41.274  35.194  1.00  0.00           H  
ATOM   1648  HE3 MET   106      32.090  40.054  35.438  1.00  0.00           H  
ATOM   1649  N   VAL   107      31.502  44.164  39.885  1.00  0.00           N  
ATOM   1650  CA  VAL   107      31.257  43.215  40.976  1.00  0.00           C  
ATOM   1651  C   VAL   107      31.164  41.740  40.425  1.00  0.00           C  
ATOM   1652  O   VAL   107      30.266  41.462  39.629  1.00  0.00           O  
ATOM   1653  CB  VAL   107      29.882  43.574  41.597  1.00  0.00           C  
ATOM   1654  CG1 VAL   107      29.908  43.080  43.041  1.00  0.00           C  
ATOM   1655  CG2 VAL   107      29.766  45.103  41.707  1.00  0.00           C  
ATOM   1656  H   VAL   107      30.668  44.329  39.340  1.00  0.00           H  
ATOM   1657  HA  VAL   107      32.102  43.175  41.664  1.00  0.00           H  
ATOM   1658  HB  VAL   107      29.012  43.229  41.038  1.00  0.00           H  
ATOM   1659 HG11 VAL   107      30.917  43.330  43.367  1.00  0.00           H  
ATOM   1660 HG12 VAL   107      29.097  43.539  43.607  1.00  0.00           H  
ATOM   1661 HG13 VAL   107      29.707  42.011  42.971  1.00  0.00           H  
ATOM   1662 HG21 VAL   107      30.612  45.648  42.126  1.00  0.00           H  
ATOM   1663 HG22 VAL   107      29.612  45.496  40.702  1.00  0.00           H  
ATOM   1664 HG23 VAL   107      28.912  45.482  42.269  1.00  0.00           H  
ATOM   1665  N   LEU   108      32.114  40.970  40.718  1.00  0.00           N  
ATOM   1666  CA  LEU   108      32.230  39.562  40.251  1.00  0.00           C  
ATOM   1667  C   LEU   108      31.185  38.650  40.914  1.00  0.00           C  
ATOM   1668  O   LEU   108      30.392  38.048  40.218  1.00  0.00           O  
ATOM   1669  CB  LEU   108      33.635  39.085  40.462  1.00  0.00           C  
ATOM   1670  CG  LEU   108      34.795  39.793  39.672  1.00  0.00           C  
ATOM   1671  CD1 LEU   108      34.360  40.627  38.495  1.00  0.00           C  
ATOM   1672  CD2 LEU   108      35.657  40.580  40.709  1.00  0.00           C  
ATOM   1673  H   LEU   108      32.798  41.223  41.417  1.00  0.00           H  
ATOM   1674  HA  LEU   108      31.974  39.542  39.191  1.00  0.00           H  
ATOM   1675  HB2 LEU   108      33.882  39.018  41.522  1.00  0.00           H  
ATOM   1676  HB3 LEU   108      33.550  38.075  40.063  1.00  0.00           H  
ATOM   1677  HG  LEU   108      35.341  38.939  39.270  1.00  0.00           H  
ATOM   1678 HD11 LEU   108      35.334  41.026  38.210  1.00  0.00           H  
ATOM   1679 HD12 LEU   108      33.876  40.024  37.727  1.00  0.00           H  
ATOM   1680 HD13 LEU   108      33.783  41.496  38.812  1.00  0.00           H  
ATOM   1681 HD21 LEU   108      35.046  41.331  41.207  1.00  0.00           H  
ATOM   1682 HD22 LEU   108      36.141  39.953  41.458  1.00  0.00           H  
ATOM   1683 HD23 LEU   108      36.568  40.998  40.280  1.00  0.00           H  
ATOM   1684  N   ALA   109      31.062  38.665  42.252  1.00  0.00           N  
ATOM   1685  CA  ALA   109      30.250  37.767  43.062  1.00  0.00           C  
ATOM   1686  C   ALA   109      30.086  38.151  44.537  1.00  0.00           C  
ATOM   1687  O   ALA   109      30.977  38.820  45.147  1.00  0.00           O  
ATOM   1688  CB  ALA   109      30.988  36.395  43.058  1.00  0.00           C  
ATOM   1689  H   ALA   109      31.613  39.282  42.832  1.00  0.00           H  
ATOM   1690  HA  ALA   109      29.247  37.684  42.644  1.00  0.00           H  
ATOM   1691  HB1 ALA   109      31.118  36.172  41.999  1.00  0.00           H  
ATOM   1692  HB2 ALA   109      31.936  36.332  43.593  1.00  0.00           H  
ATOM   1693  HB3 ALA   109      30.290  35.649  43.439  1.00  0.00           H  
ATOM   1694  N   ARG   110      29.023  37.669  45.282  1.00  0.00           N  
ATOM   1695  CA  ARG   110      28.832  37.750  46.768  1.00  0.00           C  
ATOM   1696  C   ARG   110      29.709  36.672  47.431  1.00  0.00           C  
ATOM   1697  O   ARG   110      29.680  35.515  47.038  1.00  0.00           O  
ATOM   1698  CB  ARG   110      27.388  37.476  47.184  1.00  0.00           C  
ATOM   1699  CG  ARG   110      27.142  37.831  48.602  1.00  0.00           C  
ATOM   1700  CD  ARG   110      25.566  37.719  48.705  1.00  0.00           C  
ATOM   1701  NE  ARG   110      25.068  37.847  50.080  1.00  0.00           N  
ATOM   1702  CZ  ARG   110      23.880  37.573  50.453  1.00  0.00           C  
ATOM   1703  NH1 ARG   110      22.891  37.448  49.587  1.00  0.00           N  
ATOM   1704  NH2 ARG   110      23.717  37.356  51.730  1.00  0.00           N1+
ATOM   1705  H   ARG   110      28.451  36.964  44.839  1.00  0.00           H  
ATOM   1706  HA  ARG   110      29.102  38.685  47.259  1.00  0.00           H  
ATOM   1707  HB2 ARG   110      26.757  38.172  46.632  1.00  0.00           H  
ATOM   1708  HB3 ARG   110      27.173  36.435  46.941  1.00  0.00           H  
ATOM   1709  HG2 ARG   110      27.625  37.229  49.372  1.00  0.00           H  
ATOM   1710  HG3 ARG   110      27.269  38.896  48.793  1.00  0.00           H  
ATOM   1711  HD2 ARG   110      25.010  38.359  48.021  1.00  0.00           H  
ATOM   1712  HD3 ARG   110      25.279  36.735  48.334  1.00  0.00           H  
ATOM   1713  HE  ARG   110      25.765  37.654  50.785  1.00  0.00           H  
ATOM   1714 HH11 ARG   110      23.189  37.575  48.631  1.00  0.00           H  
ATOM   1715 HH12 ARG   110      21.988  37.240  49.990  1.00  0.00           H  
ATOM   1716 HH21 ARG   110      24.529  37.389  52.330  1.00  0.00           H  
ATOM   1717 HH22 ARG   110      22.830  37.133  52.158  1.00  0.00           H  
ATOM   1718  N   ALA   111      30.464  37.100  48.424  1.00  0.00           N  
ATOM   1719  CA  ALA   111      31.639  36.293  48.898  1.00  0.00           C  
ATOM   1720  C   ALA   111      31.366  34.920  49.535  1.00  0.00           C  
ATOM   1721  O   ALA   111      30.410  34.761  50.240  1.00  0.00           O  
ATOM   1722  CB  ALA   111      32.451  37.226  49.762  1.00  0.00           C  
ATOM   1723  H   ALA   111      30.357  38.063  48.709  1.00  0.00           H  
ATOM   1724  HA  ALA   111      32.193  36.157  47.970  1.00  0.00           H  
ATOM   1725  HB1 ALA   111      32.347  38.286  49.530  1.00  0.00           H  
ATOM   1726  HB2 ALA   111      32.216  36.972  50.796  1.00  0.00           H  
ATOM   1727  HB3 ALA   111      33.470  36.946  49.496  1.00  0.00           H  
ATOM   1728  N   PRO   112      32.241  33.896  49.279  1.00  0.00           N  
ATOM   1729  CA  PRO   112      32.270  32.694  50.113  1.00  0.00           C  
ATOM   1730  C   PRO   112      32.648  33.059  51.568  1.00  0.00           C  
ATOM   1731  O   PRO   112      33.412  34.013  51.810  1.00  0.00           O  
ATOM   1732  CD  PRO   112      33.245  33.802  48.235  1.00  0.00           C  
ATOM   1733  CG  PRO   112      34.115  32.632  48.725  1.00  0.00           C  
ATOM   1734  CB  PRO   112      33.210  31.716  49.593  1.00  0.00           C  
ATOM   1735  HD2 PRO   112      33.769  34.747  48.087  1.00  0.00           H  
ATOM   1736  HD3 PRO   112      32.832  33.513  47.269  1.00  0.00           H  
ATOM   1737  HG2 PRO   112      34.954  32.971  49.333  1.00  0.00           H  
ATOM   1738  HG3 PRO   112      34.502  32.101  47.855  1.00  0.00           H  
ATOM   1739  HB2 PRO   112      33.832  31.292  50.382  1.00  0.00           H  
ATOM   1740  HB3 PRO   112      32.814  30.878  49.020  1.00  0.00           H  
ATOM   1741  HA  PRO   112      31.271  32.259  50.132  1.00  0.00           H  
ATOM   1742  N   VAL   113      32.073  32.438  52.569  1.00  0.00           N  
ATOM   1743  CA  VAL   113      32.241  32.614  53.995  1.00  0.00           C  
ATOM   1744  C   VAL   113      31.838  34.010  54.528  1.00  0.00           C  
ATOM   1745  O   VAL   113      30.917  34.042  55.269  1.00  0.00           O  
ATOM   1746  CB  VAL   113      33.618  32.057  54.530  1.00  0.00           C  
ATOM   1747  CG1 VAL   113      33.662  31.854  56.037  1.00  0.00           C  
ATOM   1748  CG2 VAL   113      33.905  30.681  53.889  1.00  0.00           C  
ATOM   1749  H   VAL   113      31.422  31.709  52.314  1.00  0.00           H  
ATOM   1750  HA  VAL   113      31.548  31.915  54.462  1.00  0.00           H  
ATOM   1751  HB  VAL   113      34.433  32.751  54.324  1.00  0.00           H  
ATOM   1752 HG11 VAL   113      33.693  32.868  56.436  1.00  0.00           H  
ATOM   1753 HG12 VAL   113      32.885  31.203  56.437  1.00  0.00           H  
ATOM   1754 HG13 VAL   113      34.667  31.523  56.300  1.00  0.00           H  
ATOM   1755 HG21 VAL   113      33.680  30.749  52.824  1.00  0.00           H  
ATOM   1756 HG22 VAL   113      34.910  30.370  54.170  1.00  0.00           H  
ATOM   1757 HG23 VAL   113      33.183  29.946  54.245  1.00  0.00           H  
ATOM   1758  N   MET   114      32.526  35.088  54.176  1.00  0.00           N  
ATOM   1759  CA  MET   114      32.262  36.479  54.459  1.00  0.00           C  
ATOM   1760  C   MET   114      31.079  37.008  53.603  1.00  0.00           C  
ATOM   1761  O   MET   114      31.200  37.933  52.800  1.00  0.00           O  
ATOM   1762  CB  MET   114      33.500  37.321  54.392  1.00  0.00           C  
ATOM   1763  CG  MET   114      34.677  36.755  55.162  1.00  0.00           C  
ATOM   1764  SD  MET   114      36.223  37.711  54.981  1.00  0.00           S  
ATOM   1765  CE  MET   114      35.786  39.149  55.984  1.00  0.00           C  
ATOM   1766  H   MET   114      33.270  34.897  53.520  1.00  0.00           H  
ATOM   1767  HA  MET   114      31.878  36.688  55.458  1.00  0.00           H  
ATOM   1768  HB2 MET   114      33.898  37.416  53.382  1.00  0.00           H  
ATOM   1769  HB3 MET   114      33.351  38.308  54.831  1.00  0.00           H  
ATOM   1770  HG2 MET   114      34.400  36.659  56.211  1.00  0.00           H  
ATOM   1771  HG3 MET   114      34.943  35.760  54.804  1.00  0.00           H  
ATOM   1772  HE1 MET   114      35.158  39.875  55.466  1.00  0.00           H  
ATOM   1773  HE2 MET   114      35.314  38.800  56.902  1.00  0.00           H  
ATOM   1774  HE3 MET   114      36.710  39.715  56.103  1.00  0.00           H  
ATOM   1775  N   ASN   115      29.913  36.355  53.763  1.00  0.00           N  
ATOM   1776  CA  ASN   115      28.813  36.501  52.852  1.00  0.00           C  
ATOM   1777  C   ASN   115      28.047  37.861  52.865  1.00  0.00           C  
ATOM   1778  O   ASN   115      27.218  38.042  51.974  1.00  0.00           O  
ATOM   1779  CB  ASN   115      27.943  35.300  53.020  1.00  0.00           C  
ATOM   1780  CG  ASN   115      27.048  35.098  51.871  1.00  0.00           C  
ATOM   1781  OD1 ASN   115      25.872  35.314  51.933  1.00  0.00           O  
ATOM   1782  ND2 ASN   115      27.615  34.769  50.758  1.00  0.00           N  
ATOM   1783  H   ASN   115      29.815  35.859  54.637  1.00  0.00           H  
ATOM   1784  HA  ASN   115      29.333  36.365  51.904  1.00  0.00           H  
ATOM   1785  HB2 ASN   115      28.632  34.465  52.890  1.00  0.00           H  
ATOM   1786  HB3 ASN   115      27.266  35.271  53.874  1.00  0.00           H  
ATOM   1787 HD21 ASN   115      28.584  34.520  50.617  1.00  0.00           H  
ATOM   1788 HD22 ASN   115      26.928  34.631  50.031  1.00  0.00           H  
ATOM   1789  N   THR   116      28.396  38.776  53.718  1.00  0.00           N  
ATOM   1790  CA  THR   116      27.941  40.205  53.674  1.00  0.00           C  
ATOM   1791  C   THR   116      28.819  41.074  52.728  1.00  0.00           C  
ATOM   1792  O   THR   116      28.528  42.201  52.404  1.00  0.00           O  
ATOM   1793  CB  THR   116      28.029  40.895  55.072  1.00  0.00           C  
ATOM   1794  CG2 THR   116      27.184  40.191  56.057  1.00  0.00           C  
ATOM   1795  OG1 THR   116      29.297  40.860  55.557  1.00  0.00           O  
ATOM   1796  H   THR   116      29.063  38.599  54.455  1.00  0.00           H  
ATOM   1797  HA  THR   116      26.898  40.306  53.374  1.00  0.00           H  
ATOM   1798  HB  THR   116      27.668  41.922  55.017  1.00  0.00           H  
ATOM   1799 HG21 THR   116      27.670  39.245  56.292  1.00  0.00           H  
ATOM   1800 HG22 THR   116      27.129  40.760  56.985  1.00  0.00           H  
ATOM   1801 HG23 THR   116      26.178  39.979  55.696  1.00  0.00           H  
ATOM   1802  HG1 THR   116      29.265  40.955  56.512  1.00  0.00           H  
ATOM   1803  N   TRP   117      29.946  40.537  52.192  1.00  0.00           N  
ATOM   1804  CA  TRP   117      30.898  41.253  51.259  1.00  0.00           C  
ATOM   1805  C   TRP   117      30.728  40.876  49.734  1.00  0.00           C  
ATOM   1806  O   TRP   117      30.112  39.875  49.448  1.00  0.00           O  
ATOM   1807  CB  TRP   117      32.293  40.934  51.765  1.00  0.00           C  
ATOM   1808  CG  TRP   117      32.651  41.370  53.230  1.00  0.00           C  
ATOM   1809  CD1 TRP   117      32.315  40.707  54.334  1.00  0.00           C  
ATOM   1810  NE1 TRP   117      32.799  41.339  55.439  1.00  0.00           N  
ATOM   1811  CE2 TRP   117      33.375  42.542  55.138  1.00  0.00           C  
ATOM   1812  CZ2 TRP   117      33.822  43.671  55.841  1.00  0.00           C  
ATOM   1813  CH2 TRP   117      34.329  44.847  55.217  1.00  0.00           C  
ATOM   1814  CZ3 TRP   117      34.402  44.814  53.795  1.00  0.00           C  
ATOM   1815  CE3 TRP   117      33.887  43.742  53.101  1.00  0.00           C  
ATOM   1816  CD2 TRP   117      33.265  42.587  53.718  1.00  0.00           C  
ATOM   1817  H   TRP   117      30.141  39.576  52.434  1.00  0.00           H  
ATOM   1818  HA  TRP   117      30.823  42.336  51.354  1.00  0.00           H  
ATOM   1819  HB2 TRP   117      32.425  39.853  51.817  1.00  0.00           H  
ATOM   1820  HB3 TRP   117      32.954  41.542  51.148  1.00  0.00           H  
ATOM   1821  HD1 TRP   117      31.812  39.752  54.368  1.00  0.00           H  
ATOM   1822  HE1 TRP   117      32.471  41.143  56.373  1.00  0.00           H  
ATOM   1823  HZ2 TRP   117      33.814  43.676  56.921  1.00  0.00           H  
ATOM   1824  HH2 TRP   117      34.776  45.681  55.737  1.00  0.00           H  
ATOM   1825  HZ3 TRP   117      34.690  45.740  53.320  1.00  0.00           H  
ATOM   1826  HE3 TRP   117      33.881  43.729  52.021  1.00  0.00           H  
ATOM   1827  N   PHE   118      31.364  41.569  48.840  1.00  0.00           N  
ATOM   1828  CA  PHE   118      31.389  41.301  47.386  1.00  0.00           C  
ATOM   1829  C   PHE   118      32.766  41.491  46.746  1.00  0.00           C  
ATOM   1830  O   PHE   118      33.417  42.505  47.023  1.00  0.00           O  
ATOM   1831  CB  PHE   118      30.413  42.237  46.807  1.00  0.00           C  
ATOM   1832  CG  PHE   118      28.912  42.069  47.117  1.00  0.00           C  
ATOM   1833  CD1 PHE   118      28.280  42.752  48.171  1.00  0.00           C  
ATOM   1834  CE1 PHE   118      26.987  42.483  48.524  1.00  0.00           C  
ATOM   1835  CZ  PHE   118      26.249  41.591  47.747  1.00  0.00           C  
ATOM   1836  CE2 PHE   118      26.784  40.971  46.656  1.00  0.00           C  
ATOM   1837  CD2 PHE   118      28.130  41.162  46.344  1.00  0.00           C  
ATOM   1838  H   PHE   118      31.903  42.376  49.119  1.00  0.00           H  
ATOM   1839  HA  PHE   118      31.109  40.282  47.119  1.00  0.00           H  
ATOM   1840  HB2 PHE   118      30.582  43.206  47.275  1.00  0.00           H  
ATOM   1841  HB3 PHE   118      30.462  42.362  45.725  1.00  0.00           H  
ATOM   1842  HD1 PHE   118      28.831  43.417  48.820  1.00  0.00           H  
ATOM   1843  HE1 PHE   118      26.561  43.102  49.299  1.00  0.00           H  
ATOM   1844  HZ  PHE   118      25.221  41.458  48.052  1.00  0.00           H  
ATOM   1845  HE2 PHE   118      26.261  40.237  46.060  1.00  0.00           H  
ATOM   1846  HD2 PHE   118      28.548  40.764  45.431  1.00  0.00           H  
ATOM   1847  N   TYR   119      33.166  40.508  45.929  1.00  0.00           N  
ATOM   1848  CA  TYR   119      34.397  40.607  45.124  1.00  0.00           C  
ATOM   1849  C   TYR   119      34.162  41.713  44.083  1.00  0.00           C  
ATOM   1850  O   TYR   119      33.212  41.655  43.302  1.00  0.00           O  
ATOM   1851  CB  TYR   119      34.688  39.322  44.430  1.00  0.00           C  
ATOM   1852  CG  TYR   119      35.184  38.171  45.307  1.00  0.00           C  
ATOM   1853  CD1 TYR   119      34.755  36.892  44.882  1.00  0.00           C  
ATOM   1854  CE1 TYR   119      35.186  35.756  45.624  1.00  0.00           C  
ATOM   1855  CZ  TYR   119      36.030  35.966  46.740  1.00  0.00           C  
ATOM   1856  OH  TYR   119      36.424  34.877  47.471  1.00  0.00           O  
ATOM   1857  CE2 TYR   119      36.543  37.271  47.089  1.00  0.00           C  
ATOM   1858  CD2 TYR   119      36.095  38.362  46.365  1.00  0.00           C  
ATOM   1859  H   TYR   119      32.440  39.841  45.709  1.00  0.00           H  
ATOM   1860  HA  TYR   119      35.172  40.957  45.806  1.00  0.00           H  
ATOM   1861  HB2 TYR   119      33.767  39.038  43.922  1.00  0.00           H  
ATOM   1862  HB3 TYR   119      35.471  39.554  43.708  1.00  0.00           H  
ATOM   1863  HD1 TYR   119      34.027  36.676  44.114  1.00  0.00           H  
ATOM   1864  HE1 TYR   119      34.909  34.732  45.420  1.00  0.00           H  
ATOM   1865  HH  TYR   119      36.728  34.184  46.881  1.00  0.00           H  
ATOM   1866  HE2 TYR   119      37.164  37.347  47.969  1.00  0.00           H  
ATOM   1867  HD2 TYR   119      36.440  39.338  46.671  1.00  0.00           H  
ATOM   1868  N   ILE   120      35.001  42.692  44.146  1.00  0.00           N  
ATOM   1869  CA  ILE   120      35.054  43.916  43.253  1.00  0.00           C  
ATOM   1870  C   ILE   120      36.467  44.053  42.595  1.00  0.00           C  
ATOM   1871  O   ILE   120      37.464  43.642  43.127  1.00  0.00           O  
ATOM   1872  CB  ILE   120      34.513  45.144  44.035  1.00  0.00           C  
ATOM   1873  CG2 ILE   120      35.185  45.475  45.401  1.00  0.00           C  
ATOM   1874  CG1 ILE   120      34.395  46.387  43.073  1.00  0.00           C  
ATOM   1875  CD1 ILE   120      33.496  47.489  43.747  1.00  0.00           C  
ATOM   1876  H   ILE   120      35.663  42.633  44.906  1.00  0.00           H  
ATOM   1877  HA  ILE   120      34.383  43.783  42.405  1.00  0.00           H  
ATOM   1878  HB  ILE   120      33.515  44.810  44.321  1.00  0.00           H  
ATOM   1879 HG21 ILE   120      36.088  46.081  45.323  1.00  0.00           H  
ATOM   1880 HG22 ILE   120      34.397  45.920  46.009  1.00  0.00           H  
ATOM   1881 HG23 ILE   120      35.345  44.525  45.910  1.00  0.00           H  
ATOM   1882 HG12 ILE   120      35.369  46.755  42.751  1.00  0.00           H  
ATOM   1883 HG13 ILE   120      33.854  46.156  42.155  1.00  0.00           H  
ATOM   1884 HD11 ILE   120      34.016  48.095  44.489  1.00  0.00           H  
ATOM   1885 HD12 ILE   120      33.363  48.281  43.010  1.00  0.00           H  
ATOM   1886 HD13 ILE   120      32.576  46.980  44.037  1.00  0.00           H  
ATOM   1887  N   THR   121      36.547  44.653  41.357  1.00  0.00           N  
ATOM   1888  CA  THR   121      37.888  44.946  40.742  1.00  0.00           C  
ATOM   1889  C   THR   121      37.696  46.271  39.856  1.00  0.00           C  
ATOM   1890  O   THR   121      36.542  46.571  39.455  1.00  0.00           O  
ATOM   1891  CB  THR   121      38.312  43.817  39.898  1.00  0.00           C  
ATOM   1892  CG2 THR   121      37.414  43.541  38.779  1.00  0.00           C  
ATOM   1893  OG1 THR   121      39.562  44.094  39.407  1.00  0.00           O  
ATOM   1894  H   THR   121      35.707  44.842  40.830  1.00  0.00           H  
ATOM   1895  HA  THR   121      38.559  45.129  41.582  1.00  0.00           H  
ATOM   1896  HB  THR   121      38.353  42.938  40.541  1.00  0.00           H  
ATOM   1897 HG21 THR   121      37.281  44.391  38.109  1.00  0.00           H  
ATOM   1898 HG22 THR   121      37.837  42.713  38.209  1.00  0.00           H  
ATOM   1899 HG23 THR   121      36.380  43.269  38.992  1.00  0.00           H  
ATOM   1900  HG1 THR   121      40.171  44.004  40.143  1.00  0.00           H  
ATOM   1901  N   TYR   122      38.792  47.008  39.584  1.00  0.00           N  
ATOM   1902  CA  TYR   122      38.689  48.365  39.070  1.00  0.00           C  
ATOM   1903  C   TYR   122      39.481  48.571  37.764  1.00  0.00           C  
ATOM   1904  O   TYR   122      40.624  48.086  37.612  1.00  0.00           O  
ATOM   1905  CB  TYR   122      39.086  49.377  40.125  1.00  0.00           C  
ATOM   1906  CG  TYR   122      38.332  49.284  41.380  1.00  0.00           C  
ATOM   1907  CD1 TYR   122      38.893  48.655  42.532  1.00  0.00           C  
ATOM   1908  CE1 TYR   122      38.143  48.609  43.723  1.00  0.00           C  
ATOM   1909  CZ  TYR   122      36.928  49.228  43.842  1.00  0.00           C  
ATOM   1910  OH  TYR   122      36.232  49.211  45.012  1.00  0.00           O  
ATOM   1911  CE2 TYR   122      36.408  49.984  42.763  1.00  0.00           C  
ATOM   1912  CD2 TYR   122      37.122  49.998  41.556  1.00  0.00           C  
ATOM   1913  H   TYR   122      39.711  46.649  39.802  1.00  0.00           H  
ATOM   1914  HA  TYR   122      37.634  48.555  38.874  1.00  0.00           H  
ATOM   1915  HB2 TYR   122      40.158  49.314  40.314  1.00  0.00           H  
ATOM   1916  HB3 TYR   122      38.851  50.364  39.726  1.00  0.00           H  
ATOM   1917  HD1 TYR   122      39.845  48.145  42.525  1.00  0.00           H  
ATOM   1918  HE1 TYR   122      38.641  48.169  44.574  1.00  0.00           H  
ATOM   1919  HH  TYR   122      35.469  49.790  44.953  1.00  0.00           H  
ATOM   1920  HE2 TYR   122      35.442  50.458  42.855  1.00  0.00           H  
ATOM   1921  HD2 TYR   122      36.705  50.377  40.634  1.00  0.00           H  
ATOM   1922  N   GLU   123      38.920  49.350  36.813  1.00  0.00           N  
ATOM   1923  CA  GLU   123      39.666  49.862  35.621  1.00  0.00           C  
ATOM   1924  C   GLU   123      41.111  50.398  35.836  1.00  0.00           C  
ATOM   1925  O   GLU   123      42.006  49.953  35.150  1.00  0.00           O  
ATOM   1926  CB  GLU   123      38.745  50.785  34.918  1.00  0.00           C  
ATOM   1927  CG  GLU   123      37.317  50.283  34.539  1.00  0.00           C  
ATOM   1928  CD  GLU   123      37.384  49.191  33.455  1.00  0.00           C  
ATOM   1929  OE1 GLU   123      38.385  49.006  32.697  1.00  0.00           O  
ATOM   1930  OE2 GLU   123      36.336  48.455  33.375  1.00  0.00           O1-
ATOM   1931  H   GLU   123      38.008  49.718  37.043  1.00  0.00           H  
ATOM   1932  HA  GLU   123      39.775  48.980  34.990  1.00  0.00           H  
ATOM   1933  HB2 GLU   123      38.603  51.710  35.476  1.00  0.00           H  
ATOM   1934  HB3 GLU   123      39.135  51.169  33.975  1.00  0.00           H  
ATOM   1935  HG2 GLU   123      36.855  49.850  35.426  1.00  0.00           H  
ATOM   1936  HG3 GLU   123      36.676  51.080  34.163  1.00  0.00           H  
ATOM   1937  N   LYS   124      41.245  51.228  36.853  1.00  0.00           N  
ATOM   1938  CA  LYS   124      42.541  51.841  37.289  1.00  0.00           C  
ATOM   1939  C   LYS   124      43.534  50.925  38.029  1.00  0.00           C  
ATOM   1940  O   LYS   124      44.742  51.241  38.048  1.00  0.00           O  
ATOM   1941  CB  LYS   124      42.193  53.106  38.152  1.00  0.00           C  
ATOM   1942  CG  LYS   124      41.451  54.269  37.445  1.00  0.00           C  
ATOM   1943  CD  LYS   124      41.575  55.571  38.237  1.00  0.00           C  
ATOM   1944  CE  LYS   124      40.980  55.499  39.595  1.00  0.00           C  
ATOM   1945  NZ  LYS   124      41.307  56.683  40.423  1.00  0.00           N1+
ATOM   1946  H   LYS   124      40.433  51.538  37.368  1.00  0.00           H  
ATOM   1947  HA  LYS   124      42.986  52.206  36.363  1.00  0.00           H  
ATOM   1948  HB2 LYS   124      41.701  52.684  39.028  1.00  0.00           H  
ATOM   1949  HB3 LYS   124      43.118  53.534  38.538  1.00  0.00           H  
ATOM   1950  HG2 LYS   124      41.964  54.452  36.501  1.00  0.00           H  
ATOM   1951  HG3 LYS   124      40.429  53.958  37.229  1.00  0.00           H  
ATOM   1952  HD2 LYS   124      42.634  55.830  38.214  1.00  0.00           H  
ATOM   1953  HD3 LYS   124      41.053  56.316  37.636  1.00  0.00           H  
ATOM   1954  HE2 LYS   124      39.904  55.338  39.539  1.00  0.00           H  
ATOM   1955  HE3 LYS   124      41.441  54.665  40.125  1.00  0.00           H  
ATOM   1956  HZ1 LYS   124      41.396  57.466  39.791  1.00  0.00           H  
ATOM   1957  HZ2 LYS   124      40.641  56.887  41.154  1.00  0.00           H  
ATOM   1958  HZ3 LYS   124      42.173  56.490  40.906  1.00  0.00           H  
ATOM   1959  N   ASP   125      43.030  49.746  38.445  1.00  0.00           N  
ATOM   1960  CA  ASP   125      43.721  48.694  39.214  1.00  0.00           C  
ATOM   1961  C   ASP   125      43.084  47.327  39.055  1.00  0.00           C  
ATOM   1962  O   ASP   125      42.251  46.967  39.901  1.00  0.00           O  
ATOM   1963  CB  ASP   125      43.801  49.136  40.671  1.00  0.00           C  
ATOM   1964  CG  ASP   125      44.680  48.202  41.539  1.00  0.00           C  
ATOM   1965  OD1 ASP   125      44.786  48.537  42.723  1.00  0.00           O  
ATOM   1966  OD2 ASP   125      45.303  47.254  41.015  1.00  0.00           O1-
ATOM   1967  H   ASP   125      42.113  49.561  38.065  1.00  0.00           H  
ATOM   1968  HA  ASP   125      44.788  48.651  38.994  1.00  0.00           H  
ATOM   1969  HB2 ASP   125      44.116  50.172  40.793  1.00  0.00           H  
ATOM   1970  HB3 ASP   125      42.760  49.172  40.994  1.00  0.00           H  
ATOM   1971  N   PRO   126      43.464  46.469  38.080  1.00  0.00           N  
ATOM   1972  CA  PRO   126      43.011  45.047  37.991  1.00  0.00           C  
ATOM   1973  C   PRO   126      43.324  44.128  39.181  1.00  0.00           C  
ATOM   1974  O   PRO   126      43.089  42.915  39.082  1.00  0.00           O  
ATOM   1975  CD  PRO   126      44.452  46.830  37.042  1.00  0.00           C  
ATOM   1976  CG  PRO   126      44.924  45.498  36.411  1.00  0.00           C  
ATOM   1977  CB  PRO   126      43.715  44.574  36.712  1.00  0.00           C  
ATOM   1978  HD2 PRO   126      45.320  47.361  37.431  1.00  0.00           H  
ATOM   1979  HD3 PRO   126      43.881  47.328  36.258  1.00  0.00           H  
ATOM   1980  HG2 PRO   126      45.760  45.014  36.915  1.00  0.00           H  
ATOM   1981  HG3 PRO   126      45.074  45.532  35.331  1.00  0.00           H  
ATOM   1982  HB2 PRO   126      44.031  43.532  36.778  1.00  0.00           H  
ATOM   1983  HB3 PRO   126      42.990  44.651  35.901  1.00  0.00           H  
ATOM   1984  HA  PRO   126      41.967  44.987  37.681  1.00  0.00           H  
ATOM   1985  N   VAL   127      43.927  44.555  40.288  1.00  0.00           N  
ATOM   1986  CA  VAL   127      43.990  43.686  41.484  1.00  0.00           C  
ATOM   1987  C   VAL   127      42.543  43.472  42.045  1.00  0.00           C  
ATOM   1988  O   VAL   127      41.672  44.352  41.857  1.00  0.00           O  
ATOM   1989  CB  VAL   127      44.834  44.349  42.566  1.00  0.00           C  
ATOM   1990  CG1 VAL   127      44.580  43.701  43.972  1.00  0.00           C  
ATOM   1991  CG2 VAL   127      46.330  44.191  42.328  1.00  0.00           C  
ATOM   1992  H   VAL   127      43.863  45.531  40.541  1.00  0.00           H  
ATOM   1993  HA  VAL   127      44.387  42.712  41.198  1.00  0.00           H  
ATOM   1994  HB  VAL   127      44.555  45.399  42.648  1.00  0.00           H  
ATOM   1995 HG11 VAL   127      44.489  42.621  43.863  1.00  0.00           H  
ATOM   1996 HG12 VAL   127      45.421  43.776  44.662  1.00  0.00           H  
ATOM   1997 HG13 VAL   127      43.815  44.273  44.497  1.00  0.00           H  
ATOM   1998 HG21 VAL   127      46.617  43.159  42.125  1.00  0.00           H  
ATOM   1999 HG22 VAL   127      46.692  44.681  41.425  1.00  0.00           H  
ATOM   2000 HG23 VAL   127      46.919  44.472  43.201  1.00  0.00           H  
ATOM   2001  N   LEU   128      42.221  42.275  42.665  1.00  0.00           N  
ATOM   2002  CA  LEU   128      40.962  41.994  43.349  1.00  0.00           C  
ATOM   2003  C   LEU   128      40.722  42.733  44.678  1.00  0.00           C  
ATOM   2004  O   LEU   128      41.608  42.559  45.555  1.00  0.00           O  
ATOM   2005  CB  LEU   128      40.922  40.468  43.570  1.00  0.00           C  
ATOM   2006  CG  LEU   128      39.683  39.850  44.305  1.00  0.00           C  
ATOM   2007  CD1 LEU   128      38.411  40.091  43.507  1.00  0.00           C  
ATOM   2008  CD2 LEU   128      39.827  38.285  44.507  1.00  0.00           C  
ATOM   2009  H   LEU   128      42.960  41.614  42.860  1.00  0.00           H  
ATOM   2010  HA  LEU   128      40.164  42.209  42.639  1.00  0.00           H  
ATOM   2011  HB2 LEU   128      41.036  39.931  42.628  1.00  0.00           H  
ATOM   2012  HB3 LEU   128      41.713  40.201  44.272  1.00  0.00           H  
ATOM   2013  HG  LEU   128      39.562  40.301  45.290  1.00  0.00           H  
ATOM   2014 HD11 LEU   128      38.542  39.817  42.460  1.00  0.00           H  
ATOM   2015 HD12 LEU   128      37.688  39.360  43.869  1.00  0.00           H  
ATOM   2016 HD13 LEU   128      38.033  41.098  43.684  1.00  0.00           H  
ATOM   2017 HD21 LEU   128      40.706  38.011  45.090  1.00  0.00           H  
ATOM   2018 HD22 LEU   128      38.995  37.835  45.051  1.00  0.00           H  
ATOM   2019 HD23 LEU   128      39.880  37.926  43.479  1.00  0.00           H  
ATOM   2020  N   TYR   129      39.485  43.177  45.030  1.00  0.00           N  
ATOM   2021  CA  TYR   129      39.149  43.716  46.336  1.00  0.00           C  
ATOM   2022  C   TYR   129      37.807  43.110  46.806  1.00  0.00           C  
ATOM   2023  O   TYR   129      37.113  42.383  46.066  1.00  0.00           O  
ATOM   2024  CB  TYR   129      38.931  45.220  46.204  1.00  0.00           C  
ATOM   2025  CG  TYR   129      40.235  45.989  45.874  1.00  0.00           C  
ATOM   2026  CD1 TYR   129      40.682  46.033  44.565  1.00  0.00           C  
ATOM   2027  CE1 TYR   129      41.955  46.562  44.278  1.00  0.00           C  
ATOM   2028  CZ  TYR   129      42.721  47.057  45.388  1.00  0.00           C  
ATOM   2029  OH  TYR   129      43.949  47.557  45.139  1.00  0.00           O  
ATOM   2030  CE2 TYR   129      42.210  47.139  46.668  1.00  0.00           C  
ATOM   2031  CD2 TYR   129      40.955  46.564  46.940  1.00  0.00           C  
ATOM   2032  H   TYR   129      38.740  43.080  44.355  1.00  0.00           H  
ATOM   2033  HA  TYR   129      39.904  43.436  47.070  1.00  0.00           H  
ATOM   2034  HB2 TYR   129      38.290  45.523  45.377  1.00  0.00           H  
ATOM   2035  HB3 TYR   129      38.469  45.653  47.091  1.00  0.00           H  
ATOM   2036  HD1 TYR   129      40.096  45.511  43.822  1.00  0.00           H  
ATOM   2037  HE1 TYR   129      42.371  46.510  43.283  1.00  0.00           H  
ATOM   2038  HH  TYR   129      44.036  47.931  44.259  1.00  0.00           H  
ATOM   2039  HE2 TYR   129      42.798  47.626  47.432  1.00  0.00           H  
ATOM   2040  HD2 TYR   129      40.603  46.403  47.948  1.00  0.00           H  
ATOM   2041  N   MET   130      37.419  43.352  48.115  1.00  0.00           N  
ATOM   2042  CA  MET   130      36.086  43.125  48.596  1.00  0.00           C  
ATOM   2043  C   MET   130      35.518  44.172  49.599  1.00  0.00           C  
ATOM   2044  O   MET   130      36.188  44.587  50.521  1.00  0.00           O  
ATOM   2045  CB  MET   130      36.000  41.722  49.162  1.00  0.00           C  
ATOM   2046  CG  MET   130      36.950  41.469  50.357  1.00  0.00           C  
ATOM   2047  SD  MET   130      37.030  39.753  50.957  1.00  0.00           S  
ATOM   2048  CE  MET   130      35.439  39.653  51.746  1.00  0.00           C  
ATOM   2049  H   MET   130      38.186  43.782  48.611  1.00  0.00           H  
ATOM   2050  HA  MET   130      35.443  43.098  47.717  1.00  0.00           H  
ATOM   2051  HB2 MET   130      34.966  41.517  49.437  1.00  0.00           H  
ATOM   2052  HB3 MET   130      36.282  41.020  48.377  1.00  0.00           H  
ATOM   2053  HG2 MET   130      37.985  41.734  50.141  1.00  0.00           H  
ATOM   2054  HG3 MET   130      36.591  42.022  51.225  1.00  0.00           H  
ATOM   2055  HE1 MET   130      35.183  38.648  52.082  1.00  0.00           H  
ATOM   2056  HE2 MET   130      35.363  40.206  52.682  1.00  0.00           H  
ATOM   2057  HE3 MET   130      34.699  39.821  50.963  1.00  0.00           H  
ATOM   2058  N   TYR   131      34.225  44.513  49.429  1.00  0.00           N  
ATOM   2059  CA  TYR   131      33.479  45.573  50.111  1.00  0.00           C  
ATOM   2060  C   TYR   131      31.938  45.197  50.256  1.00  0.00           C  
ATOM   2061  O   TYR   131      31.380  44.382  49.483  1.00  0.00           O  
ATOM   2062  CB  TYR   131      33.578  46.869  49.320  1.00  0.00           C  
ATOM   2063  CG  TYR   131      34.901  47.569  49.346  1.00  0.00           C  
ATOM   2064  CD1 TYR   131      35.622  47.872  48.167  1.00  0.00           C  
ATOM   2065  CE1 TYR   131      36.880  48.442  48.234  1.00  0.00           C  
ATOM   2066  CZ  TYR   131      37.445  48.768  49.544  1.00  0.00           C  
ATOM   2067  OH  TYR   131      38.586  49.381  49.698  1.00  0.00           O  
ATOM   2068  CE2 TYR   131      36.568  48.700  50.663  1.00  0.00           C  
ATOM   2069  CD2 TYR   131      35.399  47.931  50.580  1.00  0.00           C  
ATOM   2070  H   TYR   131      33.751  43.979  48.714  1.00  0.00           H  
ATOM   2071  HA  TYR   131      33.805  45.779  51.130  1.00  0.00           H  
ATOM   2072  HB2 TYR   131      33.234  46.691  48.301  1.00  0.00           H  
ATOM   2073  HB3 TYR   131      32.829  47.554  49.717  1.00  0.00           H  
ATOM   2074  HD1 TYR   131      35.237  47.561  47.207  1.00  0.00           H  
ATOM   2075  HE1 TYR   131      37.525  48.649  47.393  1.00  0.00           H  
ATOM   2076  HH  TYR   131      38.919  49.489  50.592  1.00  0.00           H  
ATOM   2077  HE2 TYR   131      36.921  48.953  51.652  1.00  0.00           H  
ATOM   2078  HD2 TYR   131      34.844  47.657  51.465  1.00  0.00           H  
ATOM   2079  N   GLN   132      31.327  45.849  51.196  1.00  0.00           N  
ATOM   2080  CA  GLN   132      29.923  45.876  51.590  1.00  0.00           C  
ATOM   2081  C   GLN   132      29.254  46.948  50.706  1.00  0.00           C  
ATOM   2082  O   GLN   132      29.061  48.091  51.096  1.00  0.00           O  
ATOM   2083  CB  GLN   132      29.828  46.037  53.124  1.00  0.00           C  
ATOM   2084  CG  GLN   132      30.521  44.930  53.989  1.00  0.00           C  
ATOM   2085  CD  GLN   132      30.196  45.104  55.456  1.00  0.00           C  
ATOM   2086  OE1 GLN   132      29.182  45.620  55.916  1.00  0.00           O  
ATOM   2087  NE2 GLN   132      30.973  44.460  56.361  1.00  0.00           N  
ATOM   2088  H   GLN   132      31.834  46.552  51.716  1.00  0.00           H  
ATOM   2089  HA  GLN   132      29.432  44.916  51.428  1.00  0.00           H  
ATOM   2090  HB2 GLN   132      30.130  47.072  53.284  1.00  0.00           H  
ATOM   2091  HB3 GLN   132      28.769  45.876  53.328  1.00  0.00           H  
ATOM   2092  HG2 GLN   132      30.207  43.932  53.686  1.00  0.00           H  
ATOM   2093  HG3 GLN   132      31.577  45.132  53.808  1.00  0.00           H  
ATOM   2094 HE21 GLN   132      31.785  43.930  56.081  1.00  0.00           H  
ATOM   2095 HE22 GLN   132      30.487  44.287  57.230  1.00  0.00           H  
ATOM   2096  N   LEU   133      28.857  46.684  49.455  1.00  0.00           N  
ATOM   2097  CA  LEU   133      28.469  47.782  48.500  1.00  0.00           C  
ATOM   2098  C   LEU   133      26.988  48.269  48.644  1.00  0.00           C  
ATOM   2099  O   LEU   133      26.618  49.273  48.070  1.00  0.00           O  
ATOM   2100  CB  LEU   133      28.630  47.160  47.093  1.00  0.00           C  
ATOM   2101  CG  LEU   133      30.071  46.740  46.689  1.00  0.00           C  
ATOM   2102  CD1 LEU   133      30.089  46.016  45.316  1.00  0.00           C  
ATOM   2103  CD2 LEU   133      30.974  47.943  46.489  1.00  0.00           C  
ATOM   2104  H   LEU   133      28.926  45.781  49.007  1.00  0.00           H  
ATOM   2105  HA  LEU   133      28.985  48.724  48.687  1.00  0.00           H  
ATOM   2106  HB2 LEU   133      27.900  46.375  46.900  1.00  0.00           H  
ATOM   2107  HB3 LEU   133      28.300  47.975  46.449  1.00  0.00           H  
ATOM   2108  HG  LEU   133      30.588  46.106  47.410  1.00  0.00           H  
ATOM   2109 HD11 LEU   133      29.383  45.189  45.390  1.00  0.00           H  
ATOM   2110 HD12 LEU   133      29.665  46.499  44.436  1.00  0.00           H  
ATOM   2111 HD13 LEU   133      31.071  45.586  45.115  1.00  0.00           H  
ATOM   2112 HD21 LEU   133      30.919  48.620  47.342  1.00  0.00           H  
ATOM   2113 HD22 LEU   133      31.993  47.587  46.334  1.00  0.00           H  
ATOM   2114 HD23 LEU   133      30.543  48.503  45.660  1.00  0.00           H  
ATOM   2115  N   LEU   134      26.146  47.438  49.114  1.00  0.00           N  
ATOM   2116  CA  LEU   134      24.722  47.797  49.101  1.00  0.00           C  
ATOM   2117  C   LEU   134      24.448  48.841  50.194  1.00  0.00           C  
ATOM   2118  O   LEU   134      23.694  49.790  50.015  1.00  0.00           O  
ATOM   2119  CB  LEU   134      23.924  46.549  49.608  1.00  0.00           C  
ATOM   2120  CG  LEU   134      24.231  45.364  48.667  1.00  0.00           C  
ATOM   2121  CD1 LEU   134      23.320  44.239  49.161  1.00  0.00           C  
ATOM   2122  CD2 LEU   134      23.837  45.656  47.260  1.00  0.00           C  
ATOM   2123  H   LEU   134      26.492  46.635  49.621  1.00  0.00           H  
ATOM   2124  HA  LEU   134      24.370  48.192  48.148  1.00  0.00           H  
ATOM   2125  HB2 LEU   134      24.208  46.277  50.625  1.00  0.00           H  
ATOM   2126  HB3 LEU   134      22.869  46.822  49.631  1.00  0.00           H  
ATOM   2127  HG  LEU   134      25.256  44.995  48.709  1.00  0.00           H  
ATOM   2128 HD11 LEU   134      23.073  44.433  50.204  1.00  0.00           H  
ATOM   2129 HD12 LEU   134      22.343  44.303  48.682  1.00  0.00           H  
ATOM   2130 HD13 LEU   134      23.865  43.303  49.046  1.00  0.00           H  
ATOM   2131 HD21 LEU   134      23.777  44.820  46.563  1.00  0.00           H  
ATOM   2132 HD22 LEU   134      22.877  46.170  47.309  1.00  0.00           H  
ATOM   2133 HD23 LEU   134      24.610  46.281  46.812  1.00  0.00           H  
ATOM   2134  N   ASP   135      25.291  48.765  51.297  1.00  0.00           N  
ATOM   2135  CA  ASP   135      25.306  49.913  52.252  1.00  0.00           C  
ATOM   2136  C   ASP   135      25.796  51.232  51.582  1.00  0.00           C  
ATOM   2137  O   ASP   135      25.113  52.250  51.697  1.00  0.00           O  
ATOM   2138  CB  ASP   135      26.370  49.470  53.356  1.00  0.00           C  
ATOM   2139  CG  ASP   135      25.823  48.415  54.322  1.00  0.00           C  
ATOM   2140  OD1 ASP   135      26.265  47.265  54.276  1.00  0.00           O  
ATOM   2141  OD2 ASP   135      24.865  48.673  55.005  1.00  0.00           O1-
ATOM   2142  H   ASP   135      25.893  47.954  51.298  1.00  0.00           H  
ATOM   2143  HA  ASP   135      24.363  50.042  52.782  1.00  0.00           H  
ATOM   2144  HB2 ASP   135      27.311  49.168  52.896  1.00  0.00           H  
ATOM   2145  HB3 ASP   135      26.649  50.281  54.029  1.00  0.00           H  
ATOM   2146  N   ASP   136      26.885  51.138  50.797  1.00  0.00           N  
ATOM   2147  CA  ASP   136      27.416  52.204  49.906  1.00  0.00           C  
ATOM   2148  C   ASP   136      26.404  52.715  48.846  1.00  0.00           C  
ATOM   2149  O   ASP   136      26.456  53.904  48.529  1.00  0.00           O  
ATOM   2150  CB  ASP   136      28.683  51.724  49.255  1.00  0.00           C  
ATOM   2151  CG  ASP   136      29.936  51.862  50.104  1.00  0.00           C  
ATOM   2152  OD1 ASP   136      30.995  51.703  49.498  1.00  0.00           O  
ATOM   2153  OD2 ASP   136      29.857  52.160  51.312  1.00  0.00           O1-
ATOM   2154  H   ASP   136      27.335  50.236  50.743  1.00  0.00           H  
ATOM   2155  HA  ASP   136      27.647  53.114  50.459  1.00  0.00           H  
ATOM   2156  HB2 ASP   136      28.612  50.698  48.894  1.00  0.00           H  
ATOM   2157  HB3 ASP   136      28.780  52.423  48.424  1.00  0.00           H  
ATOM   2158  N   TYR   137      25.465  51.896  48.317  1.00  0.00           N  
ATOM   2159  CA  TYR   137      24.462  52.309  47.378  1.00  0.00           C  
ATOM   2160  C   TYR   137      23.365  53.121  48.047  1.00  0.00           C  
ATOM   2161  O   TYR   137      22.813  54.085  47.514  1.00  0.00           O  
ATOM   2162  CB  TYR   137      24.119  51.031  46.644  1.00  0.00           C  
ATOM   2163  CG  TYR   137      23.019  51.261  45.557  1.00  0.00           C  
ATOM   2164  CD1 TYR   137      21.717  51.497  45.952  1.00  0.00           C  
ATOM   2165  CE1 TYR   137      20.719  51.720  45.004  1.00  0.00           C  
ATOM   2166  CZ  TYR   137      20.977  51.705  43.614  1.00  0.00           C  
ATOM   2167  OH  TYR   137      20.042  52.017  42.751  1.00  0.00           O  
ATOM   2168  CE2 TYR   137      22.296  51.413  43.269  1.00  0.00           C  
ATOM   2169  CD2 TYR   137      23.344  51.206  44.182  1.00  0.00           C  
ATOM   2170  H   TYR   137      25.581  50.919  48.544  1.00  0.00           H  
ATOM   2171  HA  TYR   137      24.920  53.024  46.695  1.00  0.00           H  
ATOM   2172  HB2 TYR   137      25.065  50.779  46.164  1.00  0.00           H  
ATOM   2173  HB3 TYR   137      23.737  50.276  47.331  1.00  0.00           H  
ATOM   2174  HD1 TYR   137      21.501  51.524  47.009  1.00  0.00           H  
ATOM   2175  HE1 TYR   137      19.689  51.810  45.316  1.00  0.00           H  
ATOM   2176  HH  TYR   137      19.222  51.788  43.195  1.00  0.00           H  
ATOM   2177  HE2 TYR   137      22.517  51.258  42.223  1.00  0.00           H  
ATOM   2178  HD2 TYR   137      24.347  50.982  43.850  1.00  0.00           H  
ATOM   2179  N   LYS   138      23.005  52.733  49.282  1.00  0.00           N  
ATOM   2180  CA  LYS   138      22.053  53.479  50.064  1.00  0.00           C  
ATOM   2181  C   LYS   138      22.608  54.775  50.656  1.00  0.00           C  
ATOM   2182  O   LYS   138      21.932  55.773  50.568  1.00  0.00           O  
ATOM   2183  CB  LYS   138      21.366  52.428  51.058  1.00  0.00           C  
ATOM   2184  CG  LYS   138      20.118  52.928  51.775  1.00  0.00           C  
ATOM   2185  CD  LYS   138      19.605  51.861  52.773  1.00  0.00           C  
ATOM   2186  CE  LYS   138      18.849  50.704  52.175  1.00  0.00           C  
ATOM   2187  NZ  LYS   138      18.286  49.819  53.240  1.00  0.00           N1+
ATOM   2188  H   LYS   138      23.490  51.931  49.656  1.00  0.00           H  
ATOM   2189  HA  LYS   138      21.227  53.793  49.427  1.00  0.00           H  
ATOM   2190  HB2 LYS   138      20.998  51.586  50.473  1.00  0.00           H  
ATOM   2191  HB3 LYS   138      22.128  52.130  51.779  1.00  0.00           H  
ATOM   2192  HG2 LYS   138      20.314  53.771  52.439  1.00  0.00           H  
ATOM   2193  HG3 LYS   138      19.355  53.118  51.020  1.00  0.00           H  
ATOM   2194  HD2 LYS   138      20.435  51.480  53.368  1.00  0.00           H  
ATOM   2195  HD3 LYS   138      18.898  52.304  53.474  1.00  0.00           H  
ATOM   2196  HE2 LYS   138      18.052  51.131  51.567  1.00  0.00           H  
ATOM   2197  HE3 LYS   138      19.509  50.076  51.577  1.00  0.00           H  
ATOM   2198  HZ1 LYS   138      17.648  50.235  53.903  1.00  0.00           H  
ATOM   2199  HZ2 LYS   138      17.940  48.997  52.767  1.00  0.00           H  
ATOM   2200  HZ3 LYS   138      19.061  49.533  53.821  1.00  0.00           H  
ATOM   2201  N   GLU   139      23.897  54.903  51.037  1.00  0.00           N  
ATOM   2202  CA  GLU   139      24.500  56.130  51.410  1.00  0.00           C  
ATOM   2203  C   GLU   139      24.966  56.967  50.185  1.00  0.00           C  
ATOM   2204  O   GLU   139      25.019  58.229  50.163  1.00  0.00           O  
ATOM   2205  CB  GLU   139      25.702  55.861  52.346  1.00  0.00           C  
ATOM   2206  CG  GLU   139      26.431  57.099  52.938  1.00  0.00           C  
ATOM   2207  CD  GLU   139      25.593  57.851  54.013  1.00  0.00           C  
ATOM   2208  OE1 GLU   139      25.716  59.080  54.246  1.00  0.00           O  
ATOM   2209  OE2 GLU   139      24.788  57.246  54.726  1.00  0.00           O1-
ATOM   2210  H   GLU   139      24.474  54.078  51.119  1.00  0.00           H  
ATOM   2211  HA  GLU   139      23.753  56.719  51.943  1.00  0.00           H  
ATOM   2212  HB2 GLU   139      25.415  55.252  53.203  1.00  0.00           H  
ATOM   2213  HB3 GLU   139      26.366  55.261  51.725  1.00  0.00           H  
ATOM   2214  HG2 GLU   139      27.341  56.834  53.476  1.00  0.00           H  
ATOM   2215  HG3 GLU   139      26.709  57.803  52.154  1.00  0.00           H  
ATOM   2216  N   GLY   140      25.073  56.296  49.034  1.00  0.00           N  
ATOM   2217  CA  GLY   140      25.019  56.765  47.648  1.00  0.00           C  
ATOM   2218  C   GLY   140      26.364  56.940  46.972  1.00  0.00           C  
ATOM   2219  O   GLY   140      26.485  57.457  45.870  1.00  0.00           O  
ATOM   2220  H   GLY   140      25.130  55.292  49.130  1.00  0.00           H  
ATOM   2221  HA2 GLY   140      24.739  55.873  47.088  1.00  0.00           H  
ATOM   2222  HA3 GLY   140      24.341  57.599  47.465  1.00  0.00           H  
ATOM   2223  N   ASP   141      27.425  56.527  47.700  1.00  0.00           N  
ATOM   2224  CA  ASP   141      28.764  56.464  47.224  1.00  0.00           C  
ATOM   2225  C   ASP   141      29.013  55.323  46.228  1.00  0.00           C  
ATOM   2226  O   ASP   141      30.098  55.363  45.582  1.00  0.00           O  
ATOM   2227  CB  ASP   141      29.694  56.402  48.404  1.00  0.00           C  
ATOM   2228  CG  ASP   141      29.901  57.661  49.189  1.00  0.00           C  
ATOM   2229  OD1 ASP   141      29.088  58.577  48.967  1.00  0.00           O  
ATOM   2230  OD2 ASP   141      30.848  57.730  49.991  1.00  0.00           O1-
ATOM   2231  H   ASP   141      27.242  56.093  48.594  1.00  0.00           H  
ATOM   2232  HA  ASP   141      28.873  57.440  46.752  1.00  0.00           H  
ATOM   2233  HB2 ASP   141      29.409  55.604  49.090  1.00  0.00           H  
ATOM   2234  HB3 ASP   141      30.704  56.145  48.084  1.00  0.00           H  
ATOM   2235  N   LEU   142      28.043  54.421  46.039  1.00  0.00           N  
ATOM   2236  CA  LEU   142      28.119  53.372  45.039  1.00  0.00           C  
ATOM   2237  C   LEU   142      26.815  53.306  44.122  1.00  0.00           C  
ATOM   2238  O   LEU   142      25.701  53.509  44.531  1.00  0.00           O  
ATOM   2239  CB  LEU   142      28.422  52.007  45.760  1.00  0.00           C  
ATOM   2240  CG  LEU   142      28.774  50.797  44.890  1.00  0.00           C  
ATOM   2241  CD1 LEU   142      27.584  50.108  44.225  1.00  0.00           C  
ATOM   2242  CD2 LEU   142      29.890  50.940  43.955  1.00  0.00           C  
ATOM   2243  H   LEU   142      27.303  54.414  46.727  1.00  0.00           H  
ATOM   2244  HA  LEU   142      28.980  53.623  44.420  1.00  0.00           H  
ATOM   2245  HB2 LEU   142      29.233  52.200  46.462  1.00  0.00           H  
ATOM   2246  HB3 LEU   142      27.563  51.767  46.387  1.00  0.00           H  
ATOM   2247  HG  LEU   142      29.114  50.128  45.681  1.00  0.00           H  
ATOM   2248 HD11 LEU   142      26.701  50.181  44.860  1.00  0.00           H  
ATOM   2249 HD12 LEU   142      27.404  50.603  43.270  1.00  0.00           H  
ATOM   2250 HD13 LEU   142      27.903  49.148  43.818  1.00  0.00           H  
ATOM   2251 HD21 LEU   142      30.196  49.941  43.645  1.00  0.00           H  
ATOM   2252 HD22 LEU   142      29.547  51.470  43.067  1.00  0.00           H  
ATOM   2253 HD23 LEU   142      30.632  51.534  44.489  1.00  0.00           H  
ATOM   2254  N   ARG   143      27.119  53.069  42.804  1.00  0.00           N  
ATOM   2255  CA  ARG   143      26.148  53.005  41.640  1.00  0.00           C  
ATOM   2256  C   ARG   143      26.566  51.900  40.648  1.00  0.00           C  
ATOM   2257  O   ARG   143      27.737  51.664  40.414  1.00  0.00           O  
ATOM   2258  CB  ARG   143      26.203  54.364  40.954  1.00  0.00           C  
ATOM   2259  CG  ARG   143      27.585  54.959  40.437  1.00  0.00           C  
ATOM   2260  CD  ARG   143      27.322  56.169  39.548  1.00  0.00           C  
ATOM   2261  NE  ARG   143      28.574  56.948  39.312  1.00  0.00           N  
ATOM   2262  CZ  ARG   143      28.889  58.011  39.978  1.00  0.00           C  
ATOM   2263  NH1 ARG   143      28.316  58.423  41.102  1.00  0.00           N  
ATOM   2264  NH2 ARG   143      30.018  58.606  39.672  1.00  0.00           N1+
ATOM   2265  H   ARG   143      28.076  52.872  42.549  1.00  0.00           H  
ATOM   2266  HA  ARG   143      25.166  52.679  41.981  1.00  0.00           H  
ATOM   2267  HB2 ARG   143      25.579  54.329  40.061  1.00  0.00           H  
ATOM   2268  HB3 ARG   143      25.728  55.121  41.577  1.00  0.00           H  
ATOM   2269  HG2 ARG   143      28.078  55.399  41.304  1.00  0.00           H  
ATOM   2270  HG3 ARG   143      28.115  54.199  39.863  1.00  0.00           H  
ATOM   2271  HD2 ARG   143      27.015  55.862  38.549  1.00  0.00           H  
ATOM   2272  HD3 ARG   143      26.573  56.847  39.956  1.00  0.00           H  
ATOM   2273  HE  ARG   143      29.143  56.627  38.542  1.00  0.00           H  
ATOM   2274 HH11 ARG   143      27.469  57.989  41.440  1.00  0.00           H  
ATOM   2275 HH12 ARG   143      28.748  59.134  41.675  1.00  0.00           H  
ATOM   2276 HH21 ARG   143      30.503  58.259  38.857  1.00  0.00           H  
ATOM   2277 HH22 ARG   143      30.451  59.340  40.216  1.00  0.00           H  
ATOM   2278  N   ILE   144      25.539  51.287  40.032  1.00  0.00           N  
ATOM   2279  CA  ILE   144      25.683  50.600  38.726  1.00  0.00           C  
ATOM   2280  C   ILE   144      25.939  51.606  37.577  1.00  0.00           C  
ATOM   2281  O   ILE   144      25.385  52.687  37.591  1.00  0.00           O  
ATOM   2282  CB  ILE   144      24.436  49.694  38.581  1.00  0.00           C  
ATOM   2283  CG2 ILE   144      24.622  48.874  37.215  1.00  0.00           C  
ATOM   2284  CG1 ILE   144      24.378  48.669  39.672  1.00  0.00           C  
ATOM   2285  CD1 ILE   144      23.106  47.876  39.768  1.00  0.00           C  
ATOM   2286  H   ILE   144      24.609  51.545  40.329  1.00  0.00           H  
ATOM   2287  HA  ILE   144      26.481  49.858  38.740  1.00  0.00           H  
ATOM   2288  HB  ILE   144      23.520  50.284  38.549  1.00  0.00           H  
ATOM   2289 HG21 ILE   144      25.568  48.333  37.220  1.00  0.00           H  
ATOM   2290 HG22 ILE   144      23.745  48.319  36.881  1.00  0.00           H  
ATOM   2291 HG23 ILE   144      24.688  49.608  36.412  1.00  0.00           H  
ATOM   2292 HG12 ILE   144      25.294  48.094  39.531  1.00  0.00           H  
ATOM   2293 HG13 ILE   144      24.590  49.237  40.577  1.00  0.00           H  
ATOM   2294 HD11 ILE   144      22.238  48.492  40.000  1.00  0.00           H  
ATOM   2295 HD12 ILE   144      22.915  47.408  38.802  1.00  0.00           H  
ATOM   2296 HD13 ILE   144      23.234  47.102  40.524  1.00  0.00           H  
ATOM   2297  N   MET   145      26.863  51.236  36.643  1.00  0.00           N  
ATOM   2298  CA  MET   145      27.533  52.097  35.703  1.00  0.00           C  
ATOM   2299  C   MET   145      26.567  53.078  34.875  1.00  0.00           C  
ATOM   2300  O   MET   145      25.613  52.593  34.212  1.00  0.00           O  
ATOM   2301  CB  MET   145      28.316  51.228  34.735  1.00  0.00           C  
ATOM   2302  CG  MET   145      29.267  52.070  33.894  1.00  0.00           C  
ATOM   2303  SD  MET   145      30.685  52.808  34.737  1.00  0.00           S  
ATOM   2304  CE  MET   145      31.835  51.460  34.869  1.00  0.00           C  
ATOM   2305  H   MET   145      27.187  50.284  36.737  1.00  0.00           H  
ATOM   2306  HA  MET   145      28.269  52.647  36.290  1.00  0.00           H  
ATOM   2307  HB2 MET   145      28.985  50.549  35.263  1.00  0.00           H  
ATOM   2308  HB3 MET   145      27.584  50.685  34.137  1.00  0.00           H  
ATOM   2309  HG2 MET   145      29.754  51.575  33.054  1.00  0.00           H  
ATOM   2310  HG3 MET   145      28.616  52.919  33.689  1.00  0.00           H  
ATOM   2311  HE1 MET   145      32.608  51.671  35.607  1.00  0.00           H  
ATOM   2312  HE2 MET   145      31.332  50.554  35.206  1.00  0.00           H  
ATOM   2313  HE3 MET   145      32.344  51.328  33.914  1.00  0.00           H  
ATOM   2314  N   PRO   146      26.761  54.399  34.889  1.00  0.00           N  
ATOM   2315  CA  PRO   146      26.048  55.345  34.119  1.00  0.00           C  
ATOM   2316  C   PRO   146      26.546  55.403  32.649  1.00  0.00           C  
ATOM   2317  O   PRO   146      27.662  54.985  32.310  1.00  0.00           O  
ATOM   2318  CD  PRO   146      27.808  55.074  35.553  1.00  0.00           C  
ATOM   2319  CG  PRO   146      27.615  56.642  35.387  1.00  0.00           C  
ATOM   2320  CB  PRO   146      26.135  56.713  34.896  1.00  0.00           C  
ATOM   2321  HD2 PRO   146      28.756  54.897  35.046  1.00  0.00           H  
ATOM   2322  HD3 PRO   146      27.832  54.800  36.607  1.00  0.00           H  
ATOM   2323  HG2 PRO   146      28.351  56.940  34.640  1.00  0.00           H  
ATOM   2324  HG3 PRO   146      27.722  57.258  36.280  1.00  0.00           H  
ATOM   2325  HB2 PRO   146      25.809  57.561  34.295  1.00  0.00           H  
ATOM   2326  HB3 PRO   146      25.598  56.499  35.820  1.00  0.00           H  
ATOM   2327  HA  PRO   146      24.976  55.181  34.009  1.00  0.00           H  
ATOM   2328  N   ASP   147      25.738  55.893  31.700  1.00  0.00           N  
ATOM   2329  CA  ASP   147      25.943  55.988  30.267  1.00  0.00           C  
ATOM   2330  C   ASP   147      26.588  57.366  29.793  1.00  0.00           C  
ATOM   2331  O   ASP   147      26.436  58.413  30.440  1.00  0.00           O  
ATOM   2332  CB  ASP   147      24.611  55.900  29.587  1.00  0.00           C  
ATOM   2333  CG  ASP   147      23.946  54.434  29.617  1.00  0.00           C  
ATOM   2334  OD1 ASP   147      24.751  53.529  29.481  1.00  0.00           O  
ATOM   2335  OD2 ASP   147      22.706  54.218  29.640  1.00  0.00           O1-
ATOM   2336  H   ASP   147      24.799  56.145  31.972  1.00  0.00           H  
ATOM   2337  HA  ASP   147      26.650  55.171  30.127  1.00  0.00           H  
ATOM   2338  HB2 ASP   147      23.830  56.534  30.007  1.00  0.00           H  
ATOM   2339  HB3 ASP   147      24.683  56.210  28.545  1.00  0.00           H  
ATOM   2340  N   SER   148      27.344  57.345  28.710  1.00  0.00           N  
ATOM   2341  CA  SER   148      27.878  56.192  28.006  1.00  0.00           C  
ATOM   2342  C   SER   148      29.155  55.612  28.772  1.00  0.00           C  
ATOM   2343  O   SER   148      29.905  56.275  29.567  1.00  0.00           O  
ATOM   2344  CB  SER   148      28.332  56.509  26.587  1.00  0.00           C  
ATOM   2345  OG  SER   148      29.435  57.400  26.598  1.00  0.00           O  
ATOM   2346  H   SER   148      27.487  58.246  28.276  1.00  0.00           H  
ATOM   2347  HA  SER   148      27.212  55.342  27.858  1.00  0.00           H  
ATOM   2348  HB2 SER   148      28.681  55.529  26.261  1.00  0.00           H  
ATOM   2349  HB3 SER   148      27.523  56.921  25.985  1.00  0.00           H  
ATOM   2350  HG  SER   148      29.274  58.306  26.871  1.00  0.00           H  
ATOM   2351  N   ASN   149      29.461  54.373  28.399  1.00  0.00           N  
ATOM   2352  CA  ASN   149      30.678  53.729  28.865  1.00  0.00           C  
ATOM   2353  C   ASN   149      31.472  52.950  27.755  1.00  0.00           C  
ATOM   2354  O   ASN   149      31.015  52.833  26.636  1.00  0.00           O  
ATOM   2355  CB  ASN   149      30.437  52.970  30.208  1.00  0.00           C  
ATOM   2356  CG  ASN   149      31.645  52.846  31.047  1.00  0.00           C  
ATOM   2357  OD1 ASN   149      32.058  53.876  31.479  1.00  0.00           O  
ATOM   2358  ND2 ASN   149      32.219  51.694  31.091  1.00  0.00           N  
ATOM   2359  H   ASN   149      28.881  53.942  27.693  1.00  0.00           H  
ATOM   2360  HA  ASN   149      31.398  54.535  29.007  1.00  0.00           H  
ATOM   2361  HB2 ASN   149      29.713  53.489  30.836  1.00  0.00           H  
ATOM   2362  HB3 ASN   149      29.863  52.061  30.033  1.00  0.00           H  
ATOM   2363 HD21 ASN   149      31.836  50.910  30.583  1.00  0.00           H  
ATOM   2364 HD22 ASN   149      33.139  51.650  31.506  1.00  0.00           H  
ATOM   2365  N   ASP   150      32.682  52.446  28.024  1.00  0.00           N  
ATOM   2366  CA  ASP   150      33.602  51.802  27.082  1.00  0.00           C  
ATOM   2367  C   ASP   150      32.947  50.848  26.129  1.00  0.00           C  
ATOM   2368  O   ASP   150      32.528  49.810  26.637  1.00  0.00           O  
ATOM   2369  CB  ASP   150      34.752  51.113  27.742  1.00  0.00           C  
ATOM   2370  CG  ASP   150      35.772  52.062  28.327  1.00  0.00           C  
ATOM   2371  OD1 ASP   150      37.001  51.835  28.045  1.00  0.00           O  
ATOM   2372  OD2 ASP   150      35.389  52.899  29.150  1.00  0.00           O1-
ATOM   2373  H   ASP   150      32.923  52.373  29.002  1.00  0.00           H  
ATOM   2374  HA  ASP   150      33.926  52.607  26.423  1.00  0.00           H  
ATOM   2375  HB2 ASP   150      34.434  50.455  28.552  1.00  0.00           H  
ATOM   2376  HB3 ASP   150      35.217  50.426  27.035  1.00  0.00           H  
ATOM   2377  N   SER   151      32.927  51.154  24.836  1.00  0.00           N  
ATOM   2378  CA  SER   151      32.369  50.465  23.712  1.00  0.00           C  
ATOM   2379  C   SER   151      33.191  49.222  23.286  1.00  0.00           C  
ATOM   2380  O   SER   151      32.606  48.199  23.021  1.00  0.00           O  
ATOM   2381  CB  SER   151      32.086  51.342  22.486  1.00  0.00           C  
ATOM   2382  OG  SER   151      33.130  52.019  21.845  1.00  0.00           O  
ATOM   2383  H   SER   151      33.219  52.087  24.581  1.00  0.00           H  
ATOM   2384  HA  SER   151      31.425  50.023  24.030  1.00  0.00           H  
ATOM   2385  HB2 SER   151      31.573  50.780  21.705  1.00  0.00           H  
ATOM   2386  HB3 SER   151      31.235  51.961  22.768  1.00  0.00           H  
ATOM   2387  HG  SER   151      33.511  51.359  21.262  1.00  0.00           H  
ATOM   2388  N   PRO   152      34.578  49.247  23.423  1.00  0.00           N  
ATOM   2389  CA  PRO   152      35.423  48.118  22.951  1.00  0.00           C  
ATOM   2390  C   PRO   152      35.321  46.833  23.741  1.00  0.00           C  
ATOM   2391  O   PRO   152      35.661  45.765  23.129  1.00  0.00           O  
ATOM   2392  CD  PRO   152      35.609  50.342  23.666  1.00  0.00           C  
ATOM   2393  CG  PRO   152      36.779  49.945  22.784  1.00  0.00           C  
ATOM   2394  CB  PRO   152      36.835  48.430  22.900  1.00  0.00           C  
ATOM   2395  HD2 PRO   152      35.971  50.300  24.693  1.00  0.00           H  
ATOM   2396  HD3 PRO   152      35.207  51.323  23.414  1.00  0.00           H  
ATOM   2397  HG2 PRO   152      37.712  50.331  23.194  1.00  0.00           H  
ATOM   2398  HG3 PRO   152      36.635  50.341  21.779  1.00  0.00           H  
ATOM   2399  HB2 PRO   152      37.311  48.235  23.861  1.00  0.00           H  
ATOM   2400  HB3 PRO   152      37.479  47.868  22.223  1.00  0.00           H  
ATOM   2401  HA  PRO   152      35.050  47.899  21.951  1.00  0.00           H  
ATOM   2402  N   PRO   153      34.920  46.914  25.019  1.00  0.00           N  
ATOM   2403  CA  PRO   153      34.562  45.689  25.745  1.00  0.00           C  
ATOM   2404  C   PRO   153      33.015  45.335  25.635  1.00  0.00           C  
ATOM   2405  O   PRO   153      32.672  44.180  25.296  1.00  0.00           O  
ATOM   2406  CD  PRO   153      35.294  47.935  25.999  1.00  0.00           C  
ATOM   2407  CG  PRO   153      34.894  47.458  27.395  1.00  0.00           C  
ATOM   2408  CB  PRO   153      34.999  45.960  27.222  1.00  0.00           C  
ATOM   2409  HD2 PRO   153      34.731  48.859  25.863  1.00  0.00           H  
ATOM   2410  HD3 PRO   153      36.376  48.046  25.925  1.00  0.00           H  
ATOM   2411  HG2 PRO   153      33.846  47.721  27.540  1.00  0.00           H  
ATOM   2412  HG3 PRO   153      35.603  47.775  28.160  1.00  0.00           H  
ATOM   2413  HB2 PRO   153      34.389  45.486  27.991  1.00  0.00           H  
ATOM   2414  HB3 PRO   153      36.022  45.660  27.449  1.00  0.00           H  
ATOM   2415  HA  PRO   153      35.038  44.891  25.175  1.00  0.00           H  
ATOM   2416  N   ALA   154      32.208  46.385  25.792  1.00  0.00           N  
ATOM   2417  CA  ALA   154      30.828  46.199  26.044  1.00  0.00           C  
ATOM   2418  C   ALA   154      29.995  45.785  24.740  1.00  0.00           C  
ATOM   2419  O   ALA   154      28.811  45.433  24.794  1.00  0.00           O  
ATOM   2420  CB  ALA   154      30.160  47.446  26.705  1.00  0.00           C  
ATOM   2421  H   ALA   154      32.578  47.287  26.056  1.00  0.00           H  
ATOM   2422  HA  ALA   154      30.699  45.387  26.760  1.00  0.00           H  
ATOM   2423  HB1 ALA   154      30.214  48.299  26.029  1.00  0.00           H  
ATOM   2424  HB2 ALA   154      29.118  47.231  26.943  1.00  0.00           H  
ATOM   2425  HB3 ALA   154      30.731  47.611  27.618  1.00  0.00           H  
ATOM   2426  N   GLU   155      30.541  45.986  23.525  1.00  0.00           N  
ATOM   2427  CA  GLU   155      29.997  45.698  22.174  1.00  0.00           C  
ATOM   2428  C   GLU   155      30.261  44.235  21.737  1.00  0.00           C  
ATOM   2429  O   GLU   155      29.642  43.745  20.742  1.00  0.00           O  
ATOM   2430  CB  GLU   155      30.466  46.744  21.243  1.00  0.00           C  
ATOM   2431  CG  GLU   155      29.729  48.119  21.504  1.00  0.00           C  
ATOM   2432  CD  GLU   155      28.157  48.270  21.460  1.00  0.00           C  
ATOM   2433  OE1 GLU   155      27.643  49.349  21.897  1.00  0.00           O  
ATOM   2434  OE2 GLU   155      27.425  47.475  20.881  1.00  0.00           O1-
ATOM   2435  H   GLU   155      31.373  46.553  23.436  1.00  0.00           H  
ATOM   2436  HA  GLU   155      28.924  45.894  22.178  1.00  0.00           H  
ATOM   2437  HB2 GLU   155      31.549  46.819  21.340  1.00  0.00           H  
ATOM   2438  HB3 GLU   155      30.261  46.393  20.231  1.00  0.00           H  
ATOM   2439  HG2 GLU   155      29.994  48.469  22.501  1.00  0.00           H  
ATOM   2440  HG3 GLU   155      30.149  48.786  20.751  1.00  0.00           H  
ATOM   2441  N   ARG   156      31.069  43.447  22.485  1.00  0.00           N  
ATOM   2442  CA  ARG   156      31.415  42.070  22.030  1.00  0.00           C  
ATOM   2443  C   ARG   156      30.241  41.114  22.195  1.00  0.00           C  
ATOM   2444  O   ARG   156      29.436  41.429  23.030  1.00  0.00           O  
ATOM   2445  CB  ARG   156      32.669  41.565  22.689  1.00  0.00           C  
ATOM   2446  CG  ARG   156      33.935  42.416  22.475  1.00  0.00           C  
ATOM   2447  CD  ARG   156      35.039  41.983  23.465  1.00  0.00           C  
ATOM   2448  NE  ARG   156      34.502  42.015  24.834  1.00  0.00           N  
ATOM   2449  CZ  ARG   156      35.255  41.759  25.865  1.00  0.00           C  
ATOM   2450  NH1 ARG   156      36.396  41.151  25.825  1.00  0.00           N  
ATOM   2451  NH2 ARG   156      34.828  42.106  27.042  1.00  0.00           N1+
ATOM   2452  H   ARG   156      31.468  43.869  23.311  1.00  0.00           H  
ATOM   2453  HA  ARG   156      31.653  42.051  20.967  1.00  0.00           H  
ATOM   2454  HB2 ARG   156      32.372  41.530  23.737  1.00  0.00           H  
ATOM   2455  HB3 ARG   156      32.920  40.568  22.327  1.00  0.00           H  
ATOM   2456  HG2 ARG   156      34.371  42.298  21.483  1.00  0.00           H  
ATOM   2457  HG3 ARG   156      33.703  43.454  22.710  1.00  0.00           H  
ATOM   2458  HD2 ARG   156      35.287  40.936  23.292  1.00  0.00           H  
ATOM   2459  HD3 ARG   156      35.886  42.665  23.398  1.00  0.00           H  
ATOM   2460  HE  ARG   156      33.695  42.589  25.036  1.00  0.00           H  
ATOM   2461 HH11 ARG   156      36.857  41.118  24.927  1.00  0.00           H  
ATOM   2462 HH12 ARG   156      36.896  40.987  26.688  1.00  0.00           H  
ATOM   2463 HH21 ARG   156      33.822  42.146  27.119  1.00  0.00           H  
ATOM   2464 HH22 ARG   156      35.402  41.922  27.852  1.00  0.00           H  
ATOM   2465  N   GLU   157      30.194  40.040  21.402  1.00  0.00           N  
ATOM   2466  CA  GLU   157      29.301  38.952  21.690  1.00  0.00           C  
ATOM   2467  C   GLU   157      29.685  38.192  23.034  1.00  0.00           C  
ATOM   2468  O   GLU   157      30.841  38.363  23.529  1.00  0.00           O  
ATOM   2469  CB  GLU   157      29.275  38.029  20.457  1.00  0.00           C  
ATOM   2470  CG  GLU   157      28.409  38.523  19.268  1.00  0.00           C  
ATOM   2471  CD  GLU   157      29.106  39.755  18.617  1.00  0.00           C  
ATOM   2472  OE1 GLU   157      28.403  40.707  18.149  1.00  0.00           O  
ATOM   2473  OE2 GLU   157      30.345  39.717  18.428  1.00  0.00           O1-
ATOM   2474  H   GLU   157      30.942  39.926  20.733  1.00  0.00           H  
ATOM   2475  HA  GLU   157      28.341  39.456  21.798  1.00  0.00           H  
ATOM   2476  HB2 GLU   157      30.317  37.833  20.204  1.00  0.00           H  
ATOM   2477  HB3 GLU   157      28.882  37.042  20.699  1.00  0.00           H  
ATOM   2478  HG2 GLU   157      28.331  37.712  18.544  1.00  0.00           H  
ATOM   2479  HG3 GLU   157      27.370  38.731  19.522  1.00  0.00           H  
ATOM   2480  N   PRO   158      28.766  37.382  23.658  1.00  0.00           N  
ATOM   2481  CA  PRO   158      28.889  36.742  24.972  1.00  0.00           C  
ATOM   2482  C   PRO   158      30.028  35.756  25.087  1.00  0.00           C  
ATOM   2483  O   PRO   158      30.300  35.031  24.126  1.00  0.00           O  
ATOM   2484  CD  PRO   158      27.434  37.218  23.179  1.00  0.00           C  
ATOM   2485  CG  PRO   158      26.842  36.135  24.025  1.00  0.00           C  
ATOM   2486  CB  PRO   158      27.463  36.291  25.401  1.00  0.00           C  
ATOM   2487  HD2 PRO   158      27.353  36.825  22.165  1.00  0.00           H  
ATOM   2488  HD3 PRO   158      26.912  38.162  23.340  1.00  0.00           H  
ATOM   2489  HG2 PRO   158      27.142  35.162  23.636  1.00  0.00           H  
ATOM   2490  HG3 PRO   158      25.772  36.339  23.989  1.00  0.00           H  
ATOM   2491  HB2 PRO   158      27.484  35.290  25.830  1.00  0.00           H  
ATOM   2492  HB3 PRO   158      26.920  37.040  25.978  1.00  0.00           H  
ATOM   2493  HA  PRO   158      29.164  37.580  25.611  1.00  0.00           H  
ATOM   2494  N   GLY   159      30.781  35.796  26.194  1.00  0.00           N  
ATOM   2495  CA  GLY   159      31.809  34.772  26.352  1.00  0.00           C  
ATOM   2496  C   GLY   159      31.236  33.504  26.871  1.00  0.00           C  
ATOM   2497  O   GLY   159      29.987  33.362  26.872  1.00  0.00           O  
ATOM   2498  H   GLY   159      30.473  36.270  27.031  1.00  0.00           H  
ATOM   2499  HA2 GLY   159      32.313  34.653  25.393  1.00  0.00           H  
ATOM   2500  HA3 GLY   159      32.453  35.137  27.152  1.00  0.00           H  
ATOM   2501  N   GLU   160      32.078  32.537  27.121  1.00  0.00           N  
ATOM   2502  CA  GLU   160      31.551  31.133  27.439  1.00  0.00           C  
ATOM   2503  C   GLU   160      32.386  30.323  28.460  1.00  0.00           C  
ATOM   2504  O   GLU   160      33.590  30.292  28.406  1.00  0.00           O  
ATOM   2505  CB  GLU   160      31.362  30.378  26.076  1.00  0.00           C  
ATOM   2506  CG  GLU   160      30.394  29.249  26.157  1.00  0.00           C  
ATOM   2507  CD  GLU   160      28.986  29.766  25.845  1.00  0.00           C  
ATOM   2508  OE1 GLU   160      28.441  30.688  26.466  1.00  0.00           O  
ATOM   2509  OE2 GLU   160      28.419  29.264  24.836  1.00  0.00           O1-
ATOM   2510  H   GLU   160      33.070  32.703  27.032  1.00  0.00           H  
ATOM   2511  HA  GLU   160      30.561  31.200  27.890  1.00  0.00           H  
ATOM   2512  HB2 GLU   160      30.849  31.061  25.398  1.00  0.00           H  
ATOM   2513  HB3 GLU   160      32.303  29.954  25.727  1.00  0.00           H  
ATOM   2514  HG2 GLU   160      30.635  28.442  25.465  1.00  0.00           H  
ATOM   2515  HG3 GLU   160      30.519  28.825  27.153  1.00  0.00           H  
ATOM   2516  N   VAL   161      31.759  29.599  29.438  1.00  0.00           N  
ATOM   2517  CA  VAL   161      32.442  28.728  30.319  1.00  0.00           C  
ATOM   2518  C   VAL   161      33.028  27.478  29.637  1.00  0.00           C  
ATOM   2519  O   VAL   161      33.928  26.815  30.154  1.00  0.00           O  
ATOM   2520  CB  VAL   161      31.772  28.424  31.730  1.00  0.00           C  
ATOM   2521  CG1 VAL   161      31.661  29.663  32.566  1.00  0.00           C  
ATOM   2522  CG2 VAL   161      30.398  27.798  31.575  1.00  0.00           C  
ATOM   2523  H   VAL   161      30.753  29.679  29.398  1.00  0.00           H  
ATOM   2524  HA  VAL   161      33.265  29.342  30.686  1.00  0.00           H  
ATOM   2525  HB  VAL   161      32.363  27.709  32.301  1.00  0.00           H  
ATOM   2526 HG11 VAL   161      32.564  30.238  32.364  1.00  0.00           H  
ATOM   2527 HG12 VAL   161      30.823  30.252  32.192  1.00  0.00           H  
ATOM   2528 HG13 VAL   161      31.509  29.509  33.634  1.00  0.00           H  
ATOM   2529 HG21 VAL   161      29.660  28.503  31.193  1.00  0.00           H  
ATOM   2530 HG22 VAL   161      30.518  27.031  30.810  1.00  0.00           H  
ATOM   2531 HG23 VAL   161      30.073  27.388  32.532  1.00  0.00           H  
ATOM   2532  N   VAL   162      32.521  27.108  28.470  1.00  0.00           N  
ATOM   2533  CA  VAL   162      32.972  25.942  27.610  1.00  0.00           C  
ATOM   2534  C   VAL   162      34.443  26.132  27.278  1.00  0.00           C  
ATOM   2535  O   VAL   162      34.779  27.235  26.847  1.00  0.00           O  
ATOM   2536  CB  VAL   162      32.093  25.825  26.355  1.00  0.00           C  
ATOM   2537  CG1 VAL   162      32.617  24.645  25.461  1.00  0.00           C  
ATOM   2538  CG2 VAL   162      30.591  25.759  26.713  1.00  0.00           C  
ATOM   2539  H   VAL   162      31.815  27.720  28.085  1.00  0.00           H  
ATOM   2540  HA  VAL   162      32.806  24.951  28.032  1.00  0.00           H  
ATOM   2541  HB  VAL   162      32.205  26.744  25.779  1.00  0.00           H  
ATOM   2542 HG11 VAL   162      33.577  24.874  25.000  1.00  0.00           H  
ATOM   2543 HG12 VAL   162      32.618  23.684  25.974  1.00  0.00           H  
ATOM   2544 HG13 VAL   162      31.906  24.630  24.635  1.00  0.00           H  
ATOM   2545 HG21 VAL   162      30.458  24.879  27.343  1.00  0.00           H  
ATOM   2546 HG22 VAL   162      30.152  26.628  27.201  1.00  0.00           H  
ATOM   2547 HG23 VAL   162      30.047  25.489  25.808  1.00  0.00           H  
ATOM   2548  N   ASP   163      35.293  25.149  27.469  1.00  0.00           N  
ATOM   2549  CA  ASP   163      36.703  24.989  27.008  1.00  0.00           C  
ATOM   2550  C   ASP   163      37.581  26.241  27.244  1.00  0.00           C  
ATOM   2551  O   ASP   163      38.480  26.597  26.481  1.00  0.00           O  
ATOM   2552  CB  ASP   163      36.573  24.564  25.560  1.00  0.00           C  
ATOM   2553  CG  ASP   163      35.758  23.317  25.116  1.00  0.00           C  
ATOM   2554  OD1 ASP   163      35.529  23.134  23.883  1.00  0.00           O  
ATOM   2555  OD2 ASP   163      35.527  22.446  25.967  1.00  0.00           O1-
ATOM   2556  H   ASP   163      34.977  24.279  27.873  1.00  0.00           H  
ATOM   2557  HA  ASP   163      37.155  24.189  27.595  1.00  0.00           H  
ATOM   2558  HB2 ASP   163      36.087  25.401  25.058  1.00  0.00           H  
ATOM   2559  HB3 ASP   163      37.562  24.406  25.129  1.00  0.00           H  
ATOM   2560  N   SER   164      37.317  27.049  28.263  1.00  0.00           N  
ATOM   2561  CA  SER   164      38.021  28.217  28.722  1.00  0.00           C  
ATOM   2562  C   SER   164      39.532  28.059  28.956  1.00  0.00           C  
ATOM   2563  O   SER   164      40.041  27.002  29.221  1.00  0.00           O  
ATOM   2564  CB  SER   164      37.243  28.803  29.876  1.00  0.00           C  
ATOM   2565  OG  SER   164      37.185  28.039  31.107  1.00  0.00           O  
ATOM   2566  H   SER   164      36.475  26.797  28.759  1.00  0.00           H  
ATOM   2567  HA  SER   164      37.914  28.904  27.883  1.00  0.00           H  
ATOM   2568  HB2 SER   164      37.611  29.817  30.032  1.00  0.00           H  
ATOM   2569  HB3 SER   164      36.259  28.968  29.436  1.00  0.00           H  
ATOM   2570  HG  SER   164      36.500  28.476  31.618  1.00  0.00           H  
ATOM   2571  N   LEU   165      40.165  29.219  29.005  1.00  0.00           N  
ATOM   2572  CA  LEU   165      41.635  29.446  29.154  1.00  0.00           C  
ATOM   2573  C   LEU   165      42.200  29.104  30.561  1.00  0.00           C  
ATOM   2574  O   LEU   165      43.355  29.216  30.830  1.00  0.00           O  
ATOM   2575  CB  LEU   165      42.071  30.852  28.711  1.00  0.00           C  
ATOM   2576  CG  LEU   165      41.681  31.133  27.194  1.00  0.00           C  
ATOM   2577  CD1 LEU   165      41.869  32.714  27.031  1.00  0.00           C  
ATOM   2578  CD2 LEU   165      42.313  30.326  26.163  1.00  0.00           C  
ATOM   2579  H   LEU   165      39.665  30.057  28.747  1.00  0.00           H  
ATOM   2580  HA  LEU   165      42.191  28.709  28.574  1.00  0.00           H  
ATOM   2581  HB2 LEU   165      41.616  31.567  29.396  1.00  0.00           H  
ATOM   2582  HB3 LEU   165      43.148  31.008  28.641  1.00  0.00           H  
ATOM   2583  HG  LEU   165      40.603  30.982  27.126  1.00  0.00           H  
ATOM   2584 HD11 LEU   165      41.084  33.236  27.578  1.00  0.00           H  
ATOM   2585 HD12 LEU   165      42.900  32.993  27.248  1.00  0.00           H  
ATOM   2586 HD13 LEU   165      41.760  32.946  25.971  1.00  0.00           H  
ATOM   2587 HD21 LEU   165      43.401  30.288  26.214  1.00  0.00           H  
ATOM   2588 HD22 LEU   165      41.849  29.343  26.253  1.00  0.00           H  
ATOM   2589 HD23 LEU   165      42.115  30.770  25.187  1.00  0.00           H  
ATOM   2590  N   VAL   166      41.395  28.543  31.522  1.00  0.00           N  
ATOM   2591  CA  VAL   166      41.814  28.304  32.911  1.00  0.00           C  
ATOM   2592  C   VAL   166      42.916  27.227  32.884  1.00  0.00           C  
ATOM   2593  O   VAL   166      42.787  26.168  32.351  1.00  0.00           O  
ATOM   2594  CB  VAL   166      40.684  27.897  33.840  1.00  0.00           C  
ATOM   2595  CG1 VAL   166      41.108  27.640  35.290  1.00  0.00           C  
ATOM   2596  CG2 VAL   166      39.625  28.982  33.892  1.00  0.00           C  
ATOM   2597  H   VAL   166      40.476  28.196  31.287  1.00  0.00           H  
ATOM   2598  HA  VAL   166      42.200  29.233  33.331  1.00  0.00           H  
ATOM   2599  HB  VAL   166      40.134  27.079  33.376  1.00  0.00           H  
ATOM   2600 HG11 VAL   166      42.006  27.036  35.425  1.00  0.00           H  
ATOM   2601 HG12 VAL   166      41.268  28.564  35.846  1.00  0.00           H  
ATOM   2602 HG13 VAL   166      40.290  27.199  35.859  1.00  0.00           H  
ATOM   2603 HG21 VAL   166      38.796  28.514  34.423  1.00  0.00           H  
ATOM   2604 HG22 VAL   166      39.920  29.955  34.284  1.00  0.00           H  
ATOM   2605 HG23 VAL   166      39.236  29.197  32.896  1.00  0.00           H  
ATOM   2606  N   GLY   167      44.101  27.651  33.364  1.00  0.00           N  
ATOM   2607  CA  GLY   167      45.311  26.882  33.556  1.00  0.00           C  
ATOM   2608  C   GLY   167      46.413  27.317  32.610  1.00  0.00           C  
ATOM   2609  O   GLY   167      47.540  26.683  32.655  1.00  0.00           O  
ATOM   2610  H   GLY   167      44.080  28.500  33.912  1.00  0.00           H  
ATOM   2611  HA2 GLY   167      45.613  26.976  34.599  1.00  0.00           H  
ATOM   2612  HA3 GLY   167      45.274  25.796  33.465  1.00  0.00           H  
ATOM   2613  N   LYS   168      46.196  28.349  31.756  1.00  0.00           N  
ATOM   2614  CA  LYS   168      47.119  28.740  30.722  1.00  0.00           C  
ATOM   2615  C   LYS   168      48.245  29.636  31.259  1.00  0.00           C  
ATOM   2616  O   LYS   168      47.965  30.568  32.088  1.00  0.00           O  
ATOM   2617  CB  LYS   168      46.349  29.374  29.554  1.00  0.00           C  
ATOM   2618  CG  LYS   168      47.149  29.574  28.281  1.00  0.00           C  
ATOM   2619  CD  LYS   168      46.264  29.732  26.986  1.00  0.00           C  
ATOM   2620  CE  LYS   168      47.191  29.612  25.787  1.00  0.00           C  
ATOM   2621  NZ  LYS   168      46.574  30.200  24.574  1.00  0.00           N1+
ATOM   2622  H   LYS   168      45.251  28.660  31.579  1.00  0.00           H  
ATOM   2623  HA  LYS   168      47.707  27.891  30.375  1.00  0.00           H  
ATOM   2624  HB2 LYS   168      45.484  28.759  29.306  1.00  0.00           H  
ATOM   2625  HB3 LYS   168      45.895  30.292  29.927  1.00  0.00           H  
ATOM   2626  HG2 LYS   168      47.836  30.419  28.279  1.00  0.00           H  
ATOM   2627  HG3 LYS   168      47.893  28.778  28.239  1.00  0.00           H  
ATOM   2628  HD2 LYS   168      45.550  28.909  26.946  1.00  0.00           H  
ATOM   2629  HD3 LYS   168      45.812  30.711  26.826  1.00  0.00           H  
ATOM   2630  HE2 LYS   168      48.035  30.207  26.137  1.00  0.00           H  
ATOM   2631  HE3 LYS   168      47.413  28.551  25.672  1.00  0.00           H  
ATOM   2632  HZ1 LYS   168      47.015  29.849  23.736  1.00  0.00           H  
ATOM   2633  HZ2 LYS   168      45.599  29.938  24.548  1.00  0.00           H  
ATOM   2634  HZ3 LYS   168      46.744  31.195  24.582  1.00  0.00           H  
ATOM   2635  N   GLN   169      49.465  29.460  30.732  1.00  0.00           N  
ATOM   2636  CA  GLN   169      50.552  30.340  31.115  1.00  0.00           C  
ATOM   2637  C   GLN   169      50.366  31.694  30.354  1.00  0.00           C  
ATOM   2638  O   GLN   169      50.334  31.708  29.108  1.00  0.00           O  
ATOM   2639  CB  GLN   169      51.789  29.596  30.708  1.00  0.00           C  
ATOM   2640  CG  GLN   169      53.000  30.503  30.600  1.00  0.00           C  
ATOM   2641  CD  GLN   169      54.286  29.694  30.237  1.00  0.00           C  
ATOM   2642  OE1 GLN   169      54.222  28.506  30.010  1.00  0.00           O  
ATOM   2643  NE2 GLN   169      55.444  30.316  30.074  1.00  0.00           N  
ATOM   2644  H   GLN   169      49.628  28.679  30.113  1.00  0.00           H  
ATOM   2645  HA  GLN   169      50.524  30.535  32.187  1.00  0.00           H  
ATOM   2646  HB2 GLN   169      52.019  28.818  31.436  1.00  0.00           H  
ATOM   2647  HB3 GLN   169      51.591  29.217  29.705  1.00  0.00           H  
ATOM   2648  HG2 GLN   169      52.904  31.274  29.836  1.00  0.00           H  
ATOM   2649  HG3 GLN   169      53.169  30.911  31.596  1.00  0.00           H  
ATOM   2650 HE21 GLN   169      55.496  31.268  30.406  1.00  0.00           H  
ATOM   2651 HE22 GLN   169      56.314  29.806  30.017  1.00  0.00           H  
ATOM   2652  N   VAL   170      50.285  32.845  31.084  1.00  0.00           N  
ATOM   2653  CA  VAL   170      49.977  34.183  30.449  1.00  0.00           C  
ATOM   2654  C   VAL   170      50.954  35.176  31.005  1.00  0.00           C  
ATOM   2655  O   VAL   170      51.296  35.116  32.215  1.00  0.00           O  
ATOM   2656  CB  VAL   170      48.578  34.643  30.870  1.00  0.00           C  
ATOM   2657  CG1 VAL   170      47.577  33.938  29.983  1.00  0.00           C  
ATOM   2658  CG2 VAL   170      48.248  34.356  32.415  1.00  0.00           C  
ATOM   2659  H   VAL   170      50.199  32.710  32.081  1.00  0.00           H  
ATOM   2660  HA  VAL   170      50.164  34.296  29.381  1.00  0.00           H  
ATOM   2661  HB  VAL   170      48.529  35.723  30.730  1.00  0.00           H  
ATOM   2662 HG11 VAL   170      47.639  34.320  28.964  1.00  0.00           H  
ATOM   2663 HG12 VAL   170      47.926  32.906  29.985  1.00  0.00           H  
ATOM   2664 HG13 VAL   170      46.555  34.052  30.346  1.00  0.00           H  
ATOM   2665 HG21 VAL   170      47.313  34.840  32.695  1.00  0.00           H  
ATOM   2666 HG22 VAL   170      48.109  33.284  32.557  1.00  0.00           H  
ATOM   2667 HG23 VAL   170      49.074  34.653  33.062  1.00  0.00           H  
ATOM   2668  N   GLU   171      51.372  36.193  30.242  1.00  0.00           N  
ATOM   2669  CA  GLU   171      51.953  37.428  30.647  1.00  0.00           C  
ATOM   2670  C   GLU   171      50.959  38.616  30.588  1.00  0.00           C  
ATOM   2671  O   GLU   171      50.094  38.703  29.688  1.00  0.00           O  
ATOM   2672  CB  GLU   171      53.302  37.611  29.936  1.00  0.00           C  
ATOM   2673  CG  GLU   171      53.253  38.371  28.599  1.00  0.00           C  
ATOM   2674  CD  GLU   171      54.514  38.150  27.725  1.00  0.00           C  
ATOM   2675  OE1 GLU   171      54.413  38.467  26.510  1.00  0.00           O  
ATOM   2676  OE2 GLU   171      55.626  37.702  28.222  1.00  0.00           O1-
ATOM   2677  H   GLU   171      51.344  36.005  29.250  1.00  0.00           H  
ATOM   2678  HA  GLU   171      52.277  37.291  31.679  1.00  0.00           H  
ATOM   2679  HB2 GLU   171      54.032  38.023  30.633  1.00  0.00           H  
ATOM   2680  HB3 GLU   171      53.751  36.658  29.659  1.00  0.00           H  
ATOM   2681  HG2 GLU   171      52.363  38.026  28.073  1.00  0.00           H  
ATOM   2682  HG3 GLU   171      53.251  39.427  28.872  1.00  0.00           H  
ATOM   2683  N   TYR   172      51.216  39.657  31.435  1.00  0.00           N  
ATOM   2684  CA  TYR   172      50.691  40.979  31.346  1.00  0.00           C  
ATOM   2685  C   TYR   172      51.771  41.981  31.809  1.00  0.00           C  
ATOM   2686  O   TYR   172      52.650  41.596  32.552  1.00  0.00           O  
ATOM   2687  CB  TYR   172      49.437  41.112  32.284  1.00  0.00           C  
ATOM   2688  CG  TYR   172      48.205  40.436  31.837  1.00  0.00           C  
ATOM   2689  CD1 TYR   172      47.234  41.038  31.028  1.00  0.00           C  
ATOM   2690  CE1 TYR   172      46.162  40.293  30.548  1.00  0.00           C  
ATOM   2691  CZ  TYR   172      46.011  38.888  30.893  1.00  0.00           C  
ATOM   2692  OH  TYR   172      45.048  38.076  30.402  1.00  0.00           O  
ATOM   2693  CE2 TYR   172      46.926  38.342  31.821  1.00  0.00           C  
ATOM   2694  CD2 TYR   172      48.043  39.076  32.229  1.00  0.00           C  
ATOM   2695  H   TYR   172      52.097  39.541  31.914  1.00  0.00           H  
ATOM   2696  HA  TYR   172      50.403  41.268  30.336  1.00  0.00           H  
ATOM   2697  HB2 TYR   172      49.705  40.847  33.306  1.00  0.00           H  
ATOM   2698  HB3 TYR   172      49.180  42.171  32.263  1.00  0.00           H  
ATOM   2699  HD1 TYR   172      47.269  42.042  30.630  1.00  0.00           H  
ATOM   2700  HE1 TYR   172      45.466  40.710  29.835  1.00  0.00           H  
ATOM   2701  HH  TYR   172      44.269  38.545  30.094  1.00  0.00           H  
ATOM   2702  HE2 TYR   172      46.815  37.328  32.177  1.00  0.00           H  
ATOM   2703  HD2 TYR   172      48.718  38.520  32.862  1.00  0.00           H  
ATOM   2704  N   ALA   173      51.828  43.250  31.340  1.00  0.00           N  
ATOM   2705  CA  ALA   173      52.677  44.272  32.009  1.00  0.00           C  
ATOM   2706  C   ALA   173      52.224  44.515  33.516  1.00  0.00           C  
ATOM   2707  O   ALA   173      50.974  44.614  33.784  1.00  0.00           O  
ATOM   2708  CB  ALA   173      52.764  45.607  31.260  1.00  0.00           C  
ATOM   2709  H   ALA   173      51.071  43.480  30.712  1.00  0.00           H  
ATOM   2710  HA  ALA   173      53.711  43.931  32.062  1.00  0.00           H  
ATOM   2711  HB1 ALA   173      53.470  46.359  31.612  1.00  0.00           H  
ATOM   2712  HB2 ALA   173      52.953  45.636  30.187  1.00  0.00           H  
ATOM   2713  HB3 ALA   173      51.759  45.999  31.420  1.00  0.00           H  
ATOM   2714  N   LYS   174      53.173  44.638  34.450  1.00  0.00           N  
ATOM   2715  CA  LYS   174      53.162  45.392  35.687  1.00  0.00           C  
ATOM   2716  C   LYS   174      52.681  46.815  35.538  1.00  0.00           C  
ATOM   2717  O   LYS   174      52.680  47.321  34.419  1.00  0.00           O  
ATOM   2718  CB  LYS   174      54.547  45.310  36.333  1.00  0.00           C  
ATOM   2719  CG  LYS   174      55.063  43.903  36.478  1.00  0.00           C  
ATOM   2720  CD  LYS   174      56.521  43.795  37.021  1.00  0.00           C  
ATOM   2721  CE  LYS   174      56.928  42.325  37.341  1.00  0.00           C  
ATOM   2722  NZ  LYS   174      58.298  42.127  37.730  1.00  0.00           N1+
ATOM   2723  H   LYS   174      54.117  44.487  34.127  1.00  0.00           H  
ATOM   2724  HA  LYS   174      52.469  44.944  36.399  1.00  0.00           H  
ATOM   2725  HB2 LYS   174      55.308  45.689  35.651  1.00  0.00           H  
ATOM   2726  HB3 LYS   174      54.577  45.752  37.329  1.00  0.00           H  
ATOM   2727  HG2 LYS   174      54.421  43.434  37.224  1.00  0.00           H  
ATOM   2728  HG3 LYS   174      55.039  43.359  35.533  1.00  0.00           H  
ATOM   2729  HD2 LYS   174      57.177  44.088  36.201  1.00  0.00           H  
ATOM   2730  HD3 LYS   174      56.709  44.458  37.866  1.00  0.00           H  
ATOM   2731  HE2 LYS   174      56.258  41.958  38.119  1.00  0.00           H  
ATOM   2732  HE3 LYS   174      56.779  41.658  36.492  1.00  0.00           H  
ATOM   2733  HZ1 LYS   174      58.465  41.326  38.322  1.00  0.00           H  
ATOM   2734  HZ2 LYS   174      58.903  42.175  36.923  1.00  0.00           H  
ATOM   2735  HZ3 LYS   174      58.629  42.888  38.307  1.00  0.00           H  
ATOM   2736  N   GLU   175      52.477  47.562  36.577  1.00  0.00           N  
ATOM   2737  CA  GLU   175      52.149  49.002  36.524  1.00  0.00           C  
ATOM   2738  C   GLU   175      53.362  49.823  36.070  1.00  0.00           C  
ATOM   2739  O   GLU   175      53.225  50.923  35.609  1.00  0.00           O  
ATOM   2740  CB  GLU   175      51.592  49.278  37.981  1.00  0.00           C  
ATOM   2741  CG  GLU   175      51.427  50.776  38.338  1.00  0.00           C  
ATOM   2742  CD  GLU   175      50.218  51.578  38.010  1.00  0.00           C  
ATOM   2743  OE1 GLU   175      50.004  52.639  38.639  1.00  0.00           O  
ATOM   2744  OE2 GLU   175      49.319  51.119  37.289  1.00  0.00           O1-
ATOM   2745  H   GLU   175      52.513  47.147  37.497  1.00  0.00           H  
ATOM   2746  HA  GLU   175      51.325  49.213  35.843  1.00  0.00           H  
ATOM   2747  HB2 GLU   175      50.671  48.695  37.968  1.00  0.00           H  
ATOM   2748  HB3 GLU   175      52.292  48.950  38.749  1.00  0.00           H  
ATOM   2749  HG2 GLU   175      51.438  50.773  39.428  1.00  0.00           H  
ATOM   2750  HG3 GLU   175      52.258  51.361  37.945  1.00  0.00           H  
ATOM   2751  N   ASP   176      54.602  49.298  36.283  1.00  0.00           N  
ATOM   2752  CA  ASP   176      55.766  49.901  35.662  1.00  0.00           C  
ATOM   2753  C   ASP   176      55.781  49.810  34.169  1.00  0.00           C  
ATOM   2754  O   ASP   176      56.705  50.340  33.496  1.00  0.00           O  
ATOM   2755  CB  ASP   176      57.073  49.416  36.261  1.00  0.00           C  
ATOM   2756  CG  ASP   176      57.298  47.908  36.041  1.00  0.00           C  
ATOM   2757  OD1 ASP   176      57.317  47.172  37.011  1.00  0.00           O  
ATOM   2758  OD2 ASP   176      57.385  47.459  34.861  1.00  0.00           O1-
ATOM   2759  H   ASP   176      54.787  48.416  36.741  1.00  0.00           H  
ATOM   2760  HA  ASP   176      55.766  50.968  35.882  1.00  0.00           H  
ATOM   2761  HB2 ASP   176      57.987  49.922  35.950  1.00  0.00           H  
ATOM   2762  HB3 ASP   176      56.961  49.697  37.308  1.00  0.00           H  
ATOM   2763  N   GLY   177      54.937  48.981  33.487  1.00  0.00           N  
ATOM   2764  CA  GLY   177      54.833  48.805  32.056  1.00  0.00           C  
ATOM   2765  C   GLY   177      55.715  47.700  31.484  1.00  0.00           C  
ATOM   2766  O   GLY   177      55.543  47.391  30.308  1.00  0.00           O  
ATOM   2767  H   GLY   177      54.361  48.367  34.044  1.00  0.00           H  
ATOM   2768  HA2 GLY   177      53.772  48.582  31.947  1.00  0.00           H  
ATOM   2769  HA3 GLY   177      55.053  49.720  31.505  1.00  0.00           H  
ATOM   2770  N   SER   178      56.539  47.019  32.287  1.00  0.00           N  
ATOM   2771  CA  SER   178      57.267  45.825  31.902  1.00  0.00           C  
ATOM   2772  C   SER   178      56.402  44.598  32.245  1.00  0.00           C  
ATOM   2773  O   SER   178      55.639  44.623  33.228  1.00  0.00           O  
ATOM   2774  CB  SER   178      58.692  45.788  32.383  1.00  0.00           C  
ATOM   2775  OG  SER   178      58.543  45.397  33.733  1.00  0.00           O  
ATOM   2776  H   SER   178      56.760  47.353  33.214  1.00  0.00           H  
ATOM   2777  HA  SER   178      57.285  45.861  30.813  1.00  0.00           H  
ATOM   2778  HB2 SER   178      59.262  44.981  31.923  1.00  0.00           H  
ATOM   2779  HB3 SER   178      59.195  46.747  32.265  1.00  0.00           H  
ATOM   2780  HG  SER   178      58.000  46.055  34.175  1.00  0.00           H  
ATOM   2781  N   LYS   179      56.474  43.561  31.406  1.00  0.00           N  
ATOM   2782  CA  LYS   179      55.750  42.266  31.497  1.00  0.00           C  
ATOM   2783  C   LYS   179      55.998  41.469  32.799  1.00  0.00           C  
ATOM   2784  O   LYS   179      57.040  41.687  33.384  1.00  0.00           O  
ATOM   2785  CB  LYS   179      56.135  41.419  30.313  1.00  0.00           C  
ATOM   2786  CG  LYS   179      55.435  41.883  29.035  1.00  0.00           C  
ATOM   2787  CD  LYS   179      56.208  41.323  27.808  1.00  0.00           C  
ATOM   2788  CE  LYS   179      55.709  41.726  26.483  1.00  0.00           C  
ATOM   2789  NZ  LYS   179      54.432  41.233  26.130  1.00  0.00           N1+
ATOM   2790  H   LYS   179      57.077  43.655  30.601  1.00  0.00           H  
ATOM   2791  HA  LYS   179      54.667  42.362  31.407  1.00  0.00           H  
ATOM   2792  HB2 LYS   179      57.220  41.449  30.207  1.00  0.00           H  
ATOM   2793  HB3 LYS   179      55.818  40.395  30.507  1.00  0.00           H  
ATOM   2794  HG2 LYS   179      54.399  41.550  28.976  1.00  0.00           H  
ATOM   2795  HG3 LYS   179      55.422  42.968  28.932  1.00  0.00           H  
ATOM   2796  HD2 LYS   179      57.223  41.670  27.999  1.00  0.00           H  
ATOM   2797  HD3 LYS   179      56.015  40.250  27.818  1.00  0.00           H  
ATOM   2798  HE2 LYS   179      55.579  42.805  26.571  1.00  0.00           H  
ATOM   2799  HE3 LYS   179      56.462  41.558  25.713  1.00  0.00           H  
ATOM   2800  HZ1 LYS   179      54.088  41.810  25.376  1.00  0.00           H  
ATOM   2801  HZ2 LYS   179      54.492  40.259  25.868  1.00  0.00           H  
ATOM   2802  HZ3 LYS   179      53.765  41.239  26.888  1.00  0.00           H  
ATOM   2803  N   ARG   180      55.225  40.480  33.183  1.00  0.00           N  
ATOM   2804  CA  ARG   180      55.349  39.561  34.330  1.00  0.00           C  
ATOM   2805  C   ARG   180      54.826  38.121  34.007  1.00  0.00           C  
ATOM   2806  O   ARG   180      53.858  38.021  33.259  1.00  0.00           O  
ATOM   2807  CB  ARG   180      54.745  40.227  35.621  1.00  0.00           C  
ATOM   2808  CG  ARG   180      53.192  40.159  35.700  1.00  0.00           C  
ATOM   2809  CD  ARG   180      52.588  41.315  36.561  1.00  0.00           C  
ATOM   2810  NE  ARG   180      53.087  41.195  37.914  1.00  0.00           N  
ATOM   2811  CZ  ARG   180      52.603  41.879  38.955  1.00  0.00           C  
ATOM   2812  NH1 ARG   180      51.537  42.688  38.796  1.00  0.00           N  
ATOM   2813  NH2 ARG   180      53.198  41.861  40.097  1.00  0.00           N1+
ATOM   2814  H   ARG   180      54.370  40.398  32.651  1.00  0.00           H  
ATOM   2815  HA  ARG   180      56.416  39.494  34.544  1.00  0.00           H  
ATOM   2816  HB2 ARG   180      55.132  39.722  36.506  1.00  0.00           H  
ATOM   2817  HB3 ARG   180      55.069  41.265  35.544  1.00  0.00           H  
ATOM   2818  HG2 ARG   180      52.728  40.373  34.737  1.00  0.00           H  
ATOM   2819  HG3 ARG   180      52.768  39.212  36.033  1.00  0.00           H  
ATOM   2820  HD2 ARG   180      52.768  42.268  36.064  1.00  0.00           H  
ATOM   2821  HD3 ARG   180      51.499  41.270  36.531  1.00  0.00           H  
ATOM   2822  HE  ARG   180      53.870  40.588  38.112  1.00  0.00           H  
ATOM   2823 HH11 ARG   180      51.064  42.887  37.926  1.00  0.00           H  
ATOM   2824 HH12 ARG   180      51.280  43.162  39.651  1.00  0.00           H  
ATOM   2825 HH21 ARG   180      54.024  41.297  40.236  1.00  0.00           H  
ATOM   2826 HH22 ARG   180      52.923  42.338  40.944  1.00  0.00           H  
ATOM   2827  N   THR   181      55.298  37.050  34.671  1.00  0.00           N  
ATOM   2828  CA  THR   181      54.857  35.644  34.469  1.00  0.00           C  
ATOM   2829  C   THR   181      53.742  35.316  35.447  1.00  0.00           C  
ATOM   2830  O   THR   181      53.719  35.791  36.602  1.00  0.00           O  
ATOM   2831  CB  THR   181      56.030  34.553  34.556  1.00  0.00           C  
ATOM   2832  CG2 THR   181      57.254  34.990  33.801  1.00  0.00           C  
ATOM   2833  OG1 THR   181      56.269  34.380  35.946  1.00  0.00           O  
ATOM   2834  H   THR   181      56.074  37.171  35.306  1.00  0.00           H  
ATOM   2835  HA  THR   181      54.484  35.531  33.452  1.00  0.00           H  
ATOM   2836  HB  THR   181      55.693  33.603  34.140  1.00  0.00           H  
ATOM   2837 HG21 THR   181      57.603  35.886  34.316  1.00  0.00           H  
ATOM   2838 HG22 THR   181      57.974  34.184  33.945  1.00  0.00           H  
ATOM   2839 HG23 THR   181      57.044  35.016  32.731  1.00  0.00           H  
ATOM   2840  HG1 THR   181      56.316  33.446  36.166  1.00  0.00           H  
ATOM   2841  N   GLY   182      52.822  34.499  35.006  1.00  0.00           N  
ATOM   2842  CA  GLY   182      51.627  34.129  35.717  1.00  0.00           C  
ATOM   2843  C   GLY   182      50.945  32.869  35.195  1.00  0.00           C  
ATOM   2844  O   GLY   182      51.330  32.245  34.224  1.00  0.00           O  
ATOM   2845  H   GLY   182      52.802  34.191  34.044  1.00  0.00           H  
ATOM   2846  HA2 GLY   182      51.695  34.037  36.801  1.00  0.00           H  
ATOM   2847  HA3 GLY   182      50.874  34.890  35.511  1.00  0.00           H  
ATOM   2848  N   MET   183      49.743  32.578  35.784  1.00  0.00           N  
ATOM   2849  CA  MET   183      48.847  31.625  35.203  1.00  0.00           C  
ATOM   2850  C   MET   183      47.380  32.172  35.280  1.00  0.00           C  
ATOM   2851  O   MET   183      47.027  32.768  36.296  1.00  0.00           O  
ATOM   2852  CB  MET   183      49.063  30.303  35.846  1.00  0.00           C  
ATOM   2853  CG  MET   183      48.238  29.129  35.419  1.00  0.00           C  
ATOM   2854  SD  MET   183      48.616  27.514  36.168  1.00  0.00           S  
ATOM   2855  CE  MET   183      50.208  27.155  35.367  1.00  0.00           C  
ATOM   2856  H   MET   183      49.413  33.075  36.599  1.00  0.00           H  
ATOM   2857  HA  MET   183      49.011  31.546  34.128  1.00  0.00           H  
ATOM   2858  HB2 MET   183      50.122  30.138  35.651  1.00  0.00           H  
ATOM   2859  HB3 MET   183      48.881  30.449  36.911  1.00  0.00           H  
ATOM   2860  HG2 MET   183      47.257  29.270  35.874  1.00  0.00           H  
ATOM   2861  HG3 MET   183      48.196  29.016  34.336  1.00  0.00           H  
ATOM   2862  HE1 MET   183      50.653  26.249  35.780  1.00  0.00           H  
ATOM   2863  HE2 MET   183      50.143  27.002  34.290  1.00  0.00           H  
ATOM   2864  HE3 MET   183      50.900  27.950  35.644  1.00  0.00           H  
ATOM   2865  N   VAL   184      46.479  31.820  34.335  1.00  0.00           N  
ATOM   2866  CA  VAL   184      44.967  31.886  34.544  1.00  0.00           C  
ATOM   2867  C   VAL   184      44.571  30.873  35.600  1.00  0.00           C  
ATOM   2868  O   VAL   184      44.535  29.683  35.372  1.00  0.00           O  
ATOM   2869  CB  VAL   184      44.151  31.514  33.295  1.00  0.00           C  
ATOM   2870  CG1 VAL   184      42.686  31.803  33.434  1.00  0.00           C  
ATOM   2871  CG2 VAL   184      44.543  32.460  32.141  1.00  0.00           C  
ATOM   2872  H   VAL   184      46.823  31.137  33.675  1.00  0.00           H  
ATOM   2873  HA  VAL   184      44.696  32.902  34.828  1.00  0.00           H  
ATOM   2874  HB  VAL   184      44.378  30.541  32.861  1.00  0.00           H  
ATOM   2875 HG11 VAL   184      42.336  31.142  34.227  1.00  0.00           H  
ATOM   2876 HG12 VAL   184      42.618  32.825  33.809  1.00  0.00           H  
ATOM   2877 HG13 VAL   184      42.141  31.645  32.503  1.00  0.00           H  
ATOM   2878 HG21 VAL   184      44.310  33.489  32.418  1.00  0.00           H  
ATOM   2879 HG22 VAL   184      45.621  32.534  32.003  1.00  0.00           H  
ATOM   2880 HG23 VAL   184      44.060  32.125  31.223  1.00  0.00           H  
ATOM   2881  N   ILE   185      44.229  31.375  36.844  1.00  0.00           N  
ATOM   2882  CA  ILE   185      43.785  30.503  37.934  1.00  0.00           C  
ATOM   2883  C   ILE   185      42.292  30.150  37.972  1.00  0.00           C  
ATOM   2884  O   ILE   185      41.902  29.034  38.275  1.00  0.00           O  
ATOM   2885  CB  ILE   185      44.257  30.887  39.335  1.00  0.00           C  
ATOM   2886  CG2 ILE   185      45.777  30.805  39.385  1.00  0.00           C  
ATOM   2887  CG1 ILE   185      43.904  32.365  39.551  1.00  0.00           C  
ATOM   2888  CD1 ILE   185      43.889  32.822  41.018  1.00  0.00           C  
ATOM   2889  H   ILE   185      44.018  32.352  36.988  1.00  0.00           H  
ATOM   2890  HA  ILE   185      44.341  29.575  37.804  1.00  0.00           H  
ATOM   2891  HB  ILE   185      43.781  30.278  40.102  1.00  0.00           H  
ATOM   2892 HG21 ILE   185      46.293  31.308  38.567  1.00  0.00           H  
ATOM   2893 HG22 ILE   185      46.229  31.312  40.237  1.00  0.00           H  
ATOM   2894 HG23 ILE   185      46.086  29.767  39.267  1.00  0.00           H  
ATOM   2895 HG12 ILE   185      44.489  33.055  38.943  1.00  0.00           H  
ATOM   2896 HG13 ILE   185      42.845  32.421  39.297  1.00  0.00           H  
ATOM   2897 HD11 ILE   185      43.282  32.224  41.698  1.00  0.00           H  
ATOM   2898 HD12 ILE   185      44.891  32.636  41.405  1.00  0.00           H  
ATOM   2899 HD13 ILE   185      43.427  33.798  41.169  1.00  0.00           H  
ATOM   2900  N   HIS   186      41.439  31.093  37.598  1.00  0.00           N  
ATOM   2901  CA  HIS   186      39.978  30.798  37.552  1.00  0.00           C  
ATOM   2902  C   HIS   186      39.205  31.855  36.642  1.00  0.00           C  
ATOM   2903  O   HIS   186      39.858  32.689  35.941  1.00  0.00           O  
ATOM   2904  CB  HIS   186      39.434  30.966  39.002  1.00  0.00           C  
ATOM   2905  CG  HIS   186      38.310  29.972  39.259  1.00  0.00           C  
ATOM   2906  ND1 HIS   186      37.434  29.513  38.302  1.00  0.00           N  
ATOM   2907  CE1 HIS   186      36.542  28.845  39.020  1.00  0.00           C  
ATOM   2908  NE2 HIS   186      36.906  28.713  40.325  1.00  0.00           N  
ATOM   2909  CD2 HIS   186      38.017  29.404  40.470  1.00  0.00           C  
ATOM   2910  H   HIS   186      41.836  31.900  37.138  1.00  0.00           H  
ATOM   2911  HA  HIS   186      39.783  29.761  37.280  1.00  0.00           H  
ATOM   2912  HB2 HIS   186      40.219  30.701  39.709  1.00  0.00           H  
ATOM   2913  HB3 HIS   186      39.067  31.983  39.142  1.00  0.00           H  
ATOM   2914  HE1 HIS   186      35.678  28.335  38.621  1.00  0.00           H  
ATOM   2915  HE2 HIS   186      36.407  28.221  41.053  1.00  0.00           H  
ATOM   2916  HD2 HIS   186      38.561  29.696  41.355  1.00  0.00           H  
ATOM   2917  N   GLN   187      37.856  31.822  36.618  1.00  0.00           N  
ATOM   2918  CA  GLN   187      37.057  32.563  35.613  1.00  0.00           C  
ATOM   2919  C   GLN   187      35.757  33.051  36.230  1.00  0.00           C  
ATOM   2920  O   GLN   187      35.140  32.346  37.046  1.00  0.00           O  
ATOM   2921  CB  GLN   187      36.742  31.739  34.325  1.00  0.00           C  
ATOM   2922  CG  GLN   187      35.825  32.181  33.165  1.00  0.00           C  
ATOM   2923  CD  GLN   187      35.613  31.088  32.040  1.00  0.00           C  
ATOM   2924  OE1 GLN   187      35.602  29.882  32.350  1.00  0.00           O  
ATOM   2925  NE2 GLN   187      35.262  31.477  30.775  1.00  0.00           N  
ATOM   2926  H   GLN   187      37.403  30.986  36.958  1.00  0.00           H  
ATOM   2927  HA  GLN   187      37.564  33.487  35.337  1.00  0.00           H  
ATOM   2928  HB2 GLN   187      37.696  31.497  33.855  1.00  0.00           H  
ATOM   2929  HB3 GLN   187      36.277  30.836  34.720  1.00  0.00           H  
ATOM   2930  HG2 GLN   187      34.846  32.432  33.573  1.00  0.00           H  
ATOM   2931  HG3 GLN   187      36.148  33.158  32.805  1.00  0.00           H  
ATOM   2932 HE21 GLN   187      35.267  32.474  30.617  1.00  0.00           H  
ATOM   2933 HE22 GLN   187      34.936  30.913  30.003  1.00  0.00           H  
ATOM   2934  N   VAL   188      35.323  34.254  35.908  1.00  0.00           N  
ATOM   2935  CA  VAL   188      34.044  34.840  36.389  1.00  0.00           C  
ATOM   2936  C   VAL   188      32.820  34.263  35.678  1.00  0.00           C  
ATOM   2937  O   VAL   188      32.381  34.630  34.582  1.00  0.00           O  
ATOM   2938  CB  VAL   188      34.159  36.368  36.223  1.00  0.00           C  
ATOM   2939  CG1 VAL   188      32.862  37.064  36.767  1.00  0.00           C  
ATOM   2940  CG2 VAL   188      35.307  36.820  37.008  1.00  0.00           C  
ATOM   2941  H   VAL   188      35.766  34.707  35.122  1.00  0.00           H  
ATOM   2942  HA  VAL   188      33.938  34.627  37.453  1.00  0.00           H  
ATOM   2943  HB  VAL   188      34.278  36.563  35.157  1.00  0.00           H  
ATOM   2944 HG11 VAL   188      32.843  38.112  36.467  1.00  0.00           H  
ATOM   2945 HG12 VAL   188      31.922  36.640  36.416  1.00  0.00           H  
ATOM   2946 HG13 VAL   188      32.768  36.988  37.850  1.00  0.00           H  
ATOM   2947 HG21 VAL   188      35.308  37.895  37.190  1.00  0.00           H  
ATOM   2948 HG22 VAL   188      35.157  36.513  38.043  1.00  0.00           H  
ATOM   2949 HG23 VAL   188      36.265  36.509  36.591  1.00  0.00           H  
ATOM   2950  N   GLU   189      32.040  33.534  36.424  1.00  0.00           N  
ATOM   2951  CA  GLU   189      30.773  32.952  35.974  1.00  0.00           C  
ATOM   2952  C   GLU   189      29.686  33.973  35.717  1.00  0.00           C  
ATOM   2953  O   GLU   189      28.926  33.771  34.758  1.00  0.00           O  
ATOM   2954  CB  GLU   189      30.417  31.870  36.949  1.00  0.00           C  
ATOM   2955  CG  GLU   189      29.401  30.848  36.327  1.00  0.00           C  
ATOM   2956  CD  GLU   189      27.864  31.165  36.059  1.00  0.00           C  
ATOM   2957  OE1 GLU   189      27.121  31.512  37.004  1.00  0.00           O  
ATOM   2958  OE2 GLU   189      27.367  30.845  34.931  1.00  0.00           O1-
ATOM   2959  H   GLU   189      32.487  33.152  37.246  1.00  0.00           H  
ATOM   2960  HA  GLU   189      31.050  32.446  35.049  1.00  0.00           H  
ATOM   2961  HB2 GLU   189      31.313  31.323  37.242  1.00  0.00           H  
ATOM   2962  HB3 GLU   189      29.978  32.265  37.865  1.00  0.00           H  
ATOM   2963  HG2 GLU   189      29.763  30.434  35.387  1.00  0.00           H  
ATOM   2964  HG3 GLU   189      29.388  30.025  37.042  1.00  0.00           H  
ATOM   2965  N   ALA   190      29.594  35.133  36.471  1.00  0.00           N  
ATOM   2966  CA  ALA   190      28.678  36.243  36.096  1.00  0.00           C  
ATOM   2967  C   ALA   190      28.946  36.837  34.745  1.00  0.00           C  
ATOM   2968  O   ALA   190      28.017  37.387  34.125  1.00  0.00           O  
ATOM   2969  CB  ALA   190      28.606  37.249  37.242  1.00  0.00           C  
ATOM   2970  H   ALA   190      30.193  35.273  37.271  1.00  0.00           H  
ATOM   2971  HA  ALA   190      27.697  35.767  36.066  1.00  0.00           H  
ATOM   2972  HB1 ALA   190      27.749  37.923  37.246  1.00  0.00           H  
ATOM   2973  HB2 ALA   190      28.420  36.717  38.175  1.00  0.00           H  
ATOM   2974  HB3 ALA   190      29.593  37.712  37.250  1.00  0.00           H  
ATOM   2975  N   LYS   191      30.200  36.853  34.245  1.00  0.00           N  
ATOM   2976  CA  LYS   191      30.648  37.428  32.934  1.00  0.00           C  
ATOM   2977  C   LYS   191      31.927  36.725  32.471  1.00  0.00           C  
ATOM   2978  O   LYS   191      33.042  37.243  32.714  1.00  0.00           O  
ATOM   2979  CB  LYS   191      30.745  38.951  32.918  1.00  0.00           C  
ATOM   2980  CG  LYS   191      30.862  39.422  31.510  1.00  0.00           C  
ATOM   2981  CD  LYS   191      31.115  40.925  31.401  1.00  0.00           C  
ATOM   2982  CE  LYS   191      30.988  41.192  29.928  1.00  0.00           C  
ATOM   2983  NZ  LYS   191      31.336  42.576  29.550  1.00  0.00           N1+
ATOM   2984  H   LYS   191      30.869  36.274  34.731  1.00  0.00           H  
ATOM   2985  HA  LYS   191      29.895  37.141  32.200  1.00  0.00           H  
ATOM   2986  HB2 LYS   191      29.807  39.237  33.393  1.00  0.00           H  
ATOM   2987  HB3 LYS   191      31.587  39.318  33.504  1.00  0.00           H  
ATOM   2988  HG2 LYS   191      31.652  38.859  31.013  1.00  0.00           H  
ATOM   2989  HG3 LYS   191      29.932  39.161  31.005  1.00  0.00           H  
ATOM   2990  HD2 LYS   191      30.413  41.544  31.960  1.00  0.00           H  
ATOM   2991  HD3 LYS   191      32.109  41.166  31.776  1.00  0.00           H  
ATOM   2992  HE2 LYS   191      31.652  40.426  29.528  1.00  0.00           H  
ATOM   2993  HE3 LYS   191      29.958  40.951  29.663  1.00  0.00           H  
ATOM   2994  HZ1 LYS   191      32.265  42.875  29.810  1.00  0.00           H  
ATOM   2995  HZ2 LYS   191      31.236  42.624  28.546  1.00  0.00           H  
ATOM   2996  HZ3 LYS   191      30.669  43.273  29.850  1.00  0.00           H  
ATOM   2997  N   PRO   192      31.880  35.555  31.774  1.00  0.00           N  
ATOM   2998  CA  PRO   192      33.069  34.714  31.558  1.00  0.00           C  
ATOM   2999  C   PRO   192      34.100  35.162  30.533  1.00  0.00           C  
ATOM   3000  O   PRO   192      35.056  34.363  30.279  1.00  0.00           O  
ATOM   3001  CD  PRO   192      30.615  34.831  31.538  1.00  0.00           C  
ATOM   3002  CG  PRO   192      31.011  33.391  31.752  1.00  0.00           C  
ATOM   3003  CB  PRO   192      32.448  33.362  31.129  1.00  0.00           C  
ATOM   3004  HD2 PRO   192      30.283  34.964  30.508  1.00  0.00           H  
ATOM   3005  HD3 PRO   192      29.793  35.213  32.142  1.00  0.00           H  
ATOM   3006  HG2 PRO   192      30.222  32.762  31.339  1.00  0.00           H  
ATOM   3007  HG3 PRO   192      31.147  33.214  32.819  1.00  0.00           H  
ATOM   3008  HB2 PRO   192      32.245  33.294  30.060  1.00  0.00           H  
ATOM   3009  HB3 PRO   192      32.961  32.507  31.568  1.00  0.00           H  
ATOM   3010  HA  PRO   192      33.572  34.568  32.514  1.00  0.00           H  
ATOM   3011  N   SER   193      33.974  36.392  29.938  1.00  0.00           N  
ATOM   3012  CA  SER   193      35.138  37.115  29.291  1.00  0.00           C  
ATOM   3013  C   SER   193      36.170  37.730  30.295  1.00  0.00           C  
ATOM   3014  O   SER   193      37.301  38.106  29.875  1.00  0.00           O  
ATOM   3015  CB  SER   193      34.652  38.216  28.381  1.00  0.00           C  
ATOM   3016  OG  SER   193      33.940  39.229  29.072  1.00  0.00           O  
ATOM   3017  H   SER   193      33.247  36.989  30.303  1.00  0.00           H  
ATOM   3018  HA  SER   193      35.679  36.371  28.708  1.00  0.00           H  
ATOM   3019  HB2 SER   193      35.479  38.655  27.823  1.00  0.00           H  
ATOM   3020  HB3 SER   193      33.997  37.785  27.623  1.00  0.00           H  
ATOM   3021  HG  SER   193      34.486  39.867  29.537  1.00  0.00           H  
ATOM   3022  N   VAL   194      35.833  37.738  31.565  1.00  0.00           N  
ATOM   3023  CA  VAL   194      36.689  38.081  32.713  1.00  0.00           C  
ATOM   3024  C   VAL   194      37.281  36.815  33.313  1.00  0.00           C  
ATOM   3025  O   VAL   194      36.629  35.793  33.461  1.00  0.00           O  
ATOM   3026  CB  VAL   194      35.929  38.919  33.742  1.00  0.00           C  
ATOM   3027  CG1 VAL   194      36.656  39.567  34.926  1.00  0.00           C  
ATOM   3028  CG2 VAL   194      35.182  40.133  33.095  1.00  0.00           C  
ATOM   3029  H   VAL   194      34.896  37.508  31.863  1.00  0.00           H  
ATOM   3030  HA  VAL   194      37.504  38.697  32.333  1.00  0.00           H  
ATOM   3031  HB  VAL   194      35.088  38.354  34.144  1.00  0.00           H  
ATOM   3032 HG11 VAL   194      37.033  40.562  34.693  1.00  0.00           H  
ATOM   3033 HG12 VAL   194      35.856  39.746  35.645  1.00  0.00           H  
ATOM   3034 HG13 VAL   194      37.482  38.999  35.354  1.00  0.00           H  
ATOM   3035 HG21 VAL   194      35.849  40.942  32.796  1.00  0.00           H  
ATOM   3036 HG22 VAL   194      34.701  39.818  32.168  1.00  0.00           H  
ATOM   3037 HG23 VAL   194      34.512  40.605  33.813  1.00  0.00           H  
ATOM   3038  N   TYR   195      38.551  36.911  33.599  1.00  0.00           N  
ATOM   3039  CA  TYR   195      39.329  35.830  34.297  1.00  0.00           C  
ATOM   3040  C   TYR   195      40.131  36.315  35.554  1.00  0.00           C  
ATOM   3041  O   TYR   195      40.266  37.517  35.708  1.00  0.00           O  
ATOM   3042  CB  TYR   195      40.346  35.285  33.270  1.00  0.00           C  
ATOM   3043  CG  TYR   195      39.676  34.408  32.246  1.00  0.00           C  
ATOM   3044  CD1 TYR   195      39.371  34.865  30.946  1.00  0.00           C  
ATOM   3045  CE1 TYR   195      38.961  34.020  29.948  1.00  0.00           C  
ATOM   3046  CZ  TYR   195      38.853  32.655  30.249  1.00  0.00           C  
ATOM   3047  OH  TYR   195      38.632  31.767  29.298  1.00  0.00           O  
ATOM   3048  CE2 TYR   195      39.182  32.103  31.571  1.00  0.00           C  
ATOM   3049  CD2 TYR   195      39.554  32.989  32.559  1.00  0.00           C  
ATOM   3050  H   TYR   195      39.015  37.786  33.402  1.00  0.00           H  
ATOM   3051  HA  TYR   195      38.607  35.054  34.549  1.00  0.00           H  
ATOM   3052  HB2 TYR   195      40.779  36.104  32.696  1.00  0.00           H  
ATOM   3053  HB3 TYR   195      41.091  34.769  33.876  1.00  0.00           H  
ATOM   3054  HD1 TYR   195      39.512  35.920  30.763  1.00  0.00           H  
ATOM   3055  HE1 TYR   195      38.619  34.488  29.037  1.00  0.00           H  
ATOM   3056  HH  TYR   195      38.069  32.170  28.632  1.00  0.00           H  
ATOM   3057  HE2 TYR   195      39.206  31.025  31.627  1.00  0.00           H  
ATOM   3058  HD2 TYR   195      39.981  32.709  33.511  1.00  0.00           H  
ATOM   3059  N   PHE   196      40.658  35.385  36.334  1.00  0.00           N  
ATOM   3060  CA  PHE   196      41.484  35.546  37.463  1.00  0.00           C  
ATOM   3061  C   PHE   196      42.870  35.007  37.141  1.00  0.00           C  
ATOM   3062  O   PHE   196      43.120  33.827  36.796  1.00  0.00           O  
ATOM   3063  CB  PHE   196      41.023  34.891  38.806  1.00  0.00           C  
ATOM   3064  CG  PHE   196      39.712  35.503  39.277  1.00  0.00           C  
ATOM   3065  CD1 PHE   196      38.485  35.027  38.825  1.00  0.00           C  
ATOM   3066  CE1 PHE   196      37.293  35.524  39.360  1.00  0.00           C  
ATOM   3067  CZ  PHE   196      37.280  36.398  40.478  1.00  0.00           C  
ATOM   3068  CE2 PHE   196      38.516  36.854  40.978  1.00  0.00           C  
ATOM   3069  CD2 PHE   196      39.704  36.451  40.418  1.00  0.00           C  
ATOM   3070  H   PHE   196      40.807  34.508  35.856  1.00  0.00           H  
ATOM   3071  HA  PHE   196      41.504  36.605  37.720  1.00  0.00           H  
ATOM   3072  HB2 PHE   196      40.845  33.830  38.631  1.00  0.00           H  
ATOM   3073  HB3 PHE   196      41.742  35.080  39.603  1.00  0.00           H  
ATOM   3074  HD1 PHE   196      38.489  34.288  38.038  1.00  0.00           H  
ATOM   3075  HE1 PHE   196      36.422  34.980  39.026  1.00  0.00           H  
ATOM   3076  HZ  PHE   196      36.328  36.689  40.895  1.00  0.00           H  
ATOM   3077  HE2 PHE   196      38.555  37.486  41.852  1.00  0.00           H  
ATOM   3078  HD2 PHE   196      40.617  36.812  40.867  1.00  0.00           H  
ATOM   3079  N   ILE   197      43.799  35.929  37.409  1.00  0.00           N  
ATOM   3080  CA  ILE   197      45.179  35.771  37.194  1.00  0.00           C  
ATOM   3081  C   ILE   197      46.025  35.913  38.545  1.00  0.00           C  
ATOM   3082  O   ILE   197      45.672  36.588  39.466  1.00  0.00           O  
ATOM   3083  CB  ILE   197      45.690  36.761  36.067  1.00  0.00           C  
ATOM   3084  CG2 ILE   197      47.006  36.257  35.426  1.00  0.00           C  
ATOM   3085  CG1 ILE   197      44.719  37.037  34.906  1.00  0.00           C  
ATOM   3086  CD1 ILE   197      44.205  35.912  34.051  1.00  0.00           C  
ATOM   3087  H   ILE   197      43.473  36.656  38.030  1.00  0.00           H  
ATOM   3088  HA  ILE   197      45.384  34.795  36.754  1.00  0.00           H  
ATOM   3089  HB  ILE   197      45.774  37.725  36.568  1.00  0.00           H  
ATOM   3090 HG21 ILE   197      46.776  35.308  34.942  1.00  0.00           H  
ATOM   3091 HG22 ILE   197      47.325  36.992  34.687  1.00  0.00           H  
ATOM   3092 HG23 ILE   197      47.853  36.007  36.065  1.00  0.00           H  
ATOM   3093 HG12 ILE   197      43.800  37.488  35.279  1.00  0.00           H  
ATOM   3094 HG13 ILE   197      45.153  37.796  34.256  1.00  0.00           H  
ATOM   3095 HD11 ILE   197      44.111  34.992  34.627  1.00  0.00           H  
ATOM   3096 HD12 ILE   197      43.321  36.074  33.434  1.00  0.00           H  
ATOM   3097 HD13 ILE   197      44.961  35.617  33.323  1.00  0.00           H  
ATOM   3098  N   LYS   198      47.103  35.042  38.729  1.00  0.00           N  
ATOM   3099  CA  LYS   198      48.051  35.052  39.841  1.00  0.00           C  
ATOM   3100  C   LYS   198      49.416  35.056  39.220  1.00  0.00           C  
ATOM   3101  O   LYS   198      49.694  34.332  38.228  1.00  0.00           O  
ATOM   3102  CB  LYS   198      47.855  33.826  40.686  1.00  0.00           C  
ATOM   3103  CG  LYS   198      48.934  33.647  41.807  1.00  0.00           C  
ATOM   3104  CD  LYS   198      49.005  34.736  42.919  1.00  0.00           C  
ATOM   3105  CE  LYS   198      49.989  34.399  44.039  1.00  0.00           C  
ATOM   3106  NZ  LYS   198      51.357  34.745  43.599  1.00  0.00           N1+
ATOM   3107  H   LYS   198      47.320  34.477  37.920  1.00  0.00           H  
ATOM   3108  HA  LYS   198      47.806  35.857  40.535  1.00  0.00           H  
ATOM   3109  HB2 LYS   198      46.893  33.803  41.198  1.00  0.00           H  
ATOM   3110  HB3 LYS   198      47.741  32.938  40.064  1.00  0.00           H  
ATOM   3111  HG2 LYS   198      48.675  32.660  42.190  1.00  0.00           H  
ATOM   3112  HG3 LYS   198      49.930  33.532  41.381  1.00  0.00           H  
ATOM   3113  HD2 LYS   198      49.322  35.698  42.518  1.00  0.00           H  
ATOM   3114  HD3 LYS   198      47.973  34.801  43.264  1.00  0.00           H  
ATOM   3115  HE2 LYS   198      49.658  34.930  44.931  1.00  0.00           H  
ATOM   3116  HE3 LYS   198      50.086  33.328  44.216  1.00  0.00           H  
ATOM   3117  HZ1 LYS   198      51.786  34.204  42.863  1.00  0.00           H  
ATOM   3118  HZ2 LYS   198      51.530  35.734  43.492  1.00  0.00           H  
ATOM   3119  HZ3 LYS   198      51.926  34.482  44.392  1.00  0.00           H  
ATOM   3120  N   PHE   199      50.265  35.956  39.764  1.00  0.00           N  
ATOM   3121  CA  PHE   199      51.667  36.149  39.376  1.00  0.00           C  
ATOM   3122  C   PHE   199      52.823  35.708  40.262  1.00  0.00           C  
ATOM   3123  O   PHE   199      52.668  35.853  41.454  1.00  0.00           O  
ATOM   3124  CB  PHE   199      51.789  37.679  38.923  1.00  0.00           C  
ATOM   3125  CG  PHE   199      50.754  38.224  37.986  1.00  0.00           C  
ATOM   3126  CD1 PHE   199      49.955  39.352  38.342  1.00  0.00           C  
ATOM   3127  CE1 PHE   199      48.942  39.786  37.413  1.00  0.00           C  
ATOM   3128  CZ  PHE   199      48.910  39.297  36.102  1.00  0.00           C  
ATOM   3129  CE2 PHE   199      49.773  38.229  35.712  1.00  0.00           C  
ATOM   3130  CD2 PHE   199      50.709  37.693  36.654  1.00  0.00           C  
ATOM   3131  H   PHE   199      49.915  36.567  40.487  1.00  0.00           H  
ATOM   3132  HA  PHE   199      51.730  35.539  38.476  1.00  0.00           H  
ATOM   3133  HB2 PHE   199      51.842  38.405  39.735  1.00  0.00           H  
ATOM   3134  HB3 PHE   199      52.783  37.775  38.487  1.00  0.00           H  
ATOM   3135  HD1 PHE   199      49.993  39.839  39.305  1.00  0.00           H  
ATOM   3136  HE1 PHE   199      48.459  40.736  37.586  1.00  0.00           H  
ATOM   3137  HZ  PHE   199      48.253  39.785  35.397  1.00  0.00           H  
ATOM   3138  HE2 PHE   199      49.686  37.977  34.666  1.00  0.00           H  
ATOM   3139  HD2 PHE   199      51.287  36.802  36.457  1.00  0.00           H  
ATOM   3140  N   ASP   200      53.901  35.215  39.684  1.00  0.00           N  
ATOM   3141  CA  ASP   200      55.058  34.664  40.393  1.00  0.00           C  
ATOM   3142  C   ASP   200      55.884  35.737  41.093  1.00  0.00           C  
ATOM   3143  O   ASP   200      56.558  35.281  42.021  1.00  0.00           O  
ATOM   3144  CB  ASP   200      55.856  33.901  39.343  1.00  0.00           C  
ATOM   3145  CG  ASP   200      55.192  32.785  38.525  1.00  0.00           C  
ATOM   3146  OD1 ASP   200      53.917  32.627  38.425  1.00  0.00           O  
ATOM   3147  OD2 ASP   200      55.945  32.036  37.845  1.00  0.00           O1-
ATOM   3148  H   ASP   200      53.906  35.230  38.674  1.00  0.00           H  
ATOM   3149  HA  ASP   200      54.664  33.944  41.111  1.00  0.00           H  
ATOM   3150  HB2 ASP   200      56.329  34.621  38.676  1.00  0.00           H  
ATOM   3151  HB3 ASP   200      56.591  33.457  40.015  1.00  0.00           H  
ATOM   3152  N   ASP   201      55.769  37.004  40.760  1.00  0.00           N  
ATOM   3153  CA  ASP   201      56.495  38.039  41.504  1.00  0.00           C  
ATOM   3154  C   ASP   201      55.695  38.551  42.662  1.00  0.00           C  
ATOM   3155  O   ASP   201      56.221  39.136  43.686  1.00  0.00           O  
ATOM   3156  CB  ASP   201      57.043  39.042  40.441  1.00  0.00           C  
ATOM   3157  CG  ASP   201      55.954  39.963  39.976  1.00  0.00           C  
ATOM   3158  OD1 ASP   201      55.909  41.214  40.256  1.00  0.00           O  
ATOM   3159  OD2 ASP   201      55.015  39.482  39.294  1.00  0.00           O1-
ATOM   3160  H   ASP   201      55.267  37.279  39.928  1.00  0.00           H  
ATOM   3161  HA  ASP   201      57.350  37.464  41.859  1.00  0.00           H  
ATOM   3162  HB2 ASP   201      57.797  39.693  40.885  1.00  0.00           H  
ATOM   3163  HB3 ASP   201      57.414  38.501  39.570  1.00  0.00           H  
ATOM   3164  N   ASP   202      54.410  38.307  42.740  1.00  0.00           N  
ATOM   3165  CA  ASP   202      53.463  39.096  43.627  1.00  0.00           C  
ATOM   3166  C   ASP   202      52.377  38.224  44.261  1.00  0.00           C  
ATOM   3167  O   ASP   202      51.724  37.463  43.516  1.00  0.00           O  
ATOM   3168  CB  ASP   202      52.921  40.344  42.838  1.00  0.00           C  
ATOM   3169  CG  ASP   202      51.817  41.198  43.549  1.00  0.00           C  
ATOM   3170  OD1 ASP   202      51.236  42.077  42.893  1.00  0.00           O  
ATOM   3171  OD2 ASP   202      51.804  40.987  44.745  1.00  0.00           O1-
ATOM   3172  H   ASP   202      54.090  37.732  41.974  1.00  0.00           H  
ATOM   3173  HA  ASP   202      54.093  39.393  44.465  1.00  0.00           H  
ATOM   3174  HB2 ASP   202      53.777  40.918  42.482  1.00  0.00           H  
ATOM   3175  HB3 ASP   202      52.449  40.028  41.908  1.00  0.00           H  
ATOM   3176  N   PHE   203      52.202  38.269  45.556  1.00  0.00           N  
ATOM   3177  CA  PHE   203      51.134  37.557  46.337  1.00  0.00           C  
ATOM   3178  C   PHE   203      49.668  38.042  46.072  1.00  0.00           C  
ATOM   3179  O   PHE   203      48.664  37.402  46.345  1.00  0.00           O  
ATOM   3180  CB  PHE   203      51.541  37.444  47.827  1.00  0.00           C  
ATOM   3181  CG  PHE   203      51.689  38.696  48.761  1.00  0.00           C  
ATOM   3182  CD1 PHE   203      51.477  40.041  48.363  1.00  0.00           C  
ATOM   3183  CE1 PHE   203      51.524  41.034  49.324  1.00  0.00           C  
ATOM   3184  CZ  PHE   203      51.897  40.710  50.671  1.00  0.00           C  
ATOM   3185  CE2 PHE   203      52.086  39.422  51.074  1.00  0.00           C  
ATOM   3186  CD2 PHE   203      51.922  38.431  50.119  1.00  0.00           C  
ATOM   3187  H   PHE   203      52.783  38.885  46.106  1.00  0.00           H  
ATOM   3188  HA  PHE   203      51.207  36.518  46.014  1.00  0.00           H  
ATOM   3189  HB2 PHE   203      50.672  36.893  48.189  1.00  0.00           H  
ATOM   3190  HB3 PHE   203      52.458  36.854  47.794  1.00  0.00           H  
ATOM   3191  HD1 PHE   203      51.205  40.296  47.349  1.00  0.00           H  
ATOM   3192  HE1 PHE   203      51.303  42.056  49.054  1.00  0.00           H  
ATOM   3193  HZ  PHE   203      51.944  41.468  51.439  1.00  0.00           H  
ATOM   3194  HE2 PHE   203      52.179  39.227  52.132  1.00  0.00           H  
ATOM   3195  HD2 PHE   203      52.065  37.412  50.448  1.00  0.00           H  
ATOM   3196  N   HIS   204      49.502  39.151  45.391  1.00  0.00           N  
ATOM   3197  CA  HIS   204      48.178  39.641  45.080  1.00  0.00           C  
ATOM   3198  C   HIS   204      47.526  38.796  43.995  1.00  0.00           C  
ATOM   3199  O   HIS   204      48.109  38.333  43.029  1.00  0.00           O  
ATOM   3200  CB  HIS   204      48.160  41.080  44.678  1.00  0.00           C  
ATOM   3201  CG  HIS   204      48.641  42.106  45.654  1.00  0.00           C  
ATOM   3202  ND1 HIS   204      49.768  42.830  45.397  1.00  0.00           N1+
ATOM   3203  CE1 HIS   204      49.869  43.666  46.498  1.00  0.00           C  
ATOM   3204  NE2 HIS   204      48.811  43.530  47.348  1.00  0.00           N  
ATOM   3205  CD2 HIS   204      48.006  42.535  46.822  1.00  0.00           C  
ATOM   3206  H   HIS   204      50.314  39.663  45.078  1.00  0.00           H  
ATOM   3207  HA  HIS   204      47.523  39.649  45.950  1.00  0.00           H  
ATOM   3208  HB2 HIS   204      48.570  41.267  43.685  1.00  0.00           H  
ATOM   3209  HB3 HIS   204      47.122  41.338  44.467  1.00  0.00           H  
ATOM   3210  HD1 HIS   204      50.501  42.567  44.753  1.00  0.00           H  
ATOM   3211  HE1 HIS   204      50.807  44.153  46.719  1.00  0.00           H  
ATOM   3212  HE2 HIS   204      48.538  44.161  48.088  1.00  0.00           H  
ATOM   3213  HD2 HIS   204      46.997  42.292  47.119  1.00  0.00           H  
ATOM   3214  N   ILE   205      46.193  38.583  44.204  1.00  0.00           N  
ATOM   3215  CA  ILE   205      45.319  38.030  43.218  1.00  0.00           C  
ATOM   3216  C   ILE   205      44.736  39.139  42.299  1.00  0.00           C  
ATOM   3217  O   ILE   205      44.287  40.187  42.722  1.00  0.00           O  
ATOM   3218  CB  ILE   205      44.184  37.306  43.946  1.00  0.00           C  
ATOM   3219  CG2 ILE   205      42.962  36.985  43.078  1.00  0.00           C  
ATOM   3220  CG1 ILE   205      44.704  36.011  44.635  1.00  0.00           C  
ATOM   3221  CD1 ILE   205      44.985  34.758  43.737  1.00  0.00           C  
ATOM   3222  H   ILE   205      45.727  38.949  45.022  1.00  0.00           H  
ATOM   3223  HA  ILE   205      45.911  37.315  42.647  1.00  0.00           H  
ATOM   3224  HB  ILE   205      43.776  37.940  44.732  1.00  0.00           H  
ATOM   3225 HG21 ILE   205      42.328  37.855  42.911  1.00  0.00           H  
ATOM   3226 HG22 ILE   205      43.316  36.569  42.134  1.00  0.00           H  
ATOM   3227 HG23 ILE   205      42.442  36.315  43.764  1.00  0.00           H  
ATOM   3228 HG12 ILE   205      45.567  36.268  45.249  1.00  0.00           H  
ATOM   3229 HG13 ILE   205      44.058  35.708  45.459  1.00  0.00           H  
ATOM   3230 HD11 ILE   205      45.398  33.926  44.307  1.00  0.00           H  
ATOM   3231 HD12 ILE   205      44.133  34.389  43.165  1.00  0.00           H  
ATOM   3232 HD13 ILE   205      45.734  35.110  43.029  1.00  0.00           H  
ATOM   3233  N   TYR   206      44.738  38.801  41.007  1.00  0.00           N  
ATOM   3234  CA  TYR   206      44.288  39.662  39.901  1.00  0.00           C  
ATOM   3235  C   TYR   206      42.991  39.260  39.218  1.00  0.00           C  
ATOM   3236  O   TYR   206      42.707  38.064  39.242  1.00  0.00           O  
ATOM   3237  CB  TYR   206      45.457  39.955  38.834  1.00  0.00           C  
ATOM   3238  CG  TYR   206      46.528  40.721  39.533  1.00  0.00           C  
ATOM   3239  CD1 TYR   206      47.388  40.170  40.466  1.00  0.00           C  
ATOM   3240  CE1 TYR   206      48.338  40.947  41.130  1.00  0.00           C  
ATOM   3241  CZ  TYR   206      48.452  42.338  40.817  1.00  0.00           C  
ATOM   3242  OH  TYR   206      49.331  43.198  41.345  1.00  0.00           O  
ATOM   3243  CE2 TYR   206      47.649  42.878  39.749  1.00  0.00           C  
ATOM   3244  CD2 TYR   206      46.739  42.052  39.056  1.00  0.00           C  
ATOM   3245  H   TYR   206      45.113  37.914  40.703  1.00  0.00           H  
ATOM   3246  HA  TYR   206      44.129  40.640  40.355  1.00  0.00           H  
ATOM   3247  HB2 TYR   206      45.890  39.085  38.340  1.00  0.00           H  
ATOM   3248  HB3 TYR   206      45.062  40.553  38.014  1.00  0.00           H  
ATOM   3249  HD1 TYR   206      47.275  39.114  40.660  1.00  0.00           H  
ATOM   3250  HE1 TYR   206      48.984  40.494  41.868  1.00  0.00           H  
ATOM   3251  HH  TYR   206      49.974  42.739  41.891  1.00  0.00           H  
ATOM   3252  HE2 TYR   206      47.801  43.922  39.516  1.00  0.00           H  
ATOM   3253  HD2 TYR   206      46.103  42.434  38.271  1.00  0.00           H  
ATOM   3254  N   VAL   207      42.384  40.160  38.456  1.00  0.00           N  
ATOM   3255  CA  VAL   207      41.208  40.050  37.618  1.00  0.00           C  
ATOM   3256  C   VAL   207      41.311  40.835  36.281  1.00  0.00           C  
ATOM   3257  O   VAL   207      41.486  42.056  36.216  1.00  0.00           O  
ATOM   3258  CB  VAL   207      40.044  40.573  38.444  1.00  0.00           C  
ATOM   3259  CG1 VAL   207      38.709  40.144  37.785  1.00  0.00           C  
ATOM   3260  CG2 VAL   207      39.867  39.991  39.850  1.00  0.00           C  
ATOM   3261  H   VAL   207      42.615  41.141  38.517  1.00  0.00           H  
ATOM   3262  HA  VAL   207      41.030  38.987  37.457  1.00  0.00           H  
ATOM   3263  HB  VAL   207      40.046  41.663  38.454  1.00  0.00           H  
ATOM   3264 HG11 VAL   207      38.753  40.557  36.777  1.00  0.00           H  
ATOM   3265 HG12 VAL   207      38.559  39.066  37.727  1.00  0.00           H  
ATOM   3266 HG13 VAL   207      37.864  40.688  38.207  1.00  0.00           H  
ATOM   3267 HG21 VAL   207      40.721  40.277  40.463  1.00  0.00           H  
ATOM   3268 HG22 VAL   207      38.974  40.467  40.256  1.00  0.00           H  
ATOM   3269 HG23 VAL   207      39.808  38.903  39.825  1.00  0.00           H  
ATOM   3270  N   TYR   208      41.168  40.126  35.180  1.00  0.00           N  
ATOM   3271  CA  TYR   208      41.405  40.717  33.802  1.00  0.00           C  
ATOM   3272  C   TYR   208      40.414  40.163  32.722  1.00  0.00           C  
ATOM   3273  O   TYR   208      39.976  39.032  32.797  1.00  0.00           O  
ATOM   3274  CB  TYR   208      42.843  40.507  33.250  1.00  0.00           C  
ATOM   3275  CG  TYR   208      43.913  41.458  33.745  1.00  0.00           C  
ATOM   3276  CD1 TYR   208      44.729  41.151  34.825  1.00  0.00           C  
ATOM   3277  CE1 TYR   208      45.907  41.774  35.061  1.00  0.00           C  
ATOM   3278  CZ  TYR   208      46.265  42.995  34.409  1.00  0.00           C  
ATOM   3279  OH  TYR   208      47.463  43.584  34.586  1.00  0.00           O  
ATOM   3280  CE2 TYR   208      45.408  43.420  33.400  1.00  0.00           C  
ATOM   3281  CD2 TYR   208      44.247  42.628  33.025  1.00  0.00           C  
ATOM   3282  H   TYR   208      40.883  39.157  35.194  1.00  0.00           H  
ATOM   3283  HA  TYR   208      41.195  41.779  33.930  1.00  0.00           H  
ATOM   3284  HB2 TYR   208      43.112  39.491  33.539  1.00  0.00           H  
ATOM   3285  HB3 TYR   208      42.794  40.472  32.162  1.00  0.00           H  
ATOM   3286  HD1 TYR   208      44.548  40.312  35.479  1.00  0.00           H  
ATOM   3287  HE1 TYR   208      46.641  41.372  35.744  1.00  0.00           H  
ATOM   3288  HH  TYR   208      47.746  44.113  33.836  1.00  0.00           H  
ATOM   3289  HE2 TYR   208      45.764  44.298  32.883  1.00  0.00           H  
ATOM   3290  HD2 TYR   208      43.736  42.753  32.082  1.00  0.00           H  
ATOM   3291  N   ASP   209      40.134  40.972  31.680  1.00  0.00           N  
ATOM   3292  CA  ASP   209      39.281  40.562  30.591  1.00  0.00           C  
ATOM   3293  C   ASP   209      39.963  40.487  29.226  1.00  0.00           C  
ATOM   3294  O   ASP   209      41.009  41.065  28.964  1.00  0.00           O  
ATOM   3295  CB  ASP   209      38.078  41.546  30.581  1.00  0.00           C  
ATOM   3296  CG  ASP   209      37.028  41.384  29.504  1.00  0.00           C  
ATOM   3297  OD1 ASP   209      35.818  41.256  29.821  1.00  0.00           O  
ATOM   3298  OD2 ASP   209      37.317  41.639  28.320  1.00  0.00           O1-
ATOM   3299  H   ASP   209      40.399  41.941  31.783  1.00  0.00           H  
ATOM   3300  HA  ASP   209      38.733  39.646  30.816  1.00  0.00           H  
ATOM   3301  HB2 ASP   209      37.541  41.431  31.523  1.00  0.00           H  
ATOM   3302  HB3 ASP   209      38.474  42.561  30.547  1.00  0.00           H  
ATOM   3303  N   LEU   210      39.407  39.624  28.284  1.00  0.00           N  
ATOM   3304  CA  LEU   210      39.984  39.353  26.996  1.00  0.00           C  
ATOM   3305  C   LEU   210      40.089  40.566  26.065  1.00  0.00           C  
ATOM   3306  O   LEU   210      40.654  40.459  24.941  1.00  0.00           O  
ATOM   3307  CB  LEU   210      39.232  38.197  26.212  1.00  0.00           C  
ATOM   3308  CG  LEU   210      39.236  36.814  26.881  1.00  0.00           C  
ATOM   3309  CD1 LEU   210      38.640  35.844  25.812  1.00  0.00           C  
ATOM   3310  CD2 LEU   210      40.563  36.366  27.479  1.00  0.00           C  
ATOM   3311  H   LEU   210      38.729  38.936  28.581  1.00  0.00           H  
ATOM   3312  HA  LEU   210      41.060  39.190  27.066  1.00  0.00           H  
ATOM   3313  HB2 LEU   210      38.188  38.442  26.017  1.00  0.00           H  
ATOM   3314  HB3 LEU   210      39.702  38.047  25.239  1.00  0.00           H  
ATOM   3315  HG  LEU   210      38.474  36.788  27.660  1.00  0.00           H  
ATOM   3316 HD11 LEU   210      38.407  34.884  26.272  1.00  0.00           H  
ATOM   3317 HD12 LEU   210      37.760  36.308  25.367  1.00  0.00           H  
ATOM   3318 HD13 LEU   210      39.343  35.572  25.024  1.00  0.00           H  
ATOM   3319 HD21 LEU   210      41.453  36.404  26.852  1.00  0.00           H  
ATOM   3320 HD22 LEU   210      40.702  36.970  28.376  1.00  0.00           H  
ATOM   3321 HD23 LEU   210      40.514  35.304  27.723  1.00  0.00           H  
ATOM   3322  N   VAL   211      39.510  41.746  26.427  1.00  0.00           N  
ATOM   3323  CA  VAL   211      39.745  43.017  25.662  1.00  0.00           C  
ATOM   3324  C   VAL   211      41.315  43.447  25.743  1.00  0.00           C  
ATOM   3325  O   VAL   211      41.913  43.867  24.746  1.00  0.00           O  
ATOM   3326  CB  VAL   211      38.845  44.192  26.093  1.00  0.00           C  
ATOM   3327  CG1 VAL   211      39.172  44.642  27.503  1.00  0.00           C  
ATOM   3328  CG2 VAL   211      38.992  45.465  25.189  1.00  0.00           C  
ATOM   3329  H   VAL   211      39.068  41.724  27.334  1.00  0.00           H  
ATOM   3330  HA  VAL   211      39.573  42.788  24.610  1.00  0.00           H  
ATOM   3331  HB  VAL   211      37.794  43.908  26.039  1.00  0.00           H  
ATOM   3332 HG11 VAL   211      40.068  45.260  27.452  1.00  0.00           H  
ATOM   3333 HG12 VAL   211      38.460  45.349  27.931  1.00  0.00           H  
ATOM   3334 HG13 VAL   211      39.355  43.819  28.194  1.00  0.00           H  
ATOM   3335 HG21 VAL   211      40.022  45.809  25.100  1.00  0.00           H  
ATOM   3336 HG22 VAL   211      38.483  45.292  24.241  1.00  0.00           H  
ATOM   3337 HG23 VAL   211      38.521  46.331  25.657  1.00  0.00           H  
ATOM   3338  N   LYS   212      41.959  43.112  26.882  1.00  0.00           N  
ATOM   3339  CA  LYS   212      43.376  43.052  27.092  1.00  0.00           C  
ATOM   3340  C   LYS   212      44.019  41.643  26.917  1.00  0.00           C  
ATOM   3341  O   LYS   212      43.202  40.742  26.644  1.00  0.00           O  
ATOM   3342  CB  LYS   212      43.646  43.705  28.454  1.00  0.00           C  
ATOM   3343  CG  LYS   212      43.377  45.228  28.471  1.00  0.00           C  
ATOM   3344  CD  LYS   212      43.482  45.808  29.910  1.00  0.00           C  
ATOM   3345  CE  LYS   212      43.320  47.299  29.793  1.00  0.00           C  
ATOM   3346  NZ  LYS   212      42.802  47.915  31.031  1.00  0.00           N1+
ATOM   3347  H   LYS   212      41.417  42.558  27.530  1.00  0.00           H  
ATOM   3348  HA  LYS   212      43.851  43.608  26.284  1.00  0.00           H  
ATOM   3349  HB2 LYS   212      43.088  43.191  29.237  1.00  0.00           H  
ATOM   3350  HB3 LYS   212      44.708  43.614  28.680  1.00  0.00           H  
ATOM   3351  HG2 LYS   212      44.256  45.569  27.924  1.00  0.00           H  
ATOM   3352  HG3 LYS   212      42.394  45.498  28.087  1.00  0.00           H  
ATOM   3353  HD2 LYS   212      42.580  45.410  30.374  1.00  0.00           H  
ATOM   3354  HD3 LYS   212      44.351  45.357  30.389  1.00  0.00           H  
ATOM   3355  HE2 LYS   212      44.261  47.786  29.539  1.00  0.00           H  
ATOM   3356  HE3 LYS   212      42.655  47.546  28.965  1.00  0.00           H  
ATOM   3357  HZ1 LYS   212      41.814  47.775  31.186  1.00  0.00           H  
ATOM   3358  HZ2 LYS   212      43.259  47.520  31.840  1.00  0.00           H  
ATOM   3359  HZ3 LYS   212      42.949  48.915  31.047  1.00  0.00           H  
ATOM   3360  N   NME   213      45.261  41.436  27.188  1.00  0.00           N  
ATOM   3361  C   NME   213      45.916  40.127  27.248  1.00  0.00           C  
ATOM   3362  H   NME   213      45.853  42.253  27.232  1.00  0.00           H  
ATOM   3363  H1  NME   213      46.947  40.206  27.592  1.00  0.00           H  
ATOM   3364  H2  NME   213      45.289  39.639  27.993  1.00  0.00           H  
ATOM   3365  H3  NME   213      45.951  39.698  26.246  1.00  0.00           H  
TER    3366      NME   213
CONECT 3361 3363 3364 3365
CONECT 3363 3361
CONECT 3364 3361
CONECT 3365 3361
END   
