# Supplementary material for: Exploring Aromatic Cage Flexibility Using Cosolvent Molecular Dynamics Simulations—An In-Silico Case Study of Tudor Domains
Source: J Chem Inf Model. 2024 May 21;64(11):4553–69. doi: 10.1021/acs.jcim.4c00298 (PMC11167732; doi:10.1021/acs.jcim.4c00298)
Supplement: Supplementary file 2 — ci4c00298_si_002.zip [file ci4c00298_si_002.zip › SPIN1/cluster_representatives/domain2/06_PYM_rep_c1.pdb]

TITLE     rep_02.c1
REMARK   4      COMPLIES WITH FORMAT V. 3.0, 1-DEC-2006
REMARK 888
REMARK 888 WRITTEN BY MAESTRO (A PRODUCT OF SCHRODINGER, LLC)
CRYST1   82.565   82.565   82.565 109.47 109.47 109.47 P 1           1
ATOM      1  CH3 ACE     1      40.117  20.270  68.535  1.00  0.00           C  
ATOM      2  C   ACE     1      40.451  20.806  67.198  1.00  0.00           C  
ATOM      3  O   ACE     1      40.106  21.958  66.950  1.00  0.00           O  
ATOM      4  H1  ACE     1      39.809  19.226  68.587  1.00  0.00           H  
ATOM      5  H2  ACE     1      41.076  20.296  69.053  1.00  0.00           H  
ATOM      6  H3  ACE     1      39.477  20.937  69.113  1.00  0.00           H  
ATOM      7  N   ARG     2      41.227  20.143  66.345  1.00  0.00           N  
ATOM      8  CA  ARG     2      41.566  20.508  64.898  1.00  0.00           C  
ATOM      9  C   ARG     2      40.359  20.605  63.979  1.00  0.00           C  
ATOM     10  O   ARG     2      39.398  19.877  64.144  1.00  0.00           O  
ATOM     11  CB  ARG     2      42.556  19.547  64.367  1.00  0.00           C  
ATOM     12  CG  ARG     2      42.800  19.693  62.787  1.00  0.00           C  
ATOM     13  CD  ARG     2      44.099  19.067  62.371  1.00  0.00           C  
ATOM     14  NE  ARG     2      45.180  20.052  62.408  1.00  0.00           N  
ATOM     15  CZ  ARG     2      45.625  20.733  61.316  1.00  0.00           C  
ATOM     16  NH1 ARG     2      45.068  20.691  60.176  1.00  0.00           N  
ATOM     17  NH2 ARG     2      46.753  21.296  61.385  1.00  0.00           N1+
ATOM     18  H   ARG     2      41.483  19.237  66.712  1.00  0.00           H  
ATOM     19  HA  ARG     2      41.937  21.530  64.967  1.00  0.00           H  
ATOM     20  HB2 ARG     2      43.492  19.755  64.885  1.00  0.00           H  
ATOM     21  HB3 ARG     2      42.188  18.548  64.600  1.00  0.00           H  
ATOM     22  HG2 ARG     2      42.004  19.290  62.161  1.00  0.00           H  
ATOM     23  HG3 ARG     2      42.670  20.735  62.493  1.00  0.00           H  
ATOM     24  HD2 ARG     2      44.369  18.210  62.987  1.00  0.00           H  
ATOM     25  HD3 ARG     2      43.854  18.753  61.357  1.00  0.00           H  
ATOM     26  HE  ARG     2      45.758  19.960  63.231  1.00  0.00           H  
ATOM     27 HH11 ARG     2      44.197  20.189  60.085  1.00  0.00           H  
ATOM     28 HH12 ARG     2      45.445  21.073  59.321  1.00  0.00           H  
ATOM     29 HH21 ARG     2      47.346  21.145  62.189  1.00  0.00           H  
ATOM     30 HH22 ARG     2      47.170  21.884  60.677  1.00  0.00           H  
ATOM     31  N   ARG     3      40.264  21.575  63.041  1.00  0.00           N  
ATOM     32  CA  ARG     3      39.001  21.993  62.273  1.00  0.00           C  
ATOM     33  C   ARG     3      39.303  22.374  60.806  1.00  0.00           C  
ATOM     34  O   ARG     3      40.482  22.642  60.459  1.00  0.00           O  
ATOM     35  CB  ARG     3      38.117  22.997  63.050  1.00  0.00           C  
ATOM     36  CG  ARG     3      39.003  24.204  63.396  1.00  0.00           C  
ATOM     37  CD  ARG     3      38.302  25.291  64.137  1.00  0.00           C  
ATOM     38  NE  ARG     3      37.519  26.256  63.240  1.00  0.00           N  
ATOM     39  CZ  ARG     3      36.858  27.283  63.727  1.00  0.00           C  
ATOM     40  NH1 ARG     3      36.940  27.752  64.937  1.00  0.00           N  
ATOM     41  NH2 ARG     3      36.051  27.911  62.935  1.00  0.00           N1+
ATOM     42  H   ARG     3      41.074  22.174  62.965  1.00  0.00           H  
ATOM     43  HA  ARG     3      38.366  21.124  62.101  1.00  0.00           H  
ATOM     44  HB2 ARG     3      37.257  23.264  62.435  1.00  0.00           H  
ATOM     45  HB3 ARG     3      37.692  22.652  63.992  1.00  0.00           H  
ATOM     46  HG2 ARG     3      39.834  23.827  63.991  1.00  0.00           H  
ATOM     47  HG3 ARG     3      39.333  24.683  62.475  1.00  0.00           H  
ATOM     48  HD2 ARG     3      37.639  24.774  64.830  1.00  0.00           H  
ATOM     49  HD3 ARG     3      38.948  25.827  64.833  1.00  0.00           H  
ATOM     50  HE  ARG     3      37.341  26.027  62.273  1.00  0.00           H  
ATOM     51 HH11 ARG     3      37.367  27.232  65.691  1.00  0.00           H  
ATOM     52 HH12 ARG     3      36.362  28.560  65.115  1.00  0.00           H  
ATOM     53 HH21 ARG     3      35.918  27.816  61.939  1.00  0.00           H  
ATOM     54 HH22 ARG     3      35.472  28.555  63.454  1.00  0.00           H  
ATOM     55  N   ASN     4      38.363  22.547  59.936  1.00  0.00           N  
ATOM     56  CA  ASN     4      38.553  23.179  58.612  1.00  0.00           C  
ATOM     57  C   ASN     4      38.923  24.677  58.732  1.00  0.00           C  
ATOM     58  O   ASN     4      38.234  25.516  59.317  1.00  0.00           O  
ATOM     59  CB  ASN     4      37.222  23.053  57.728  1.00  0.00           C  
ATOM     60  CG  ASN     4      37.344  23.527  56.297  1.00  0.00           C  
ATOM     61  OD1 ASN     4      38.422  23.743  55.772  1.00  0.00           O  
ATOM     62  ND2 ASN     4      36.183  23.642  55.667  1.00  0.00           N  
ATOM     63  H   ASN     4      37.426  22.340  60.251  1.00  0.00           H  
ATOM     64  HA  ASN     4      39.342  22.602  58.131  1.00  0.00           H  
ATOM     65  HB2 ASN     4      36.979  21.993  57.657  1.00  0.00           H  
ATOM     66  HB3 ASN     4      36.392  23.577  58.203  1.00  0.00           H  
ATOM     67 HD21 ASN     4      35.286  23.444  56.085  1.00  0.00           H  
ATOM     68 HD22 ASN     4      36.235  23.935  54.701  1.00  0.00           H  
ATOM     69  N   ILE     5      40.107  25.044  58.147  1.00  0.00           N  
ATOM     70  CA  ILE     5      40.698  26.330  58.153  1.00  0.00           C  
ATOM     71  C   ILE     5      39.696  27.274  57.440  1.00  0.00           C  
ATOM     72  O   ILE     5      39.572  28.371  57.938  1.00  0.00           O  
ATOM     73  CB  ILE     5      42.055  26.145  57.464  1.00  0.00           C  
ATOM     74  CG2 ILE     5      42.043  25.664  56.018  1.00  0.00           C  
ATOM     75  CG1 ILE     5      42.892  27.412  57.488  1.00  0.00           C  
ATOM     76  CD1 ILE     5      43.316  27.912  58.873  1.00  0.00           C  
ATOM     77  H   ILE     5      40.630  24.338  57.648  1.00  0.00           H  
ATOM     78  HA  ILE     5      40.809  26.717  59.166  1.00  0.00           H  
ATOM     79  HB  ILE     5      42.666  25.456  58.047  1.00  0.00           H  
ATOM     80 HG21 ILE     5      41.419  24.770  56.018  1.00  0.00           H  
ATOM     81 HG22 ILE     5      41.653  26.432  55.351  1.00  0.00           H  
ATOM     82 HG23 ILE     5      43.039  25.397  55.665  1.00  0.00           H  
ATOM     83 HG12 ILE     5      43.743  27.410  56.808  1.00  0.00           H  
ATOM     84 HG13 ILE     5      42.109  28.112  57.199  1.00  0.00           H  
ATOM     85 HD11 ILE     5      42.506  28.442  59.375  1.00  0.00           H  
ATOM     86 HD12 ILE     5      43.774  27.193  59.552  1.00  0.00           H  
ATOM     87 HD13 ILE     5      44.115  28.594  58.582  1.00  0.00           H  
ATOM     88  N   VAL     6      39.043  26.891  56.353  1.00  0.00           N  
ATOM     89  CA  VAL     6      38.049  27.859  55.754  1.00  0.00           C  
ATOM     90  C   VAL     6      36.915  28.161  56.763  1.00  0.00           C  
ATOM     91  O   VAL     6      36.182  27.277  57.225  1.00  0.00           O  
ATOM     92  CB  VAL     6      37.583  27.364  54.457  1.00  0.00           C  
ATOM     93  CG1 VAL     6      36.854  28.390  53.573  1.00  0.00           C  
ATOM     94  CG2 VAL     6      38.721  26.921  53.508  1.00  0.00           C  
ATOM     95  H   VAL     6      39.231  26.024  55.870  1.00  0.00           H  
ATOM     96  HA  VAL     6      38.587  28.794  55.601  1.00  0.00           H  
ATOM     97  HB  VAL     6      37.014  26.454  54.647  1.00  0.00           H  
ATOM     98 HG11 VAL     6      37.503  29.167  53.169  1.00  0.00           H  
ATOM     99 HG12 VAL     6      36.414  27.758  52.802  1.00  0.00           H  
ATOM    100 HG13 VAL     6      36.015  28.815  54.124  1.00  0.00           H  
ATOM    101 HG21 VAL     6      39.472  27.699  53.374  1.00  0.00           H  
ATOM    102 HG22 VAL     6      39.255  26.070  53.930  1.00  0.00           H  
ATOM    103 HG23 VAL     6      38.300  26.545  52.576  1.00  0.00           H  
ATOM    104  N   GLY     7      36.705  29.443  56.960  1.00  0.00           N  
ATOM    105  CA  GLY     7      35.709  29.954  58.044  1.00  0.00           C  
ATOM    106  C   GLY     7      36.306  30.487  59.337  1.00  0.00           C  
ATOM    107  O   GLY     7      35.696  31.330  60.003  1.00  0.00           O  
ATOM    108  H   GLY     7      37.302  30.101  56.479  1.00  0.00           H  
ATOM    109  HA2 GLY     7      35.060  30.711  57.605  1.00  0.00           H  
ATOM    110  HA3 GLY     7      35.061  29.118  58.307  1.00  0.00           H  
ATOM    111  N   CYS     8      37.590  30.162  59.556  1.00  0.00           N  
ATOM    112  CA  CYS     8      38.322  30.665  60.704  1.00  0.00           C  
ATOM    113  C   CYS     8      38.584  32.174  60.575  1.00  0.00           C  
ATOM    114  O   CYS     8      39.066  32.666  59.544  1.00  0.00           O  
ATOM    115  CB  CYS     8      39.570  29.864  60.827  1.00  0.00           C  
ATOM    116  SG  CYS     8      39.198  28.160  61.336  1.00  0.00           S  
ATOM    117  H   CYS     8      37.979  29.372  59.062  1.00  0.00           H  
ATOM    118  HA  CYS     8      37.761  30.559  61.632  1.00  0.00           H  
ATOM    119  HB2 CYS     8      40.305  29.897  60.024  1.00  0.00           H  
ATOM    120  HB3 CYS     8      39.968  30.249  61.766  1.00  0.00           H  
ATOM    121  HG  CYS     8      38.814  27.870  60.089  1.00  0.00           H  
ATOM    122  N   ARG     9      38.414  32.880  61.757  1.00  0.00           N  
ATOM    123  CA  ARG     9      39.342  33.928  62.212  1.00  0.00           C  
ATOM    124  C   ARG     9      40.663  33.297  62.550  1.00  0.00           C  
ATOM    125  O   ARG     9      40.740  32.318  63.258  1.00  0.00           O  
ATOM    126  CB  ARG     9      38.775  34.655  63.447  1.00  0.00           C  
ATOM    127  CG  ARG     9      37.484  35.415  63.132  1.00  0.00           C  
ATOM    128  CD  ARG     9      37.455  36.695  62.267  1.00  0.00           C  
ATOM    129  NE  ARG     9      38.345  37.709  62.958  1.00  0.00           N  
ATOM    130  CZ  ARG     9      39.185  38.476  62.347  1.00  0.00           C  
ATOM    131  NH1 ARG     9      39.338  38.642  61.042  1.00  0.00           N  
ATOM    132  NH2 ARG     9      39.970  39.208  63.057  1.00  0.00           N1+
ATOM    133  H   ARG     9      37.854  32.454  62.482  1.00  0.00           H  
ATOM    134  HA  ARG     9      39.453  34.711  61.462  1.00  0.00           H  
ATOM    135  HB2 ARG     9      38.522  33.836  64.120  1.00  0.00           H  
ATOM    136  HB3 ARG     9      39.535  35.352  63.802  1.00  0.00           H  
ATOM    137  HG2 ARG     9      36.778  34.727  62.667  1.00  0.00           H  
ATOM    138  HG3 ARG     9      36.960  35.625  64.064  1.00  0.00           H  
ATOM    139  HD2 ARG     9      37.862  36.527  61.270  1.00  0.00           H  
ATOM    140  HD3 ARG     9      36.485  37.157  62.085  1.00  0.00           H  
ATOM    141  HE  ARG     9      38.274  37.816  63.959  1.00  0.00           H  
ATOM    142 HH11 ARG     9      38.721  38.180  60.389  1.00  0.00           H  
ATOM    143 HH12 ARG     9      39.834  39.457  60.710  1.00  0.00           H  
ATOM    144 HH21 ARG     9      40.044  39.173  64.063  1.00  0.00           H  
ATOM    145 HH22 ARG     9      40.442  39.931  62.533  1.00  0.00           H  
ATOM    146  N   ILE    10      41.709  33.937  62.039  1.00  0.00           N  
ATOM    147  CA  ILE    10      43.112  33.469  62.095  1.00  0.00           C  
ATOM    148  C   ILE    10      44.027  34.576  62.553  1.00  0.00           C  
ATOM    149  O   ILE    10      43.794  35.745  62.273  1.00  0.00           O  
ATOM    150  CB  ILE    10      43.610  32.732  60.839  1.00  0.00           C  
ATOM    151  CG2 ILE    10      42.773  31.376  60.707  1.00  0.00           C  
ATOM    152  CG1 ILE    10      43.614  33.452  59.559  1.00  0.00           C  
ATOM    153  CD1 ILE    10      44.636  34.519  59.362  1.00  0.00           C  
ATOM    154  H   ILE    10      41.501  34.846  61.650  1.00  0.00           H  
ATOM    155  HA  ILE    10      43.180  32.788  62.943  1.00  0.00           H  
ATOM    156  HB  ILE    10      44.657  32.518  61.051  1.00  0.00           H  
ATOM    157 HG21 ILE    10      42.713  30.781  61.618  1.00  0.00           H  
ATOM    158 HG22 ILE    10      41.800  31.576  60.258  1.00  0.00           H  
ATOM    159 HG23 ILE    10      43.333  30.771  59.993  1.00  0.00           H  
ATOM    160 HG12 ILE    10      44.032  32.670  58.924  1.00  0.00           H  
ATOM    161 HG13 ILE    10      42.608  33.787  59.306  1.00  0.00           H  
ATOM    162 HD11 ILE    10      45.629  34.076  59.427  1.00  0.00           H  
ATOM    163 HD12 ILE    10      44.497  34.904  58.352  1.00  0.00           H  
ATOM    164 HD13 ILE    10      44.497  35.414  59.969  1.00  0.00           H  
ATOM    165  N   GLN    11      45.166  34.220  63.165  1.00  0.00           N  
ATOM    166  CA  GLN    11      46.217  35.167  63.534  1.00  0.00           C  
ATOM    167  C   GLN    11      47.545  34.413  63.394  1.00  0.00           C  
ATOM    168  O   GLN    11      47.707  33.282  63.739  1.00  0.00           O  
ATOM    169  CB  GLN    11      45.871  35.846  64.884  1.00  0.00           C  
ATOM    170  CG  GLN    11      46.921  36.865  65.405  1.00  0.00           C  
ATOM    171  CD  GLN    11      46.635  37.157  66.838  1.00  0.00           C  
ATOM    172  OE1 GLN    11      45.548  37.177  67.388  1.00  0.00           O  
ATOM    173  NE2 GLN    11      47.708  37.354  67.567  1.00  0.00           N  
ATOM    174  H   GLN    11      45.262  33.270  63.493  1.00  0.00           H  
ATOM    175  HA  GLN    11      46.252  35.931  62.759  1.00  0.00           H  
ATOM    176  HB2 GLN    11      44.899  36.324  64.760  1.00  0.00           H  
ATOM    177  HB3 GLN    11      45.694  35.084  65.642  1.00  0.00           H  
ATOM    178  HG2 GLN    11      47.926  36.480  65.235  1.00  0.00           H  
ATOM    179  HG3 GLN    11      46.934  37.754  64.775  1.00  0.00           H  
ATOM    180 HE21 GLN    11      48.614  37.015  67.277  1.00  0.00           H  
ATOM    181 HE22 GLN    11      47.599  37.554  68.551  1.00  0.00           H  
ATOM    182  N   HIS    12      48.549  35.219  63.032  1.00  0.00           N  
ATOM    183  CA  HIS    12      49.949  34.776  62.835  1.00  0.00           C  
ATOM    184  C   HIS    12      50.980  35.859  62.891  1.00  0.00           C  
ATOM    185  O   HIS    12      50.664  37.055  62.849  1.00  0.00           O  
ATOM    186  CB  HIS    12      50.003  33.983  61.527  1.00  0.00           C  
ATOM    187  CG  HIS    12      49.653  34.689  60.268  1.00  0.00           C  
ATOM    188  ND1 HIS    12      50.535  35.500  59.487  1.00  0.00           N  
ATOM    189  CE1 HIS    12      49.827  35.892  58.420  1.00  0.00           C  
ATOM    190  NE2 HIS    12      48.659  35.312  58.331  1.00  0.00           N  
ATOM    191  CD2 HIS    12      48.519  34.479  59.483  1.00  0.00           C  
ATOM    192  H   HIS    12      48.246  36.124  62.703  1.00  0.00           H  
ATOM    193  HA  HIS    12      50.151  33.974  63.545  1.00  0.00           H  
ATOM    194  HB2 HIS    12      50.924  33.404  61.457  1.00  0.00           H  
ATOM    195  HB3 HIS    12      49.295  33.159  61.624  1.00  0.00           H  
ATOM    196  HD1 HIS    12      51.524  35.659  59.613  1.00  0.00           H  
ATOM    197  HE1 HIS    12      50.153  36.647  57.720  1.00  0.00           H  
ATOM    198  HD2 HIS    12      47.679  33.822  59.654  1.00  0.00           H  
ATOM    199  N   GLY    13      52.276  35.474  62.993  1.00  0.00           N  
ATOM    200  CA  GLY    13      53.388  36.347  62.753  1.00  0.00           C  
ATOM    201  C   GLY    13      53.687  36.240  61.238  1.00  0.00           C  
ATOM    202  O   GLY    13      53.179  35.384  60.515  1.00  0.00           O  
ATOM    203  H   GLY    13      52.487  34.514  62.758  1.00  0.00           H  
ATOM    204  HA2 GLY    13      53.159  37.349  63.116  1.00  0.00           H  
ATOM    205  HA3 GLY    13      54.341  36.063  63.198  1.00  0.00           H  
ATOM    206  N   TRP    14      54.552  37.135  60.733  1.00  0.00           N  
ATOM    207  CA  TRP    14      54.822  37.354  59.295  1.00  0.00           C  
ATOM    208  C   TRP    14      56.055  38.137  58.943  1.00  0.00           C  
ATOM    209  O   TRP    14      56.400  39.048  59.726  1.00  0.00           O  
ATOM    210  CB  TRP    14      53.641  38.082  58.647  1.00  0.00           C  
ATOM    211  CG  TRP    14      53.814  38.450  57.199  1.00  0.00           C  
ATOM    212  CD1 TRP    14      54.268  39.629  56.785  1.00  0.00           C  
ATOM    213  NE1 TRP    14      54.376  39.642  55.408  1.00  0.00           N  
ATOM    214  CE2 TRP    14      53.906  38.525  54.862  1.00  0.00           C  
ATOM    215  CZ2 TRP    14      53.724  38.101  53.523  1.00  0.00           C  
ATOM    216  CH2 TRP    14      53.103  36.848  53.299  1.00  0.00           C  
ATOM    217  CZ3 TRP    14      52.769  36.035  54.409  1.00  0.00           C  
ATOM    218  CE3 TRP    14      53.072  36.387  55.746  1.00  0.00           C  
ATOM    219  CD2 TRP    14      53.606  37.673  55.984  1.00  0.00           C  
ATOM    220  H   TRP    14      54.811  37.913  61.323  1.00  0.00           H  
ATOM    221  HA  TRP    14      54.820  36.374  58.818  1.00  0.00           H  
ATOM    222  HB2 TRP    14      52.678  37.581  58.746  1.00  0.00           H  
ATOM    223  HB3 TRP    14      53.607  39.005  59.226  1.00  0.00           H  
ATOM    224  HD1 TRP    14      54.530  40.474  57.404  1.00  0.00           H  
ATOM    225  HE1 TRP    14      54.612  40.502  54.935  1.00  0.00           H  
ATOM    226  HZ2 TRP    14      54.064  38.793  52.766  1.00  0.00           H  
ATOM    227  HH2 TRP    14      52.775  36.647  52.290  1.00  0.00           H  
ATOM    228  HZ3 TRP    14      52.326  35.055  54.305  1.00  0.00           H  
ATOM    229  HE3 TRP    14      53.016  35.756  56.621  1.00  0.00           H  
ATOM    230  N   LYS    15      56.750  37.788  57.865  1.00  0.00           N  
ATOM    231  CA  LYS    15      57.976  38.410  57.383  1.00  0.00           C  
ATOM    232  C   LYS    15      58.170  38.116  56.000  1.00  0.00           C  
ATOM    233  O   LYS    15      58.201  37.065  55.546  1.00  0.00           O  
ATOM    234  CB  LYS    15      59.207  38.105  58.296  1.00  0.00           C  
ATOM    235  CG  LYS    15      60.389  39.068  58.102  1.00  0.00           C  
ATOM    236  CD  LYS    15      61.643  38.571  58.847  1.00  0.00           C  
ATOM    237  CE  LYS    15      62.945  39.267  58.485  1.00  0.00           C  
ATOM    238  NZ  LYS    15      63.187  39.478  56.996  1.00  0.00           N1+
ATOM    239  H   LYS    15      56.353  37.059  57.289  1.00  0.00           H  
ATOM    240  HA  LYS    15      57.825  39.486  57.463  1.00  0.00           H  
ATOM    241  HB2 LYS    15      58.879  37.871  59.309  1.00  0.00           H  
ATOM    242  HB3 LYS    15      59.520  37.082  58.087  1.00  0.00           H  
ATOM    243  HG2 LYS    15      60.584  39.087  57.030  1.00  0.00           H  
ATOM    244  HG3 LYS    15      60.198  40.105  58.379  1.00  0.00           H  
ATOM    245  HD2 LYS    15      61.444  38.610  59.918  1.00  0.00           H  
ATOM    246  HD3 LYS    15      61.829  37.511  58.676  1.00  0.00           H  
ATOM    247  HE2 LYS    15      63.076  40.194  59.044  1.00  0.00           H  
ATOM    248  HE3 LYS    15      63.696  38.633  58.957  1.00  0.00           H  
ATOM    249  HZ1 LYS    15      62.825  38.682  56.491  1.00  0.00           H  
ATOM    250  HZ2 LYS    15      62.620  40.248  56.669  1.00  0.00           H  
ATOM    251  HZ3 LYS    15      64.155  39.628  56.749  1.00  0.00           H  
ATOM    252  N   GLU    16      58.422  39.224  55.266  1.00  0.00           N  
ATOM    253  CA  GLU    16      58.588  39.241  53.862  1.00  0.00           C  
ATOM    254  C   GLU    16      59.717  40.189  53.354  1.00  0.00           C  
ATOM    255  O   GLU    16      59.905  41.263  53.909  1.00  0.00           O  
ATOM    256  CB  GLU    16      57.240  39.427  53.104  1.00  0.00           C  
ATOM    257  CG  GLU    16      57.272  39.585  51.542  1.00  0.00           C  
ATOM    258  CD  GLU    16      57.703  38.332  50.800  1.00  0.00           C  
ATOM    259  OE1 GLU    16      56.924  37.971  49.945  1.00  0.00           O  
ATOM    260  OE2 GLU    16      58.705  37.696  51.117  1.00  0.00           O1-
ATOM    261  H   GLU    16      58.652  40.097  55.719  1.00  0.00           H  
ATOM    262  HA  GLU    16      58.800  38.213  53.569  1.00  0.00           H  
ATOM    263  HB2 GLU    16      56.477  38.677  53.316  1.00  0.00           H  
ATOM    264  HB3 GLU    16      56.872  40.411  53.395  1.00  0.00           H  
ATOM    265  HG2 GLU    16      56.275  39.759  51.138  1.00  0.00           H  
ATOM    266  HG3 GLU    16      57.918  40.414  51.251  1.00  0.00           H  
ATOM    267  N   GLY    17      60.393  39.847  52.231  1.00  0.00           N  
ATOM    268  CA  GLY    17      61.408  40.660  51.656  1.00  0.00           C  
ATOM    269  C   GLY    17      62.689  40.721  52.442  1.00  0.00           C  
ATOM    270  O   GLY    17      63.318  39.724  52.814  1.00  0.00           O  
ATOM    271  H   GLY    17      60.128  38.997  51.754  1.00  0.00           H  
ATOM    272  HA2 GLY    17      61.623  40.277  50.659  1.00  0.00           H  
ATOM    273  HA3 GLY    17      61.014  41.661  51.482  1.00  0.00           H  
ATOM    274  N   ASN    18      63.140  41.980  52.645  1.00  0.00           N  
ATOM    275  CA  ASN    18      64.291  42.358  53.540  1.00  0.00           C  
ATOM    276  C   ASN    18      63.868  42.591  54.966  1.00  0.00           C  
ATOM    277  O   ASN    18      64.534  42.065  55.825  1.00  0.00           O  
ATOM    278  CB  ASN    18      64.890  43.594  52.849  1.00  0.00           C  
ATOM    279  CG  ASN    18      65.721  43.179  51.635  1.00  0.00           C  
ATOM    280  OD1 ASN    18      66.654  42.309  51.646  1.00  0.00           O  
ATOM    281  ND2 ASN    18      65.493  43.885  50.584  1.00  0.00           N  
ATOM    282  H   ASN    18      62.520  42.714  52.335  1.00  0.00           H  
ATOM    283  HA  ASN    18      65.026  41.553  53.573  1.00  0.00           H  
ATOM    284  HB2 ASN    18      64.100  44.279  52.538  1.00  0.00           H  
ATOM    285  HB3 ASN    18      65.605  44.126  53.476  1.00  0.00           H  
ATOM    286 HD21 ASN    18      64.722  44.516  50.751  1.00  0.00           H  
ATOM    287 HD22 ASN    18      66.079  43.854  49.762  1.00  0.00           H  
ATOM    288  N   GLY    19      62.893  43.483  55.150  1.00  0.00           N  
ATOM    289  CA  GLY    19      62.434  44.097  56.353  1.00  0.00           C  
ATOM    290  C   GLY    19      62.013  43.239  57.560  1.00  0.00           C  
ATOM    291  O   GLY    19      61.964  42.031  57.473  1.00  0.00           O  
ATOM    292  H   GLY    19      62.343  43.707  54.333  1.00  0.00           H  
ATOM    293  HA2 GLY    19      63.248  44.766  56.632  1.00  0.00           H  
ATOM    294  HA3 GLY    19      61.498  44.608  56.127  1.00  0.00           H  
ATOM    295  N   PRO    20      61.680  43.824  58.693  1.00  0.00           N  
ATOM    296  CA  PRO    20      61.357  43.133  59.974  1.00  0.00           C  
ATOM    297  C   PRO    20      59.957  42.454  60.081  1.00  0.00           C  
ATOM    298  O   PRO    20      58.984  42.668  59.332  1.00  0.00           O  
ATOM    299  CD  PRO    20      61.782  45.228  58.906  1.00  0.00           C  
ATOM    300  CG  PRO    20      61.233  45.528  60.304  1.00  0.00           C  
ATOM    301  CB  PRO    20      61.554  44.265  61.008  1.00  0.00           C  
ATOM    302  HD2 PRO    20      61.183  45.741  58.154  1.00  0.00           H  
ATOM    303  HD3 PRO    20      62.826  45.496  58.739  1.00  0.00           H  
ATOM    304  HG2 PRO    20      60.157  45.700  60.256  1.00  0.00           H  
ATOM    305  HG3 PRO    20      61.797  46.340  60.762  1.00  0.00           H  
ATOM    306  HB2 PRO    20      60.902  44.184  61.877  1.00  0.00           H  
ATOM    307  HB3 PRO    20      62.602  44.362  61.290  1.00  0.00           H  
ATOM    308  HA  PRO    20      62.089  42.359  60.206  1.00  0.00           H  
ATOM    309  N   VAL    21      59.811  41.686  61.190  1.00  0.00           N  
ATOM    310  CA  VAL    21      58.566  40.936  61.545  1.00  0.00           C  
ATOM    311  C   VAL    21      57.293  41.689  61.767  1.00  0.00           C  
ATOM    312  O   VAL    21      57.422  42.836  62.151  1.00  0.00           O  
ATOM    313  CB  VAL    21      58.724  40.043  62.835  1.00  0.00           C  
ATOM    314  CG1 VAL    21      59.861  38.976  62.539  1.00  0.00           C  
ATOM    315  CG2 VAL    21      59.201  40.817  64.092  1.00  0.00           C  
ATOM    316  H   VAL    21      60.562  41.476  61.832  1.00  0.00           H  
ATOM    317  HA  VAL    21      58.415  40.291  60.679  1.00  0.00           H  
ATOM    318  HB  VAL    21      57.767  39.575  63.067  1.00  0.00           H  
ATOM    319 HG11 VAL    21      59.656  38.479  61.591  1.00  0.00           H  
ATOM    320 HG12 VAL    21      60.862  39.400  62.457  1.00  0.00           H  
ATOM    321 HG13 VAL    21      60.116  38.213  63.275  1.00  0.00           H  
ATOM    322 HG21 VAL    21      60.068  41.445  63.890  1.00  0.00           H  
ATOM    323 HG22 VAL    21      58.411  41.506  64.392  1.00  0.00           H  
ATOM    324 HG23 VAL    21      59.240  40.081  64.895  1.00  0.00           H  
ATOM    325  N   THR    22      56.095  41.118  61.726  1.00  0.00           N  
ATOM    326  CA  THR    22      54.828  41.718  62.092  1.00  0.00           C  
ATOM    327  C   THR    22      53.871  40.630  62.507  1.00  0.00           C  
ATOM    328  O   THR    22      54.191  39.426  62.374  1.00  0.00           O  
ATOM    329  CB  THR    22      54.272  42.649  60.917  1.00  0.00           C  
ATOM    330  CG2 THR    22      54.139  42.075  59.576  1.00  0.00           C  
ATOM    331  OG1 THR    22      53.059  43.369  61.327  1.00  0.00           O  
ATOM    332  H   THR    22      56.105  40.145  61.455  1.00  0.00           H  
ATOM    333  HA  THR    22      55.011  42.357  62.956  1.00  0.00           H  
ATOM    334  HB  THR    22      55.054  43.398  60.795  1.00  0.00           H  
ATOM    335 HG21 THR    22      53.565  42.712  58.904  1.00  0.00           H  
ATOM    336 HG22 THR    22      55.096  41.793  59.137  1.00  0.00           H  
ATOM    337 HG23 THR    22      53.562  41.159  59.703  1.00  0.00           H  
ATOM    338  HG1 THR    22      53.456  44.105  61.798  1.00  0.00           H  
ATOM    339  N   GLN    23      52.746  41.036  63.072  1.00  0.00           N  
ATOM    340  CA  GLN    23      51.555  40.227  63.399  1.00  0.00           C  
ATOM    341  C   GLN    23      50.459  40.496  62.345  1.00  0.00           C  
ATOM    342  O   GLN    23      50.163  41.627  62.080  1.00  0.00           O  
ATOM    343  CB  GLN    23      51.113  40.635  64.808  1.00  0.00           C  
ATOM    344  CG  GLN    23      49.985  39.851  65.395  1.00  0.00           C  
ATOM    345  CD  GLN    23      49.027  40.761  66.191  1.00  0.00           C  
ATOM    346  OE1 GLN    23      48.250  41.545  65.630  1.00  0.00           O  
ATOM    347  NE2 GLN    23      49.138  40.896  67.429  1.00  0.00           N  
ATOM    348  H   GLN    23      52.676  42.017  63.303  1.00  0.00           H  
ATOM    349  HA  GLN    23      51.848  39.177  63.430  1.00  0.00           H  
ATOM    350  HB2 GLN    23      51.922  40.505  65.528  1.00  0.00           H  
ATOM    351  HB3 GLN    23      50.839  41.689  64.760  1.00  0.00           H  
ATOM    352  HG2 GLN    23      49.502  39.335  64.566  1.00  0.00           H  
ATOM    353  HG3 GLN    23      50.327  39.059  66.061  1.00  0.00           H  
ATOM    354 HE21 GLN    23      49.706  40.237  67.944  1.00  0.00           H  
ATOM    355 HE22 GLN    23      48.605  41.541  67.994  1.00  0.00           H  
ATOM    356  N   TRP    24      49.777  39.493  61.795  1.00  0.00           N  
ATOM    357  CA  TRP    24      48.663  39.556  60.867  1.00  0.00           C  
ATOM    358  C   TRP    24      47.390  38.871  61.327  1.00  0.00           C  
ATOM    359  O   TRP    24      47.409  37.896  62.044  1.00  0.00           O  
ATOM    360  CB  TRP    24      49.155  38.988  59.543  1.00  0.00           C  
ATOM    361  CG  TRP    24      49.941  39.875  58.590  1.00  0.00           C  
ATOM    362  CD1 TRP    24      50.720  40.944  58.938  1.00  0.00           C  
ATOM    363  NE1 TRP    24      51.295  41.476  57.769  1.00  0.00           N  
ATOM    364  CE2 TRP    24      50.987  40.759  56.664  1.00  0.00           C  
ATOM    365  CZ2 TRP    24      51.283  40.992  55.336  1.00  0.00           C  
ATOM    366  CH2 TRP    24      50.810  40.113  54.314  1.00  0.00           C  
ATOM    367  CZ3 TRP    24      49.906  39.117  54.688  1.00  0.00           C  
ATOM    368  CE3 TRP    24      49.636  38.862  56.069  1.00  0.00           C  
ATOM    369  CD2 TRP    24      50.122  39.686  57.096  1.00  0.00           C  
ATOM    370  H   TRP    24      50.059  38.540  61.971  1.00  0.00           H  
ATOM    371  HA  TRP    24      48.415  40.591  60.632  1.00  0.00           H  
ATOM    372  HB2 TRP    24      49.794  38.123  59.721  1.00  0.00           H  
ATOM    373  HB3 TRP    24      48.323  38.594  58.958  1.00  0.00           H  
ATOM    374  HD1 TRP    24      50.853  41.321  59.941  1.00  0.00           H  
ATOM    375  HE1 TRP    24      51.835  42.325  57.855  1.00  0.00           H  
ATOM    376  HZ2 TRP    24      51.980  41.780  55.089  1.00  0.00           H  
ATOM    377  HH2 TRP    24      51.081  40.227  53.273  1.00  0.00           H  
ATOM    378  HZ3 TRP    24      49.484  38.445  53.955  1.00  0.00           H  
ATOM    379  HE3 TRP    24      49.053  37.976  56.274  1.00  0.00           H  
ATOM    380  N   LYS    25      46.271  39.396  60.894  1.00  0.00           N  
ATOM    381  CA  LYS    25      44.896  38.916  61.272  1.00  0.00           C  
ATOM    382  C   LYS    25      44.028  38.946  60.015  1.00  0.00           C  
ATOM    383  O   LYS    25      44.164  39.823  59.211  1.00  0.00           O  
ATOM    384  CB  LYS    25      44.290  39.843  62.281  1.00  0.00           C  
ATOM    385  CG  LYS    25      44.698  39.532  63.752  1.00  0.00           C  
ATOM    386  CD  LYS    25      43.903  40.327  64.732  1.00  0.00           C  
ATOM    387  CE  LYS    25      44.465  40.338  66.166  1.00  0.00           C  
ATOM    388  NZ  LYS    25      43.684  41.279  66.979  1.00  0.00           N1+
ATOM    389  H   LYS    25      46.330  40.091  60.164  1.00  0.00           H  
ATOM    390  HA  LYS    25      44.847  37.891  61.641  1.00  0.00           H  
ATOM    391  HB2 LYS    25      44.467  40.899  62.076  1.00  0.00           H  
ATOM    392  HB3 LYS    25      43.201  39.815  62.253  1.00  0.00           H  
ATOM    393  HG2 LYS    25      44.525  38.470  63.930  1.00  0.00           H  
ATOM    394  HG3 LYS    25      45.744  39.786  63.923  1.00  0.00           H  
ATOM    395  HD2 LYS    25      43.950  41.367  64.410  1.00  0.00           H  
ATOM    396  HD3 LYS    25      42.865  39.995  64.724  1.00  0.00           H  
ATOM    397  HE2 LYS    25      44.526  39.376  66.673  1.00  0.00           H  
ATOM    398  HE3 LYS    25      45.525  40.581  66.100  1.00  0.00           H  
ATOM    399  HZ1 LYS    25      43.808  42.241  66.698  1.00  0.00           H  
ATOM    400  HZ2 LYS    25      42.689  41.107  66.987  1.00  0.00           H  
ATOM    401  HZ3 LYS    25      43.935  41.066  67.934  1.00  0.00           H  
ATOM    402  N   GLY    26      43.114  37.979  59.858  1.00  0.00           N  
ATOM    403  CA  GLY    26      42.216  37.830  58.726  1.00  0.00           C  
ATOM    404  C   GLY    26      41.162  36.764  58.893  1.00  0.00           C  
ATOM    405  O   GLY    26      41.065  36.144  60.006  1.00  0.00           O  
ATOM    406  H   GLY    26      42.970  37.201  60.486  1.00  0.00           H  
ATOM    407  HA2 GLY    26      41.801  38.804  58.466  1.00  0.00           H  
ATOM    408  HA3 GLY    26      42.765  37.499  57.845  1.00  0.00           H  
ATOM    409  N   THR    27      40.357  36.500  57.878  1.00  0.00           N  
ATOM    410  CA  THR    27      39.445  35.413  57.751  1.00  0.00           C  
ATOM    411  C   THR    27      39.814  34.598  56.563  1.00  0.00           C  
ATOM    412  O   THR    27      40.084  35.124  55.473  1.00  0.00           O  
ATOM    413  CB  THR    27      38.063  35.871  57.521  1.00  0.00           C  
ATOM    414  CG2 THR    27      37.002  34.801  57.358  1.00  0.00           C  
ATOM    415  OG1 THR    27      37.642  36.733  58.510  1.00  0.00           O  
ATOM    416  H   THR    27      40.514  36.888  56.958  1.00  0.00           H  
ATOM    417  HA  THR    27      39.542  34.727  58.593  1.00  0.00           H  
ATOM    418  HB  THR    27      38.040  36.393  56.564  1.00  0.00           H  
ATOM    419 HG21 THR    27      36.037  35.297  57.252  1.00  0.00           H  
ATOM    420 HG22 THR    27      37.305  34.298  56.439  1.00  0.00           H  
ATOM    421 HG23 THR    27      37.032  34.181  58.253  1.00  0.00           H  
ATOM    422  HG1 THR    27      38.019  37.580  58.263  1.00  0.00           H  
ATOM    423  N   VAL    28      39.764  33.291  56.646  1.00  0.00           N  
ATOM    424  CA  VAL    28      40.133  32.436  55.547  1.00  0.00           C  
ATOM    425  C   VAL    28      38.864  32.069  54.719  1.00  0.00           C  
ATOM    426  O   VAL    28      37.978  31.377  55.150  1.00  0.00           O  
ATOM    427  CB  VAL    28      40.797  31.132  55.933  1.00  0.00           C  
ATOM    428  CG1 VAL    28      41.227  30.097  54.837  1.00  0.00           C  
ATOM    429  CG2 VAL    28      41.941  31.326  56.894  1.00  0.00           C  
ATOM    430  H   VAL    28      39.362  32.855  57.463  1.00  0.00           H  
ATOM    431  HA  VAL    28      40.793  33.031  54.916  1.00  0.00           H  
ATOM    432  HB  VAL    28      40.105  30.594  56.581  1.00  0.00           H  
ATOM    433 HG11 VAL    28      42.146  29.623  55.182  1.00  0.00           H  
ATOM    434 HG12 VAL    28      40.421  29.449  54.492  1.00  0.00           H  
ATOM    435 HG13 VAL    28      41.484  30.607  53.909  1.00  0.00           H  
ATOM    436 HG21 VAL    28      42.206  30.379  57.366  1.00  0.00           H  
ATOM    437 HG22 VAL    28      42.810  31.655  56.325  1.00  0.00           H  
ATOM    438 HG23 VAL    28      41.735  31.941  57.770  1.00  0.00           H  
ATOM    439  N   LEU    29      38.812  32.662  53.508  1.00  0.00           N  
ATOM    440  CA  LEU    29      37.600  32.773  52.646  1.00  0.00           C  
ATOM    441  C   LEU    29      37.281  31.416  51.967  1.00  0.00           C  
ATOM    442  O   LEU    29      36.148  30.922  51.921  1.00  0.00           O  
ATOM    443  CB  LEU    29      37.752  33.924  51.590  1.00  0.00           C  
ATOM    444  CG  LEU    29      37.711  35.379  52.127  1.00  0.00           C  
ATOM    445  CD1 LEU    29      38.170  36.350  51.040  1.00  0.00           C  
ATOM    446  CD2 LEU    29      36.321  35.870  52.427  1.00  0.00           C  
ATOM    447  H   LEU    29      39.663  33.088  53.170  1.00  0.00           H  
ATOM    448  HA  LEU    29      36.758  33.013  53.296  1.00  0.00           H  
ATOM    449  HB2 LEU    29      38.713  33.789  51.094  1.00  0.00           H  
ATOM    450  HB3 LEU    29      36.938  33.877  50.866  1.00  0.00           H  
ATOM    451  HG  LEU    29      38.357  35.505  52.996  1.00  0.00           H  
ATOM    452 HD11 LEU    29      37.574  36.253  50.133  1.00  0.00           H  
ATOM    453 HD12 LEU    29      38.105  37.388  51.365  1.00  0.00           H  
ATOM    454 HD13 LEU    29      39.243  36.228  50.890  1.00  0.00           H  
ATOM    455 HD21 LEU    29      36.239  36.902  52.769  1.00  0.00           H  
ATOM    456 HD22 LEU    29      35.632  35.734  51.594  1.00  0.00           H  
ATOM    457 HD23 LEU    29      35.911  35.199  53.182  1.00  0.00           H  
ATOM    458  N   ASP    30      38.311  30.858  51.351  1.00  0.00           N  
ATOM    459  CA  ASP    30      38.101  29.779  50.349  1.00  0.00           C  
ATOM    460  C   ASP    30      39.348  29.018  50.060  1.00  0.00           C  
ATOM    461  O   ASP    30      40.493  29.418  50.329  1.00  0.00           O  
ATOM    462  CB  ASP    30      37.556  30.437  49.055  1.00  0.00           C  
ATOM    463  CG  ASP    30      36.646  29.536  48.269  1.00  0.00           C  
ATOM    464  OD1 ASP    30      36.051  30.046  47.282  1.00  0.00           O  
ATOM    465  OD2 ASP    30      36.572  28.329  48.580  1.00  0.00           O1-
ATOM    466  H   ASP    30      39.269  31.146  51.490  1.00  0.00           H  
ATOM    467  HA  ASP    30      37.375  29.139  50.850  1.00  0.00           H  
ATOM    468  HB2 ASP    30      37.159  31.431  49.263  1.00  0.00           H  
ATOM    469  HB3 ASP    30      38.410  30.690  48.427  1.00  0.00           H  
ATOM    470  N   GLN    31      39.187  27.889  49.369  1.00  0.00           N  
ATOM    471  CA  GLN    31      40.264  27.013  48.916  1.00  0.00           C  
ATOM    472  C   GLN    31      40.113  26.672  47.475  1.00  0.00           C  
ATOM    473  O   GLN    31      39.030  26.548  46.901  1.00  0.00           O  
ATOM    474  CB  GLN    31      40.231  25.794  49.808  1.00  0.00           C  
ATOM    475  CG  GLN    31      41.234  24.633  49.544  1.00  0.00           C  
ATOM    476  CD  GLN    31      40.723  23.401  50.193  1.00  0.00           C  
ATOM    477  OE1 GLN    31      39.594  22.987  49.957  1.00  0.00           O  
ATOM    478  NE2 GLN    31      41.600  22.620  50.814  1.00  0.00           N  
ATOM    479  H   GLN    31      38.248  27.714  49.040  1.00  0.00           H  
ATOM    480  HA  GLN    31      41.269  27.422  49.018  1.00  0.00           H  
ATOM    481  HB2 GLN    31      40.279  26.148  50.838  1.00  0.00           H  
ATOM    482  HB3 GLN    31      39.227  25.433  49.586  1.00  0.00           H  
ATOM    483  HG2 GLN    31      41.348  24.460  48.474  1.00  0.00           H  
ATOM    484  HG3 GLN    31      42.214  24.901  49.939  1.00  0.00           H  
ATOM    485 HE21 GLN    31      42.592  22.769  50.700  1.00  0.00           H  
ATOM    486 HE22 GLN    31      41.302  21.720  51.162  1.00  0.00           H  
ATOM    487  N   VAL    32      41.231  26.620  46.748  1.00  0.00           N  
ATOM    488  CA  VAL    32      41.403  26.498  45.299  1.00  0.00           C  
ATOM    489  C   VAL    32      41.167  25.083  44.837  1.00  0.00           C  
ATOM    490  O   VAL    32      41.909  24.126  45.206  1.00  0.00           O  
ATOM    491  CB  VAL    32      42.719  27.114  44.829  1.00  0.00           C  
ATOM    492  CG1 VAL    32      43.190  26.735  43.477  1.00  0.00           C  
ATOM    493  CG2 VAL    32      42.621  28.606  45.065  1.00  0.00           C  
ATOM    494  H   VAL    32      42.115  26.685  47.233  1.00  0.00           H  
ATOM    495  HA  VAL    32      40.668  27.155  44.832  1.00  0.00           H  
ATOM    496  HB  VAL    32      43.452  26.683  45.510  1.00  0.00           H  
ATOM    497 HG11 VAL    32      42.414  27.109  42.810  1.00  0.00           H  
ATOM    498 HG12 VAL    32      44.132  27.184  43.163  1.00  0.00           H  
ATOM    499 HG13 VAL    32      43.295  25.650  43.481  1.00  0.00           H  
ATOM    500 HG21 VAL    32      42.704  28.729  46.145  1.00  0.00           H  
ATOM    501 HG22 VAL    32      43.511  29.123  44.703  1.00  0.00           H  
ATOM    502 HG23 VAL    32      41.755  29.088  44.612  1.00  0.00           H  
ATOM    503  N   PRO    33      40.244  24.930  43.907  1.00  0.00           N  
ATOM    504  CA  PRO    33      39.941  23.581  43.444  1.00  0.00           C  
ATOM    505  C   PRO    33      41.072  22.818  42.787  1.00  0.00           C  
ATOM    506  O   PRO    33      41.212  21.616  42.894  1.00  0.00           O  
ATOM    507  CD  PRO    33      39.288  25.898  43.333  1.00  0.00           C  
ATOM    508  CG  PRO    33      38.730  25.162  42.105  1.00  0.00           C  
ATOM    509  CB  PRO    33      38.723  23.697  42.524  1.00  0.00           C  
ATOM    510  HD2 PRO    33      39.716  26.838  42.985  1.00  0.00           H  
ATOM    511  HD3 PRO    33      38.391  26.126  43.908  1.00  0.00           H  
ATOM    512  HG2 PRO    33      39.253  25.380  41.174  1.00  0.00           H  
ATOM    513  HG3 PRO    33      37.674  25.433  42.075  1.00  0.00           H  
ATOM    514  HB2 PRO    33      38.930  23.125  41.620  1.00  0.00           H  
ATOM    515  HB3 PRO    33      37.841  23.402  43.093  1.00  0.00           H  
ATOM    516  HA  PRO    33      39.746  22.973  44.328  1.00  0.00           H  
ATOM    517  N   VAL    34      41.946  23.537  42.044  1.00  0.00           N  
ATOM    518  CA  VAL    34      43.055  22.822  41.269  1.00  0.00           C  
ATOM    519  C   VAL    34      44.357  22.403  42.068  1.00  0.00           C  
ATOM    520  O   VAL    34      45.340  21.899  41.460  1.00  0.00           O  
ATOM    521  CB  VAL    34      43.422  23.602  39.962  1.00  0.00           C  
ATOM    522  CG1 VAL    34      42.172  24.334  39.447  1.00  0.00           C  
ATOM    523  CG2 VAL    34      44.424  24.687  40.298  1.00  0.00           C  
ATOM    524  H   VAL    34      42.025  24.543  42.044  1.00  0.00           H  
ATOM    525  HA  VAL    34      42.614  21.868  40.981  1.00  0.00           H  
ATOM    526  HB  VAL    34      43.863  22.921  39.234  1.00  0.00           H  
ATOM    527 HG11 VAL    34      41.740  25.131  40.053  1.00  0.00           H  
ATOM    528 HG12 VAL    34      42.292  24.834  38.487  1.00  0.00           H  
ATOM    529 HG13 VAL    34      41.414  23.573  39.262  1.00  0.00           H  
ATOM    530 HG21 VAL    34      45.390  24.285  40.603  1.00  0.00           H  
ATOM    531 HG22 VAL    34      44.746  25.206  39.395  1.00  0.00           H  
ATOM    532 HG23 VAL    34      44.045  25.343  41.082  1.00  0.00           H  
ATOM    533  N   ASN    35      44.334  22.802  43.363  1.00  0.00           N  
ATOM    534  CA  ASN    35      45.549  22.779  44.204  1.00  0.00           C  
ATOM    535  C   ASN    35      45.052  22.815  45.662  1.00  0.00           C  
ATOM    536  O   ASN    35      44.848  23.991  46.084  1.00  0.00           O  
ATOM    537  CB  ASN    35      46.441  23.948  43.767  1.00  0.00           C  
ATOM    538  CG  ASN    35      47.697  24.212  44.692  1.00  0.00           C  
ATOM    539  OD1 ASN    35      47.962  23.722  45.775  1.00  0.00           O  
ATOM    540  ND2 ASN    35      48.558  25.049  44.149  1.00  0.00           N  
ATOM    541  H   ASN    35      43.592  23.420  43.660  1.00  0.00           H  
ATOM    542  HA  ASN    35      46.038  21.849  43.912  1.00  0.00           H  
ATOM    543  HB2 ASN    35      46.885  23.662  42.814  1.00  0.00           H  
ATOM    544  HB3 ASN    35      45.825  24.846  43.713  1.00  0.00           H  
ATOM    545 HD21 ASN    35      48.268  25.429  43.259  1.00  0.00           H  
ATOM    546 HD22 ASN    35      49.357  25.451  44.619  1.00  0.00           H  
ATOM    547  N   PRO    36      44.814  21.690  46.322  1.00  0.00           N  
ATOM    548  CA  PRO    36      44.055  21.711  47.533  1.00  0.00           C  
ATOM    549  C   PRO    36      44.787  22.489  48.709  1.00  0.00           C  
ATOM    550  O   PRO    36      44.188  22.822  49.758  1.00  0.00           O  
ATOM    551  CD  PRO    36      44.988  20.353  45.771  1.00  0.00           C  
ATOM    552  CG  PRO    36      44.007  19.503  46.557  1.00  0.00           C  
ATOM    553  CB  PRO    36      43.888  20.219  47.944  1.00  0.00           C  
ATOM    554  HD2 PRO    36      46.020  20.080  45.991  1.00  0.00           H  
ATOM    555  HD3 PRO    36      44.751  20.265  44.710  1.00  0.00           H  
ATOM    556  HG2 PRO    36      44.311  18.480  46.779  1.00  0.00           H  
ATOM    557  HG3 PRO    36      43.015  19.578  46.114  1.00  0.00           H  
ATOM    558  HB2 PRO    36      44.629  19.842  48.647  1.00  0.00           H  
ATOM    559  HB3 PRO    36      42.863  20.013  48.254  1.00  0.00           H  
ATOM    560  HA  PRO    36      43.050  22.132  47.519  1.00  0.00           H  
ATOM    561  N   SER    37      46.094  22.669  48.555  1.00  0.00           N  
ATOM    562  CA  SER    37      47.049  23.321  49.500  1.00  0.00           C  
ATOM    563  C   SER    37      46.947  24.853  49.456  1.00  0.00           C  
ATOM    564  O   SER    37      47.344  25.476  50.431  1.00  0.00           O  
ATOM    565  CB  SER    37      48.514  22.962  49.179  1.00  0.00           C  
ATOM    566  OG  SER    37      48.694  21.598  49.079  1.00  0.00           O  
ATOM    567  H   SER    37      46.500  22.307  47.704  1.00  0.00           H  
ATOM    568  HA  SER    37      46.915  22.959  50.519  1.00  0.00           H  
ATOM    569  HB2 SER    37      48.761  23.408  48.215  1.00  0.00           H  
ATOM    570  HB3 SER    37      49.173  23.327  49.967  1.00  0.00           H  
ATOM    571  HG  SER    37      48.750  21.395  48.143  1.00  0.00           H  
ATOM    572  N   LEU    38      46.448  25.385  48.338  1.00  0.00           N  
ATOM    573  CA  LEU    38      46.356  26.867  48.146  1.00  0.00           C  
ATOM    574  C   LEU    38      45.033  27.459  48.715  1.00  0.00           C  
ATOM    575  O   LEU    38      43.952  26.899  48.374  1.00  0.00           O  
ATOM    576  CB  LEU    38      46.593  27.264  46.652  1.00  0.00           C  
ATOM    577  CG  LEU    38      46.375  28.779  46.320  1.00  0.00           C  
ATOM    578  CD1 LEU    38      47.293  29.796  47.037  1.00  0.00           C  
ATOM    579  CD2 LEU    38      46.522  28.901  44.794  1.00  0.00           C  
ATOM    580  H   LEU    38      46.094  24.667  47.722  1.00  0.00           H  
ATOM    581  HA  LEU    38      47.131  27.304  48.777  1.00  0.00           H  
ATOM    582  HB2 LEU    38      47.621  26.930  46.507  1.00  0.00           H  
ATOM    583  HB3 LEU    38      45.905  26.676  46.045  1.00  0.00           H  
ATOM    584  HG  LEU    38      45.353  28.963  46.652  1.00  0.00           H  
ATOM    585 HD11 LEU    38      46.919  30.122  48.008  1.00  0.00           H  
ATOM    586 HD12 LEU    38      48.297  29.404  47.196  1.00  0.00           H  
ATOM    587 HD13 LEU    38      47.401  30.694  46.428  1.00  0.00           H  
ATOM    588 HD21 LEU    38      45.686  28.359  44.350  1.00  0.00           H  
ATOM    589 HD22 LEU    38      46.429  29.919  44.415  1.00  0.00           H  
ATOM    590 HD23 LEU    38      47.523  28.509  44.613  1.00  0.00           H  
ATOM    591  N   TYR    39      45.129  28.530  49.548  1.00  0.00           N  
ATOM    592  CA  TYR    39      44.045  29.136  50.248  1.00  0.00           C  
ATOM    593  C   TYR    39      44.017  30.655  50.154  1.00  0.00           C  
ATOM    594  O   TYR    39      45.033  31.351  50.247  1.00  0.00           O  
ATOM    595  CB  TYR    39      44.168  28.785  51.739  1.00  0.00           C  
ATOM    596  CG  TYR    39      43.948  27.302  52.130  1.00  0.00           C  
ATOM    597  CD1 TYR    39      45.009  26.450  52.241  1.00  0.00           C  
ATOM    598  CE1 TYR    39      44.902  25.162  52.818  1.00  0.00           C  
ATOM    599  CZ  TYR    39      43.597  24.734  53.173  1.00  0.00           C  
ATOM    600  OH  TYR    39      43.339  23.376  53.309  1.00  0.00           O  
ATOM    601  CE2 TYR    39      42.484  25.602  52.986  1.00  0.00           C  
ATOM    602  CD2 TYR    39      42.663  26.889  52.450  1.00  0.00           C  
ATOM    603  H   TYR    39      46.065  28.819  49.794  1.00  0.00           H  
ATOM    604  HA  TYR    39      43.099  28.827  49.802  1.00  0.00           H  
ATOM    605  HB2 TYR    39      45.202  28.998  52.010  1.00  0.00           H  
ATOM    606  HB3 TYR    39      43.454  29.380  52.309  1.00  0.00           H  
ATOM    607  HD1 TYR    39      45.986  26.787  51.928  1.00  0.00           H  
ATOM    608  HE1 TYR    39      45.742  24.484  52.799  1.00  0.00           H  
ATOM    609  HH  TYR    39      42.442  23.141  53.557  1.00  0.00           H  
ATOM    610  HE2 TYR    39      41.458  25.281  53.092  1.00  0.00           H  
ATOM    611  HD2 TYR    39      41.853  27.602  52.484  1.00  0.00           H  
ATOM    612  N   LEU    40      42.773  31.125  49.986  1.00  0.00           N  
ATOM    613  CA  LEU    40      42.420  32.551  49.886  1.00  0.00           C  
ATOM    614  C   LEU    40      42.083  33.245  51.177  1.00  0.00           C  
ATOM    615  O   LEU    40      41.366  32.588  51.993  1.00  0.00           O  
ATOM    616  CB  LEU    40      41.241  32.819  48.970  1.00  0.00           C  
ATOM    617  CG  LEU    40      41.432  32.707  47.385  1.00  0.00           C  
ATOM    618  CD1 LEU    40      41.603  31.293  46.971  1.00  0.00           C  
ATOM    619  CD2 LEU    40      40.154  33.245  46.683  1.00  0.00           C  
ATOM    620  H   LEU    40      41.976  30.507  50.048  1.00  0.00           H  
ATOM    621  HA  LEU    40      43.276  33.000  49.381  1.00  0.00           H  
ATOM    622  HB2 LEU    40      40.376  32.225  49.263  1.00  0.00           H  
ATOM    623  HB3 LEU    40      41.042  33.881  49.119  1.00  0.00           H  
ATOM    624  HG  LEU    40      42.276  33.285  47.008  1.00  0.00           H  
ATOM    625 HD11 LEU    40      40.813  30.677  47.402  1.00  0.00           H  
ATOM    626 HD12 LEU    40      41.666  31.166  45.890  1.00  0.00           H  
ATOM    627 HD13 LEU    40      42.514  30.878  47.401  1.00  0.00           H  
ATOM    628 HD21 LEU    40      39.956  34.272  46.989  1.00  0.00           H  
ATOM    629 HD22 LEU    40      40.304  33.307  45.605  1.00  0.00           H  
ATOM    630 HD23 LEU    40      39.258  32.715  47.006  1.00  0.00           H  
ATOM    631  N   ILE    41      42.558  34.473  51.380  1.00  0.00           N  
ATOM    632  CA  ILE    41      42.407  35.214  52.620  1.00  0.00           C  
ATOM    633  C   ILE    41      42.091  36.703  52.347  1.00  0.00           C  
ATOM    634  O   ILE    41      42.602  37.356  51.409  1.00  0.00           O  
ATOM    635  CB  ILE    41      43.712  35.127  53.444  1.00  0.00           C  
ATOM    636  CG2 ILE    41      43.424  35.761  54.802  1.00  0.00           C  
ATOM    637  CG1 ILE    41      44.313  33.722  53.619  1.00  0.00           C  
ATOM    638  CD1 ILE    41      45.618  33.558  52.725  1.00  0.00           C  
ATOM    639  H   ILE    41      43.215  34.874  50.727  1.00  0.00           H  
ATOM    640  HA  ILE    41      41.594  34.843  53.244  1.00  0.00           H  
ATOM    641  HB  ILE    41      44.537  35.709  53.035  1.00  0.00           H  
ATOM    642 HG21 ILE    41      43.499  36.848  54.757  1.00  0.00           H  
ATOM    643 HG22 ILE    41      42.522  35.429  55.315  1.00  0.00           H  
ATOM    644 HG23 ILE    41      44.219  35.527  55.510  1.00  0.00           H  
ATOM    645 HG12 ILE    41      44.656  33.542  54.638  1.00  0.00           H  
ATOM    646 HG13 ILE    41      43.719  32.848  53.355  1.00  0.00           H  
ATOM    647 HD11 ILE    41      46.241  34.446  52.830  1.00  0.00           H  
ATOM    648 HD12 ILE    41      46.053  32.581  52.936  1.00  0.00           H  
ATOM    649 HD13 ILE    41      45.352  33.485  51.671  1.00  0.00           H  
ATOM    650  N   LYS    42      41.214  37.215  53.207  1.00  0.00           N  
ATOM    651  CA  LYS    42      41.125  38.628  53.523  1.00  0.00           C  
ATOM    652  C   LYS    42      41.681  38.919  54.950  1.00  0.00           C  
ATOM    653  O   LYS    42      41.347  38.257  55.921  1.00  0.00           O  
ATOM    654  CB  LYS    42      39.598  39.111  53.583  1.00  0.00           C  
ATOM    655  CG  LYS    42      39.296  40.588  53.915  1.00  0.00           C  
ATOM    656  CD  LYS    42      39.994  41.512  52.908  1.00  0.00           C  
ATOM    657  CE  LYS    42      39.322  42.873  52.934  1.00  0.00           C  
ATOM    658  NZ  LYS    42      39.671  43.598  54.185  1.00  0.00           N1+
ATOM    659  H   LYS    42      40.764  36.548  53.818  1.00  0.00           H  
ATOM    660  HA  LYS    42      41.699  39.205  52.797  1.00  0.00           H  
ATOM    661  HB2 LYS    42      39.135  38.884  52.622  1.00  0.00           H  
ATOM    662  HB3 LYS    42      39.048  38.486  54.285  1.00  0.00           H  
ATOM    663  HG2 LYS    42      38.219  40.753  53.877  1.00  0.00           H  
ATOM    664  HG3 LYS    42      39.724  40.789  54.897  1.00  0.00           H  
ATOM    665  HD2 LYS    42      41.030  41.733  53.162  1.00  0.00           H  
ATOM    666  HD3 LYS    42      39.876  41.077  51.916  1.00  0.00           H  
ATOM    667  HE2 LYS    42      39.520  43.488  52.056  1.00  0.00           H  
ATOM    668  HE3 LYS    42      38.254  42.727  53.093  1.00  0.00           H  
ATOM    669  HZ1 LYS    42      39.195  44.480  54.064  1.00  0.00           H  
ATOM    670  HZ2 LYS    42      39.295  43.123  54.994  1.00  0.00           H  
ATOM    671  HZ3 LYS    42      40.666  43.764  54.224  1.00  0.00           H  
ATOM    672  N   TYR    43      42.705  39.754  54.974  1.00  0.00           N  
ATOM    673  CA  TYR    43      43.359  40.362  56.144  1.00  0.00           C  
ATOM    674  C   TYR    43      42.726  41.658  56.600  1.00  0.00           C  
ATOM    675  O   TYR    43      42.306  42.485  55.803  1.00  0.00           O  
ATOM    676  CB  TYR    43      44.771  40.645  55.758  1.00  0.00           C  
ATOM    677  CG  TYR    43      45.637  39.336  55.669  1.00  0.00           C  
ATOM    678  CD1 TYR    43      45.818  38.723  54.372  1.00  0.00           C  
ATOM    679  CE1 TYR    43      46.401  37.396  54.377  1.00  0.00           C  
ATOM    680  CZ  TYR    43      46.688  36.721  55.592  1.00  0.00           C  
ATOM    681  OH  TYR    43      47.466  35.646  55.607  1.00  0.00           O  
ATOM    682  CE2 TYR    43      46.387  37.292  56.873  1.00  0.00           C  
ATOM    683  CD2 TYR    43      45.826  38.598  56.856  1.00  0.00           C  
ATOM    684  H   TYR    43      43.124  40.053  54.106  1.00  0.00           H  
ATOM    685  HA  TYR    43      43.392  39.580  56.903  1.00  0.00           H  
ATOM    686  HB2 TYR    43      44.780  41.109  54.772  1.00  0.00           H  
ATOM    687  HB3 TYR    43      45.318  41.373  56.358  1.00  0.00           H  
ATOM    688  HD1 TYR    43      45.517  39.245  53.476  1.00  0.00           H  
ATOM    689  HE1 TYR    43      46.502  36.862  53.443  1.00  0.00           H  
ATOM    690  HH  TYR    43      47.679  35.269  56.464  1.00  0.00           H  
ATOM    691  HE2 TYR    43      46.667  36.785  57.784  1.00  0.00           H  
ATOM    692  HD2 TYR    43      45.700  39.014  57.844  1.00  0.00           H  
ATOM    693  N   ASP    44      42.740  41.893  57.879  1.00  0.00           N  
ATOM    694  CA  ASP    44      42.049  43.069  58.587  1.00  0.00           C  
ATOM    695  C   ASP    44      42.746  44.422  58.385  1.00  0.00           C  
ATOM    696  O   ASP    44      42.193  45.519  58.468  1.00  0.00           O  
ATOM    697  CB  ASP    44      41.850  42.857  60.107  1.00  0.00           C  
ATOM    698  CG  ASP    44      41.018  41.571  60.457  1.00  0.00           C  
ATOM    699  OD1 ASP    44      40.381  40.958  59.676  1.00  0.00           O  
ATOM    700  OD2 ASP    44      40.960  41.359  61.646  1.00  0.00           O1-
ATOM    701  H   ASP    44      43.052  41.109  58.433  1.00  0.00           H  
ATOM    702  HA  ASP    44      41.024  43.147  58.226  1.00  0.00           H  
ATOM    703  HB2 ASP    44      42.868  42.659  60.444  1.00  0.00           H  
ATOM    704  HB3 ASP    44      41.514  43.779  60.581  1.00  0.00           H  
ATOM    705  N   GLY    45      43.942  44.338  57.807  1.00  0.00           N  
ATOM    706  CA  GLY    45      44.744  45.475  57.360  1.00  0.00           C  
ATOM    707  C   GLY    45      44.890  45.670  55.858  1.00  0.00           C  
ATOM    708  O   GLY    45      45.545  46.613  55.317  1.00  0.00           O  
ATOM    709  H   GLY    45      44.179  43.466  57.356  1.00  0.00           H  
ATOM    710  HA2 GLY    45      44.427  46.461  57.700  1.00  0.00           H  
ATOM    711  HA3 GLY    45      45.732  45.395  57.812  1.00  0.00           H  
ATOM    712  N   PHE    46      44.176  44.874  55.060  1.00  0.00           N  
ATOM    713  CA  PHE    46      44.382  44.829  53.605  1.00  0.00           C  
ATOM    714  C   PHE    46      43.015  44.671  52.913  1.00  0.00           C  
ATOM    715  O   PHE    46      42.319  43.671  53.108  1.00  0.00           O  
ATOM    716  CB  PHE    46      45.429  43.806  53.109  1.00  0.00           C  
ATOM    717  CG  PHE    46      46.721  44.049  53.778  1.00  0.00           C  
ATOM    718  CD1 PHE    46      47.220  43.041  54.592  1.00  0.00           C  
ATOM    719  CE1 PHE    46      48.530  43.073  55.034  1.00  0.00           C  
ATOM    720  CZ  PHE    46      49.374  44.103  54.644  1.00  0.00           C  
ATOM    721  CE2 PHE    46      48.880  45.200  53.911  1.00  0.00           C  
ATOM    722  CD2 PHE    46      47.550  45.139  53.432  1.00  0.00           C  
ATOM    723  H   PHE    46      43.530  44.271  55.550  1.00  0.00           H  
ATOM    724  HA  PHE    46      44.704  45.829  53.317  1.00  0.00           H  
ATOM    725  HB2 PHE    46      44.940  42.877  53.402  1.00  0.00           H  
ATOM    726  HB3 PHE    46      45.530  43.900  52.028  1.00  0.00           H  
ATOM    727  HD1 PHE    46      46.643  42.174  54.878  1.00  0.00           H  
ATOM    728  HE1 PHE    46      48.860  42.288  55.699  1.00  0.00           H  
ATOM    729  HZ  PHE    46      50.436  44.001  54.817  1.00  0.00           H  
ATOM    730  HE2 PHE    46      49.478  46.055  53.633  1.00  0.00           H  
ATOM    731  HD2 PHE    46      47.126  45.914  52.811  1.00  0.00           H  
ATOM    732  N   ASP    47      42.614  45.549  52.070  1.00  0.00           N  
ATOM    733  CA  ASP    47      41.341  45.532  51.340  1.00  0.00           C  
ATOM    734  C   ASP    47      41.460  44.554  50.120  1.00  0.00           C  
ATOM    735  O   ASP    47      40.438  44.212  49.493  1.00  0.00           O  
ATOM    736  CB  ASP    47      40.852  46.865  50.850  1.00  0.00           C  
ATOM    737  CG  ASP    47      40.847  47.923  51.945  1.00  0.00           C  
ATOM    738  OD1 ASP    47      41.596  48.934  51.743  1.00  0.00           O  
ATOM    739  OD2 ASP    47      40.237  47.699  53.002  1.00  0.00           O1-
ATOM    740  H   ASP    47      43.245  46.315  51.882  1.00  0.00           H  
ATOM    741  HA  ASP    47      40.699  45.096  52.105  1.00  0.00           H  
ATOM    742  HB2 ASP    47      41.545  47.136  50.054  1.00  0.00           H  
ATOM    743  HB3 ASP    47      39.836  46.918  50.458  1.00  0.00           H  
ATOM    744  N   CYS    48      42.651  44.123  49.709  1.00  0.00           N  
ATOM    745  CA  CYS    48      42.933  43.125  48.704  1.00  0.00           C  
ATOM    746  C   CYS    48      42.854  41.755  49.302  1.00  0.00           C  
ATOM    747  O   CYS    48      43.210  41.627  50.502  1.00  0.00           O  
ATOM    748  CB  CYS    48      44.280  43.449  47.983  1.00  0.00           C  
ATOM    749  SG  CYS    48      44.742  41.981  47.048  1.00  0.00           S  
ATOM    750  H   CYS    48      43.529  44.444  50.091  1.00  0.00           H  
ATOM    751  HA  CYS    48      42.103  43.149  47.998  1.00  0.00           H  
ATOM    752  HB2 CYS    48      44.191  44.318  47.331  1.00  0.00           H  
ATOM    753  HB3 CYS    48      45.094  43.471  48.708  1.00  0.00           H  
ATOM    754  HG  CYS    48      43.589  41.715  46.427  1.00  0.00           H  
ATOM    755  N   VAL    49      42.315  40.847  48.505  1.00  0.00           N  
ATOM    756  CA  VAL    49      42.217  39.437  48.836  1.00  0.00           C  
ATOM    757  C   VAL    49      43.426  38.713  48.278  1.00  0.00           C  
ATOM    758  O   VAL    49      43.789  38.797  47.062  1.00  0.00           O  
ATOM    759  CB  VAL    49      40.893  38.984  48.203  1.00  0.00           C  
ATOM    760  CG1 VAL    49      40.789  37.426  48.341  1.00  0.00           C  
ATOM    761  CG2 VAL    49      39.591  39.672  48.670  1.00  0.00           C  
ATOM    762  H   VAL    49      42.134  41.114  47.548  1.00  0.00           H  
ATOM    763  HA  VAL    49      42.148  39.275  49.911  1.00  0.00           H  
ATOM    764  HB  VAL    49      41.031  39.176  47.139  1.00  0.00           H  
ATOM    765 HG11 VAL    49      39.727  37.239  48.181  1.00  0.00           H  
ATOM    766 HG12 VAL    49      41.354  36.953  47.538  1.00  0.00           H  
ATOM    767 HG13 VAL    49      41.169  37.080  49.303  1.00  0.00           H  
ATOM    768 HG21 VAL    49      39.494  39.645  49.756  1.00  0.00           H  
ATOM    769 HG22 VAL    49      39.647  40.751  48.526  1.00  0.00           H  
ATOM    770 HG23 VAL    49      38.701  39.225  48.229  1.00  0.00           H  
ATOM    771  N   TYR    50      44.079  37.985  49.146  1.00  0.00           N  
ATOM    772  CA  TYR    50      45.341  37.333  48.816  1.00  0.00           C  
ATOM    773  C   TYR    50      45.254  35.749  48.754  1.00  0.00           C  
ATOM    774  O   TYR    50      44.238  35.203  49.125  1.00  0.00           O  
ATOM    775  CB  TYR    50      46.374  37.696  49.829  1.00  0.00           C  
ATOM    776  CG  TYR    50      46.674  39.141  50.063  1.00  0.00           C  
ATOM    777  CD1 TYR    50      46.572  40.154  49.050  1.00  0.00           C  
ATOM    778  CE1 TYR    50      47.224  41.383  49.228  1.00  0.00           C  
ATOM    779  CZ  TYR    50      47.589  41.688  50.571  1.00  0.00           C  
ATOM    780  OH  TYR    50      48.012  42.910  50.872  1.00  0.00           O  
ATOM    781  CE2 TYR    50      47.691  40.721  51.581  1.00  0.00           C  
ATOM    782  CD2 TYR    50      47.322  39.399  51.259  1.00  0.00           C  
ATOM    783  H   TYR    50      43.650  37.841  50.049  1.00  0.00           H  
ATOM    784  HA  TYR    50      45.676  37.639  47.825  1.00  0.00           H  
ATOM    785  HB2 TYR    50      46.030  37.297  50.783  1.00  0.00           H  
ATOM    786  HB3 TYR    50      47.369  37.300  49.625  1.00  0.00           H  
ATOM    787  HD1 TYR    50      46.076  39.947  48.113  1.00  0.00           H  
ATOM    788  HE1 TYR    50      47.238  42.168  48.485  1.00  0.00           H  
ATOM    789  HH  TYR    50      47.999  42.969  51.830  1.00  0.00           H  
ATOM    790  HE2 TYR    50      48.103  40.873  52.568  1.00  0.00           H  
ATOM    791  HD2 TYR    50      47.393  38.655  52.039  1.00  0.00           H  
ATOM    792  N   GLY    51      46.231  35.021  48.238  1.00  0.00           N  
ATOM    793  CA  GLY    51      46.259  33.587  48.265  1.00  0.00           C  
ATOM    794  C   GLY    51      47.655  33.117  48.622  1.00  0.00           C  
ATOM    795  O   GLY    51      48.660  33.694  48.211  1.00  0.00           O  
ATOM    796  H   GLY    51      47.090  35.465  47.947  1.00  0.00           H  
ATOM    797  HA2 GLY    51      45.575  33.259  49.048  1.00  0.00           H  
ATOM    798  HA3 GLY    51      46.023  33.119  47.309  1.00  0.00           H  
ATOM    799  N   LEU    52      47.686  32.118  49.471  1.00  0.00           N  
ATOM    800  CA  LEU    52      48.875  31.554  50.137  1.00  0.00           C  
ATOM    801  C   LEU    52      48.720  30.023  50.282  1.00  0.00           C  
ATOM    802  O   LEU    52      47.606  29.516  50.568  1.00  0.00           O  
ATOM    803  CB  LEU    52      49.059  32.240  51.494  1.00  0.00           C  
ATOM    804  CG  LEU    52      49.421  33.756  51.618  1.00  0.00           C  
ATOM    805  CD1 LEU    52      49.508  34.027  53.126  1.00  0.00           C  
ATOM    806  CD2 LEU    52      50.690  34.154  50.975  1.00  0.00           C  
ATOM    807  H   LEU    52      46.810  31.744  49.808  1.00  0.00           H  
ATOM    808  HA  LEU    52      49.805  31.587  49.569  1.00  0.00           H  
ATOM    809  HB2 LEU    52      48.115  32.079  52.014  1.00  0.00           H  
ATOM    810  HB3 LEU    52      49.847  31.712  52.031  1.00  0.00           H  
ATOM    811  HG  LEU    52      48.601  34.364  51.235  1.00  0.00           H  
ATOM    812 HD11 LEU    52      48.548  33.763  53.570  1.00  0.00           H  
ATOM    813 HD12 LEU    52      50.320  33.398  53.490  1.00  0.00           H  
ATOM    814 HD13 LEU    52      49.805  35.072  53.216  1.00  0.00           H  
ATOM    815 HD21 LEU    52      51.530  33.674  51.477  1.00  0.00           H  
ATOM    816 HD22 LEU    52      50.702  33.809  49.941  1.00  0.00           H  
ATOM    817 HD23 LEU    52      50.887  35.226  50.999  1.00  0.00           H  
ATOM    818  N   GLU    53      49.805  29.259  50.056  1.00  0.00           N  
ATOM    819  CA  GLU    53      49.826  27.908  50.646  1.00  0.00           C  
ATOM    820  C   GLU    53      49.920  28.084  52.159  1.00  0.00           C  
ATOM    821  O   GLU    53      51.020  27.995  52.709  1.00  0.00           O  
ATOM    822  CB  GLU    53      50.976  27.118  49.986  1.00  0.00           C  
ATOM    823  CG  GLU    53      50.881  26.869  48.469  1.00  0.00           C  
ATOM    824  CD  GLU    53      51.972  25.897  47.901  1.00  0.00           C  
ATOM    825  OE1 GLU    53      52.603  26.267  46.867  1.00  0.00           O  
ATOM    826  OE2 GLU    53      52.176  24.821  48.527  1.00  0.00           O1-
ATOM    827  H   GLU    53      50.693  29.666  49.797  1.00  0.00           H  
ATOM    828  HA  GLU    53      48.910  27.359  50.428  1.00  0.00           H  
ATOM    829  HB2 GLU    53      51.969  27.561  50.066  1.00  0.00           H  
ATOM    830  HB3 GLU    53      51.012  26.120  50.423  1.00  0.00           H  
ATOM    831  HG2 GLU    53      49.937  26.344  48.323  1.00  0.00           H  
ATOM    832  HG3 GLU    53      50.812  27.800  47.907  1.00  0.00           H  
ATOM    833  N   LEU    54      48.859  28.492  52.829  1.00  0.00           N  
ATOM    834  CA  LEU    54      48.800  29.110  54.155  1.00  0.00           C  
ATOM    835  C   LEU    54      49.615  28.295  55.214  1.00  0.00           C  
ATOM    836  O   LEU    54      50.301  28.854  56.110  1.00  0.00           O  
ATOM    837  CB  LEU    54      47.376  29.361  54.567  1.00  0.00           C  
ATOM    838  CG  LEU    54      46.982  30.022  55.906  1.00  0.00           C  
ATOM    839  CD1 LEU    54      47.543  31.465  55.960  1.00  0.00           C  
ATOM    840  CD2 LEU    54      45.461  30.371  56.019  1.00  0.00           C  
ATOM    841  H   LEU    54      47.969  28.450  52.355  1.00  0.00           H  
ATOM    842  HA  LEU    54      49.342  30.051  54.066  1.00  0.00           H  
ATOM    843  HB2 LEU    54      47.119  30.094  53.803  1.00  0.00           H  
ATOM    844  HB3 LEU    54      46.784  28.449  54.485  1.00  0.00           H  
ATOM    845  HG  LEU    54      47.339  29.417  56.739  1.00  0.00           H  
ATOM    846 HD11 LEU    54      46.970  32.029  55.225  1.00  0.00           H  
ATOM    847 HD12 LEU    54      47.424  31.877  56.962  1.00  0.00           H  
ATOM    848 HD13 LEU    54      48.614  31.473  55.758  1.00  0.00           H  
ATOM    849 HD21 LEU    54      44.904  29.435  55.977  1.00  0.00           H  
ATOM    850 HD22 LEU    54      45.321  30.774  57.023  1.00  0.00           H  
ATOM    851 HD23 LEU    54      45.071  31.084  55.292  1.00  0.00           H  
ATOM    852  N   ASN    55      49.435  26.994  55.245  1.00  0.00           N  
ATOM    853  CA  ASN    55      49.990  25.978  56.157  1.00  0.00           C  
ATOM    854  C   ASN    55      51.432  25.531  55.784  1.00  0.00           C  
ATOM    855  O   ASN    55      52.012  24.738  56.515  1.00  0.00           O  
ATOM    856  CB  ASN    55      48.957  24.883  56.468  1.00  0.00           C  
ATOM    857  CG  ASN    55      47.478  25.391  56.562  1.00  0.00           C  
ATOM    858  OD1 ASN    55      46.936  25.697  57.605  1.00  0.00           O  
ATOM    859  ND2 ASN    55      46.792  25.358  55.425  1.00  0.00           N  
ATOM    860  H   ASN    55      48.817  26.693  54.505  1.00  0.00           H  
ATOM    861  HA  ASN    55      50.066  26.440  57.142  1.00  0.00           H  
ATOM    862  HB2 ASN    55      48.980  24.132  55.678  1.00  0.00           H  
ATOM    863  HB3 ASN    55      49.200  24.309  57.362  1.00  0.00           H  
ATOM    864 HD21 ASN    55      47.273  25.014  54.606  1.00  0.00           H  
ATOM    865 HD22 ASN    55      45.791  25.387  55.555  1.00  0.00           H  
ATOM    866  N   LYS    56      51.966  26.110  54.739  1.00  0.00           N  
ATOM    867  CA  LYS    56      53.313  25.785  54.217  1.00  0.00           C  
ATOM    868  C   LYS    56      54.295  26.976  53.883  1.00  0.00           C  
ATOM    869  O   LYS    56      55.507  26.721  54.014  1.00  0.00           O  
ATOM    870  CB  LYS    56      53.044  24.842  53.048  1.00  0.00           C  
ATOM    871  CG  LYS    56      54.270  24.243  52.350  1.00  0.00           C  
ATOM    872  CD  LYS    56      55.131  23.257  53.095  1.00  0.00           C  
ATOM    873  CE  LYS    56      56.356  22.895  52.350  1.00  0.00           C  
ATOM    874  NZ  LYS    56      57.343  24.024  52.351  1.00  0.00           N1+
ATOM    875  H   LYS    56      51.404  26.820  54.292  1.00  0.00           H  
ATOM    876  HA  LYS    56      53.790  25.244  55.034  1.00  0.00           H  
ATOM    877  HB2 LYS    56      52.310  24.097  53.355  1.00  0.00           H  
ATOM    878  HB3 LYS    56      52.645  25.499  52.276  1.00  0.00           H  
ATOM    879  HG2 LYS    56      53.876  23.685  51.501  1.00  0.00           H  
ATOM    880  HG3 LYS    56      54.894  25.000  51.877  1.00  0.00           H  
ATOM    881  HD2 LYS    56      55.457  23.695  54.039  1.00  0.00           H  
ATOM    882  HD3 LYS    56      54.542  22.361  53.289  1.00  0.00           H  
ATOM    883  HE2 LYS    56      56.710  22.009  52.878  1.00  0.00           H  
ATOM    884  HE3 LYS    56      56.031  22.670  51.334  1.00  0.00           H  
ATOM    885  HZ1 LYS    56      58.196  23.831  51.846  1.00  0.00           H  
ATOM    886  HZ2 LYS    56      56.884  24.789  51.879  1.00  0.00           H  
ATOM    887  HZ3 LYS    56      57.723  24.301  53.246  1.00  0.00           H  
ATOM    888  N   ASP    57      53.802  28.154  53.614  1.00  0.00           N  
ATOM    889  CA  ASP    57      54.517  29.432  53.381  1.00  0.00           C  
ATOM    890  C   ASP    57      55.331  29.836  54.647  1.00  0.00           C  
ATOM    891  O   ASP    57      54.851  30.133  55.761  1.00  0.00           O  
ATOM    892  CB  ASP    57      53.563  30.528  52.937  1.00  0.00           C  
ATOM    893  CG  ASP    57      54.309  31.692  52.253  1.00  0.00           C  
ATOM    894  OD1 ASP    57      55.547  31.870  52.433  1.00  0.00           O  
ATOM    895  OD2 ASP    57      53.711  32.368  51.469  1.00  0.00           O1-
ATOM    896  H   ASP    57      52.811  28.154  53.419  1.00  0.00           H  
ATOM    897  HA  ASP    57      55.229  29.284  52.569  1.00  0.00           H  
ATOM    898  HB2 ASP    57      52.808  30.053  52.310  1.00  0.00           H  
ATOM    899  HB3 ASP    57      52.956  30.992  53.715  1.00  0.00           H  
ATOM    900  N   GLU    58      56.656  29.890  54.495  1.00  0.00           N  
ATOM    901  CA  GLU    58      57.626  30.196  55.542  1.00  0.00           C  
ATOM    902  C   GLU    58      57.701  31.636  55.874  1.00  0.00           C  
ATOM    903  O   GLU    58      58.296  32.038  56.900  1.00  0.00           O  
ATOM    904  CB  GLU    58      59.052  29.672  55.234  1.00  0.00           C  
ATOM    905  CG  GLU    58      60.093  29.824  56.329  1.00  0.00           C  
ATOM    906  CD  GLU    58      61.318  28.977  55.901  1.00  0.00           C  
ATOM    907  OE1 GLU    58      61.836  28.241  56.773  1.00  0.00           O  
ATOM    908  OE2 GLU    58      61.848  29.155  54.782  1.00  0.00           O1-
ATOM    909  H   GLU    58      57.067  29.709  53.590  1.00  0.00           H  
ATOM    910  HA  GLU    58      57.402  29.716  56.495  1.00  0.00           H  
ATOM    911  HB2 GLU    58      58.999  28.610  54.993  1.00  0.00           H  
ATOM    912  HB3 GLU    58      59.469  30.154  54.350  1.00  0.00           H  
ATOM    913  HG2 GLU    58      60.356  30.880  56.389  1.00  0.00           H  
ATOM    914  HG3 GLU    58      59.708  29.477  57.288  1.00  0.00           H  
ATOM    915  N   ARG    59      57.114  32.479  55.008  1.00  0.00           N  
ATOM    916  CA  ARG    59      56.733  33.892  55.334  1.00  0.00           C  
ATOM    917  C   ARG    59      55.777  34.059  56.514  1.00  0.00           C  
ATOM    918  O   ARG    59      55.860  34.990  57.307  1.00  0.00           O  
ATOM    919  CB  ARG    59      56.108  34.673  54.143  1.00  0.00           C  
ATOM    920  CG  ARG    59      57.076  35.010  53.121  1.00  0.00           C  
ATOM    921  CD  ARG    59      56.494  35.500  51.831  1.00  0.00           C  
ATOM    922  NE  ARG    59      55.723  34.553  51.041  1.00  0.00           N  
ATOM    923  CZ  ARG    59      55.513  34.675  49.752  1.00  0.00           C  
ATOM    924  NH1 ARG    59      55.744  35.739  49.065  1.00  0.00           N  
ATOM    925  NH2 ARG    59      54.861  33.730  49.201  1.00  0.00           N1+
ATOM    926  H   ARG    59      56.863  32.113  54.101  1.00  0.00           H  
ATOM    927  HA  ARG    59      57.651  34.404  55.624  1.00  0.00           H  
ATOM    928  HB2 ARG    59      55.266  34.110  53.738  1.00  0.00           H  
ATOM    929  HB3 ARG    59      55.851  35.604  54.647  1.00  0.00           H  
ATOM    930  HG2 ARG    59      57.704  35.846  53.429  1.00  0.00           H  
ATOM    931  HG3 ARG    59      57.620  34.077  52.975  1.00  0.00           H  
ATOM    932  HD2 ARG    59      55.854  36.360  52.030  1.00  0.00           H  
ATOM    933  HD3 ARG    59      57.344  35.796  51.216  1.00  0.00           H  
ATOM    934  HE  ARG    59      55.384  33.713  51.488  1.00  0.00           H  
ATOM    935 HH11 ARG    59      56.070  36.622  49.431  1.00  0.00           H  
ATOM    936 HH12 ARG    59      55.693  35.750  48.056  1.00  0.00           H  
ATOM    937 HH21 ARG    59      54.654  32.920  49.768  1.00  0.00           H  
ATOM    938 HH22 ARG    59      54.600  33.680  48.227  1.00  0.00           H  
ATOM    939  N   VAL    60      54.827  33.124  56.548  1.00  0.00           N  
ATOM    940  CA  VAL    60      53.842  32.844  57.650  1.00  0.00           C  
ATOM    941  C   VAL    60      54.677  32.174  58.795  1.00  0.00           C  
ATOM    942  O   VAL    60      55.724  31.512  58.576  1.00  0.00           O  
ATOM    943  CB  VAL    60      52.594  32.037  57.172  1.00  0.00           C  
ATOM    944  CG1 VAL    60      51.715  31.724  58.336  1.00  0.00           C  
ATOM    945  CG2 VAL    60      51.906  32.841  56.082  1.00  0.00           C  
ATOM    946  H   VAL    60      54.821  32.325  55.930  1.00  0.00           H  
ATOM    947  HA  VAL    60      53.451  33.784  58.039  1.00  0.00           H  
ATOM    948  HB  VAL    60      52.890  31.067  56.774  1.00  0.00           H  
ATOM    949 HG11 VAL    60      52.166  31.030  59.045  1.00  0.00           H  
ATOM    950 HG12 VAL    60      51.615  32.630  58.934  1.00  0.00           H  
ATOM    951 HG13 VAL    60      50.839  31.222  57.926  1.00  0.00           H  
ATOM    952 HG21 VAL    60      51.191  32.186  55.584  1.00  0.00           H  
ATOM    953 HG22 VAL    60      51.405  33.686  56.553  1.00  0.00           H  
ATOM    954 HG23 VAL    60      52.519  33.112  55.222  1.00  0.00           H  
ATOM    955  N   SER    61      54.168  32.295  60.018  1.00  0.00           N  
ATOM    956  CA  SER    61      54.863  31.922  61.249  1.00  0.00           C  
ATOM    957  C   SER    61      53.890  31.912  62.420  1.00  0.00           C  
ATOM    958  O   SER    61      53.232  32.904  62.649  1.00  0.00           O  
ATOM    959  CB  SER    61      55.969  32.915  61.524  1.00  0.00           C  
ATOM    960  OG  SER    61      56.808  32.266  62.503  1.00  0.00           O  
ATOM    961  H   SER    61      53.365  32.885  60.183  1.00  0.00           H  
ATOM    962  HA  SER    61      55.220  30.905  61.086  1.00  0.00           H  
ATOM    963  HB2 SER    61      56.559  33.006  60.612  1.00  0.00           H  
ATOM    964  HB3 SER    61      55.729  33.926  61.852  1.00  0.00           H  
ATOM    965  HG  SER    61      57.492  32.904  62.721  1.00  0.00           H  
ATOM    966  N   ALA    62      53.777  30.781  63.077  1.00  0.00           N  
ATOM    967  CA  ALA    62      53.019  30.619  64.294  1.00  0.00           C  
ATOM    968  C   ALA    62      51.467  30.878  64.165  1.00  0.00           C  
ATOM    969  O   ALA    62      50.812  31.479  65.004  1.00  0.00           O  
ATOM    970  CB  ALA    62      53.650  31.411  65.491  1.00  0.00           C  
ATOM    971  H   ALA    62      54.382  30.021  62.802  1.00  0.00           H  
ATOM    972  HA  ALA    62      53.083  29.540  64.435  1.00  0.00           H  
ATOM    973  HB1 ALA    62      54.400  30.748  65.922  1.00  0.00           H  
ATOM    974  HB2 ALA    62      53.986  32.411  65.214  1.00  0.00           H  
ATOM    975  HB3 ALA    62      52.862  31.475  66.242  1.00  0.00           H  
ATOM    976  N   LEU    63      50.932  30.350  63.084  1.00  0.00           N  
ATOM    977  CA  LEU    63      49.552  30.336  62.681  1.00  0.00           C  
ATOM    978  C   LEU    63      48.641  29.763  63.808  1.00  0.00           C  
ATOM    979  O   LEU    63      49.030  28.823  64.470  1.00  0.00           O  
ATOM    980  CB  LEU    63      49.446  29.396  61.442  1.00  0.00           C  
ATOM    981  CG  LEU    63      48.067  29.351  60.830  1.00  0.00           C  
ATOM    982  CD1 LEU    63      47.757  30.787  60.324  1.00  0.00           C  
ATOM    983  CD2 LEU    63      48.168  28.447  59.562  1.00  0.00           C  
ATOM    984  H   LEU    63      51.563  29.826  62.494  1.00  0.00           H  
ATOM    985  HA  LEU    63      49.209  31.325  62.379  1.00  0.00           H  
ATOM    986  HB2 LEU    63      50.209  29.667  60.712  1.00  0.00           H  
ATOM    987  HB3 LEU    63      49.620  28.383  61.804  1.00  0.00           H  
ATOM    988  HG  LEU    63      47.242  28.966  61.430  1.00  0.00           H  
ATOM    989 HD11 LEU    63      48.652  31.138  59.810  1.00  0.00           H  
ATOM    990 HD12 LEU    63      46.951  30.803  59.590  1.00  0.00           H  
ATOM    991 HD13 LEU    63      47.603  31.527  61.109  1.00  0.00           H  
ATOM    992 HD21 LEU    63      47.196  28.357  59.077  1.00  0.00           H  
ATOM    993 HD22 LEU    63      48.938  28.898  58.935  1.00  0.00           H  
ATOM    994 HD23 LEU    63      48.391  27.421  59.853  1.00  0.00           H  
ATOM    995  N   GLU    64      47.483  30.417  64.140  1.00  0.00           N  
ATOM    996  CA  GLU    64      46.568  30.101  65.243  1.00  0.00           C  
ATOM    997  C   GLU    64      45.102  30.454  64.939  1.00  0.00           C  
ATOM    998  O   GLU    64      44.826  31.439  64.295  1.00  0.00           O  
ATOM    999  CB  GLU    64      46.988  30.715  66.528  1.00  0.00           C  
ATOM   1000  CG  GLU    64      46.401  30.130  67.844  1.00  0.00           C  
ATOM   1001  CD  GLU    64      46.554  28.602  67.851  1.00  0.00           C  
ATOM   1002  OE1 GLU    64      45.640  27.995  67.289  1.00  0.00           O  
ATOM   1003  OE2 GLU    64      47.554  28.024  68.258  1.00  0.00           O1-
ATOM   1004  H   GLU    64      47.399  31.295  63.647  1.00  0.00           H  
ATOM   1005  HA  GLU    64      46.731  29.024  65.213  1.00  0.00           H  
ATOM   1006  HB2 GLU    64      48.077  30.757  66.543  1.00  0.00           H  
ATOM   1007  HB3 GLU    64      46.633  31.744  66.481  1.00  0.00           H  
ATOM   1008  HG2 GLU    64      46.856  30.578  68.727  1.00  0.00           H  
ATOM   1009  HG3 GLU    64      45.324  30.299  67.814  1.00  0.00           H  
ATOM   1010  N   VAL    65      44.159  29.676  65.440  1.00  0.00           N  
ATOM   1011  CA  VAL    65      42.717  29.864  65.179  1.00  0.00           C  
ATOM   1012  C   VAL    65      42.158  30.704  66.347  1.00  0.00           C  
ATOM   1013  O   VAL    65      42.301  30.414  67.527  1.00  0.00           O  
ATOM   1014  CB  VAL    65      41.958  28.522  64.983  1.00  0.00           C  
ATOM   1015  CG1 VAL    65      40.400  28.598  65.089  1.00  0.00           C  
ATOM   1016  CG2 VAL    65      42.273  27.769  63.656  1.00  0.00           C  
ATOM   1017  H   VAL    65      44.364  28.833  65.957  1.00  0.00           H  
ATOM   1018  HA  VAL    65      42.536  30.428  64.264  1.00  0.00           H  
ATOM   1019  HB  VAL    65      42.266  27.972  65.872  1.00  0.00           H  
ATOM   1020 HG11 VAL    65      40.064  27.578  64.907  1.00  0.00           H  
ATOM   1021 HG12 VAL    65      40.094  29.119  65.996  1.00  0.00           H  
ATOM   1022 HG13 VAL    65      39.889  29.224  64.357  1.00  0.00           H  
ATOM   1023 HG21 VAL    65      41.759  26.807  63.644  1.00  0.00           H  
ATOM   1024 HG22 VAL    65      42.084  28.385  62.776  1.00  0.00           H  
ATOM   1025 HG23 VAL    65      43.305  27.417  63.646  1.00  0.00           H  
ATOM   1026  N   LEU    66      41.291  31.623  66.010  1.00  0.00           N  
ATOM   1027  CA  LEU    66      40.468  32.460  66.911  1.00  0.00           C  
ATOM   1028  C   LEU    66      39.013  31.943  67.010  1.00  0.00           C  
ATOM   1029  O   LEU    66      38.469  31.530  65.994  1.00  0.00           O  
ATOM   1030  CB  LEU    66      40.540  33.917  66.510  1.00  0.00           C  
ATOM   1031  CG  LEU    66      41.765  34.703  67.176  1.00  0.00           C  
ATOM   1032  CD1 LEU    66      43.115  34.491  66.429  1.00  0.00           C  
ATOM   1033  CD2 LEU    66      41.451  36.154  67.188  1.00  0.00           C  
ATOM   1034  H   LEU    66      41.062  31.731  65.033  1.00  0.00           H  
ATOM   1035  HA  LEU    66      40.860  32.468  67.928  1.00  0.00           H  
ATOM   1036  HB2 LEU    66      40.627  33.995  65.427  1.00  0.00           H  
ATOM   1037  HB3 LEU    66      39.652  34.417  66.898  1.00  0.00           H  
ATOM   1038  HG  LEU    66      41.936  34.269  68.161  1.00  0.00           H  
ATOM   1039 HD11 LEU    66      43.084  34.961  65.446  1.00  0.00           H  
ATOM   1040 HD12 LEU    66      43.844  34.898  67.130  1.00  0.00           H  
ATOM   1041 HD13 LEU    66      43.298  33.419  66.365  1.00  0.00           H  
ATOM   1042 HD21 LEU    66      41.238  36.411  66.151  1.00  0.00           H  
ATOM   1043 HD22 LEU    66      40.552  36.284  67.791  1.00  0.00           H  
ATOM   1044 HD23 LEU    66      42.281  36.782  67.511  1.00  0.00           H  
ATOM   1045  N   PRO    67      38.349  32.039  68.108  1.00  0.00           N  
ATOM   1046  CA  PRO    67      36.902  31.705  68.166  1.00  0.00           C  
ATOM   1047  C   PRO    67      35.983  32.495  67.202  1.00  0.00           C  
ATOM   1048  O   PRO    67      36.122  33.688  66.899  1.00  0.00           O  
ATOM   1049  CD  PRO    67      38.806  32.696  69.372  1.00  0.00           C  
ATOM   1050  CG  PRO    67      37.508  32.983  70.138  1.00  0.00           C  
ATOM   1051  CB  PRO    67      36.498  31.928  69.540  1.00  0.00           C  
ATOM   1052  HD2 PRO    67      39.445  33.559  69.182  1.00  0.00           H  
ATOM   1053  HD3 PRO    67      39.371  31.968  69.954  1.00  0.00           H  
ATOM   1054  HG2 PRO    67      37.171  33.988  69.885  1.00  0.00           H  
ATOM   1055  HG3 PRO    67      37.513  32.677  71.184  1.00  0.00           H  
ATOM   1056  HB2 PRO    67      35.477  32.266  69.716  1.00  0.00           H  
ATOM   1057  HB3 PRO    67      36.705  30.992  70.058  1.00  0.00           H  
ATOM   1058  HA  PRO    67      36.683  30.665  67.923  1.00  0.00           H  
ATOM   1059  N   ASP    68      35.005  31.786  66.743  1.00  0.00           N  
ATOM   1060  CA  ASP    68      34.072  32.182  65.677  1.00  0.00           C  
ATOM   1061  C   ASP    68      33.173  33.357  65.989  1.00  0.00           C  
ATOM   1062  O   ASP    68      32.613  33.437  67.063  1.00  0.00           O  
ATOM   1063  CB  ASP    68      33.190  30.992  65.303  1.00  0.00           C  
ATOM   1064  CG  ASP    68      33.975  29.695  64.874  1.00  0.00           C  
ATOM   1065  OD1 ASP    68      33.408  28.843  64.171  1.00  0.00           O  
ATOM   1066  OD2 ASP    68      35.156  29.585  65.182  1.00  0.00           O1-
ATOM   1067  H   ASP    68      34.968  30.789  66.895  1.00  0.00           H  
ATOM   1068  HA  ASP    68      34.656  32.418  64.788  1.00  0.00           H  
ATOM   1069  HB2 ASP    68      32.586  30.893  66.205  1.00  0.00           H  
ATOM   1070  HB3 ASP    68      32.507  31.257  64.496  1.00  0.00           H  
ATOM   1071  N   ARG    69      32.987  34.272  65.008  1.00  0.00           N  
ATOM   1072  CA  ARG    69      32.039  35.377  65.069  1.00  0.00           C  
ATOM   1073  C   ARG    69      30.692  35.044  64.396  1.00  0.00           C  
ATOM   1074  O   ARG    69      30.835  34.582  63.282  1.00  0.00           O  
ATOM   1075  CB  ARG    69      32.632  36.665  64.507  1.00  0.00           C  
ATOM   1076  CG  ARG    69      33.978  37.140  65.158  1.00  0.00           C  
ATOM   1077  CD  ARG    69      33.976  37.410  66.590  1.00  0.00           C  
ATOM   1078  NE  ARG    69      34.042  36.171  67.398  1.00  0.00           N  
ATOM   1079  CZ  ARG    69      34.251  36.070  68.673  1.00  0.00           C  
ATOM   1080  NH1 ARG    69      34.804  37.099  69.293  1.00  0.00           N  
ATOM   1081  NH2 ARG    69      34.011  35.011  69.366  1.00  0.00           N1+
ATOM   1082  H   ARG    69      33.195  34.074  64.039  1.00  0.00           H  
ATOM   1083  HA  ARG    69      31.894  35.678  66.106  1.00  0.00           H  
ATOM   1084  HB2 ARG    69      32.881  36.496  63.459  1.00  0.00           H  
ATOM   1085  HB3 ARG    69      31.907  37.463  64.668  1.00  0.00           H  
ATOM   1086  HG2 ARG    69      34.855  36.533  64.930  1.00  0.00           H  
ATOM   1087  HG3 ARG    69      34.206  38.123  64.745  1.00  0.00           H  
ATOM   1088  HD2 ARG    69      34.861  37.996  66.838  1.00  0.00           H  
ATOM   1089  HD3 ARG    69      33.154  38.038  66.935  1.00  0.00           H  
ATOM   1090  HE  ARG    69      33.760  35.298  66.976  1.00  0.00           H  
ATOM   1091 HH11 ARG    69      34.888  37.986  68.819  1.00  0.00           H  
ATOM   1092 HH12 ARG    69      35.212  36.952  70.205  1.00  0.00           H  
ATOM   1093 HH21 ARG    69      33.475  34.257  68.960  1.00  0.00           H  
ATOM   1094 HH22 ARG    69      34.104  34.968  70.371  1.00  0.00           H  
ATOM   1095  N   VAL    70      29.504  35.205  64.986  1.00  0.00           N  
ATOM   1096  CA  VAL    70      28.231  34.672  64.468  1.00  0.00           C  
ATOM   1097  C   VAL    70      27.760  35.416  63.285  1.00  0.00           C  
ATOM   1098  O   VAL    70      27.652  36.653  63.421  1.00  0.00           O  
ATOM   1099  CB  VAL    70      27.222  34.702  65.593  1.00  0.00           C  
ATOM   1100  CG1 VAL    70      25.763  34.469  65.273  1.00  0.00           C  
ATOM   1101  CG2 VAL    70      27.721  33.638  66.663  1.00  0.00           C  
ATOM   1102  H   VAL    70      29.419  35.708  65.857  1.00  0.00           H  
ATOM   1103  HA  VAL    70      28.502  33.646  64.223  1.00  0.00           H  
ATOM   1104  HB  VAL    70      27.318  35.670  66.082  1.00  0.00           H  
ATOM   1105 HG11 VAL    70      25.414  35.176  64.519  1.00  0.00           H  
ATOM   1106 HG12 VAL    70      25.642  33.446  64.916  1.00  0.00           H  
ATOM   1107 HG13 VAL    70      25.186  34.678  66.174  1.00  0.00           H  
ATOM   1108 HG21 VAL    70      28.137  32.725  66.237  1.00  0.00           H  
ATOM   1109 HG22 VAL    70      28.572  34.036  67.214  1.00  0.00           H  
ATOM   1110 HG23 VAL    70      26.882  33.224  67.223  1.00  0.00           H  
ATOM   1111  N   ALA    71      27.301  34.687  62.282  1.00  0.00           N  
ATOM   1112  CA  ALA    71      27.098  35.419  61.045  1.00  0.00           C  
ATOM   1113  C   ALA    71      26.134  34.646  60.143  1.00  0.00           C  
ATOM   1114  O   ALA    71      26.146  33.396  60.087  1.00  0.00           O  
ATOM   1115  CB  ALA    71      28.445  35.521  60.307  1.00  0.00           C  
ATOM   1116  H   ALA    71      27.310  33.679  62.338  1.00  0.00           H  
ATOM   1117  HA  ALA    71      26.606  36.370  61.246  1.00  0.00           H  
ATOM   1118  HB1 ALA    71      29.283  35.955  60.852  1.00  0.00           H  
ATOM   1119  HB2 ALA    71      28.768  34.505  60.078  1.00  0.00           H  
ATOM   1120  HB3 ALA    71      28.218  36.064  59.390  1.00  0.00           H  
ATOM   1121  N   THR    72      25.249  35.384  59.389  1.00  0.00           N  
ATOM   1122  CA  THR    72      24.195  34.730  58.549  1.00  0.00           C  
ATOM   1123  C   THR    72      24.311  35.101  57.110  1.00  0.00           C  
ATOM   1124  O   THR    72      24.747  36.244  56.777  1.00  0.00           O  
ATOM   1125  CB  THR    72      22.811  35.059  59.114  1.00  0.00           C  
ATOM   1126  CG2 THR    72      22.521  36.560  59.160  1.00  0.00           C  
ATOM   1127  OG1 THR    72      21.826  34.220  58.457  1.00  0.00           O  
ATOM   1128  H   THR    72      25.416  36.376  59.297  1.00  0.00           H  
ATOM   1129  HA  THR    72      24.207  33.641  58.575  1.00  0.00           H  
ATOM   1130  HB  THR    72      22.837  34.861  60.186  1.00  0.00           H  
ATOM   1131 HG21 THR    72      21.566  36.641  59.679  1.00  0.00           H  
ATOM   1132 HG22 THR    72      23.307  37.018  59.761  1.00  0.00           H  
ATOM   1133 HG23 THR    72      22.328  36.987  58.176  1.00  0.00           H  
ATOM   1134  HG1 THR    72      21.062  34.186  59.038  1.00  0.00           H  
ATOM   1135  N   SER    73      23.961  34.159  56.296  1.00  0.00           N  
ATOM   1136  CA  SER    73      23.835  34.452  54.832  1.00  0.00           C  
ATOM   1137  C   SER    73      22.735  35.471  54.465  1.00  0.00           C  
ATOM   1138  O   SER    73      22.900  36.149  53.430  1.00  0.00           O  
ATOM   1139  CB  SER    73      23.630  33.115  54.018  1.00  0.00           C  
ATOM   1140  OG  SER    73      22.507  32.508  54.567  1.00  0.00           O  
ATOM   1141  H   SER    73      23.456  33.367  56.667  1.00  0.00           H  
ATOM   1142  HA  SER    73      24.819  34.799  54.519  1.00  0.00           H  
ATOM   1143  HB2 SER    73      23.426  33.358  52.975  1.00  0.00           H  
ATOM   1144  HB3 SER    73      24.515  32.481  54.059  1.00  0.00           H  
ATOM   1145  HG  SER    73      22.806  31.601  54.662  1.00  0.00           H  
ATOM   1146  N   ARG    74      21.725  35.584  55.301  1.00  0.00           N  
ATOM   1147  CA  ARG    74      20.590  36.477  54.978  1.00  0.00           C  
ATOM   1148  C   ARG    74      21.008  37.882  55.171  1.00  0.00           C  
ATOM   1149  O   ARG    74      21.922  38.161  55.930  1.00  0.00           O  
ATOM   1150  CB  ARG    74      19.413  36.220  56.003  1.00  0.00           C  
ATOM   1151  CG  ARG    74      18.636  34.905  55.744  1.00  0.00           C  
ATOM   1152  CD  ARG    74      19.566  33.693  55.812  1.00  0.00           C  
ATOM   1153  NE  ARG    74      18.743  32.427  55.794  1.00  0.00           N  
ATOM   1154  CZ  ARG    74      18.829  31.427  55.001  1.00  0.00           C  
ATOM   1155  NH1 ARG    74      19.906  30.981  54.426  1.00  0.00           N  
ATOM   1156  NH2 ARG    74      17.821  30.680  54.646  1.00  0.00           N1+
ATOM   1157  H   ARG    74      21.799  35.170  56.219  1.00  0.00           H  
ATOM   1158  HA  ARG    74      20.282  36.321  53.944  1.00  0.00           H  
ATOM   1159  HB2 ARG    74      19.708  36.173  57.051  1.00  0.00           H  
ATOM   1160  HB3 ARG    74      18.714  37.052  55.912  1.00  0.00           H  
ATOM   1161  HG2 ARG    74      17.941  34.847  56.582  1.00  0.00           H  
ATOM   1162  HG3 ARG    74      18.137  35.034  54.784  1.00  0.00           H  
ATOM   1163  HD2 ARG    74      20.177  33.665  54.910  1.00  0.00           H  
ATOM   1164  HD3 ARG    74      20.120  33.644  56.749  1.00  0.00           H  
ATOM   1165  HE  ARG    74      17.980  32.379  56.454  1.00  0.00           H  
ATOM   1166 HH11 ARG    74      20.815  31.360  54.652  1.00  0.00           H  
ATOM   1167 HH12 ARG    74      19.876  30.084  53.962  1.00  0.00           H  
ATOM   1168 HH21 ARG    74      16.883  30.893  54.955  1.00  0.00           H  
ATOM   1169 HH22 ARG    74      17.978  29.968  53.947  1.00  0.00           H  
ATOM   1170  N   ILE    75      20.401  38.698  54.312  1.00  0.00           N  
ATOM   1171  CA  ILE    75      20.644  40.162  54.242  1.00  0.00           C  
ATOM   1172  C   ILE    75      19.358  41.002  54.001  1.00  0.00           C  
ATOM   1173  O   ILE    75      18.506  40.532  53.211  1.00  0.00           O  
ATOM   1174  CB  ILE    75      21.648  40.389  53.037  1.00  0.00           C  
ATOM   1175  CG2 ILE    75      21.037  40.132  51.640  1.00  0.00           C  
ATOM   1176  CG1 ILE    75      22.446  41.715  53.313  1.00  0.00           C  
ATOM   1177  CD1 ILE    75      23.892  41.689  53.037  1.00  0.00           C  
ATOM   1178  H   ILE    75      19.661  38.307  53.747  1.00  0.00           H  
ATOM   1179  HA  ILE    75      21.170  40.533  55.121  1.00  0.00           H  
ATOM   1180  HB  ILE    75      22.362  39.572  53.138  1.00  0.00           H  
ATOM   1181 HG21 ILE    75      20.472  41.024  51.369  1.00  0.00           H  
ATOM   1182 HG22 ILE    75      21.846  40.004  50.922  1.00  0.00           H  
ATOM   1183 HG23 ILE    75      20.395  39.252  51.646  1.00  0.00           H  
ATOM   1184 HG12 ILE    75      21.985  42.479  52.688  1.00  0.00           H  
ATOM   1185 HG13 ILE    75      22.311  41.977  54.363  1.00  0.00           H  
ATOM   1186 HD11 ILE    75      24.315  42.635  52.697  1.00  0.00           H  
ATOM   1187 HD12 ILE    75      24.282  41.431  54.022  1.00  0.00           H  
ATOM   1188 HD13 ILE    75      24.156  40.957  52.275  1.00  0.00           H  
ATOM   1189  N   SER    76      19.165  42.148  54.650  1.00  0.00           N  
ATOM   1190  CA  SER    76      18.024  43.068  54.310  1.00  0.00           C  
ATOM   1191  C   SER    76      18.322  43.732  52.908  1.00  0.00           C  
ATOM   1192  O   SER    76      19.458  43.728  52.423  1.00  0.00           O  
ATOM   1193  CB  SER    76      17.797  44.119  55.415  1.00  0.00           C  
ATOM   1194  OG  SER    76      16.602  44.855  55.245  1.00  0.00           O  
ATOM   1195  H   SER    76      19.915  42.534  55.206  1.00  0.00           H  
ATOM   1196  HA  SER    76      17.070  42.545  54.258  1.00  0.00           H  
ATOM   1197  HB2 SER    76      17.647  43.504  56.302  1.00  0.00           H  
ATOM   1198  HB3 SER    76      18.701  44.719  55.525  1.00  0.00           H  
ATOM   1199  HG  SER    76      16.426  45.307  56.074  1.00  0.00           H  
ATOM   1200  N   ASP    77      17.291  44.203  52.243  1.00  0.00           N  
ATOM   1201  CA  ASP    77      17.323  44.608  50.802  1.00  0.00           C  
ATOM   1202  C   ASP    77      17.814  43.380  49.945  1.00  0.00           C  
ATOM   1203  O   ASP    77      18.693  43.464  49.070  1.00  0.00           O  
ATOM   1204  CB  ASP    77      18.075  45.916  50.614  1.00  0.00           C  
ATOM   1205  CG  ASP    77      17.916  47.020  51.607  1.00  0.00           C  
ATOM   1206  OD1 ASP    77      16.711  47.208  51.932  1.00  0.00           O  
ATOM   1207  OD2 ASP    77      18.852  47.817  51.923  1.00  0.00           O1-
ATOM   1208  H   ASP    77      16.387  44.136  52.688  1.00  0.00           H  
ATOM   1209  HA  ASP    77      16.282  44.828  50.568  1.00  0.00           H  
ATOM   1210  HB2 ASP    77      19.132  45.659  50.540  1.00  0.00           H  
ATOM   1211  HB3 ASP    77      17.791  46.337  49.650  1.00  0.00           H  
ATOM   1212  N   ALA    78      17.243  42.179  50.188  1.00  0.00           N  
ATOM   1213  CA  ALA    78      17.712  40.901  49.651  1.00  0.00           C  
ATOM   1214  C   ALA    78      17.827  40.940  48.125  1.00  0.00           C  
ATOM   1215  O   ALA    78      18.748  40.276  47.578  1.00  0.00           O  
ATOM   1216  CB  ALA    78      16.725  39.823  50.132  1.00  0.00           C  
ATOM   1217  H   ALA    78      16.383  42.306  50.703  1.00  0.00           H  
ATOM   1218  HA  ALA    78      18.696  40.680  50.065  1.00  0.00           H  
ATOM   1219  HB1 ALA    78      15.770  40.101  49.688  1.00  0.00           H  
ATOM   1220  HB2 ALA    78      16.878  38.946  49.504  1.00  0.00           H  
ATOM   1221  HB3 ALA    78      16.680  39.685  51.213  1.00  0.00           H  
ATOM   1222  N   HIS    79      16.831  41.594  47.463  1.00  0.00           N  
ATOM   1223  CA  HIS    79      16.777  41.702  46.047  1.00  0.00           C  
ATOM   1224  C   HIS    79      17.827  42.614  45.487  1.00  0.00           C  
ATOM   1225  O   HIS    79      18.521  42.189  44.576  1.00  0.00           O  
ATOM   1226  CB  HIS    79      15.394  42.072  45.477  1.00  0.00           C  
ATOM   1227  CG  HIS    79      15.176  42.027  43.972  1.00  0.00           C  
ATOM   1228  ND1 HIS    79      14.283  42.857  43.332  1.00  0.00           N  
ATOM   1229  CE1 HIS    79      14.191  42.471  42.041  1.00  0.00           C  
ATOM   1230  NE2 HIS    79      15.022  41.451  41.819  1.00  0.00           N  
ATOM   1231  CD2 HIS    79      15.675  41.142  43.072  1.00  0.00           C  
ATOM   1232  H   HIS    79      16.196  42.142  48.025  1.00  0.00           H  
ATOM   1233  HA  HIS    79      17.094  40.729  45.672  1.00  0.00           H  
ATOM   1234  HB2 HIS    79      14.626  41.456  45.944  1.00  0.00           H  
ATOM   1235  HB3 HIS    79      15.177  43.073  45.850  1.00  0.00           H  
ATOM   1236  HE1 HIS    79      13.353  42.740  41.415  1.00  0.00           H  
ATOM   1237  HE2 HIS    79      15.023  40.838  41.016  1.00  0.00           H  
ATOM   1238  HD2 HIS    79      16.309  40.298  43.300  1.00  0.00           H  
ATOM   1239  N   LEU    80      18.170  43.770  46.076  1.00  0.00           N  
ATOM   1240  CA  LEU    80      19.397  44.550  45.735  1.00  0.00           C  
ATOM   1241  C   LEU    80      20.714  43.755  45.924  1.00  0.00           C  
ATOM   1242  O   LEU    80      21.556  44.001  45.112  1.00  0.00           O  
ATOM   1243  CB  LEU    80      19.352  45.832  46.499  1.00  0.00           C  
ATOM   1244  CG  LEU    80      20.528  46.749  46.210  1.00  0.00           C  
ATOM   1245  CD1 LEU    80      20.497  47.239  44.771  1.00  0.00           C  
ATOM   1246  CD2 LEU    80      20.533  47.961  47.241  1.00  0.00           C  
ATOM   1247  H   LEU    80      17.651  44.136  46.861  1.00  0.00           H  
ATOM   1248  HA  LEU    80      19.303  44.805  44.679  1.00  0.00           H  
ATOM   1249  HB2 LEU    80      18.414  46.319  46.237  1.00  0.00           H  
ATOM   1250  HB3 LEU    80      19.406  45.623  47.568  1.00  0.00           H  
ATOM   1251  HG  LEU    80      21.494  46.304  46.447  1.00  0.00           H  
ATOM   1252 HD11 LEU    80      20.887  46.424  44.162  1.00  0.00           H  
ATOM   1253 HD12 LEU    80      19.608  47.809  44.500  1.00  0.00           H  
ATOM   1254 HD13 LEU    80      21.355  47.900  44.645  1.00  0.00           H  
ATOM   1255 HD21 LEU    80      19.730  48.655  46.993  1.00  0.00           H  
ATOM   1256 HD22 LEU    80      20.303  47.611  48.248  1.00  0.00           H  
ATOM   1257 HD23 LEU    80      21.547  48.357  47.183  1.00  0.00           H  
ATOM   1258  N   ALA    81      20.815  42.873  46.858  1.00  0.00           N  
ATOM   1259  CA  ALA    81      22.131  42.194  47.098  1.00  0.00           C  
ATOM   1260  C   ALA    81      22.399  41.155  45.992  1.00  0.00           C  
ATOM   1261  O   ALA    81      23.573  40.934  45.706  1.00  0.00           O  
ATOM   1262  CB  ALA    81      22.125  41.550  48.501  1.00  0.00           C  
ATOM   1263  H   ALA    81      20.072  42.875  47.543  1.00  0.00           H  
ATOM   1264  HA  ALA    81      22.918  42.942  46.998  1.00  0.00           H  
ATOM   1265  HB1 ALA    81      21.942  42.319  49.252  1.00  0.00           H  
ATOM   1266  HB2 ALA    81      21.251  40.898  48.488  1.00  0.00           H  
ATOM   1267  HB3 ALA    81      23.064  41.044  48.723  1.00  0.00           H  
ATOM   1268  N   ASP    82      21.394  40.490  45.349  1.00  0.00           N  
ATOM   1269  CA  ASP    82      21.486  39.674  44.153  1.00  0.00           C  
ATOM   1270  C   ASP    82      21.649  40.548  42.941  1.00  0.00           C  
ATOM   1271  O   ASP    82      22.253  40.131  41.991  1.00  0.00           O  
ATOM   1272  CB  ASP    82      20.268  38.724  44.110  1.00  0.00           C  
ATOM   1273  CG  ASP    82      20.266  37.711  45.230  1.00  0.00           C  
ATOM   1274  OD1 ASP    82      21.146  37.550  46.118  1.00  0.00           O  
ATOM   1275  OD2 ASP    82      19.203  37.053  45.314  1.00  0.00           O1-
ATOM   1276  H   ASP    82      20.483  40.771  45.683  1.00  0.00           H  
ATOM   1277  HA  ASP    82      22.356  39.018  44.161  1.00  0.00           H  
ATOM   1278  HB2 ASP    82      19.374  39.349  44.095  1.00  0.00           H  
ATOM   1279  HB3 ASP    82      20.223  38.119  43.204  1.00  0.00           H  
ATOM   1280  N   THR    83      20.987  41.691  42.929  1.00  0.00           N  
ATOM   1281  CA  THR    83      20.796  42.580  41.769  1.00  0.00           C  
ATOM   1282  C   THR    83      22.156  43.146  41.486  1.00  0.00           C  
ATOM   1283  O   THR    83      22.525  43.097  40.287  1.00  0.00           O  
ATOM   1284  CB  THR    83      19.776  43.692  41.956  1.00  0.00           C  
ATOM   1285  CG2 THR    83      19.635  44.542  40.649  1.00  0.00           C  
ATOM   1286  OG1 THR    83      18.537  43.200  42.139  1.00  0.00           O  
ATOM   1287  H   THR    83      20.394  41.901  43.719  1.00  0.00           H  
ATOM   1288  HA  THR    83      20.574  42.090  40.821  1.00  0.00           H  
ATOM   1289  HB  THR    83      20.175  44.263  42.794  1.00  0.00           H  
ATOM   1290 HG21 THR    83      19.335  43.942  39.791  1.00  0.00           H  
ATOM   1291 HG22 THR    83      18.922  45.352  40.804  1.00  0.00           H  
ATOM   1292 HG23 THR    83      20.518  45.139  40.419  1.00  0.00           H  
ATOM   1293  HG1 THR    83      18.662  42.632  42.903  1.00  0.00           H  
ATOM   1294  N   MET    84      22.922  43.510  42.525  1.00  0.00           N  
ATOM   1295  CA  MET    84      24.359  43.945  42.367  1.00  0.00           C  
ATOM   1296  C   MET    84      25.344  42.911  41.802  1.00  0.00           C  
ATOM   1297  O   MET    84      26.475  43.312  41.477  1.00  0.00           O  
ATOM   1298  CB  MET    84      24.771  44.520  43.768  1.00  0.00           C  
ATOM   1299  CG  MET    84      26.203  45.184  43.865  1.00  0.00           C  
ATOM   1300  SD  MET    84      26.730  45.663  45.626  1.00  0.00           S  
ATOM   1301  CE  MET    84      25.526  47.016  45.914  1.00  0.00           C  
ATOM   1302  H   MET    84      22.462  43.548  43.423  1.00  0.00           H  
ATOM   1303  HA  MET    84      24.259  44.695  41.583  1.00  0.00           H  
ATOM   1304  HB2 MET    84      23.982  45.092  44.257  1.00  0.00           H  
ATOM   1305  HB3 MET    84      24.923  43.655  44.414  1.00  0.00           H  
ATOM   1306  HG2 MET    84      26.928  44.446  43.521  1.00  0.00           H  
ATOM   1307  HG3 MET    84      26.241  46.093  43.266  1.00  0.00           H  
ATOM   1308  HE1 MET    84      24.552  46.571  46.117  1.00  0.00           H  
ATOM   1309  HE2 MET    84      25.942  47.646  46.700  1.00  0.00           H  
ATOM   1310  HE3 MET    84      25.428  47.625  45.015  1.00  0.00           H  
ATOM   1311  N   ILE    85      24.960  41.613  41.709  1.00  0.00           N  
ATOM   1312  CA  ILE    85      26.043  40.598  41.351  1.00  0.00           C  
ATOM   1313  C   ILE    85      26.285  40.475  39.827  1.00  0.00           C  
ATOM   1314  O   ILE    85      25.408  40.232  38.994  1.00  0.00           O  
ATOM   1315  CB  ILE    85      25.521  39.272  41.953  1.00  0.00           C  
ATOM   1316  CG2 ILE    85      26.461  38.115  41.700  1.00  0.00           C  
ATOM   1317  CG1 ILE    85      25.354  39.428  43.500  1.00  0.00           C  
ATOM   1318  CD1 ILE    85      26.462  39.845  44.431  1.00  0.00           C  
ATOM   1319  H   ILE    85      23.994  41.389  41.902  1.00  0.00           H  
ATOM   1320  HA  ILE    85      26.928  40.867  41.929  1.00  0.00           H  
ATOM   1321  HB  ILE    85      24.548  39.092  41.496  1.00  0.00           H  
ATOM   1322 HG21 ILE    85      27.438  38.449  42.047  1.00  0.00           H  
ATOM   1323 HG22 ILE    85      26.248  37.211  42.270  1.00  0.00           H  
ATOM   1324 HG23 ILE    85      26.472  37.878  40.635  1.00  0.00           H  
ATOM   1325 HG12 ILE    85      24.564  40.172  43.601  1.00  0.00           H  
ATOM   1326 HG13 ILE    85      24.932  38.472  43.811  1.00  0.00           H  
ATOM   1327 HD11 ILE    85      27.370  39.350  44.085  1.00  0.00           H  
ATOM   1328 HD12 ILE    85      26.478  40.934  44.467  1.00  0.00           H  
ATOM   1329 HD13 ILE    85      26.242  39.538  45.453  1.00  0.00           H  
ATOM   1330  N   GLY    86      27.603  40.441  39.549  1.00  0.00           N  
ATOM   1331  CA  GLY    86      28.077  40.429  38.171  1.00  0.00           C  
ATOM   1332  C   GLY    86      28.222  41.785  37.466  1.00  0.00           C  
ATOM   1333  O   GLY    86      28.595  41.752  36.319  1.00  0.00           O  
ATOM   1334  H   GLY    86      28.322  40.537  40.251  1.00  0.00           H  
ATOM   1335  HA2 GLY    86      29.091  40.033  38.234  1.00  0.00           H  
ATOM   1336  HA3 GLY    86      27.472  39.894  37.439  1.00  0.00           H  
ATOM   1337  N   LYS    87      27.916  42.919  38.080  1.00  0.00           N  
ATOM   1338  CA  LYS    87      27.541  44.195  37.401  1.00  0.00           C  
ATOM   1339  C   LYS    87      28.722  45.155  37.254  1.00  0.00           C  
ATOM   1340  O   LYS    87      29.516  45.303  38.111  1.00  0.00           O  
ATOM   1341  CB  LYS    87      26.412  44.874  38.232  1.00  0.00           C  
ATOM   1342  CG  LYS    87      25.109  44.025  38.356  1.00  0.00           C  
ATOM   1343  CD  LYS    87      24.399  43.827  36.998  1.00  0.00           C  
ATOM   1344  CE  LYS    87      23.105  43.026  37.066  1.00  0.00           C  
ATOM   1345  NZ  LYS    87      23.376  41.692  37.679  1.00  0.00           N1+
ATOM   1346  H   LYS    87      27.741  42.882  39.074  1.00  0.00           H  
ATOM   1347  HA  LYS    87      27.109  43.995  36.420  1.00  0.00           H  
ATOM   1348  HB2 LYS    87      26.798  45.066  39.233  1.00  0.00           H  
ATOM   1349  HB3 LYS    87      26.168  45.874  37.873  1.00  0.00           H  
ATOM   1350  HG2 LYS    87      25.363  43.067  38.810  1.00  0.00           H  
ATOM   1351  HG3 LYS    87      24.475  44.479  39.118  1.00  0.00           H  
ATOM   1352  HD2 LYS    87      24.200  44.745  36.446  1.00  0.00           H  
ATOM   1353  HD3 LYS    87      25.022  43.173  36.387  1.00  0.00           H  
ATOM   1354  HE2 LYS    87      22.389  43.505  37.733  1.00  0.00           H  
ATOM   1355  HE3 LYS    87      22.663  42.833  36.088  1.00  0.00           H  
ATOM   1356  HZ1 LYS    87      22.540  41.138  37.793  1.00  0.00           H  
ATOM   1357  HZ2 LYS    87      24.124  41.200  37.211  1.00  0.00           H  
ATOM   1358  HZ3 LYS    87      23.638  41.826  38.645  1.00  0.00           H  
ATOM   1359  N   ALA    88      28.686  45.998  36.200  1.00  0.00           N  
ATOM   1360  CA  ALA    88      29.506  47.194  36.029  1.00  0.00           C  
ATOM   1361  C   ALA    88      29.110  48.193  37.125  1.00  0.00           C  
ATOM   1362  O   ALA    88      27.905  48.282  37.500  1.00  0.00           O  
ATOM   1363  CB  ALA    88      29.332  47.652  34.602  1.00  0.00           C  
ATOM   1364  H   ALA    88      27.857  45.898  35.630  1.00  0.00           H  
ATOM   1365  HA  ALA    88      30.562  46.935  36.104  1.00  0.00           H  
ATOM   1366  HB1 ALA    88      28.326  48.069  34.563  1.00  0.00           H  
ATOM   1367  HB2 ALA    88      30.062  48.356  34.201  1.00  0.00           H  
ATOM   1368  HB3 ALA    88      29.294  46.815  33.905  1.00  0.00           H  
ATOM   1369  N   VAL    89      30.063  48.848  37.720  1.00  0.00           N  
ATOM   1370  CA  VAL    89      29.962  49.540  39.035  1.00  0.00           C  
ATOM   1371  C   VAL    89      30.908  50.689  39.060  1.00  0.00           C  
ATOM   1372  O   VAL    89      32.127  50.544  38.892  1.00  0.00           O  
ATOM   1373  CB  VAL    89      30.196  48.560  40.241  1.00  0.00           C  
ATOM   1374  CG1 VAL    89      30.361  49.259  41.585  1.00  0.00           C  
ATOM   1375  CG2 VAL    89      29.096  47.561  40.501  1.00  0.00           C  
ATOM   1376  H   VAL    89      30.931  48.861  37.203  1.00  0.00           H  
ATOM   1377  HA  VAL    89      28.954  49.954  39.026  1.00  0.00           H  
ATOM   1378  HB  VAL    89      31.141  48.098  39.956  1.00  0.00           H  
ATOM   1379 HG11 VAL    89      29.409  49.757  41.772  1.00  0.00           H  
ATOM   1380 HG12 VAL    89      30.561  48.631  42.453  1.00  0.00           H  
ATOM   1381 HG13 VAL    89      31.061  50.090  41.503  1.00  0.00           H  
ATOM   1382 HG21 VAL    89      29.610  46.689  40.907  1.00  0.00           H  
ATOM   1383 HG22 VAL    89      28.236  47.957  41.042  1.00  0.00           H  
ATOM   1384 HG23 VAL    89      28.758  47.205  39.528  1.00  0.00           H  
ATOM   1385  N   GLU    90      30.410  51.828  39.521  1.00  0.00           N  
ATOM   1386  CA  GLU    90      31.181  53.081  39.830  1.00  0.00           C  
ATOM   1387  C   GLU    90      31.165  53.341  41.360  1.00  0.00           C  
ATOM   1388  O   GLU    90      30.098  53.255  41.965  1.00  0.00           O  
ATOM   1389  CB  GLU    90      30.804  54.197  38.910  1.00  0.00           C  
ATOM   1390  CG  GLU    90      31.137  54.041  37.468  1.00  0.00           C  
ATOM   1391  CD  GLU    90      30.742  55.265  36.731  1.00  0.00           C  
ATOM   1392  OE1 GLU    90      31.669  55.881  36.122  1.00  0.00           O  
ATOM   1393  OE2 GLU    90      29.526  55.570  36.740  1.00  0.00           O1-
ATOM   1394  H   GLU    90      29.418  51.859  39.710  1.00  0.00           H  
ATOM   1395  HA  GLU    90      32.216  52.843  39.586  1.00  0.00           H  
ATOM   1396  HB2 GLU    90      29.757  54.478  39.018  1.00  0.00           H  
ATOM   1397  HB3 GLU    90      31.323  55.088  39.263  1.00  0.00           H  
ATOM   1398  HG2 GLU    90      32.221  53.936  37.416  1.00  0.00           H  
ATOM   1399  HG3 GLU    90      30.669  53.169  37.011  1.00  0.00           H  
ATOM   1400  N   HIS    91      32.373  53.623  41.920  1.00  0.00           N  
ATOM   1401  CA  HIS    91      32.672  53.626  43.348  1.00  0.00           C  
ATOM   1402  C   HIS    91      33.644  54.731  43.838  1.00  0.00           C  
ATOM   1403  O   HIS    91      34.699  54.933  43.220  1.00  0.00           O  
ATOM   1404  CB  HIS    91      33.001  52.205  43.662  1.00  0.00           C  
ATOM   1405  CG  HIS    91      33.231  51.957  45.145  1.00  0.00           C  
ATOM   1406  ND1 HIS    91      34.113  50.974  45.570  1.00  0.00           N  
ATOM   1407  CE1 HIS    91      33.886  50.848  46.905  1.00  0.00           C  
ATOM   1408  NE2 HIS    91      33.008  51.769  47.325  1.00  0.00           N  
ATOM   1409  CD2 HIS    91      32.506  52.457  46.233  1.00  0.00           C  
ATOM   1410  H   HIS    91      33.124  53.510  41.255  1.00  0.00           H  
ATOM   1411  HA  HIS    91      31.688  53.852  43.759  1.00  0.00           H  
ATOM   1412  HB2 HIS    91      32.176  51.600  43.286  1.00  0.00           H  
ATOM   1413  HB3 HIS    91      33.830  51.668  43.202  1.00  0.00           H  
ATOM   1414  HE1 HIS    91      34.313  50.040  47.480  1.00  0.00           H  
ATOM   1415  HE2 HIS    91      32.534  51.891  48.209  1.00  0.00           H  
ATOM   1416  HD2 HIS    91      31.686  53.161  46.218  1.00  0.00           H  
ATOM   1417  N   MET    92      33.286  55.467  44.916  1.00  0.00           N  
ATOM   1418  CA  MET    92      33.928  56.725  45.451  1.00  0.00           C  
ATOM   1419  C   MET    92      34.613  56.488  46.741  1.00  0.00           C  
ATOM   1420  O   MET    92      34.217  55.710  47.575  1.00  0.00           O  
ATOM   1421  CB  MET    92      33.067  57.938  45.633  1.00  0.00           C  
ATOM   1422  CG  MET    92      32.125  58.267  44.494  1.00  0.00           C  
ATOM   1423  SD  MET    92      31.394  59.992  44.609  1.00  0.00           S  
ATOM   1424  CE  MET    92      29.980  59.693  43.476  1.00  0.00           C  
ATOM   1425  H   MET    92      32.364  55.234  45.258  1.00  0.00           H  
ATOM   1426  HA  MET    92      34.736  56.885  44.737  1.00  0.00           H  
ATOM   1427  HB2 MET    92      32.589  57.750  46.594  1.00  0.00           H  
ATOM   1428  HB3 MET    92      33.712  58.803  45.796  1.00  0.00           H  
ATOM   1429  HG2 MET    92      32.708  58.194  43.577  1.00  0.00           H  
ATOM   1430  HG3 MET    92      31.328  57.523  44.517  1.00  0.00           H  
ATOM   1431  HE1 MET    92      29.361  58.826  43.710  1.00  0.00           H  
ATOM   1432  HE2 MET    92      29.383  60.604  43.516  1.00  0.00           H  
ATOM   1433  HE3 MET    92      30.338  59.546  42.457  1.00  0.00           H  
ATOM   1434  N   PHE    93      35.653  57.350  46.955  1.00  0.00           N  
ATOM   1435  CA  PHE    93      36.309  57.505  48.200  1.00  0.00           C  
ATOM   1436  C   PHE    93      36.687  58.901  48.654  1.00  0.00           C  
ATOM   1437  O   PHE    93      36.983  59.755  47.805  1.00  0.00           O  
ATOM   1438  CB  PHE    93      37.515  56.507  48.276  1.00  0.00           C  
ATOM   1439  CG  PHE    93      38.700  56.887  47.378  1.00  0.00           C  
ATOM   1440  CD1 PHE    93      39.513  57.974  47.738  1.00  0.00           C  
ATOM   1441  CE1 PHE    93      40.464  58.426  46.826  1.00  0.00           C  
ATOM   1442  CZ  PHE    93      40.679  57.724  45.612  1.00  0.00           C  
ATOM   1443  CE2 PHE    93      39.969  56.577  45.338  1.00  0.00           C  
ATOM   1444  CD2 PHE    93      38.930  56.191  46.185  1.00  0.00           C  
ATOM   1445  H   PHE    93      35.936  57.994  46.229  1.00  0.00           H  
ATOM   1446  HA  PHE    93      35.610  57.188  48.973  1.00  0.00           H  
ATOM   1447  HB2 PHE    93      37.968  56.585  49.264  1.00  0.00           H  
ATOM   1448  HB3 PHE    93      37.288  55.474  48.014  1.00  0.00           H  
ATOM   1449  HD1 PHE    93      39.318  58.567  48.619  1.00  0.00           H  
ATOM   1450  HE1 PHE    93      41.022  59.344  46.939  1.00  0.00           H  
ATOM   1451  HZ  PHE    93      41.359  58.162  44.896  1.00  0.00           H  
ATOM   1452  HE2 PHE    93      40.178  56.087  44.398  1.00  0.00           H  
ATOM   1453  HD2 PHE    93      38.324  55.348  45.888  1.00  0.00           H  
ATOM   1454  N   GLU    94      36.562  59.248  49.965  1.00  0.00           N  
ATOM   1455  CA  GLU    94      36.811  60.577  50.491  1.00  0.00           C  
ATOM   1456  C   GLU    94      38.305  60.965  50.318  1.00  0.00           C  
ATOM   1457  O   GLU    94      39.130  60.248  50.887  1.00  0.00           O  
ATOM   1458  CB  GLU    94      36.462  60.775  52.014  1.00  0.00           C  
ATOM   1459  CG  GLU    94      34.924  60.652  52.226  1.00  0.00           C  
ATOM   1460  CD  GLU    94      34.310  59.235  51.932  1.00  0.00           C  
ATOM   1461  OE1 GLU    94      35.063  58.184  51.779  1.00  0.00           O  
ATOM   1462  OE2 GLU    94      33.071  59.060  51.948  1.00  0.00           O1-
ATOM   1463  H   GLU    94      36.325  58.519  50.622  1.00  0.00           H  
ATOM   1464  HA  GLU    94      36.243  61.307  49.915  1.00  0.00           H  
ATOM   1465  HB2 GLU    94      36.947  60.091  52.711  1.00  0.00           H  
ATOM   1466  HB3 GLU    94      36.801  61.771  52.298  1.00  0.00           H  
ATOM   1467  HG2 GLU    94      34.736  60.940  53.260  1.00  0.00           H  
ATOM   1468  HG3 GLU    94      34.532  61.476  51.629  1.00  0.00           H  
ATOM   1469  N   THR    95      38.556  62.111  49.717  1.00  0.00           N  
ATOM   1470  CA  THR    95      39.838  62.680  49.614  1.00  0.00           C  
ATOM   1471  C   THR    95      40.278  63.534  50.834  1.00  0.00           C  
ATOM   1472  O   THR    95      39.477  64.083  51.538  1.00  0.00           O  
ATOM   1473  CB  THR    95      39.871  63.514  48.313  1.00  0.00           C  
ATOM   1474  CG2 THR    95      39.567  62.892  46.978  1.00  0.00           C  
ATOM   1475  OG1 THR    95      39.279  64.769  48.343  1.00  0.00           O  
ATOM   1476  H   THR    95      37.834  62.761  49.441  1.00  0.00           H  
ATOM   1477  HA  THR    95      40.517  61.831  49.541  1.00  0.00           H  
ATOM   1478  HB  THR    95      40.903  63.857  48.240  1.00  0.00           H  
ATOM   1479 HG21 THR    95      39.879  61.853  46.869  1.00  0.00           H  
ATOM   1480 HG22 THR    95      38.496  62.925  46.778  1.00  0.00           H  
ATOM   1481 HG23 THR    95      40.172  63.431  46.248  1.00  0.00           H  
ATOM   1482  HG1 THR    95      38.328  64.671  48.431  1.00  0.00           H  
ATOM   1483  N   GLU    96      41.584  63.662  51.075  1.00  0.00           N  
ATOM   1484  CA  GLU    96      42.106  64.230  52.360  1.00  0.00           C  
ATOM   1485  C   GLU    96      41.633  65.713  52.609  1.00  0.00           C  
ATOM   1486  O   GLU    96      41.412  66.072  53.822  1.00  0.00           O  
ATOM   1487  CB  GLU    96      43.583  63.913  52.398  1.00  0.00           C  
ATOM   1488  CG  GLU    96      44.083  64.312  53.791  1.00  0.00           C  
ATOM   1489  CD  GLU    96      45.519  63.807  54.126  1.00  0.00           C  
ATOM   1490  OE1 GLU    96      45.692  63.517  55.320  1.00  0.00           O  
ATOM   1491  OE2 GLU    96      46.409  63.728  53.276  1.00  0.00           O1-
ATOM   1492  H   GLU    96      42.263  63.200  50.488  1.00  0.00           H  
ATOM   1493  HA  GLU    96      41.584  63.643  53.116  1.00  0.00           H  
ATOM   1494  HB2 GLU    96      43.738  62.838  52.316  1.00  0.00           H  
ATOM   1495  HB3 GLU    96      44.150  64.396  51.602  1.00  0.00           H  
ATOM   1496  HG2 GLU    96      44.151  65.399  53.847  1.00  0.00           H  
ATOM   1497  HG3 GLU    96      43.560  63.844  54.625  1.00  0.00           H  
ATOM   1498  N   ASP    97      41.485  66.455  51.547  1.00  0.00           N  
ATOM   1499  CA  ASP    97      40.995  67.793  51.488  1.00  0.00           C  
ATOM   1500  C   ASP    97      39.443  67.865  51.812  1.00  0.00           C  
ATOM   1501  O   ASP    97      38.965  68.861  52.400  1.00  0.00           O  
ATOM   1502  CB  ASP    97      41.253  68.371  50.191  1.00  0.00           C  
ATOM   1503  CG  ASP    97      42.841  68.539  49.788  1.00  0.00           C  
ATOM   1504  OD1 ASP    97      43.509  67.470  49.728  1.00  0.00           O  
ATOM   1505  OD2 ASP    97      43.245  69.630  49.306  1.00  0.00           O1-
ATOM   1506  H   ASP    97      41.632  65.965  50.676  1.00  0.00           H  
ATOM   1507  HA  ASP    97      41.553  68.404  52.198  1.00  0.00           H  
ATOM   1508  HB2 ASP    97      40.782  67.803  49.387  1.00  0.00           H  
ATOM   1509  HB3 ASP    97      40.680  69.290  50.316  1.00  0.00           H  
ATOM   1510  N   GLY    98      38.663  66.879  51.409  1.00  0.00           N  
ATOM   1511  CA  GLY    98      37.191  66.762  51.416  1.00  0.00           C  
ATOM   1512  C   GLY    98      36.658  66.651  50.005  1.00  0.00           C  
ATOM   1513  O   GLY    98      37.393  66.700  49.042  1.00  0.00           O  
ATOM   1514  H   GLY    98      39.140  66.143  50.907  1.00  0.00           H  
ATOM   1515  HA2 GLY    98      37.003  65.805  51.902  1.00  0.00           H  
ATOM   1516  HA3 GLY    98      36.834  67.590  52.027  1.00  0.00           H  
ATOM   1517  N   SER    99      35.370  66.307  49.777  1.00  0.00           N  
ATOM   1518  CA  SER    99      34.933  65.709  48.493  1.00  0.00           C  
ATOM   1519  C   SER    99      35.670  64.437  48.105  1.00  0.00           C  
ATOM   1520  O   SER    99      36.579  63.920  48.802  1.00  0.00           O  
ATOM   1521  CB  SER    99      34.888  66.695  47.367  1.00  0.00           C  
ATOM   1522  OG  SER    99      33.993  66.173  46.410  1.00  0.00           O  
ATOM   1523  H   SER    99      34.752  66.343  50.575  1.00  0.00           H  
ATOM   1524  HA  SER    99      33.914  65.323  48.533  1.00  0.00           H  
ATOM   1525  HB2 SER    99      34.396  67.610  47.697  1.00  0.00           H  
ATOM   1526  HB3 SER    99      35.903  66.855  47.004  1.00  0.00           H  
ATOM   1527  HG  SER    99      34.263  66.650  45.622  1.00  0.00           H  
ATOM   1528  N   LYS   100      35.261  63.858  46.963  1.00  0.00           N  
ATOM   1529  CA  LYS   100      35.530  62.448  46.697  1.00  0.00           C  
ATOM   1530  C   LYS   100      35.976  62.274  45.227  1.00  0.00           C  
ATOM   1531  O   LYS   100      35.556  63.086  44.389  1.00  0.00           O  
ATOM   1532  CB  LYS   100      34.234  61.594  46.939  1.00  0.00           C  
ATOM   1533  CG  LYS   100      33.518  62.020  48.202  1.00  0.00           C  
ATOM   1534  CD  LYS   100      32.490  60.931  48.584  1.00  0.00           C  
ATOM   1535  CE  LYS   100      31.671  61.552  49.763  1.00  0.00           C  
ATOM   1536  NZ  LYS   100      31.026  60.493  50.529  1.00  0.00           N1+
ATOM   1537  H   LYS   100      34.491  64.223  46.421  1.00  0.00           H  
ATOM   1538  HA  LYS   100      36.296  61.972  47.309  1.00  0.00           H  
ATOM   1539  HB2 LYS   100      33.526  61.794  46.134  1.00  0.00           H  
ATOM   1540  HB3 LYS   100      34.489  60.550  47.119  1.00  0.00           H  
ATOM   1541  HG2 LYS   100      34.190  62.213  49.039  1.00  0.00           H  
ATOM   1542  HG3 LYS   100      33.078  62.991  47.974  1.00  0.00           H  
ATOM   1543  HD2 LYS   100      31.804  60.705  47.768  1.00  0.00           H  
ATOM   1544  HD3 LYS   100      33.049  60.037  48.859  1.00  0.00           H  
ATOM   1545  HE2 LYS   100      32.410  61.961  50.452  1.00  0.00           H  
ATOM   1546  HE3 LYS   100      30.915  62.295  49.508  1.00  0.00           H  
ATOM   1547  HZ1 LYS   100      31.632  59.805  50.952  1.00  0.00           H  
ATOM   1548  HZ2 LYS   100      30.464  61.012  51.189  1.00  0.00           H  
ATOM   1549  HZ3 LYS   100      30.485  59.958  49.865  1.00  0.00           H  
ATOM   1550  N   ASP   101      36.891  61.286  45.081  1.00  0.00           N  
ATOM   1551  CA  ASP   101      37.445  60.756  43.804  1.00  0.00           C  
ATOM   1552  C   ASP   101      36.682  59.449  43.480  1.00  0.00           C  
ATOM   1553  O   ASP   101      35.911  58.858  44.248  1.00  0.00           O  
ATOM   1554  CB  ASP   101      38.921  60.570  43.959  1.00  0.00           C  
ATOM   1555  CG  ASP   101      39.652  60.251  42.644  1.00  0.00           C  
ATOM   1556  OD1 ASP   101      40.825  59.853  42.698  1.00  0.00           O  
ATOM   1557  OD2 ASP   101      39.107  60.531  41.560  1.00  0.00           O1-
ATOM   1558  H   ASP   101      37.220  60.804  45.905  1.00  0.00           H  
ATOM   1559  HA  ASP   101      37.248  61.398  42.945  1.00  0.00           H  
ATOM   1560  HB2 ASP   101      39.412  61.452  44.370  1.00  0.00           H  
ATOM   1561  HB3 ASP   101      39.020  59.764  44.686  1.00  0.00           H  
ATOM   1562  N   GLU   102      36.776  58.939  42.285  1.00  0.00           N  
ATOM   1563  CA  GLU   102      35.807  57.858  41.789  1.00  0.00           C  
ATOM   1564  C   GLU   102      36.599  56.870  40.890  1.00  0.00           C  
ATOM   1565  O   GLU   102      37.383  57.279  40.005  1.00  0.00           O  
ATOM   1566  CB  GLU   102      34.614  58.457  41.115  1.00  0.00           C  
ATOM   1567  CG  GLU   102      33.729  57.435  40.444  1.00  0.00           C  
ATOM   1568  CD  GLU   102      32.556  58.130  39.777  1.00  0.00           C  
ATOM   1569  OE1 GLU   102      31.573  58.650  40.412  1.00  0.00           O  
ATOM   1570  OE2 GLU   102      32.579  58.309  38.567  1.00  0.00           O1-
ATOM   1571  H   GLU   102      37.454  59.319  41.640  1.00  0.00           H  
ATOM   1572  HA  GLU   102      35.420  57.197  42.565  1.00  0.00           H  
ATOM   1573  HB2 GLU   102      34.080  59.030  41.873  1.00  0.00           H  
ATOM   1574  HB3 GLU   102      34.867  59.264  40.427  1.00  0.00           H  
ATOM   1575  HG2 GLU   102      34.281  56.839  39.717  1.00  0.00           H  
ATOM   1576  HG3 GLU   102      33.314  56.887  41.290  1.00  0.00           H  
ATOM   1577  N   TRP   103      36.355  55.564  41.062  1.00  0.00           N  
ATOM   1578  CA  TRP   103      36.848  54.424  40.281  1.00  0.00           C  
ATOM   1579  C   TRP   103      35.637  53.672  39.725  1.00  0.00           C  
ATOM   1580  O   TRP   103      34.709  53.228  40.447  1.00  0.00           O  
ATOM   1581  CB  TRP   103      37.846  53.474  41.113  1.00  0.00           C  
ATOM   1582  CG  TRP   103      39.242  53.897  41.292  1.00  0.00           C  
ATOM   1583  CD1 TRP   103      39.595  55.185  41.463  1.00  0.00           C  
ATOM   1584  NE1 TRP   103      40.983  55.224  41.473  1.00  0.00           N  
ATOM   1585  CE2 TRP   103      41.553  53.976  41.562  1.00  0.00           C  
ATOM   1586  CZ2 TRP   103      42.828  53.512  41.638  1.00  0.00           C  
ATOM   1587  CH2 TRP   103      43.040  52.125  41.718  1.00  0.00           C  
ATOM   1588  CZ3 TRP   103      41.973  51.255  41.791  1.00  0.00           C  
ATOM   1589  CE3 TRP   103      40.647  51.710  41.691  1.00  0.00           C  
ATOM   1590  CD2 TRP   103      40.475  53.077  41.500  1.00  0.00           C  
ATOM   1591  H   TRP   103      35.583  55.345  41.676  1.00  0.00           H  
ATOM   1592  HA  TRP   103      37.470  54.872  39.507  1.00  0.00           H  
ATOM   1593  HB2 TRP   103      37.428  53.354  42.112  1.00  0.00           H  
ATOM   1594  HB3 TRP   103      37.847  52.532  40.564  1.00  0.00           H  
ATOM   1595  HD1 TRP   103      39.019  56.088  41.325  1.00  0.00           H  
ATOM   1596  HE1 TRP   103      41.446  56.122  41.457  1.00  0.00           H  
ATOM   1597  HZ2 TRP   103      43.616  54.236  41.492  1.00  0.00           H  
ATOM   1598  HH2 TRP   103      44.034  51.719  41.829  1.00  0.00           H  
ATOM   1599  HZ3 TRP   103      42.133  50.203  41.977  1.00  0.00           H  
ATOM   1600  HE3 TRP   103      39.824  51.012  41.662  1.00  0.00           H  
ATOM   1601  N   ARG   104      35.698  53.305  38.415  1.00  0.00           N  
ATOM   1602  CA  ARG   104      34.852  52.325  37.714  1.00  0.00           C  
ATOM   1603  C   ARG   104      35.419  50.882  37.761  1.00  0.00           C  
ATOM   1604  O   ARG   104      36.635  50.696  38.029  1.00  0.00           O  
ATOM   1605  CB  ARG   104      34.666  52.854  36.252  1.00  0.00           C  
ATOM   1606  CG  ARG   104      33.576  52.192  35.455  1.00  0.00           C  
ATOM   1607  CD  ARG   104      33.233  53.059  34.256  1.00  0.00           C  
ATOM   1608  NE  ARG   104      34.430  53.330  33.397  1.00  0.00           N  
ATOM   1609  CZ  ARG   104      34.502  54.156  32.386  1.00  0.00           C  
ATOM   1610  NH1 ARG   104      33.549  54.993  32.048  1.00  0.00           N  
ATOM   1611  NH2 ARG   104      35.569  54.168  31.663  1.00  0.00           N1+
ATOM   1612  H   ARG   104      36.473  53.723  37.920  1.00  0.00           H  
ATOM   1613  HA  ARG   104      33.912  52.424  38.257  1.00  0.00           H  
ATOM   1614  HB2 ARG   104      34.606  53.942  36.232  1.00  0.00           H  
ATOM   1615  HB3 ARG   104      35.612  52.711  35.729  1.00  0.00           H  
ATOM   1616  HG2 ARG   104      33.989  51.246  35.104  1.00  0.00           H  
ATOM   1617  HG3 ARG   104      32.735  51.960  36.108  1.00  0.00           H  
ATOM   1618  HD2 ARG   104      32.470  52.537  33.678  1.00  0.00           H  
ATOM   1619  HD3 ARG   104      32.744  53.987  34.553  1.00  0.00           H  
ATOM   1620  HE  ARG   104      35.119  52.597  33.301  1.00  0.00           H  
ATOM   1621 HH11 ARG   104      32.681  55.168  32.533  1.00  0.00           H  
ATOM   1622 HH12 ARG   104      33.650  55.674  31.310  1.00  0.00           H  
ATOM   1623 HH21 ARG   104      36.360  53.545  31.739  1.00  0.00           H  
ATOM   1624 HH22 ARG   104      35.397  54.576  30.756  1.00  0.00           H  
ATOM   1625  N   GLY   105      34.544  49.877  37.775  1.00  0.00           N  
ATOM   1626  CA  GLY   105      34.863  48.491  37.897  1.00  0.00           C  
ATOM   1627  C   GLY   105      33.634  47.577  37.762  1.00  0.00           C  
ATOM   1628  O   GLY   105      32.738  47.791  36.951  1.00  0.00           O  
ATOM   1629  H   GLY   105      33.547  50.023  37.851  1.00  0.00           H  
ATOM   1630  HA2 GLY   105      35.519  48.085  37.127  1.00  0.00           H  
ATOM   1631  HA3 GLY   105      35.220  48.327  38.913  1.00  0.00           H  
ATOM   1632  N   MET   106      33.642  46.495  38.535  1.00  0.00           N  
ATOM   1633  CA  MET   106      32.753  45.411  38.502  1.00  0.00           C  
ATOM   1634  C   MET   106      32.530  44.726  39.873  1.00  0.00           C  
ATOM   1635  O   MET   106      33.549  44.223  40.446  1.00  0.00           O  
ATOM   1636  CB  MET   106      33.140  44.363  37.529  1.00  0.00           C  
ATOM   1637  CG  MET   106      32.301  42.981  37.530  1.00  0.00           C  
ATOM   1638  SD  MET   106      33.123  41.625  36.684  1.00  0.00           S  
ATOM   1639  CE  MET   106      31.895  40.369  37.052  1.00  0.00           C  
ATOM   1640  H   MET   106      34.482  46.342  39.075  1.00  0.00           H  
ATOM   1641  HA  MET   106      31.752  45.825  38.385  1.00  0.00           H  
ATOM   1642  HB2 MET   106      33.085  44.826  36.544  1.00  0.00           H  
ATOM   1643  HB3 MET   106      34.178  44.044  37.616  1.00  0.00           H  
ATOM   1644  HG2 MET   106      32.064  42.707  38.558  1.00  0.00           H  
ATOM   1645  HG3 MET   106      31.405  43.316  37.007  1.00  0.00           H  
ATOM   1646  HE1 MET   106      32.229  39.351  36.848  1.00  0.00           H  
ATOM   1647  HE2 MET   106      31.595  40.445  38.097  1.00  0.00           H  
ATOM   1648  HE3 MET   106      31.013  40.558  36.440  1.00  0.00           H  
ATOM   1649  N   VAL   107      31.315  44.526  40.350  1.00  0.00           N  
ATOM   1650  CA  VAL   107      31.008  43.596  41.481  1.00  0.00           C  
ATOM   1651  C   VAL   107      30.813  42.131  41.019  1.00  0.00           C  
ATOM   1652  O   VAL   107      30.156  41.867  40.039  1.00  0.00           O  
ATOM   1653  CB  VAL   107      29.824  44.104  42.283  1.00  0.00           C  
ATOM   1654  CG1 VAL   107      29.262  43.011  43.341  1.00  0.00           C  
ATOM   1655  CG2 VAL   107      30.178  45.339  43.158  1.00  0.00           C  
ATOM   1656  H   VAL   107      30.527  44.785  39.774  1.00  0.00           H  
ATOM   1657  HA  VAL   107      31.923  43.475  42.060  1.00  0.00           H  
ATOM   1658  HB  VAL   107      28.989  44.343  41.626  1.00  0.00           H  
ATOM   1659 HG11 VAL   107      28.525  43.497  43.981  1.00  0.00           H  
ATOM   1660 HG12 VAL   107      28.866  42.106  42.881  1.00  0.00           H  
ATOM   1661 HG13 VAL   107      30.091  42.836  44.026  1.00  0.00           H  
ATOM   1662 HG21 VAL   107      30.790  44.923  43.959  1.00  0.00           H  
ATOM   1663 HG22 VAL   107      30.694  46.152  42.647  1.00  0.00           H  
ATOM   1664 HG23 VAL   107      29.245  45.767  43.523  1.00  0.00           H  
ATOM   1665  N   LEU   108      31.425  41.234  41.771  1.00  0.00           N  
ATOM   1666  CA  LEU   108      31.678  39.841  41.336  1.00  0.00           C  
ATOM   1667  C   LEU   108      30.826  38.844  42.052  1.00  0.00           C  
ATOM   1668  O   LEU   108      30.287  37.947  41.451  1.00  0.00           O  
ATOM   1669  CB  LEU   108      33.113  39.531  41.459  1.00  0.00           C  
ATOM   1670  CG  LEU   108      34.085  40.416  40.654  1.00  0.00           C  
ATOM   1671  CD1 LEU   108      35.186  40.869  41.547  1.00  0.00           C  
ATOM   1672  CD2 LEU   108      34.619  39.732  39.456  1.00  0.00           C  
ATOM   1673  H   LEU   108      31.797  41.664  42.606  1.00  0.00           H  
ATOM   1674  HA  LEU   108      31.398  39.845  40.283  1.00  0.00           H  
ATOM   1675  HB2 LEU   108      33.387  39.486  42.513  1.00  0.00           H  
ATOM   1676  HB3 LEU   108      33.294  38.481  41.227  1.00  0.00           H  
ATOM   1677  HG  LEU   108      33.582  41.323  40.317  1.00  0.00           H  
ATOM   1678 HD11 LEU   108      35.631  40.091  42.167  1.00  0.00           H  
ATOM   1679 HD12 LEU   108      35.950  41.281  40.888  1.00  0.00           H  
ATOM   1680 HD13 LEU   108      34.780  41.577  42.270  1.00  0.00           H  
ATOM   1681 HD21 LEU   108      33.775  39.257  38.955  1.00  0.00           H  
ATOM   1682 HD22 LEU   108      34.967  40.513  38.780  1.00  0.00           H  
ATOM   1683 HD23 LEU   108      35.435  39.030  39.623  1.00  0.00           H  
ATOM   1684  N   ALA   109      30.797  38.999  43.387  1.00  0.00           N  
ATOM   1685  CA  ALA   109      29.936  38.138  44.247  1.00  0.00           C  
ATOM   1686  C   ALA   109      29.638  38.777  45.617  1.00  0.00           C  
ATOM   1687  O   ALA   109      30.316  39.705  45.965  1.00  0.00           O  
ATOM   1688  CB  ALA   109      30.680  36.791  44.419  1.00  0.00           C  
ATOM   1689  H   ALA   109      31.343  39.709  43.853  1.00  0.00           H  
ATOM   1690  HA  ALA   109      28.988  37.940  43.746  1.00  0.00           H  
ATOM   1691  HB1 ALA   109      30.914  36.313  43.469  1.00  0.00           H  
ATOM   1692  HB2 ALA   109      31.626  36.809  44.960  1.00  0.00           H  
ATOM   1693  HB3 ALA   109      30.052  36.194  45.081  1.00  0.00           H  
ATOM   1694  N   ARG   110      28.686  38.271  46.348  1.00  0.00           N  
ATOM   1695  CA  ARG   110      28.563  38.469  47.767  1.00  0.00           C  
ATOM   1696  C   ARG   110      29.632  37.501  48.401  1.00  0.00           C  
ATOM   1697  O   ARG   110      29.950  36.473  47.843  1.00  0.00           O  
ATOM   1698  CB  ARG   110      27.130  38.329  48.222  1.00  0.00           C  
ATOM   1699  CG  ARG   110      26.898  39.252  49.442  1.00  0.00           C  
ATOM   1700  CD  ARG   110      25.438  39.781  49.541  1.00  0.00           C  
ATOM   1701  NE  ARG   110      24.489  38.653  49.609  1.00  0.00           N  
ATOM   1702  CZ  ARG   110      23.989  38.124  50.683  1.00  0.00           C  
ATOM   1703  NH1 ARG   110      24.468  38.234  51.848  1.00  0.00           N  
ATOM   1704  NH2 ARG   110      22.930  37.413  50.596  1.00  0.00           N1+
ATOM   1705  H   ARG   110      28.179  37.448  46.056  1.00  0.00           H  
ATOM   1706  HA  ARG   110      28.889  39.475  48.031  1.00  0.00           H  
ATOM   1707  HB2 ARG   110      26.492  38.667  47.405  1.00  0.00           H  
ATOM   1708  HB3 ARG   110      26.762  37.307  48.317  1.00  0.00           H  
ATOM   1709  HG2 ARG   110      27.099  38.553  50.254  1.00  0.00           H  
ATOM   1710  HG3 ARG   110      27.628  40.055  49.542  1.00  0.00           H  
ATOM   1711  HD2 ARG   110      25.408  40.424  50.420  1.00  0.00           H  
ATOM   1712  HD3 ARG   110      25.149  40.359  48.663  1.00  0.00           H  
ATOM   1713  HE  ARG   110      24.134  38.305  48.730  1.00  0.00           H  
ATOM   1714 HH11 ARG   110      25.143  38.963  52.031  1.00  0.00           H  
ATOM   1715 HH12 ARG   110      23.989  37.674  52.538  1.00  0.00           H  
ATOM   1716 HH21 ARG   110      22.487  37.213  49.711  1.00  0.00           H  
ATOM   1717 HH22 ARG   110      22.577  36.977  51.436  1.00  0.00           H  
ATOM   1718  N   ALA   111      30.361  37.977  49.381  1.00  0.00           N  
ATOM   1719  CA  ALA   111      31.594  37.271  49.753  1.00  0.00           C  
ATOM   1720  C   ALA   111      31.290  36.033  50.586  1.00  0.00           C  
ATOM   1721  O   ALA   111      30.390  36.091  51.434  1.00  0.00           O  
ATOM   1722  CB  ALA   111      32.458  38.149  50.512  1.00  0.00           C  
ATOM   1723  H   ALA   111      30.118  38.834  49.858  1.00  0.00           H  
ATOM   1724  HA  ALA   111      32.204  37.066  48.873  1.00  0.00           H  
ATOM   1725  HB1 ALA   111      32.568  39.152  50.100  1.00  0.00           H  
ATOM   1726  HB2 ALA   111      32.149  38.330  51.541  1.00  0.00           H  
ATOM   1727  HB3 ALA   111      33.439  37.675  50.545  1.00  0.00           H  
ATOM   1728  N   PRO   112      32.032  34.905  50.266  1.00  0.00           N  
ATOM   1729  CA  PRO   112      32.028  33.742  51.046  1.00  0.00           C  
ATOM   1730  C   PRO   112      32.554  34.026  52.405  1.00  0.00           C  
ATOM   1731  O   PRO   112      33.379  34.876  52.625  1.00  0.00           O  
ATOM   1732  CD  PRO   112      32.751  34.611  49.014  1.00  0.00           C  
ATOM   1733  CG  PRO   112      32.765  33.107  48.862  1.00  0.00           C  
ATOM   1734  CB  PRO   112      32.916  32.730  50.366  1.00  0.00           C  
ATOM   1735  HD2 PRO   112      33.747  35.049  48.948  1.00  0.00           H  
ATOM   1736  HD3 PRO   112      32.133  34.860  48.151  1.00  0.00           H  
ATOM   1737  HG2 PRO   112      33.730  32.964  48.376  1.00  0.00           H  
ATOM   1738  HG3 PRO   112      31.812  32.708  48.513  1.00  0.00           H  
ATOM   1739  HB2 PRO   112      33.949  32.968  50.620  1.00  0.00           H  
ATOM   1740  HB3 PRO   112      32.675  31.685  50.564  1.00  0.00           H  
ATOM   1741  HA  PRO   112      30.979  33.449  51.095  1.00  0.00           H  
ATOM   1742  N   VAL   113      32.070  33.318  53.383  1.00  0.00           N  
ATOM   1743  CA  VAL   113      32.263  33.550  54.838  1.00  0.00           C  
ATOM   1744  C   VAL   113      31.632  34.834  55.379  1.00  0.00           C  
ATOM   1745  O   VAL   113      30.823  34.750  56.314  1.00  0.00           O  
ATOM   1746  CB  VAL   113      33.680  33.267  55.331  1.00  0.00           C  
ATOM   1747  CG1 VAL   113      33.800  33.487  56.861  1.00  0.00           C  
ATOM   1748  CG2 VAL   113      34.340  32.026  54.801  1.00  0.00           C  
ATOM   1749  H   VAL   113      31.367  32.658  53.082  1.00  0.00           H  
ATOM   1750  HA  VAL   113      31.661  32.748  55.265  1.00  0.00           H  
ATOM   1751  HB  VAL   113      34.380  34.040  55.013  1.00  0.00           H  
ATOM   1752 HG11 VAL   113      33.513  34.511  57.101  1.00  0.00           H  
ATOM   1753 HG12 VAL   113      33.058  32.879  57.377  1.00  0.00           H  
ATOM   1754 HG13 VAL   113      34.775  33.219  57.268  1.00  0.00           H  
ATOM   1755 HG21 VAL   113      35.341  31.877  55.206  1.00  0.00           H  
ATOM   1756 HG22 VAL   113      33.784  31.114  55.018  1.00  0.00           H  
ATOM   1757 HG23 VAL   113      34.378  32.006  53.712  1.00  0.00           H  
ATOM   1758  N   MET   114      31.881  35.927  54.741  1.00  0.00           N  
ATOM   1759  CA  MET   114      31.498  37.253  55.272  1.00  0.00           C  
ATOM   1760  C   MET   114      30.361  37.948  54.477  1.00  0.00           C  
ATOM   1761  O   MET   114      30.436  39.043  53.932  1.00  0.00           O  
ATOM   1762  CB  MET   114      32.745  38.159  55.223  1.00  0.00           C  
ATOM   1763  CG  MET   114      33.748  37.759  56.344  1.00  0.00           C  
ATOM   1764  SD  MET   114      35.600  38.104  56.117  1.00  0.00           S  
ATOM   1765  CE  MET   114      35.664  39.897  56.155  1.00  0.00           C  
ATOM   1766  H   MET   114      32.678  35.914  54.121  1.00  0.00           H  
ATOM   1767  HA  MET   114      31.189  37.206  56.316  1.00  0.00           H  
ATOM   1768  HB2 MET   114      33.174  38.043  54.227  1.00  0.00           H  
ATOM   1769  HB3 MET   114      32.427  39.168  55.484  1.00  0.00           H  
ATOM   1770  HG2 MET   114      33.394  38.216  57.269  1.00  0.00           H  
ATOM   1771  HG3 MET   114      33.690  36.687  56.533  1.00  0.00           H  
ATOM   1772  HE1 MET   114      35.589  40.208  57.197  1.00  0.00           H  
ATOM   1773  HE2 MET   114      36.648  40.246  55.841  1.00  0.00           H  
ATOM   1774  HE3 MET   114      34.720  40.252  55.741  1.00  0.00           H  
ATOM   1775  N   ASN   115      29.255  37.179  54.430  1.00  0.00           N  
ATOM   1776  CA  ASN   115      28.079  37.427  53.536  1.00  0.00           C  
ATOM   1777  C   ASN   115      27.580  38.872  53.548  1.00  0.00           C  
ATOM   1778  O   ASN   115      26.949  39.264  52.532  1.00  0.00           O  
ATOM   1779  CB  ASN   115      26.979  36.335  53.739  1.00  0.00           C  
ATOM   1780  CG  ASN   115      27.499  34.880  53.877  1.00  0.00           C  
ATOM   1781  OD1 ASN   115      26.990  34.006  54.533  1.00  0.00           O  
ATOM   1782  ND2 ASN   115      28.519  34.597  53.125  1.00  0.00           N  
ATOM   1783  H   ASN   115      29.248  36.422  55.099  1.00  0.00           H  
ATOM   1784  HA  ASN   115      28.477  37.225  52.541  1.00  0.00           H  
ATOM   1785  HB2 ASN   115      26.462  36.555  54.673  1.00  0.00           H  
ATOM   1786  HB3 ASN   115      26.268  36.426  52.918  1.00  0.00           H  
ATOM   1787 HD21 ASN   115      29.087  35.185  52.532  1.00  0.00           H  
ATOM   1788 HD22 ASN   115      28.798  33.626  53.125  1.00  0.00           H  
ATOM   1789  N   THR   116      27.767  39.687  54.550  1.00  0.00           N  
ATOM   1790  CA  THR   116      27.469  41.175  54.462  1.00  0.00           C  
ATOM   1791  C   THR   116      28.343  42.063  53.515  1.00  0.00           C  
ATOM   1792  O   THR   116      28.156  43.265  53.332  1.00  0.00           O  
ATOM   1793  CB  THR   116      27.341  41.810  55.880  1.00  0.00           C  
ATOM   1794  CG2 THR   116      26.070  41.443  56.679  1.00  0.00           C  
ATOM   1795  OG1 THR   116      28.471  41.506  56.708  1.00  0.00           O  
ATOM   1796  H   THR   116      28.190  39.351  55.403  1.00  0.00           H  
ATOM   1797  HA  THR   116      26.461  41.302  54.068  1.00  0.00           H  
ATOM   1798  HB  THR   116      27.308  42.889  55.731  1.00  0.00           H  
ATOM   1799 HG21 THR   116      26.078  40.403  57.006  1.00  0.00           H  
ATOM   1800 HG22 THR   116      26.001  42.231  57.429  1.00  0.00           H  
ATOM   1801 HG23 THR   116      25.168  41.543  56.075  1.00  0.00           H  
ATOM   1802  HG1 THR   116      28.254  41.664  57.630  1.00  0.00           H  
ATOM   1803  N   TRP   117      29.365  41.411  52.955  1.00  0.00           N  
ATOM   1804  CA  TRP   117      30.506  42.053  52.214  1.00  0.00           C  
ATOM   1805  C   TRP   117      30.423  41.488  50.811  1.00  0.00           C  
ATOM   1806  O   TRP   117      29.846  40.389  50.635  1.00  0.00           O  
ATOM   1807  CB  TRP   117      31.855  41.660  52.863  1.00  0.00           C  
ATOM   1808  CG  TRP   117      32.235  42.079  54.261  1.00  0.00           C  
ATOM   1809  CD1 TRP   117      31.585  41.760  55.417  1.00  0.00           C  
ATOM   1810  NE1 TRP   117      32.241  42.351  56.478  1.00  0.00           N  
ATOM   1811  CE2 TRP   117      33.388  43.019  56.096  1.00  0.00           C  
ATOM   1812  CZ2 TRP   117      34.342  43.850  56.747  1.00  0.00           C  
ATOM   1813  CH2 TRP   117      35.358  44.500  55.956  1.00  0.00           C  
ATOM   1814  CZ3 TRP   117      35.470  44.204  54.565  1.00  0.00           C  
ATOM   1815  CE3 TRP   117      34.439  43.468  53.974  1.00  0.00           C  
ATOM   1816  CD2 TRP   117      33.400  42.910  54.698  1.00  0.00           C  
ATOM   1817  H   TRP   117      29.583  40.467  53.243  1.00  0.00           H  
ATOM   1818  HA  TRP   117      30.320  43.116  52.057  1.00  0.00           H  
ATOM   1819  HB2 TRP   117      32.051  40.588  52.838  1.00  0.00           H  
ATOM   1820  HB3 TRP   117      32.690  41.981  52.242  1.00  0.00           H  
ATOM   1821  HD1 TRP   117      30.766  41.056  55.399  1.00  0.00           H  
ATOM   1822  HE1 TRP   117      31.915  42.257  57.429  1.00  0.00           H  
ATOM   1823  HZ2 TRP   117      34.297  44.051  57.808  1.00  0.00           H  
ATOM   1824  HH2 TRP   117      36.121  45.130  56.389  1.00  0.00           H  
ATOM   1825  HZ3 TRP   117      36.298  44.592  53.991  1.00  0.00           H  
ATOM   1826  HE3 TRP   117      34.444  43.431  52.895  1.00  0.00           H  
ATOM   1827  N   PHE   118      31.126  42.180  49.906  1.00  0.00           N  
ATOM   1828  CA  PHE   118      31.108  41.949  48.492  1.00  0.00           C  
ATOM   1829  C   PHE   118      32.542  41.813  47.995  1.00  0.00           C  
ATOM   1830  O   PHE   118      33.427  42.360  48.634  1.00  0.00           O  
ATOM   1831  CB  PHE   118      30.293  43.077  47.847  1.00  0.00           C  
ATOM   1832  CG  PHE   118      28.805  43.084  48.058  1.00  0.00           C  
ATOM   1833  CD1 PHE   118      28.281  43.353  49.295  1.00  0.00           C  
ATOM   1834  CE1 PHE   118      26.928  43.366  49.461  1.00  0.00           C  
ATOM   1835  CZ  PHE   118      25.958  43.019  48.450  1.00  0.00           C  
ATOM   1836  CE2 PHE   118      26.534  42.718  47.230  1.00  0.00           C  
ATOM   1837  CD2 PHE   118      27.927  42.785  47.028  1.00  0.00           C  
ATOM   1838  H   PHE   118      31.452  43.089  50.201  1.00  0.00           H  
ATOM   1839  HA  PHE   118      30.583  40.999  48.386  1.00  0.00           H  
ATOM   1840  HB2 PHE   118      30.890  43.946  48.125  1.00  0.00           H  
ATOM   1841  HB3 PHE   118      30.453  42.989  46.772  1.00  0.00           H  
ATOM   1842  HD1 PHE   118      28.948  43.658  50.088  1.00  0.00           H  
ATOM   1843  HE1 PHE   118      26.583  43.691  50.432  1.00  0.00           H  
ATOM   1844  HZ  PHE   118      24.893  43.055  48.625  1.00  0.00           H  
ATOM   1845  HE2 PHE   118      25.914  42.367  46.418  1.00  0.00           H  
ATOM   1846  HD2 PHE   118      28.320  42.464  46.074  1.00  0.00           H  
ATOM   1847  N   TYR   119      32.681  41.107  46.858  1.00  0.00           N  
ATOM   1848  CA  TYR   119      33.874  41.094  46.050  1.00  0.00           C  
ATOM   1849  C   TYR   119      33.770  42.148  44.970  1.00  0.00           C  
ATOM   1850  O   TYR   119      32.762  42.267  44.244  1.00  0.00           O  
ATOM   1851  CB  TYR   119      34.122  39.704  45.477  1.00  0.00           C  
ATOM   1852  CG  TYR   119      34.651  38.512  46.276  1.00  0.00           C  
ATOM   1853  CD1 TYR   119      34.756  37.319  45.616  1.00  0.00           C  
ATOM   1854  CE1 TYR   119      35.338  36.185  46.232  1.00  0.00           C  
ATOM   1855  CZ  TYR   119      35.946  36.301  47.456  1.00  0.00           C  
ATOM   1856  OH  TYR   119      36.366  35.173  48.032  1.00  0.00           O  
ATOM   1857  CE2 TYR   119      35.795  37.535  48.199  1.00  0.00           C  
ATOM   1858  CD2 TYR   119      35.228  38.614  47.581  1.00  0.00           C  
ATOM   1859  H   TYR   119      31.897  40.645  46.420  1.00  0.00           H  
ATOM   1860  HA  TYR   119      34.781  41.398  46.574  1.00  0.00           H  
ATOM   1861  HB2 TYR   119      33.148  39.330  45.160  1.00  0.00           H  
ATOM   1862  HB3 TYR   119      34.806  39.729  44.628  1.00  0.00           H  
ATOM   1863  HD1 TYR   119      34.394  37.160  44.611  1.00  0.00           H  
ATOM   1864  HE1 TYR   119      35.370  35.260  45.676  1.00  0.00           H  
ATOM   1865  HH  TYR   119      36.259  34.409  47.460  1.00  0.00           H  
ATOM   1866  HE2 TYR   119      36.089  37.623  49.235  1.00  0.00           H  
ATOM   1867  HD2 TYR   119      35.224  39.536  48.143  1.00  0.00           H  
ATOM   1868  N   ILE   120      34.845  42.877  44.621  1.00  0.00           N  
ATOM   1869  CA  ILE   120      34.833  43.979  43.515  1.00  0.00           C  
ATOM   1870  C   ILE   120      36.197  44.045  42.938  1.00  0.00           C  
ATOM   1871  O   ILE   120      37.140  43.701  43.586  1.00  0.00           O  
ATOM   1872  CB  ILE   120      34.389  45.348  44.174  1.00  0.00           C  
ATOM   1873  CG2 ILE   120      35.439  45.746  45.239  1.00  0.00           C  
ATOM   1874  CG1 ILE   120      34.355  46.490  43.063  1.00  0.00           C  
ATOM   1875  CD1 ILE   120      33.394  47.600  43.460  1.00  0.00           C  
ATOM   1876  H   ILE   120      35.651  42.865  45.229  1.00  0.00           H  
ATOM   1877  HA  ILE   120      34.101  43.809  42.726  1.00  0.00           H  
ATOM   1878  HB  ILE   120      33.392  45.347  44.616  1.00  0.00           H  
ATOM   1879 HG21 ILE   120      35.140  46.707  45.657  1.00  0.00           H  
ATOM   1880 HG22 ILE   120      35.343  45.035  46.059  1.00  0.00           H  
ATOM   1881 HG23 ILE   120      36.428  45.704  44.781  1.00  0.00           H  
ATOM   1882 HG12 ILE   120      35.365  46.841  42.847  1.00  0.00           H  
ATOM   1883 HG13 ILE   120      33.869  46.041  42.198  1.00  0.00           H  
ATOM   1884 HD11 ILE   120      33.258  48.293  42.630  1.00  0.00           H  
ATOM   1885 HD12 ILE   120      32.441  47.263  43.869  1.00  0.00           H  
ATOM   1886 HD13 ILE   120      33.825  48.243  44.227  1.00  0.00           H  
ATOM   1887  N   THR   121      36.350  44.486  41.694  1.00  0.00           N  
ATOM   1888  CA  THR   121      37.683  44.746  41.010  1.00  0.00           C  
ATOM   1889  C   THR   121      37.516  46.018  40.180  1.00  0.00           C  
ATOM   1890  O   THR   121      36.335  46.424  39.997  1.00  0.00           O  
ATOM   1891  CB  THR   121      38.117  43.471  40.189  1.00  0.00           C  
ATOM   1892  CG2 THR   121      37.159  43.148  39.036  1.00  0.00           C  
ATOM   1893  OG1 THR   121      39.386  43.666  39.748  1.00  0.00           O  
ATOM   1894  H   THR   121      35.541  44.860  41.218  1.00  0.00           H  
ATOM   1895  HA  THR   121      38.311  45.067  41.841  1.00  0.00           H  
ATOM   1896  HB  THR   121      38.150  42.580  40.816  1.00  0.00           H  
ATOM   1897 HG21 THR   121      37.178  42.076  38.840  1.00  0.00           H  
ATOM   1898 HG22 THR   121      36.162  43.561  39.187  1.00  0.00           H  
ATOM   1899 HG23 THR   121      37.558  43.695  38.181  1.00  0.00           H  
ATOM   1900  HG1 THR   121      39.882  43.662  40.570  1.00  0.00           H  
ATOM   1901  N   TYR   122      38.571  46.617  39.604  1.00  0.00           N  
ATOM   1902  CA  TYR   122      38.465  47.917  38.897  1.00  0.00           C  
ATOM   1903  C   TYR   122      39.224  48.119  37.502  1.00  0.00           C  
ATOM   1904  O   TYR   122      40.114  47.406  37.134  1.00  0.00           O  
ATOM   1905  CB  TYR   122      38.968  48.998  39.943  1.00  0.00           C  
ATOM   1906  CG  TYR   122      38.277  49.038  41.269  1.00  0.00           C  
ATOM   1907  CD1 TYR   122      38.872  48.499  42.444  1.00  0.00           C  
ATOM   1908  CE1 TYR   122      38.149  48.558  43.676  1.00  0.00           C  
ATOM   1909  CZ  TYR   122      36.904  49.196  43.714  1.00  0.00           C  
ATOM   1910  OH  TYR   122      36.305  49.206  44.925  1.00  0.00           O  
ATOM   1911  CE2 TYR   122      36.390  49.844  42.564  1.00  0.00           C  
ATOM   1912  CD2 TYR   122      37.057  49.752  41.327  1.00  0.00           C  
ATOM   1913  H   TYR   122      39.508  46.274  39.758  1.00  0.00           H  
ATOM   1914  HA  TYR   122      37.448  48.199  38.625  1.00  0.00           H  
ATOM   1915  HB2 TYR   122      40.025  48.994  40.210  1.00  0.00           H  
ATOM   1916  HB3 TYR   122      38.838  49.981  39.491  1.00  0.00           H  
ATOM   1917  HD1 TYR   122      39.867  48.080  42.440  1.00  0.00           H  
ATOM   1918  HE1 TYR   122      38.436  48.094  44.608  1.00  0.00           H  
ATOM   1919  HH  TYR   122      35.556  49.794  45.045  1.00  0.00           H  
ATOM   1920  HE2 TYR   122      35.404  50.277  42.487  1.00  0.00           H  
ATOM   1921  HD2 TYR   122      36.585  50.183  40.457  1.00  0.00           H  
ATOM   1922  N   GLU   123      38.824  49.132  36.699  1.00  0.00           N  
ATOM   1923  CA  GLU   123      39.303  49.475  35.367  1.00  0.00           C  
ATOM   1924  C   GLU   123      40.763  50.041  35.435  1.00  0.00           C  
ATOM   1925  O   GLU   123      41.451  50.019  34.388  1.00  0.00           O  
ATOM   1926  CB  GLU   123      38.330  50.523  34.826  1.00  0.00           C  
ATOM   1927  CG  GLU   123      38.444  50.636  33.307  1.00  0.00           C  
ATOM   1928  CD  GLU   123      37.448  51.598  32.688  1.00  0.00           C  
ATOM   1929  OE1 GLU   123      37.833  52.617  32.032  1.00  0.00           O  
ATOM   1930  OE2 GLU   123      36.252  51.438  32.836  1.00  0.00           O1-
ATOM   1931  H   GLU   123      38.110  49.685  37.152  1.00  0.00           H  
ATOM   1932  HA  GLU   123      39.285  48.594  34.725  1.00  0.00           H  
ATOM   1933  HB2 GLU   123      37.319  50.256  35.134  1.00  0.00           H  
ATOM   1934  HB3 GLU   123      38.473  51.508  35.272  1.00  0.00           H  
ATOM   1935  HG2 GLU   123      39.371  51.144  33.043  1.00  0.00           H  
ATOM   1936  HG3 GLU   123      38.362  49.664  32.821  1.00  0.00           H  
ATOM   1937  N   LYS   124      41.285  50.535  36.597  1.00  0.00           N  
ATOM   1938  CA  LYS   124      42.703  50.844  36.906  1.00  0.00           C  
ATOM   1939  C   LYS   124      43.505  49.776  37.578  1.00  0.00           C  
ATOM   1940  O   LYS   124      44.719  49.792  37.549  1.00  0.00           O  
ATOM   1941  CB  LYS   124      42.651  52.029  37.875  1.00  0.00           C  
ATOM   1942  CG  LYS   124      42.187  53.216  37.062  1.00  0.00           C  
ATOM   1943  CD  LYS   124      42.278  54.591  37.763  1.00  0.00           C  
ATOM   1944  CE  LYS   124      41.743  55.718  36.856  1.00  0.00           C  
ATOM   1945  NZ  LYS   124      41.576  56.970  37.631  1.00  0.00           N1+
ATOM   1946  H   LYS   124      40.558  50.676  37.284  1.00  0.00           H  
ATOM   1947  HA  LYS   124      43.166  51.109  35.956  1.00  0.00           H  
ATOM   1948  HB2 LYS   124      41.981  51.857  38.717  1.00  0.00           H  
ATOM   1949  HB3 LYS   124      43.593  52.457  38.220  1.00  0.00           H  
ATOM   1950  HG2 LYS   124      42.829  53.235  36.181  1.00  0.00           H  
ATOM   1951  HG3 LYS   124      41.203  52.994  36.650  1.00  0.00           H  
ATOM   1952  HD2 LYS   124      41.818  54.638  38.750  1.00  0.00           H  
ATOM   1953  HD3 LYS   124      43.350  54.724  37.908  1.00  0.00           H  
ATOM   1954  HE2 LYS   124      42.513  55.724  36.085  1.00  0.00           H  
ATOM   1955  HE3 LYS   124      40.783  55.498  36.389  1.00  0.00           H  
ATOM   1956  HZ1 LYS   124      41.354  56.731  38.587  1.00  0.00           H  
ATOM   1957  HZ2 LYS   124      42.427  57.505  37.724  1.00  0.00           H  
ATOM   1958  HZ3 LYS   124      40.880  57.540  37.171  1.00  0.00           H  
ATOM   1959  N   ASP   125      42.841  48.788  38.164  1.00  0.00           N  
ATOM   1960  CA  ASP   125      43.421  47.721  38.996  1.00  0.00           C  
ATOM   1961  C   ASP   125      42.594  46.405  38.936  1.00  0.00           C  
ATOM   1962  O   ASP   125      41.671  46.262  39.761  1.00  0.00           O  
ATOM   1963  CB  ASP   125      43.622  48.284  40.450  1.00  0.00           C  
ATOM   1964  CG  ASP   125      44.815  47.585  41.236  1.00  0.00           C  
ATOM   1965  OD1 ASP   125      45.017  47.921  42.391  1.00  0.00           O  
ATOM   1966  OD2 ASP   125      45.428  46.711  40.651  1.00  0.00           O1-
ATOM   1967  H   ASP   125      41.851  48.729  37.974  1.00  0.00           H  
ATOM   1968  HA  ASP   125      44.427  47.521  38.627  1.00  0.00           H  
ATOM   1969  HB2 ASP   125      43.812  49.358  40.434  1.00  0.00           H  
ATOM   1970  HB3 ASP   125      42.747  48.120  41.078  1.00  0.00           H  
ATOM   1971  N   PRO   126      42.858  45.508  37.932  1.00  0.00           N  
ATOM   1972  CA  PRO   126      42.409  44.099  37.862  1.00  0.00           C  
ATOM   1973  C   PRO   126      42.740  43.180  39.086  1.00  0.00           C  
ATOM   1974  O   PRO   126      43.000  41.991  38.858  1.00  0.00           O  
ATOM   1975  CD  PRO   126      43.393  45.981  36.609  1.00  0.00           C  
ATOM   1976  CG  PRO   126      43.111  44.793  35.642  1.00  0.00           C  
ATOM   1977  CB  PRO   126      43.057  43.577  36.537  1.00  0.00           C  
ATOM   1978  HD2 PRO   126      44.439  46.217  36.808  1.00  0.00           H  
ATOM   1979  HD3 PRO   126      42.822  46.832  36.237  1.00  0.00           H  
ATOM   1980  HG2 PRO   126      43.957  44.743  34.958  1.00  0.00           H  
ATOM   1981  HG3 PRO   126      42.161  44.847  35.111  1.00  0.00           H  
ATOM   1982  HB2 PRO   126      44.005  43.098  36.779  1.00  0.00           H  
ATOM   1983  HB3 PRO   126      42.292  42.873  36.212  1.00  0.00           H  
ATOM   1984  HA  PRO   126      41.324  44.206  37.840  1.00  0.00           H  
ATOM   1985  N   VAL   127      42.785  43.769  40.322  1.00  0.00           N  
ATOM   1986  CA  VAL   127      42.955  43.052  41.617  1.00  0.00           C  
ATOM   1987  C   VAL   127      41.590  42.735  42.170  1.00  0.00           C  
ATOM   1988  O   VAL   127      40.635  43.559  42.110  1.00  0.00           O  
ATOM   1989  CB  VAL   127      43.809  43.829  42.615  1.00  0.00           C  
ATOM   1990  CG1 VAL   127      43.649  43.283  44.034  1.00  0.00           C  
ATOM   1991  CG2 VAL   127      45.292  43.849  42.136  1.00  0.00           C  
ATOM   1992  H   VAL   127      42.661  44.771  40.290  1.00  0.00           H  
ATOM   1993  HA  VAL   127      43.450  42.110  41.380  1.00  0.00           H  
ATOM   1994  HB  VAL   127      43.356  44.819  42.660  1.00  0.00           H  
ATOM   1995 HG11 VAL   127      43.994  42.249  44.020  1.00  0.00           H  
ATOM   1996 HG12 VAL   127      44.354  43.701  44.753  1.00  0.00           H  
ATOM   1997 HG13 VAL   127      42.624  43.447  44.369  1.00  0.00           H  
ATOM   1998 HG21 VAL   127      45.837  44.626  42.672  1.00  0.00           H  
ATOM   1999 HG22 VAL   127      45.814  42.920  42.365  1.00  0.00           H  
ATOM   2000 HG23 VAL   127      45.482  44.119  41.097  1.00  0.00           H  
ATOM   2001  N   LEU   128      41.467  41.569  42.766  1.00  0.00           N  
ATOM   2002  CA  LEU   128      40.325  41.290  43.686  1.00  0.00           C  
ATOM   2003  C   LEU   128      40.377  42.161  44.952  1.00  0.00           C  
ATOM   2004  O   LEU   128      41.082  41.797  45.881  1.00  0.00           O  
ATOM   2005  CB  LEU   128      40.262  39.844  43.872  1.00  0.00           C  
ATOM   2006  CG  LEU   128      39.059  39.262  44.731  1.00  0.00           C  
ATOM   2007  CD1 LEU   128      37.805  39.545  43.965  1.00  0.00           C  
ATOM   2008  CD2 LEU   128      39.208  37.750  44.961  1.00  0.00           C  
ATOM   2009  H   LEU   128      42.293  40.988  42.771  1.00  0.00           H  
ATOM   2010  HA  LEU   128      39.425  41.535  43.121  1.00  0.00           H  
ATOM   2011  HB2 LEU   128      40.261  39.317  42.918  1.00  0.00           H  
ATOM   2012  HB3 LEU   128      41.166  39.661  44.453  1.00  0.00           H  
ATOM   2013  HG  LEU   128      39.002  39.699  45.728  1.00  0.00           H  
ATOM   2014 HD11 LEU   128      37.923  39.422  42.888  1.00  0.00           H  
ATOM   2015 HD12 LEU   128      36.962  39.002  44.392  1.00  0.00           H  
ATOM   2016 HD13 LEU   128      37.522  40.594  44.051  1.00  0.00           H  
ATOM   2017 HD21 LEU   128      38.364  37.245  45.432  1.00  0.00           H  
ATOM   2018 HD22 LEU   128      39.307  37.259  43.993  1.00  0.00           H  
ATOM   2019 HD23 LEU   128      40.079  37.541  45.583  1.00  0.00           H  
ATOM   2020  N   TYR   129      39.529  43.226  45.040  1.00  0.00           N  
ATOM   2021  CA  TYR   129      39.270  43.891  46.287  1.00  0.00           C  
ATOM   2022  C   TYR   129      38.020  43.278  47.022  1.00  0.00           C  
ATOM   2023  O   TYR   129      37.280  42.481  46.379  1.00  0.00           O  
ATOM   2024  CB  TYR   129      39.240  45.426  46.173  1.00  0.00           C  
ATOM   2025  CG  TYR   129      40.558  45.950  45.791  1.00  0.00           C  
ATOM   2026  CD1 TYR   129      40.757  46.263  44.418  1.00  0.00           C  
ATOM   2027  CE1 TYR   129      42.119  46.697  44.105  1.00  0.00           C  
ATOM   2028  CZ  TYR   129      43.068  46.942  45.143  1.00  0.00           C  
ATOM   2029  OH  TYR   129      44.334  47.395  44.791  1.00  0.00           O  
ATOM   2030  CE2 TYR   129      42.732  46.538  46.516  1.00  0.00           C  
ATOM   2031  CD2 TYR   129      41.464  46.116  46.834  1.00  0.00           C  
ATOM   2032  H   TYR   129      38.872  43.497  44.323  1.00  0.00           H  
ATOM   2033  HA  TYR   129      40.149  43.721  46.908  1.00  0.00           H  
ATOM   2034  HB2 TYR   129      38.423  45.722  45.515  1.00  0.00           H  
ATOM   2035  HB3 TYR   129      39.111  45.796  47.190  1.00  0.00           H  
ATOM   2036  HD1 TYR   129      40.038  46.034  43.645  1.00  0.00           H  
ATOM   2037  HE1 TYR   129      42.509  47.128  43.195  1.00  0.00           H  
ATOM   2038  HH  TYR   129      44.558  47.300  43.862  1.00  0.00           H  
ATOM   2039  HE2 TYR   129      43.365  46.602  47.389  1.00  0.00           H  
ATOM   2040  HD2 TYR   129      41.110  45.879  47.827  1.00  0.00           H  
ATOM   2041  N   MET   130      37.839  43.700  48.265  1.00  0.00           N  
ATOM   2042  CA  MET   130      36.657  43.306  49.036  1.00  0.00           C  
ATOM   2043  C   MET   130      36.231  44.261  50.160  1.00  0.00           C  
ATOM   2044  O   MET   130      37.084  44.749  50.940  1.00  0.00           O  
ATOM   2045  CB  MET   130      36.990  41.885  49.741  1.00  0.00           C  
ATOM   2046  CG  MET   130      35.911  41.457  50.793  1.00  0.00           C  
ATOM   2047  SD  MET   130      36.354  39.880  51.439  1.00  0.00           S  
ATOM   2048  CE  MET   130      35.290  39.594  52.835  1.00  0.00           C  
ATOM   2049  H   MET   130      38.532  44.255  48.747  1.00  0.00           H  
ATOM   2050  HA  MET   130      35.821  43.189  48.347  1.00  0.00           H  
ATOM   2051  HB2 MET   130      36.928  41.090  48.999  1.00  0.00           H  
ATOM   2052  HB3 MET   130      37.972  41.900  50.214  1.00  0.00           H  
ATOM   2053  HG2 MET   130      35.888  42.123  51.655  1.00  0.00           H  
ATOM   2054  HG3 MET   130      34.912  41.514  50.361  1.00  0.00           H  
ATOM   2055  HE1 MET   130      34.266  39.511  52.471  1.00  0.00           H  
ATOM   2056  HE2 MET   130      35.702  38.753  53.392  1.00  0.00           H  
ATOM   2057  HE3 MET   130      35.341  40.454  53.503  1.00  0.00           H  
ATOM   2058  N   TYR   131      34.940  44.585  50.241  1.00  0.00           N  
ATOM   2059  CA  TYR   131      34.395  45.695  50.975  1.00  0.00           C  
ATOM   2060  C   TYR   131      32.919  45.463  51.350  1.00  0.00           C  
ATOM   2061  O   TYR   131      32.263  44.466  50.939  1.00  0.00           O  
ATOM   2062  CB  TYR   131      34.374  46.963  50.010  1.00  0.00           C  
ATOM   2063  CG  TYR   131      35.751  47.634  49.853  1.00  0.00           C  
ATOM   2064  CD1 TYR   131      36.241  47.769  48.573  1.00  0.00           C  
ATOM   2065  CE1 TYR   131      37.500  48.324  48.401  1.00  0.00           C  
ATOM   2066  CZ  TYR   131      38.239  48.836  49.497  1.00  0.00           C  
ATOM   2067  OH  TYR   131      39.390  49.481  49.325  1.00  0.00           O  
ATOM   2068  CE2 TYR   131      37.739  48.728  50.793  1.00  0.00           C  
ATOM   2069  CD2 TYR   131      36.448  48.054  50.978  1.00  0.00           C  
ATOM   2070  H   TYR   131      34.319  44.199  49.544  1.00  0.00           H  
ATOM   2071  HA  TYR   131      34.934  45.911  51.898  1.00  0.00           H  
ATOM   2072  HB2 TYR   131      33.945  46.684  49.048  1.00  0.00           H  
ATOM   2073  HB3 TYR   131      33.745  47.757  50.415  1.00  0.00           H  
ATOM   2074  HD1 TYR   131      35.688  47.377  47.732  1.00  0.00           H  
ATOM   2075  HE1 TYR   131      37.932  48.414  47.415  1.00  0.00           H  
ATOM   2076  HH  TYR   131      39.822  49.298  48.488  1.00  0.00           H  
ATOM   2077  HE2 TYR   131      38.345  49.036  51.632  1.00  0.00           H  
ATOM   2078  HD2 TYR   131      36.088  47.931  51.989  1.00  0.00           H  
ATOM   2079  N   GLN   132      32.342  46.360  52.131  1.00  0.00           N  
ATOM   2080  CA  GLN   132      30.871  46.500  52.244  1.00  0.00           C  
ATOM   2081  C   GLN   132      30.410  47.594  51.249  1.00  0.00           C  
ATOM   2082  O   GLN   132      31.030  48.678  51.217  1.00  0.00           O  
ATOM   2083  CB  GLN   132      30.524  46.970  53.647  1.00  0.00           C  
ATOM   2084  CG  GLN   132      30.617  45.790  54.589  1.00  0.00           C  
ATOM   2085  CD  GLN   132      30.069  46.149  55.965  1.00  0.00           C  
ATOM   2086  OE1 GLN   132      30.082  47.311  56.403  1.00  0.00           O  
ATOM   2087  NE2 GLN   132      29.569  45.198  56.731  1.00  0.00           N  
ATOM   2088  H   GLN   132      32.863  47.015  52.696  1.00  0.00           H  
ATOM   2089  HA  GLN   132      30.340  45.571  52.038  1.00  0.00           H  
ATOM   2090  HB2 GLN   132      31.205  47.780  53.909  1.00  0.00           H  
ATOM   2091  HB3 GLN   132      29.475  47.268  53.629  1.00  0.00           H  
ATOM   2092  HG2 GLN   132      29.933  45.030  54.212  1.00  0.00           H  
ATOM   2093  HG3 GLN   132      31.630  45.391  54.634  1.00  0.00           H  
ATOM   2094 HE21 GLN   132      29.475  44.256  56.380  1.00  0.00           H  
ATOM   2095 HE22 GLN   132      29.065  45.502  57.552  1.00  0.00           H  
ATOM   2096  N   LEU   133      29.345  47.338  50.467  1.00  0.00           N  
ATOM   2097  CA  LEU   133      28.928  48.153  49.294  1.00  0.00           C  
ATOM   2098  C   LEU   133      27.524  48.652  49.378  1.00  0.00           C  
ATOM   2099  O   LEU   133      27.227  49.660  48.609  1.00  0.00           O  
ATOM   2100  CB  LEU   133      29.207  47.341  47.973  1.00  0.00           C  
ATOM   2101  CG  LEU   133      30.616  46.837  47.741  1.00  0.00           C  
ATOM   2102  CD1 LEU   133      30.659  46.141  46.452  1.00  0.00           C  
ATOM   2103  CD2 LEU   133      31.634  47.974  47.635  1.00  0.00           C  
ATOM   2104  H   LEU   133      28.762  46.547  50.702  1.00  0.00           H  
ATOM   2105  HA  LEU   133      29.538  49.052  49.210  1.00  0.00           H  
ATOM   2106  HB2 LEU   133      28.527  46.492  48.048  1.00  0.00           H  
ATOM   2107  HB3 LEU   133      28.955  47.924  47.088  1.00  0.00           H  
ATOM   2108  HG  LEU   133      30.910  46.094  48.482  1.00  0.00           H  
ATOM   2109 HD11 LEU   133      30.406  46.823  45.640  1.00  0.00           H  
ATOM   2110 HD12 LEU   133      31.649  45.718  46.281  1.00  0.00           H  
ATOM   2111 HD13 LEU   133      29.915  45.345  46.431  1.00  0.00           H  
ATOM   2112 HD21 LEU   133      31.297  48.596  46.806  1.00  0.00           H  
ATOM   2113 HD22 LEU   133      31.617  48.552  48.558  1.00  0.00           H  
ATOM   2114 HD23 LEU   133      32.629  47.553  47.487  1.00  0.00           H  
ATOM   2115  N   LEU   134      26.616  48.033  50.090  1.00  0.00           N  
ATOM   2116  CA  LEU   134      25.238  48.512  50.307  1.00  0.00           C  
ATOM   2117  C   LEU   134      25.151  49.779  51.053  1.00  0.00           C  
ATOM   2118  O   LEU   134      24.390  50.626  50.696  1.00  0.00           O  
ATOM   2119  CB  LEU   134      24.518  47.355  51.005  1.00  0.00           C  
ATOM   2120  CG  LEU   134      24.309  46.214  50.018  1.00  0.00           C  
ATOM   2121  CD1 LEU   134      23.802  44.969  50.767  1.00  0.00           C  
ATOM   2122  CD2 LEU   134      23.202  46.430  48.994  1.00  0.00           C  
ATOM   2123  H   LEU   134      26.871  47.365  50.803  1.00  0.00           H  
ATOM   2124  HA  LEU   134      24.817  48.745  49.329  1.00  0.00           H  
ATOM   2125  HB2 LEU   134      25.217  46.993  51.759  1.00  0.00           H  
ATOM   2126  HB3 LEU   134      23.530  47.656  51.355  1.00  0.00           H  
ATOM   2127  HG  LEU   134      25.293  45.921  49.653  1.00  0.00           H  
ATOM   2128 HD11 LEU   134      24.403  44.738  51.647  1.00  0.00           H  
ATOM   2129 HD12 LEU   134      22.775  45.059  51.121  1.00  0.00           H  
ATOM   2130 HD13 LEU   134      23.822  44.137  50.063  1.00  0.00           H  
ATOM   2131 HD21 LEU   134      22.965  45.552  48.392  1.00  0.00           H  
ATOM   2132 HD22 LEU   134      22.342  46.857  49.510  1.00  0.00           H  
ATOM   2133 HD23 LEU   134      23.498  47.191  48.271  1.00  0.00           H  
ATOM   2134  N   ASP   135      25.976  49.956  52.111  1.00  0.00           N  
ATOM   2135  CA  ASP   135      26.228  51.272  52.808  1.00  0.00           C  
ATOM   2136  C   ASP   135      26.694  52.338  51.834  1.00  0.00           C  
ATOM   2137  O   ASP   135      26.038  53.379  51.859  1.00  0.00           O  
ATOM   2138  CB  ASP   135      27.286  50.998  53.927  1.00  0.00           C  
ATOM   2139  CG  ASP   135      28.573  50.301  53.550  1.00  0.00           C  
ATOM   2140  OD1 ASP   135      28.759  49.935  52.411  1.00  0.00           O  
ATOM   2141  OD2 ASP   135      29.570  50.365  54.326  1.00  0.00           O1-
ATOM   2142  H   ASP   135      26.592  49.191  52.350  1.00  0.00           H  
ATOM   2143  HA  ASP   135      25.329  51.638  53.304  1.00  0.00           H  
ATOM   2144  HB2 ASP   135      27.561  51.952  54.377  1.00  0.00           H  
ATOM   2145  HB3 ASP   135      26.887  50.393  54.740  1.00  0.00           H  
ATOM   2146  N   ASP   136      27.665  52.128  50.971  1.00  0.00           N  
ATOM   2147  CA  ASP   136      28.055  53.123  50.022  1.00  0.00           C  
ATOM   2148  C   ASP   136      26.972  53.482  48.984  1.00  0.00           C  
ATOM   2149  O   ASP   136      26.721  54.693  48.702  1.00  0.00           O  
ATOM   2150  CB  ASP   136      29.339  52.525  49.269  1.00  0.00           C  
ATOM   2151  CG  ASP   136      30.607  52.479  50.125  1.00  0.00           C  
ATOM   2152  OD1 ASP   136      31.719  52.316  49.617  1.00  0.00           O  
ATOM   2153  OD2 ASP   136      30.478  52.334  51.357  1.00  0.00           O1-
ATOM   2154  H   ASP   136      28.124  51.228  50.984  1.00  0.00           H  
ATOM   2155  HA  ASP   136      28.345  54.050  50.516  1.00  0.00           H  
ATOM   2156  HB2 ASP   136      29.081  51.544  48.870  1.00  0.00           H  
ATOM   2157  HB3 ASP   136      29.480  53.212  48.434  1.00  0.00           H  
ATOM   2158  N   TYR   137      26.289  52.436  48.453  1.00  0.00           N  
ATOM   2159  CA  TYR   137      25.025  52.644  47.572  1.00  0.00           C  
ATOM   2160  C   TYR   137      23.999  53.612  48.237  1.00  0.00           C  
ATOM   2161  O   TYR   137      23.478  54.489  47.520  1.00  0.00           O  
ATOM   2162  CB  TYR   137      24.505  51.241  47.228  1.00  0.00           C  
ATOM   2163  CG  TYR   137      23.064  51.239  46.705  1.00  0.00           C  
ATOM   2164  CD1 TYR   137      22.833  50.740  45.368  1.00  0.00           C  
ATOM   2165  CE1 TYR   137      21.511  50.597  44.927  1.00  0.00           C  
ATOM   2166  CZ  TYR   137      20.378  50.784  45.750  1.00  0.00           C  
ATOM   2167  OH  TYR   137      19.214  50.467  45.330  1.00  0.00           O  
ATOM   2168  CE2 TYR   137      20.564  51.342  47.081  1.00  0.00           C  
ATOM   2169  CD2 TYR   137      21.899  51.519  47.566  1.00  0.00           C  
ATOM   2170  H   TYR   137      26.564  51.484  48.652  1.00  0.00           H  
ATOM   2171  HA  TYR   137      25.315  53.005  46.585  1.00  0.00           H  
ATOM   2172  HB2 TYR   137      25.250  50.657  46.688  1.00  0.00           H  
ATOM   2173  HB3 TYR   137      24.429  50.698  48.171  1.00  0.00           H  
ATOM   2174  HD1 TYR   137      23.524  50.389  44.615  1.00  0.00           H  
ATOM   2175  HE1 TYR   137      21.429  50.228  43.915  1.00  0.00           H  
ATOM   2176  HH  TYR   137      18.639  50.512  46.098  1.00  0.00           H  
ATOM   2177  HE2 TYR   137      19.761  51.514  47.782  1.00  0.00           H  
ATOM   2178  HD2 TYR   137      22.095  51.923  48.548  1.00  0.00           H  
ATOM   2179  N   LYS   138      23.788  53.491  49.538  1.00  0.00           N  
ATOM   2180  CA  LYS   138      22.720  54.190  50.203  1.00  0.00           C  
ATOM   2181  C   LYS   138      23.075  55.701  50.264  1.00  0.00           C  
ATOM   2182  O   LYS   138      22.261  56.562  50.059  1.00  0.00           O  
ATOM   2183  CB  LYS   138      22.441  53.532  51.562  1.00  0.00           C  
ATOM   2184  CG  LYS   138      21.439  54.247  52.440  1.00  0.00           C  
ATOM   2185  CD  LYS   138      21.345  53.635  53.842  1.00  0.00           C  
ATOM   2186  CE  LYS   138      20.190  54.254  54.658  1.00  0.00           C  
ATOM   2187  NZ  LYS   138      20.641  55.704  55.025  1.00  0.00           N1+
ATOM   2188  H   LYS   138      24.212  52.783  50.120  1.00  0.00           H  
ATOM   2189  HA  LYS   138      21.828  54.096  49.584  1.00  0.00           H  
ATOM   2190  HB2 LYS   138      22.121  52.506  51.381  1.00  0.00           H  
ATOM   2191  HB3 LYS   138      23.413  53.449  52.049  1.00  0.00           H  
ATOM   2192  HG2 LYS   138      21.752  55.283  52.572  1.00  0.00           H  
ATOM   2193  HG3 LYS   138      20.492  54.179  51.906  1.00  0.00           H  
ATOM   2194  HD2 LYS   138      21.254  52.558  53.703  1.00  0.00           H  
ATOM   2195  HD3 LYS   138      22.240  53.848  54.428  1.00  0.00           H  
ATOM   2196  HE2 LYS   138      19.217  54.236  54.167  1.00  0.00           H  
ATOM   2197  HE3 LYS   138      20.085  53.797  55.642  1.00  0.00           H  
ATOM   2198  HZ1 LYS   138      20.002  56.201  55.630  1.00  0.00           H  
ATOM   2199  HZ2 LYS   138      21.556  55.701  55.453  1.00  0.00           H  
ATOM   2200  HZ3 LYS   138      20.827  56.288  54.223  1.00  0.00           H  
ATOM   2201  N   GLU   139      24.393  55.927  50.519  1.00  0.00           N  
ATOM   2202  CA  GLU   139      25.131  57.142  50.558  1.00  0.00           C  
ATOM   2203  C   GLU   139      25.248  57.836  49.202  1.00  0.00           C  
ATOM   2204  O   GLU   139      25.440  59.019  49.058  1.00  0.00           O  
ATOM   2205  CB  GLU   139      26.489  56.945  51.361  1.00  0.00           C  
ATOM   2206  CG  GLU   139      26.204  56.740  52.852  1.00  0.00           C  
ATOM   2207  CD  GLU   139      25.546  57.905  53.569  1.00  0.00           C  
ATOM   2208  OE1 GLU   139      24.431  57.870  54.126  1.00  0.00           O  
ATOM   2209  OE2 GLU   139      26.236  58.921  53.566  1.00  0.00           O1-
ATOM   2210  H   GLU   139      24.928  55.081  50.387  1.00  0.00           H  
ATOM   2211  HA  GLU   139      24.604  57.841  51.208  1.00  0.00           H  
ATOM   2212  HB2 GLU   139      27.011  56.088  50.937  1.00  0.00           H  
ATOM   2213  HB3 GLU   139      27.151  57.803  51.242  1.00  0.00           H  
ATOM   2214  HG2 GLU   139      25.676  55.812  53.071  1.00  0.00           H  
ATOM   2215  HG3 GLU   139      27.201  56.610  53.272  1.00  0.00           H  
ATOM   2216  N   GLY   140      25.037  57.125  48.063  1.00  0.00           N  
ATOM   2217  CA  GLY   140      25.397  57.604  46.692  1.00  0.00           C  
ATOM   2218  C   GLY   140      26.880  57.714  46.355  1.00  0.00           C  
ATOM   2219  O   GLY   140      27.270  58.456  45.451  1.00  0.00           O  
ATOM   2220  H   GLY   140      24.747  56.166  48.183  1.00  0.00           H  
ATOM   2221  HA2 GLY   140      24.969  56.980  45.908  1.00  0.00           H  
ATOM   2222  HA3 GLY   140      25.122  58.644  46.519  1.00  0.00           H  
ATOM   2223  N   ASP   141      27.736  56.984  47.192  1.00  0.00           N  
ATOM   2224  CA  ASP   141      29.094  56.697  46.917  1.00  0.00           C  
ATOM   2225  C   ASP   141      29.311  55.569  45.900  1.00  0.00           C  
ATOM   2226  O   ASP   141      30.471  55.291  45.481  1.00  0.00           O  
ATOM   2227  CB  ASP   141      29.847  56.481  48.277  1.00  0.00           C  
ATOM   2228  CG  ASP   141      30.127  57.778  49.021  1.00  0.00           C  
ATOM   2229  OD1 ASP   141      30.977  57.707  49.918  1.00  0.00           O  
ATOM   2230  OD2 ASP   141      29.622  58.882  48.682  1.00  0.00           O1-
ATOM   2231  H   ASP   141      27.295  56.390  47.879  1.00  0.00           H  
ATOM   2232  HA  ASP   141      29.562  57.560  46.443  1.00  0.00           H  
ATOM   2233  HB2 ASP   141      29.232  55.778  48.840  1.00  0.00           H  
ATOM   2234  HB3 ASP   141      30.824  56.023  48.123  1.00  0.00           H  
ATOM   2235  N   LEU   142      28.191  55.019  45.411  1.00  0.00           N  
ATOM   2236  CA  LEU   142      28.242  53.840  44.513  1.00  0.00           C  
ATOM   2237  C   LEU   142      27.011  53.626  43.631  1.00  0.00           C  
ATOM   2238  O   LEU   142      25.893  53.645  44.124  1.00  0.00           O  
ATOM   2239  CB  LEU   142      28.448  52.510  45.368  1.00  0.00           C  
ATOM   2240  CG  LEU   142      28.512  51.200  44.483  1.00  0.00           C  
ATOM   2241  CD1 LEU   142      29.444  50.279  45.267  1.00  0.00           C  
ATOM   2242  CD2 LEU   142      27.214  50.365  44.353  1.00  0.00           C  
ATOM   2243  H   LEU   142      27.283  55.320  45.737  1.00  0.00           H  
ATOM   2244  HA  LEU   142      29.082  54.021  43.842  1.00  0.00           H  
ATOM   2245  HB2 LEU   142      29.237  52.585  46.116  1.00  0.00           H  
ATOM   2246  HB3 LEU   142      27.533  52.413  45.952  1.00  0.00           H  
ATOM   2247  HG  LEU   142      28.857  51.403  43.469  1.00  0.00           H  
ATOM   2248 HD11 LEU   142      29.081  50.114  46.281  1.00  0.00           H  
ATOM   2249 HD12 LEU   142      29.435  49.286  44.817  1.00  0.00           H  
ATOM   2250 HD13 LEU   142      30.444  50.689  45.404  1.00  0.00           H  
ATOM   2251 HD21 LEU   142      26.420  51.052  44.061  1.00  0.00           H  
ATOM   2252 HD22 LEU   142      27.388  49.611  43.585  1.00  0.00           H  
ATOM   2253 HD23 LEU   142      26.943  49.962  45.329  1.00  0.00           H  
ATOM   2254  N   ARG   143      27.311  53.250  42.395  1.00  0.00           N  
ATOM   2255  CA  ARG   143      26.376  53.140  41.285  1.00  0.00           C  
ATOM   2256  C   ARG   143      26.613  51.787  40.705  1.00  0.00           C  
ATOM   2257  O   ARG   143      27.723  51.380  40.388  1.00  0.00           O  
ATOM   2258  CB  ARG   143      26.683  54.371  40.297  1.00  0.00           C  
ATOM   2259  CG  ARG   143      26.191  55.713  40.872  1.00  0.00           C  
ATOM   2260  CD  ARG   143      26.236  56.778  39.814  1.00  0.00           C  
ATOM   2261  NE  ARG   143      27.546  56.859  39.010  1.00  0.00           N  
ATOM   2262  CZ  ARG   143      28.594  57.503  39.380  1.00  0.00           C  
ATOM   2263  NH1 ARG   143      28.741  58.145  40.507  1.00  0.00           N  
ATOM   2264  NH2 ARG   143      29.612  57.606  38.620  1.00  0.00           N1+
ATOM   2265  H   ARG   143      28.293  53.144  42.185  1.00  0.00           H  
ATOM   2266  HA  ARG   143      25.334  53.235  41.589  1.00  0.00           H  
ATOM   2267  HB2 ARG   143      27.757  54.440  40.123  1.00  0.00           H  
ATOM   2268  HB3 ARG   143      26.199  54.120  39.353  1.00  0.00           H  
ATOM   2269  HG2 ARG   143      25.135  55.621  41.126  1.00  0.00           H  
ATOM   2270  HG3 ARG   143      26.783  56.029  41.731  1.00  0.00           H  
ATOM   2271  HD2 ARG   143      25.358  56.530  39.218  1.00  0.00           H  
ATOM   2272  HD3 ARG   143      25.991  57.725  40.297  1.00  0.00           H  
ATOM   2273  HE  ARG   143      27.670  56.265  38.203  1.00  0.00           H  
ATOM   2274 HH11 ARG   143      28.038  58.103  41.232  1.00  0.00           H  
ATOM   2275 HH12 ARG   143      29.694  58.372  40.752  1.00  0.00           H  
ATOM   2276 HH21 ARG   143      29.585  57.174  37.707  1.00  0.00           H  
ATOM   2277 HH22 ARG   143      30.496  57.973  38.944  1.00  0.00           H  
ATOM   2278  N   ILE   144      25.498  51.035  40.542  1.00  0.00           N  
ATOM   2279  CA  ILE   144      25.422  49.736  39.890  1.00  0.00           C  
ATOM   2280  C   ILE   144      24.818  49.975  38.464  1.00  0.00           C  
ATOM   2281  O   ILE   144      23.859  50.687  38.318  1.00  0.00           O  
ATOM   2282  CB  ILE   144      24.525  48.750  40.794  1.00  0.00           C  
ATOM   2283  CG2 ILE   144      24.733  47.281  40.303  1.00  0.00           C  
ATOM   2284  CG1 ILE   144      24.666  48.898  42.355  1.00  0.00           C  
ATOM   2285  CD1 ILE   144      23.618  47.968  42.947  1.00  0.00           C  
ATOM   2286  H   ILE   144      24.611  51.481  40.729  1.00  0.00           H  
ATOM   2287  HA  ILE   144      26.441  49.370  39.769  1.00  0.00           H  
ATOM   2288  HB  ILE   144      23.485  49.014  40.599  1.00  0.00           H  
ATOM   2289 HG21 ILE   144      24.738  47.289  39.213  1.00  0.00           H  
ATOM   2290 HG22 ILE   144      25.714  46.942  40.636  1.00  0.00           H  
ATOM   2291 HG23 ILE   144      23.946  46.604  40.636  1.00  0.00           H  
ATOM   2292 HG12 ILE   144      25.692  48.574  42.535  1.00  0.00           H  
ATOM   2293 HG13 ILE   144      24.436  49.899  42.718  1.00  0.00           H  
ATOM   2294 HD11 ILE   144      23.471  48.162  44.009  1.00  0.00           H  
ATOM   2295 HD12 ILE   144      22.589  48.025  42.592  1.00  0.00           H  
ATOM   2296 HD13 ILE   144      24.043  46.982  42.755  1.00  0.00           H  
ATOM   2297  N   MET   145      25.450  49.392  37.406  1.00  0.00           N  
ATOM   2298  CA  MET   145      24.922  49.580  36.075  1.00  0.00           C  
ATOM   2299  C   MET   145      24.423  48.287  35.426  1.00  0.00           C  
ATOM   2300  O   MET   145      24.991  47.179  35.693  1.00  0.00           O  
ATOM   2301  CB  MET   145      26.060  50.198  35.179  1.00  0.00           C  
ATOM   2302  CG  MET   145      26.035  51.746  35.249  1.00  0.00           C  
ATOM   2303  SD  MET   145      26.335  52.641  36.823  1.00  0.00           S  
ATOM   2304  CE  MET   145      27.959  51.962  37.355  1.00  0.00           C  
ATOM   2305  H   MET   145      26.214  48.731  37.402  1.00  0.00           H  
ATOM   2306  HA  MET   145      24.031  50.188  36.227  1.00  0.00           H  
ATOM   2307  HB2 MET   145      27.092  49.892  35.352  1.00  0.00           H  
ATOM   2308  HB3 MET   145      25.716  50.077  34.152  1.00  0.00           H  
ATOM   2309  HG2 MET   145      26.814  52.159  34.609  1.00  0.00           H  
ATOM   2310  HG3 MET   145      25.135  52.202  34.837  1.00  0.00           H  
ATOM   2311  HE1 MET   145      28.057  50.876  37.336  1.00  0.00           H  
ATOM   2312  HE2 MET   145      28.709  52.462  36.744  1.00  0.00           H  
ATOM   2313  HE3 MET   145      28.260  52.375  38.317  1.00  0.00           H  
ATOM   2314  N   PRO   146      23.343  48.298  34.670  1.00  0.00           N  
ATOM   2315  CA  PRO   146      22.830  47.118  33.976  1.00  0.00           C  
ATOM   2316  C   PRO   146      23.774  46.569  32.978  1.00  0.00           C  
ATOM   2317  O   PRO   146      24.831  47.169  32.715  1.00  0.00           O  
ATOM   2318  CD  PRO   146      22.788  49.495  33.994  1.00  0.00           C  
ATOM   2319  CG  PRO   146      21.941  48.937  32.877  1.00  0.00           C  
ATOM   2320  CB  PRO   146      21.549  47.553  33.351  1.00  0.00           C  
ATOM   2321  HD2 PRO   146      23.542  50.197  33.641  1.00  0.00           H  
ATOM   2322  HD3 PRO   146      22.074  49.920  34.699  1.00  0.00           H  
ATOM   2323  HG2 PRO   146      22.600  48.902  32.010  1.00  0.00           H  
ATOM   2324  HG3 PRO   146      21.125  49.577  32.541  1.00  0.00           H  
ATOM   2325  HB2 PRO   146      21.251  47.039  32.437  1.00  0.00           H  
ATOM   2326  HB3 PRO   146      20.812  47.548  34.153  1.00  0.00           H  
ATOM   2327  HA  PRO   146      22.635  46.276  34.640  1.00  0.00           H  
ATOM   2328  N   ASP   147      23.492  45.382  32.482  1.00  0.00           N  
ATOM   2329  CA  ASP   147      24.262  44.747  31.415  1.00  0.00           C  
ATOM   2330  C   ASP   147      23.863  45.249  30.000  1.00  0.00           C  
ATOM   2331  O   ASP   147      22.668  45.400  29.831  1.00  0.00           O  
ATOM   2332  CB  ASP   147      24.225  43.218  31.540  1.00  0.00           C  
ATOM   2333  CG  ASP   147      24.877  42.578  32.740  1.00  0.00           C  
ATOM   2334  OD1 ASP   147      25.957  43.063  33.200  1.00  0.00           O  
ATOM   2335  OD2 ASP   147      24.382  41.516  33.210  1.00  0.00           O1-
ATOM   2336  H   ASP   147      22.588  44.981  32.685  1.00  0.00           H  
ATOM   2337  HA  ASP   147      25.307  45.036  31.526  1.00  0.00           H  
ATOM   2338  HB2 ASP   147      23.191  42.921  31.361  1.00  0.00           H  
ATOM   2339  HB3 ASP   147      24.736  42.895  30.633  1.00  0.00           H  
ATOM   2340  N   SER   148      24.704  45.418  28.937  1.00  0.00           N  
ATOM   2341  CA  SER   148      26.209  45.181  28.929  1.00  0.00           C  
ATOM   2342  C   SER   148      27.054  46.329  29.566  1.00  0.00           C  
ATOM   2343  O   SER   148      26.703  47.526  29.483  1.00  0.00           O  
ATOM   2344  CB  SER   148      26.688  44.805  27.465  1.00  0.00           C  
ATOM   2345  OG  SER   148      28.031  45.158  27.142  1.00  0.00           O  
ATOM   2346  H   SER   148      24.294  45.807  28.100  1.00  0.00           H  
ATOM   2347  HA  SER   148      26.330  44.321  29.588  1.00  0.00           H  
ATOM   2348  HB2 SER   148      26.543  43.736  27.312  1.00  0.00           H  
ATOM   2349  HB3 SER   148      26.093  45.310  26.703  1.00  0.00           H  
ATOM   2350  HG  SER   148      28.164  44.977  26.209  1.00  0.00           H  
ATOM   2351  N   ASN   149      28.262  45.997  30.085  1.00  0.00           N  
ATOM   2352  CA  ASN   149      29.277  46.962  30.579  1.00  0.00           C  
ATOM   2353  C   ASN   149      29.545  48.023  29.424  1.00  0.00           C  
ATOM   2354  O   ASN   149      29.772  49.140  29.745  1.00  0.00           O  
ATOM   2355  CB  ASN   149      30.614  46.305  30.997  1.00  0.00           C  
ATOM   2356  CG  ASN   149      31.684  47.319  31.418  1.00  0.00           C  
ATOM   2357  OD1 ASN   149      31.738  47.862  32.493  1.00  0.00           O  
ATOM   2358  ND2 ASN   149      32.643  47.619  30.558  1.00  0.00           N  
ATOM   2359  H   ASN   149      28.537  45.025  30.112  1.00  0.00           H  
ATOM   2360  HA  ASN   149      28.980  47.614  31.400  1.00  0.00           H  
ATOM   2361  HB2 ASN   149      30.378  45.743  31.900  1.00  0.00           H  
ATOM   2362  HB3 ASN   149      31.033  45.578  30.302  1.00  0.00           H  
ATOM   2363 HD21 ASN   149      32.687  47.163  29.658  1.00  0.00           H  
ATOM   2364 HD22 ASN   149      33.281  48.390  30.693  1.00  0.00           H  
ATOM   2365  N   ASP   150      29.478  47.560  28.108  1.00  0.00           N  
ATOM   2366  CA  ASP   150      29.810  48.352  26.912  1.00  0.00           C  
ATOM   2367  C   ASP   150      28.651  48.617  26.015  1.00  0.00           C  
ATOM   2368  O   ASP   150      28.802  49.263  25.002  1.00  0.00           O  
ATOM   2369  CB  ASP   150      30.890  47.638  26.091  1.00  0.00           C  
ATOM   2370  CG  ASP   150      32.046  47.240  26.972  1.00  0.00           C  
ATOM   2371  OD1 ASP   150      32.220  46.016  27.227  1.00  0.00           O  
ATOM   2372  OD2 ASP   150      32.812  48.078  27.545  1.00  0.00           O1-
ATOM   2373  H   ASP   150      29.157  46.602  28.080  1.00  0.00           H  
ATOM   2374  HA  ASP   150      30.316  49.290  27.143  1.00  0.00           H  
ATOM   2375  HB2 ASP   150      30.505  46.773  25.553  1.00  0.00           H  
ATOM   2376  HB3 ASP   150      31.348  48.322  25.376  1.00  0.00           H  
ATOM   2377  N   SER   151      27.453  48.162  26.392  1.00  0.00           N  
ATOM   2378  CA  SER   151      26.224  48.510  25.691  1.00  0.00           C  
ATOM   2379  C   SER   151      25.062  48.239  26.654  1.00  0.00           C  
ATOM   2380  O   SER   151      24.325  47.283  26.440  1.00  0.00           O  
ATOM   2381  CB  SER   151      26.089  47.616  24.390  1.00  0.00           C  
ATOM   2382  OG  SER   151      25.044  47.970  23.605  1.00  0.00           O  
ATOM   2383  H   SER   151      27.437  47.734  27.307  1.00  0.00           H  
ATOM   2384  HA  SER   151      26.039  49.538  25.380  1.00  0.00           H  
ATOM   2385  HB2 SER   151      26.963  47.761  23.756  1.00  0.00           H  
ATOM   2386  HB3 SER   151      25.931  46.584  24.705  1.00  0.00           H  
ATOM   2387  HG  SER   151      25.463  48.498  22.921  1.00  0.00           H  
ATOM   2388  N   PRO   152      24.733  49.120  27.595  1.00  0.00           N  
ATOM   2389  CA  PRO   152      23.587  48.908  28.479  1.00  0.00           C  
ATOM   2390  C   PRO   152      22.294  48.464  27.833  1.00  0.00           C  
ATOM   2391  O   PRO   152      21.661  47.551  28.364  1.00  0.00           O  
ATOM   2392  CD  PRO   152      25.271  50.440  27.727  1.00  0.00           C  
ATOM   2393  CG  PRO   152      24.621  51.051  28.860  1.00  0.00           C  
ATOM   2394  CB  PRO   152      23.304  50.281  29.158  1.00  0.00           C  
ATOM   2395  HD2 PRO   152      25.297  51.045  26.821  1.00  0.00           H  
ATOM   2396  HD3 PRO   152      26.336  50.397  27.954  1.00  0.00           H  
ATOM   2397  HG2 PRO   152      24.389  52.088  28.617  1.00  0.00           H  
ATOM   2398  HG3 PRO   152      25.222  50.959  29.765  1.00  0.00           H  
ATOM   2399  HB2 PRO   152      22.425  50.768  28.732  1.00  0.00           H  
ATOM   2400  HB3 PRO   152      23.332  50.281  30.247  1.00  0.00           H  
ATOM   2401  HA  PRO   152      23.863  48.178  29.241  1.00  0.00           H  
ATOM   2402  N   PRO   153      21.806  49.018  26.679  1.00  0.00           N  
ATOM   2403  CA  PRO   153      20.613  48.493  25.966  1.00  0.00           C  
ATOM   2404  C   PRO   153      20.681  47.017  25.416  1.00  0.00           C  
ATOM   2405  O   PRO   153      19.687  46.478  24.889  1.00  0.00           O  
ATOM   2406  CD  PRO   153      22.385  50.144  25.988  1.00  0.00           C  
ATOM   2407  CG  PRO   153      21.267  50.608  25.064  1.00  0.00           C  
ATOM   2408  CB  PRO   153      20.384  49.369  24.782  1.00  0.00           C  
ATOM   2409  HD2 PRO   153      23.217  50.000  25.299  1.00  0.00           H  
ATOM   2410  HD3 PRO   153      22.653  50.991  26.619  1.00  0.00           H  
ATOM   2411  HG2 PRO   153      21.616  51.170  24.198  1.00  0.00           H  
ATOM   2412  HG3 PRO   153      20.658  51.334  25.602  1.00  0.00           H  
ATOM   2413  HB2 PRO   153      20.949  48.897  23.978  1.00  0.00           H  
ATOM   2414  HB3 PRO   153      19.321  49.606  24.765  1.00  0.00           H  
ATOM   2415  HA  PRO   153      19.791  48.621  26.671  1.00  0.00           H  
ATOM   2416  N   ALA   154      21.863  46.322  25.441  1.00  0.00           N  
ATOM   2417  CA  ALA   154      22.158  44.900  25.086  1.00  0.00           C  
ATOM   2418  C   ALA   154      21.751  43.836  25.979  1.00  0.00           C  
ATOM   2419  O   ALA   154      21.746  44.024  27.192  1.00  0.00           O  
ATOM   2420  CB  ALA   154      23.613  44.766  24.606  1.00  0.00           C  
ATOM   2421  H   ALA   154      22.685  46.794  25.792  1.00  0.00           H  
ATOM   2422  HA  ALA   154      21.612  44.726  24.160  1.00  0.00           H  
ATOM   2423  HB1 ALA   154      23.526  44.053  23.785  1.00  0.00           H  
ATOM   2424  HB2 ALA   154      24.031  45.706  24.246  1.00  0.00           H  
ATOM   2425  HB3 ALA   154      24.294  44.411  25.379  1.00  0.00           H  
ATOM   2426  N   GLU   155      21.415  42.650  25.431  1.00  0.00           N  
ATOM   2427  CA  GLU   155      20.906  41.457  26.187  1.00  0.00           C  
ATOM   2428  C   GLU   155      21.804  40.240  25.953  1.00  0.00           C  
ATOM   2429  O   GLU   155      22.542  40.181  24.932  1.00  0.00           O  
ATOM   2430  CB  GLU   155      19.383  41.283  25.908  1.00  0.00           C  
ATOM   2431  CG  GLU   155      18.463  40.596  26.914  1.00  0.00           C  
ATOM   2432  CD  GLU   155      18.406  41.125  28.347  1.00  0.00           C  
ATOM   2433  OE1 GLU   155      17.239  41.113  28.942  1.00  0.00           O  
ATOM   2434  OE2 GLU   155      19.444  41.421  28.976  1.00  0.00           O1-
ATOM   2435  H   GLU   155      21.562  42.468  24.448  1.00  0.00           H  
ATOM   2436  HA  GLU   155      20.971  41.627  27.261  1.00  0.00           H  
ATOM   2437  HB2 GLU   155      18.917  42.242  25.685  1.00  0.00           H  
ATOM   2438  HB3 GLU   155      19.265  40.657  25.023  1.00  0.00           H  
ATOM   2439  HG2 GLU   155      17.434  40.665  26.562  1.00  0.00           H  
ATOM   2440  HG3 GLU   155      18.672  39.536  27.058  1.00  0.00           H  
ATOM   2441  N   ARG   156      21.834  39.243  26.824  1.00  0.00           N  
ATOM   2442  CA  ARG   156      22.540  37.940  26.767  1.00  0.00           C  
ATOM   2443  C   ARG   156      22.008  37.049  25.557  1.00  0.00           C  
ATOM   2444  O   ARG   156      20.802  36.938  25.398  1.00  0.00           O  
ATOM   2445  CB  ARG   156      22.439  37.325  28.123  1.00  0.00           C  
ATOM   2446  CG  ARG   156      23.069  35.953  28.399  1.00  0.00           C  
ATOM   2447  CD  ARG   156      22.150  34.776  28.675  1.00  0.00           C  
ATOM   2448  NE  ARG   156      22.904  33.540  28.970  1.00  0.00           N  
ATOM   2449  CZ  ARG   156      22.438  32.321  29.120  1.00  0.00           C  
ATOM   2450  NH1 ARG   156      21.167  32.134  28.815  1.00  0.00           N  
ATOM   2451  NH2 ARG   156      23.140  31.293  29.460  1.00  0.00           N1+
ATOM   2452  H   ARG   156      21.231  39.325  27.630  1.00  0.00           H  
ATOM   2453  HA  ARG   156      23.609  38.114  26.638  1.00  0.00           H  
ATOM   2454  HB2 ARG   156      23.013  38.008  28.749  1.00  0.00           H  
ATOM   2455  HB3 ARG   156      21.396  37.373  28.434  1.00  0.00           H  
ATOM   2456  HG2 ARG   156      23.728  35.718  27.563  1.00  0.00           H  
ATOM   2457  HG3 ARG   156      23.736  36.052  29.255  1.00  0.00           H  
ATOM   2458  HD2 ARG   156      21.516  35.015  29.528  1.00  0.00           H  
ATOM   2459  HD3 ARG   156      21.534  34.669  27.782  1.00  0.00           H  
ATOM   2460  HE  ARG   156      23.877  33.716  29.174  1.00  0.00           H  
ATOM   2461 HH11 ARG   156      20.672  32.890  28.363  1.00  0.00           H  
ATOM   2462 HH12 ARG   156      20.676  31.254  28.752  1.00  0.00           H  
ATOM   2463 HH21 ARG   156      24.080  31.339  29.827  1.00  0.00           H  
ATOM   2464 HH22 ARG   156      22.614  30.430  29.456  1.00  0.00           H  
ATOM   2465  N   GLU   157      22.891  36.488  24.755  1.00  0.00           N  
ATOM   2466  CA  GLU   157      22.468  35.356  23.905  1.00  0.00           C  
ATOM   2467  C   GLU   157      22.409  34.039  24.679  1.00  0.00           C  
ATOM   2468  O   GLU   157      23.067  33.961  25.753  1.00  0.00           O  
ATOM   2469  CB  GLU   157      23.460  35.192  22.774  1.00  0.00           C  
ATOM   2470  CG  GLU   157      23.825  36.488  22.020  1.00  0.00           C  
ATOM   2471  CD  GLU   157      22.782  36.839  20.991  1.00  0.00           C  
ATOM   2472  OE1 GLU   157      22.126  37.914  21.110  1.00  0.00           O  
ATOM   2473  OE2 GLU   157      22.688  36.149  19.964  1.00  0.00           O1-
ATOM   2474  H   GLU   157      23.776  36.468  25.242  1.00  0.00           H  
ATOM   2475  HA  GLU   157      21.465  35.535  23.516  1.00  0.00           H  
ATOM   2476  HB2 GLU   157      24.399  34.902  23.247  1.00  0.00           H  
ATOM   2477  HB3 GLU   157      23.198  34.357  22.123  1.00  0.00           H  
ATOM   2478  HG2 GLU   157      23.983  37.369  22.643  1.00  0.00           H  
ATOM   2479  HG3 GLU   157      24.734  36.230  21.477  1.00  0.00           H  
ATOM   2480  N   PRO   158      21.577  33.078  24.266  1.00  0.00           N  
ATOM   2481  CA  PRO   158      21.245  31.897  25.095  1.00  0.00           C  
ATOM   2482  C   PRO   158      22.322  30.865  24.972  1.00  0.00           C  
ATOM   2483  O   PRO   158      22.981  30.720  23.921  1.00  0.00           O  
ATOM   2484  CD  PRO   158      20.842  32.979  23.010  1.00  0.00           C  
ATOM   2485  CG  PRO   158      19.987  31.714  23.012  1.00  0.00           C  
ATOM   2486  CB  PRO   158      19.830  31.445  24.477  1.00  0.00           C  
ATOM   2487  HD2 PRO   158      21.585  32.971  22.213  1.00  0.00           H  
ATOM   2488  HD3 PRO   158      20.151  33.797  22.806  1.00  0.00           H  
ATOM   2489  HG2 PRO   158      20.511  30.878  22.549  1.00  0.00           H  
ATOM   2490  HG3 PRO   158      19.022  31.911  22.547  1.00  0.00           H  
ATOM   2491  HB2 PRO   158      19.540  30.408  24.642  1.00  0.00           H  
ATOM   2492  HB3 PRO   158      19.144  32.194  24.873  1.00  0.00           H  
ATOM   2493  HA  PRO   158      21.013  32.186  26.120  1.00  0.00           H  
ATOM   2494  N   GLY   159      22.438  30.041  25.985  1.00  0.00           N  
ATOM   2495  CA  GLY   159      23.254  28.800  25.971  1.00  0.00           C  
ATOM   2496  C   GLY   159      24.759  28.977  25.657  1.00  0.00           C  
ATOM   2497  O   GLY   159      25.355  30.007  26.025  1.00  0.00           O  
ATOM   2498  H   GLY   159      21.920  30.306  26.810  1.00  0.00           H  
ATOM   2499  HA2 GLY   159      23.103  28.323  26.939  1.00  0.00           H  
ATOM   2500  HA3 GLY   159      22.791  28.208  25.182  1.00  0.00           H  
ATOM   2501  N   GLU   160      25.423  28.002  25.000  1.00  0.00           N  
ATOM   2502  CA  GLU   160      26.847  27.987  24.576  1.00  0.00           C  
ATOM   2503  C   GLU   160      27.924  28.302  25.681  1.00  0.00           C  
ATOM   2504  O   GLU   160      28.837  29.081  25.459  1.00  0.00           O  
ATOM   2505  CB  GLU   160      27.024  28.692  23.192  1.00  0.00           C  
ATOM   2506  CG  GLU   160      28.290  28.142  22.461  1.00  0.00           C  
ATOM   2507  CD  GLU   160      28.396  26.645  22.195  1.00  0.00           C  
ATOM   2508  OE1 GLU   160      29.545  26.094  22.295  1.00  0.00           O  
ATOM   2509  OE2 GLU   160      27.390  25.911  22.081  1.00  0.00           O1-
ATOM   2510  H   GLU   160      24.862  27.219  24.694  1.00  0.00           H  
ATOM   2511  HA  GLU   160      27.031  26.929  24.394  1.00  0.00           H  
ATOM   2512  HB2 GLU   160      26.177  28.547  22.522  1.00  0.00           H  
ATOM   2513  HB3 GLU   160      27.098  29.763  23.380  1.00  0.00           H  
ATOM   2514  HG2 GLU   160      28.294  28.650  21.496  1.00  0.00           H  
ATOM   2515  HG3 GLU   160      29.175  28.517  22.975  1.00  0.00           H  
ATOM   2516  N   VAL   161      27.792  27.652  26.844  1.00  0.00           N  
ATOM   2517  CA  VAL   161      28.848  27.613  27.896  1.00  0.00           C  
ATOM   2518  C   VAL   161      29.975  26.664  27.539  1.00  0.00           C  
ATOM   2519  O   VAL   161      29.807  25.461  27.816  1.00  0.00           O  
ATOM   2520  CB  VAL   161      28.160  27.211  29.260  1.00  0.00           C  
ATOM   2521  CG1 VAL   161      29.079  27.516  30.414  1.00  0.00           C  
ATOM   2522  CG2 VAL   161      26.851  28.025  29.374  1.00  0.00           C  
ATOM   2523  H   VAL   161      27.035  26.993  26.959  1.00  0.00           H  
ATOM   2524  HA  VAL   161      29.114  28.665  27.993  1.00  0.00           H  
ATOM   2525  HB  VAL   161      27.932  26.149  29.165  1.00  0.00           H  
ATOM   2526 HG11 VAL   161      28.661  26.951  31.247  1.00  0.00           H  
ATOM   2527 HG12 VAL   161      30.102  27.153  30.315  1.00  0.00           H  
ATOM   2528 HG13 VAL   161      29.234  28.566  30.665  1.00  0.00           H  
ATOM   2529 HG21 VAL   161      26.569  28.208  30.411  1.00  0.00           H  
ATOM   2530 HG22 VAL   161      26.908  29.000  28.889  1.00  0.00           H  
ATOM   2531 HG23 VAL   161      26.042  27.397  29.003  1.00  0.00           H  
ATOM   2532  N   VAL   162      31.084  27.112  27.047  1.00  0.00           N  
ATOM   2533  CA  VAL   162      32.256  26.111  26.827  1.00  0.00           C  
ATOM   2534  C   VAL   162      32.747  25.489  28.150  1.00  0.00           C  
ATOM   2535  O   VAL   162      32.562  26.052  29.228  1.00  0.00           O  
ATOM   2536  CB  VAL   162      33.404  26.820  26.143  1.00  0.00           C  
ATOM   2537  CG1 VAL   162      33.060  27.594  24.855  1.00  0.00           C  
ATOM   2538  CG2 VAL   162      34.065  27.962  27.091  1.00  0.00           C  
ATOM   2539  H   VAL   162      31.194  28.110  26.931  1.00  0.00           H  
ATOM   2540  HA  VAL   162      31.963  25.325  26.130  1.00  0.00           H  
ATOM   2541  HB  VAL   162      34.110  26.048  25.837  1.00  0.00           H  
ATOM   2542 HG11 VAL   162      32.365  28.400  25.090  1.00  0.00           H  
ATOM   2543 HG12 VAL   162      34.006  27.993  24.489  1.00  0.00           H  
ATOM   2544 HG13 VAL   162      32.634  26.947  24.089  1.00  0.00           H  
ATOM   2545 HG21 VAL   162      33.501  28.885  27.225  1.00  0.00           H  
ATOM   2546 HG22 VAL   162      34.185  27.508  28.075  1.00  0.00           H  
ATOM   2547 HG23 VAL   162      35.037  28.142  26.631  1.00  0.00           H  
ATOM   2548  N   ASP   163      33.406  24.304  27.998  1.00  0.00           N  
ATOM   2549  CA  ASP   163      34.210  23.708  29.085  1.00  0.00           C  
ATOM   2550  C   ASP   163      35.201  24.718  29.696  1.00  0.00           C  
ATOM   2551  O   ASP   163      35.993  25.307  28.996  1.00  0.00           O  
ATOM   2552  CB  ASP   163      34.696  22.275  28.767  1.00  0.00           C  
ATOM   2553  CG  ASP   163      33.679  21.372  28.008  1.00  0.00           C  
ATOM   2554  OD1 ASP   163      33.099  20.340  28.525  1.00  0.00           O  
ATOM   2555  OD2 ASP   163      33.674  21.483  26.795  1.00  0.00           O1-
ATOM   2556  H   ASP   163      33.558  23.965  27.059  1.00  0.00           H  
ATOM   2557  HA  ASP   163      33.374  23.583  29.772  1.00  0.00           H  
ATOM   2558  HB2 ASP   163      35.706  22.321  28.359  1.00  0.00           H  
ATOM   2559  HB3 ASP   163      34.915  21.806  29.727  1.00  0.00           H  
ATOM   2560  N   SER   164      35.124  24.882  31.006  1.00  0.00           N  
ATOM   2561  CA  SER   164      35.856  25.797  31.822  1.00  0.00           C  
ATOM   2562  C   SER   164      37.409  25.637  31.864  1.00  0.00           C  
ATOM   2563  O   SER   164      37.979  24.575  31.718  1.00  0.00           O  
ATOM   2564  CB  SER   164      35.369  25.683  33.269  1.00  0.00           C  
ATOM   2565  OG  SER   164      36.034  26.483  34.238  1.00  0.00           O  
ATOM   2566  H   SER   164      34.342  24.413  31.440  1.00  0.00           H  
ATOM   2567  HA  SER   164      35.633  26.800  31.460  1.00  0.00           H  
ATOM   2568  HB2 SER   164      34.299  25.883  33.323  1.00  0.00           H  
ATOM   2569  HB3 SER   164      35.540  24.670  33.633  1.00  0.00           H  
ATOM   2570  HG  SER   164      35.484  27.161  34.638  1.00  0.00           H  
ATOM   2571  N   LEU   165      38.060  26.753  31.799  1.00  0.00           N  
ATOM   2572  CA  LEU   165      39.486  26.873  31.784  1.00  0.00           C  
ATOM   2573  C   LEU   165      40.120  26.563  33.157  1.00  0.00           C  
ATOM   2574  O   LEU   165      41.306  26.810  33.263  1.00  0.00           O  
ATOM   2575  CB  LEU   165      40.071  28.236  31.278  1.00  0.00           C  
ATOM   2576  CG  LEU   165      39.738  28.497  29.822  1.00  0.00           C  
ATOM   2577  CD1 LEU   165      40.707  29.477  29.208  1.00  0.00           C  
ATOM   2578  CD2 LEU   165      39.646  27.308  28.851  1.00  0.00           C  
ATOM   2579  H   LEU   165      37.539  27.616  31.735  1.00  0.00           H  
ATOM   2580  HA  LEU   165      39.844  26.138  31.063  1.00  0.00           H  
ATOM   2581  HB2 LEU   165      39.518  28.974  31.859  1.00  0.00           H  
ATOM   2582  HB3 LEU   165      41.151  28.099  31.318  1.00  0.00           H  
ATOM   2583  HG  LEU   165      38.757  28.970  29.781  1.00  0.00           H  
ATOM   2584 HD11 LEU   165      40.945  30.265  29.923  1.00  0.00           H  
ATOM   2585 HD12 LEU   165      41.647  28.935  29.100  1.00  0.00           H  
ATOM   2586 HD13 LEU   165      40.605  29.889  28.204  1.00  0.00           H  
ATOM   2587 HD21 LEU   165      38.861  26.635  29.196  1.00  0.00           H  
ATOM   2588 HD22 LEU   165      39.344  27.621  27.852  1.00  0.00           H  
ATOM   2589 HD23 LEU   165      40.543  26.694  28.767  1.00  0.00           H  
ATOM   2590  N   VAL   166      39.424  26.303  34.276  1.00  0.00           N  
ATOM   2591  CA  VAL   166      39.910  26.243  35.632  1.00  0.00           C  
ATOM   2592  C   VAL   166      40.920  25.127  35.799  1.00  0.00           C  
ATOM   2593  O   VAL   166      40.551  23.995  35.787  1.00  0.00           O  
ATOM   2594  CB  VAL   166      38.761  26.149  36.638  1.00  0.00           C  
ATOM   2595  CG1 VAL   166      39.330  25.865  38.046  1.00  0.00           C  
ATOM   2596  CG2 VAL   166      38.237  27.549  36.679  1.00  0.00           C  
ATOM   2597  H   VAL   166      38.436  26.163  34.121  1.00  0.00           H  
ATOM   2598  HA  VAL   166      40.497  27.140  35.827  1.00  0.00           H  
ATOM   2599  HB  VAL   166      38.035  25.437  36.247  1.00  0.00           H  
ATOM   2600 HG11 VAL   166      39.421  24.791  38.212  1.00  0.00           H  
ATOM   2601 HG12 VAL   166      40.251  26.368  38.342  1.00  0.00           H  
ATOM   2602 HG13 VAL   166      38.581  26.241  38.743  1.00  0.00           H  
ATOM   2603 HG21 VAL   166      38.935  28.345  36.938  1.00  0.00           H  
ATOM   2604 HG22 VAL   166      37.733  27.744  35.732  1.00  0.00           H  
ATOM   2605 HG23 VAL   166      37.359  27.610  37.322  1.00  0.00           H  
ATOM   2606  N   GLY   167      42.186  25.519  36.006  1.00  0.00           N  
ATOM   2607  CA  GLY   167      43.369  24.638  36.019  1.00  0.00           C  
ATOM   2608  C   GLY   167      44.301  24.975  34.847  1.00  0.00           C  
ATOM   2609  O   GLY   167      45.384  24.423  34.855  1.00  0.00           O  
ATOM   2610  H   GLY   167      42.391  26.506  36.057  1.00  0.00           H  
ATOM   2611  HA2 GLY   167      43.867  24.749  36.982  1.00  0.00           H  
ATOM   2612  HA3 GLY   167      43.150  23.570  35.979  1.00  0.00           H  
ATOM   2613  N   LYS   168      43.974  25.791  33.813  1.00  0.00           N  
ATOM   2614  CA  LYS   168      44.860  26.323  32.741  1.00  0.00           C  
ATOM   2615  C   LYS   168      46.089  27.031  33.271  1.00  0.00           C  
ATOM   2616  O   LYS   168      45.858  27.969  34.080  1.00  0.00           O  
ATOM   2617  CB  LYS   168      44.084  27.181  31.707  1.00  0.00           C  
ATOM   2618  CG  LYS   168      44.842  27.921  30.652  1.00  0.00           C  
ATOM   2619  CD  LYS   168      45.887  27.091  29.887  1.00  0.00           C  
ATOM   2620  CE  LYS   168      46.392  27.784  28.573  1.00  0.00           C  
ATOM   2621  NZ  LYS   168      47.454  26.985  27.931  1.00  0.00           N1+
ATOM   2622  H   LYS   168      43.013  26.098  33.780  1.00  0.00           H  
ATOM   2623  HA  LYS   168      45.188  25.434  32.202  1.00  0.00           H  
ATOM   2624  HB2 LYS   168      43.451  26.474  31.171  1.00  0.00           H  
ATOM   2625  HB3 LYS   168      43.487  27.949  32.199  1.00  0.00           H  
ATOM   2626  HG2 LYS   168      44.201  28.422  29.926  1.00  0.00           H  
ATOM   2627  HG3 LYS   168      45.334  28.759  31.147  1.00  0.00           H  
ATOM   2628  HD2 LYS   168      46.722  26.899  30.561  1.00  0.00           H  
ATOM   2629  HD3 LYS   168      45.477  26.133  29.569  1.00  0.00           H  
ATOM   2630  HE2 LYS   168      45.602  27.990  27.852  1.00  0.00           H  
ATOM   2631  HE3 LYS   168      46.771  28.788  28.765  1.00  0.00           H  
ATOM   2632  HZ1 LYS   168      47.821  27.550  27.179  1.00  0.00           H  
ATOM   2633  HZ2 LYS   168      48.297  26.850  28.471  1.00  0.00           H  
ATOM   2634  HZ3 LYS   168      47.177  26.046  27.681  1.00  0.00           H  
ATOM   2635  N   GLN   169      47.313  26.566  33.080  1.00  0.00           N  
ATOM   2636  CA  GLN   169      48.511  27.290  33.337  1.00  0.00           C  
ATOM   2637  C   GLN   169      48.700  28.546  32.457  1.00  0.00           C  
ATOM   2638  O   GLN   169      48.363  28.616  31.306  1.00  0.00           O  
ATOM   2639  CB  GLN   169      49.685  26.314  33.296  1.00  0.00           C  
ATOM   2640  CG  GLN   169      50.985  26.919  33.740  1.00  0.00           C  
ATOM   2641  CD  GLN   169      52.025  25.921  34.123  1.00  0.00           C  
ATOM   2642  OE1 GLN   169      52.065  24.786  33.683  1.00  0.00           O  
ATOM   2643  NE2 GLN   169      52.858  26.168  35.080  1.00  0.00           N  
ATOM   2644  H   GLN   169      47.406  25.808  32.420  1.00  0.00           H  
ATOM   2645  HA  GLN   169      48.536  27.552  34.395  1.00  0.00           H  
ATOM   2646  HB2 GLN   169      49.386  25.466  33.911  1.00  0.00           H  
ATOM   2647  HB3 GLN   169      49.778  25.857  32.311  1.00  0.00           H  
ATOM   2648  HG2 GLN   169      51.408  27.566  32.971  1.00  0.00           H  
ATOM   2649  HG3 GLN   169      50.767  27.477  34.650  1.00  0.00           H  
ATOM   2650 HE21 GLN   169      52.730  26.973  35.676  1.00  0.00           H  
ATOM   2651 HE22 GLN   169      53.441  25.428  35.443  1.00  0.00           H  
ATOM   2652  N   VAL   170      49.289  29.607  33.051  1.00  0.00           N  
ATOM   2653  CA  VAL   170      49.491  31.013  32.511  1.00  0.00           C  
ATOM   2654  C   VAL   170      50.966  31.357  32.394  1.00  0.00           C  
ATOM   2655  O   VAL   170      51.815  31.123  33.277  1.00  0.00           O  
ATOM   2656  CB  VAL   170      48.855  32.109  33.419  1.00  0.00           C  
ATOM   2657  CG1 VAL   170      49.038  33.563  32.776  1.00  0.00           C  
ATOM   2658  CG2 VAL   170      47.278  31.949  33.416  1.00  0.00           C  
ATOM   2659  H   VAL   170      49.545  29.444  34.014  1.00  0.00           H  
ATOM   2660  HA  VAL   170      49.061  31.059  31.511  1.00  0.00           H  
ATOM   2661  HB  VAL   170      49.177  32.022  34.456  1.00  0.00           H  
ATOM   2662 HG11 VAL   170      50.095  33.817  32.693  1.00  0.00           H  
ATOM   2663 HG12 VAL   170      48.814  33.612  31.710  1.00  0.00           H  
ATOM   2664 HG13 VAL   170      48.612  34.383  33.353  1.00  0.00           H  
ATOM   2665 HG21 VAL   170      47.021  31.076  34.017  1.00  0.00           H  
ATOM   2666 HG22 VAL   170      46.848  32.871  33.808  1.00  0.00           H  
ATOM   2667 HG23 VAL   170      46.935  31.727  32.406  1.00  0.00           H  
ATOM   2668  N   GLU   171      51.446  31.742  31.274  1.00  0.00           N  
ATOM   2669  CA  GLU   171      52.867  32.113  31.001  1.00  0.00           C  
ATOM   2670  C   GLU   171      52.865  33.234  30.009  1.00  0.00           C  
ATOM   2671  O   GLU   171      52.253  33.051  28.955  1.00  0.00           O  
ATOM   2672  CB  GLU   171      53.725  30.973  30.517  1.00  0.00           C  
ATOM   2673  CG  GLU   171      55.205  31.287  30.334  1.00  0.00           C  
ATOM   2674  CD  GLU   171      55.972  30.079  29.858  1.00  0.00           C  
ATOM   2675  OE1 GLU   171      55.778  28.930  30.401  1.00  0.00           O  
ATOM   2676  OE2 GLU   171      56.744  30.134  28.863  1.00  0.00           O1-
ATOM   2677  H   GLU   171      50.861  31.909  30.468  1.00  0.00           H  
ATOM   2678  HA  GLU   171      53.279  32.525  31.921  1.00  0.00           H  
ATOM   2679  HB2 GLU   171      53.563  30.149  31.213  1.00  0.00           H  
ATOM   2680  HB3 GLU   171      53.356  30.579  29.570  1.00  0.00           H  
ATOM   2681  HG2 GLU   171      55.357  32.066  29.587  1.00  0.00           H  
ATOM   2682  HG3 GLU   171      55.570  31.704  31.272  1.00  0.00           H  
ATOM   2683  N   TYR   172      53.430  34.328  30.359  1.00  0.00           N  
ATOM   2684  CA  TYR   172      53.685  35.446  29.466  1.00  0.00           C  
ATOM   2685  C   TYR   172      55.112  35.995  29.575  1.00  0.00           C  
ATOM   2686  O   TYR   172      55.754  35.758  30.616  1.00  0.00           O  
ATOM   2687  CB  TYR   172      52.564  36.472  29.543  1.00  0.00           C  
ATOM   2688  CG  TYR   172      52.509  37.362  30.765  1.00  0.00           C  
ATOM   2689  CD1 TYR   172      51.958  36.813  31.954  1.00  0.00           C  
ATOM   2690  CE1 TYR   172      51.901  37.631  33.048  1.00  0.00           C  
ATOM   2691  CZ  TYR   172      52.284  39.033  32.939  1.00  0.00           C  
ATOM   2692  OH  TYR   172      52.067  39.852  34.016  1.00  0.00           O  
ATOM   2693  CE2 TYR   172      52.901  39.537  31.779  1.00  0.00           C  
ATOM   2694  CD2 TYR   172      52.939  38.704  30.666  1.00  0.00           C  
ATOM   2695  H   TYR   172      53.761  34.412  31.310  1.00  0.00           H  
ATOM   2696  HA  TYR   172      53.650  35.010  28.468  1.00  0.00           H  
ATOM   2697  HB2 TYR   172      52.804  37.104  28.688  1.00  0.00           H  
ATOM   2698  HB3 TYR   172      51.622  35.990  29.282  1.00  0.00           H  
ATOM   2699  HD1 TYR   172      51.671  35.774  32.013  1.00  0.00           H  
ATOM   2700  HE1 TYR   172      51.436  37.287  33.960  1.00  0.00           H  
ATOM   2701  HH  TYR   172      52.485  40.707  33.890  1.00  0.00           H  
ATOM   2702  HE2 TYR   172      53.251  40.558  31.741  1.00  0.00           H  
ATOM   2703  HD2 TYR   172      53.330  39.131  29.754  1.00  0.00           H  
ATOM   2704  N   ALA   173      55.578  36.704  28.547  1.00  0.00           N  
ATOM   2705  CA  ALA   173      56.954  37.232  28.398  1.00  0.00           C  
ATOM   2706  C   ALA   173      57.025  38.582  27.776  1.00  0.00           C  
ATOM   2707  O   ALA   173      56.127  39.041  27.106  1.00  0.00           O  
ATOM   2708  CB  ALA   173      57.723  36.310  27.439  1.00  0.00           C  
ATOM   2709  H   ALA   173      55.097  36.513  27.680  1.00  0.00           H  
ATOM   2710  HA  ALA   173      57.414  37.264  29.386  1.00  0.00           H  
ATOM   2711  HB1 ALA   173      57.755  35.259  27.726  1.00  0.00           H  
ATOM   2712  HB2 ALA   173      57.306  36.396  26.436  1.00  0.00           H  
ATOM   2713  HB3 ALA   173      58.754  36.663  27.456  1.00  0.00           H  
ATOM   2714  N   LYS   174      58.252  39.143  27.899  1.00  0.00           N  
ATOM   2715  CA  LYS   174      58.633  40.499  27.489  1.00  0.00           C  
ATOM   2716  C   LYS   174      59.889  40.478  26.596  1.00  0.00           C  
ATOM   2717  O   LYS   174      60.695  39.506  26.696  1.00  0.00           O  
ATOM   2718  CB  LYS   174      58.956  41.300  28.782  1.00  0.00           C  
ATOM   2719  CG  LYS   174      58.990  42.808  28.562  1.00  0.00           C  
ATOM   2720  CD  LYS   174      58.837  43.589  29.857  1.00  0.00           C  
ATOM   2721  CE  LYS   174      58.822  45.137  29.650  1.00  0.00           C  
ATOM   2722  NZ  LYS   174      60.148  45.646  29.330  1.00  0.00           N1+
ATOM   2723  H   LYS   174      58.959  38.524  28.270  1.00  0.00           H  
ATOM   2724  HA  LYS   174      57.821  40.958  26.925  1.00  0.00           H  
ATOM   2725  HB2 LYS   174      58.188  41.055  29.515  1.00  0.00           H  
ATOM   2726  HB3 LYS   174      59.904  41.013  29.238  1.00  0.00           H  
ATOM   2727  HG2 LYS   174      59.846  43.104  27.956  1.00  0.00           H  
ATOM   2728  HG3 LYS   174      58.215  43.115  27.860  1.00  0.00           H  
ATOM   2729  HD2 LYS   174      57.837  43.264  30.145  1.00  0.00           H  
ATOM   2730  HD3 LYS   174      59.685  43.397  30.515  1.00  0.00           H  
ATOM   2731  HE2 LYS   174      58.217  45.306  28.759  1.00  0.00           H  
ATOM   2732  HE3 LYS   174      58.499  45.607  30.579  1.00  0.00           H  
ATOM   2733  HZ1 LYS   174      60.575  45.188  28.537  1.00  0.00           H  
ATOM   2734  HZ2 LYS   174      60.038  46.645  29.236  1.00  0.00           H  
ATOM   2735  HZ3 LYS   174      60.805  45.562  30.093  1.00  0.00           H  
ATOM   2736  N   GLU   175      60.129  41.502  25.719  1.00  0.00           N  
ATOM   2737  CA  GLU   175      61.134  41.556  24.627  1.00  0.00           C  
ATOM   2738  C   GLU   175      62.604  41.456  25.164  1.00  0.00           C  
ATOM   2739  O   GLU   175      63.529  40.946  24.488  1.00  0.00           O  
ATOM   2740  CB  GLU   175      60.925  42.894  23.780  1.00  0.00           C  
ATOM   2741  CG  GLU   175      61.145  44.306  24.462  1.00  0.00           C  
ATOM   2742  CD  GLU   175      60.261  44.593  25.645  1.00  0.00           C  
ATOM   2743  OE1 GLU   175      59.032  44.210  25.538  1.00  0.00           O  
ATOM   2744  OE2 GLU   175      60.691  45.102  26.637  1.00  0.00           O1-
ATOM   2745  H   GLU   175      59.579  42.347  25.786  1.00  0.00           H  
ATOM   2746  HA  GLU   175      60.969  40.659  24.030  1.00  0.00           H  
ATOM   2747  HB2 GLU   175      61.559  42.789  22.900  1.00  0.00           H  
ATOM   2748  HB3 GLU   175      59.976  42.993  23.252  1.00  0.00           H  
ATOM   2749  HG2 GLU   175      62.179  44.349  24.807  1.00  0.00           H  
ATOM   2750  HG3 GLU   175      61.028  45.090  23.715  1.00  0.00           H  
ATOM   2751  N   ASP   176      62.876  41.885  26.378  1.00  0.00           N  
ATOM   2752  CA  ASP   176      64.087  41.593  27.144  1.00  0.00           C  
ATOM   2753  C   ASP   176      64.403  40.064  27.453  1.00  0.00           C  
ATOM   2754  O   ASP   176      65.432  39.843  28.122  1.00  0.00           O  
ATOM   2755  CB  ASP   176      64.204  42.456  28.389  1.00  0.00           C  
ATOM   2756  CG  ASP   176      63.108  42.299  29.453  1.00  0.00           C  
ATOM   2757  OD1 ASP   176      62.960  43.222  30.345  1.00  0.00           O  
ATOM   2758  OD2 ASP   176      62.341  41.308  29.449  1.00  0.00           O1-
ATOM   2759  H   ASP   176      62.144  42.251  26.970  1.00  0.00           H  
ATOM   2760  HA  ASP   176      64.863  41.938  26.461  1.00  0.00           H  
ATOM   2761  HB2 ASP   176      65.190  42.339  28.837  1.00  0.00           H  
ATOM   2762  HB3 ASP   176      64.269  43.471  27.997  1.00  0.00           H  
ATOM   2763  N   GLY   177      63.498  39.122  27.116  1.00  0.00           N  
ATOM   2764  CA  GLY   177      63.698  37.669  27.304  1.00  0.00           C  
ATOM   2765  C   GLY   177      63.101  37.188  28.639  1.00  0.00           C  
ATOM   2766  O   GLY   177      63.160  35.930  28.806  1.00  0.00           O  
ATOM   2767  H   GLY   177      62.592  39.418  26.782  1.00  0.00           H  
ATOM   2768  HA2 GLY   177      63.166  37.140  26.513  1.00  0.00           H  
ATOM   2769  HA3 GLY   177      64.765  37.450  27.265  1.00  0.00           H  
ATOM   2770  N   SER   178      62.566  38.047  29.480  1.00  0.00           N  
ATOM   2771  CA  SER   178      61.977  37.683  30.803  1.00  0.00           C  
ATOM   2772  C   SER   178      60.467  37.241  30.674  1.00  0.00           C  
ATOM   2773  O   SER   178      59.783  37.535  29.682  1.00  0.00           O  
ATOM   2774  CB  SER   178      62.110  38.849  31.769  1.00  0.00           C  
ATOM   2775  OG  SER   178      61.248  39.932  31.436  1.00  0.00           O  
ATOM   2776  H   SER   178      62.437  39.023  29.254  1.00  0.00           H  
ATOM   2777  HA  SER   178      62.570  36.878  31.237  1.00  0.00           H  
ATOM   2778  HB2 SER   178      61.784  38.576  32.773  1.00  0.00           H  
ATOM   2779  HB3 SER   178      63.173  39.090  31.791  1.00  0.00           H  
ATOM   2780  HG  SER   178      61.524  40.380  30.633  1.00  0.00           H  
ATOM   2781  N   LYS   179      60.023  36.316  31.530  1.00  0.00           N  
ATOM   2782  CA  LYS   179      58.638  35.763  31.641  1.00  0.00           C  
ATOM   2783  C   LYS   179      58.068  35.790  33.094  1.00  0.00           C  
ATOM   2784  O   LYS   179      58.753  36.123  34.074  1.00  0.00           O  
ATOM   2785  CB  LYS   179      58.629  34.290  31.141  1.00  0.00           C  
ATOM   2786  CG  LYS   179      59.641  33.324  31.743  1.00  0.00           C  
ATOM   2787  CD  LYS   179      59.565  31.864  31.205  1.00  0.00           C  
ATOM   2788  CE  LYS   179      60.769  31.142  31.865  1.00  0.00           C  
ATOM   2789  NZ  LYS   179      60.690  29.722  31.536  1.00  0.00           N1+
ATOM   2790  H   LYS   179      60.397  36.370  32.467  1.00  0.00           H  
ATOM   2791  HA  LYS   179      57.989  36.406  31.046  1.00  0.00           H  
ATOM   2792  HB2 LYS   179      57.633  33.868  31.273  1.00  0.00           H  
ATOM   2793  HB3 LYS   179      58.817  34.362  30.070  1.00  0.00           H  
ATOM   2794  HG2 LYS   179      60.646  33.646  31.469  1.00  0.00           H  
ATOM   2795  HG3 LYS   179      59.597  33.275  32.831  1.00  0.00           H  
ATOM   2796  HD2 LYS   179      58.596  31.422  31.435  1.00  0.00           H  
ATOM   2797  HD3 LYS   179      59.613  31.844  30.116  1.00  0.00           H  
ATOM   2798  HE2 LYS   179      61.681  31.672  31.594  1.00  0.00           H  
ATOM   2799  HE3 LYS   179      60.606  31.140  32.943  1.00  0.00           H  
ATOM   2800  HZ1 LYS   179      59.805  29.324  31.815  1.00  0.00           H  
ATOM   2801  HZ2 LYS   179      60.777  29.497  30.555  1.00  0.00           H  
ATOM   2802  HZ3 LYS   179      61.466  29.211  31.932  1.00  0.00           H  
ATOM   2803  N   ARG   180      56.758  35.663  33.159  1.00  0.00           N  
ATOM   2804  CA  ARG   180      55.931  35.458  34.383  1.00  0.00           C  
ATOM   2805  C   ARG   180      55.074  34.363  34.163  1.00  0.00           C  
ATOM   2806  O   ARG   180      54.691  33.989  33.098  1.00  0.00           O  
ATOM   2807  CB  ARG   180      55.164  36.761  34.605  1.00  0.00           C  
ATOM   2808  CG  ARG   180      54.615  36.845  36.039  1.00  0.00           C  
ATOM   2809  CD  ARG   180      53.801  38.166  36.190  1.00  0.00           C  
ATOM   2810  NE  ARG   180      53.739  38.454  37.599  1.00  0.00           N  
ATOM   2811  CZ  ARG   180      53.187  39.473  38.181  1.00  0.00           C  
ATOM   2812  NH1 ARG   180      52.586  40.310  37.391  1.00  0.00           N  
ATOM   2813  NH2 ARG   180      53.271  39.790  39.411  1.00  0.00           N1+
ATOM   2814  H   ARG   180      56.308  35.528  32.265  1.00  0.00           H  
ATOM   2815  HA  ARG   180      56.633  35.219  35.182  1.00  0.00           H  
ATOM   2816  HB2 ARG   180      55.752  37.627  34.298  1.00  0.00           H  
ATOM   2817  HB3 ARG   180      54.285  36.688  33.965  1.00  0.00           H  
ATOM   2818  HG2 ARG   180      53.946  36.061  36.396  1.00  0.00           H  
ATOM   2819  HG3 ARG   180      55.445  36.852  36.746  1.00  0.00           H  
ATOM   2820  HD2 ARG   180      54.309  38.955  35.635  1.00  0.00           H  
ATOM   2821  HD3 ARG   180      52.792  37.984  35.821  1.00  0.00           H  
ATOM   2822  HE  ARG   180      54.242  37.780  38.158  1.00  0.00           H  
ATOM   2823 HH11 ARG   180      52.580  40.222  36.385  1.00  0.00           H  
ATOM   2824 HH12 ARG   180      52.209  41.105  37.886  1.00  0.00           H  
ATOM   2825 HH21 ARG   180      53.845  39.185  39.980  1.00  0.00           H  
ATOM   2826 HH22 ARG   180      52.755  40.581  39.769  1.00  0.00           H  
ATOM   2827  N   THR   181      54.714  33.734  35.293  1.00  0.00           N  
ATOM   2828  CA  THR   181      53.701  32.604  35.210  1.00  0.00           C  
ATOM   2829  C   THR   181      52.710  32.740  36.354  1.00  0.00           C  
ATOM   2830  O   THR   181      52.903  33.410  37.295  1.00  0.00           O  
ATOM   2831  CB  THR   181      54.372  31.263  35.385  1.00  0.00           C  
ATOM   2832  CG2 THR   181      55.184  30.579  34.230  1.00  0.00           C  
ATOM   2833  OG1 THR   181      55.201  31.160  36.556  1.00  0.00           O  
ATOM   2834  H   THR   181      55.296  33.917  36.098  1.00  0.00           H  
ATOM   2835  HA  THR   181      53.201  32.678  34.244  1.00  0.00           H  
ATOM   2836  HB  THR   181      53.590  30.552  35.651  1.00  0.00           H  
ATOM   2837 HG21 THR   181      55.569  29.615  34.561  1.00  0.00           H  
ATOM   2838 HG22 THR   181      54.419  30.276  33.516  1.00  0.00           H  
ATOM   2839 HG23 THR   181      55.882  31.165  33.632  1.00  0.00           H  
ATOM   2840  HG1 THR   181      54.666  30.629  37.151  1.00  0.00           H  
ATOM   2841  N   GLY   182      51.580  31.983  36.198  1.00  0.00           N  
ATOM   2842  CA  GLY   182      50.402  31.889  37.022  1.00  0.00           C  
ATOM   2843  C   GLY   182      49.456  30.678  36.647  1.00  0.00           C  
ATOM   2844  O   GLY   182      49.818  29.829  35.808  1.00  0.00           O  
ATOM   2845  H   GLY   182      51.543  31.590  35.269  1.00  0.00           H  
ATOM   2846  HA2 GLY   182      50.590  31.800  38.092  1.00  0.00           H  
ATOM   2847  HA3 GLY   182      49.839  32.821  36.976  1.00  0.00           H  
ATOM   2848  N   MET   183      48.281  30.597  37.253  1.00  0.00           N  
ATOM   2849  CA  MET   183      47.306  29.448  37.177  1.00  0.00           C  
ATOM   2850  C   MET   183      45.888  30.104  37.311  1.00  0.00           C  
ATOM   2851  O   MET   183      45.648  31.170  37.951  1.00  0.00           O  
ATOM   2852  CB  MET   183      47.622  28.515  38.330  1.00  0.00           C  
ATOM   2853  CG  MET   183      46.450  27.676  38.747  1.00  0.00           C  
ATOM   2854  SD  MET   183      45.843  26.705  37.316  1.00  0.00           S  
ATOM   2855  CE  MET   183      47.044  25.400  37.403  1.00  0.00           C  
ATOM   2856  H   MET   183      47.980  31.233  37.979  1.00  0.00           H  
ATOM   2857  HA  MET   183      47.425  28.864  36.265  1.00  0.00           H  
ATOM   2858  HB2 MET   183      48.443  27.843  38.082  1.00  0.00           H  
ATOM   2859  HB3 MET   183      47.834  29.084  39.235  1.00  0.00           H  
ATOM   2860  HG2 MET   183      46.781  26.932  39.471  1.00  0.00           H  
ATOM   2861  HG3 MET   183      45.710  28.270  39.284  1.00  0.00           H  
ATOM   2862  HE1 MET   183      47.040  24.717  36.553  1.00  0.00           H  
ATOM   2863  HE2 MET   183      48.042  25.835  37.346  1.00  0.00           H  
ATOM   2864  HE3 MET   183      46.814  24.828  38.302  1.00  0.00           H  
ATOM   2865  N   VAL   184      44.857  29.575  36.629  1.00  0.00           N  
ATOM   2866  CA  VAL   184      43.430  29.913  36.747  1.00  0.00           C  
ATOM   2867  C   VAL   184      42.824  29.112  37.905  1.00  0.00           C  
ATOM   2868  O   VAL   184      42.460  27.936  37.668  1.00  0.00           O  
ATOM   2869  CB  VAL   184      42.776  29.731  35.313  1.00  0.00           C  
ATOM   2870  CG1 VAL   184      41.275  30.013  35.330  1.00  0.00           C  
ATOM   2871  CG2 VAL   184      43.427  30.540  34.185  1.00  0.00           C  
ATOM   2872  H   VAL   184      45.009  28.847  35.946  1.00  0.00           H  
ATOM   2873  HA  VAL   184      43.329  30.972  36.986  1.00  0.00           H  
ATOM   2874  HB  VAL   184      42.891  28.688  35.018  1.00  0.00           H  
ATOM   2875 HG11 VAL   184      40.958  31.005  35.650  1.00  0.00           H  
ATOM   2876 HG12 VAL   184      40.827  29.691  34.390  1.00  0.00           H  
ATOM   2877 HG13 VAL   184      40.854  29.407  36.132  1.00  0.00           H  
ATOM   2878 HG21 VAL   184      42.891  30.374  33.251  1.00  0.00           H  
ATOM   2879 HG22 VAL   184      43.271  31.593  34.421  1.00  0.00           H  
ATOM   2880 HG23 VAL   184      44.456  30.291  33.926  1.00  0.00           H  
ATOM   2881  N   ILE   185      42.716  29.748  39.070  1.00  0.00           N  
ATOM   2882  CA  ILE   185      42.318  29.009  40.298  1.00  0.00           C  
ATOM   2883  C   ILE   185      40.819  28.858  40.464  1.00  0.00           C  
ATOM   2884  O   ILE   185      40.296  27.770  40.759  1.00  0.00           O  
ATOM   2885  CB  ILE   185      42.989  29.773  41.593  1.00  0.00           C  
ATOM   2886  CG2 ILE   185      44.534  29.672  41.697  1.00  0.00           C  
ATOM   2887  CG1 ILE   185      42.687  31.254  41.508  1.00  0.00           C  
ATOM   2888  CD1 ILE   185      42.205  31.782  42.819  1.00  0.00           C  
ATOM   2889  H   ILE   185      42.699  30.757  39.120  1.00  0.00           H  
ATOM   2890  HA  ILE   185      42.673  27.980  40.256  1.00  0.00           H  
ATOM   2891  HB  ILE   185      42.558  29.315  42.483  1.00  0.00           H  
ATOM   2892 HG21 ILE   185      45.108  30.031  40.843  1.00  0.00           H  
ATOM   2893 HG22 ILE   185      44.847  30.349  42.493  1.00  0.00           H  
ATOM   2894 HG23 ILE   185      44.931  28.695  41.971  1.00  0.00           H  
ATOM   2895 HG12 ILE   185      43.551  31.810  41.141  1.00  0.00           H  
ATOM   2896 HG13 ILE   185      41.911  31.459  40.770  1.00  0.00           H  
ATOM   2897 HD11 ILE   185      41.973  32.821  42.585  1.00  0.00           H  
ATOM   2898 HD12 ILE   185      41.228  31.346  43.030  1.00  0.00           H  
ATOM   2899 HD13 ILE   185      42.959  31.761  43.606  1.00  0.00           H  
ATOM   2900  N   HIS   186      39.950  29.778  40.008  1.00  0.00           N  
ATOM   2901  CA  HIS   186      38.488  29.667  39.988  1.00  0.00           C  
ATOM   2902  C   HIS   186      37.966  30.605  38.901  1.00  0.00           C  
ATOM   2903  O   HIS   186      38.689  31.296  38.216  1.00  0.00           O  
ATOM   2904  CB  HIS   186      37.907  29.883  41.401  1.00  0.00           C  
ATOM   2905  CG  HIS   186      36.492  29.652  41.539  1.00  0.00           C  
ATOM   2906  ND1 HIS   186      35.909  28.526  41.062  1.00  0.00           N  
ATOM   2907  CE1 HIS   186      34.617  28.564  41.487  1.00  0.00           C  
ATOM   2908  NE2 HIS   186      34.421  29.648  42.167  1.00  0.00           N  
ATOM   2909  CD2 HIS   186      35.608  30.313  42.335  1.00  0.00           C  
ATOM   2910  H   HIS   186      40.336  30.600  39.565  1.00  0.00           H  
ATOM   2911  HA  HIS   186      38.261  28.668  39.616  1.00  0.00           H  
ATOM   2912  HB2 HIS   186      38.433  29.241  42.108  1.00  0.00           H  
ATOM   2913  HB3 HIS   186      38.172  30.898  41.698  1.00  0.00           H  
ATOM   2914  HE1 HIS   186      33.893  27.782  41.310  1.00  0.00           H  
ATOM   2915  HE2 HIS   186      33.582  29.811  42.706  1.00  0.00           H  
ATOM   2916  HD2 HIS   186      35.822  31.135  43.003  1.00  0.00           H  
ATOM   2917  N   GLN   187      36.646  30.553  38.719  1.00  0.00           N  
ATOM   2918  CA  GLN   187      35.843  31.220  37.636  1.00  0.00           C  
ATOM   2919  C   GLN   187      34.828  32.194  38.258  1.00  0.00           C  
ATOM   2920  O   GLN   187      34.254  31.916  39.335  1.00  0.00           O  
ATOM   2921  CB  GLN   187      35.105  30.069  36.810  1.00  0.00           C  
ATOM   2922  CG  GLN   187      34.564  30.563  35.478  1.00  0.00           C  
ATOM   2923  CD  GLN   187      34.130  29.447  34.517  1.00  0.00           C  
ATOM   2924  OE1 GLN   187      34.144  28.318  34.898  1.00  0.00           O  
ATOM   2925  NE2 GLN   187      33.740  29.695  33.295  1.00  0.00           N  
ATOM   2926  H   GLN   187      36.136  29.878  39.270  1.00  0.00           H  
ATOM   2927  HA  GLN   187      36.482  31.811  36.980  1.00  0.00           H  
ATOM   2928  HB2 GLN   187      35.941  29.405  36.594  1.00  0.00           H  
ATOM   2929  HB3 GLN   187      34.291  29.574  37.338  1.00  0.00           H  
ATOM   2930  HG2 GLN   187      33.619  31.077  35.649  1.00  0.00           H  
ATOM   2931  HG3 GLN   187      35.241  31.277  35.009  1.00  0.00           H  
ATOM   2932 HE21 GLN   187      33.854  30.627  32.925  1.00  0.00           H  
ATOM   2933 HE22 GLN   187      33.173  29.006  32.820  1.00  0.00           H  
ATOM   2934  N   VAL   188      34.481  33.328  37.662  1.00  0.00           N  
ATOM   2935  CA  VAL   188      33.288  34.169  38.065  1.00  0.00           C  
ATOM   2936  C   VAL   188      31.998  33.478  37.634  1.00  0.00           C  
ATOM   2937  O   VAL   188      31.518  33.745  36.535  1.00  0.00           O  
ATOM   2938  CB  VAL   188      33.369  35.586  37.542  1.00  0.00           C  
ATOM   2939  CG1 VAL   188      32.098  36.394  38.082  1.00  0.00           C  
ATOM   2940  CG2 VAL   188      34.545  36.343  38.035  1.00  0.00           C  
ATOM   2941  H   VAL   188      34.908  33.464  36.758  1.00  0.00           H  
ATOM   2942  HA  VAL   188      33.225  34.195  39.153  1.00  0.00           H  
ATOM   2943  HB  VAL   188      33.276  35.586  36.456  1.00  0.00           H  
ATOM   2944 HG11 VAL   188      32.162  37.429  37.744  1.00  0.00           H  
ATOM   2945 HG12 VAL   188      31.179  35.893  37.778  1.00  0.00           H  
ATOM   2946 HG13 VAL   188      32.119  36.516  39.165  1.00  0.00           H  
ATOM   2947 HG21 VAL   188      35.440  35.887  37.612  1.00  0.00           H  
ATOM   2948 HG22 VAL   188      34.625  37.374  37.692  1.00  0.00           H  
ATOM   2949 HG23 VAL   188      34.659  36.301  39.118  1.00  0.00           H  
ATOM   2950  N   GLU   189      31.359  32.779  38.576  1.00  0.00           N  
ATOM   2951  CA  GLU   189      30.107  32.068  38.411  1.00  0.00           C  
ATOM   2952  C   GLU   189      29.063  33.031  37.950  1.00  0.00           C  
ATOM   2953  O   GLU   189      28.294  32.613  37.047  1.00  0.00           O  
ATOM   2954  CB  GLU   189      29.781  31.420  39.799  1.00  0.00           C  
ATOM   2955  CG  GLU   189      28.420  30.637  39.725  1.00  0.00           C  
ATOM   2956  CD  GLU   189      28.214  29.685  40.904  1.00  0.00           C  
ATOM   2957  OE1 GLU   189      27.049  29.161  41.009  1.00  0.00           O  
ATOM   2958  OE2 GLU   189      29.153  29.419  41.741  1.00  0.00           O1-
ATOM   2959  H   GLU   189      31.837  32.662  39.458  1.00  0.00           H  
ATOM   2960  HA  GLU   189      30.214  31.216  37.740  1.00  0.00           H  
ATOM   2961  HB2 GLU   189      30.553  30.670  39.976  1.00  0.00           H  
ATOM   2962  HB3 GLU   189      29.738  32.178  40.581  1.00  0.00           H  
ATOM   2963  HG2 GLU   189      27.682  31.439  39.717  1.00  0.00           H  
ATOM   2964  HG3 GLU   189      28.412  30.188  38.733  1.00  0.00           H  
ATOM   2965  N   ALA   190      28.981  34.313  38.318  1.00  0.00           N  
ATOM   2966  CA  ALA   190      28.064  35.369  37.951  1.00  0.00           C  
ATOM   2967  C   ALA   190      28.237  35.809  36.470  1.00  0.00           C  
ATOM   2968  O   ALA   190      27.287  36.380  35.897  1.00  0.00           O  
ATOM   2969  CB  ALA   190      28.056  36.535  38.895  1.00  0.00           C  
ATOM   2970  H   ALA   190      29.627  34.571  39.050  1.00  0.00           H  
ATOM   2971  HA  ALA   190      27.038  35.035  38.099  1.00  0.00           H  
ATOM   2972  HB1 ALA   190      27.260  37.236  38.643  1.00  0.00           H  
ATOM   2973  HB2 ALA   190      27.926  36.173  39.915  1.00  0.00           H  
ATOM   2974  HB3 ALA   190      29.036  37.009  38.851  1.00  0.00           H  
ATOM   2975  N   LYS   191      29.417  35.598  35.812  1.00  0.00           N  
ATOM   2976  CA  LYS   191      29.803  36.056  34.504  1.00  0.00           C  
ATOM   2977  C   LYS   191      30.901  35.152  33.830  1.00  0.00           C  
ATOM   2978  O   LYS   191      32.138  35.437  33.855  1.00  0.00           O  
ATOM   2979  CB  LYS   191      30.390  37.488  34.644  1.00  0.00           C  
ATOM   2980  CG  LYS   191      29.376  38.584  34.952  1.00  0.00           C  
ATOM   2981  CD  LYS   191      28.272  38.772  33.962  1.00  0.00           C  
ATOM   2982  CE  LYS   191      27.280  39.855  34.368  1.00  0.00           C  
ATOM   2983  NZ  LYS   191      27.637  41.194  33.862  1.00  0.00           N1+
ATOM   2984  H   LYS   191      30.081  35.112  36.397  1.00  0.00           H  
ATOM   2985  HA  LYS   191      28.948  36.026  33.829  1.00  0.00           H  
ATOM   2986  HB2 LYS   191      31.250  37.495  35.313  1.00  0.00           H  
ATOM   2987  HB3 LYS   191      30.872  37.767  33.708  1.00  0.00           H  
ATOM   2988  HG2 LYS   191      28.969  38.392  35.944  1.00  0.00           H  
ATOM   2989  HG3 LYS   191      29.964  39.490  35.100  1.00  0.00           H  
ATOM   2990  HD2 LYS   191      28.688  39.098  33.009  1.00  0.00           H  
ATOM   2991  HD3 LYS   191      27.840  37.772  33.915  1.00  0.00           H  
ATOM   2992  HE2 LYS   191      26.308  39.687  33.904  1.00  0.00           H  
ATOM   2993  HE3 LYS   191      27.164  39.869  35.451  1.00  0.00           H  
ATOM   2994  HZ1 LYS   191      28.584  41.441  34.109  1.00  0.00           H  
ATOM   2995  HZ2 LYS   191      27.554  41.177  32.855  1.00  0.00           H  
ATOM   2996  HZ3 LYS   191      26.970  41.888  34.168  1.00  0.00           H  
ATOM   2997  N   PRO   192      30.433  34.000  33.296  1.00  0.00           N  
ATOM   2998  CA  PRO   192      31.283  32.828  33.012  1.00  0.00           C  
ATOM   2999  C   PRO   192      32.394  32.961  32.015  1.00  0.00           C  
ATOM   3000  O   PRO   192      33.074  31.925  31.862  1.00  0.00           O  
ATOM   3001  CD  PRO   192      29.037  33.707  32.997  1.00  0.00           C  
ATOM   3002  CG  PRO   192      29.023  32.338  32.330  1.00  0.00           C  
ATOM   3003  CB  PRO   192      30.319  31.732  32.762  1.00  0.00           C  
ATOM   3004  HD2 PRO   192      28.636  34.408  32.265  1.00  0.00           H  
ATOM   3005  HD3 PRO   192      28.449  33.640  33.912  1.00  0.00           H  
ATOM   3006  HG2 PRO   192      28.936  32.494  31.255  1.00  0.00           H  
ATOM   3007  HG3 PRO   192      28.140  31.782  32.645  1.00  0.00           H  
ATOM   3008  HB2 PRO   192      30.794  30.961  32.156  1.00  0.00           H  
ATOM   3009  HB3 PRO   192      30.232  31.270  33.746  1.00  0.00           H  
ATOM   3010  HA  PRO   192      31.832  32.584  33.921  1.00  0.00           H  
ATOM   3011  N   SER   193      32.595  34.074  31.320  1.00  0.00           N  
ATOM   3012  CA  SER   193      33.839  34.363  30.504  1.00  0.00           C  
ATOM   3013  C   SER   193      34.967  34.914  31.379  1.00  0.00           C  
ATOM   3014  O   SER   193      36.093  35.110  30.833  1.00  0.00           O  
ATOM   3015  CB  SER   193      33.499  35.327  29.330  1.00  0.00           C  
ATOM   3016  OG  SER   193      33.013  36.526  29.839  1.00  0.00           O  
ATOM   3017  H   SER   193      31.899  34.806  31.358  1.00  0.00           H  
ATOM   3018  HA  SER   193      34.142  33.416  30.056  1.00  0.00           H  
ATOM   3019  HB2 SER   193      34.408  35.519  28.760  1.00  0.00           H  
ATOM   3020  HB3 SER   193      32.774  34.820  28.693  1.00  0.00           H  
ATOM   3021  HG  SER   193      32.770  37.159  29.158  1.00  0.00           H  
ATOM   3022  N   VAL   194      34.802  35.249  32.625  1.00  0.00           N  
ATOM   3023  CA  VAL   194      35.695  35.992  33.562  1.00  0.00           C  
ATOM   3024  C   VAL   194      36.256  34.966  34.542  1.00  0.00           C  
ATOM   3025  O   VAL   194      35.548  34.059  34.965  1.00  0.00           O  
ATOM   3026  CB  VAL   194      35.051  37.228  34.185  1.00  0.00           C  
ATOM   3027  CG1 VAL   194      35.910  38.077  35.159  1.00  0.00           C  
ATOM   3028  CG2 VAL   194      34.517  38.297  33.142  1.00  0.00           C  
ATOM   3029  H   VAL   194      33.935  34.975  33.065  1.00  0.00           H  
ATOM   3030  HA  VAL   194      36.398  36.342  32.807  1.00  0.00           H  
ATOM   3031  HB  VAL   194      34.194  36.867  34.754  1.00  0.00           H  
ATOM   3032 HG11 VAL   194      36.798  38.548  34.738  1.00  0.00           H  
ATOM   3033 HG12 VAL   194      35.305  38.879  35.582  1.00  0.00           H  
ATOM   3034 HG13 VAL   194      36.126  37.418  36.000  1.00  0.00           H  
ATOM   3035 HG21 VAL   194      34.183  39.165  33.710  1.00  0.00           H  
ATOM   3036 HG22 VAL   194      35.316  38.512  32.433  1.00  0.00           H  
ATOM   3037 HG23 VAL   194      33.693  37.783  32.646  1.00  0.00           H  
ATOM   3038  N   TYR   195      37.488  35.179  34.957  1.00  0.00           N  
ATOM   3039  CA  TYR   195      38.216  34.206  35.815  1.00  0.00           C  
ATOM   3040  C   TYR   195      39.172  34.822  36.825  1.00  0.00           C  
ATOM   3041  O   TYR   195      39.655  35.896  36.673  1.00  0.00           O  
ATOM   3042  CB  TYR   195      39.016  33.236  34.913  1.00  0.00           C  
ATOM   3043  CG  TYR   195      38.266  32.281  34.064  1.00  0.00           C  
ATOM   3044  CD1 TYR   195      37.639  32.722  32.915  1.00  0.00           C  
ATOM   3045  CE1 TYR   195      37.055  31.719  32.031  1.00  0.00           C  
ATOM   3046  CZ  TYR   195      37.112  30.331  32.411  1.00  0.00           C  
ATOM   3047  OH  TYR   195      36.686  29.365  31.561  1.00  0.00           O  
ATOM   3048  CE2 TYR   195      37.658  29.963  33.633  1.00  0.00           C  
ATOM   3049  CD2 TYR   195      38.207  30.908  34.453  1.00  0.00           C  
ATOM   3050  H   TYR   195      37.914  36.059  34.703  1.00  0.00           H  
ATOM   3051  HA  TYR   195      37.590  33.602  36.473  1.00  0.00           H  
ATOM   3052  HB2 TYR   195      39.623  33.830  34.230  1.00  0.00           H  
ATOM   3053  HB3 TYR   195      39.737  32.582  35.404  1.00  0.00           H  
ATOM   3054  HD1 TYR   195      37.613  33.740  32.557  1.00  0.00           H  
ATOM   3055  HE1 TYR   195      36.535  32.032  31.137  1.00  0.00           H  
ATOM   3056  HH  TYR   195      36.159  29.753  30.859  1.00  0.00           H  
ATOM   3057  HE2 TYR   195      37.662  28.894  33.787  1.00  0.00           H  
ATOM   3058  HD2 TYR   195      38.567  30.528  35.397  1.00  0.00           H  
ATOM   3059  N   PHE   196      39.440  34.108  37.887  1.00  0.00           N  
ATOM   3060  CA  PHE   196      40.435  34.415  38.886  1.00  0.00           C  
ATOM   3061  C   PHE   196      41.837  33.833  38.650  1.00  0.00           C  
ATOM   3062  O   PHE   196      41.970  32.686  38.323  1.00  0.00           O  
ATOM   3063  CB  PHE   196      40.015  33.938  40.287  1.00  0.00           C  
ATOM   3064  CG  PHE   196      38.691  34.400  40.923  1.00  0.00           C  
ATOM   3065  CD1 PHE   196      37.579  33.595  40.865  1.00  0.00           C  
ATOM   3066  CE1 PHE   196      36.293  34.056  41.208  1.00  0.00           C  
ATOM   3067  CZ  PHE   196      36.246  35.369  41.719  1.00  0.00           C  
ATOM   3068  CE2 PHE   196      37.369  36.168  41.900  1.00  0.00           C  
ATOM   3069  CD2 PHE   196      38.596  35.734  41.447  1.00  0.00           C  
ATOM   3070  H   PHE   196      39.053  33.176  37.924  1.00  0.00           H  
ATOM   3071  HA  PHE   196      40.582  35.495  38.874  1.00  0.00           H  
ATOM   3072  HB2 PHE   196      40.005  32.848  40.298  1.00  0.00           H  
ATOM   3073  HB3 PHE   196      40.840  34.119  40.975  1.00  0.00           H  
ATOM   3074  HD1 PHE   196      37.579  32.570  40.522  1.00  0.00           H  
ATOM   3075  HE1 PHE   196      35.443  33.397  41.114  1.00  0.00           H  
ATOM   3076  HZ  PHE   196      35.288  35.786  41.990  1.00  0.00           H  
ATOM   3077  HE2 PHE   196      37.256  37.154  42.326  1.00  0.00           H  
ATOM   3078  HD2 PHE   196      39.457  36.384  41.478  1.00  0.00           H  
ATOM   3079  N   ILE   197      42.876  34.646  38.817  1.00  0.00           N  
ATOM   3080  CA  ILE   197      44.196  34.215  38.503  1.00  0.00           C  
ATOM   3081  C   ILE   197      45.125  34.625  39.663  1.00  0.00           C  
ATOM   3082  O   ILE   197      44.975  35.627  40.378  1.00  0.00           O  
ATOM   3083  CB  ILE   197      44.652  34.748  37.110  1.00  0.00           C  
ATOM   3084  CG2 ILE   197      46.224  34.841  36.879  1.00  0.00           C  
ATOM   3085  CG1 ILE   197      44.004  34.006  35.948  1.00  0.00           C  
ATOM   3086  CD1 ILE   197      43.779  34.820  34.701  1.00  0.00           C  
ATOM   3087  H   ILE   197      42.787  35.617  39.079  1.00  0.00           H  
ATOM   3088  HA  ILE   197      44.349  33.138  38.432  1.00  0.00           H  
ATOM   3089  HB  ILE   197      44.318  35.784  37.060  1.00  0.00           H  
ATOM   3090 HG21 ILE   197      46.577  33.839  37.121  1.00  0.00           H  
ATOM   3091 HG22 ILE   197      46.478  35.291  35.919  1.00  0.00           H  
ATOM   3092 HG23 ILE   197      46.755  35.471  37.593  1.00  0.00           H  
ATOM   3093 HG12 ILE   197      44.530  33.080  35.718  1.00  0.00           H  
ATOM   3094 HG13 ILE   197      43.040  33.576  36.216  1.00  0.00           H  
ATOM   3095 HD11 ILE   197      44.712  35.299  34.403  1.00  0.00           H  
ATOM   3096 HD12 ILE   197      43.560  34.280  33.780  1.00  0.00           H  
ATOM   3097 HD13 ILE   197      42.995  35.561  34.856  1.00  0.00           H  
ATOM   3098  N   LYS   198      46.203  33.860  39.896  1.00  0.00           N  
ATOM   3099  CA  LYS   198      47.327  34.285  40.662  1.00  0.00           C  
ATOM   3100  C   LYS   198      48.640  33.980  39.997  1.00  0.00           C  
ATOM   3101  O   LYS   198      48.704  33.000  39.231  1.00  0.00           O  
ATOM   3102  CB  LYS   198      47.387  33.551  42.055  1.00  0.00           C  
ATOM   3103  CG  LYS   198      48.169  34.270  43.234  1.00  0.00           C  
ATOM   3104  CD  LYS   198      48.323  33.488  44.540  1.00  0.00           C  
ATOM   3105  CE  LYS   198      49.194  32.243  44.278  1.00  0.00           C  
ATOM   3106  NZ  LYS   198      50.539  32.733  43.874  1.00  0.00           N1+
ATOM   3107  H   LYS   198      46.341  32.988  39.404  1.00  0.00           H  
ATOM   3108  HA  LYS   198      47.277  35.360  40.834  1.00  0.00           H  
ATOM   3109  HB2 LYS   198      46.380  33.236  42.328  1.00  0.00           H  
ATOM   3110  HB3 LYS   198      47.796  32.587  41.752  1.00  0.00           H  
ATOM   3111  HG2 LYS   198      49.161  34.589  42.914  1.00  0.00           H  
ATOM   3112  HG3 LYS   198      47.691  35.191  43.570  1.00  0.00           H  
ATOM   3113  HD2 LYS   198      48.781  34.055  45.350  1.00  0.00           H  
ATOM   3114  HD3 LYS   198      47.349  33.104  44.841  1.00  0.00           H  
ATOM   3115  HE2 LYS   198      49.360  31.791  45.256  1.00  0.00           H  
ATOM   3116  HE3 LYS   198      48.672  31.615  43.556  1.00  0.00           H  
ATOM   3117  HZ1 LYS   198      51.105  33.069  44.640  1.00  0.00           H  
ATOM   3118  HZ2 LYS   198      51.131  31.990  43.531  1.00  0.00           H  
ATOM   3119  HZ3 LYS   198      50.572  33.503  43.221  1.00  0.00           H  
ATOM   3120  N   PHE   199      49.611  34.796  40.243  1.00  0.00           N  
ATOM   3121  CA  PHE   199      50.948  34.651  39.581  1.00  0.00           C  
ATOM   3122  C   PHE   199      51.973  34.093  40.548  1.00  0.00           C  
ATOM   3123  O   PHE   199      51.860  34.272  41.747  1.00  0.00           O  
ATOM   3124  CB  PHE   199      51.441  35.933  38.911  1.00  0.00           C  
ATOM   3125  CG  PHE   199      50.408  36.632  38.050  1.00  0.00           C  
ATOM   3126  CD1 PHE   199      50.060  37.921  38.454  1.00  0.00           C  
ATOM   3127  CE1 PHE   199      49.150  38.678  37.644  1.00  0.00           C  
ATOM   3128  CZ  PHE   199      48.637  38.107  36.419  1.00  0.00           C  
ATOM   3129  CE2 PHE   199      49.175  36.859  35.955  1.00  0.00           C  
ATOM   3130  CD2 PHE   199      49.971  36.073  36.844  1.00  0.00           C  
ATOM   3131  H   PHE   199      49.497  35.591  40.858  1.00  0.00           H  
ATOM   3132  HA  PHE   199      50.895  33.897  38.795  1.00  0.00           H  
ATOM   3133  HB2 PHE   199      51.574  36.530  39.814  1.00  0.00           H  
ATOM   3134  HB3 PHE   199      52.383  35.807  38.377  1.00  0.00           H  
ATOM   3135  HD1 PHE   199      50.477  38.344  39.356  1.00  0.00           H  
ATOM   3136  HE1 PHE   199      48.884  39.698  37.878  1.00  0.00           H  
ATOM   3137  HZ  PHE   199      48.040  38.712  35.752  1.00  0.00           H  
ATOM   3138  HE2 PHE   199      49.117  36.571  34.915  1.00  0.00           H  
ATOM   3139  HD2 PHE   199      50.377  35.101  36.607  1.00  0.00           H  
ATOM   3140  N   ASP   200      52.933  33.291  40.080  1.00  0.00           N  
ATOM   3141  CA  ASP   200      53.793  32.459  40.922  1.00  0.00           C  
ATOM   3142  C   ASP   200      54.787  33.310  41.759  1.00  0.00           C  
ATOM   3143  O   ASP   200      55.305  32.796  42.759  1.00  0.00           O  
ATOM   3144  CB  ASP   200      54.420  31.386  40.092  1.00  0.00           C  
ATOM   3145  CG  ASP   200      53.347  30.388  39.486  1.00  0.00           C  
ATOM   3146  OD1 ASP   200      52.366  30.092  40.209  1.00  0.00           O  
ATOM   3147  OD2 ASP   200      53.477  30.052  38.253  1.00  0.00           O1-
ATOM   3148  H   ASP   200      53.123  33.341  39.090  1.00  0.00           H  
ATOM   3149  HA  ASP   200      53.130  31.971  41.635  1.00  0.00           H  
ATOM   3150  HB2 ASP   200      54.875  31.926  39.262  1.00  0.00           H  
ATOM   3151  HB3 ASP   200      55.296  30.947  40.568  1.00  0.00           H  
ATOM   3152  N   ASP   201      54.935  34.582  41.440  1.00  0.00           N  
ATOM   3153  CA  ASP   201      55.741  35.548  42.220  1.00  0.00           C  
ATOM   3154  C   ASP   201      54.926  36.571  43.089  1.00  0.00           C  
ATOM   3155  O   ASP   201      55.484  37.639  43.603  1.00  0.00           O  
ATOM   3156  CB  ASP   201      56.408  36.337  41.138  1.00  0.00           C  
ATOM   3157  CG  ASP   201      55.432  37.232  40.346  1.00  0.00           C  
ATOM   3158  OD1 ASP   201      55.653  38.418  40.377  1.00  0.00           O  
ATOM   3159  OD2 ASP   201      54.520  36.763  39.646  1.00  0.00           O1-
ATOM   3160  H   ASP   201      54.360  34.980  40.711  1.00  0.00           H  
ATOM   3161  HA  ASP   201      56.410  34.953  42.843  1.00  0.00           H  
ATOM   3162  HB2 ASP   201      57.116  37.019  41.610  1.00  0.00           H  
ATOM   3163  HB3 ASP   201      56.975  35.636  40.525  1.00  0.00           H  
ATOM   3164  N   ASP   202      53.652  36.335  43.344  1.00  0.00           N  
ATOM   3165  CA  ASP   202      52.758  37.442  43.867  1.00  0.00           C  
ATOM   3166  C   ASP   202      51.569  36.785  44.671  1.00  0.00           C  
ATOM   3167  O   ASP   202      50.846  35.909  44.165  1.00  0.00           O  
ATOM   3168  CB  ASP   202      52.398  38.415  42.732  1.00  0.00           C  
ATOM   3169  CG  ASP   202      51.680  39.674  43.262  1.00  0.00           C  
ATOM   3170  OD1 ASP   202      51.145  39.684  44.395  1.00  0.00           O  
ATOM   3171  OD2 ASP   202      51.462  40.663  42.490  1.00  0.00           O1-
ATOM   3172  H   ASP   202      53.203  35.502  42.992  1.00  0.00           H  
ATOM   3173  HA  ASP   202      53.376  37.905  44.636  1.00  0.00           H  
ATOM   3174  HB2 ASP   202      53.337  38.671  42.242  1.00  0.00           H  
ATOM   3175  HB3 ASP   202      51.719  37.885  42.064  1.00  0.00           H  
ATOM   3176  N   PHE   203      51.395  37.263  45.937  1.00  0.00           N  
ATOM   3177  CA  PHE   203      50.205  36.808  46.699  1.00  0.00           C  
ATOM   3178  C   PHE   203      48.805  37.469  46.317  1.00  0.00           C  
ATOM   3179  O   PHE   203      47.801  36.985  46.813  1.00  0.00           O  
ATOM   3180  CB  PHE   203      50.602  36.676  48.131  1.00  0.00           C  
ATOM   3181  CG  PHE   203      51.127  37.840  48.911  1.00  0.00           C  
ATOM   3182  CD1 PHE   203      50.333  39.041  49.121  1.00  0.00           C  
ATOM   3183  CE1 PHE   203      50.847  40.161  49.879  1.00  0.00           C  
ATOM   3184  CZ  PHE   203      52.189  40.058  50.346  1.00  0.00           C  
ATOM   3185  CE2 PHE   203      52.980  38.948  50.063  1.00  0.00           C  
ATOM   3186  CD2 PHE   203      52.437  37.905  49.329  1.00  0.00           C  
ATOM   3187  H   PHE   203      52.067  37.948  46.250  1.00  0.00           H  
ATOM   3188  HA  PHE   203      50.031  35.789  46.354  1.00  0.00           H  
ATOM   3189  HB2 PHE   203      49.806  36.230  48.728  1.00  0.00           H  
ATOM   3190  HB3 PHE   203      51.315  35.862  48.261  1.00  0.00           H  
ATOM   3191  HD1 PHE   203      49.371  39.144  48.642  1.00  0.00           H  
ATOM   3192  HE1 PHE   203      50.349  41.112  49.998  1.00  0.00           H  
ATOM   3193  HZ  PHE   203      52.622  40.934  50.805  1.00  0.00           H  
ATOM   3194  HE2 PHE   203      54.021  38.851  50.334  1.00  0.00           H  
ATOM   3195  HD2 PHE   203      53.091  37.173  48.879  1.00  0.00           H  
ATOM   3196  N   HIS   204      48.689  38.469  45.478  1.00  0.00           N  
ATOM   3197  CA  HIS   204      47.383  39.017  45.178  1.00  0.00           C  
ATOM   3198  C   HIS   204      46.507  38.167  44.219  1.00  0.00           C  
ATOM   3199  O   HIS   204      47.071  37.632  43.252  1.00  0.00           O  
ATOM   3200  CB  HIS   204      47.558  40.431  44.601  1.00  0.00           C  
ATOM   3201  CG  HIS   204      48.299  41.524  45.400  1.00  0.00           C  
ATOM   3202  ND1 HIS   204      49.604  41.484  45.865  1.00  0.00           N1+
ATOM   3203  CE1 HIS   204      49.842  42.639  46.433  1.00  0.00           C  
ATOM   3204  NE2 HIS   204      48.724  43.347  46.474  1.00  0.00           N  
ATOM   3205  CD2 HIS   204      47.758  42.682  45.779  1.00  0.00           C  
ATOM   3206  H   HIS   204      49.533  38.766  45.008  1.00  0.00           H  
ATOM   3207  HA  HIS   204      46.820  39.159  46.101  1.00  0.00           H  
ATOM   3208  HB2 HIS   204      48.168  40.334  43.704  1.00  0.00           H  
ATOM   3209  HB3 HIS   204      46.628  40.703  44.100  1.00  0.00           H  
ATOM   3210  HD1 HIS   204      50.224  40.712  45.666  1.00  0.00           H  
ATOM   3211  HE1 HIS   204      50.776  43.000  46.837  1.00  0.00           H  
ATOM   3212  HE2 HIS   204      48.664  44.242  46.939  1.00  0.00           H  
ATOM   3213  HD2 HIS   204      46.768  43.038  45.536  1.00  0.00           H  
ATOM   3214  N   ILE   205      45.175  38.134  44.445  1.00  0.00           N  
ATOM   3215  CA  ILE   205      44.270  37.668  43.381  1.00  0.00           C  
ATOM   3216  C   ILE   205      44.049  38.719  42.329  1.00  0.00           C  
ATOM   3217  O   ILE   205      43.725  39.843  42.602  1.00  0.00           O  
ATOM   3218  CB  ILE   205      43.000  37.041  43.954  1.00  0.00           C  
ATOM   3219  CG2 ILE   205      42.145  36.493  42.797  1.00  0.00           C  
ATOM   3220  CG1 ILE   205      43.368  35.901  45.028  1.00  0.00           C  
ATOM   3221  CD1 ILE   205      44.352  34.780  44.548  1.00  0.00           C  
ATOM   3222  H   ILE   205      44.755  38.493  45.291  1.00  0.00           H  
ATOM   3223  HA  ILE   205      44.787  36.864  42.859  1.00  0.00           H  
ATOM   3224  HB  ILE   205      42.428  37.904  44.295  1.00  0.00           H  
ATOM   3225 HG21 ILE   205      41.362  35.884  43.249  1.00  0.00           H  
ATOM   3226 HG22 ILE   205      41.609  37.246  42.219  1.00  0.00           H  
ATOM   3227 HG23 ILE   205      42.708  35.930  42.053  1.00  0.00           H  
ATOM   3228 HG12 ILE   205      43.868  36.344  45.889  1.00  0.00           H  
ATOM   3229 HG13 ILE   205      42.413  35.476  45.338  1.00  0.00           H  
ATOM   3230 HD11 ILE   205      45.403  35.068  44.537  1.00  0.00           H  
ATOM   3231 HD12 ILE   205      44.418  33.954  45.257  1.00  0.00           H  
ATOM   3232 HD13 ILE   205      44.042  34.420  43.567  1.00  0.00           H  
ATOM   3233  N   TYR   206      44.148  38.332  41.055  1.00  0.00           N  
ATOM   3234  CA  TYR   206      43.852  39.163  39.864  1.00  0.00           C  
ATOM   3235  C   TYR   206      42.639  38.529  39.047  1.00  0.00           C  
ATOM   3236  O   TYR   206      42.601  37.333  38.807  1.00  0.00           O  
ATOM   3237  CB  TYR   206      45.195  39.293  38.984  1.00  0.00           C  
ATOM   3238  CG  TYR   206      46.338  39.961  39.738  1.00  0.00           C  
ATOM   3239  CD1 TYR   206      47.267  39.196  40.476  1.00  0.00           C  
ATOM   3240  CE1 TYR   206      48.392  39.861  41.061  1.00  0.00           C  
ATOM   3241  CZ  TYR   206      48.547  41.286  40.894  1.00  0.00           C  
ATOM   3242  OH  TYR   206      49.577  41.965  41.414  1.00  0.00           O  
ATOM   3243  CE2 TYR   206      47.557  42.015  40.177  1.00  0.00           C  
ATOM   3244  CD2 TYR   206      46.492  41.349  39.629  1.00  0.00           C  
ATOM   3245  H   TYR   206      44.416  37.391  40.807  1.00  0.00           H  
ATOM   3246  HA  TYR   206      43.526  40.159  40.164  1.00  0.00           H  
ATOM   3247  HB2 TYR   206      45.570  38.336  38.621  1.00  0.00           H  
ATOM   3248  HB3 TYR   206      44.992  39.924  38.119  1.00  0.00           H  
ATOM   3249  HD1 TYR   206      47.062  38.156  40.681  1.00  0.00           H  
ATOM   3250  HE1 TYR   206      49.078  39.255  41.634  1.00  0.00           H  
ATOM   3251  HH  TYR   206      50.223  41.424  41.875  1.00  0.00           H  
ATOM   3252  HE2 TYR   206      47.644  43.085  40.055  1.00  0.00           H  
ATOM   3253  HD2 TYR   206      45.668  41.871  39.167  1.00  0.00           H  
ATOM   3254  N   VAL   207      41.854  39.381  38.432  1.00  0.00           N  
ATOM   3255  CA  VAL   207      40.632  39.110  37.762  1.00  0.00           C  
ATOM   3256  C   VAL   207      40.649  39.616  36.298  1.00  0.00           C  
ATOM   3257  O   VAL   207      40.463  40.805  36.040  1.00  0.00           O  
ATOM   3258  CB  VAL   207      39.342  39.477  38.462  1.00  0.00           C  
ATOM   3259  CG1 VAL   207      38.139  38.859  37.803  1.00  0.00           C  
ATOM   3260  CG2 VAL   207      39.369  39.044  39.929  1.00  0.00           C  
ATOM   3261  H   VAL   207      42.131  40.342  38.579  1.00  0.00           H  
ATOM   3262  HA  VAL   207      40.463  38.043  37.616  1.00  0.00           H  
ATOM   3263  HB  VAL   207      39.256  40.559  38.362  1.00  0.00           H  
ATOM   3264 HG11 VAL   207      38.326  37.801  37.617  1.00  0.00           H  
ATOM   3265 HG12 VAL   207      37.229  39.009  38.384  1.00  0.00           H  
ATOM   3266 HG13 VAL   207      37.898  39.299  36.835  1.00  0.00           H  
ATOM   3267 HG21 VAL   207      39.392  37.954  39.930  1.00  0.00           H  
ATOM   3268 HG22 VAL   207      40.178  39.433  40.546  1.00  0.00           H  
ATOM   3269 HG23 VAL   207      38.447  39.401  40.387  1.00  0.00           H  
ATOM   3270  N   TYR   208      40.663  38.599  35.433  1.00  0.00           N  
ATOM   3271  CA  TYR   208      40.663  38.853  33.953  1.00  0.00           C  
ATOM   3272  C   TYR   208      39.624  37.922  33.236  1.00  0.00           C  
ATOM   3273  O   TYR   208      39.392  36.805  33.605  1.00  0.00           O  
ATOM   3274  CB  TYR   208      42.028  38.739  33.221  1.00  0.00           C  
ATOM   3275  CG  TYR   208      43.206  39.420  33.871  1.00  0.00           C  
ATOM   3276  CD1 TYR   208      43.812  38.800  34.963  1.00  0.00           C  
ATOM   3277  CE1 TYR   208      45.015  39.344  35.511  1.00  0.00           C  
ATOM   3278  CZ  TYR   208      45.536  40.569  35.077  1.00  0.00           C  
ATOM   3279  OH  TYR   208      46.652  41.138  35.667  1.00  0.00           O  
ATOM   3280  CE2 TYR   208      44.870  41.209  34.022  1.00  0.00           C  
ATOM   3281  CD2 TYR   208      43.746  40.644  33.380  1.00  0.00           C  
ATOM   3282  H   TYR   208      40.612  37.623  35.686  1.00  0.00           H  
ATOM   3283  HA  TYR   208      40.265  39.866  33.904  1.00  0.00           H  
ATOM   3284  HB2 TYR   208      42.282  37.682  33.137  1.00  0.00           H  
ATOM   3285  HB3 TYR   208      41.853  39.130  32.219  1.00  0.00           H  
ATOM   3286  HD1 TYR   208      43.302  37.975  35.439  1.00  0.00           H  
ATOM   3287  HE1 TYR   208      45.547  38.886  36.332  1.00  0.00           H  
ATOM   3288  HH  TYR   208      46.609  42.095  35.723  1.00  0.00           H  
ATOM   3289  HE2 TYR   208      45.302  42.079  33.551  1.00  0.00           H  
ATOM   3290  HD2 TYR   208      43.287  41.126  32.530  1.00  0.00           H  
ATOM   3291  N   ASP   209      39.186  38.442  32.098  1.00  0.00           N  
ATOM   3292  CA  ASP   209      38.501  37.646  31.143  1.00  0.00           C  
ATOM   3293  C   ASP   209      39.394  36.651  30.462  1.00  0.00           C  
ATOM   3294  O   ASP   209      40.577  36.875  30.332  1.00  0.00           O  
ATOM   3295  CB  ASP   209      37.804  38.608  30.183  1.00  0.00           C  
ATOM   3296  CG  ASP   209      38.679  39.742  29.584  1.00  0.00           C  
ATOM   3297  OD1 ASP   209      39.246  40.660  30.237  1.00  0.00           O  
ATOM   3298  OD2 ASP   209      38.928  39.698  28.338  1.00  0.00           O1-
ATOM   3299  H   ASP   209      39.693  39.240  31.744  1.00  0.00           H  
ATOM   3300  HA  ASP   209      37.706  37.040  31.579  1.00  0.00           H  
ATOM   3301  HB2 ASP   209      37.352  38.022  29.382  1.00  0.00           H  
ATOM   3302  HB3 ASP   209      36.986  39.128  30.682  1.00  0.00           H  
ATOM   3303  N   LEU   210      38.745  35.555  29.932  1.00  0.00           N  
ATOM   3304  CA  LEU   210      39.577  34.543  29.193  1.00  0.00           C  
ATOM   3305  C   LEU   210      38.967  33.964  27.971  1.00  0.00           C  
ATOM   3306  O   LEU   210      39.726  33.593  27.027  1.00  0.00           O  
ATOM   3307  CB  LEU   210      39.996  33.368  30.095  1.00  0.00           C  
ATOM   3308  CG  LEU   210      40.984  33.696  31.224  1.00  0.00           C  
ATOM   3309  CD1 LEU   210      41.193  32.388  31.944  1.00  0.00           C  
ATOM   3310  CD2 LEU   210      42.438  33.998  30.660  1.00  0.00           C  
ATOM   3311  H   LEU   210      37.757  35.540  30.142  1.00  0.00           H  
ATOM   3312  HA  LEU   210      40.516  34.985  28.860  1.00  0.00           H  
ATOM   3313  HB2 LEU   210      39.085  33.090  30.625  1.00  0.00           H  
ATOM   3314  HB3 LEU   210      40.338  32.510  29.517  1.00  0.00           H  
ATOM   3315  HG  LEU   210      40.693  34.534  31.857  1.00  0.00           H  
ATOM   3316 HD11 LEU   210      41.467  32.543  32.987  1.00  0.00           H  
ATOM   3317 HD12 LEU   210      40.247  31.856  32.046  1.00  0.00           H  
ATOM   3318 HD13 LEU   210      41.963  31.747  31.513  1.00  0.00           H  
ATOM   3319 HD21 LEU   210      43.117  34.031  31.512  1.00  0.00           H  
ATOM   3320 HD22 LEU   210      42.689  33.183  29.981  1.00  0.00           H  
ATOM   3321 HD23 LEU   210      42.528  34.906  30.063  1.00  0.00           H  
ATOM   3322  N   VAL   211      37.655  33.895  27.954  1.00  0.00           N  
ATOM   3323  CA  VAL   211      36.975  33.292  26.788  1.00  0.00           C  
ATOM   3324  C   VAL   211      35.682  33.978  26.632  1.00  0.00           C  
ATOM   3325  O   VAL   211      34.579  33.540  27.023  1.00  0.00           O  
ATOM   3326  CB  VAL   211      36.780  31.766  27.042  1.00  0.00           C  
ATOM   3327  CG1 VAL   211      36.275  31.090  25.805  1.00  0.00           C  
ATOM   3328  CG2 VAL   211      38.024  31.041  27.574  1.00  0.00           C  
ATOM   3329  H   VAL   211      37.102  33.974  28.796  1.00  0.00           H  
ATOM   3330  HA  VAL   211      37.659  33.274  25.940  1.00  0.00           H  
ATOM   3331  HB  VAL   211      35.997  31.643  27.790  1.00  0.00           H  
ATOM   3332 HG11 VAL   211      35.340  31.504  25.427  1.00  0.00           H  
ATOM   3333 HG12 VAL   211      37.030  31.227  25.031  1.00  0.00           H  
ATOM   3334 HG13 VAL   211      36.180  30.008  25.894  1.00  0.00           H  
ATOM   3335 HG21 VAL   211      38.411  31.597  28.428  1.00  0.00           H  
ATOM   3336 HG22 VAL   211      37.719  30.035  27.861  1.00  0.00           H  
ATOM   3337 HG23 VAL   211      38.808  31.008  26.818  1.00  0.00           H  
ATOM   3338  N   LYS   212      35.622  35.144  25.951  1.00  0.00           N  
ATOM   3339  CA  LYS   212      34.420  35.998  25.757  1.00  0.00           C  
ATOM   3340  C   LYS   212      33.480  35.640  24.555  1.00  0.00           C  
ATOM   3341  O   LYS   212      32.267  35.894  24.454  1.00  0.00           O  
ATOM   3342  CB  LYS   212      34.951  37.418  25.678  1.00  0.00           C  
ATOM   3343  CG  LYS   212      35.576  37.893  26.967  1.00  0.00           C  
ATOM   3344  CD  LYS   212      35.788  39.422  26.864  1.00  0.00           C  
ATOM   3345  CE  LYS   212      34.570  40.404  26.964  1.00  0.00           C  
ATOM   3346  NZ  LYS   212      35.020  41.759  26.741  1.00  0.00           N1+
ATOM   3347  H   LYS   212      36.479  35.624  25.717  1.00  0.00           H  
ATOM   3348  HA  LYS   212      33.791  35.969  26.646  1.00  0.00           H  
ATOM   3349  HB2 LYS   212      35.631  37.463  24.828  1.00  0.00           H  
ATOM   3350  HB3 LYS   212      34.080  38.037  25.463  1.00  0.00           H  
ATOM   3351  HG2 LYS   212      34.850  37.518  27.688  1.00  0.00           H  
ATOM   3352  HG3 LYS   212      36.526  37.368  27.069  1.00  0.00           H  
ATOM   3353  HD2 LYS   212      36.473  39.652  27.680  1.00  0.00           H  
ATOM   3354  HD3 LYS   212      36.284  39.687  25.930  1.00  0.00           H  
ATOM   3355  HE2 LYS   212      33.905  40.131  26.144  1.00  0.00           H  
ATOM   3356  HE3 LYS   212      34.107  40.407  27.950  1.00  0.00           H  
ATOM   3357  HZ1 LYS   212      35.826  41.988  27.305  1.00  0.00           H  
ATOM   3358  HZ2 LYS   212      35.378  41.922  25.810  1.00  0.00           H  
ATOM   3359  HZ3 LYS   212      34.304  42.456  26.883  1.00  0.00           H  
ATOM   3360  N   NME   213      34.165  35.175  23.535  1.00  0.00           N  
ATOM   3361  C   NME   213      33.506  34.757  22.275  1.00  0.00           C  
ATOM   3362  H   NME   213      35.173  35.171  23.592  1.00  0.00           H  
ATOM   3363  H1  NME   213      34.148  34.165  21.624  1.00  0.00           H  
ATOM   3364  H2  NME   213      32.698  34.091  22.580  1.00  0.00           H  
ATOM   3365  H3  NME   213      33.021  35.550  21.706  1.00  0.00           H  
TER    3366      NME   213
CONECT 3361 3363 3364 3365
CONECT 3363 3361
CONECT 3364 3361
CONECT 3365 3361
END   
