# Supplementary material for: Exploring Aromatic Cage Flexibility Using Cosolvent Molecular Dynamics Simulations—An In-Silico Case Study of Tudor Domains
Source: J Chem Inf Model. 2024 May 21;64(11):4553–69. doi: 10.1021/acs.jcim.4c00298 (PMC11167732; doi:10.1021/acs.jcim.4c00298)
Supplement: Supplementary file 2 — ci4c00298_si_002.zip [file ci4c00298_si_002.zip › SPIN1/cluster_representatives/domain2/06_PYM_rep_c0.pdb]

TITLE     rep_02.c0
REMARK   4      COMPLIES WITH FORMAT V. 3.0, 1-DEC-2006
REMARK 888
REMARK 888 WRITTEN BY MAESTRO (A PRODUCT OF SCHRODINGER, LLC)
CRYST1   82.619   82.619   82.619 109.47 109.47 109.47 P 1           1
ATOM      1  CH3 ACE     1      43.108  13.755  62.811  1.00  0.00           C  
ATOM      2  C   ACE     1      42.629  15.230  62.730  1.00  0.00           C  
ATOM      3  O   ACE     1      41.555  15.512  63.202  1.00  0.00           O  
ATOM      4  H1  ACE     1      42.215  13.228  63.147  1.00  0.00           H  
ATOM      5  H2  ACE     1      43.404  13.370  61.835  1.00  0.00           H  
ATOM      6  H3  ACE     1      43.871  13.565  63.565  1.00  0.00           H  
ATOM      7  N   ARG     2      43.469  16.141  62.224  1.00  0.00           N  
ATOM      8  CA  ARG     2      43.303  17.620  62.008  1.00  0.00           C  
ATOM      9  C   ARG     2      42.053  17.965  61.115  1.00  0.00           C  
ATOM     10  O   ARG     2      41.716  17.172  60.209  1.00  0.00           O  
ATOM     11  CB  ARG     2      44.651  18.266  61.480  1.00  0.00           C  
ATOM     12  CG  ARG     2      44.815  19.756  61.870  1.00  0.00           C  
ATOM     13  CD  ARG     2      46.346  20.120  61.631  1.00  0.00           C  
ATOM     14  NE  ARG     2      46.498  21.591  61.758  1.00  0.00           N  
ATOM     15  CZ  ARG     2      47.195  22.045  62.763  1.00  0.00           C  
ATOM     16  NH1 ARG     2      47.860  21.411  63.711  1.00  0.00           N  
ATOM     17  NH2 ARG     2      47.159  23.367  62.981  1.00  0.00           N1+
ATOM     18  H   ARG     2      44.243  15.774  61.688  1.00  0.00           H  
ATOM     19  HA  ARG     2      43.018  18.060  62.963  1.00  0.00           H  
ATOM     20  HB2 ARG     2      45.411  17.652  61.963  1.00  0.00           H  
ATOM     21  HB3 ARG     2      44.758  18.030  60.422  1.00  0.00           H  
ATOM     22  HG2 ARG     2      44.294  20.357  61.126  1.00  0.00           H  
ATOM     23  HG3 ARG     2      44.491  19.900  62.901  1.00  0.00           H  
ATOM     24  HD2 ARG     2      46.991  19.494  62.249  1.00  0.00           H  
ATOM     25  HD3 ARG     2      46.684  19.944  60.610  1.00  0.00           H  
ATOM     26  HE  ARG     2      45.952  22.251  61.223  1.00  0.00           H  
ATOM     27 HH11 ARG     2      47.868  20.404  63.634  1.00  0.00           H  
ATOM     28 HH12 ARG     2      48.155  21.991  64.483  1.00  0.00           H  
ATOM     29 HH21 ARG     2      46.464  23.878  62.455  1.00  0.00           H  
ATOM     30 HH22 ARG     2      47.604  23.926  63.695  1.00  0.00           H  
ATOM     31  N   ARG     3      41.408  19.116  61.265  1.00  0.00           N  
ATOM     32  CA  ARG     3      40.274  19.613  60.418  1.00  0.00           C  
ATOM     33  C   ARG     3      40.660  20.598  59.328  1.00  0.00           C  
ATOM     34  O   ARG     3      41.755  21.178  59.452  1.00  0.00           O  
ATOM     35  CB  ARG     3      39.121  20.267  61.234  1.00  0.00           C  
ATOM     36  CG  ARG     3      39.524  21.427  62.087  1.00  0.00           C  
ATOM     37  CD  ARG     3      38.422  22.098  62.841  1.00  0.00           C  
ATOM     38  NE  ARG     3      37.615  23.039  62.034  1.00  0.00           N  
ATOM     39  CZ  ARG     3      37.172  24.268  62.355  1.00  0.00           C  
ATOM     40  NH1 ARG     3      37.359  24.913  63.500  1.00  0.00           N  
ATOM     41  NH2 ARG     3      36.549  25.023  61.449  1.00  0.00           N1+
ATOM     42  H   ARG     3      41.735  19.808  61.924  1.00  0.00           H  
ATOM     43  HA  ARG     3      39.830  18.860  59.766  1.00  0.00           H  
ATOM     44  HB2 ARG     3      38.291  20.640  60.634  1.00  0.00           H  
ATOM     45  HB3 ARG     3      38.815  19.549  61.995  1.00  0.00           H  
ATOM     46  HG2 ARG     3      40.096  20.965  62.892  1.00  0.00           H  
ATOM     47  HG3 ARG     3      40.144  22.172  61.588  1.00  0.00           H  
ATOM     48  HD2 ARG     3      37.746  21.328  63.212  1.00  0.00           H  
ATOM     49  HD3 ARG     3      38.921  22.511  63.718  1.00  0.00           H  
ATOM     50  HE  ARG     3      37.369  22.751  61.098  1.00  0.00           H  
ATOM     51 HH11 ARG     3      37.931  24.471  64.206  1.00  0.00           H  
ATOM     52 HH12 ARG     3      37.174  25.900  63.604  1.00  0.00           H  
ATOM     53 HH21 ARG     3      36.287  24.662  60.543  1.00  0.00           H  
ATOM     54 HH22 ARG     3      36.117  25.867  61.796  1.00  0.00           H  
ATOM     55  N   ASN     4      39.779  20.802  58.355  1.00  0.00           N  
ATOM     56  CA  ASN     4      39.829  21.896  57.332  1.00  0.00           C  
ATOM     57  C   ASN     4      39.400  23.206  58.069  1.00  0.00           C  
ATOM     58  O   ASN     4      38.538  23.150  58.984  1.00  0.00           O  
ATOM     59  CB  ASN     4      38.875  21.423  56.192  1.00  0.00           C  
ATOM     60  CG  ASN     4      38.641  22.420  55.121  1.00  0.00           C  
ATOM     61  OD1 ASN     4      39.541  23.251  54.864  1.00  0.00           O  
ATOM     62  ND2 ASN     4      37.442  22.430  54.654  1.00  0.00           N  
ATOM     63  H   ASN     4      39.014  20.147  58.272  1.00  0.00           H  
ATOM     64  HA  ASN     4      40.818  22.084  56.913  1.00  0.00           H  
ATOM     65  HB2 ASN     4      39.289  20.468  55.868  1.00  0.00           H  
ATOM     66  HB3 ASN     4      37.959  21.086  56.678  1.00  0.00           H  
ATOM     67 HD21 ASN     4      36.775  21.716  54.909  1.00  0.00           H  
ATOM     68 HD22 ASN     4      37.343  23.124  53.926  1.00  0.00           H  
ATOM     69  N   ILE     5      39.925  24.367  57.710  1.00  0.00           N  
ATOM     70  CA  ILE     5      39.844  25.693  58.454  1.00  0.00           C  
ATOM     71  C   ILE     5      39.234  26.773  57.632  1.00  0.00           C  
ATOM     72  O   ILE     5      39.734  27.858  57.555  1.00  0.00           O  
ATOM     73  CB  ILE     5      41.295  25.960  58.918  1.00  0.00           C  
ATOM     74  CG2 ILE     5      41.641  24.843  59.944  1.00  0.00           C  
ATOM     75  CG1 ILE     5      42.382  26.143  57.850  1.00  0.00           C  
ATOM     76  CD1 ILE     5      43.772  26.356  58.434  1.00  0.00           C  
ATOM     77  H   ILE     5      40.456  24.315  56.853  1.00  0.00           H  
ATOM     78  HA  ILE     5      39.209  25.653  59.338  1.00  0.00           H  
ATOM     79  HB  ILE     5      41.176  26.932  59.396  1.00  0.00           H  
ATOM     80 HG21 ILE     5      42.022  23.945  59.456  1.00  0.00           H  
ATOM     81 HG22 ILE     5      42.473  25.032  60.621  1.00  0.00           H  
ATOM     82 HG23 ILE     5      40.765  24.667  60.568  1.00  0.00           H  
ATOM     83 HG12 ILE     5      42.403  25.239  57.241  1.00  0.00           H  
ATOM     84 HG13 ILE     5      42.202  27.015  57.222  1.00  0.00           H  
ATOM     85 HD11 ILE     5      43.784  27.312  58.957  1.00  0.00           H  
ATOM     86 HD12 ILE     5      43.927  25.553  59.155  1.00  0.00           H  
ATOM     87 HD13 ILE     5      44.463  26.226  57.601  1.00  0.00           H  
ATOM     88  N   VAL     6      38.157  26.542  56.862  1.00  0.00           N  
ATOM     89  CA  VAL     6      37.438  27.585  56.125  1.00  0.00           C  
ATOM     90  C   VAL     6      36.626  28.372  57.162  1.00  0.00           C  
ATOM     91  O   VAL     6      35.942  27.747  57.979  1.00  0.00           O  
ATOM     92  CB  VAL     6      36.539  27.091  54.988  1.00  0.00           C  
ATOM     93  CG1 VAL     6      37.332  26.657  53.760  1.00  0.00           C  
ATOM     94  CG2 VAL     6      35.553  25.992  55.328  1.00  0.00           C  
ATOM     95  H   VAL     6      37.785  25.603  56.865  1.00  0.00           H  
ATOM     96  HA  VAL     6      38.048  28.327  55.609  1.00  0.00           H  
ATOM     97  HB  VAL     6      35.946  27.955  54.688  1.00  0.00           H  
ATOM     98 HG11 VAL     6      36.759  26.426  52.862  1.00  0.00           H  
ATOM     99 HG12 VAL     6      37.990  27.476  53.470  1.00  0.00           H  
ATOM    100 HG13 VAL     6      37.979  25.844  54.092  1.00  0.00           H  
ATOM    101 HG21 VAL     6      34.858  26.447  56.033  1.00  0.00           H  
ATOM    102 HG22 VAL     6      34.974  25.789  54.428  1.00  0.00           H  
ATOM    103 HG23 VAL     6      36.064  25.140  55.776  1.00  0.00           H  
ATOM    104  N   GLY     7      36.650  29.726  57.153  1.00  0.00           N  
ATOM    105  CA  GLY     7      35.915  30.530  58.164  1.00  0.00           C  
ATOM    106  C   GLY     7      36.770  30.945  59.382  1.00  0.00           C  
ATOM    107  O   GLY     7      36.523  31.935  60.102  1.00  0.00           O  
ATOM    108  H   GLY     7      37.233  30.278  56.540  1.00  0.00           H  
ATOM    109  HA2 GLY     7      35.561  31.463  57.726  1.00  0.00           H  
ATOM    110  HA3 GLY     7      35.080  29.882  58.432  1.00  0.00           H  
ATOM    111  N   CYS     8      37.766  30.179  59.763  1.00  0.00           N  
ATOM    112  CA  CYS     8      38.682  30.392  60.877  1.00  0.00           C  
ATOM    113  C   CYS     8      39.527  31.709  60.764  1.00  0.00           C  
ATOM    114  O   CYS     8      40.057  32.022  59.705  1.00  0.00           O  
ATOM    115  CB  CYS     8      39.643  29.184  60.908  1.00  0.00           C  
ATOM    116  SG  CYS     8      38.542  27.761  61.363  1.00  0.00           S  
ATOM    117  H   CYS     8      37.803  29.354  59.181  1.00  0.00           H  
ATOM    118  HA  CYS     8      38.135  30.316  61.817  1.00  0.00           H  
ATOM    119  HB2 CYS     8      40.130  29.172  59.933  1.00  0.00           H  
ATOM    120  HB3 CYS     8      40.347  29.462  61.692  1.00  0.00           H  
ATOM    121  HG  CYS     8      38.251  28.291  62.555  1.00  0.00           H  
ATOM    122  N   ARG     9      39.734  32.495  61.853  1.00  0.00           N  
ATOM    123  CA  ARG     9      40.814  33.507  61.914  1.00  0.00           C  
ATOM    124  C   ARG     9      42.233  32.800  61.911  1.00  0.00           C  
ATOM    125  O   ARG     9      42.371  31.597  62.150  1.00  0.00           O  
ATOM    126  CB  ARG     9      40.601  34.416  63.173  1.00  0.00           C  
ATOM    127  CG  ARG     9      39.338  35.308  63.035  1.00  0.00           C  
ATOM    128  CD  ARG     9      39.453  36.567  62.172  1.00  0.00           C  
ATOM    129  NE  ARG     9      40.157  37.624  62.860  1.00  0.00           N  
ATOM    130  CZ  ARG     9      40.815  38.621  62.309  1.00  0.00           C  
ATOM    131  NH1 ARG     9      40.824  38.883  61.025  1.00  0.00           N  
ATOM    132  NH2 ARG     9      41.530  39.444  63.046  1.00  0.00           N1+
ATOM    133  H   ARG     9      39.406  32.129  62.735  1.00  0.00           H  
ATOM    134  HA  ARG     9      40.732  34.199  61.076  1.00  0.00           H  
ATOM    135  HB2 ARG     9      40.361  33.846  64.071  1.00  0.00           H  
ATOM    136  HB3 ARG     9      41.498  34.906  63.553  1.00  0.00           H  
ATOM    137  HG2 ARG     9      38.501  34.765  62.598  1.00  0.00           H  
ATOM    138  HG3 ARG     9      39.033  35.574  64.047  1.00  0.00           H  
ATOM    139  HD2 ARG     9      40.010  36.323  61.267  1.00  0.00           H  
ATOM    140  HD3 ARG     9      38.398  36.801  62.035  1.00  0.00           H  
ATOM    141  HE  ARG     9      40.286  37.556  63.860  1.00  0.00           H  
ATOM    142 HH11 ARG     9      40.312  38.212  60.470  1.00  0.00           H  
ATOM    143 HH12 ARG     9      41.372  39.672  60.714  1.00  0.00           H  
ATOM    144 HH21 ARG     9      41.735  39.173  63.997  1.00  0.00           H  
ATOM    145 HH22 ARG     9      42.068  40.092  62.489  1.00  0.00           H  
ATOM    146  N   ILE    10      43.271  33.578  61.538  1.00  0.00           N  
ATOM    147  CA  ILE    10      44.661  33.051  61.352  1.00  0.00           C  
ATOM    148  C   ILE    10      45.605  34.176  61.737  1.00  0.00           C  
ATOM    149  O   ILE    10      45.416  35.315  61.287  1.00  0.00           O  
ATOM    150  CB  ILE    10      44.979  32.604  59.970  1.00  0.00           C  
ATOM    151  CG2 ILE    10      44.345  31.182  59.731  1.00  0.00           C  
ATOM    152  CG1 ILE    10      44.701  33.671  58.792  1.00  0.00           C  
ATOM    153  CD1 ILE    10      45.947  34.327  58.232  1.00  0.00           C  
ATOM    154  H   ILE    10      43.051  34.488  61.160  1.00  0.00           H  
ATOM    155  HA  ILE    10      44.950  32.148  61.890  1.00  0.00           H  
ATOM    156  HB  ILE    10      46.045  32.384  59.934  1.00  0.00           H  
ATOM    157 HG21 ILE    10      43.261  31.291  59.725  1.00  0.00           H  
ATOM    158 HG22 ILE    10      44.626  30.757  58.768  1.00  0.00           H  
ATOM    159 HG23 ILE    10      44.653  30.357  60.374  1.00  0.00           H  
ATOM    160 HG12 ILE    10      44.337  33.047  57.976  1.00  0.00           H  
ATOM    161 HG13 ILE    10      43.948  34.389  59.116  1.00  0.00           H  
ATOM    162 HD11 ILE    10      46.332  34.904  59.073  1.00  0.00           H  
ATOM    163 HD12 ILE    10      46.702  33.627  57.871  1.00  0.00           H  
ATOM    164 HD13 ILE    10      45.768  35.106  57.492  1.00  0.00           H  
ATOM    165  N   GLN    11      46.660  33.810  62.464  1.00  0.00           N  
ATOM    166  CA  GLN    11      47.726  34.749  62.741  1.00  0.00           C  
ATOM    167  C   GLN    11      49.083  34.005  62.633  1.00  0.00           C  
ATOM    168  O   GLN    11      49.317  33.003  63.311  1.00  0.00           O  
ATOM    169  CB  GLN    11      47.471  35.255  64.178  1.00  0.00           C  
ATOM    170  CG  GLN    11      48.734  36.112  64.484  1.00  0.00           C  
ATOM    171  CD  GLN    11      48.777  36.408  66.002  1.00  0.00           C  
ATOM    172  OE1 GLN    11      47.746  36.734  66.591  1.00  0.00           O  
ATOM    173  NE2 GLN    11      49.920  36.447  66.633  1.00  0.00           N  
ATOM    174  H   GLN    11      46.565  32.952  62.989  1.00  0.00           H  
ATOM    175  HA  GLN    11      47.702  35.515  61.966  1.00  0.00           H  
ATOM    176  HB2 GLN    11      46.594  35.883  64.333  1.00  0.00           H  
ATOM    177  HB3 GLN    11      47.480  34.376  64.823  1.00  0.00           H  
ATOM    178  HG2 GLN    11      49.714  35.753  64.169  1.00  0.00           H  
ATOM    179  HG3 GLN    11      48.723  37.035  63.904  1.00  0.00           H  
ATOM    180 HE21 GLN    11      50.835  36.305  66.230  1.00  0.00           H  
ATOM    181 HE22 GLN    11      49.909  36.748  67.597  1.00  0.00           H  
ATOM    182  N   HIS    12      49.881  34.524  61.695  1.00  0.00           N  
ATOM    183  CA  HIS    12      51.163  33.948  61.329  1.00  0.00           C  
ATOM    184  C   HIS    12      52.414  34.855  61.255  1.00  0.00           C  
ATOM    185  O   HIS    12      52.393  36.054  60.908  1.00  0.00           O  
ATOM    186  CB  HIS    12      50.945  33.274  59.947  1.00  0.00           C  
ATOM    187  CG  HIS    12      50.969  34.216  58.811  1.00  0.00           C  
ATOM    188  ND1 HIS    12      52.093  34.785  58.274  1.00  0.00           N  
ATOM    189  CE1 HIS    12      51.740  35.548  57.210  1.00  0.00           C  
ATOM    190  NE2 HIS    12      50.414  35.464  57.018  1.00  0.00           N  
ATOM    191  CD2 HIS    12      49.955  34.630  58.015  1.00  0.00           C  
ATOM    192  H   HIS    12      49.532  35.308  61.162  1.00  0.00           H  
ATOM    193  HA  HIS    12      51.375  33.260  62.147  1.00  0.00           H  
ATOM    194  HB2 HIS    12      51.743  32.546  59.802  1.00  0.00           H  
ATOM    195  HB3 HIS    12      49.985  32.759  59.977  1.00  0.00           H  
ATOM    196  HD1 HIS    12      53.044  34.667  58.592  1.00  0.00           H  
ATOM    197  HE1 HIS    12      52.385  36.095  56.538  1.00  0.00           H  
ATOM    198  HD2 HIS    12      48.909  34.426  58.187  1.00  0.00           H  
ATOM    199  N   GLY    13      53.568  34.244  61.347  1.00  0.00           N  
ATOM    200  CA  GLY    13      54.939  34.718  60.915  1.00  0.00           C  
ATOM    201  C   GLY    13      55.463  33.990  59.637  1.00  0.00           C  
ATOM    202  O   GLY    13      54.704  33.374  58.890  1.00  0.00           O  
ATOM    203  H   GLY    13      53.538  33.235  61.394  1.00  0.00           H  
ATOM    204  HA2 GLY    13      54.884  35.790  60.727  1.00  0.00           H  
ATOM    205  HA3 GLY    13      55.706  34.586  61.678  1.00  0.00           H  
ATOM    206  N   TRP    14      56.784  34.185  59.269  1.00  0.00           N  
ATOM    207  CA  TRP    14      57.301  33.815  58.005  1.00  0.00           C  
ATOM    208  C   TRP    14      58.840  33.519  58.184  1.00  0.00           C  
ATOM    209  O   TRP    14      59.440  34.024  59.089  1.00  0.00           O  
ATOM    210  CB  TRP    14      57.190  34.993  57.027  1.00  0.00           C  
ATOM    211  CG  TRP    14      57.275  34.694  55.532  1.00  0.00           C  
ATOM    212  CD1 TRP    14      58.447  34.878  54.820  1.00  0.00           C  
ATOM    213  NE1 TRP    14      58.127  34.723  53.508  1.00  0.00           N  
ATOM    214  CE2 TRP    14      56.913  34.219  53.293  1.00  0.00           C  
ATOM    215  CZ2 TRP    14      56.236  33.885  52.146  1.00  0.00           C  
ATOM    216  CH2 TRP    14      54.993  33.270  52.228  1.00  0.00           C  
ATOM    217  CZ3 TRP    14      54.504  32.996  53.481  1.00  0.00           C  
ATOM    218  CE3 TRP    14      55.058  33.513  54.662  1.00  0.00           C  
ATOM    219  CD2 TRP    14      56.323  34.072  54.586  1.00  0.00           C  
ATOM    220  H   TRP    14      57.454  34.605  59.897  1.00  0.00           H  
ATOM    221  HA  TRP    14      56.739  32.980  57.586  1.00  0.00           H  
ATOM    222  HB2 TRP    14      56.205  35.459  57.055  1.00  0.00           H  
ATOM    223  HB3 TRP    14      57.963  35.717  57.284  1.00  0.00           H  
ATOM    224  HD1 TRP    14      59.293  35.327  55.319  1.00  0.00           H  
ATOM    225  HE1 TRP    14      58.897  34.825  52.863  1.00  0.00           H  
ATOM    226  HZ2 TRP    14      56.818  33.978  51.241  1.00  0.00           H  
ATOM    227  HH2 TRP    14      54.522  32.859  51.347  1.00  0.00           H  
ATOM    228  HZ3 TRP    14      53.601  32.427  53.647  1.00  0.00           H  
ATOM    229  HE3 TRP    14      54.517  33.271  55.565  1.00  0.00           H  
ATOM    230  N   LYS    15      59.406  32.564  57.373  1.00  0.00           N  
ATOM    231  CA  LYS    15      60.799  32.133  57.333  1.00  0.00           C  
ATOM    232  C   LYS    15      61.820  33.259  57.123  1.00  0.00           C  
ATOM    233  O   LYS    15      62.981  32.952  56.914  1.00  0.00           O  
ATOM    234  CB  LYS    15      60.935  30.948  56.322  1.00  0.00           C  
ATOM    235  CG  LYS    15      60.237  29.671  56.922  1.00  0.00           C  
ATOM    236  CD  LYS    15      60.888  28.828  58.010  1.00  0.00           C  
ATOM    237  CE  LYS    15      60.069  27.558  58.421  1.00  0.00           C  
ATOM    238  NZ  LYS    15      58.611  27.790  58.788  1.00  0.00           N1+
ATOM    239  H   LYS    15      58.790  32.063  56.750  1.00  0.00           H  
ATOM    240  HA  LYS    15      61.028  31.826  58.353  1.00  0.00           H  
ATOM    241  HB2 LYS    15      60.591  31.260  55.336  1.00  0.00           H  
ATOM    242  HB3 LYS    15      62.005  30.767  56.222  1.00  0.00           H  
ATOM    243  HG2 LYS    15      59.186  29.857  57.143  1.00  0.00           H  
ATOM    244  HG3 LYS    15      60.221  28.974  56.085  1.00  0.00           H  
ATOM    245  HD2 LYS    15      61.859  28.494  57.646  1.00  0.00           H  
ATOM    246  HD3 LYS    15      60.844  29.592  58.787  1.00  0.00           H  
ATOM    247  HE2 LYS    15      60.099  26.967  57.506  1.00  0.00           H  
ATOM    248  HE3 LYS    15      60.599  26.988  59.184  1.00  0.00           H  
ATOM    249  HZ1 LYS    15      58.164  27.002  59.236  1.00  0.00           H  
ATOM    250  HZ2 LYS    15      58.463  28.592  59.383  1.00  0.00           H  
ATOM    251  HZ3 LYS    15      58.029  27.903  57.970  1.00  0.00           H  
ATOM    252  N   GLU    16      61.439  34.550  57.096  1.00  0.00           N  
ATOM    253  CA  GLU    16      62.267  35.721  56.788  1.00  0.00           C  
ATOM    254  C   GLU    16      61.713  36.989  57.453  1.00  0.00           C  
ATOM    255  O   GLU    16      60.513  37.224  57.626  1.00  0.00           O  
ATOM    256  CB  GLU    16      62.358  35.866  55.238  1.00  0.00           C  
ATOM    257  CG  GLU    16      63.206  37.002  54.723  1.00  0.00           C  
ATOM    258  CD  GLU    16      64.732  36.797  54.932  1.00  0.00           C  
ATOM    259  OE1 GLU    16      65.142  35.786  55.545  1.00  0.00           O  
ATOM    260  OE2 GLU    16      65.496  37.694  54.521  1.00  0.00           O1-
ATOM    261  H   GLU    16      60.459  34.651  57.318  1.00  0.00           H  
ATOM    262  HA  GLU    16      63.258  35.563  57.215  1.00  0.00           H  
ATOM    263  HB2 GLU    16      62.573  34.886  54.812  1.00  0.00           H  
ATOM    264  HB3 GLU    16      61.321  36.014  54.938  1.00  0.00           H  
ATOM    265  HG2 GLU    16      63.008  37.016  53.651  1.00  0.00           H  
ATOM    266  HG3 GLU    16      62.858  37.920  55.199  1.00  0.00           H  
ATOM    267  N   GLY    17      62.754  37.833  57.810  1.00  0.00           N  
ATOM    268  CA  GLY    17      62.578  38.974  58.698  1.00  0.00           C  
ATOM    269  C   GLY    17      63.462  40.138  58.411  1.00  0.00           C  
ATOM    270  O   GLY    17      64.548  39.915  57.901  1.00  0.00           O  
ATOM    271  H   GLY    17      63.731  37.589  57.732  1.00  0.00           H  
ATOM    272  HA2 GLY    17      61.588  39.374  58.478  1.00  0.00           H  
ATOM    273  HA3 GLY    17      62.633  38.698  59.751  1.00  0.00           H  
ATOM    274  N   ASN    18      62.930  41.355  58.671  1.00  0.00           N  
ATOM    275  CA  ASN    18      63.654  42.646  58.573  1.00  0.00           C  
ATOM    276  C   ASN    18      62.765  43.649  59.256  1.00  0.00           C  
ATOM    277  O   ASN    18      61.580  43.814  58.937  1.00  0.00           O  
ATOM    278  CB  ASN    18      63.944  43.014  57.092  1.00  0.00           C  
ATOM    279  CG  ASN    18      64.682  44.255  56.912  1.00  0.00           C  
ATOM    280  OD1 ASN    18      64.070  45.245  56.776  1.00  0.00           O  
ATOM    281  ND2 ASN    18      66.036  44.235  56.964  1.00  0.00           N  
ATOM    282  H   ASN    18      61.979  41.470  58.990  1.00  0.00           H  
ATOM    283  HA  ASN    18      64.612  42.607  59.091  1.00  0.00           H  
ATOM    284  HB2 ASN    18      64.536  42.257  56.577  1.00  0.00           H  
ATOM    285  HB3 ASN    18      63.000  43.074  56.550  1.00  0.00           H  
ATOM    286 HD21 ASN    18      66.500  43.339  56.909  1.00  0.00           H  
ATOM    287 HD22 ASN    18      66.520  45.119  56.908  1.00  0.00           H  
ATOM    288  N   GLY    19      63.194  44.285  60.294  1.00  0.00           N  
ATOM    289  CA  GLY    19      62.398  45.221  61.133  1.00  0.00           C  
ATOM    290  C   GLY    19      62.003  44.708  62.566  1.00  0.00           C  
ATOM    291  O   GLY    19      62.512  43.697  63.037  1.00  0.00           O  
ATOM    292  H   GLY    19      64.024  43.864  60.687  1.00  0.00           H  
ATOM    293  HA2 GLY    19      63.066  46.082  61.147  1.00  0.00           H  
ATOM    294  HA3 GLY    19      61.519  45.461  60.533  1.00  0.00           H  
ATOM    295  N   PRO    20      61.163  45.453  63.357  1.00  0.00           N  
ATOM    296  CA  PRO    20      60.608  45.030  64.623  1.00  0.00           C  
ATOM    297  C   PRO    20      59.941  43.697  64.477  1.00  0.00           C  
ATOM    298  O   PRO    20      59.693  43.303  63.352  1.00  0.00           O  
ATOM    299  CD  PRO    20      60.551  46.733  62.955  1.00  0.00           C  
ATOM    300  CG  PRO    20      59.474  47.062  63.956  1.00  0.00           C  
ATOM    301  CB  PRO    20      59.787  46.175  65.153  1.00  0.00           C  
ATOM    302  HD2 PRO    20      60.134  46.737  61.948  1.00  0.00           H  
ATOM    303  HD3 PRO    20      61.308  47.518  62.984  1.00  0.00           H  
ATOM    304  HG2 PRO    20      58.470  46.743  63.674  1.00  0.00           H  
ATOM    305  HG3 PRO    20      59.432  48.120  64.213  1.00  0.00           H  
ATOM    306  HB2 PRO    20      58.873  45.865  65.659  1.00  0.00           H  
ATOM    307  HB3 PRO    20      60.408  46.786  65.808  1.00  0.00           H  
ATOM    308  HA  PRO    20      61.451  44.911  65.303  1.00  0.00           H  
ATOM    309  N   VAL    21      59.673  42.851  65.477  1.00  0.00           N  
ATOM    310  CA  VAL    21      58.852  41.557  65.469  1.00  0.00           C  
ATOM    311  C   VAL    21      57.497  41.847  64.987  1.00  0.00           C  
ATOM    312  O   VAL    21      56.809  42.718  65.502  1.00  0.00           O  
ATOM    313  CB  VAL    21      58.694  41.019  66.848  1.00  0.00           C  
ATOM    314  CG1 VAL    21      57.767  39.771  67.014  1.00  0.00           C  
ATOM    315  CG2 VAL    21      60.049  40.473  67.305  1.00  0.00           C  
ATOM    316  H   VAL    21      60.085  43.116  66.360  1.00  0.00           H  
ATOM    317  HA  VAL    21      59.375  40.841  64.834  1.00  0.00           H  
ATOM    318  HB  VAL    21      58.363  41.745  67.591  1.00  0.00           H  
ATOM    319 HG11 VAL    21      57.765  39.545  68.080  1.00  0.00           H  
ATOM    320 HG12 VAL    21      56.729  39.974  66.754  1.00  0.00           H  
ATOM    321 HG13 VAL    21      58.161  38.909  66.476  1.00  0.00           H  
ATOM    322 HG21 VAL    21      60.621  41.392  67.429  1.00  0.00           H  
ATOM    323 HG22 VAL    21      59.927  39.883  68.213  1.00  0.00           H  
ATOM    324 HG23 VAL    21      60.509  39.842  66.544  1.00  0.00           H  
ATOM    325  N   THR    22      57.074  41.053  63.988  1.00  0.00           N  
ATOM    326  CA  THR    22      55.741  41.293  63.374  1.00  0.00           C  
ATOM    327  C   THR    22      55.108  40.051  62.817  1.00  0.00           C  
ATOM    328  O   THR    22      55.840  39.239  62.203  1.00  0.00           O  
ATOM    329  CB  THR    22      55.857  42.398  62.317  1.00  0.00           C  
ATOM    330  CG2 THR    22      56.354  41.868  60.967  1.00  0.00           C  
ATOM    331  OG1 THR    22      54.563  42.912  62.017  1.00  0.00           O  
ATOM    332  H   THR    22      57.611  40.231  63.753  1.00  0.00           H  
ATOM    333  HA  THR    22      55.118  41.618  64.207  1.00  0.00           H  
ATOM    334  HB  THR    22      56.481  43.236  62.629  1.00  0.00           H  
ATOM    335 HG21 THR    22      57.329  41.416  61.147  1.00  0.00           H  
ATOM    336 HG22 THR    22      55.641  41.172  60.527  1.00  0.00           H  
ATOM    337 HG23 THR    22      56.463  42.698  60.269  1.00  0.00           H  
ATOM    338  HG1 THR    22      54.492  43.779  62.423  1.00  0.00           H  
ATOM    339  N   GLN    23      53.799  39.913  63.037  1.00  0.00           N  
ATOM    340  CA  GLN    23      52.923  38.950  62.463  1.00  0.00           C  
ATOM    341  C   GLN    23      51.711  39.559  61.708  1.00  0.00           C  
ATOM    342  O   GLN    23      51.273  40.685  61.942  1.00  0.00           O  
ATOM    343  CB  GLN    23      52.618  37.914  63.552  1.00  0.00           C  
ATOM    344  CG  GLN    23      53.919  37.299  64.151  1.00  0.00           C  
ATOM    345  CD  GLN    23      53.575  36.328  65.272  1.00  0.00           C  
ATOM    346  OE1 GLN    23      52.578  36.321  65.873  1.00  0.00           O  
ATOM    347  NE2 GLN    23      54.522  35.485  65.711  1.00  0.00           N  
ATOM    348  H   GLN    23      53.384  40.569  63.682  1.00  0.00           H  
ATOM    349  HA  GLN    23      53.495  38.506  61.648  1.00  0.00           H  
ATOM    350  HB2 GLN    23      52.058  38.405  64.348  1.00  0.00           H  
ATOM    351  HB3 GLN    23      52.084  37.042  63.174  1.00  0.00           H  
ATOM    352  HG2 GLN    23      54.431  36.782  63.340  1.00  0.00           H  
ATOM    353  HG3 GLN    23      54.499  38.107  64.597  1.00  0.00           H  
ATOM    354 HE21 GLN    23      55.416  35.415  65.246  1.00  0.00           H  
ATOM    355 HE22 GLN    23      54.333  34.866  66.487  1.00  0.00           H  
ATOM    356  N   TRP    24      51.210  38.773  60.771  1.00  0.00           N  
ATOM    357  CA  TRP    24      50.120  39.281  59.860  1.00  0.00           C  
ATOM    358  C   TRP    24      48.884  38.528  60.311  1.00  0.00           C  
ATOM    359  O   TRP    24      48.974  37.321  60.513  1.00  0.00           O  
ATOM    360  CB  TRP    24      50.278  38.925  58.347  1.00  0.00           C  
ATOM    361  CG  TRP    24      51.461  39.647  57.698  1.00  0.00           C  
ATOM    362  CD1 TRP    24      51.353  40.464  56.651  1.00  0.00           C  
ATOM    363  NE1 TRP    24      52.505  41.107  56.433  1.00  0.00           N  
ATOM    364  CE2 TRP    24      53.532  40.432  57.104  1.00  0.00           C  
ATOM    365  CZ2 TRP    24      54.933  40.593  57.197  1.00  0.00           C  
ATOM    366  CH2 TRP    24      55.705  39.644  57.917  1.00  0.00           C  
ATOM    367  CZ3 TRP    24      55.081  38.627  58.588  1.00  0.00           C  
ATOM    368  CE3 TRP    24      53.710  38.611  58.705  1.00  0.00           C  
ATOM    369  CD2 TRP    24      52.890  39.468  57.944  1.00  0.00           C  
ATOM    370  H   TRP    24      51.708  37.962  60.432  1.00  0.00           H  
ATOM    371  HA  TRP    24      50.071  40.369  59.883  1.00  0.00           H  
ATOM    372  HB2 TRP    24      50.402  37.842  58.330  1.00  0.00           H  
ATOM    373  HB3 TRP    24      49.321  39.209  57.909  1.00  0.00           H  
ATOM    374  HD1 TRP    24      50.366  40.790  56.359  1.00  0.00           H  
ATOM    375  HE1 TRP    24      52.613  42.017  56.008  1.00  0.00           H  
ATOM    376  HZ2 TRP    24      55.415  41.462  56.776  1.00  0.00           H  
ATOM    377  HH2 TRP    24      56.782  39.654  57.830  1.00  0.00           H  
ATOM    378  HZ3 TRP    24      55.693  37.925  59.136  1.00  0.00           H  
ATOM    379  HE3 TRP    24      53.217  37.901  59.353  1.00  0.00           H  
ATOM    380  N   LYS    25      47.804  39.244  60.492  1.00  0.00           N  
ATOM    381  CA  LYS    25      46.484  38.636  60.804  1.00  0.00           C  
ATOM    382  C   LYS    25      45.445  38.684  59.745  1.00  0.00           C  
ATOM    383  O   LYS    25      45.652  39.467  58.755  1.00  0.00           O  
ATOM    384  CB  LYS    25      45.990  39.401  62.066  1.00  0.00           C  
ATOM    385  CG  LYS    25      46.840  39.279  63.396  1.00  0.00           C  
ATOM    386  CD  LYS    25      46.176  40.193  64.447  1.00  0.00           C  
ATOM    387  CE  LYS    25      47.167  40.397  65.636  1.00  0.00           C  
ATOM    388  NZ  LYS    25      46.540  40.816  66.872  1.00  0.00           N1+
ATOM    389  H   LYS    25      47.923  40.187  60.151  1.00  0.00           H  
ATOM    390  HA  LYS    25      46.643  37.571  60.974  1.00  0.00           H  
ATOM    391  HB2 LYS    25      45.928  40.463  61.829  1.00  0.00           H  
ATOM    392  HB3 LYS    25      44.995  39.073  62.366  1.00  0.00           H  
ATOM    393  HG2 LYS    25      46.911  38.245  63.735  1.00  0.00           H  
ATOM    394  HG3 LYS    25      47.873  39.539  63.168  1.00  0.00           H  
ATOM    395  HD2 LYS    25      45.900  41.173  64.057  1.00  0.00           H  
ATOM    396  HD3 LYS    25      45.254  39.691  64.739  1.00  0.00           H  
ATOM    397  HE2 LYS    25      47.708  39.462  65.782  1.00  0.00           H  
ATOM    398  HE3 LYS    25      47.838  41.200  65.332  1.00  0.00           H  
ATOM    399  HZ1 LYS    25      47.264  41.083  67.524  1.00  0.00           H  
ATOM    400  HZ2 LYS    25      45.902  41.583  66.715  1.00  0.00           H  
ATOM    401  HZ3 LYS    25      46.064  40.043  67.316  1.00  0.00           H  
ATOM    402  N   GLY    26      44.365  37.912  59.898  1.00  0.00           N  
ATOM    403  CA  GLY    26      43.311  37.902  58.913  1.00  0.00           C  
ATOM    404  C   GLY    26      42.304  36.713  59.073  1.00  0.00           C  
ATOM    405  O   GLY    26      42.305  36.002  60.112  1.00  0.00           O  
ATOM    406  H   GLY    26      44.241  37.375  60.745  1.00  0.00           H  
ATOM    407  HA2 GLY    26      42.816  38.858  58.742  1.00  0.00           H  
ATOM    408  HA3 GLY    26      43.810  37.700  57.965  1.00  0.00           H  
ATOM    409  N   THR    27      41.514  36.490  58.032  1.00  0.00           N  
ATOM    410  CA  THR    27      40.436  35.485  58.035  1.00  0.00           C  
ATOM    411  C   THR    27      40.449  34.611  56.818  1.00  0.00           C  
ATOM    412  O   THR    27      40.476  35.164  55.670  1.00  0.00           O  
ATOM    413  CB  THR    27      39.034  36.160  58.210  1.00  0.00           C  
ATOM    414  CG2 THR    27      38.055  35.110  58.726  1.00  0.00           C  
ATOM    415  OG1 THR    27      39.115  37.336  59.028  1.00  0.00           O  
ATOM    416  H   THR    27      41.739  36.972  57.173  1.00  0.00           H  
ATOM    417  HA  THR    27      40.576  34.883  58.933  1.00  0.00           H  
ATOM    418  HB  THR    27      38.683  36.475  57.227  1.00  0.00           H  
ATOM    419 HG21 THR    27      37.105  35.641  58.790  1.00  0.00           H  
ATOM    420 HG22 THR    27      38.013  34.215  58.107  1.00  0.00           H  
ATOM    421 HG23 THR    27      38.209  34.797  59.759  1.00  0.00           H  
ATOM    422  HG1 THR    27      39.526  37.939  58.405  1.00  0.00           H  
ATOM    423  N   VAL    28      40.324  33.264  56.995  1.00  0.00           N  
ATOM    424  CA  VAL    28      40.043  32.318  55.885  1.00  0.00           C  
ATOM    425  C   VAL    28      38.603  32.325  55.359  1.00  0.00           C  
ATOM    426  O   VAL    28      37.710  31.993  56.136  1.00  0.00           O  
ATOM    427  CB  VAL    28      40.411  30.879  56.236  1.00  0.00           C  
ATOM    428  CG1 VAL    28      40.214  29.915  55.066  1.00  0.00           C  
ATOM    429  CG2 VAL    28      41.811  30.622  56.770  1.00  0.00           C  
ATOM    430  H   VAL    28      40.320  32.945  57.953  1.00  0.00           H  
ATOM    431  HA  VAL    28      40.712  32.559  55.059  1.00  0.00           H  
ATOM    432  HB  VAL    28      39.693  30.650  57.024  1.00  0.00           H  
ATOM    433 HG11 VAL    28      40.883  30.056  54.217  1.00  0.00           H  
ATOM    434 HG12 VAL    28      40.373  28.884  55.381  1.00  0.00           H  
ATOM    435 HG13 VAL    28      39.232  30.008  54.602  1.00  0.00           H  
ATOM    436 HG21 VAL    28      42.574  30.818  56.017  1.00  0.00           H  
ATOM    437 HG22 VAL    28      41.916  31.187  57.696  1.00  0.00           H  
ATOM    438 HG23 VAL    28      41.826  29.553  56.986  1.00  0.00           H  
ATOM    439  N   LEU    29      38.285  32.605  54.094  1.00  0.00           N  
ATOM    440  CA  LEU    29      36.872  32.736  53.589  1.00  0.00           C  
ATOM    441  C   LEU    29      36.420  31.410  52.978  1.00  0.00           C  
ATOM    442  O   LEU    29      35.201  31.197  52.980  1.00  0.00           O  
ATOM    443  CB  LEU    29      37.013  33.804  52.468  1.00  0.00           C  
ATOM    444  CG  LEU    29      37.197  35.184  52.931  1.00  0.00           C  
ATOM    445  CD1 LEU    29      37.830  36.075  51.902  1.00  0.00           C  
ATOM    446  CD2 LEU    29      35.957  35.940  53.376  1.00  0.00           C  
ATOM    447  H   LEU    29      39.067  32.780  53.479  1.00  0.00           H  
ATOM    448  HA  LEU    29      36.108  32.967  54.332  1.00  0.00           H  
ATOM    449  HB2 LEU    29      37.861  33.518  51.846  1.00  0.00           H  
ATOM    450  HB3 LEU    29      36.157  33.731  51.796  1.00  0.00           H  
ATOM    451  HG  LEU    29      37.915  35.179  53.751  1.00  0.00           H  
ATOM    452 HD11 LEU    29      37.677  37.118  52.178  1.00  0.00           H  
ATOM    453 HD12 LEU    29      38.884  35.798  51.876  1.00  0.00           H  
ATOM    454 HD13 LEU    29      37.289  35.928  50.967  1.00  0.00           H  
ATOM    455 HD21 LEU    29      35.194  35.968  52.598  1.00  0.00           H  
ATOM    456 HD22 LEU    29      35.546  35.346  54.193  1.00  0.00           H  
ATOM    457 HD23 LEU    29      36.240  36.907  53.791  1.00  0.00           H  
ATOM    458  N   ASP    30      37.352  30.700  52.300  1.00  0.00           N  
ATOM    459  CA  ASP    30      36.996  29.593  51.371  1.00  0.00           C  
ATOM    460  C   ASP    30      38.209  28.771  50.936  1.00  0.00           C  
ATOM    461  O   ASP    30      39.322  29.028  51.396  1.00  0.00           O  
ATOM    462  CB  ASP    30      36.324  30.266  50.060  1.00  0.00           C  
ATOM    463  CG  ASP    30      35.392  29.339  49.404  1.00  0.00           C  
ATOM    464  OD1 ASP    30      34.772  29.763  48.444  1.00  0.00           O  
ATOM    465  OD2 ASP    30      35.180  28.175  49.925  1.00  0.00           O1-
ATOM    466  H   ASP    30      38.313  30.994  52.393  1.00  0.00           H  
ATOM    467  HA  ASP    30      36.346  28.918  51.928  1.00  0.00           H  
ATOM    468  HB2 ASP    30      35.733  31.139  50.335  1.00  0.00           H  
ATOM    469  HB3 ASP    30      37.145  30.560  49.407  1.00  0.00           H  
ATOM    470  N   GLN    31      38.031  27.731  50.143  1.00  0.00           N  
ATOM    471  CA  GLN    31      39.035  27.122  49.316  1.00  0.00           C  
ATOM    472  C   GLN    31      38.724  27.397  47.808  1.00  0.00           C  
ATOM    473  O   GLN    31      37.616  27.741  47.380  1.00  0.00           O  
ATOM    474  CB  GLN    31      39.172  25.601  49.667  1.00  0.00           C  
ATOM    475  CG  GLN    31      39.625  25.343  51.083  1.00  0.00           C  
ATOM    476  CD  GLN    31      39.231  24.027  51.771  1.00  0.00           C  
ATOM    477  OE1 GLN    31      38.072  23.781  52.109  1.00  0.00           O  
ATOM    478  NE2 GLN    31      40.132  23.169  52.094  1.00  0.00           N  
ATOM    479  H   GLN    31      37.152  27.526  49.692  1.00  0.00           H  
ATOM    480  HA  GLN    31      40.022  27.534  49.522  1.00  0.00           H  
ATOM    481  HB2 GLN    31      38.190  25.138  49.578  1.00  0.00           H  
ATOM    482  HB3 GLN    31      39.914  25.115  49.034  1.00  0.00           H  
ATOM    483  HG2 GLN    31      40.713  25.282  51.061  1.00  0.00           H  
ATOM    484  HG3 GLN    31      39.353  26.145  51.769  1.00  0.00           H  
ATOM    485 HE21 GLN    31      41.083  23.354  51.809  1.00  0.00           H  
ATOM    486 HE22 GLN    31      39.791  22.248  52.329  1.00  0.00           H  
ATOM    487  N   VAL    32      39.812  27.114  47.046  1.00  0.00           N  
ATOM    488  CA  VAL    32      39.799  26.823  45.599  1.00  0.00           C  
ATOM    489  C   VAL    32      39.214  25.404  45.265  1.00  0.00           C  
ATOM    490  O   VAL    32      39.786  24.423  45.675  1.00  0.00           O  
ATOM    491  CB  VAL    32      41.167  26.894  44.966  1.00  0.00           C  
ATOM    492  CG1 VAL    32      41.207  26.451  43.444  1.00  0.00           C  
ATOM    493  CG2 VAL    32      41.800  28.252  45.101  1.00  0.00           C  
ATOM    494  H   VAL    32      40.685  26.926  47.517  1.00  0.00           H  
ATOM    495  HA  VAL    32      39.168  27.612  45.191  1.00  0.00           H  
ATOM    496  HB  VAL    32      41.873  26.266  45.511  1.00  0.00           H  
ATOM    497 HG11 VAL    32      40.373  26.898  42.903  1.00  0.00           H  
ATOM    498 HG12 VAL    32      42.216  26.638  43.077  1.00  0.00           H  
ATOM    499 HG13 VAL    32      40.938  25.406  43.286  1.00  0.00           H  
ATOM    500 HG21 VAL    32      41.375  29.034  44.471  1.00  0.00           H  
ATOM    501 HG22 VAL    32      41.861  28.613  46.128  1.00  0.00           H  
ATOM    502 HG23 VAL    32      42.773  28.179  44.617  1.00  0.00           H  
ATOM    503  N   PRO    33      38.059  25.288  44.553  1.00  0.00           N  
ATOM    504  CA  PRO    33      37.436  24.012  44.180  1.00  0.00           C  
ATOM    505  C   PRO    33      38.329  22.974  43.552  1.00  0.00           C  
ATOM    506  O   PRO    33      38.349  21.805  43.921  1.00  0.00           O  
ATOM    507  CD  PRO    33      37.206  26.446  44.281  1.00  0.00           C  
ATOM    508  CG  PRO    33      35.900  25.796  43.783  1.00  0.00           C  
ATOM    509  CB  PRO    33      36.258  24.358  43.317  1.00  0.00           C  
ATOM    510  HD2 PRO    33      37.617  27.117  43.526  1.00  0.00           H  
ATOM    511  HD3 PRO    33      36.983  26.950  45.221  1.00  0.00           H  
ATOM    512  HG2 PRO    33      35.512  26.478  43.026  1.00  0.00           H  
ATOM    513  HG3 PRO    33      35.265  25.731  44.666  1.00  0.00           H  
ATOM    514  HB2 PRO    33      36.435  24.362  42.241  1.00  0.00           H  
ATOM    515  HB3 PRO    33      35.446  23.673  43.559  1.00  0.00           H  
ATOM    516  HA  PRO    33      36.981  23.639  45.098  1.00  0.00           H  
ATOM    517  N   VAL    34      39.099  23.344  42.490  1.00  0.00           N  
ATOM    518  CA  VAL    34      40.013  22.523  41.765  1.00  0.00           C  
ATOM    519  C   VAL    34      41.291  22.078  42.485  1.00  0.00           C  
ATOM    520  O   VAL    34      41.940  21.076  42.140  1.00  0.00           O  
ATOM    521  CB  VAL    34      40.419  23.127  40.418  1.00  0.00           C  
ATOM    522  CG1 VAL    34      41.180  24.486  40.448  1.00  0.00           C  
ATOM    523  CG2 VAL    34      41.214  22.206  39.437  1.00  0.00           C  
ATOM    524  H   VAL    34      38.787  24.230  42.119  1.00  0.00           H  
ATOM    525  HA  VAL    34      39.366  21.691  41.488  1.00  0.00           H  
ATOM    526  HB  VAL    34      39.422  23.322  40.024  1.00  0.00           H  
ATOM    527 HG11 VAL    34      41.376  24.895  39.457  1.00  0.00           H  
ATOM    528 HG12 VAL    34      40.586  25.227  40.983  1.00  0.00           H  
ATOM    529 HG13 VAL    34      42.174  24.336  40.869  1.00  0.00           H  
ATOM    530 HG21 VAL    34      40.857  21.183  39.324  1.00  0.00           H  
ATOM    531 HG22 VAL    34      41.176  22.655  38.444  1.00  0.00           H  
ATOM    532 HG23 VAL    34      42.255  22.113  39.746  1.00  0.00           H  
ATOM    533  N   ASN    35      41.587  22.687  43.603  1.00  0.00           N  
ATOM    534  CA  ASN    35      42.780  22.443  44.440  1.00  0.00           C  
ATOM    535  C   ASN    35      42.572  22.748  45.954  1.00  0.00           C  
ATOM    536  O   ASN    35      43.020  23.776  46.400  1.00  0.00           O  
ATOM    537  CB  ASN    35      43.836  23.327  43.709  1.00  0.00           C  
ATOM    538  CG  ASN    35      45.226  23.034  44.334  1.00  0.00           C  
ATOM    539  OD1 ASN    35      45.515  21.980  44.843  1.00  0.00           O  
ATOM    540  ND2 ASN    35      46.139  24.059  44.294  1.00  0.00           N  
ATOM    541  H   ASN    35      41.031  23.514  43.769  1.00  0.00           H  
ATOM    542  HA  ASN    35      43.028  21.383  44.403  1.00  0.00           H  
ATOM    543  HB2 ASN    35      43.865  22.998  42.670  1.00  0.00           H  
ATOM    544  HB3 ASN    35      43.607  24.392  43.741  1.00  0.00           H  
ATOM    545 HD21 ASN    35      45.964  24.862  43.708  1.00  0.00           H  
ATOM    546 HD22 ASN    35      47.098  23.912  44.578  1.00  0.00           H  
ATOM    547  N   PRO    36      41.846  21.986  46.732  1.00  0.00           N  
ATOM    548  CA  PRO    36      41.388  22.373  48.115  1.00  0.00           C  
ATOM    549  C   PRO    36      42.510  22.580  49.187  1.00  0.00           C  
ATOM    550  O   PRO    36      42.106  22.938  50.259  1.00  0.00           O  
ATOM    551  CD  PRO    36      40.999  20.866  46.335  1.00  0.00           C  
ATOM    552  CG  PRO    36      39.733  20.992  47.205  1.00  0.00           C  
ATOM    553  CB  PRO    36      40.365  21.316  48.529  1.00  0.00           C  
ATOM    554  HD2 PRO    36      41.486  19.909  46.523  1.00  0.00           H  
ATOM    555  HD3 PRO    36      40.743  20.908  45.277  1.00  0.00           H  
ATOM    556  HG2 PRO    36      39.145  20.075  47.240  1.00  0.00           H  
ATOM    557  HG3 PRO    36      39.124  21.853  46.929  1.00  0.00           H  
ATOM    558  HB2 PRO    36      40.796  20.452  49.034  1.00  0.00           H  
ATOM    559  HB3 PRO    36      39.591  21.728  49.176  1.00  0.00           H  
ATOM    560  HA  PRO    36      40.865  23.327  48.038  1.00  0.00           H  
ATOM    561  N   SER    37      43.797  22.424  48.828  1.00  0.00           N  
ATOM    562  CA  SER    37      44.846  22.811  49.739  1.00  0.00           C  
ATOM    563  C   SER    37      45.148  24.333  49.576  1.00  0.00           C  
ATOM    564  O   SER    37      45.874  24.971  50.334  1.00  0.00           O  
ATOM    565  CB  SER    37      46.056  21.955  49.322  1.00  0.00           C  
ATOM    566  OG  SER    37      45.759  20.605  49.612  1.00  0.00           O  
ATOM    567  H   SER    37      44.033  22.171  47.879  1.00  0.00           H  
ATOM    568  HA  SER    37      44.557  22.614  50.771  1.00  0.00           H  
ATOM    569  HB2 SER    37      46.227  22.149  48.264  1.00  0.00           H  
ATOM    570  HB3 SER    37      46.939  22.307  49.854  1.00  0.00           H  
ATOM    571  HG  SER    37      45.275  20.117  48.941  1.00  0.00           H  
ATOM    572  N   LEU    38      44.605  24.919  48.493  1.00  0.00           N  
ATOM    573  CA  LEU    38      44.777  26.314  48.251  1.00  0.00           C  
ATOM    574  C   LEU    38      43.595  27.139  48.823  1.00  0.00           C  
ATOM    575  O   LEU    38      42.572  27.318  48.216  1.00  0.00           O  
ATOM    576  CB  LEU    38      45.041  26.540  46.732  1.00  0.00           C  
ATOM    577  CG  LEU    38      45.221  27.991  46.198  1.00  0.00           C  
ATOM    578  CD1 LEU    38      46.553  28.555  46.771  1.00  0.00           C  
ATOM    579  CD2 LEU    38      45.335  27.969  44.635  1.00  0.00           C  
ATOM    580  H   LEU    38      44.077  24.376  47.824  1.00  0.00           H  
ATOM    581  HA  LEU    38      45.587  26.823  48.773  1.00  0.00           H  
ATOM    582  HB2 LEU    38      45.909  25.937  46.465  1.00  0.00           H  
ATOM    583  HB3 LEU    38      44.212  26.100  46.179  1.00  0.00           H  
ATOM    584  HG  LEU    38      44.386  28.648  46.441  1.00  0.00           H  
ATOM    585 HD11 LEU    38      46.437  28.464  47.851  1.00  0.00           H  
ATOM    586 HD12 LEU    38      47.435  27.958  46.536  1.00  0.00           H  
ATOM    587 HD13 LEU    38      46.681  29.580  46.422  1.00  0.00           H  
ATOM    588 HD21 LEU    38      44.608  27.282  44.202  1.00  0.00           H  
ATOM    589 HD22 LEU    38      44.956  28.878  44.169  1.00  0.00           H  
ATOM    590 HD23 LEU    38      46.338  27.717  44.289  1.00  0.00           H  
ATOM    591  N   TYR    39      43.810  27.676  50.000  1.00  0.00           N  
ATOM    592  CA  TYR    39      42.942  28.535  50.811  1.00  0.00           C  
ATOM    593  C   TYR    39      42.847  29.973  50.318  1.00  0.00           C  
ATOM    594  O   TYR    39      43.840  30.623  49.994  1.00  0.00           O  
ATOM    595  CB  TYR    39      43.267  28.538  52.257  1.00  0.00           C  
ATOM    596  CG  TYR    39      43.057  27.212  52.898  1.00  0.00           C  
ATOM    597  CD1 TYR    39      44.030  26.235  52.938  1.00  0.00           C  
ATOM    598  CE1 TYR    39      43.761  24.928  53.404  1.00  0.00           C  
ATOM    599  CZ  TYR    39      42.511  24.634  53.958  1.00  0.00           C  
ATOM    600  OH  TYR    39      42.114  23.405  54.252  1.00  0.00           O  
ATOM    601  CE2 TYR    39      41.519  25.644  53.926  1.00  0.00           C  
ATOM    602  CD2 TYR    39      41.752  26.930  53.402  1.00  0.00           C  
ATOM    603  H   TYR    39      44.730  27.483  50.367  1.00  0.00           H  
ATOM    604  HA  TYR    39      41.965  28.053  50.848  1.00  0.00           H  
ATOM    605  HB2 TYR    39      44.294  28.851  52.443  1.00  0.00           H  
ATOM    606  HB3 TYR    39      42.603  29.280  52.700  1.00  0.00           H  
ATOM    607  HD1 TYR    39      44.931  26.513  52.411  1.00  0.00           H  
ATOM    608  HE1 TYR    39      44.510  24.152  53.357  1.00  0.00           H  
ATOM    609  HH  TYR    39      41.163  23.304  54.180  1.00  0.00           H  
ATOM    610  HE2 TYR    39      40.590  25.377  54.408  1.00  0.00           H  
ATOM    611  HD2 TYR    39      41.013  27.717  53.453  1.00  0.00           H  
ATOM    612  N   LEU    40      41.576  30.520  50.232  1.00  0.00           N  
ATOM    613  CA  LEU    40      41.458  31.984  49.898  1.00  0.00           C  
ATOM    614  C   LEU    40      41.309  32.803  51.231  1.00  0.00           C  
ATOM    615  O   LEU    40      40.558  32.366  52.095  1.00  0.00           O  
ATOM    616  CB  LEU    40      40.256  32.114  48.999  1.00  0.00           C  
ATOM    617  CG  LEU    40      40.443  31.429  47.622  1.00  0.00           C  
ATOM    618  CD1 LEU    40      39.073  31.314  46.922  1.00  0.00           C  
ATOM    619  CD2 LEU    40      41.302  32.197  46.629  1.00  0.00           C  
ATOM    620  H   LEU    40      40.744  30.038  50.539  1.00  0.00           H  
ATOM    621  HA  LEU    40      42.309  32.397  49.357  1.00  0.00           H  
ATOM    622  HB2 LEU    40      39.373  31.950  49.616  1.00  0.00           H  
ATOM    623  HB3 LEU    40      40.186  33.186  48.813  1.00  0.00           H  
ATOM    624  HG  LEU    40      40.910  30.452  47.754  1.00  0.00           H  
ATOM    625 HD11 LEU    40      38.320  30.774  47.497  1.00  0.00           H  
ATOM    626 HD12 LEU    40      38.626  32.306  46.862  1.00  0.00           H  
ATOM    627 HD13 LEU    40      39.143  30.902  45.915  1.00  0.00           H  
ATOM    628 HD21 LEU    40      40.912  33.210  46.522  1.00  0.00           H  
ATOM    629 HD22 LEU    40      42.262  32.389  47.109  1.00  0.00           H  
ATOM    630 HD23 LEU    40      41.378  31.740  45.643  1.00  0.00           H  
ATOM    631  N   ILE    41      42.030  33.924  51.369  1.00  0.00           N  
ATOM    632  CA  ILE    41      42.218  34.639  52.623  1.00  0.00           C  
ATOM    633  C   ILE    41      42.149  36.145  52.360  1.00  0.00           C  
ATOM    634  O   ILE    41      42.962  36.682  51.572  1.00  0.00           O  
ATOM    635  CB  ILE    41      43.541  34.211  53.381  1.00  0.00           C  
ATOM    636  CG2 ILE    41      43.852  34.927  54.738  1.00  0.00           C  
ATOM    637  CG1 ILE    41      43.709  32.733  53.488  1.00  0.00           C  
ATOM    638  CD1 ILE    41      45.009  32.146  54.073  1.00  0.00           C  
ATOM    639  H   ILE    41      42.596  34.098  50.550  1.00  0.00           H  
ATOM    640  HA  ILE    41      41.453  34.359  53.346  1.00  0.00           H  
ATOM    641  HB  ILE    41      44.265  34.606  52.669  1.00  0.00           H  
ATOM    642 HG21 ILE    41      44.925  34.908  54.933  1.00  0.00           H  
ATOM    643 HG22 ILE    41      43.539  35.969  54.812  1.00  0.00           H  
ATOM    644 HG23 ILE    41      43.363  34.310  55.491  1.00  0.00           H  
ATOM    645 HG12 ILE    41      42.954  32.221  54.085  1.00  0.00           H  
ATOM    646 HG13 ILE    41      43.623  32.293  52.494  1.00  0.00           H  
ATOM    647 HD11 ILE    41      45.857  32.792  53.845  1.00  0.00           H  
ATOM    648 HD12 ILE    41      44.912  32.127  55.159  1.00  0.00           H  
ATOM    649 HD13 ILE    41      45.176  31.114  53.765  1.00  0.00           H  
ATOM    650  N   LYS    42      41.392  36.920  53.121  1.00  0.00           N  
ATOM    651  CA  LYS    42      41.549  38.387  53.420  1.00  0.00           C  
ATOM    652  C   LYS    42      42.448  38.681  54.567  1.00  0.00           C  
ATOM    653  O   LYS    42      42.092  38.241  55.706  1.00  0.00           O  
ATOM    654  CB  LYS    42      40.168  38.900  53.686  1.00  0.00           C  
ATOM    655  CG  LYS    42      39.985  40.337  54.224  1.00  0.00           C  
ATOM    656  CD  LYS    42      40.312  41.507  53.232  1.00  0.00           C  
ATOM    657  CE  LYS    42      39.992  42.884  53.860  1.00  0.00           C  
ATOM    658  NZ  LYS    42      40.991  43.312  54.857  1.00  0.00           N1+
ATOM    659  H   LYS    42      40.862  36.386  53.795  1.00  0.00           H  
ATOM    660  HA  LYS    42      41.887  38.890  52.514  1.00  0.00           H  
ATOM    661  HB2 LYS    42      39.550  38.847  52.790  1.00  0.00           H  
ATOM    662  HB3 LYS    42      39.558  38.202  54.259  1.00  0.00           H  
ATOM    663  HG2 LYS    42      38.969  40.498  54.584  1.00  0.00           H  
ATOM    664  HG3 LYS    42      40.662  40.403  55.075  1.00  0.00           H  
ATOM    665  HD2 LYS    42      41.371  41.479  52.976  1.00  0.00           H  
ATOM    666  HD3 LYS    42      39.650  41.371  52.376  1.00  0.00           H  
ATOM    667  HE2 LYS    42      39.960  43.618  53.054  1.00  0.00           H  
ATOM    668  HE3 LYS    42      39.046  42.825  54.398  1.00  0.00           H  
ATOM    669  HZ1 LYS    42      41.917  43.336  54.456  1.00  0.00           H  
ATOM    670  HZ2 LYS    42      40.842  44.267  55.150  1.00  0.00           H  
ATOM    671  HZ3 LYS    42      41.051  42.695  55.654  1.00  0.00           H  
ATOM    672  N   TYR    43      43.550  39.394  54.347  1.00  0.00           N  
ATOM    673  CA  TYR    43      44.559  39.868  55.354  1.00  0.00           C  
ATOM    674  C   TYR    43      44.061  41.200  56.014  1.00  0.00           C  
ATOM    675  O   TYR    43      43.434  42.000  55.306  1.00  0.00           O  
ATOM    676  CB  TYR    43      45.864  40.067  54.672  1.00  0.00           C  
ATOM    677  CG  TYR    43      46.649  38.754  54.542  1.00  0.00           C  
ATOM    678  CD1 TYR    43      46.210  37.685  53.732  1.00  0.00           C  
ATOM    679  CE1 TYR    43      47.005  36.557  53.627  1.00  0.00           C  
ATOM    680  CZ  TYR    43      48.155  36.460  54.379  1.00  0.00           C  
ATOM    681  OH  TYR    43      48.814  35.254  54.475  1.00  0.00           O  
ATOM    682  CE2 TYR    43      48.536  37.486  55.309  1.00  0.00           C  
ATOM    683  CD2 TYR    43      47.902  38.677  55.296  1.00  0.00           C  
ATOM    684  H   TYR    43      43.695  39.622  53.374  1.00  0.00           H  
ATOM    685  HA  TYR    43      44.662  39.078  56.098  1.00  0.00           H  
ATOM    686  HB2 TYR    43      45.736  40.454  53.661  1.00  0.00           H  
ATOM    687  HB3 TYR    43      46.463  40.781  55.237  1.00  0.00           H  
ATOM    688  HD1 TYR    43      45.325  37.781  53.122  1.00  0.00           H  
ATOM    689  HE1 TYR    43      46.736  35.880  52.829  1.00  0.00           H  
ATOM    690  HH  TYR    43      49.381  35.160  55.244  1.00  0.00           H  
ATOM    691  HE2 TYR    43      49.494  37.309  55.776  1.00  0.00           H  
ATOM    692  HD2 TYR    43      48.191  39.505  55.927  1.00  0.00           H  
ATOM    693  N   ASP    44      44.270  41.386  57.328  1.00  0.00           N  
ATOM    694  CA  ASP    44      43.986  42.646  58.009  1.00  0.00           C  
ATOM    695  C   ASP    44      45.025  43.778  57.680  1.00  0.00           C  
ATOM    696  O   ASP    44      46.209  43.552  57.648  1.00  0.00           O  
ATOM    697  CB  ASP    44      43.913  42.335  59.537  1.00  0.00           C  
ATOM    698  CG  ASP    44      42.840  41.281  59.955  1.00  0.00           C  
ATOM    699  OD1 ASP    44      43.036  40.641  61.022  1.00  0.00           O  
ATOM    700  OD2 ASP    44      41.820  41.010  59.233  1.00  0.00           O1-
ATOM    701  H   ASP    44      44.658  40.665  57.919  1.00  0.00           H  
ATOM    702  HA  ASP    44      42.989  42.996  57.744  1.00  0.00           H  
ATOM    703  HB2 ASP    44      44.896  41.974  59.840  1.00  0.00           H  
ATOM    704  HB3 ASP    44      43.581  43.266  59.998  1.00  0.00           H  
ATOM    705  N   GLY    45      44.584  44.969  57.283  1.00  0.00           N  
ATOM    706  CA  GLY    45      45.306  46.087  56.858  1.00  0.00           C  
ATOM    707  C   GLY    45      45.620  46.163  55.347  1.00  0.00           C  
ATOM    708  O   GLY    45      46.336  47.061  54.990  1.00  0.00           O  
ATOM    709  H   GLY    45      43.591  45.144  57.352  1.00  0.00           H  
ATOM    710  HA2 GLY    45      44.730  47.005  56.970  1.00  0.00           H  
ATOM    711  HA3 GLY    45      46.261  46.110  57.383  1.00  0.00           H  
ATOM    712  N   PHE    46      44.996  45.305  54.533  1.00  0.00           N  
ATOM    713  CA  PHE    46      45.074  45.140  53.110  1.00  0.00           C  
ATOM    714  C   PHE    46      43.694  44.945  52.627  1.00  0.00           C  
ATOM    715  O   PHE    46      42.981  44.003  53.076  1.00  0.00           O  
ATOM    716  CB  PHE    46      45.856  43.856  52.842  1.00  0.00           C  
ATOM    717  CG  PHE    46      47.270  43.948  53.194  1.00  0.00           C  
ATOM    718  CD1 PHE    46      47.788  43.414  54.372  1.00  0.00           C  
ATOM    719  CE1 PHE    46      49.181  43.319  54.538  1.00  0.00           C  
ATOM    720  CZ  PHE    46      50.058  43.844  53.525  1.00  0.00           C  
ATOM    721  CE2 PHE    46      49.495  44.477  52.410  1.00  0.00           C  
ATOM    722  CD2 PHE    46      48.110  44.551  52.247  1.00  0.00           C  
ATOM    723  H   PHE    46      44.375  44.643  54.976  1.00  0.00           H  
ATOM    724  HA  PHE    46      45.462  45.944  52.483  1.00  0.00           H  
ATOM    725  HB2 PHE    46      45.353  43.091  53.432  1.00  0.00           H  
ATOM    726  HB3 PHE    46      45.749  43.648  51.778  1.00  0.00           H  
ATOM    727  HD1 PHE    46      47.047  43.062  55.076  1.00  0.00           H  
ATOM    728  HE1 PHE    46      49.588  43.006  55.488  1.00  0.00           H  
ATOM    729  HZ  PHE    46      51.121  43.787  53.709  1.00  0.00           H  
ATOM    730  HE2 PHE    46      50.113  44.863  51.613  1.00  0.00           H  
ATOM    731  HD2 PHE    46      47.702  44.989  51.348  1.00  0.00           H  
ATOM    732  N   ASP    47      43.320  45.755  51.647  1.00  0.00           N  
ATOM    733  CA  ASP    47      42.017  45.774  50.991  1.00  0.00           C  
ATOM    734  C   ASP    47      41.816  44.597  50.070  1.00  0.00           C  
ATOM    735  O   ASP    47      40.642  44.487  49.641  1.00  0.00           O  
ATOM    736  CB  ASP    47      41.853  47.170  50.324  1.00  0.00           C  
ATOM    737  CG  ASP    47      41.723  48.322  51.296  1.00  0.00           C  
ATOM    738  OD1 ASP    47      41.553  48.024  52.522  1.00  0.00           O  
ATOM    739  OD2 ASP    47      41.768  49.478  50.858  1.00  0.00           O1-
ATOM    740  H   ASP    47      44.001  46.426  51.322  1.00  0.00           H  
ATOM    741  HA  ASP    47      41.297  45.621  51.795  1.00  0.00           H  
ATOM    742  HB2 ASP    47      42.699  47.352  49.661  1.00  0.00           H  
ATOM    743  HB3 ASP    47      40.928  47.201  49.748  1.00  0.00           H  
ATOM    744  N   CYS    48      42.699  43.697  49.809  1.00  0.00           N  
ATOM    745  CA  CYS    48      42.570  42.614  48.828  1.00  0.00           C  
ATOM    746  C   CYS    48      42.348  41.224  49.376  1.00  0.00           C  
ATOM    747  O   CYS    48      42.385  41.029  50.568  1.00  0.00           O  
ATOM    748  CB  CYS    48      43.802  42.610  47.989  1.00  0.00           C  
ATOM    749  SG  CYS    48      43.937  44.314  47.213  1.00  0.00           S  
ATOM    750  H   CYS    48      43.554  43.797  50.338  1.00  0.00           H  
ATOM    751  HA  CYS    48      41.798  42.808  48.084  1.00  0.00           H  
ATOM    752  HB2 CYS    48      44.696  42.390  48.573  1.00  0.00           H  
ATOM    753  HB3 CYS    48      43.612  41.759  47.335  1.00  0.00           H  
ATOM    754  HG  CYS    48      42.702  44.367  46.707  1.00  0.00           H  
ATOM    755  N   VAL    49      41.896  40.353  48.479  1.00  0.00           N  
ATOM    756  CA  VAL    49      41.815  38.905  48.736  1.00  0.00           C  
ATOM    757  C   VAL    49      42.973  38.152  48.037  1.00  0.00           C  
ATOM    758  O   VAL    49      43.328  38.534  46.921  1.00  0.00           O  
ATOM    759  CB  VAL    49      40.432  38.400  48.191  1.00  0.00           C  
ATOM    760  CG1 VAL    49      40.227  36.894  48.193  1.00  0.00           C  
ATOM    761  CG2 VAL    49      39.244  39.053  48.884  1.00  0.00           C  
ATOM    762  H   VAL    49      41.765  40.718  47.547  1.00  0.00           H  
ATOM    763  HA  VAL    49      41.838  38.674  49.801  1.00  0.00           H  
ATOM    764  HB  VAL    49      40.303  38.782  47.178  1.00  0.00           H  
ATOM    765 HG11 VAL    49      40.374  36.357  49.130  1.00  0.00           H  
ATOM    766 HG12 VAL    49      39.195  36.651  47.940  1.00  0.00           H  
ATOM    767 HG13 VAL    49      40.926  36.432  47.496  1.00  0.00           H  
ATOM    768 HG21 VAL    49      38.277  38.768  48.470  1.00  0.00           H  
ATOM    769 HG22 VAL    49      39.251  38.863  49.958  1.00  0.00           H  
ATOM    770 HG23 VAL    49      39.207  40.134  48.743  1.00  0.00           H  
ATOM    771  N   TYR    50      43.494  37.072  48.728  1.00  0.00           N  
ATOM    772  CA  TYR    50      44.775  36.441  48.500  1.00  0.00           C  
ATOM    773  C   TYR    50      44.619  34.858  48.415  1.00  0.00           C  
ATOM    774  O   TYR    50      43.681  34.206  48.894  1.00  0.00           O  
ATOM    775  CB  TYR    50      45.776  36.746  49.578  1.00  0.00           C  
ATOM    776  CG  TYR    50      46.152  38.309  49.757  1.00  0.00           C  
ATOM    777  CD1 TYR    50      45.289  39.219  50.448  1.00  0.00           C  
ATOM    778  CE1 TYR    50      45.612  40.535  50.518  1.00  0.00           C  
ATOM    779  CZ  TYR    50      46.801  41.008  49.889  1.00  0.00           C  
ATOM    780  OH  TYR    50      47.151  42.304  49.916  1.00  0.00           O  
ATOM    781  CE2 TYR    50      47.666  40.111  49.316  1.00  0.00           C  
ATOM    782  CD2 TYR    50      47.354  38.786  49.259  1.00  0.00           C  
ATOM    783  H   TYR    50      42.990  36.836  49.571  1.00  0.00           H  
ATOM    784  HA  TYR    50      45.190  36.818  47.565  1.00  0.00           H  
ATOM    785  HB2 TYR    50      45.332  36.376  50.502  1.00  0.00           H  
ATOM    786  HB3 TYR    50      46.645  36.094  49.483  1.00  0.00           H  
ATOM    787  HD1 TYR    50      44.339  38.823  50.774  1.00  0.00           H  
ATOM    788  HE1 TYR    50      44.941  41.166  51.082  1.00  0.00           H  
ATOM    789  HH  TYR    50      48.053  42.575  49.728  1.00  0.00           H  
ATOM    790  HE2 TYR    50      48.523  40.491  48.780  1.00  0.00           H  
ATOM    791  HD2 TYR    50      47.980  38.152  48.648  1.00  0.00           H  
ATOM    792  N   GLY    51      45.672  34.140  48.000  1.00  0.00           N  
ATOM    793  CA  GLY    51      45.599  32.650  47.885  1.00  0.00           C  
ATOM    794  C   GLY    51      46.986  31.990  48.228  1.00  0.00           C  
ATOM    795  O   GLY    51      48.033  32.225  47.611  1.00  0.00           O  
ATOM    796  H   GLY    51      46.579  34.568  47.883  1.00  0.00           H  
ATOM    797  HA2 GLY    51      44.752  32.252  48.441  1.00  0.00           H  
ATOM    798  HA3 GLY    51      45.424  32.306  46.865  1.00  0.00           H  
ATOM    799  N   LEU    52      46.941  31.137  49.254  1.00  0.00           N  
ATOM    800  CA  LEU    52      48.020  30.331  49.934  1.00  0.00           C  
ATOM    801  C   LEU    52      47.646  28.824  50.180  1.00  0.00           C  
ATOM    802  O   LEU    52      46.522  28.453  50.560  1.00  0.00           O  
ATOM    803  CB  LEU    52      48.363  30.908  51.310  1.00  0.00           C  
ATOM    804  CG  LEU    52      49.240  32.157  51.241  1.00  0.00           C  
ATOM    805  CD1 LEU    52      48.375  33.434  51.103  1.00  0.00           C  
ATOM    806  CD2 LEU    52      50.117  32.251  52.492  1.00  0.00           C  
ATOM    807  H   LEU    52      46.027  30.969  49.649  1.00  0.00           H  
ATOM    808  HA  LEU    52      48.892  30.222  49.289  1.00  0.00           H  
ATOM    809  HB2 LEU    52      47.469  31.096  51.903  1.00  0.00           H  
ATOM    810  HB3 LEU    52      48.910  30.124  51.834  1.00  0.00           H  
ATOM    811  HG  LEU    52      49.877  32.073  50.361  1.00  0.00           H  
ATOM    812 HD11 LEU    52      47.811  33.619  52.018  1.00  0.00           H  
ATOM    813 HD12 LEU    52      49.051  34.279  50.977  1.00  0.00           H  
ATOM    814 HD13 LEU    52      47.626  33.429  50.311  1.00  0.00           H  
ATOM    815 HD21 LEU    52      50.751  31.388  52.692  1.00  0.00           H  
ATOM    816 HD22 LEU    52      50.800  33.093  52.382  1.00  0.00           H  
ATOM    817 HD23 LEU    52      49.480  32.324  53.374  1.00  0.00           H  
ATOM    818  N   GLU    53      48.680  27.967  50.104  1.00  0.00           N  
ATOM    819  CA  GLU    53      48.671  26.606  50.607  1.00  0.00           C  
ATOM    820  C   GLU    53      48.906  26.554  52.127  1.00  0.00           C  
ATOM    821  O   GLU    53      49.835  25.876  52.602  1.00  0.00           O  
ATOM    822  CB  GLU    53      49.546  25.651  49.811  1.00  0.00           C  
ATOM    823  CG  GLU    53      49.288  25.527  48.271  1.00  0.00           C  
ATOM    824  CD  GLU    53      50.133  26.434  47.398  1.00  0.00           C  
ATOM    825  OE1 GLU    53      50.950  27.195  47.905  1.00  0.00           O  
ATOM    826  OE2 GLU    53      50.003  26.440  46.168  1.00  0.00           O1-
ATOM    827  H   GLU    53      49.631  28.265  49.939  1.00  0.00           H  
ATOM    828  HA  GLU    53      47.664  26.253  50.385  1.00  0.00           H  
ATOM    829  HB2 GLU    53      50.570  25.996  49.953  1.00  0.00           H  
ATOM    830  HB3 GLU    53      49.470  24.606  50.114  1.00  0.00           H  
ATOM    831  HG2 GLU    53      49.584  24.521  47.972  1.00  0.00           H  
ATOM    832  HG3 GLU    53      48.209  25.570  48.122  1.00  0.00           H  
ATOM    833  N   LEU    54      48.036  27.237  52.839  1.00  0.00           N  
ATOM    834  CA  LEU    54      48.078  27.619  54.237  1.00  0.00           C  
ATOM    835  C   LEU    54      48.405  26.503  55.189  1.00  0.00           C  
ATOM    836  O   LEU    54      49.249  26.642  56.117  1.00  0.00           O  
ATOM    837  CB  LEU    54      46.662  28.302  54.486  1.00  0.00           C  
ATOM    838  CG  LEU    54      46.310  28.618  55.906  1.00  0.00           C  
ATOM    839  CD1 LEU    54      47.098  29.871  56.349  1.00  0.00           C  
ATOM    840  CD2 LEU    54      44.834  28.815  55.992  1.00  0.00           C  
ATOM    841  H   LEU    54      47.219  27.575  52.351  1.00  0.00           H  
ATOM    842  HA  LEU    54      48.811  28.420  54.328  1.00  0.00           H  
ATOM    843  HB2 LEU    54      46.568  29.216  53.899  1.00  0.00           H  
ATOM    844  HB3 LEU    54      45.856  27.654  54.139  1.00  0.00           H  
ATOM    845  HG  LEU    54      46.616  27.757  56.500  1.00  0.00           H  
ATOM    846 HD11 LEU    54      47.032  30.725  55.675  1.00  0.00           H  
ATOM    847 HD12 LEU    54      46.743  30.273  57.298  1.00  0.00           H  
ATOM    848 HD13 LEU    54      48.128  29.533  56.465  1.00  0.00           H  
ATOM    849 HD21 LEU    54      44.597  29.498  55.176  1.00  0.00           H  
ATOM    850 HD22 LEU    54      44.285  27.895  55.793  1.00  0.00           H  
ATOM    851 HD23 LEU    54      44.501  29.329  56.894  1.00  0.00           H  
ATOM    852  N   ASN    55      47.737  25.380  54.891  1.00  0.00           N  
ATOM    853  CA  ASN    55      47.728  24.223  55.796  1.00  0.00           C  
ATOM    854  C   ASN    55      49.043  23.422  55.716  1.00  0.00           C  
ATOM    855  O   ASN    55      49.268  22.507  56.552  1.00  0.00           O  
ATOM    856  CB  ASN    55      46.528  23.354  55.293  1.00  0.00           C  
ATOM    857  CG  ASN    55      46.729  22.534  54.030  1.00  0.00           C  
ATOM    858  OD1 ASN    55      46.934  23.089  52.934  1.00  0.00           O  
ATOM    859  ND2 ASN    55      46.813  21.245  54.182  1.00  0.00           N  
ATOM    860  H   ASN    55      47.091  25.510  54.125  1.00  0.00           H  
ATOM    861  HA  ASN    55      47.563  24.492  56.840  1.00  0.00           H  
ATOM    862  HB2 ASN    55      46.238  22.738  56.145  1.00  0.00           H  
ATOM    863  HB3 ASN    55      45.630  23.916  55.038  1.00  0.00           H  
ATOM    864 HD21 ASN    55      46.535  20.801  55.045  1.00  0.00           H  
ATOM    865 HD22 ASN    55      46.794  20.707  53.327  1.00  0.00           H  
ATOM    866  N   LYS    56      49.965  23.719  54.801  1.00  0.00           N  
ATOM    867  CA  LYS    56      51.289  23.068  54.655  1.00  0.00           C  
ATOM    868  C   LYS    56      52.437  23.956  54.209  1.00  0.00           C  
ATOM    869  O   LYS    56      53.554  23.506  54.424  1.00  0.00           O  
ATOM    870  CB  LYS    56      50.995  21.834  53.697  1.00  0.00           C  
ATOM    871  CG  LYS    56      50.526  22.136  52.260  1.00  0.00           C  
ATOM    872  CD  LYS    56      50.154  20.853  51.534  1.00  0.00           C  
ATOM    873  CE  LYS    56      49.310  21.160  50.305  1.00  0.00           C  
ATOM    874  NZ  LYS    56      48.630  19.927  49.788  1.00  0.00           N1+
ATOM    875  H   LYS    56      49.783  24.565  54.280  1.00  0.00           H  
ATOM    876  HA  LYS    56      51.571  22.558  55.576  1.00  0.00           H  
ATOM    877  HB2 LYS    56      52.020  21.464  53.716  1.00  0.00           H  
ATOM    878  HB3 LYS    56      50.327  21.186  54.265  1.00  0.00           H  
ATOM    879  HG2 LYS    56      49.689  22.825  52.370  1.00  0.00           H  
ATOM    880  HG3 LYS    56      51.280  22.708  51.718  1.00  0.00           H  
ATOM    881  HD2 LYS    56      51.078  20.323  51.300  1.00  0.00           H  
ATOM    882  HD3 LYS    56      49.544  20.302  52.250  1.00  0.00           H  
ATOM    883  HE2 LYS    56      48.580  21.848  50.733  1.00  0.00           H  
ATOM    884  HE3 LYS    56      49.960  21.584  49.540  1.00  0.00           H  
ATOM    885  HZ1 LYS    56      47.846  19.629  50.350  1.00  0.00           H  
ATOM    886  HZ2 LYS    56      48.291  19.990  48.838  1.00  0.00           H  
ATOM    887  HZ3 LYS    56      49.226  19.112  49.764  1.00  0.00           H  
ATOM    888  N   ASP    57      52.293  25.152  53.604  1.00  0.00           N  
ATOM    889  CA  ASP    57      53.403  26.024  53.146  1.00  0.00           C  
ATOM    890  C   ASP    57      54.524  26.229  54.181  1.00  0.00           C  
ATOM    891  O   ASP    57      54.290  26.770  55.267  1.00  0.00           O  
ATOM    892  CB  ASP    57      52.862  27.390  52.651  1.00  0.00           C  
ATOM    893  CG  ASP    57      53.863  28.180  51.761  1.00  0.00           C  
ATOM    894  OD1 ASP    57      55.087  27.855  51.716  1.00  0.00           O  
ATOM    895  OD2 ASP    57      53.475  29.090  50.994  1.00  0.00           O1-
ATOM    896  H   ASP    57      51.392  25.535  53.356  1.00  0.00           H  
ATOM    897  HA  ASP    57      53.855  25.474  52.321  1.00  0.00           H  
ATOM    898  HB2 ASP    57      51.963  27.131  52.093  1.00  0.00           H  
ATOM    899  HB3 ASP    57      52.531  28.039  53.462  1.00  0.00           H  
ATOM    900  N   GLU    58      55.795  25.801  53.825  1.00  0.00           N  
ATOM    901  CA  GLU    58      56.944  25.875  54.622  1.00  0.00           C  
ATOM    902  C   GLU    58      57.366  27.359  54.958  1.00  0.00           C  
ATOM    903  O   GLU    58      57.928  27.540  56.049  1.00  0.00           O  
ATOM    904  CB  GLU    58      58.071  25.116  53.962  1.00  0.00           C  
ATOM    905  CG  GLU    58      59.291  24.869  54.787  1.00  0.00           C  
ATOM    906  CD  GLU    58      59.044  24.190  56.130  1.00  0.00           C  
ATOM    907  OE1 GLU    58      58.518  23.039  56.084  1.00  0.00           O  
ATOM    908  OE2 GLU    58      59.504  24.633  57.208  1.00  0.00           O1-
ATOM    909  H   GLU    58      55.788  25.183  53.026  1.00  0.00           H  
ATOM    910  HA  GLU    58      56.694  25.270  55.493  1.00  0.00           H  
ATOM    911  HB2 GLU    58      57.659  24.135  53.723  1.00  0.00           H  
ATOM    912  HB3 GLU    58      58.375  25.643  53.058  1.00  0.00           H  
ATOM    913  HG2 GLU    58      59.958  24.226  54.213  1.00  0.00           H  
ATOM    914  HG3 GLU    58      59.883  25.749  55.039  1.00  0.00           H  
ATOM    915  N   ARG    59      57.049  28.345  54.072  1.00  0.00           N  
ATOM    916  CA  ARG    59      57.457  29.749  54.179  1.00  0.00           C  
ATOM    917  C   ARG    59      56.808  30.423  55.418  1.00  0.00           C  
ATOM    918  O   ARG    59      57.437  31.262  56.050  1.00  0.00           O  
ATOM    919  CB  ARG    59      57.149  30.481  52.871  1.00  0.00           C  
ATOM    920  CG  ARG    59      57.886  29.957  51.665  1.00  0.00           C  
ATOM    921  CD  ARG    59      57.418  30.541  50.365  1.00  0.00           C  
ATOM    922  NE  ARG    59      56.164  29.947  49.983  1.00  0.00           N  
ATOM    923  CZ  ARG    59      55.671  30.040  48.744  1.00  0.00           C  
ATOM    924  NH1 ARG    59      56.367  30.409  47.757  1.00  0.00           N  
ATOM    925  NH2 ARG    59      54.393  29.788  48.613  1.00  0.00           N1+
ATOM    926  H   ARG    59      56.536  28.077  53.244  1.00  0.00           H  
ATOM    927  HA  ARG    59      58.542  29.733  54.289  1.00  0.00           H  
ATOM    928  HB2 ARG    59      56.094  30.347  52.631  1.00  0.00           H  
ATOM    929  HB3 ARG    59      57.434  31.533  52.868  1.00  0.00           H  
ATOM    930  HG2 ARG    59      58.934  30.202  51.838  1.00  0.00           H  
ATOM    931  HG3 ARG    59      57.836  28.873  51.565  1.00  0.00           H  
ATOM    932  HD2 ARG    59      57.224  31.604  50.512  1.00  0.00           H  
ATOM    933  HD3 ARG    59      58.206  30.395  49.627  1.00  0.00           H  
ATOM    934  HE  ARG    59      55.545  29.605  50.705  1.00  0.00           H  
ATOM    935 HH11 ARG    59      57.375  30.436  47.799  1.00  0.00           H  
ATOM    936 HH12 ARG    59      55.862  30.608  46.904  1.00  0.00           H  
ATOM    937 HH21 ARG    59      53.953  29.633  49.509  1.00  0.00           H  
ATOM    938 HH22 ARG    59      53.845  29.799  47.764  1.00  0.00           H  
ATOM    939  N   VAL    60      55.614  29.913  55.887  1.00  0.00           N  
ATOM    940  CA  VAL    60      54.939  30.228  57.107  1.00  0.00           C  
ATOM    941  C   VAL    60      55.573  29.598  58.353  1.00  0.00           C  
ATOM    942  O   VAL    60      55.967  28.455  58.312  1.00  0.00           O  
ATOM    943  CB  VAL    60      53.497  29.801  57.038  1.00  0.00           C  
ATOM    944  CG1 VAL    60      52.643  30.103  58.302  1.00  0.00           C  
ATOM    945  CG2 VAL    60      52.759  30.204  55.742  1.00  0.00           C  
ATOM    946  H   VAL    60      55.202  29.224  55.273  1.00  0.00           H  
ATOM    947  HA  VAL    60      54.997  31.312  57.205  1.00  0.00           H  
ATOM    948  HB  VAL    60      53.566  28.714  57.058  1.00  0.00           H  
ATOM    949 HG11 VAL    60      51.680  29.699  57.990  1.00  0.00           H  
ATOM    950 HG12 VAL    60      53.013  29.592  59.192  1.00  0.00           H  
ATOM    951 HG13 VAL    60      52.590  31.180  58.462  1.00  0.00           H  
ATOM    952 HG21 VAL    60      53.021  31.232  55.490  1.00  0.00           H  
ATOM    953 HG22 VAL    60      53.031  29.576  54.893  1.00  0.00           H  
ATOM    954 HG23 VAL    60      51.683  30.215  55.913  1.00  0.00           H  
ATOM    955  N   SER    61      55.538  30.364  59.456  1.00  0.00           N  
ATOM    956  CA  SER    61      55.962  29.898  60.767  1.00  0.00           C  
ATOM    957  C   SER    61      54.974  30.401  61.852  1.00  0.00           C  
ATOM    958  O   SER    61      54.328  31.456  61.648  1.00  0.00           O  
ATOM    959  CB  SER    61      57.302  30.555  61.115  1.00  0.00           C  
ATOM    960  OG  SER    61      58.424  30.121  60.326  1.00  0.00           O  
ATOM    961  H   SER    61      55.151  31.284  59.304  1.00  0.00           H  
ATOM    962  HA  SER    61      56.016  28.818  60.903  1.00  0.00           H  
ATOM    963  HB2 SER    61      57.187  31.636  61.034  1.00  0.00           H  
ATOM    964  HB3 SER    61      57.597  30.214  62.107  1.00  0.00           H  
ATOM    965  HG  SER    61      59.211  30.470  60.751  1.00  0.00           H  
ATOM    966  N   ALA    62      54.957  29.827  62.994  1.00  0.00           N  
ATOM    967  CA  ALA    62      54.131  30.276  64.131  1.00  0.00           C  
ATOM    968  C   ALA    62      52.643  30.540  63.916  1.00  0.00           C  
ATOM    969  O   ALA    62      52.037  31.502  64.420  1.00  0.00           O  
ATOM    970  CB  ALA    62      54.859  31.530  64.663  1.00  0.00           C  
ATOM    971  H   ALA    62      55.483  28.967  63.045  1.00  0.00           H  
ATOM    972  HA  ALA    62      54.287  29.532  64.912  1.00  0.00           H  
ATOM    973  HB1 ALA    62      54.523  31.840  65.652  1.00  0.00           H  
ATOM    974  HB2 ALA    62      55.904  31.225  64.715  1.00  0.00           H  
ATOM    975  HB3 ALA    62      54.833  32.404  64.011  1.00  0.00           H  
ATOM    976  N   LEU    63      52.009  29.772  63.004  1.00  0.00           N  
ATOM    977  CA  LEU    63      50.596  29.916  62.610  1.00  0.00           C  
ATOM    978  C   LEU    63      49.728  29.401  63.732  1.00  0.00           C  
ATOM    979  O   LEU    63      49.745  28.208  64.008  1.00  0.00           O  
ATOM    980  CB  LEU    63      50.335  29.135  61.278  1.00  0.00           C  
ATOM    981  CG  LEU    63      48.839  29.009  60.803  1.00  0.00           C  
ATOM    982  CD1 LEU    63      48.287  30.447  60.528  1.00  0.00           C  
ATOM    983  CD2 LEU    63      48.794  28.314  59.414  1.00  0.00           C  
ATOM    984  H   LEU    63      52.628  29.188  62.460  1.00  0.00           H  
ATOM    985  HA  LEU    63      50.271  30.947  62.471  1.00  0.00           H  
ATOM    986  HB2 LEU    63      50.833  29.686  60.480  1.00  0.00           H  
ATOM    987  HB3 LEU    63      50.774  28.138  61.278  1.00  0.00           H  
ATOM    988  HG  LEU    63      48.190  28.438  61.467  1.00  0.00           H  
ATOM    989 HD11 LEU    63      47.219  30.349  60.333  1.00  0.00           H  
ATOM    990 HD12 LEU    63      48.239  30.969  61.484  1.00  0.00           H  
ATOM    991 HD13 LEU    63      48.882  30.936  59.757  1.00  0.00           H  
ATOM    992 HD21 LEU    63      49.472  28.802  58.713  1.00  0.00           H  
ATOM    993 HD22 LEU    63      49.016  27.256  59.557  1.00  0.00           H  
ATOM    994 HD23 LEU    63      47.794  28.408  58.991  1.00  0.00           H  
ATOM    995  N   GLU    64      48.939  30.342  64.286  1.00  0.00           N  
ATOM    996  CA  GLU    64      47.885  30.025  65.257  1.00  0.00           C  
ATOM    997  C   GLU    64      46.533  30.106  64.458  1.00  0.00           C  
ATOM    998  O   GLU    64      46.236  31.015  63.694  1.00  0.00           O  
ATOM    999  CB  GLU    64      47.997  31.085  66.346  1.00  0.00           C  
ATOM   1000  CG  GLU    64      46.946  30.921  67.463  1.00  0.00           C  
ATOM   1001  CD  GLU    64      47.363  29.690  68.295  1.00  0.00           C  
ATOM   1002  OE1 GLU    64      48.280  29.769  69.156  1.00  0.00           O  
ATOM   1003  OE2 GLU    64      46.777  28.568  68.144  1.00  0.00           O1-
ATOM   1004  H   GLU    64      48.990  31.307  63.991  1.00  0.00           H  
ATOM   1005  HA  GLU    64      47.910  29.028  65.698  1.00  0.00           H  
ATOM   1006  HB2 GLU    64      48.992  31.165  66.784  1.00  0.00           H  
ATOM   1007  HB3 GLU    64      47.771  32.058  65.910  1.00  0.00           H  
ATOM   1008  HG2 GLU    64      46.844  31.803  68.095  1.00  0.00           H  
ATOM   1009  HG3 GLU    64      46.006  30.730  66.945  1.00  0.00           H  
ATOM   1010  N   VAL    65      45.738  29.029  64.563  1.00  0.00           N  
ATOM   1011  CA  VAL    65      44.381  28.939  64.070  1.00  0.00           C  
ATOM   1012  C   VAL    65      43.382  29.509  65.116  1.00  0.00           C  
ATOM   1013  O   VAL    65      42.925  28.893  66.059  1.00  0.00           O  
ATOM   1014  CB  VAL    65      43.926  27.606  63.478  1.00  0.00           C  
ATOM   1015  CG1 VAL    65      42.519  27.716  62.830  1.00  0.00           C  
ATOM   1016  CG2 VAL    65      44.869  26.940  62.461  1.00  0.00           C  
ATOM   1017  H   VAL    65      46.018  28.289  65.190  1.00  0.00           H  
ATOM   1018  HA  VAL    65      44.381  29.572  63.182  1.00  0.00           H  
ATOM   1019  HB  VAL    65      43.793  26.838  64.241  1.00  0.00           H  
ATOM   1020 HG11 VAL    65      41.773  27.825  63.618  1.00  0.00           H  
ATOM   1021 HG12 VAL    65      42.549  28.608  62.203  1.00  0.00           H  
ATOM   1022 HG13 VAL    65      42.282  26.859  62.200  1.00  0.00           H  
ATOM   1023 HG21 VAL    65      45.876  26.736  62.825  1.00  0.00           H  
ATOM   1024 HG22 VAL    65      44.410  26.066  61.998  1.00  0.00           H  
ATOM   1025 HG23 VAL    65      45.157  27.633  61.671  1.00  0.00           H  
ATOM   1026  N   LEU    66      42.824  30.736  64.816  1.00  0.00           N  
ATOM   1027  CA  LEU    66      41.991  31.612  65.647  1.00  0.00           C  
ATOM   1028  C   LEU    66      40.431  31.427  65.400  1.00  0.00           C  
ATOM   1029  O   LEU    66      40.028  30.617  64.503  1.00  0.00           O  
ATOM   1030  CB  LEU    66      42.653  33.025  65.604  1.00  0.00           C  
ATOM   1031  CG  LEU    66      44.040  33.049  66.270  1.00  0.00           C  
ATOM   1032  CD1 LEU    66      44.597  34.327  65.867  1.00  0.00           C  
ATOM   1033  CD2 LEU    66      43.873  32.813  67.784  1.00  0.00           C  
ATOM   1034  H   LEU    66      43.176  31.123  63.952  1.00  0.00           H  
ATOM   1035  HA  LEU    66      42.068  31.185  66.646  1.00  0.00           H  
ATOM   1036  HB2 LEU    66      42.714  33.292  64.549  1.00  0.00           H  
ATOM   1037  HB3 LEU    66      41.923  33.737  65.991  1.00  0.00           H  
ATOM   1038  HG  LEU    66      44.698  32.264  65.898  1.00  0.00           H  
ATOM   1039 HD11 LEU    66      43.888  35.046  66.278  1.00  0.00           H  
ATOM   1040 HD12 LEU    66      45.547  34.555  66.350  1.00  0.00           H  
ATOM   1041 HD13 LEU    66      44.647  34.441  64.784  1.00  0.00           H  
ATOM   1042 HD21 LEU    66      44.724  33.330  68.228  1.00  0.00           H  
ATOM   1043 HD22 LEU    66      42.935  33.226  68.155  1.00  0.00           H  
ATOM   1044 HD23 LEU    66      43.828  31.747  68.008  1.00  0.00           H  
ATOM   1045  N   PRO    67      39.498  31.954  66.243  1.00  0.00           N  
ATOM   1046  CA  PRO    67      38.133  31.502  66.371  1.00  0.00           C  
ATOM   1047  C   PRO    67      37.383  31.712  65.052  1.00  0.00           C  
ATOM   1048  O   PRO    67      37.593  32.722  64.393  1.00  0.00           O  
ATOM   1049  CD  PRO    67      39.790  32.853  67.400  1.00  0.00           C  
ATOM   1050  CG  PRO    67      38.769  32.528  68.477  1.00  0.00           C  
ATOM   1051  CB  PRO    67      37.546  32.269  67.518  1.00  0.00           C  
ATOM   1052  HD2 PRO    67      39.768  33.894  67.077  1.00  0.00           H  
ATOM   1053  HD3 PRO    67      40.733  32.544  67.851  1.00  0.00           H  
ATOM   1054  HG2 PRO    67      38.547  33.365  69.139  1.00  0.00           H  
ATOM   1055  HG3 PRO    67      39.016  31.589  68.973  1.00  0.00           H  
ATOM   1056  HB2 PRO    67      37.001  33.173  67.250  1.00  0.00           H  
ATOM   1057  HB3 PRO    67      36.779  31.712  68.056  1.00  0.00           H  
ATOM   1058  HA  PRO    67      38.111  30.455  66.676  1.00  0.00           H  
ATOM   1059  N   ASP    68      36.457  30.807  64.794  1.00  0.00           N  
ATOM   1060  CA  ASP    68      35.695  30.844  63.538  1.00  0.00           C  
ATOM   1061  C   ASP    68      34.759  32.098  63.501  1.00  0.00           C  
ATOM   1062  O   ASP    68      34.136  32.531  64.476  1.00  0.00           O  
ATOM   1063  CB  ASP    68      34.976  29.495  63.342  1.00  0.00           C  
ATOM   1064  CG  ASP    68      35.762  28.237  63.323  1.00  0.00           C  
ATOM   1065  OD1 ASP    68      36.872  28.182  63.822  1.00  0.00           O  
ATOM   1066  OD2 ASP    68      35.256  27.213  62.754  1.00  0.00           O1-
ATOM   1067  H   ASP    68      36.584  29.904  65.227  1.00  0.00           H  
ATOM   1068  HA  ASP    68      36.418  31.009  62.739  1.00  0.00           H  
ATOM   1069  HB2 ASP    68      34.271  29.255  64.138  1.00  0.00           H  
ATOM   1070  HB3 ASP    68      34.417  29.503  62.407  1.00  0.00           H  
ATOM   1071  N   ARG    69      34.611  32.691  62.268  1.00  0.00           N  
ATOM   1072  CA  ARG    69      33.525  33.584  61.814  1.00  0.00           C  
ATOM   1073  C   ARG    69      32.271  32.749  61.670  1.00  0.00           C  
ATOM   1074  O   ARG    69      32.200  31.775  60.923  1.00  0.00           O  
ATOM   1075  CB  ARG    69      33.870  34.363  60.510  1.00  0.00           C  
ATOM   1076  CG  ARG    69      34.906  35.472  60.713  1.00  0.00           C  
ATOM   1077  CD  ARG    69      34.294  36.673  61.432  1.00  0.00           C  
ATOM   1078  NE  ARG    69      35.287  37.814  61.489  1.00  0.00           N  
ATOM   1079  CZ  ARG    69      35.762  38.394  62.588  1.00  0.00           C  
ATOM   1080  NH1 ARG    69      35.664  37.838  63.773  1.00  0.00           N  
ATOM   1081  NH2 ARG    69      36.288  39.542  62.522  1.00  0.00           N1+
ATOM   1082  H   ARG    69      35.241  32.384  61.540  1.00  0.00           H  
ATOM   1083  HA  ARG    69      33.293  34.308  62.595  1.00  0.00           H  
ATOM   1084  HB2 ARG    69      34.189  33.615  59.783  1.00  0.00           H  
ATOM   1085  HB3 ARG    69      32.997  34.864  60.092  1.00  0.00           H  
ATOM   1086  HG2 ARG    69      35.790  35.120  61.244  1.00  0.00           H  
ATOM   1087  HG3 ARG    69      35.191  35.840  59.727  1.00  0.00           H  
ATOM   1088  HD2 ARG    69      33.429  36.907  60.812  1.00  0.00           H  
ATOM   1089  HD3 ARG    69      34.002  36.351  62.432  1.00  0.00           H  
ATOM   1090  HE  ARG    69      35.414  38.294  60.610  1.00  0.00           H  
ATOM   1091 HH11 ARG    69      35.609  36.831  63.717  1.00  0.00           H  
ATOM   1092 HH12 ARG    69      36.192  38.299  64.499  1.00  0.00           H  
ATOM   1093 HH21 ARG    69      36.368  39.926  61.592  1.00  0.00           H  
ATOM   1094 HH22 ARG    69      36.841  39.915  63.281  1.00  0.00           H  
ATOM   1095  N   VAL    70      31.272  33.189  62.413  1.00  0.00           N  
ATOM   1096  CA  VAL    70      30.003  32.433  62.629  1.00  0.00           C  
ATOM   1097  C   VAL    70      28.990  32.884  61.511  1.00  0.00           C  
ATOM   1098  O   VAL    70      28.682  34.032  61.243  1.00  0.00           O  
ATOM   1099  CB  VAL    70      29.420  32.669  64.047  1.00  0.00           C  
ATOM   1100  CG1 VAL    70      30.392  32.064  65.159  1.00  0.00           C  
ATOM   1101  CG2 VAL    70      29.385  34.162  64.429  1.00  0.00           C  
ATOM   1102  H   VAL    70      31.402  34.004  62.995  1.00  0.00           H  
ATOM   1103  HA  VAL    70      30.216  31.375  62.476  1.00  0.00           H  
ATOM   1104  HB  VAL    70      28.416  32.296  64.251  1.00  0.00           H  
ATOM   1105 HG11 VAL    70      31.431  32.368  65.030  1.00  0.00           H  
ATOM   1106 HG12 VAL    70      30.080  32.351  66.163  1.00  0.00           H  
ATOM   1107 HG13 VAL    70      30.303  30.978  65.182  1.00  0.00           H  
ATOM   1108 HG21 VAL    70      28.657  34.281  65.231  1.00  0.00           H  
ATOM   1109 HG22 VAL    70      30.320  34.591  64.791  1.00  0.00           H  
ATOM   1110 HG23 VAL    70      29.034  34.671  63.532  1.00  0.00           H  
ATOM   1111  N   ALA    71      28.397  31.880  60.923  1.00  0.00           N  
ATOM   1112  CA  ALA    71      27.575  31.909  59.772  1.00  0.00           C  
ATOM   1113  C   ALA    71      26.102  32.416  60.123  1.00  0.00           C  
ATOM   1114  O   ALA    71      25.612  32.090  61.174  1.00  0.00           O  
ATOM   1115  CB  ALA    71      27.565  30.621  59.035  1.00  0.00           C  
ATOM   1116  H   ALA    71      28.674  30.957  61.226  1.00  0.00           H  
ATOM   1117  HA  ALA    71      28.074  32.626  59.119  1.00  0.00           H  
ATOM   1118  HB1 ALA    71      27.064  30.713  58.072  1.00  0.00           H  
ATOM   1119  HB2 ALA    71      28.519  30.135  58.832  1.00  0.00           H  
ATOM   1120  HB3 ALA    71      27.013  29.883  59.617  1.00  0.00           H  
ATOM   1121  N   THR    72      25.441  33.068  59.196  1.00  0.00           N  
ATOM   1122  CA  THR    72      24.179  33.756  59.397  1.00  0.00           C  
ATOM   1123  C   THR    72      22.990  32.795  59.133  1.00  0.00           C  
ATOM   1124  O   THR    72      22.853  32.046  58.169  1.00  0.00           O  
ATOM   1125  CB  THR    72      24.100  35.095  58.674  1.00  0.00           C  
ATOM   1126  CG2 THR    72      23.988  34.925  57.196  1.00  0.00           C  
ATOM   1127  OG1 THR    72      23.008  35.829  59.226  1.00  0.00           O  
ATOM   1128  H   THR    72      26.003  33.291  58.387  1.00  0.00           H  
ATOM   1129  HA  THR    72      24.162  33.856  60.482  1.00  0.00           H  
ATOM   1130  HB  THR    72      24.956  35.760  58.793  1.00  0.00           H  
ATOM   1131 HG21 THR    72      24.328  35.880  56.796  1.00  0.00           H  
ATOM   1132 HG22 THR    72      24.622  34.111  56.844  1.00  0.00           H  
ATOM   1133 HG23 THR    72      22.958  34.759  56.880  1.00  0.00           H  
ATOM   1134  HG1 THR    72      23.217  36.542  59.834  1.00  0.00           H  
ATOM   1135  N   SER    73      22.003  32.838  60.069  1.00  0.00           N  
ATOM   1136  CA  SER    73      20.793  32.139  59.845  1.00  0.00           C  
ATOM   1137  C   SER    73      19.912  32.648  58.761  1.00  0.00           C  
ATOM   1138  O   SER    73      19.101  31.875  58.199  1.00  0.00           O  
ATOM   1139  CB  SER    73      19.982  31.969  61.082  1.00  0.00           C  
ATOM   1140  OG  SER    73      19.416  33.209  61.447  1.00  0.00           O  
ATOM   1141  H   SER    73      22.078  33.370  60.924  1.00  0.00           H  
ATOM   1142  HA  SER    73      21.028  31.134  59.495  1.00  0.00           H  
ATOM   1143  HB2 SER    73      19.116  31.319  60.952  1.00  0.00           H  
ATOM   1144  HB3 SER    73      20.507  31.528  61.929  1.00  0.00           H  
ATOM   1145  HG  SER    73      18.683  33.026  62.039  1.00  0.00           H  
ATOM   1146  N   ARG    74      20.006  33.922  58.309  1.00  0.00           N  
ATOM   1147  CA  ARG    74      19.156  34.550  57.270  1.00  0.00           C  
ATOM   1148  C   ARG    74      19.958  35.619  56.538  1.00  0.00           C  
ATOM   1149  O   ARG    74      20.709  36.458  57.104  1.00  0.00           O  
ATOM   1150  CB  ARG    74      17.875  35.176  57.910  1.00  0.00           C  
ATOM   1151  CG  ARG    74      16.810  34.137  58.208  1.00  0.00           C  
ATOM   1152  CD  ARG    74      15.689  34.831  58.952  1.00  0.00           C  
ATOM   1153  NE  ARG    74      14.692  33.825  59.280  1.00  0.00           N  
ATOM   1154  CZ  ARG    74      13.795  33.997  60.213  1.00  0.00           C  
ATOM   1155  NH1 ARG    74      13.642  35.009  60.981  1.00  0.00           N  
ATOM   1156  NH2 ARG    74      13.060  33.023  60.469  1.00  0.00           N1+
ATOM   1157  H   ARG    74      20.588  34.531  58.866  1.00  0.00           H  
ATOM   1158  HA  ARG    74      18.816  33.771  56.587  1.00  0.00           H  
ATOM   1159  HB2 ARG    74      18.152  35.686  58.833  1.00  0.00           H  
ATOM   1160  HB3 ARG    74      17.323  35.858  57.264  1.00  0.00           H  
ATOM   1161  HG2 ARG    74      16.572  33.523  57.340  1.00  0.00           H  
ATOM   1162  HG3 ARG    74      17.181  33.402  58.923  1.00  0.00           H  
ATOM   1163  HD2 ARG    74      16.103  35.260  59.865  1.00  0.00           H  
ATOM   1164  HD3 ARG    74      15.257  35.530  58.237  1.00  0.00           H  
ATOM   1165  HE  ARG    74      14.695  32.934  58.806  1.00  0.00           H  
ATOM   1166 HH11 ARG    74      14.141  35.866  60.788  1.00  0.00           H  
ATOM   1167 HH12 ARG    74      12.768  34.966  61.484  1.00  0.00           H  
ATOM   1168 HH21 ARG    74      13.232  32.126  60.038  1.00  0.00           H  
ATOM   1169 HH22 ARG    74      12.456  32.944  61.275  1.00  0.00           H  
ATOM   1170  N   ILE    75      19.836  35.641  55.180  1.00  0.00           N  
ATOM   1171  CA  ILE    75      20.464  36.743  54.379  1.00  0.00           C  
ATOM   1172  C   ILE    75      19.608  38.007  54.408  1.00  0.00           C  
ATOM   1173  O   ILE    75      18.407  37.845  54.157  1.00  0.00           O  
ATOM   1174  CB  ILE    75      20.478  36.317  52.877  1.00  0.00           C  
ATOM   1175  CG2 ILE    75      20.831  37.518  51.882  1.00  0.00           C  
ATOM   1176  CG1 ILE    75      21.510  35.163  52.798  1.00  0.00           C  
ATOM   1177  CD1 ILE    75      22.963  35.389  53.261  1.00  0.00           C  
ATOM   1178  H   ILE    75      19.211  35.053  54.648  1.00  0.00           H  
ATOM   1179  HA  ILE    75      21.465  36.899  54.781  1.00  0.00           H  
ATOM   1180  HB  ILE    75      19.483  35.946  52.632  1.00  0.00           H  
ATOM   1181 HG21 ILE    75      20.033  38.259  51.925  1.00  0.00           H  
ATOM   1182 HG22 ILE    75      21.775  38.006  52.124  1.00  0.00           H  
ATOM   1183 HG23 ILE    75      20.831  37.097  50.877  1.00  0.00           H  
ATOM   1184 HG12 ILE    75      21.164  34.319  53.395  1.00  0.00           H  
ATOM   1185 HG13 ILE    75      21.467  34.875  51.748  1.00  0.00           H  
ATOM   1186 HD11 ILE    75      23.285  36.430  53.291  1.00  0.00           H  
ATOM   1187 HD12 ILE    75      23.058  34.979  54.266  1.00  0.00           H  
ATOM   1188 HD13 ILE    75      23.730  34.906  52.655  1.00  0.00           H  
ATOM   1189  N   SER    76      20.178  39.236  54.671  1.00  0.00           N  
ATOM   1190  CA  SER    76      19.535  40.523  54.518  1.00  0.00           C  
ATOM   1191  C   SER    76      19.839  41.171  53.140  1.00  0.00           C  
ATOM   1192  O   SER    76      20.918  41.000  52.599  1.00  0.00           O  
ATOM   1193  CB  SER    76      19.951  41.504  55.616  1.00  0.00           C  
ATOM   1194  OG  SER    76      19.592  41.164  56.937  1.00  0.00           O  
ATOM   1195  H   SER    76      21.118  39.256  55.041  1.00  0.00           H  
ATOM   1196  HA  SER    76      18.465  40.404  54.690  1.00  0.00           H  
ATOM   1197  HB2 SER    76      21.021  41.697  55.537  1.00  0.00           H  
ATOM   1198  HB3 SER    76      19.386  42.408  55.389  1.00  0.00           H  
ATOM   1199  HG  SER    76      18.680  41.442  57.051  1.00  0.00           H  
ATOM   1200  N   ASP    77      18.834  41.807  52.491  1.00  0.00           N  
ATOM   1201  CA  ASP    77      19.039  42.513  51.224  1.00  0.00           C  
ATOM   1202  C   ASP    77      19.475  41.618  50.050  1.00  0.00           C  
ATOM   1203  O   ASP    77      20.373  41.909  49.276  1.00  0.00           O  
ATOM   1204  CB  ASP    77      19.880  43.822  51.373  1.00  0.00           C  
ATOM   1205  CG  ASP    77      19.350  44.813  52.475  1.00  0.00           C  
ATOM   1206  OD1 ASP    77      18.175  45.274  52.351  1.00  0.00           O  
ATOM   1207  OD2 ASP    77      20.074  45.056  53.482  1.00  0.00           O1-
ATOM   1208  H   ASP    77      17.876  41.785  52.806  1.00  0.00           H  
ATOM   1209  HA  ASP    77      18.074  42.966  50.996  1.00  0.00           H  
ATOM   1210  HB2 ASP    77      20.923  43.643  51.637  1.00  0.00           H  
ATOM   1211  HB3 ASP    77      19.894  44.397  50.447  1.00  0.00           H  
ATOM   1212  N   ALA    78      18.786  40.513  49.881  1.00  0.00           N  
ATOM   1213  CA  ALA    78      19.012  39.402  48.944  1.00  0.00           C  
ATOM   1214  C   ALA    78      18.861  39.825  47.456  1.00  0.00           C  
ATOM   1215  O   ALA    78      19.630  39.416  46.559  1.00  0.00           O  
ATOM   1216  CB  ALA    78      18.168  38.255  49.454  1.00  0.00           C  
ATOM   1217  H   ALA    78      18.098  40.318  50.594  1.00  0.00           H  
ATOM   1218  HA  ALA    78      20.007  38.974  49.072  1.00  0.00           H  
ATOM   1219  HB1 ALA    78      17.112  38.451  49.268  1.00  0.00           H  
ATOM   1220  HB2 ALA    78      18.443  37.345  48.921  1.00  0.00           H  
ATOM   1221  HB3 ALA    78      18.305  38.026  50.511  1.00  0.00           H  
ATOM   1222  N   HIS    79      17.760  40.531  47.133  1.00  0.00           N  
ATOM   1223  CA  HIS    79      17.460  41.029  45.800  1.00  0.00           C  
ATOM   1224  C   HIS    79      18.434  42.119  45.309  1.00  0.00           C  
ATOM   1225  O   HIS    79      18.972  41.950  44.218  1.00  0.00           O  
ATOM   1226  CB  HIS    79      16.068  41.613  45.728  1.00  0.00           C  
ATOM   1227  CG  HIS    79      15.671  42.381  44.473  1.00  0.00           C  
ATOM   1228  ND1 HIS    79      15.588  41.848  43.200  1.00  0.00           N  
ATOM   1229  CE1 HIS    79      15.257  42.858  42.389  1.00  0.00           C  
ATOM   1230  NE2 HIS    79      15.083  44.051  43.098  1.00  0.00           N  
ATOM   1231  CD2 HIS    79      15.379  43.736  44.412  1.00  0.00           C  
ATOM   1232  H   HIS    79      17.181  40.721  47.938  1.00  0.00           H  
ATOM   1233  HA  HIS    79      17.455  40.239  45.050  1.00  0.00           H  
ATOM   1234  HB2 HIS    79      15.351  40.829  45.972  1.00  0.00           H  
ATOM   1235  HB3 HIS    79      15.909  42.269  46.584  1.00  0.00           H  
ATOM   1236  HE1 HIS    79      15.210  42.780  41.313  1.00  0.00           H  
ATOM   1237  HE2 HIS    79      15.073  44.990  42.724  1.00  0.00           H  
ATOM   1238  HD2 HIS    79      15.580  44.395  45.244  1.00  0.00           H  
ATOM   1239  N   LEU    80      18.708  43.101  46.082  1.00  0.00           N  
ATOM   1240  CA  LEU    80      19.868  43.979  45.764  1.00  0.00           C  
ATOM   1241  C   LEU    80      21.182  43.226  45.685  1.00  0.00           C  
ATOM   1242  O   LEU    80      21.975  43.573  44.777  1.00  0.00           O  
ATOM   1243  CB  LEU    80      19.975  45.026  46.955  1.00  0.00           C  
ATOM   1244  CG  LEU    80      21.043  46.100  46.814  1.00  0.00           C  
ATOM   1245  CD1 LEU    80      20.995  46.889  45.473  1.00  0.00           C  
ATOM   1246  CD2 LEU    80      21.053  47.082  47.995  1.00  0.00           C  
ATOM   1247  H   LEU    80      18.237  43.043  46.974  1.00  0.00           H  
ATOM   1248  HA  LEU    80      19.656  44.531  44.848  1.00  0.00           H  
ATOM   1249  HB2 LEU    80      19.019  45.446  47.265  1.00  0.00           H  
ATOM   1250  HB3 LEU    80      20.214  44.524  47.893  1.00  0.00           H  
ATOM   1251  HG  LEU    80      22.012  45.600  46.838  1.00  0.00           H  
ATOM   1252 HD11 LEU    80      21.054  46.274  44.574  1.00  0.00           H  
ATOM   1253 HD12 LEU    80      20.046  47.416  45.376  1.00  0.00           H  
ATOM   1254 HD13 LEU    80      21.829  47.588  45.540  1.00  0.00           H  
ATOM   1255 HD21 LEU    80      21.955  47.694  47.986  1.00  0.00           H  
ATOM   1256 HD22 LEU    80      20.167  47.713  47.928  1.00  0.00           H  
ATOM   1257 HD23 LEU    80      21.108  46.611  48.977  1.00  0.00           H  
ATOM   1258  N   ALA    81      21.441  42.207  46.470  1.00  0.00           N  
ATOM   1259  CA  ALA    81      22.702  41.442  46.258  1.00  0.00           C  
ATOM   1260  C   ALA    81      22.735  40.771  44.905  1.00  0.00           C  
ATOM   1261  O   ALA    81      23.778  40.776  44.248  1.00  0.00           O  
ATOM   1262  CB  ALA    81      22.907  40.431  47.404  1.00  0.00           C  
ATOM   1263  H   ALA    81      20.832  41.946  47.231  1.00  0.00           H  
ATOM   1264  HA  ALA    81      23.542  42.133  46.188  1.00  0.00           H  
ATOM   1265  HB1 ALA    81      23.082  41.034  48.295  1.00  0.00           H  
ATOM   1266  HB2 ALA    81      21.982  39.905  47.642  1.00  0.00           H  
ATOM   1267  HB3 ALA    81      23.726  39.761  47.140  1.00  0.00           H  
ATOM   1268  N   ASP    82      21.704  40.060  44.479  1.00  0.00           N  
ATOM   1269  CA  ASP    82      21.631  39.493  43.088  1.00  0.00           C  
ATOM   1270  C   ASP    82      21.405  40.529  42.012  1.00  0.00           C  
ATOM   1271  O   ASP    82      21.678  40.248  40.841  1.00  0.00           O  
ATOM   1272  CB  ASP    82      20.442  38.552  42.951  1.00  0.00           C  
ATOM   1273  CG  ASP    82      20.259  37.421  43.950  1.00  0.00           C  
ATOM   1274  OD1 ASP    82      21.098  37.166  44.819  1.00  0.00           O  
ATOM   1275  OD2 ASP    82      19.196  36.764  43.886  1.00  0.00           O1-
ATOM   1276  H   ASP    82      20.936  39.939  45.123  1.00  0.00           H  
ATOM   1277  HA  ASP    82      22.611  39.078  42.853  1.00  0.00           H  
ATOM   1278  HB2 ASP    82      19.510  39.105  43.062  1.00  0.00           H  
ATOM   1279  HB3 ASP    82      20.455  38.013  42.004  1.00  0.00           H  
ATOM   1280  N   THR    83      20.862  41.756  42.281  1.00  0.00           N  
ATOM   1281  CA  THR    83      20.869  42.900  41.342  1.00  0.00           C  
ATOM   1282  C   THR    83      22.267  43.427  41.092  1.00  0.00           C  
ATOM   1283  O   THR    83      22.530  44.039  40.071  1.00  0.00           O  
ATOM   1284  CB  THR    83      20.048  44.087  41.965  1.00  0.00           C  
ATOM   1285  CG2 THR    83      19.990  45.352  41.143  1.00  0.00           C  
ATOM   1286  OG1 THR    83      18.743  43.618  42.143  1.00  0.00           O  
ATOM   1287  H   THR    83      20.629  41.967  43.242  1.00  0.00           H  
ATOM   1288  HA  THR    83      20.435  42.604  40.387  1.00  0.00           H  
ATOM   1289  HB  THR    83      20.439  44.423  42.926  1.00  0.00           H  
ATOM   1290 HG21 THR    83      19.281  45.986  41.677  1.00  0.00           H  
ATOM   1291 HG22 THR    83      20.964  45.799  41.342  1.00  0.00           H  
ATOM   1292 HG23 THR    83      19.860  45.080  40.095  1.00  0.00           H  
ATOM   1293  HG1 THR    83      18.758  43.049  42.916  1.00  0.00           H  
ATOM   1294  N   MET    84      23.194  43.248  42.022  1.00  0.00           N  
ATOM   1295  CA  MET    84      24.565  43.883  42.129  1.00  0.00           C  
ATOM   1296  C   MET    84      25.735  43.084  41.517  1.00  0.00           C  
ATOM   1297  O   MET    84      26.630  43.588  40.803  1.00  0.00           O  
ATOM   1298  CB  MET    84      24.825  44.299  43.600  1.00  0.00           C  
ATOM   1299  CG  MET    84      26.295  44.496  44.011  1.00  0.00           C  
ATOM   1300  SD  MET    84      26.471  45.549  45.430  1.00  0.00           S  
ATOM   1301  CE  MET    84      25.391  44.773  46.671  1.00  0.00           C  
ATOM   1302  H   MET    84      22.883  42.580  42.713  1.00  0.00           H  
ATOM   1303  HA  MET    84      24.590  44.778  41.507  1.00  0.00           H  
ATOM   1304  HB2 MET    84      24.271  45.185  43.909  1.00  0.00           H  
ATOM   1305  HB3 MET    84      24.580  43.452  44.240  1.00  0.00           H  
ATOM   1306  HG2 MET    84      26.811  43.545  44.144  1.00  0.00           H  
ATOM   1307  HG3 MET    84      26.823  45.030  43.221  1.00  0.00           H  
ATOM   1308  HE1 MET    84      25.628  43.710  46.721  1.00  0.00           H  
ATOM   1309  HE2 MET    84      25.447  45.337  47.602  1.00  0.00           H  
ATOM   1310  HE3 MET    84      24.375  44.744  46.275  1.00  0.00           H  
ATOM   1311  N   ILE    85      25.747  41.771  41.787  1.00  0.00           N  
ATOM   1312  CA  ILE    85      26.822  40.889  41.394  1.00  0.00           C  
ATOM   1313  C   ILE    85      26.677  40.554  39.807  1.00  0.00           C  
ATOM   1314  O   ILE    85      25.599  40.581  39.243  1.00  0.00           O  
ATOM   1315  CB  ILE    85      26.901  39.626  42.274  1.00  0.00           C  
ATOM   1316  CG2 ILE    85      27.236  40.021  43.678  1.00  0.00           C  
ATOM   1317  CG1 ILE    85      25.697  38.744  42.091  1.00  0.00           C  
ATOM   1318  CD1 ILE    85      26.008  37.451  42.823  1.00  0.00           C  
ATOM   1319  H   ILE    85      25.023  41.326  42.333  1.00  0.00           H  
ATOM   1320  HA  ILE    85      27.740  41.476  41.413  1.00  0.00           H  
ATOM   1321  HB  ILE    85      27.733  39.080  41.830  1.00  0.00           H  
ATOM   1322 HG21 ILE    85      27.979  40.816  43.731  1.00  0.00           H  
ATOM   1323 HG22 ILE    85      26.307  40.488  44.006  1.00  0.00           H  
ATOM   1324 HG23 ILE    85      27.524  39.173  44.300  1.00  0.00           H  
ATOM   1325 HG12 ILE    85      24.758  39.203  42.403  1.00  0.00           H  
ATOM   1326 HG13 ILE    85      25.708  38.539  41.020  1.00  0.00           H  
ATOM   1327 HD11 ILE    85      25.333  36.616  42.631  1.00  0.00           H  
ATOM   1328 HD12 ILE    85      27.054  37.160  42.734  1.00  0.00           H  
ATOM   1329 HD13 ILE    85      25.950  37.694  43.884  1.00  0.00           H  
ATOM   1330  N   GLY    86      27.808  40.506  39.119  1.00  0.00           N  
ATOM   1331  CA  GLY    86      27.891  40.628  37.676  1.00  0.00           C  
ATOM   1332  C   GLY    86      27.875  41.979  37.017  1.00  0.00           C  
ATOM   1333  O   GLY    86      28.076  42.041  35.842  1.00  0.00           O  
ATOM   1334  H   GLY    86      28.712  40.592  39.563  1.00  0.00           H  
ATOM   1335  HA2 GLY    86      28.880  40.208  37.497  1.00  0.00           H  
ATOM   1336  HA3 GLY    86      27.299  39.878  37.152  1.00  0.00           H  
ATOM   1337  N   LYS    87      27.478  43.063  37.724  1.00  0.00           N  
ATOM   1338  CA  LYS    87      27.210  44.324  37.034  1.00  0.00           C  
ATOM   1339  C   LYS    87      28.237  45.378  37.141  1.00  0.00           C  
ATOM   1340  O   LYS    87      29.081  45.381  38.049  1.00  0.00           O  
ATOM   1341  CB  LYS    87      25.845  44.931  37.506  1.00  0.00           C  
ATOM   1342  CG  LYS    87      24.646  43.985  37.434  1.00  0.00           C  
ATOM   1343  CD  LYS    87      23.368  44.637  37.030  1.00  0.00           C  
ATOM   1344  CE  LYS    87      22.182  43.673  37.033  1.00  0.00           C  
ATOM   1345  NZ  LYS    87      21.837  42.886  35.793  1.00  0.00           N1+
ATOM   1346  H   LYS    87      27.257  43.063  38.710  1.00  0.00           H  
ATOM   1347  HA  LYS    87      27.104  44.049  35.985  1.00  0.00           H  
ATOM   1348  HB2 LYS    87      25.933  45.228  38.551  1.00  0.00           H  
ATOM   1349  HB3 LYS    87      25.503  45.748  36.870  1.00  0.00           H  
ATOM   1350  HG2 LYS    87      24.814  43.242  36.655  1.00  0.00           H  
ATOM   1351  HG3 LYS    87      24.514  43.564  38.431  1.00  0.00           H  
ATOM   1352  HD2 LYS    87      23.149  45.483  37.682  1.00  0.00           H  
ATOM   1353  HD3 LYS    87      23.438  45.060  36.027  1.00  0.00           H  
ATOM   1354  HE2 LYS    87      22.282  42.992  37.878  1.00  0.00           H  
ATOM   1355  HE3 LYS    87      21.318  44.250  37.365  1.00  0.00           H  
ATOM   1356  HZ1 LYS    87      22.601  42.292  35.502  1.00  0.00           H  
ATOM   1357  HZ2 LYS    87      21.029  42.282  35.836  1.00  0.00           H  
ATOM   1358  HZ3 LYS    87      21.713  43.448  34.963  1.00  0.00           H  
ATOM   1359  N   ALA    88      28.426  46.244  36.103  1.00  0.00           N  
ATOM   1360  CA  ALA    88      29.492  47.287  36.182  1.00  0.00           C  
ATOM   1361  C   ALA    88      29.076  48.424  37.153  1.00  0.00           C  
ATOM   1362  O   ALA    88      27.963  48.719  37.518  1.00  0.00           O  
ATOM   1363  CB  ALA    88      29.702  47.849  34.751  1.00  0.00           C  
ATOM   1364  H   ALA    88      27.651  46.233  35.455  1.00  0.00           H  
ATOM   1365  HA  ALA    88      30.465  46.889  36.469  1.00  0.00           H  
ATOM   1366  HB1 ALA    88      30.709  48.257  34.663  1.00  0.00           H  
ATOM   1367  HB2 ALA    88      29.683  47.123  33.939  1.00  0.00           H  
ATOM   1368  HB3 ALA    88      28.912  48.554  34.492  1.00  0.00           H  
ATOM   1369  N   VAL    89      30.060  49.156  37.755  1.00  0.00           N  
ATOM   1370  CA  VAL    89      29.936  50.178  38.852  1.00  0.00           C  
ATOM   1371  C   VAL    89      30.897  51.337  38.688  1.00  0.00           C  
ATOM   1372  O   VAL    89      31.932  51.280  38.002  1.00  0.00           O  
ATOM   1373  CB  VAL    89      30.035  49.556  40.270  1.00  0.00           C  
ATOM   1374  CG1 VAL    89      29.051  48.408  40.432  1.00  0.00           C  
ATOM   1375  CG2 VAL    89      31.450  49.049  40.692  1.00  0.00           C  
ATOM   1376  H   VAL    89      31.013  48.865  37.592  1.00  0.00           H  
ATOM   1377  HA  VAL    89      28.932  50.601  38.832  1.00  0.00           H  
ATOM   1378  HB  VAL    89      29.688  50.280  41.007  1.00  0.00           H  
ATOM   1379 HG11 VAL    89      28.014  48.633  40.187  1.00  0.00           H  
ATOM   1380 HG12 VAL    89      29.322  47.564  39.798  1.00  0.00           H  
ATOM   1381 HG13 VAL    89      29.216  48.061  41.452  1.00  0.00           H  
ATOM   1382 HG21 VAL    89      31.366  48.482  41.620  1.00  0.00           H  
ATOM   1383 HG22 VAL    89      31.851  48.459  39.868  1.00  0.00           H  
ATOM   1384 HG23 VAL    89      32.057  49.944  40.825  1.00  0.00           H  
ATOM   1385  N   GLU    90      30.639  52.422  39.465  1.00  0.00           N  
ATOM   1386  CA  GLU    90      31.469  53.480  39.950  1.00  0.00           C  
ATOM   1387  C   GLU    90      31.482  53.397  41.471  1.00  0.00           C  
ATOM   1388  O   GLU    90      30.394  53.378  42.039  1.00  0.00           O  
ATOM   1389  CB  GLU    90      31.243  54.885  39.408  1.00  0.00           C  
ATOM   1390  CG  GLU    90      31.627  55.010  37.906  1.00  0.00           C  
ATOM   1391  CD  GLU    90      31.570  56.503  37.484  1.00  0.00           C  
ATOM   1392  OE1 GLU    90      31.125  57.331  38.329  1.00  0.00           O  
ATOM   1393  OE2 GLU    90      32.201  56.805  36.452  1.00  0.00           O1-
ATOM   1394  H   GLU    90      29.802  52.438  40.030  1.00  0.00           H  
ATOM   1395  HA  GLU    90      32.447  53.126  39.624  1.00  0.00           H  
ATOM   1396  HB2 GLU    90      30.206  55.171  39.580  1.00  0.00           H  
ATOM   1397  HB3 GLU    90      31.937  55.482  40.000  1.00  0.00           H  
ATOM   1398  HG2 GLU    90      32.638  54.613  37.814  1.00  0.00           H  
ATOM   1399  HG3 GLU    90      31.001  54.410  37.246  1.00  0.00           H  
ATOM   1400  N   HIS    91      32.688  53.315  42.140  1.00  0.00           N  
ATOM   1401  CA  HIS    91      32.843  53.342  43.615  1.00  0.00           C  
ATOM   1402  C   HIS    91      33.656  54.586  44.062  1.00  0.00           C  
ATOM   1403  O   HIS    91      34.747  54.895  43.537  1.00  0.00           O  
ATOM   1404  CB  HIS    91      33.564  52.028  43.977  1.00  0.00           C  
ATOM   1405  CG  HIS    91      33.380  51.419  45.334  1.00  0.00           C  
ATOM   1406  ND1 HIS    91      34.215  50.487  45.940  1.00  0.00           N  
ATOM   1407  CE1 HIS    91      33.749  50.284  47.190  1.00  0.00           C  
ATOM   1408  NE2 HIS    91      32.571  50.901  47.311  1.00  0.00           N  
ATOM   1409  CD2 HIS    91      32.408  51.740  46.196  1.00  0.00           C  
ATOM   1410  H   HIS    91      33.533  53.285  41.586  1.00  0.00           H  
ATOM   1411  HA  HIS    91      31.832  53.315  44.022  1.00  0.00           H  
ATOM   1412  HB2 HIS    91      33.046  51.254  43.410  1.00  0.00           H  
ATOM   1413  HB3 HIS    91      34.612  52.200  43.732  1.00  0.00           H  
ATOM   1414  HE1 HIS    91      34.293  49.741  47.949  1.00  0.00           H  
ATOM   1415  HE2 HIS    91      32.062  50.868  48.183  1.00  0.00           H  
ATOM   1416  HD2 HIS    91      31.627  52.468  46.034  1.00  0.00           H  
ATOM   1417  N   MET    92      33.051  55.306  45.003  1.00  0.00           N  
ATOM   1418  CA  MET    92      33.607  56.550  45.484  1.00  0.00           C  
ATOM   1419  C   MET    92      34.432  56.398  46.774  1.00  0.00           C  
ATOM   1420  O   MET    92      34.094  55.652  47.679  1.00  0.00           O  
ATOM   1421  CB  MET    92      32.512  57.594  45.610  1.00  0.00           C  
ATOM   1422  CG  MET    92      32.267  58.324  44.247  1.00  0.00           C  
ATOM   1423  SD  MET    92      30.829  59.384  44.143  1.00  0.00           S  
ATOM   1424  CE  MET    92      29.483  58.253  44.071  1.00  0.00           C  
ATOM   1425  H   MET    92      32.119  55.081  45.320  1.00  0.00           H  
ATOM   1426  HA  MET    92      34.327  56.858  44.726  1.00  0.00           H  
ATOM   1427  HB2 MET    92      31.577  57.152  45.956  1.00  0.00           H  
ATOM   1428  HB3 MET    92      32.859  58.334  46.330  1.00  0.00           H  
ATOM   1429  HG2 MET    92      33.147  58.963  44.177  1.00  0.00           H  
ATOM   1430  HG3 MET    92      32.173  57.597  43.441  1.00  0.00           H  
ATOM   1431  HE1 MET    92      29.379  57.654  44.976  1.00  0.00           H  
ATOM   1432  HE2 MET    92      28.544  58.808  44.067  1.00  0.00           H  
ATOM   1433  HE3 MET    92      29.476  57.621  43.184  1.00  0.00           H  
ATOM   1434  N   PHE    93      35.460  57.265  46.954  1.00  0.00           N  
ATOM   1435  CA  PHE    93      36.458  57.252  48.047  1.00  0.00           C  
ATOM   1436  C   PHE    93      36.651  58.715  48.506  1.00  0.00           C  
ATOM   1437  O   PHE    93      36.637  59.762  47.764  1.00  0.00           O  
ATOM   1438  CB  PHE    93      37.706  56.494  47.666  1.00  0.00           C  
ATOM   1439  CG  PHE    93      37.520  55.037  47.461  1.00  0.00           C  
ATOM   1440  CD1 PHE    93      36.988  54.644  46.197  1.00  0.00           C  
ATOM   1441  CE1 PHE    93      37.052  53.281  45.895  1.00  0.00           C  
ATOM   1442  CZ  PHE    93      37.374  52.288  46.837  1.00  0.00           C  
ATOM   1443  CE2 PHE    93      37.865  52.672  48.089  1.00  0.00           C  
ATOM   1444  CD2 PHE    93      37.980  54.018  48.344  1.00  0.00           C  
ATOM   1445  H   PHE    93      35.572  57.933  46.205  1.00  0.00           H  
ATOM   1446  HA  PHE    93      36.034  56.631  48.836  1.00  0.00           H  
ATOM   1447  HB2 PHE    93      38.192  56.918  46.787  1.00  0.00           H  
ATOM   1448  HB3 PHE    93      38.468  56.555  48.442  1.00  0.00           H  
ATOM   1449  HD1 PHE    93      36.737  55.391  45.458  1.00  0.00           H  
ATOM   1450  HE1 PHE    93      36.652  53.095  44.909  1.00  0.00           H  
ATOM   1451  HZ  PHE    93      37.054  51.268  46.682  1.00  0.00           H  
ATOM   1452  HE2 PHE    93      38.303  51.947  48.760  1.00  0.00           H  
ATOM   1453  HD2 PHE    93      38.431  54.345  49.270  1.00  0.00           H  
ATOM   1454  N   GLU    94      36.778  58.879  49.838  1.00  0.00           N  
ATOM   1455  CA  GLU    94      36.908  60.135  50.502  1.00  0.00           C  
ATOM   1456  C   GLU    94      38.207  60.860  50.191  1.00  0.00           C  
ATOM   1457  O   GLU    94      39.283  60.233  50.291  1.00  0.00           O  
ATOM   1458  CB  GLU    94      36.849  59.907  52.080  1.00  0.00           C  
ATOM   1459  CG  GLU    94      36.761  61.176  52.964  1.00  0.00           C  
ATOM   1460  CD  GLU    94      35.347  61.881  52.798  1.00  0.00           C  
ATOM   1461  OE1 GLU    94      35.005  62.494  51.764  1.00  0.00           O  
ATOM   1462  OE2 GLU    94      34.420  61.686  53.599  1.00  0.00           O1-
ATOM   1463  H   GLU    94      36.880  58.121  50.498  1.00  0.00           H  
ATOM   1464  HA  GLU    94      36.025  60.703  50.209  1.00  0.00           H  
ATOM   1465  HB2 GLU    94      35.955  59.326  52.307  1.00  0.00           H  
ATOM   1466  HB3 GLU    94      37.787  59.431  52.363  1.00  0.00           H  
ATOM   1467  HG2 GLU    94      37.007  60.931  53.997  1.00  0.00           H  
ATOM   1468  HG3 GLU    94      37.608  61.813  52.708  1.00  0.00           H  
ATOM   1469  N   THR    95      38.126  62.151  49.824  1.00  0.00           N  
ATOM   1470  CA  THR    95      39.194  63.023  49.450  1.00  0.00           C  
ATOM   1471  C   THR    95      38.958  64.391  50.115  1.00  0.00           C  
ATOM   1472  O   THR    95      37.881  64.901  50.342  1.00  0.00           O  
ATOM   1473  CB  THR    95      39.275  63.300  47.961  1.00  0.00           C  
ATOM   1474  CG2 THR    95      38.076  64.034  47.393  1.00  0.00           C  
ATOM   1475  OG1 THR    95      40.370  64.203  47.805  1.00  0.00           O  
ATOM   1476  H   THR    95      37.277  62.643  50.064  1.00  0.00           H  
ATOM   1477  HA  THR    95      40.210  62.671  49.625  1.00  0.00           H  
ATOM   1478  HB  THR    95      39.484  62.318  47.535  1.00  0.00           H  
ATOM   1479 HG21 THR    95      37.952  65.030  47.819  1.00  0.00           H  
ATOM   1480 HG22 THR    95      38.135  64.096  46.306  1.00  0.00           H  
ATOM   1481 HG23 THR    95      37.149  63.511  47.628  1.00  0.00           H  
ATOM   1482  HG1 THR    95      41.177  63.703  47.946  1.00  0.00           H  
ATOM   1483  N   GLU    96      40.104  64.929  50.633  1.00  0.00           N  
ATOM   1484  CA  GLU    96      40.259  66.298  51.182  1.00  0.00           C  
ATOM   1485  C   GLU    96      39.946  67.382  50.127  1.00  0.00           C  
ATOM   1486  O   GLU    96      39.750  68.560  50.445  1.00  0.00           O  
ATOM   1487  CB  GLU    96      41.752  66.394  51.749  1.00  0.00           C  
ATOM   1488  CG  GLU    96      42.944  66.693  50.837  1.00  0.00           C  
ATOM   1489  CD  GLU    96      43.155  65.621  49.686  1.00  0.00           C  
ATOM   1490  OE1 GLU    96      43.778  65.882  48.611  1.00  0.00           O  
ATOM   1491  OE2 GLU    96      42.724  64.437  49.875  1.00  0.00           O1-
ATOM   1492  H   GLU    96      40.962  64.502  50.314  1.00  0.00           H  
ATOM   1493  HA  GLU    96      39.566  66.370  52.021  1.00  0.00           H  
ATOM   1494  HB2 GLU    96      41.745  67.181  52.502  1.00  0.00           H  
ATOM   1495  HB3 GLU    96      41.919  65.476  52.312  1.00  0.00           H  
ATOM   1496  HG2 GLU    96      42.832  67.655  50.337  1.00  0.00           H  
ATOM   1497  HG3 GLU    96      43.832  66.669  51.468  1.00  0.00           H  
ATOM   1498  N   ASP    97      39.827  66.970  48.872  1.00  0.00           N  
ATOM   1499  CA  ASP    97      39.246  67.741  47.857  1.00  0.00           C  
ATOM   1500  C   ASP    97      37.725  68.032  47.880  1.00  0.00           C  
ATOM   1501  O   ASP    97      37.258  68.764  47.021  1.00  0.00           O  
ATOM   1502  CB  ASP    97      39.693  67.280  46.423  1.00  0.00           C  
ATOM   1503  CG  ASP    97      41.130  67.730  46.262  1.00  0.00           C  
ATOM   1504  OD1 ASP    97      42.032  66.924  46.009  1.00  0.00           O  
ATOM   1505  OD2 ASP    97      41.360  68.967  46.426  1.00  0.00           O1-
ATOM   1506  H   ASP    97      39.851  65.985  48.648  1.00  0.00           H  
ATOM   1507  HA  ASP    97      39.621  68.763  47.911  1.00  0.00           H  
ATOM   1508  HB2 ASP    97      39.552  66.222  46.202  1.00  0.00           H  
ATOM   1509  HB3 ASP    97      39.125  67.864  45.698  1.00  0.00           H  
ATOM   1510  N   GLY    98      36.875  67.338  48.724  1.00  0.00           N  
ATOM   1511  CA  GLY    98      35.452  67.393  48.654  1.00  0.00           C  
ATOM   1512  C   GLY    98      34.835  66.449  47.573  1.00  0.00           C  
ATOM   1513  O   GLY    98      35.520  65.993  46.681  1.00  0.00           O  
ATOM   1514  H   GLY    98      37.317  66.732  49.400  1.00  0.00           H  
ATOM   1515  HA2 GLY    98      35.158  67.061  49.650  1.00  0.00           H  
ATOM   1516  HA3 GLY    98      35.069  68.412  48.608  1.00  0.00           H  
ATOM   1517  N   SER    99      33.577  66.132  47.870  1.00  0.00           N  
ATOM   1518  CA  SER    99      32.768  65.551  46.838  1.00  0.00           C  
ATOM   1519  C   SER    99      33.266  64.235  46.237  1.00  0.00           C  
ATOM   1520  O   SER    99      32.792  63.942  45.159  1.00  0.00           O  
ATOM   1521  CB  SER    99      32.367  66.539  45.718  1.00  0.00           C  
ATOM   1522  OG  SER    99      31.671  67.615  46.306  1.00  0.00           O  
ATOM   1523  H   SER    99      33.134  66.661  48.607  1.00  0.00           H  
ATOM   1524  HA  SER    99      31.850  65.210  47.317  1.00  0.00           H  
ATOM   1525  HB2 SER    99      33.194  66.992  45.171  1.00  0.00           H  
ATOM   1526  HB3 SER    99      31.730  66.093  44.955  1.00  0.00           H  
ATOM   1527  HG  SER    99      32.342  68.206  46.656  1.00  0.00           H  
ATOM   1528  N   LYS   100      34.091  63.449  46.994  1.00  0.00           N  
ATOM   1529  CA  LYS   100      34.709  62.159  46.687  1.00  0.00           C  
ATOM   1530  C   LYS   100      35.564  62.096  45.420  1.00  0.00           C  
ATOM   1531  O   LYS   100      35.408  62.861  44.467  1.00  0.00           O  
ATOM   1532  CB  LYS   100      33.691  61.020  46.688  1.00  0.00           C  
ATOM   1533  CG  LYS   100      32.601  61.120  47.760  1.00  0.00           C  
ATOM   1534  CD  LYS   100      33.223  61.004  49.171  1.00  0.00           C  
ATOM   1535  CE  LYS   100      31.990  61.206  50.109  1.00  0.00           C  
ATOM   1536  NZ  LYS   100      32.368  61.438  51.483  1.00  0.00           N1+
ATOM   1537  H   LYS   100      34.465  63.935  47.797  1.00  0.00           H  
ATOM   1538  HA  LYS   100      35.441  61.895  47.451  1.00  0.00           H  
ATOM   1539  HB2 LYS   100      33.241  60.976  45.696  1.00  0.00           H  
ATOM   1540  HB3 LYS   100      34.046  60.005  46.864  1.00  0.00           H  
ATOM   1541  HG2 LYS   100      31.948  61.986  47.648  1.00  0.00           H  
ATOM   1542  HG3 LYS   100      31.888  60.304  47.647  1.00  0.00           H  
ATOM   1543  HD2 LYS   100      33.735  60.049  49.288  1.00  0.00           H  
ATOM   1544  HD3 LYS   100      33.848  61.883  49.329  1.00  0.00           H  
ATOM   1545  HE2 LYS   100      31.577  62.149  49.750  1.00  0.00           H  
ATOM   1546  HE3 LYS   100      31.157  60.514  49.990  1.00  0.00           H  
ATOM   1547  HZ1 LYS   100      31.591  61.754  52.047  1.00  0.00           H  
ATOM   1548  HZ2 LYS   100      32.615  60.548  51.894  1.00  0.00           H  
ATOM   1549  HZ3 LYS   100      33.109  62.123  51.447  1.00  0.00           H  
ATOM   1550  N   ASP   101      36.478  61.118  45.309  1.00  0.00           N  
ATOM   1551  CA  ASP   101      37.008  60.555  44.042  1.00  0.00           C  
ATOM   1552  C   ASP   101      36.153  59.412  43.600  1.00  0.00           C  
ATOM   1553  O   ASP   101      35.375  58.848  44.380  1.00  0.00           O  
ATOM   1554  CB  ASP   101      38.498  60.247  44.175  1.00  0.00           C  
ATOM   1555  CG  ASP   101      39.354  61.416  44.146  1.00  0.00           C  
ATOM   1556  OD1 ASP   101      40.400  61.292  44.815  1.00  0.00           O  
ATOM   1557  OD2 ASP   101      39.001  62.452  43.464  1.00  0.00           O1-
ATOM   1558  H   ASP   101      36.677  60.586  46.143  1.00  0.00           H  
ATOM   1559  HA  ASP   101      36.939  61.344  43.292  1.00  0.00           H  
ATOM   1560  HB2 ASP   101      38.667  59.777  45.144  1.00  0.00           H  
ATOM   1561  HB3 ASP   101      38.833  59.663  43.318  1.00  0.00           H  
ATOM   1562  N   GLU   102      36.199  59.044  42.285  1.00  0.00           N  
ATOM   1563  CA  GLU   102      35.368  58.028  41.756  1.00  0.00           C  
ATOM   1564  C   GLU   102      36.239  57.020  40.960  1.00  0.00           C  
ATOM   1565  O   GLU   102      37.281  57.381  40.411  1.00  0.00           O  
ATOM   1566  CB  GLU   102      34.165  58.522  40.904  1.00  0.00           C  
ATOM   1567  CG  GLU   102      34.536  58.980  39.516  1.00  0.00           C  
ATOM   1568  CD  GLU   102      35.480  60.193  39.498  1.00  0.00           C  
ATOM   1569  OE1 GLU   102      34.990  61.305  39.802  1.00  0.00           O  
ATOM   1570  OE2 GLU   102      36.697  60.014  39.188  1.00  0.00           O1-
ATOM   1571  H   GLU   102      36.858  59.464  41.645  1.00  0.00           H  
ATOM   1572  HA  GLU   102      34.928  57.475  42.586  1.00  0.00           H  
ATOM   1573  HB2 GLU   102      33.553  57.620  40.879  1.00  0.00           H  
ATOM   1574  HB3 GLU   102      33.716  59.347  41.456  1.00  0.00           H  
ATOM   1575  HG2 GLU   102      34.969  58.225  38.859  1.00  0.00           H  
ATOM   1576  HG3 GLU   102      33.682  59.281  38.909  1.00  0.00           H  
ATOM   1577  N   TRP   103      35.880  55.706  40.915  1.00  0.00           N  
ATOM   1578  CA  TRP   103      36.609  54.643  40.225  1.00  0.00           C  
ATOM   1579  C   TRP   103      35.680  53.608  39.565  1.00  0.00           C  
ATOM   1580  O   TRP   103      34.756  53.142  40.229  1.00  0.00           O  
ATOM   1581  CB  TRP   103      37.509  53.832  41.223  1.00  0.00           C  
ATOM   1582  CG  TRP   103      38.597  54.642  41.993  1.00  0.00           C  
ATOM   1583  CD1 TRP   103      38.445  55.805  42.646  1.00  0.00           C  
ATOM   1584  NE1 TRP   103      39.701  56.191  43.157  1.00  0.00           N  
ATOM   1585  CE2 TRP   103      40.714  55.387  42.745  1.00  0.00           C  
ATOM   1586  CZ2 TRP   103      42.111  55.457  42.748  1.00  0.00           C  
ATOM   1587  CH2 TRP   103      42.811  54.416  42.157  1.00  0.00           C  
ATOM   1588  CZ3 TRP   103      42.162  53.296  41.505  1.00  0.00           C  
ATOM   1589  CE3 TRP   103      40.807  53.341  41.340  1.00  0.00           C  
ATOM   1590  CD2 TRP   103      40.035  54.379  41.994  1.00  0.00           C  
ATOM   1591  H   TRP   103      35.039  55.448  41.411  1.00  0.00           H  
ATOM   1592  HA  TRP   103      37.250  55.132  39.492  1.00  0.00           H  
ATOM   1593  HB2 TRP   103      36.834  53.340  41.924  1.00  0.00           H  
ATOM   1594  HB3 TRP   103      37.961  53.062  40.598  1.00  0.00           H  
ATOM   1595  HD1 TRP   103      37.527  56.337  42.844  1.00  0.00           H  
ATOM   1596  HE1 TRP   103      39.787  56.946  43.823  1.00  0.00           H  
ATOM   1597  HZ2 TRP   103      42.634  56.269  43.232  1.00  0.00           H  
ATOM   1598  HH2 TRP   103      43.879  54.396  42.311  1.00  0.00           H  
ATOM   1599  HZ3 TRP   103      42.803  52.490  41.181  1.00  0.00           H  
ATOM   1600  HE3 TRP   103      40.325  52.604  40.715  1.00  0.00           H  
ATOM   1601  N   ARG   104      35.809  53.287  38.305  1.00  0.00           N  
ATOM   1602  CA  ARG   104      35.160  52.235  37.513  1.00  0.00           C  
ATOM   1603  C   ARG   104      35.538  50.812  37.803  1.00  0.00           C  
ATOM   1604  O   ARG   104      36.732  50.507  38.054  1.00  0.00           O  
ATOM   1605  CB  ARG   104      35.327  52.601  36.088  1.00  0.00           C  
ATOM   1606  CG  ARG   104      34.415  53.772  35.653  1.00  0.00           C  
ATOM   1607  CD  ARG   104      34.707  54.098  34.192  1.00  0.00           C  
ATOM   1608  NE  ARG   104      34.259  53.006  33.287  1.00  0.00           N  
ATOM   1609  CZ  ARG   104      33.074  52.771  32.693  1.00  0.00           C  
ATOM   1610  NH1 ARG   104      32.088  53.647  32.808  1.00  0.00           N  
ATOM   1611  NH2 ARG   104      32.846  51.836  31.835  1.00  0.00           N1+
ATOM   1612  H   ARG   104      36.487  53.799  37.760  1.00  0.00           H  
ATOM   1613  HA  ARG   104      34.101  52.337  37.749  1.00  0.00           H  
ATOM   1614  HB2 ARG   104      36.377  52.813  35.884  1.00  0.00           H  
ATOM   1615  HB3 ARG   104      34.996  51.743  35.503  1.00  0.00           H  
ATOM   1616  HG2 ARG   104      33.371  53.491  35.790  1.00  0.00           H  
ATOM   1617  HG3 ARG   104      34.690  54.543  36.373  1.00  0.00           H  
ATOM   1618  HD2 ARG   104      34.143  55.006  33.980  1.00  0.00           H  
ATOM   1619  HD3 ARG   104      35.770  54.286  34.048  1.00  0.00           H  
ATOM   1620  HE  ARG   104      34.976  52.380  32.947  1.00  0.00           H  
ATOM   1621 HH11 ARG   104      32.255  54.488  33.341  1.00  0.00           H  
ATOM   1622 HH12 ARG   104      31.295  53.674  32.183  1.00  0.00           H  
ATOM   1623 HH21 ARG   104      33.577  51.154  31.692  1.00  0.00           H  
ATOM   1624 HH22 ARG   104      31.952  51.683  31.391  1.00  0.00           H  
ATOM   1625  N   GLY   105      34.592  49.859  37.797  1.00  0.00           N  
ATOM   1626  CA  GLY   105      34.891  48.413  38.089  1.00  0.00           C  
ATOM   1627  C   GLY   105      33.582  47.511  38.020  1.00  0.00           C  
ATOM   1628  O   GLY   105      32.568  47.906  37.463  1.00  0.00           O  
ATOM   1629  H   GLY   105      33.639  50.118  37.586  1.00  0.00           H  
ATOM   1630  HA2 GLY   105      35.553  47.972  37.344  1.00  0.00           H  
ATOM   1631  HA3 GLY   105      35.499  48.294  38.986  1.00  0.00           H  
ATOM   1632  N   MET   106      33.646  46.282  38.530  1.00  0.00           N  
ATOM   1633  CA  MET   106      32.488  45.346  38.549  1.00  0.00           C  
ATOM   1634  C   MET   106      32.464  44.482  39.818  1.00  0.00           C  
ATOM   1635  O   MET   106      33.460  44.114  40.310  1.00  0.00           O  
ATOM   1636  CB  MET   106      32.512  44.334  37.317  1.00  0.00           C  
ATOM   1637  CG  MET   106      31.445  43.205  37.446  1.00  0.00           C  
ATOM   1638  SD  MET   106      31.457  42.176  35.901  1.00  0.00           S  
ATOM   1639  CE  MET   106      30.739  43.438  34.701  1.00  0.00           C  
ATOM   1640  H   MET   106      34.482  46.076  39.058  1.00  0.00           H  
ATOM   1641  HA  MET   106      31.559  45.904  38.434  1.00  0.00           H  
ATOM   1642  HB2 MET   106      32.391  44.940  36.419  1.00  0.00           H  
ATOM   1643  HB3 MET   106      33.481  43.841  37.395  1.00  0.00           H  
ATOM   1644  HG2 MET   106      31.758  42.606  38.302  1.00  0.00           H  
ATOM   1645  HG3 MET   106      30.458  43.593  37.696  1.00  0.00           H  
ATOM   1646  HE1 MET   106      31.216  44.417  34.742  1.00  0.00           H  
ATOM   1647  HE2 MET   106      30.868  43.117  33.667  1.00  0.00           H  
ATOM   1648  HE3 MET   106      29.672  43.543  34.894  1.00  0.00           H  
ATOM   1649  N   VAL   107      31.268  44.241  40.402  1.00  0.00           N  
ATOM   1650  CA  VAL   107      31.034  43.397  41.628  1.00  0.00           C  
ATOM   1651  C   VAL   107      30.894  41.903  41.284  1.00  0.00           C  
ATOM   1652  O   VAL   107      29.897  41.500  40.650  1.00  0.00           O  
ATOM   1653  CB  VAL   107      29.841  43.896  42.515  1.00  0.00           C  
ATOM   1654  CG1 VAL   107      29.942  43.237  43.867  1.00  0.00           C  
ATOM   1655  CG2 VAL   107      29.888  45.377  42.502  1.00  0.00           C  
ATOM   1656  H   VAL   107      30.493  44.759  40.012  1.00  0.00           H  
ATOM   1657  HA  VAL   107      31.937  43.583  42.210  1.00  0.00           H  
ATOM   1658  HB  VAL   107      28.842  43.619  42.177  1.00  0.00           H  
ATOM   1659 HG11 VAL   107      29.215  43.725  44.517  1.00  0.00           H  
ATOM   1660 HG12 VAL   107      29.829  42.153  43.842  1.00  0.00           H  
ATOM   1661 HG13 VAL   107      30.936  43.366  44.294  1.00  0.00           H  
ATOM   1662 HG21 VAL   107      29.414  45.822  41.627  1.00  0.00           H  
ATOM   1663 HG22 VAL   107      29.362  45.899  43.301  1.00  0.00           H  
ATOM   1664 HG23 VAL   107      30.912  45.717  42.348  1.00  0.00           H  
ATOM   1665  N   LEU   108      31.744  41.002  41.694  1.00  0.00           N  
ATOM   1666  CA  LEU   108      31.838  39.673  41.144  1.00  0.00           C  
ATOM   1667  C   LEU   108      31.015  38.591  41.854  1.00  0.00           C  
ATOM   1668  O   LEU   108      30.326  37.738  41.278  1.00  0.00           O  
ATOM   1669  CB  LEU   108      33.286  39.166  41.186  1.00  0.00           C  
ATOM   1670  CG  LEU   108      34.397  39.884  40.368  1.00  0.00           C  
ATOM   1671  CD1 LEU   108      34.092  40.309  38.952  1.00  0.00           C  
ATOM   1672  CD2 LEU   108      35.001  41.135  41.085  1.00  0.00           C  
ATOM   1673  H   LEU   108      32.467  41.275  42.344  1.00  0.00           H  
ATOM   1674  HA  LEU   108      31.494  39.675  40.110  1.00  0.00           H  
ATOM   1675  HB2 LEU   108      33.503  39.003  42.242  1.00  0.00           H  
ATOM   1676  HB3 LEU   108      33.201  38.172  40.745  1.00  0.00           H  
ATOM   1677  HG  LEU   108      35.224  39.182  40.263  1.00  0.00           H  
ATOM   1678 HD11 LEU   108      34.912  40.893  38.535  1.00  0.00           H  
ATOM   1679 HD12 LEU   108      33.873  39.448  38.320  1.00  0.00           H  
ATOM   1680 HD13 LEU   108      33.176  40.896  39.015  1.00  0.00           H  
ATOM   1681 HD21 LEU   108      35.160  40.981  42.152  1.00  0.00           H  
ATOM   1682 HD22 LEU   108      35.926  41.310  40.536  1.00  0.00           H  
ATOM   1683 HD23 LEU   108      34.336  41.980  40.902  1.00  0.00           H  
ATOM   1684  N   ALA   109      30.987  38.806  43.214  1.00  0.00           N  
ATOM   1685  CA  ALA   109      30.255  37.948  44.215  1.00  0.00           C  
ATOM   1686  C   ALA   109      30.123  38.532  45.659  1.00  0.00           C  
ATOM   1687  O   ALA   109      30.863  39.410  46.044  1.00  0.00           O  
ATOM   1688  CB  ALA   109      30.955  36.582  44.240  1.00  0.00           C  
ATOM   1689  H   ALA   109      31.477  39.614  43.570  1.00  0.00           H  
ATOM   1690  HA  ALA   109      29.229  37.804  43.876  1.00  0.00           H  
ATOM   1691  HB1 ALA   109      31.838  36.707  44.867  1.00  0.00           H  
ATOM   1692  HB2 ALA   109      30.338  35.814  44.706  1.00  0.00           H  
ATOM   1693  HB3 ALA   109      31.235  36.209  43.255  1.00  0.00           H  
ATOM   1694  N   ARG   110      29.227  37.968  46.452  1.00  0.00           N  
ATOM   1695  CA  ARG   110      29.170  38.178  47.965  1.00  0.00           C  
ATOM   1696  C   ARG   110      30.114  37.230  48.691  1.00  0.00           C  
ATOM   1697  O   ARG   110      30.265  36.110  48.237  1.00  0.00           O  
ATOM   1698  CB  ARG   110      27.710  38.059  48.515  1.00  0.00           C  
ATOM   1699  CG  ARG   110      27.481  38.312  49.964  1.00  0.00           C  
ATOM   1700  CD  ARG   110      25.993  38.329  50.280  1.00  0.00           C  
ATOM   1701  NE  ARG   110      25.320  37.049  50.024  1.00  0.00           N  
ATOM   1702  CZ  ARG   110      24.113  36.945  49.447  1.00  0.00           C  
ATOM   1703  NH1 ARG   110      23.234  37.826  49.383  1.00  0.00           N  
ATOM   1704  NH2 ARG   110      23.622  35.864  49.023  1.00  0.00           N1+
ATOM   1705  H   ARG   110      28.740  37.287  45.888  1.00  0.00           H  
ATOM   1706  HA  ARG   110      29.559  39.167  48.211  1.00  0.00           H  
ATOM   1707  HB2 ARG   110      27.153  38.784  47.920  1.00  0.00           H  
ATOM   1708  HB3 ARG   110      27.299  37.075  48.292  1.00  0.00           H  
ATOM   1709  HG2 ARG   110      28.006  37.548  50.538  1.00  0.00           H  
ATOM   1710  HG3 ARG   110      28.002  39.242  50.191  1.00  0.00           H  
ATOM   1711  HD2 ARG   110      25.961  38.403  51.367  1.00  0.00           H  
ATOM   1712  HD3 ARG   110      25.353  39.116  49.879  1.00  0.00           H  
ATOM   1713  HE  ARG   110      25.952  36.262  49.998  1.00  0.00           H  
ATOM   1714 HH11 ARG   110      23.406  38.656  49.933  1.00  0.00           H  
ATOM   1715 HH12 ARG   110      22.481  37.673  48.726  1.00  0.00           H  
ATOM   1716 HH21 ARG   110      24.059  34.981  49.245  1.00  0.00           H  
ATOM   1717 HH22 ARG   110      22.744  35.807  48.528  1.00  0.00           H  
ATOM   1718  N   ALA   111      30.933  37.711  49.594  1.00  0.00           N  
ATOM   1719  CA  ALA   111      31.949  36.958  50.298  1.00  0.00           C  
ATOM   1720  C   ALA   111      31.431  35.811  51.180  1.00  0.00           C  
ATOM   1721  O   ALA   111      30.436  35.934  51.904  1.00  0.00           O  
ATOM   1722  CB  ALA   111      32.758  37.969  51.083  1.00  0.00           C  
ATOM   1723  H   ALA   111      30.835  38.645  49.965  1.00  0.00           H  
ATOM   1724  HA  ALA   111      32.540  36.524  49.490  1.00  0.00           H  
ATOM   1725  HB1 ALA   111      32.174  38.433  51.878  1.00  0.00           H  
ATOM   1726  HB2 ALA   111      33.582  37.411  51.528  1.00  0.00           H  
ATOM   1727  HB3 ALA   111      33.131  38.702  50.368  1.00  0.00           H  
ATOM   1728  N   PRO   112      31.931  34.575  51.003  1.00  0.00           N  
ATOM   1729  CA  PRO   112      31.568  33.376  51.721  1.00  0.00           C  
ATOM   1730  C   PRO   112      31.928  33.430  53.176  1.00  0.00           C  
ATOM   1731  O   PRO   112      32.918  34.019  53.467  1.00  0.00           O  
ATOM   1732  CD  PRO   112      33.014  34.265  50.098  1.00  0.00           C  
ATOM   1733  CG  PRO   112      33.554  32.863  50.426  1.00  0.00           C  
ATOM   1734  CB  PRO   112      32.265  32.185  50.965  1.00  0.00           C  
ATOM   1735  HD2 PRO   112      33.865  34.947  50.101  1.00  0.00           H  
ATOM   1736  HD3 PRO   112      32.706  34.311  49.053  1.00  0.00           H  
ATOM   1737  HG2 PRO   112      34.288  32.852  51.232  1.00  0.00           H  
ATOM   1738  HG3 PRO   112      33.942  32.410  49.514  1.00  0.00           H  
ATOM   1739  HB2 PRO   112      32.584  31.365  51.607  1.00  0.00           H  
ATOM   1740  HB3 PRO   112      31.759  31.832  50.066  1.00  0.00           H  
ATOM   1741  HA  PRO   112      30.501  33.170  51.799  1.00  0.00           H  
ATOM   1742  N   VAL   113      31.003  32.872  54.031  1.00  0.00           N  
ATOM   1743  CA  VAL   113      30.926  33.133  55.532  1.00  0.00           C  
ATOM   1744  C   VAL   113      30.609  34.595  55.854  1.00  0.00           C  
ATOM   1745  O   VAL   113      29.649  34.857  56.525  1.00  0.00           O  
ATOM   1746  CB  VAL   113      32.066  32.586  56.365  1.00  0.00           C  
ATOM   1747  CG1 VAL   113      31.712  32.672  57.850  1.00  0.00           C  
ATOM   1748  CG2 VAL   113      32.351  31.164  56.054  1.00  0.00           C  
ATOM   1749  H   VAL   113      30.327  32.252  53.609  1.00  0.00           H  
ATOM   1750  HA  VAL   113      30.042  32.563  55.818  1.00  0.00           H  
ATOM   1751  HB  VAL   113      32.996  33.111  56.147  1.00  0.00           H  
ATOM   1752 HG11 VAL   113      31.438  33.688  58.135  1.00  0.00           H  
ATOM   1753 HG12 VAL   113      30.895  32.004  58.122  1.00  0.00           H  
ATOM   1754 HG13 VAL   113      32.625  32.452  58.403  1.00  0.00           H  
ATOM   1755 HG21 VAL   113      33.132  30.787  56.713  1.00  0.00           H  
ATOM   1756 HG22 VAL   113      31.499  30.499  56.194  1.00  0.00           H  
ATOM   1757 HG23 VAL   113      32.541  31.184  54.980  1.00  0.00           H  
ATOM   1758  N   MET   114      31.465  35.523  55.425  1.00  0.00           N  
ATOM   1759  CA  MET   114      31.470  36.936  55.893  1.00  0.00           C  
ATOM   1760  C   MET   114      30.522  37.758  55.087  1.00  0.00           C  
ATOM   1761  O   MET   114      30.879  38.757  54.467  1.00  0.00           O  
ATOM   1762  CB  MET   114      32.992  37.318  55.806  1.00  0.00           C  
ATOM   1763  CG  MET   114      33.984  36.628  56.840  1.00  0.00           C  
ATOM   1764  SD  MET   114      35.572  37.494  57.074  1.00  0.00           S  
ATOM   1765  CE  MET   114      35.269  39.283  56.865  1.00  0.00           C  
ATOM   1766  H   MET   114      32.139  35.272  54.716  1.00  0.00           H  
ATOM   1767  HA  MET   114      31.136  37.032  56.926  1.00  0.00           H  
ATOM   1768  HB2 MET   114      33.323  36.944  54.837  1.00  0.00           H  
ATOM   1769  HB3 MET   114      33.021  38.407  55.768  1.00  0.00           H  
ATOM   1770  HG2 MET   114      33.453  36.668  57.791  1.00  0.00           H  
ATOM   1771  HG3 MET   114      34.192  35.591  56.578  1.00  0.00           H  
ATOM   1772  HE1 MET   114      35.443  39.542  55.820  1.00  0.00           H  
ATOM   1773  HE2 MET   114      34.335  39.716  57.221  1.00  0.00           H  
ATOM   1774  HE3 MET   114      35.910  39.905  57.489  1.00  0.00           H  
ATOM   1775  N   ASN   115      29.225  37.329  55.010  1.00  0.00           N  
ATOM   1776  CA  ASN   115      28.182  37.742  54.007  1.00  0.00           C  
ATOM   1777  C   ASN   115      27.803  39.245  53.998  1.00  0.00           C  
ATOM   1778  O   ASN   115      26.873  39.634  53.313  1.00  0.00           O  
ATOM   1779  CB  ASN   115      26.925  36.826  53.963  1.00  0.00           C  
ATOM   1780  CG  ASN   115      27.156  35.365  53.864  1.00  0.00           C  
ATOM   1781  OD1 ASN   115      26.280  34.574  54.284  1.00  0.00           O  
ATOM   1782  ND2 ASN   115      28.229  34.845  53.363  1.00  0.00           N  
ATOM   1783  H   ASN   115      29.043  36.658  55.742  1.00  0.00           H  
ATOM   1784  HA  ASN   115      28.714  37.625  53.063  1.00  0.00           H  
ATOM   1785  HB2 ASN   115      26.403  36.937  54.913  1.00  0.00           H  
ATOM   1786  HB3 ASN   115      26.259  37.092  53.143  1.00  0.00           H  
ATOM   1787 HD21 ASN   115      28.952  35.332  52.852  1.00  0.00           H  
ATOM   1788 HD22 ASN   115      28.089  33.865  53.164  1.00  0.00           H  
ATOM   1789  N   THR   116      28.371  40.050  54.922  1.00  0.00           N  
ATOM   1790  CA  THR   116      28.286  41.510  54.826  1.00  0.00           C  
ATOM   1791  C   THR   116      29.336  42.107  53.913  1.00  0.00           C  
ATOM   1792  O   THR   116      29.037  43.230  53.396  1.00  0.00           O  
ATOM   1793  CB  THR   116      28.488  42.194  56.239  1.00  0.00           C  
ATOM   1794  CG2 THR   116      27.393  41.814  57.219  1.00  0.00           C  
ATOM   1795  OG1 THR   116      29.744  41.893  56.717  1.00  0.00           O  
ATOM   1796  H   THR   116      29.149  39.676  55.446  1.00  0.00           H  
ATOM   1797  HA  THR   116      27.294  41.898  54.591  1.00  0.00           H  
ATOM   1798  HB  THR   116      28.349  43.266  56.103  1.00  0.00           H  
ATOM   1799 HG21 THR   116      27.645  42.109  58.237  1.00  0.00           H  
ATOM   1800 HG22 THR   116      26.638  42.547  56.933  1.00  0.00           H  
ATOM   1801 HG23 THR   116      27.204  40.749  57.086  1.00  0.00           H  
ATOM   1802  HG1 THR   116      30.378  42.542  56.404  1.00  0.00           H  
ATOM   1803  N   TRP   117      30.461  41.420  53.453  1.00  0.00           N  
ATOM   1804  CA  TRP   117      31.592  41.862  52.607  1.00  0.00           C  
ATOM   1805  C   TRP   117      31.370  41.471  51.135  1.00  0.00           C  
ATOM   1806  O   TRP   117      30.596  40.511  50.885  1.00  0.00           O  
ATOM   1807  CB  TRP   117      32.958  41.353  53.105  1.00  0.00           C  
ATOM   1808  CG  TRP   117      33.200  41.967  54.396  1.00  0.00           C  
ATOM   1809  CD1 TRP   117      32.939  41.316  55.587  1.00  0.00           C  
ATOM   1810  NE1 TRP   117      33.567  42.064  56.609  1.00  0.00           N  
ATOM   1811  CE2 TRP   117      34.117  43.202  56.118  1.00  0.00           C  
ATOM   1812  CZ2 TRP   117      34.773  44.231  56.776  1.00  0.00           C  
ATOM   1813  CH2 TRP   117      35.316  45.306  56.013  1.00  0.00           C  
ATOM   1814  CZ3 TRP   117      35.240  45.224  54.601  1.00  0.00           C  
ATOM   1815  CE3 TRP   117      34.527  44.193  53.903  1.00  0.00           C  
ATOM   1816  CD2 TRP   117      33.952  43.153  54.715  1.00  0.00           C  
ATOM   1817  H   TRP   117      30.531  40.434  53.664  1.00  0.00           H  
ATOM   1818  HA  TRP   117      31.594  42.947  52.720  1.00  0.00           H  
ATOM   1819  HB2 TRP   117      33.040  40.279  53.270  1.00  0.00           H  
ATOM   1820  HB3 TRP   117      33.751  41.605  52.402  1.00  0.00           H  
ATOM   1821  HD1 TRP   117      32.471  40.351  55.714  1.00  0.00           H  
ATOM   1822  HE1 TRP   117      33.512  41.714  57.555  1.00  0.00           H  
ATOM   1823  HZ2 TRP   117      34.996  44.061  57.819  1.00  0.00           H  
ATOM   1824  HH2 TRP   117      35.748  46.114  56.585  1.00  0.00           H  
ATOM   1825  HZ3 TRP   117      35.641  46.054  54.039  1.00  0.00           H  
ATOM   1826  HE3 TRP   117      34.503  44.245  52.825  1.00  0.00           H  
ATOM   1827  N   PHE   118      32.131  42.006  50.135  1.00  0.00           N  
ATOM   1828  CA  PHE   118      31.965  41.665  48.708  1.00  0.00           C  
ATOM   1829  C   PHE   118      33.214  41.615  47.876  1.00  0.00           C  
ATOM   1830  O   PHE   118      34.161  42.280  48.237  1.00  0.00           O  
ATOM   1831  CB  PHE   118      30.946  42.564  47.974  1.00  0.00           C  
ATOM   1832  CG  PHE   118      29.484  42.336  48.234  1.00  0.00           C  
ATOM   1833  CD1 PHE   118      28.859  42.525  49.494  1.00  0.00           C  
ATOM   1834  CE1 PHE   118      27.527  42.158  49.687  1.00  0.00           C  
ATOM   1835  CZ  PHE   118      26.700  41.587  48.646  1.00  0.00           C  
ATOM   1836  CE2 PHE   118      27.322  41.343  47.389  1.00  0.00           C  
ATOM   1837  CD2 PHE   118      28.728  41.622  47.254  1.00  0.00           C  
ATOM   1838  H   PHE   118      32.861  42.680  50.319  1.00  0.00           H  
ATOM   1839  HA  PHE   118      31.527  40.667  48.711  1.00  0.00           H  
ATOM   1840  HB2 PHE   118      31.214  43.594  48.206  1.00  0.00           H  
ATOM   1841  HB3 PHE   118      31.167  42.646  46.910  1.00  0.00           H  
ATOM   1842  HD1 PHE   118      29.417  42.949  50.316  1.00  0.00           H  
ATOM   1843  HE1 PHE   118      27.100  42.359  50.658  1.00  0.00           H  
ATOM   1844  HZ  PHE   118      25.669  41.446  48.933  1.00  0.00           H  
ATOM   1845  HE2 PHE   118      26.746  40.958  46.561  1.00  0.00           H  
ATOM   1846  HD2 PHE   118      29.186  41.319  46.324  1.00  0.00           H  
ATOM   1847  N   TYR   119      33.209  40.818  46.835  1.00  0.00           N  
ATOM   1848  CA  TYR   119      34.286  40.665  45.804  1.00  0.00           C  
ATOM   1849  C   TYR   119      34.034  41.760  44.716  1.00  0.00           C  
ATOM   1850  O   TYR   119      32.991  41.807  44.101  1.00  0.00           O  
ATOM   1851  CB  TYR   119      34.326  39.218  45.209  1.00  0.00           C  
ATOM   1852  CG  TYR   119      34.956  38.156  46.134  1.00  0.00           C  
ATOM   1853  CD1 TYR   119      35.223  36.832  45.550  1.00  0.00           C  
ATOM   1854  CE1 TYR   119      35.762  35.814  46.306  1.00  0.00           C  
ATOM   1855  CZ  TYR   119      36.088  36.040  47.726  1.00  0.00           C  
ATOM   1856  OH  TYR   119      36.692  35.022  48.474  1.00  0.00           O  
ATOM   1857  CE2 TYR   119      35.913  37.334  48.223  1.00  0.00           C  
ATOM   1858  CD2 TYR   119      35.321  38.356  47.422  1.00  0.00           C  
ATOM   1859  H   TYR   119      32.331  40.389  46.576  1.00  0.00           H  
ATOM   1860  HA  TYR   119      35.254  40.918  46.238  1.00  0.00           H  
ATOM   1861  HB2 TYR   119      33.272  38.960  45.101  1.00  0.00           H  
ATOM   1862  HB3 TYR   119      34.891  39.344  44.285  1.00  0.00           H  
ATOM   1863  HD1 TYR   119      34.892  36.561  44.558  1.00  0.00           H  
ATOM   1864  HE1 TYR   119      35.888  34.817  45.911  1.00  0.00           H  
ATOM   1865  HH  TYR   119      36.488  34.172  48.078  1.00  0.00           H  
ATOM   1866  HE2 TYR   119      36.132  37.436  49.275  1.00  0.00           H  
ATOM   1867  HD2 TYR   119      35.221  39.336  47.863  1.00  0.00           H  
ATOM   1868  N   ILE   120      35.029  42.584  44.430  1.00  0.00           N  
ATOM   1869  CA  ILE   120      34.992  43.702  43.414  1.00  0.00           C  
ATOM   1870  C   ILE   120      36.400  43.855  42.785  1.00  0.00           C  
ATOM   1871  O   ILE   120      37.400  43.495  43.351  1.00  0.00           O  
ATOM   1872  CB  ILE   120      34.452  45.015  44.117  1.00  0.00           C  
ATOM   1873  CG2 ILE   120      35.117  45.349  45.507  1.00  0.00           C  
ATOM   1874  CG1 ILE   120      34.313  46.237  43.166  1.00  0.00           C  
ATOM   1875  CD1 ILE   120      33.423  47.367  43.637  1.00  0.00           C  
ATOM   1876  H   ILE   120      35.865  42.488  44.990  1.00  0.00           H  
ATOM   1877  HA  ILE   120      34.350  43.367  42.599  1.00  0.00           H  
ATOM   1878  HB  ILE   120      33.431  44.683  44.308  1.00  0.00           H  
ATOM   1879 HG21 ILE   120      34.537  46.183  45.901  1.00  0.00           H  
ATOM   1880 HG22 ILE   120      34.948  44.507  46.177  1.00  0.00           H  
ATOM   1881 HG23 ILE   120      36.164  45.627  45.382  1.00  0.00           H  
ATOM   1882 HG12 ILE   120      35.290  46.676  42.965  1.00  0.00           H  
ATOM   1883 HG13 ILE   120      33.952  45.804  42.233  1.00  0.00           H  
ATOM   1884 HD11 ILE   120      33.356  48.128  42.859  1.00  0.00           H  
ATOM   1885 HD12 ILE   120      32.390  47.082  43.837  1.00  0.00           H  
ATOM   1886 HD13 ILE   120      33.672  47.783  44.614  1.00  0.00           H  
ATOM   1887  N   THR   121      36.479  44.464  41.639  1.00  0.00           N  
ATOM   1888  CA  THR   121      37.716  44.731  40.905  1.00  0.00           C  
ATOM   1889  C   THR   121      37.568  46.032  40.034  1.00  0.00           C  
ATOM   1890  O   THR   121      36.426  46.477  39.877  1.00  0.00           O  
ATOM   1891  CB  THR   121      38.076  43.581  39.956  1.00  0.00           C  
ATOM   1892  CG2 THR   121      37.245  43.579  38.616  1.00  0.00           C  
ATOM   1893  OG1 THR   121      39.440  43.536  39.552  1.00  0.00           O  
ATOM   1894  H   THR   121      35.604  44.533  41.139  1.00  0.00           H  
ATOM   1895  HA  THR   121      38.592  44.832  41.545  1.00  0.00           H  
ATOM   1896  HB  THR   121      38.032  42.633  40.492  1.00  0.00           H  
ATOM   1897 HG21 THR   121      36.173  43.608  38.813  1.00  0.00           H  
ATOM   1898 HG22 THR   121      37.477  44.451  38.004  1.00  0.00           H  
ATOM   1899 HG23 THR   121      37.468  42.675  38.049  1.00  0.00           H  
ATOM   1900  HG1 THR   121      39.844  43.626  40.418  1.00  0.00           H  
ATOM   1901  N   TYR   122      38.701  46.735  39.712  1.00  0.00           N  
ATOM   1902  CA  TYR   122      38.627  47.976  39.004  1.00  0.00           C  
ATOM   1903  C   TYR   122      39.390  48.067  37.617  1.00  0.00           C  
ATOM   1904  O   TYR   122      40.213  47.164  37.290  1.00  0.00           O  
ATOM   1905  CB  TYR   122      39.290  49.005  39.923  1.00  0.00           C  
ATOM   1906  CG  TYR   122      38.562  49.081  41.301  1.00  0.00           C  
ATOM   1907  CD1 TYR   122      38.841  48.125  42.304  1.00  0.00           C  
ATOM   1908  CE1 TYR   122      38.106  48.046  43.525  1.00  0.00           C  
ATOM   1909  CZ  TYR   122      36.979  48.869  43.696  1.00  0.00           C  
ATOM   1910  OH  TYR   122      36.257  48.815  44.843  1.00  0.00           O  
ATOM   1911  CE2 TYR   122      36.686  49.781  42.619  1.00  0.00           C  
ATOM   1912  CD2 TYR   122      37.422  49.856  41.455  1.00  0.00           C  
ATOM   1913  H   TYR   122      39.607  46.300  39.812  1.00  0.00           H  
ATOM   1914  HA  TYR   122      37.617  48.273  38.723  1.00  0.00           H  
ATOM   1915  HB2 TYR   122      40.335  48.825  40.175  1.00  0.00           H  
ATOM   1916  HB3 TYR   122      39.269  49.994  39.467  1.00  0.00           H  
ATOM   1917  HD1 TYR   122      39.654  47.451  42.076  1.00  0.00           H  
ATOM   1918  HE1 TYR   122      38.319  47.297  44.273  1.00  0.00           H  
ATOM   1919  HH  TYR   122      35.619  49.530  44.894  1.00  0.00           H  
ATOM   1920  HE2 TYR   122      35.880  50.500  42.637  1.00  0.00           H  
ATOM   1921  HD2 TYR   122      37.110  50.499  40.645  1.00  0.00           H  
ATOM   1922  N   GLU   123      39.086  49.107  36.842  1.00  0.00           N  
ATOM   1923  CA  GLU   123      39.811  49.376  35.605  1.00  0.00           C  
ATOM   1924  C   GLU   123      41.217  49.766  36.019  1.00  0.00           C  
ATOM   1925  O   GLU   123      42.144  49.167  35.459  1.00  0.00           O  
ATOM   1926  CB  GLU   123      39.180  50.470  34.792  1.00  0.00           C  
ATOM   1927  CG  GLU   123      38.011  49.757  34.105  1.00  0.00           C  
ATOM   1928  CD  GLU   123      37.006  50.773  33.513  1.00  0.00           C  
ATOM   1929  OE1 GLU   123      35.863  50.354  33.250  1.00  0.00           O  
ATOM   1930  OE2 GLU   123      37.405  51.930  33.159  1.00  0.00           O1-
ATOM   1931  H   GLU   123      38.335  49.741  37.075  1.00  0.00           H  
ATOM   1932  HA  GLU   123      39.990  48.513  34.964  1.00  0.00           H  
ATOM   1933  HB2 GLU   123      38.880  51.319  35.406  1.00  0.00           H  
ATOM   1934  HB3 GLU   123      39.835  50.903  34.036  1.00  0.00           H  
ATOM   1935  HG2 GLU   123      38.450  49.289  33.224  1.00  0.00           H  
ATOM   1936  HG3 GLU   123      37.452  49.034  34.699  1.00  0.00           H  
ATOM   1937  N   LYS   124      41.339  50.772  36.882  1.00  0.00           N  
ATOM   1938  CA  LYS   124      42.554  51.311  37.372  1.00  0.00           C  
ATOM   1939  C   LYS   124      43.386  50.334  38.253  1.00  0.00           C  
ATOM   1940  O   LYS   124      44.421  50.736  38.676  1.00  0.00           O  
ATOM   1941  CB  LYS   124      42.189  52.593  38.180  1.00  0.00           C  
ATOM   1942  CG  LYS   124      42.023  53.755  37.198  1.00  0.00           C  
ATOM   1943  CD  LYS   124      41.849  55.182  37.804  1.00  0.00           C  
ATOM   1944  CE  LYS   124      43.051  55.622  38.614  1.00  0.00           C  
ATOM   1945  NZ  LYS   124      42.729  56.994  39.176  1.00  0.00           N1+
ATOM   1946  H   LYS   124      40.477  51.116  37.281  1.00  0.00           H  
ATOM   1947  HA  LYS   124      43.201  51.543  36.526  1.00  0.00           H  
ATOM   1948  HB2 LYS   124      41.367  52.387  38.866  1.00  0.00           H  
ATOM   1949  HB3 LYS   124      43.086  52.852  38.744  1.00  0.00           H  
ATOM   1950  HG2 LYS   124      42.908  53.863  36.571  1.00  0.00           H  
ATOM   1951  HG3 LYS   124      41.126  53.676  36.583  1.00  0.00           H  
ATOM   1952  HD2 LYS   124      41.678  55.899  37.001  1.00  0.00           H  
ATOM   1953  HD3 LYS   124      40.978  55.152  38.458  1.00  0.00           H  
ATOM   1954  HE2 LYS   124      43.362  54.944  39.408  1.00  0.00           H  
ATOM   1955  HE3 LYS   124      43.855  55.718  37.885  1.00  0.00           H  
ATOM   1956  HZ1 LYS   124      41.849  57.020  39.672  1.00  0.00           H  
ATOM   1957  HZ2 LYS   124      43.452  57.377  39.769  1.00  0.00           H  
ATOM   1958  HZ3 LYS   124      42.593  57.623  38.397  1.00  0.00           H  
ATOM   1959  N   ASP   125      42.864  49.192  38.615  1.00  0.00           N  
ATOM   1960  CA  ASP   125      43.661  48.078  39.284  1.00  0.00           C  
ATOM   1961  C   ASP   125      42.875  46.751  39.262  1.00  0.00           C  
ATOM   1962  O   ASP   125      41.737  46.688  39.820  1.00  0.00           O  
ATOM   1963  CB  ASP   125      43.814  48.460  40.808  1.00  0.00           C  
ATOM   1964  CG  ASP   125      44.944  47.577  41.473  1.00  0.00           C  
ATOM   1965  OD1 ASP   125      45.184  47.811  42.641  1.00  0.00           O  
ATOM   1966  OD2 ASP   125      45.634  46.811  40.768  1.00  0.00           O1-
ATOM   1967  H   ASP   125      41.948  48.902  38.303  1.00  0.00           H  
ATOM   1968  HA  ASP   125      44.674  48.065  38.883  1.00  0.00           H  
ATOM   1969  HB2 ASP   125      44.048  49.525  40.819  1.00  0.00           H  
ATOM   1970  HB3 ASP   125      42.862  48.371  41.331  1.00  0.00           H  
ATOM   1971  N   PRO   126      43.420  45.696  38.561  1.00  0.00           N  
ATOM   1972  CA  PRO   126      42.680  44.462  38.247  1.00  0.00           C  
ATOM   1973  C   PRO   126      42.636  43.361  39.277  1.00  0.00           C  
ATOM   1974  O   PRO   126      42.253  42.195  38.997  1.00  0.00           O  
ATOM   1975  CD  PRO   126      44.694  45.686  37.905  1.00  0.00           C  
ATOM   1976  CG  PRO   126      44.849  44.273  37.304  1.00  0.00           C  
ATOM   1977  CB  PRO   126      43.351  43.871  36.989  1.00  0.00           C  
ATOM   1978  HD2 PRO   126      45.536  45.719  38.596  1.00  0.00           H  
ATOM   1979  HD3 PRO   126      44.757  46.420  37.101  1.00  0.00           H  
ATOM   1980  HG2 PRO   126      45.354  43.708  38.087  1.00  0.00           H  
ATOM   1981  HG3 PRO   126      45.473  44.269  36.410  1.00  0.00           H  
ATOM   1982  HB2 PRO   126      43.150  42.800  36.955  1.00  0.00           H  
ATOM   1983  HB3 PRO   126      42.920  44.410  36.145  1.00  0.00           H  
ATOM   1984  HA  PRO   126      41.651  44.750  38.033  1.00  0.00           H  
ATOM   1985  N   VAL   127      43.132  43.638  40.507  1.00  0.00           N  
ATOM   1986  CA  VAL   127      43.173  42.592  41.607  1.00  0.00           C  
ATOM   1987  C   VAL   127      41.774  42.371  42.290  1.00  0.00           C  
ATOM   1988  O   VAL   127      40.773  43.095  41.914  1.00  0.00           O  
ATOM   1989  CB  VAL   127      44.232  42.833  42.665  1.00  0.00           C  
ATOM   1990  CG1 VAL   127      45.627  42.820  41.954  1.00  0.00           C  
ATOM   1991  CG2 VAL   127      43.995  44.120  43.406  1.00  0.00           C  
ATOM   1992  H   VAL   127      43.117  44.622  40.735  1.00  0.00           H  
ATOM   1993  HA  VAL   127      43.329  41.681  41.031  1.00  0.00           H  
ATOM   1994  HB  VAL   127      44.192  42.044  43.416  1.00  0.00           H  
ATOM   1995 HG11 VAL   127      45.608  43.639  41.236  1.00  0.00           H  
ATOM   1996 HG12 VAL   127      46.369  42.985  42.736  1.00  0.00           H  
ATOM   1997 HG13 VAL   127      45.751  41.858  41.457  1.00  0.00           H  
ATOM   1998 HG21 VAL   127      44.611  44.272  44.292  1.00  0.00           H  
ATOM   1999 HG22 VAL   127      44.142  45.005  42.787  1.00  0.00           H  
ATOM   2000 HG23 VAL   127      42.984  44.049  43.807  1.00  0.00           H  
ATOM   2001  N   LEU   128      41.665  41.335  43.072  1.00  0.00           N  
ATOM   2002  CA  LEU   128      40.524  41.176  43.931  1.00  0.00           C  
ATOM   2003  C   LEU   128      40.542  42.130  45.128  1.00  0.00           C  
ATOM   2004  O   LEU   128      41.479  42.108  45.922  1.00  0.00           O  
ATOM   2005  CB  LEU   128      40.327  39.634  44.228  1.00  0.00           C  
ATOM   2006  CG  LEU   128      38.987  39.215  44.749  1.00  0.00           C  
ATOM   2007  CD1 LEU   128      37.853  39.693  43.852  1.00  0.00           C  
ATOM   2008  CD2 LEU   128      38.864  37.648  44.710  1.00  0.00           C  
ATOM   2009  H   LEU   128      42.434  40.733  43.326  1.00  0.00           H  
ATOM   2010  HA  LEU   128      39.680  41.390  43.275  1.00  0.00           H  
ATOM   2011  HB2 LEU   128      40.528  39.141  43.277  1.00  0.00           H  
ATOM   2012  HB3 LEU   128      41.153  39.363  44.886  1.00  0.00           H  
ATOM   2013  HG  LEU   128      38.790  39.674  45.718  1.00  0.00           H  
ATOM   2014 HD11 LEU   128      37.766  40.779  43.897  1.00  0.00           H  
ATOM   2015 HD12 LEU   128      38.200  39.338  42.882  1.00  0.00           H  
ATOM   2016 HD13 LEU   128      36.882  39.235  44.037  1.00  0.00           H  
ATOM   2017 HD21 LEU   128      37.921  37.354  45.172  1.00  0.00           H  
ATOM   2018 HD22 LEU   128      38.994  37.311  43.682  1.00  0.00           H  
ATOM   2019 HD23 LEU   128      39.695  37.197  45.253  1.00  0.00           H  
ATOM   2020  N   TYR   129      39.477  42.946  45.273  1.00  0.00           N  
ATOM   2021  CA  TYR   129      39.197  43.866  46.389  1.00  0.00           C  
ATOM   2022  C   TYR   129      37.955  43.505  47.311  1.00  0.00           C  
ATOM   2023  O   TYR   129      37.066  42.764  46.850  1.00  0.00           O  
ATOM   2024  CB  TYR   129      39.133  45.305  45.919  1.00  0.00           C  
ATOM   2025  CG  TYR   129      40.461  45.962  45.653  1.00  0.00           C  
ATOM   2026  CD1 TYR   129      41.077  46.009  44.396  1.00  0.00           C  
ATOM   2027  CE1 TYR   129      42.256  46.796  44.152  1.00  0.00           C  
ATOM   2028  CZ  TYR   129      42.913  47.417  45.216  1.00  0.00           C  
ATOM   2029  OH  TYR   129      44.022  48.171  45.033  1.00  0.00           O  
ATOM   2030  CE2 TYR   129      42.333  47.345  46.473  1.00  0.00           C  
ATOM   2031  CD2 TYR   129      41.135  46.676  46.682  1.00  0.00           C  
ATOM   2032  H   TYR   129      38.863  42.885  44.474  1.00  0.00           H  
ATOM   2033  HA  TYR   129      40.129  43.669  46.919  1.00  0.00           H  
ATOM   2034  HB2 TYR   129      38.544  45.264  45.003  1.00  0.00           H  
ATOM   2035  HB3 TYR   129      38.574  45.872  46.663  1.00  0.00           H  
ATOM   2036  HD1 TYR   129      40.511  45.669  43.541  1.00  0.00           H  
ATOM   2037  HE1 TYR   129      42.694  46.827  43.165  1.00  0.00           H  
ATOM   2038  HH  TYR   129      44.353  48.037  44.142  1.00  0.00           H  
ATOM   2039  HE2 TYR   129      42.922  47.668  47.318  1.00  0.00           H  
ATOM   2040  HD2 TYR   129      40.692  46.593  47.663  1.00  0.00           H  
ATOM   2041  N   MET   130      38.077  43.963  48.566  1.00  0.00           N  
ATOM   2042  CA  MET   130      37.006  43.597  49.513  1.00  0.00           C  
ATOM   2043  C   MET   130      36.417  44.892  50.156  1.00  0.00           C  
ATOM   2044  O   MET   130      37.115  45.643  50.861  1.00  0.00           O  
ATOM   2045  CB  MET   130      37.495  42.487  50.558  1.00  0.00           C  
ATOM   2046  CG  MET   130      36.477  41.295  50.591  1.00  0.00           C  
ATOM   2047  SD  MET   130      36.880  40.097  51.794  1.00  0.00           S  
ATOM   2048  CE  MET   130      36.155  40.939  53.201  1.00  0.00           C  
ATOM   2049  H   MET   130      38.866  44.457  48.956  1.00  0.00           H  
ATOM   2050  HA  MET   130      36.138  43.178  49.003  1.00  0.00           H  
ATOM   2051  HB2 MET   130      38.518  42.157  50.383  1.00  0.00           H  
ATOM   2052  HB3 MET   130      37.550  42.942  51.547  1.00  0.00           H  
ATOM   2053  HG2 MET   130      35.426  41.562  50.697  1.00  0.00           H  
ATOM   2054  HG3 MET   130      36.680  40.790  49.647  1.00  0.00           H  
ATOM   2055  HE1 MET   130      36.809  40.853  54.070  1.00  0.00           H  
ATOM   2056  HE2 MET   130      35.980  41.989  52.965  1.00  0.00           H  
ATOM   2057  HE3 MET   130      35.322  40.285  53.459  1.00  0.00           H  
ATOM   2058  N   TYR   131      35.161  45.204  49.929  1.00  0.00           N  
ATOM   2059  CA  TYR   131      34.354  46.332  50.572  1.00  0.00           C  
ATOM   2060  C   TYR   131      33.002  45.827  51.137  1.00  0.00           C  
ATOM   2061  O   TYR   131      32.594  44.669  50.808  1.00  0.00           O  
ATOM   2062  CB  TYR   131      34.442  47.531  49.565  1.00  0.00           C  
ATOM   2063  CG  TYR   131      35.824  48.216  49.402  1.00  0.00           C  
ATOM   2064  CD1 TYR   131      36.557  48.032  48.199  1.00  0.00           C  
ATOM   2065  CE1 TYR   131      37.824  48.716  48.122  1.00  0.00           C  
ATOM   2066  CZ  TYR   131      38.464  49.183  49.223  1.00  0.00           C  
ATOM   2067  OH  TYR   131      39.599  49.832  49.023  1.00  0.00           O  
ATOM   2068  CE2 TYR   131      37.727  49.409  50.404  1.00  0.00           C  
ATOM   2069  CD2 TYR   131      36.399  48.820  50.541  1.00  0.00           C  
ATOM   2070  H   TYR   131      34.635  44.560  49.357  1.00  0.00           H  
ATOM   2071  HA  TYR   131      34.853  46.638  51.492  1.00  0.00           H  
ATOM   2072  HB2 TYR   131      34.012  47.280  48.595  1.00  0.00           H  
ATOM   2073  HB3 TYR   131      33.649  48.199  49.901  1.00  0.00           H  
ATOM   2074  HD1 TYR   131      36.128  47.609  47.302  1.00  0.00           H  
ATOM   2075  HE1 TYR   131      38.354  48.769  47.183  1.00  0.00           H  
ATOM   2076  HH  TYR   131      40.121  49.803  49.827  1.00  0.00           H  
ATOM   2077  HE2 TYR   131      38.128  50.013  51.205  1.00  0.00           H  
ATOM   2078  HD2 TYR   131      35.832  48.903  51.456  1.00  0.00           H  
ATOM   2079  N   GLN   132      32.344  46.682  51.963  1.00  0.00           N  
ATOM   2080  CA  GLN   132      30.928  46.524  52.400  1.00  0.00           C  
ATOM   2081  C   GLN   132      29.936  47.332  51.523  1.00  0.00           C  
ATOM   2082  O   GLN   132      29.515  48.421  51.997  1.00  0.00           O  
ATOM   2083  CB  GLN   132      30.778  46.873  53.947  1.00  0.00           C  
ATOM   2084  CG  GLN   132      31.630  45.875  54.681  1.00  0.00           C  
ATOM   2085  CD  GLN   132      31.277  45.935  56.154  1.00  0.00           C  
ATOM   2086  OE1 GLN   132      30.569  45.109  56.758  1.00  0.00           O  
ATOM   2087  NE2 GLN   132      31.814  46.853  56.953  1.00  0.00           N  
ATOM   2088  H   GLN   132      32.780  47.524  52.309  1.00  0.00           H  
ATOM   2089  HA  GLN   132      30.496  45.535  52.249  1.00  0.00           H  
ATOM   2090  HB2 GLN   132      31.259  47.827  54.162  1.00  0.00           H  
ATOM   2091  HB3 GLN   132      29.752  46.955  54.305  1.00  0.00           H  
ATOM   2092  HG2 GLN   132      31.442  44.903  54.226  1.00  0.00           H  
ATOM   2093  HG3 GLN   132      32.683  46.116  54.531  1.00  0.00           H  
ATOM   2094 HE21 GLN   132      32.575  47.408  56.587  1.00  0.00           H  
ATOM   2095 HE22 GLN   132      31.462  46.839  57.899  1.00  0.00           H  
ATOM   2096  N   LEU   133      29.675  46.834  50.295  1.00  0.00           N  
ATOM   2097  CA  LEU   133      28.909  47.306  49.103  1.00  0.00           C  
ATOM   2098  C   LEU   133      27.408  47.451  49.205  1.00  0.00           C  
ATOM   2099  O   LEU   133      26.901  48.467  48.727  1.00  0.00           O  
ATOM   2100  CB  LEU   133      29.325  46.661  47.778  1.00  0.00           C  
ATOM   2101  CG  LEU   133      30.847  46.462  47.624  1.00  0.00           C  
ATOM   2102  CD1 LEU   133      30.979  45.566  46.398  1.00  0.00           C  
ATOM   2103  CD2 LEU   133      31.479  47.854  47.439  1.00  0.00           C  
ATOM   2104  H   LEU   133      30.097  45.933  50.124  1.00  0.00           H  
ATOM   2105  HA  LEU   133      29.218  48.349  49.045  1.00  0.00           H  
ATOM   2106  HB2 LEU   133      28.995  45.630  47.902  1.00  0.00           H  
ATOM   2107  HB3 LEU   133      28.873  47.110  46.893  1.00  0.00           H  
ATOM   2108  HG  LEU   133      31.303  46.015  48.508  1.00  0.00           H  
ATOM   2109 HD11 LEU   133      30.279  44.732  46.448  1.00  0.00           H  
ATOM   2110 HD12 LEU   133      30.739  46.107  45.483  1.00  0.00           H  
ATOM   2111 HD13 LEU   133      31.940  45.052  46.418  1.00  0.00           H  
ATOM   2112 HD21 LEU   133      31.458  48.361  48.403  1.00  0.00           H  
ATOM   2113 HD22 LEU   133      32.494  47.702  47.072  1.00  0.00           H  
ATOM   2114 HD23 LEU   133      30.980  48.352  46.607  1.00  0.00           H  
ATOM   2115  N   LEU   134      26.787  46.676  50.045  1.00  0.00           N  
ATOM   2116  CA  LEU   134      25.348  47.021  50.385  1.00  0.00           C  
ATOM   2117  C   LEU   134      25.318  48.401  51.126  1.00  0.00           C  
ATOM   2118  O   LEU   134      24.480  49.238  50.780  1.00  0.00           O  
ATOM   2119  CB  LEU   134      24.508  45.980  51.180  1.00  0.00           C  
ATOM   2120  CG  LEU   134      24.463  44.625  50.547  1.00  0.00           C  
ATOM   2121  CD1 LEU   134      24.134  43.528  51.565  1.00  0.00           C  
ATOM   2122  CD2 LEU   134      23.347  44.807  49.456  1.00  0.00           C  
ATOM   2123  H   LEU   134      27.286  45.909  50.471  1.00  0.00           H  
ATOM   2124  HA  LEU   134      24.770  47.049  49.462  1.00  0.00           H  
ATOM   2125  HB2 LEU   134      24.935  45.923  52.181  1.00  0.00           H  
ATOM   2126  HB3 LEU   134      23.484  46.297  51.379  1.00  0.00           H  
ATOM   2127  HG  LEU   134      25.346  44.306  49.993  1.00  0.00           H  
ATOM   2128 HD11 LEU   134      23.126  43.692  51.946  1.00  0.00           H  
ATOM   2129 HD12 LEU   134      24.175  42.528  51.132  1.00  0.00           H  
ATOM   2130 HD13 LEU   134      24.780  43.592  52.441  1.00  0.00           H  
ATOM   2131 HD21 LEU   134      23.181  43.888  48.893  1.00  0.00           H  
ATOM   2132 HD22 LEU   134      22.319  44.933  49.796  1.00  0.00           H  
ATOM   2133 HD23 LEU   134      23.558  45.628  48.771  1.00  0.00           H  
ATOM   2134  N   ASP   135      26.187  48.671  52.109  1.00  0.00           N  
ATOM   2135  CA  ASP   135      26.187  49.905  52.882  1.00  0.00           C  
ATOM   2136  C   ASP   135      26.554  51.101  51.987  1.00  0.00           C  
ATOM   2137  O   ASP   135      26.062  52.229  52.250  1.00  0.00           O  
ATOM   2138  CB  ASP   135      27.192  49.833  54.022  1.00  0.00           C  
ATOM   2139  CG  ASP   135      26.841  49.084  55.292  1.00  0.00           C  
ATOM   2140  OD1 ASP   135      27.734  48.501  55.971  1.00  0.00           O  
ATOM   2141  OD2 ASP   135      25.630  48.907  55.486  1.00  0.00           O1-
ATOM   2142  H   ASP   135      26.860  47.958  52.353  1.00  0.00           H  
ATOM   2143  HA  ASP   135      25.188  49.978  53.313  1.00  0.00           H  
ATOM   2144  HB2 ASP   135      28.102  49.383  53.626  1.00  0.00           H  
ATOM   2145  HB3 ASP   135      27.415  50.871  54.272  1.00  0.00           H  
ATOM   2146  N   ASP   136      27.511  50.886  51.115  1.00  0.00           N  
ATOM   2147  CA  ASP   136      27.803  51.889  50.102  1.00  0.00           C  
ATOM   2148  C   ASP   136      26.596  52.201  49.159  1.00  0.00           C  
ATOM   2149  O   ASP   136      26.532  53.323  48.630  1.00  0.00           O  
ATOM   2150  CB  ASP   136      29.116  51.479  49.313  1.00  0.00           C  
ATOM   2151  CG  ASP   136      30.403  51.432  50.269  1.00  0.00           C  
ATOM   2152  OD1 ASP   136      30.369  52.101  51.365  1.00  0.00           O  
ATOM   2153  OD2 ASP   136      31.362  50.679  49.985  1.00  0.00           O1-
ATOM   2154  H   ASP   136      27.846  49.938  51.020  1.00  0.00           H  
ATOM   2155  HA  ASP   136      28.029  52.851  50.561  1.00  0.00           H  
ATOM   2156  HB2 ASP   136      29.027  50.522  48.800  1.00  0.00           H  
ATOM   2157  HB3 ASP   136      29.283  52.259  48.569  1.00  0.00           H  
ATOM   2158  N   TYR   137      25.712  51.239  48.863  1.00  0.00           N  
ATOM   2159  CA  TYR   137      24.379  51.520  48.181  1.00  0.00           C  
ATOM   2160  C   TYR   137      23.546  52.493  49.073  1.00  0.00           C  
ATOM   2161  O   TYR   137      23.186  53.624  48.721  1.00  0.00           O  
ATOM   2162  CB  TYR   137      23.672  50.191  47.876  1.00  0.00           C  
ATOM   2163  CG  TYR   137      22.483  50.247  46.931  1.00  0.00           C  
ATOM   2164  CD1 TYR   137      22.681  50.185  45.507  1.00  0.00           C  
ATOM   2165  CE1 TYR   137      21.640  50.585  44.610  1.00  0.00           C  
ATOM   2166  CZ  TYR   137      20.372  50.822  45.122  1.00  0.00           C  
ATOM   2167  OH  TYR   137      19.229  51.034  44.385  1.00  0.00           O  
ATOM   2168  CE2 TYR   137      20.133  50.751  46.479  1.00  0.00           C  
ATOM   2169  CD2 TYR   137      21.200  50.532  47.361  1.00  0.00           C  
ATOM   2170  H   TYR   137      25.840  50.286  49.171  1.00  0.00           H  
ATOM   2171  HA  TYR   137      24.535  52.006  47.218  1.00  0.00           H  
ATOM   2172  HB2 TYR   137      24.404  49.438  47.584  1.00  0.00           H  
ATOM   2173  HB3 TYR   137      23.246  49.786  48.794  1.00  0.00           H  
ATOM   2174  HD1 TYR   137      23.678  49.961  45.159  1.00  0.00           H  
ATOM   2175  HE1 TYR   137      21.796  50.534  43.543  1.00  0.00           H  
ATOM   2176  HH  TYR   137      19.379  50.897  43.447  1.00  0.00           H  
ATOM   2177  HE2 TYR   137      19.164  51.092  46.814  1.00  0.00           H  
ATOM   2178  HD2 TYR   137      20.986  50.625  48.415  1.00  0.00           H  
ATOM   2179  N   LYS   138      23.468  52.136  50.370  1.00  0.00           N  
ATOM   2180  CA  LYS   138      22.770  52.731  51.470  1.00  0.00           C  
ATOM   2181  C   LYS   138      23.103  54.177  51.881  1.00  0.00           C  
ATOM   2182  O   LYS   138      22.266  55.044  52.127  1.00  0.00           O  
ATOM   2183  CB  LYS   138      22.813  51.815  52.660  1.00  0.00           C  
ATOM   2184  CG  LYS   138      21.967  50.541  52.401  1.00  0.00           C  
ATOM   2185  CD  LYS   138      22.052  49.560  53.621  1.00  0.00           C  
ATOM   2186  CE  LYS   138      21.054  48.434  53.394  1.00  0.00           C  
ATOM   2187  NZ  LYS   138      20.826  47.770  54.670  1.00  0.00           N1+
ATOM   2188  H   LYS   138      23.818  51.203  50.529  1.00  0.00           H  
ATOM   2189  HA  LYS   138      21.697  52.726  51.282  1.00  0.00           H  
ATOM   2190  HB2 LYS   138      23.822  51.639  53.030  1.00  0.00           H  
ATOM   2191  HB3 LYS   138      22.337  52.368  53.470  1.00  0.00           H  
ATOM   2192  HG2 LYS   138      20.955  50.888  52.191  1.00  0.00           H  
ATOM   2193  HG3 LYS   138      22.219  50.045  51.464  1.00  0.00           H  
ATOM   2194  HD2 LYS   138      23.043  49.150  53.818  1.00  0.00           H  
ATOM   2195  HD3 LYS   138      21.785  50.051  54.556  1.00  0.00           H  
ATOM   2196  HE2 LYS   138      20.148  48.936  53.053  1.00  0.00           H  
ATOM   2197  HE3 LYS   138      21.507  47.758  52.669  1.00  0.00           H  
ATOM   2198  HZ1 LYS   138      20.508  46.842  54.433  1.00  0.00           H  
ATOM   2199  HZ2 LYS   138      21.661  47.729  55.237  1.00  0.00           H  
ATOM   2200  HZ3 LYS   138      20.193  48.284  55.266  1.00  0.00           H  
ATOM   2201  N   GLU   139      24.412  54.518  51.693  1.00  0.00           N  
ATOM   2202  CA  GLU   139      25.198  55.815  51.809  1.00  0.00           C  
ATOM   2203  C   GLU   139      25.376  56.628  50.455  1.00  0.00           C  
ATOM   2204  O   GLU   139      25.797  57.780  50.513  1.00  0.00           O  
ATOM   2205  CB  GLU   139      26.563  55.552  52.467  1.00  0.00           C  
ATOM   2206  CG  GLU   139      27.577  56.670  52.671  1.00  0.00           C  
ATOM   2207  CD  GLU   139      27.052  58.044  52.968  1.00  0.00           C  
ATOM   2208  OE1 GLU   139      26.169  58.229  53.822  1.00  0.00           O  
ATOM   2209  OE2 GLU   139      27.681  59.034  52.420  1.00  0.00           O1-
ATOM   2210  H   GLU   139      24.912  53.693  51.394  1.00  0.00           H  
ATOM   2211  HA  GLU   139      24.676  56.439  52.534  1.00  0.00           H  
ATOM   2212  HB2 GLU   139      26.422  55.095  53.447  1.00  0.00           H  
ATOM   2213  HB3 GLU   139      27.042  54.784  51.860  1.00  0.00           H  
ATOM   2214  HG2 GLU   139      28.335  56.391  53.403  1.00  0.00           H  
ATOM   2215  HG3 GLU   139      28.108  56.612  51.720  1.00  0.00           H  
ATOM   2216  N   GLY   140      25.032  56.028  49.336  1.00  0.00           N  
ATOM   2217  CA  GLY   140      25.195  56.586  48.023  1.00  0.00           C  
ATOM   2218  C   GLY   140      26.674  56.592  47.521  1.00  0.00           C  
ATOM   2219  O   GLY   140      26.948  57.309  46.535  1.00  0.00           O  
ATOM   2220  H   GLY   140      24.543  55.147  49.391  1.00  0.00           H  
ATOM   2221  HA2 GLY   140      24.739  55.969  47.249  1.00  0.00           H  
ATOM   2222  HA3 GLY   140      24.877  57.627  47.971  1.00  0.00           H  
ATOM   2223  N   ASP   141      27.595  55.904  48.178  1.00  0.00           N  
ATOM   2224  CA  ASP   141      29.006  55.783  47.678  1.00  0.00           C  
ATOM   2225  C   ASP   141      29.259  54.660  46.630  1.00  0.00           C  
ATOM   2226  O   ASP   141      30.357  54.542  46.057  1.00  0.00           O  
ATOM   2227  CB  ASP   141      29.984  55.704  48.848  1.00  0.00           C  
ATOM   2228  CG  ASP   141      30.121  56.959  49.710  1.00  0.00           C  
ATOM   2229  OD1 ASP   141      29.472  58.030  49.376  1.00  0.00           O  
ATOM   2230  OD2 ASP   141      30.883  57.004  50.642  1.00  0.00           O1-
ATOM   2231  H   ASP   141      27.295  55.301  48.931  1.00  0.00           H  
ATOM   2232  HA  ASP   141      29.313  56.669  47.122  1.00  0.00           H  
ATOM   2233  HB2 ASP   141      29.659  54.896  49.504  1.00  0.00           H  
ATOM   2234  HB3 ASP   141      31.005  55.560  48.496  1.00  0.00           H  
ATOM   2235  N   LEU   142      28.267  53.788  46.410  1.00  0.00           N  
ATOM   2236  CA  LEU   142      28.148  52.838  45.330  1.00  0.00           C  
ATOM   2237  C   LEU   142      27.137  53.335  44.241  1.00  0.00           C  
ATOM   2238  O   LEU   142      25.910  53.474  44.532  1.00  0.00           O  
ATOM   2239  CB  LEU   142      27.958  51.443  45.953  1.00  0.00           C  
ATOM   2240  CG  LEU   142      27.618  50.388  44.905  1.00  0.00           C  
ATOM   2241  CD1 LEU   142      28.968  49.840  44.438  1.00  0.00           C  
ATOM   2242  CD2 LEU   142      26.685  49.313  45.563  1.00  0.00           C  
ATOM   2243  H   LEU   142      27.455  53.838  47.009  1.00  0.00           H  
ATOM   2244  HA  LEU   142      29.111  52.765  44.824  1.00  0.00           H  
ATOM   2245  HB2 LEU   142      28.855  51.209  46.526  1.00  0.00           H  
ATOM   2246  HB3 LEU   142      27.031  51.639  46.492  1.00  0.00           H  
ATOM   2247  HG  LEU   142      27.043  50.807  44.079  1.00  0.00           H  
ATOM   2248 HD11 LEU   142      29.646  50.641  44.141  1.00  0.00           H  
ATOM   2249 HD12 LEU   142      29.356  49.345  45.328  1.00  0.00           H  
ATOM   2250 HD13 LEU   142      28.910  49.139  43.606  1.00  0.00           H  
ATOM   2251 HD21 LEU   142      26.297  48.579  44.856  1.00  0.00           H  
ATOM   2252 HD22 LEU   142      27.199  48.906  46.434  1.00  0.00           H  
ATOM   2253 HD23 LEU   142      25.830  49.904  45.889  1.00  0.00           H  
ATOM   2254  N   ARG   143      27.513  53.464  42.971  1.00  0.00           N  
ATOM   2255  CA  ARG   143      26.525  53.669  41.880  1.00  0.00           C  
ATOM   2256  C   ARG   143      26.780  52.830  40.675  1.00  0.00           C  
ATOM   2257  O   ARG   143      27.870  52.558  40.269  1.00  0.00           O  
ATOM   2258  CB  ARG   143      26.349  55.163  41.653  1.00  0.00           C  
ATOM   2259  CG  ARG   143      27.640  55.839  41.033  1.00  0.00           C  
ATOM   2260  CD  ARG   143      27.434  57.415  40.732  1.00  0.00           C  
ATOM   2261  NE  ARG   143      28.738  58.046  40.249  1.00  0.00           N  
ATOM   2262  CZ  ARG   143      29.386  59.186  40.556  1.00  0.00           C  
ATOM   2263  NH1 ARG   143      28.935  60.035  41.411  1.00  0.00           N  
ATOM   2264  NH2 ARG   143      30.588  59.445  40.094  1.00  0.00           N1+
ATOM   2265  H   ARG   143      28.494  53.351  42.756  1.00  0.00           H  
ATOM   2266  HA  ARG   143      25.562  53.445  42.338  1.00  0.00           H  
ATOM   2267  HB2 ARG   143      25.497  55.338  40.997  1.00  0.00           H  
ATOM   2268  HB3 ARG   143      26.099  55.614  42.614  1.00  0.00           H  
ATOM   2269  HG2 ARG   143      28.526  55.744  41.660  1.00  0.00           H  
ATOM   2270  HG3 ARG   143      27.958  55.276  40.156  1.00  0.00           H  
ATOM   2271  HD2 ARG   143      26.568  57.519  40.078  1.00  0.00           H  
ATOM   2272  HD3 ARG   143      27.041  57.842  41.655  1.00  0.00           H  
ATOM   2273  HE  ARG   143      29.147  57.447  39.546  1.00  0.00           H  
ATOM   2274 HH11 ARG   143      28.114  59.835  41.965  1.00  0.00           H  
ATOM   2275 HH12 ARG   143      29.416  60.922  41.455  1.00  0.00           H  
ATOM   2276 HH21 ARG   143      31.095  58.780  39.529  1.00  0.00           H  
ATOM   2277 HH22 ARG   143      30.962  60.288  40.506  1.00  0.00           H  
ATOM   2278  N   ILE   144      25.722  52.142  40.257  1.00  0.00           N  
ATOM   2279  CA  ILE   144      25.655  50.921  39.469  1.00  0.00           C  
ATOM   2280  C   ILE   144      25.153  51.171  38.035  1.00  0.00           C  
ATOM   2281  O   ILE   144      24.114  51.825  37.784  1.00  0.00           O  
ATOM   2282  CB  ILE   144      24.856  49.842  40.187  1.00  0.00           C  
ATOM   2283  CG2 ILE   144      24.915  48.520  39.471  1.00  0.00           C  
ATOM   2284  CG1 ILE   144      25.270  49.772  41.635  1.00  0.00           C  
ATOM   2285  CD1 ILE   144      24.499  48.650  42.444  1.00  0.00           C  
ATOM   2286  H   ILE   144      24.865  52.465  40.683  1.00  0.00           H  
ATOM   2287  HA  ILE   144      26.693  50.598  39.397  1.00  0.00           H  
ATOM   2288  HB  ILE   144      23.810  50.148  40.178  1.00  0.00           H  
ATOM   2289 HG21 ILE   144      24.217  47.783  39.869  1.00  0.00           H  
ATOM   2290 HG22 ILE   144      24.666  48.514  38.410  1.00  0.00           H  
ATOM   2291 HG23 ILE   144      25.889  48.040  39.565  1.00  0.00           H  
ATOM   2292 HG12 ILE   144      26.359  49.797  41.621  1.00  0.00           H  
ATOM   2293 HG13 ILE   144      25.119  50.713  42.166  1.00  0.00           H  
ATOM   2294 HD11 ILE   144      23.432  48.825  42.305  1.00  0.00           H  
ATOM   2295 HD12 ILE   144      24.727  47.615  42.190  1.00  0.00           H  
ATOM   2296 HD13 ILE   144      24.714  48.769  43.506  1.00  0.00           H  
ATOM   2297  N   MET   145      25.822  50.640  36.965  1.00  0.00           N  
ATOM   2298  CA  MET   145      25.584  51.156  35.631  1.00  0.00           C  
ATOM   2299  C   MET   145      24.524  50.333  34.816  1.00  0.00           C  
ATOM   2300  O   MET   145      24.389  49.138  34.995  1.00  0.00           O  
ATOM   2301  CB  MET   145      26.893  51.353  34.855  1.00  0.00           C  
ATOM   2302  CG  MET   145      27.917  52.311  35.551  1.00  0.00           C  
ATOM   2303  SD  MET   145      29.416  52.846  34.685  1.00  0.00           S  
ATOM   2304  CE  MET   145      30.437  51.356  34.905  1.00  0.00           C  
ATOM   2305  H   MET   145      26.531  49.922  36.997  1.00  0.00           H  
ATOM   2306  HA  MET   145      25.260  52.197  35.655  1.00  0.00           H  
ATOM   2307  HB2 MET   145      27.413  50.395  34.831  1.00  0.00           H  
ATOM   2308  HB3 MET   145      26.654  51.688  33.845  1.00  0.00           H  
ATOM   2309  HG2 MET   145      27.354  53.189  35.867  1.00  0.00           H  
ATOM   2310  HG3 MET   145      28.247  51.751  36.427  1.00  0.00           H  
ATOM   2311  HE1 MET   145      30.454  51.156  35.976  1.00  0.00           H  
ATOM   2312  HE2 MET   145      30.036  50.508  34.351  1.00  0.00           H  
ATOM   2313  HE3 MET   145      31.468  51.643  34.696  1.00  0.00           H  
ATOM   2314  N   PRO   146      23.791  51.022  33.900  1.00  0.00           N  
ATOM   2315  CA  PRO   146      22.849  50.372  32.975  1.00  0.00           C  
ATOM   2316  C   PRO   146      23.449  49.136  32.188  1.00  0.00           C  
ATOM   2317  O   PRO   146      24.304  49.242  31.313  1.00  0.00           O  
ATOM   2318  CD  PRO   146      23.775  52.507  33.732  1.00  0.00           C  
ATOM   2319  CG  PRO   146      22.566  52.781  32.845  1.00  0.00           C  
ATOM   2320  CB  PRO   146      22.515  51.538  32.009  1.00  0.00           C  
ATOM   2321  HD2 PRO   146      24.738  52.846  33.350  1.00  0.00           H  
ATOM   2322  HD3 PRO   146      23.638  52.999  34.695  1.00  0.00           H  
ATOM   2323  HG2 PRO   146      22.616  53.729  32.310  1.00  0.00           H  
ATOM   2324  HG3 PRO   146      21.617  52.869  33.374  1.00  0.00           H  
ATOM   2325  HB2 PRO   146      23.257  51.599  31.213  1.00  0.00           H  
ATOM   2326  HB3 PRO   146      21.539  51.450  31.530  1.00  0.00           H  
ATOM   2327  HA  PRO   146      21.893  50.182  33.463  1.00  0.00           H  
ATOM   2328  N   ASP   147      22.975  47.952  32.390  1.00  0.00           N  
ATOM   2329  CA  ASP   147      23.472  46.704  31.807  1.00  0.00           C  
ATOM   2330  C   ASP   147      22.872  46.443  30.430  1.00  0.00           C  
ATOM   2331  O   ASP   147      21.689  46.763  30.242  1.00  0.00           O  
ATOM   2332  CB  ASP   147      23.206  45.550  32.767  1.00  0.00           C  
ATOM   2333  CG  ASP   147      21.819  45.069  33.068  1.00  0.00           C  
ATOM   2334  OD1 ASP   147      20.885  45.889  33.081  1.00  0.00           O  
ATOM   2335  OD2 ASP   147      21.688  43.856  33.262  1.00  0.00           O1-
ATOM   2336  H   ASP   147      22.279  47.835  33.112  1.00  0.00           H  
ATOM   2337  HA  ASP   147      24.554  46.802  31.720  1.00  0.00           H  
ATOM   2338  HB2 ASP   147      23.835  44.668  32.645  1.00  0.00           H  
ATOM   2339  HB3 ASP   147      23.496  45.965  33.732  1.00  0.00           H  
ATOM   2340  N   SER   148      23.581  45.928  29.417  1.00  0.00           N  
ATOM   2341  CA  SER   148      25.024  45.802  29.294  1.00  0.00           C  
ATOM   2342  C   SER   148      25.364  45.496  27.808  1.00  0.00           C  
ATOM   2343  O   SER   148      24.865  44.595  27.125  1.00  0.00           O  
ATOM   2344  CB  SER   148      25.548  44.623  30.155  1.00  0.00           C  
ATOM   2345  OG  SER   148      26.921  44.537  29.839  1.00  0.00           O  
ATOM   2346  H   SER   148      23.027  45.820  28.579  1.00  0.00           H  
ATOM   2347  HA  SER   148      25.445  46.773  29.557  1.00  0.00           H  
ATOM   2348  HB2 SER   148      25.303  44.868  31.189  1.00  0.00           H  
ATOM   2349  HB3 SER   148      25.095  43.686  29.832  1.00  0.00           H  
ATOM   2350  HG  SER   148      27.114  43.597  29.835  1.00  0.00           H  
ATOM   2351  N   ASN   149      26.383  46.209  27.266  1.00  0.00           N  
ATOM   2352  CA  ASN   149      26.868  46.085  25.889  1.00  0.00           C  
ATOM   2353  C   ASN   149      27.347  44.639  25.642  1.00  0.00           C  
ATOM   2354  O   ASN   149      27.135  44.094  24.591  1.00  0.00           O  
ATOM   2355  CB  ASN   149      27.992  47.040  25.702  1.00  0.00           C  
ATOM   2356  CG  ASN   149      28.938  46.634  24.552  1.00  0.00           C  
ATOM   2357  OD1 ASN   149      29.899  45.903  24.611  1.00  0.00           O  
ATOM   2358  ND2 ASN   149      28.610  47.096  23.391  1.00  0.00           N  
ATOM   2359  H   ASN   149      26.826  46.948  27.790  1.00  0.00           H  
ATOM   2360  HA  ASN   149      26.198  46.278  25.051  1.00  0.00           H  
ATOM   2361  HB2 ASN   149      27.545  48.008  25.479  1.00  0.00           H  
ATOM   2362  HB3 ASN   149      28.564  47.133  26.625  1.00  0.00           H  
ATOM   2363 HD21 ASN   149      27.737  47.544  23.148  1.00  0.00           H  
ATOM   2364 HD22 ASN   149      29.218  46.893  22.610  1.00  0.00           H  
ATOM   2365  N   ASP   150      27.902  43.907  26.661  1.00  0.00           N  
ATOM   2366  CA  ASP   150      28.473  42.576  26.493  1.00  0.00           C  
ATOM   2367  C   ASP   150      27.486  41.406  26.435  1.00  0.00           C  
ATOM   2368  O   ASP   150      27.894  40.254  26.222  1.00  0.00           O  
ATOM   2369  CB  ASP   150      29.630  42.286  27.449  1.00  0.00           C  
ATOM   2370  CG  ASP   150      29.288  42.108  28.879  1.00  0.00           C  
ATOM   2371  OD1 ASP   150      28.097  42.198  29.288  1.00  0.00           O  
ATOM   2372  OD2 ASP   150      30.219  42.054  29.731  1.00  0.00           O1-
ATOM   2373  H   ASP   150      27.806  44.360  27.559  1.00  0.00           H  
ATOM   2374  HA  ASP   150      28.928  42.668  25.508  1.00  0.00           H  
ATOM   2375  HB2 ASP   150      30.124  41.355  27.171  1.00  0.00           H  
ATOM   2376  HB3 ASP   150      30.371  43.073  27.309  1.00  0.00           H  
ATOM   2377  N   SER   151      26.175  41.705  26.596  1.00  0.00           N  
ATOM   2378  CA  SER   151      25.008  40.717  26.851  1.00  0.00           C  
ATOM   2379  C   SER   151      24.283  40.256  25.617  1.00  0.00           C  
ATOM   2380  O   SER   151      23.641  39.206  25.727  1.00  0.00           O  
ATOM   2381  CB  SER   151      24.083  41.446  27.810  1.00  0.00           C  
ATOM   2382  OG  SER   151      23.202  42.312  27.092  1.00  0.00           O  
ATOM   2383  H   SER   151      26.039  42.637  26.960  1.00  0.00           H  
ATOM   2384  HA  SER   151      25.414  39.835  27.347  1.00  0.00           H  
ATOM   2385  HB2 SER   151      23.380  40.781  28.312  1.00  0.00           H  
ATOM   2386  HB3 SER   151      24.748  41.861  28.567  1.00  0.00           H  
ATOM   2387  HG  SER   151      23.815  42.896  26.638  1.00  0.00           H  
ATOM   2388  N   PRO   152      24.230  40.941  24.466  1.00  0.00           N  
ATOM   2389  CA  PRO   152      23.650  40.303  23.307  1.00  0.00           C  
ATOM   2390  C   PRO   152      24.378  38.967  22.901  1.00  0.00           C  
ATOM   2391  O   PRO   152      23.726  37.944  22.851  1.00  0.00           O  
ATOM   2392  CD  PRO   152      24.605  42.277  24.041  1.00  0.00           C  
ATOM   2393  CG  PRO   152      23.564  42.650  22.954  1.00  0.00           C  
ATOM   2394  CB  PRO   152      23.461  41.325  22.205  1.00  0.00           C  
ATOM   2395  HD2 PRO   152      25.597  42.242  23.591  1.00  0.00           H  
ATOM   2396  HD3 PRO   152      24.623  43.001  24.856  1.00  0.00           H  
ATOM   2397  HG2 PRO   152      24.041  43.403  22.327  1.00  0.00           H  
ATOM   2398  HG3 PRO   152      22.547  42.857  23.286  1.00  0.00           H  
ATOM   2399  HB2 PRO   152      24.202  41.290  21.406  1.00  0.00           H  
ATOM   2400  HB3 PRO   152      22.513  41.177  21.688  1.00  0.00           H  
ATOM   2401  HA  PRO   152      22.603  40.121  23.550  1.00  0.00           H  
ATOM   2402  N   PRO   153      25.773  38.925  22.814  1.00  0.00           N  
ATOM   2403  CA  PRO   153      26.479  37.700  22.684  1.00  0.00           C  
ATOM   2404  C   PRO   153      26.275  36.654  23.782  1.00  0.00           C  
ATOM   2405  O   PRO   153      26.575  35.516  23.608  1.00  0.00           O  
ATOM   2406  CD  PRO   153      26.666  40.072  22.695  1.00  0.00           C  
ATOM   2407  CG  PRO   153      27.917  39.533  22.135  1.00  0.00           C  
ATOM   2408  CB  PRO   153      27.930  38.060  22.482  1.00  0.00           C  
ATOM   2409  HD2 PRO   153      26.870  40.552  23.653  1.00  0.00           H  
ATOM   2410  HD3 PRO   153      26.246  40.836  22.040  1.00  0.00           H  
ATOM   2411  HG2 PRO   153      28.794  39.994  22.588  1.00  0.00           H  
ATOM   2412  HG3 PRO   153      28.054  39.561  21.054  1.00  0.00           H  
ATOM   2413  HB2 PRO   153      28.556  37.928  23.364  1.00  0.00           H  
ATOM   2414  HB3 PRO   153      28.393  37.521  21.656  1.00  0.00           H  
ATOM   2415  HA  PRO   153      26.219  37.271  21.716  1.00  0.00           H  
ATOM   2416  N   ALA   154      25.662  37.040  24.893  1.00  0.00           N  
ATOM   2417  CA  ALA   154      25.330  36.136  26.006  1.00  0.00           C  
ATOM   2418  C   ALA   154      23.948  35.554  25.833  1.00  0.00           C  
ATOM   2419  O   ALA   154      23.754  34.384  26.296  1.00  0.00           O  
ATOM   2420  CB  ALA   154      25.617  36.754  27.338  1.00  0.00           C  
ATOM   2421  H   ALA   154      25.377  38.007  24.953  1.00  0.00           H  
ATOM   2422  HA  ALA   154      26.054  35.325  25.943  1.00  0.00           H  
ATOM   2423  HB1 ALA   154      24.885  37.550  27.475  1.00  0.00           H  
ATOM   2424  HB2 ALA   154      25.422  36.048  28.145  1.00  0.00           H  
ATOM   2425  HB3 ALA   154      26.639  37.069  27.547  1.00  0.00           H  
ATOM   2426  N   GLU   155      23.096  36.314  25.095  1.00  0.00           N  
ATOM   2427  CA  GLU   155      21.680  35.924  24.840  1.00  0.00           C  
ATOM   2428  C   GLU   155      21.589  34.923  23.693  1.00  0.00           C  
ATOM   2429  O   GLU   155      20.777  34.024  23.720  1.00  0.00           O  
ATOM   2430  CB  GLU   155      20.879  37.188  24.632  1.00  0.00           C  
ATOM   2431  CG  GLU   155      19.573  37.022  23.989  1.00  0.00           C  
ATOM   2432  CD  GLU   155      18.422  36.465  24.861  1.00  0.00           C  
ATOM   2433  OE1 GLU   155      17.241  36.695  24.617  1.00  0.00           O  
ATOM   2434  OE2 GLU   155      18.644  35.763  25.883  1.00  0.00           O1-
ATOM   2435  H   GLU   155      23.395  37.190  24.691  1.00  0.00           H  
ATOM   2436  HA  GLU   155      21.278  35.418  25.718  1.00  0.00           H  
ATOM   2437  HB2 GLU   155      20.899  37.774  25.551  1.00  0.00           H  
ATOM   2438  HB3 GLU   155      21.436  37.804  23.928  1.00  0.00           H  
ATOM   2439  HG2 GLU   155      19.290  38.041  23.723  1.00  0.00           H  
ATOM   2440  HG3 GLU   155      19.592  36.406  23.090  1.00  0.00           H  
ATOM   2441  N   ARG   156      22.526  35.097  22.795  1.00  0.00           N  
ATOM   2442  CA  ARG   156      22.730  34.232  21.637  1.00  0.00           C  
ATOM   2443  C   ARG   156      23.529  32.958  22.032  1.00  0.00           C  
ATOM   2444  O   ARG   156      24.394  32.949  22.910  1.00  0.00           O  
ATOM   2445  CB  ARG   156      23.481  34.883  20.512  1.00  0.00           C  
ATOM   2446  CG  ARG   156      22.617  35.989  19.916  1.00  0.00           C  
ATOM   2447  CD  ARG   156      23.355  36.693  18.694  1.00  0.00           C  
ATOM   2448  NE  ARG   156      24.680  37.161  18.968  1.00  0.00           N  
ATOM   2449  CZ  ARG   156      25.044  38.440  19.080  1.00  0.00           C  
ATOM   2450  NH1 ARG   156      24.248  39.393  19.278  1.00  0.00           N  
ATOM   2451  NH2 ARG   156      26.306  38.706  19.091  1.00  0.00           N1+
ATOM   2452  H   ARG   156      23.223  35.756  23.110  1.00  0.00           H  
ATOM   2453  HA  ARG   156      21.748  33.990  21.232  1.00  0.00           H  
ATOM   2454  HB2 ARG   156      24.415  35.254  20.933  1.00  0.00           H  
ATOM   2455  HB3 ARG   156      23.731  34.143  19.752  1.00  0.00           H  
ATOM   2456  HG2 ARG   156      21.619  35.624  19.671  1.00  0.00           H  
ATOM   2457  HG3 ARG   156      22.519  36.803  20.634  1.00  0.00           H  
ATOM   2458  HD2 ARG   156      23.435  35.911  17.939  1.00  0.00           H  
ATOM   2459  HD3 ARG   156      22.710  37.473  18.290  1.00  0.00           H  
ATOM   2460  HE  ARG   156      25.443  36.527  19.159  1.00  0.00           H  
ATOM   2461 HH11 ARG   156      23.256  39.204  19.303  1.00  0.00           H  
ATOM   2462 HH12 ARG   156      24.639  40.323  19.294  1.00  0.00           H  
ATOM   2463 HH21 ARG   156      26.932  37.927  18.940  1.00  0.00           H  
ATOM   2464 HH22 ARG   156      26.525  39.684  18.968  1.00  0.00           H  
ATOM   2465  N   GLU   157      23.384  31.889  21.233  1.00  0.00           N  
ATOM   2466  CA  GLU   157      24.041  30.560  21.406  1.00  0.00           C  
ATOM   2467  C   GLU   157      25.459  30.598  20.843  1.00  0.00           C  
ATOM   2468  O   GLU   157      25.706  31.262  19.790  1.00  0.00           O  
ATOM   2469  CB  GLU   157      23.228  29.505  20.575  1.00  0.00           C  
ATOM   2470  CG  GLU   157      21.906  29.244  21.238  1.00  0.00           C  
ATOM   2471  CD  GLU   157      21.937  28.424  22.482  1.00  0.00           C  
ATOM   2472  OE1 GLU   157      20.787  28.092  22.905  1.00  0.00           O  
ATOM   2473  OE2 GLU   157      22.977  27.841  22.925  1.00  0.00           O1-
ATOM   2474  H   GLU   157      22.619  31.919  20.574  1.00  0.00           H  
ATOM   2475  HA  GLU   157      24.017  30.384  22.482  1.00  0.00           H  
ATOM   2476  HB2 GLU   157      23.017  29.813  19.551  1.00  0.00           H  
ATOM   2477  HB3 GLU   157      23.795  28.574  20.557  1.00  0.00           H  
ATOM   2478  HG2 GLU   157      21.379  30.157  21.512  1.00  0.00           H  
ATOM   2479  HG3 GLU   157      21.254  28.781  20.496  1.00  0.00           H  
ATOM   2480  N   PRO   158      26.387  29.869  21.423  1.00  0.00           N  
ATOM   2481  CA  PRO   158      27.792  29.821  21.044  1.00  0.00           C  
ATOM   2482  C   PRO   158      27.977  29.140  19.713  1.00  0.00           C  
ATOM   2483  O   PRO   158      27.343  28.118  19.338  1.00  0.00           O  
ATOM   2484  CD  PRO   158      26.247  28.952  22.526  1.00  0.00           C  
ATOM   2485  CG  PRO   158      27.552  28.109  22.636  1.00  0.00           C  
ATOM   2486  CB  PRO   158      28.473  29.151  22.194  1.00  0.00           C  
ATOM   2487  HD2 PRO   158      25.371  28.350  22.287  1.00  0.00           H  
ATOM   2488  HD3 PRO   158      26.185  29.514  23.458  1.00  0.00           H  
ATOM   2489  HG2 PRO   158      27.635  27.243  21.978  1.00  0.00           H  
ATOM   2490  HG3 PRO   158      27.815  27.871  23.667  1.00  0.00           H  
ATOM   2491  HB2 PRO   158      29.485  28.856  21.917  1.00  0.00           H  
ATOM   2492  HB3 PRO   158      28.763  29.876  22.954  1.00  0.00           H  
ATOM   2493  HA  PRO   158      28.204  30.825  20.948  1.00  0.00           H  
ATOM   2494  N   GLY   159      28.925  29.602  18.905  1.00  0.00           N  
ATOM   2495  CA  GLY   159      29.358  28.973  17.656  1.00  0.00           C  
ATOM   2496  C   GLY   159      29.803  27.534  17.973  1.00  0.00           C  
ATOM   2497  O   GLY   159      29.581  26.629  17.121  1.00  0.00           O  
ATOM   2498  H   GLY   159      29.443  30.430  19.165  1.00  0.00           H  
ATOM   2499  HA2 GLY   159      28.556  28.884  16.924  1.00  0.00           H  
ATOM   2500  HA3 GLY   159      30.149  29.624  17.284  1.00  0.00           H  
ATOM   2501  N   GLU   160      30.568  27.282  19.075  1.00  0.00           N  
ATOM   2502  CA  GLU   160      30.890  25.969  19.712  1.00  0.00           C  
ATOM   2503  C   GLU   160      30.763  25.971  21.208  1.00  0.00           C  
ATOM   2504  O   GLU   160      31.363  26.835  21.840  1.00  0.00           O  
ATOM   2505  CB  GLU   160      32.210  25.352  19.114  1.00  0.00           C  
ATOM   2506  CG  GLU   160      32.597  23.862  19.336  1.00  0.00           C  
ATOM   2507  CD  GLU   160      33.931  23.467  18.693  1.00  0.00           C  
ATOM   2508  OE1 GLU   160      34.852  24.287  18.646  1.00  0.00           O  
ATOM   2509  OE2 GLU   160      33.939  22.391  17.998  1.00  0.00           O1-
ATOM   2510  H   GLU   160      30.702  28.108  19.641  1.00  0.00           H  
ATOM   2511  HA  GLU   160      30.156  25.233  19.382  1.00  0.00           H  
ATOM   2512  HB2 GLU   160      32.096  25.471  18.037  1.00  0.00           H  
ATOM   2513  HB3 GLU   160      33.045  25.966  19.451  1.00  0.00           H  
ATOM   2514  HG2 GLU   160      32.704  23.638  20.397  1.00  0.00           H  
ATOM   2515  HG3 GLU   160      31.888  23.151  18.912  1.00  0.00           H  
ATOM   2516  N   VAL   161      30.146  24.878  21.771  1.00  0.00           N  
ATOM   2517  CA  VAL   161      30.198  24.570  23.214  1.00  0.00           C  
ATOM   2518  C   VAL   161      31.528  24.071  23.555  1.00  0.00           C  
ATOM   2519  O   VAL   161      32.052  23.308  22.746  1.00  0.00           O  
ATOM   2520  CB  VAL   161      28.954  23.618  23.498  1.00  0.00           C  
ATOM   2521  CG1 VAL   161      28.824  23.308  25.027  1.00  0.00           C  
ATOM   2522  CG2 VAL   161      27.546  24.255  23.166  1.00  0.00           C  
ATOM   2523  H   VAL   161      29.801  24.229  21.079  1.00  0.00           H  
ATOM   2524  HA  VAL   161      29.913  25.420  23.835  1.00  0.00           H  
ATOM   2525  HB  VAL   161      29.100  22.689  22.947  1.00  0.00           H  
ATOM   2526 HG11 VAL   161      28.629  24.157  25.681  1.00  0.00           H  
ATOM   2527 HG12 VAL   161      28.071  22.555  25.260  1.00  0.00           H  
ATOM   2528 HG13 VAL   161      29.794  22.895  25.303  1.00  0.00           H  
ATOM   2529 HG21 VAL   161      26.839  23.437  23.306  1.00  0.00           H  
ATOM   2530 HG22 VAL   161      27.343  25.101  23.823  1.00  0.00           H  
ATOM   2531 HG23 VAL   161      27.664  24.449  22.100  1.00  0.00           H  
ATOM   2532  N   VAL   162      32.136  24.511  24.679  1.00  0.00           N  
ATOM   2533  CA  VAL   162      33.563  24.281  24.920  1.00  0.00           C  
ATOM   2534  C   VAL   162      33.688  24.194  26.435  1.00  0.00           C  
ATOM   2535  O   VAL   162      32.958  24.828  27.182  1.00  0.00           O  
ATOM   2536  CB  VAL   162      34.412  25.395  24.295  1.00  0.00           C  
ATOM   2537  CG1 VAL   162      34.316  26.770  24.883  1.00  0.00           C  
ATOM   2538  CG2 VAL   162      35.902  25.004  24.266  1.00  0.00           C  
ATOM   2539  H   VAL   162      31.639  25.069  25.360  1.00  0.00           H  
ATOM   2540  HA  VAL   162      33.875  23.331  24.487  1.00  0.00           H  
ATOM   2541  HB  VAL   162      34.104  25.574  23.265  1.00  0.00           H  
ATOM   2542 HG11 VAL   162      33.273  27.085  24.870  1.00  0.00           H  
ATOM   2543 HG12 VAL   162      34.794  26.772  25.863  1.00  0.00           H  
ATOM   2544 HG13 VAL   162      34.820  27.406  24.156  1.00  0.00           H  
ATOM   2545 HG21 VAL   162      36.440  25.367  23.390  1.00  0.00           H  
ATOM   2546 HG22 VAL   162      36.429  25.409  25.131  1.00  0.00           H  
ATOM   2547 HG23 VAL   162      35.979  23.917  24.236  1.00  0.00           H  
ATOM   2548  N   ASP   163      34.747  23.507  26.860  1.00  0.00           N  
ATOM   2549  CA  ASP   163      35.133  23.387  28.316  1.00  0.00           C  
ATOM   2550  C   ASP   163      35.589  24.716  28.988  1.00  0.00           C  
ATOM   2551  O   ASP   163      36.179  25.588  28.352  1.00  0.00           O  
ATOM   2552  CB  ASP   163      36.224  22.277  28.584  1.00  0.00           C  
ATOM   2553  CG  ASP   163      36.109  21.069  27.706  1.00  0.00           C  
ATOM   2554  OD1 ASP   163      35.375  20.131  28.049  1.00  0.00           O  
ATOM   2555  OD2 ASP   163      36.628  21.078  26.563  1.00  0.00           O1-
ATOM   2556  H   ASP   163      35.245  22.937  26.191  1.00  0.00           H  
ATOM   2557  HA  ASP   163      34.221  23.060  28.816  1.00  0.00           H  
ATOM   2558  HB2 ASP   163      37.245  22.659  28.546  1.00  0.00           H  
ATOM   2559  HB3 ASP   163      36.080  21.888  29.592  1.00  0.00           H  
ATOM   2560  N   SER   164      35.493  24.795  30.290  1.00  0.00           N  
ATOM   2561  CA  SER   164      36.017  25.906  31.114  1.00  0.00           C  
ATOM   2562  C   SER   164      37.586  25.917  31.079  1.00  0.00           C  
ATOM   2563  O   SER   164      38.276  24.871  30.942  1.00  0.00           O  
ATOM   2564  CB  SER   164      35.409  25.731  32.553  1.00  0.00           C  
ATOM   2565  OG  SER   164      36.054  26.760  33.357  1.00  0.00           O  
ATOM   2566  H   SER   164      35.156  24.027  30.852  1.00  0.00           H  
ATOM   2567  HA  SER   164      35.649  26.886  30.810  1.00  0.00           H  
ATOM   2568  HB2 SER   164      34.327  25.847  32.488  1.00  0.00           H  
ATOM   2569  HB3 SER   164      35.687  24.716  32.837  1.00  0.00           H  
ATOM   2570  HG  SER   164      35.509  27.550  33.373  1.00  0.00           H  
ATOM   2571  N   LEU   165      38.116  27.097  31.195  1.00  0.00           N  
ATOM   2572  CA  LEU   165      39.573  27.330  31.307  1.00  0.00           C  
ATOM   2573  C   LEU   165      40.170  27.089  32.723  1.00  0.00           C  
ATOM   2574  O   LEU   165      41.346  27.288  33.021  1.00  0.00           O  
ATOM   2575  CB  LEU   165      39.892  28.747  30.912  1.00  0.00           C  
ATOM   2576  CG  LEU   165      39.344  29.252  29.499  1.00  0.00           C  
ATOM   2577  CD1 LEU   165      39.516  30.753  29.251  1.00  0.00           C  
ATOM   2578  CD2 LEU   165      40.116  28.616  28.419  1.00  0.00           C  
ATOM   2579  H   LEU   165      37.552  27.928  31.295  1.00  0.00           H  
ATOM   2580  HA  LEU   165      40.146  26.678  30.648  1.00  0.00           H  
ATOM   2581  HB2 LEU   165      39.451  29.429  31.638  1.00  0.00           H  
ATOM   2582  HB3 LEU   165      40.974  28.880  30.898  1.00  0.00           H  
ATOM   2583  HG  LEU   165      38.302  28.934  29.463  1.00  0.00           H  
ATOM   2584 HD11 LEU   165      38.997  31.100  28.358  1.00  0.00           H  
ATOM   2585 HD12 LEU   165      39.097  31.175  30.164  1.00  0.00           H  
ATOM   2586 HD13 LEU   165      40.572  30.969  29.084  1.00  0.00           H  
ATOM   2587 HD21 LEU   165      39.833  27.564  28.466  1.00  0.00           H  
ATOM   2588 HD22 LEU   165      39.717  29.029  27.492  1.00  0.00           H  
ATOM   2589 HD23 LEU   165      41.181  28.841  28.465  1.00  0.00           H  
ATOM   2590  N   VAL   166      39.352  26.717  33.719  1.00  0.00           N  
ATOM   2591  CA  VAL   166      39.850  26.500  35.106  1.00  0.00           C  
ATOM   2592  C   VAL   166      40.780  25.350  35.252  1.00  0.00           C  
ATOM   2593  O   VAL   166      40.535  24.288  34.754  1.00  0.00           O  
ATOM   2594  CB  VAL   166      38.617  26.283  36.071  1.00  0.00           C  
ATOM   2595  CG1 VAL   166      39.078  25.625  37.395  1.00  0.00           C  
ATOM   2596  CG2 VAL   166      37.953  27.547  36.420  1.00  0.00           C  
ATOM   2597  H   VAL   166      38.491  26.256  33.460  1.00  0.00           H  
ATOM   2598  HA  VAL   166      40.269  27.453  35.431  1.00  0.00           H  
ATOM   2599  HB  VAL   166      37.824  25.633  35.704  1.00  0.00           H  
ATOM   2600 HG11 VAL   166      39.855  26.128  37.971  1.00  0.00           H  
ATOM   2601 HG12 VAL   166      38.227  25.491  38.064  1.00  0.00           H  
ATOM   2602 HG13 VAL   166      39.396  24.594  37.237  1.00  0.00           H  
ATOM   2603 HG21 VAL   166      37.191  27.344  37.174  1.00  0.00           H  
ATOM   2604 HG22 VAL   166      38.674  28.174  36.945  1.00  0.00           H  
ATOM   2605 HG23 VAL   166      37.496  28.071  35.581  1.00  0.00           H  
ATOM   2606  N   GLY   167      41.815  25.675  35.942  1.00  0.00           N  
ATOM   2607  CA  GLY   167      43.121  24.815  36.095  1.00  0.00           C  
ATOM   2608  C   GLY   167      44.202  25.034  34.989  1.00  0.00           C  
ATOM   2609  O   GLY   167      45.259  24.401  35.095  1.00  0.00           O  
ATOM   2610  H   GLY   167      41.671  26.544  36.437  1.00  0.00           H  
ATOM   2611  HA2 GLY   167      43.523  25.021  37.087  1.00  0.00           H  
ATOM   2612  HA3 GLY   167      42.858  23.758  36.118  1.00  0.00           H  
ATOM   2613  N   LYS   168      44.022  25.916  33.987  1.00  0.00           N  
ATOM   2614  CA  LYS   168      45.028  26.231  33.024  1.00  0.00           C  
ATOM   2615  C   LYS   168      46.131  27.060  33.634  1.00  0.00           C  
ATOM   2616  O   LYS   168      45.910  28.151  34.075  1.00  0.00           O  
ATOM   2617  CB  LYS   168      44.459  27.004  31.804  1.00  0.00           C  
ATOM   2618  CG  LYS   168      43.571  26.009  31.011  1.00  0.00           C  
ATOM   2619  CD  LYS   168      43.140  26.718  29.722  1.00  0.00           C  
ATOM   2620  CE  LYS   168      42.301  25.825  28.858  1.00  0.00           C  
ATOM   2621  NZ  LYS   168      43.087  24.785  28.085  1.00  0.00           N1+
ATOM   2622  H   LYS   168      43.155  26.428  33.905  1.00  0.00           H  
ATOM   2623  HA  LYS   168      45.489  25.319  32.644  1.00  0.00           H  
ATOM   2624  HB2 LYS   168      43.940  27.863  32.230  1.00  0.00           H  
ATOM   2625  HB3 LYS   168      45.287  27.318  31.169  1.00  0.00           H  
ATOM   2626  HG2 LYS   168      44.225  25.162  30.804  1.00  0.00           H  
ATOM   2627  HG3 LYS   168      42.701  25.672  31.575  1.00  0.00           H  
ATOM   2628  HD2 LYS   168      42.629  27.656  29.938  1.00  0.00           H  
ATOM   2629  HD3 LYS   168      44.024  26.953  29.129  1.00  0.00           H  
ATOM   2630  HE2 LYS   168      41.597  25.242  29.452  1.00  0.00           H  
ATOM   2631  HE3 LYS   168      41.753  26.442  28.146  1.00  0.00           H  
ATOM   2632  HZ1 LYS   168      43.909  25.243  27.718  1.00  0.00           H  
ATOM   2633  HZ2 LYS   168      43.315  23.971  28.638  1.00  0.00           H  
ATOM   2634  HZ3 LYS   168      42.491  24.495  27.323  1.00  0.00           H  
ATOM   2635  N   GLN   169      47.339  26.567  33.554  1.00  0.00           N  
ATOM   2636  CA  GLN   169      48.625  27.267  33.704  1.00  0.00           C  
ATOM   2637  C   GLN   169      48.666  28.351  32.627  1.00  0.00           C  
ATOM   2638  O   GLN   169      48.211  28.189  31.558  1.00  0.00           O  
ATOM   2639  CB  GLN   169      49.727  26.184  33.561  1.00  0.00           C  
ATOM   2640  CG  GLN   169      49.934  25.219  34.737  1.00  0.00           C  
ATOM   2641  CD  GLN   169      51.308  24.697  34.972  1.00  0.00           C  
ATOM   2642  OE1 GLN   169      51.553  23.569  35.418  1.00  0.00           O  
ATOM   2643  NE2 GLN   169      52.338  25.526  34.926  1.00  0.00           N  
ATOM   2644  H   GLN   169      47.333  25.687  33.059  1.00  0.00           H  
ATOM   2645  HA  GLN   169      48.675  27.666  34.717  1.00  0.00           H  
ATOM   2646  HB2 GLN   169      49.514  25.519  32.724  1.00  0.00           H  
ATOM   2647  HB3 GLN   169      50.671  26.694  33.373  1.00  0.00           H  
ATOM   2648  HG2 GLN   169      49.554  25.748  35.611  1.00  0.00           H  
ATOM   2649  HG3 GLN   169      49.167  24.453  34.628  1.00  0.00           H  
ATOM   2650 HE21 GLN   169      52.200  26.491  34.664  1.00  0.00           H  
ATOM   2651 HE22 GLN   169      53.236  25.279  35.317  1.00  0.00           H  
ATOM   2652  N   VAL   170      49.196  29.511  33.024  1.00  0.00           N  
ATOM   2653  CA  VAL   170      49.209  30.666  32.160  1.00  0.00           C  
ATOM   2654  C   VAL   170      50.410  31.567  32.348  1.00  0.00           C  
ATOM   2655  O   VAL   170      51.044  31.652  33.391  1.00  0.00           O  
ATOM   2656  CB  VAL   170      47.843  31.370  32.498  1.00  0.00           C  
ATOM   2657  CG1 VAL   170      47.596  31.841  33.968  1.00  0.00           C  
ATOM   2658  CG2 VAL   170      47.395  32.401  31.513  1.00  0.00           C  
ATOM   2659  H   VAL   170      49.581  29.653  33.947  1.00  0.00           H  
ATOM   2660  HA  VAL   170      49.147  30.440  31.096  1.00  0.00           H  
ATOM   2661  HB  VAL   170      47.112  30.566  32.405  1.00  0.00           H  
ATOM   2662 HG11 VAL   170      48.421  32.521  34.183  1.00  0.00           H  
ATOM   2663 HG12 VAL   170      46.646  32.374  33.956  1.00  0.00           H  
ATOM   2664 HG13 VAL   170      47.601  31.037  34.704  1.00  0.00           H  
ATOM   2665 HG21 VAL   170      46.328  32.573  31.650  1.00  0.00           H  
ATOM   2666 HG22 VAL   170      47.935  33.349  31.504  1.00  0.00           H  
ATOM   2667 HG23 VAL   170      47.543  31.978  30.520  1.00  0.00           H  
ATOM   2668  N   GLU   171      50.689  32.318  31.281  1.00  0.00           N  
ATOM   2669  CA  GLU   171      51.779  33.334  31.311  1.00  0.00           C  
ATOM   2670  C   GLU   171      51.210  34.771  31.088  1.00  0.00           C  
ATOM   2671  O   GLU   171      50.332  34.885  30.183  1.00  0.00           O  
ATOM   2672  CB  GLU   171      52.853  32.983  30.335  1.00  0.00           C  
ATOM   2673  CG  GLU   171      53.852  34.049  29.891  1.00  0.00           C  
ATOM   2674  CD  GLU   171      55.109  33.472  29.312  1.00  0.00           C  
ATOM   2675  OE1 GLU   171      55.397  33.780  28.139  1.00  0.00           O  
ATOM   2676  OE2 GLU   171      55.804  32.714  30.016  1.00  0.00           O1-
ATOM   2677  H   GLU   171      50.141  32.296  30.433  1.00  0.00           H  
ATOM   2678  HA  GLU   171      52.304  33.299  32.266  1.00  0.00           H  
ATOM   2679  HB2 GLU   171      53.449  32.190  30.786  1.00  0.00           H  
ATOM   2680  HB3 GLU   171      52.519  32.544  29.395  1.00  0.00           H  
ATOM   2681  HG2 GLU   171      53.384  34.665  29.123  1.00  0.00           H  
ATOM   2682  HG3 GLU   171      54.177  34.659  30.734  1.00  0.00           H  
ATOM   2683  N   TYR   172      51.720  35.862  31.670  1.00  0.00           N  
ATOM   2684  CA  TYR   172      51.061  37.169  31.586  1.00  0.00           C  
ATOM   2685  C   TYR   172      52.088  38.262  31.619  1.00  0.00           C  
ATOM   2686  O   TYR   172      53.214  38.007  32.101  1.00  0.00           O  
ATOM   2687  CB  TYR   172      49.873  37.261  32.550  1.00  0.00           C  
ATOM   2688  CG  TYR   172      49.090  38.456  32.194  1.00  0.00           C  
ATOM   2689  CD1 TYR   172      48.420  38.460  30.954  1.00  0.00           C  
ATOM   2690  CE1 TYR   172      47.873  39.659  30.439  1.00  0.00           C  
ATOM   2691  CZ  TYR   172      47.939  40.845  31.201  1.00  0.00           C  
ATOM   2692  OH  TYR   172      47.648  42.056  30.631  1.00  0.00           O  
ATOM   2693  CE2 TYR   172      48.492  40.767  32.567  1.00  0.00           C  
ATOM   2694  CD2 TYR   172      49.102  39.589  33.014  1.00  0.00           C  
ATOM   2695  H   TYR   172      52.452  35.812  32.364  1.00  0.00           H  
ATOM   2696  HA  TYR   172      50.533  37.093  30.636  1.00  0.00           H  
ATOM   2697  HB2 TYR   172      49.322  36.326  32.453  1.00  0.00           H  
ATOM   2698  HB3 TYR   172      50.245  37.309  33.574  1.00  0.00           H  
ATOM   2699  HD1 TYR   172      48.307  37.555  30.377  1.00  0.00           H  
ATOM   2700  HE1 TYR   172      47.387  39.751  29.479  1.00  0.00           H  
ATOM   2701  HH  TYR   172      47.676  42.141  29.675  1.00  0.00           H  
ATOM   2702  HE2 TYR   172      48.605  41.606  33.237  1.00  0.00           H  
ATOM   2703  HD2 TYR   172      49.574  39.570  33.985  1.00  0.00           H  
ATOM   2704  N   ALA   173      51.901  39.445  31.061  1.00  0.00           N  
ATOM   2705  CA  ALA   173      52.862  40.589  31.193  1.00  0.00           C  
ATOM   2706  C   ALA   173      52.984  41.307  32.529  1.00  0.00           C  
ATOM   2707  O   ALA   173      51.958  41.305  33.236  1.00  0.00           O  
ATOM   2708  CB  ALA   173      52.648  41.574  30.085  1.00  0.00           C  
ATOM   2709  H   ALA   173      51.257  39.578  30.294  1.00  0.00           H  
ATOM   2710  HA  ALA   173      53.859  40.151  31.142  1.00  0.00           H  
ATOM   2711  HB1 ALA   173      51.620  41.936  30.096  1.00  0.00           H  
ATOM   2712  HB2 ALA   173      53.270  42.427  30.355  1.00  0.00           H  
ATOM   2713  HB3 ALA   173      53.073  41.280  29.126  1.00  0.00           H  
ATOM   2714  N   LYS   174      54.165  41.913  32.802  1.00  0.00           N  
ATOM   2715  CA  LYS   174      54.548  42.844  33.874  1.00  0.00           C  
ATOM   2716  C   LYS   174      54.401  44.340  33.464  1.00  0.00           C  
ATOM   2717  O   LYS   174      54.508  44.714  32.334  1.00  0.00           O  
ATOM   2718  CB  LYS   174      55.925  42.590  34.542  1.00  0.00           C  
ATOM   2719  CG  LYS   174      55.949  41.250  35.238  1.00  0.00           C  
ATOM   2720  CD  LYS   174      57.344  40.673  35.525  1.00  0.00           C  
ATOM   2721  CE  LYS   174      58.229  41.678  36.267  1.00  0.00           C  
ATOM   2722  NZ  LYS   174      59.690  41.563  35.835  1.00  0.00           N1+
ATOM   2723  H   LYS   174      54.953  41.775  32.185  1.00  0.00           H  
ATOM   2724  HA  LYS   174      53.823  42.728  34.679  1.00  0.00           H  
ATOM   2725  HB2 LYS   174      56.727  42.755  33.822  1.00  0.00           H  
ATOM   2726  HB3 LYS   174      56.050  43.347  35.316  1.00  0.00           H  
ATOM   2727  HG2 LYS   174      55.421  41.476  36.165  1.00  0.00           H  
ATOM   2728  HG3 LYS   174      55.456  40.518  34.599  1.00  0.00           H  
ATOM   2729  HD2 LYS   174      57.296  39.696  36.007  1.00  0.00           H  
ATOM   2730  HD3 LYS   174      57.805  40.544  34.546  1.00  0.00           H  
ATOM   2731  HE2 LYS   174      57.951  42.715  36.082  1.00  0.00           H  
ATOM   2732  HE3 LYS   174      58.190  41.419  37.325  1.00  0.00           H  
ATOM   2733  HZ1 LYS   174      60.169  42.336  36.274  1.00  0.00           H  
ATOM   2734  HZ2 LYS   174      60.059  40.685  36.173  1.00  0.00           H  
ATOM   2735  HZ3 LYS   174      59.899  41.758  34.866  1.00  0.00           H  
ATOM   2736  N   GLU   175      54.366  45.135  34.495  1.00  0.00           N  
ATOM   2737  CA  GLU   175      54.205  46.590  34.328  1.00  0.00           C  
ATOM   2738  C   GLU   175      55.258  47.297  33.458  1.00  0.00           C  
ATOM   2739  O   GLU   175      55.057  48.493  33.067  1.00  0.00           O  
ATOM   2740  CB  GLU   175      54.115  47.207  35.729  1.00  0.00           C  
ATOM   2741  CG  GLU   175      55.514  47.338  36.377  1.00  0.00           C  
ATOM   2742  CD  GLU   175      55.437  47.828  37.860  1.00  0.00           C  
ATOM   2743  OE1 GLU   175      55.372  46.999  38.783  1.00  0.00           O  
ATOM   2744  OE2 GLU   175      55.476  49.072  38.042  1.00  0.00           O1-
ATOM   2745  H   GLU   175      54.279  44.721  35.413  1.00  0.00           H  
ATOM   2746  HA  GLU   175      53.224  46.739  33.879  1.00  0.00           H  
ATOM   2747  HB2 GLU   175      53.730  48.223  35.642  1.00  0.00           H  
ATOM   2748  HB3 GLU   175      53.495  46.624  36.411  1.00  0.00           H  
ATOM   2749  HG2 GLU   175      56.095  46.418  36.322  1.00  0.00           H  
ATOM   2750  HG3 GLU   175      56.065  48.117  35.850  1.00  0.00           H  
ATOM   2751  N   ASP   176      56.366  46.659  33.098  1.00  0.00           N  
ATOM   2752  CA  ASP   176      57.374  47.131  32.218  1.00  0.00           C  
ATOM   2753  C   ASP   176      57.514  46.392  30.863  1.00  0.00           C  
ATOM   2754  O   ASP   176      58.377  46.754  30.037  1.00  0.00           O  
ATOM   2755  CB  ASP   176      58.631  47.239  33.000  1.00  0.00           C  
ATOM   2756  CG  ASP   176      59.092  45.802  33.422  1.00  0.00           C  
ATOM   2757  OD1 ASP   176      58.895  44.822  32.691  1.00  0.00           O  
ATOM   2758  OD2 ASP   176      59.685  45.651  34.523  1.00  0.00           O1-
ATOM   2759  H   ASP   176      56.488  45.691  33.359  1.00  0.00           H  
ATOM   2760  HA  ASP   176      57.056  48.134  31.933  1.00  0.00           H  
ATOM   2761  HB2 ASP   176      59.493  47.639  32.467  1.00  0.00           H  
ATOM   2762  HB3 ASP   176      58.455  47.905  33.845  1.00  0.00           H  
ATOM   2763  N   GLY   177      56.692  45.314  30.747  1.00  0.00           N  
ATOM   2764  CA  GLY   177      56.344  44.550  29.559  1.00  0.00           C  
ATOM   2765  C   GLY   177      57.079  43.126  29.477  1.00  0.00           C  
ATOM   2766  O   GLY   177      56.918  42.401  28.522  1.00  0.00           O  
ATOM   2767  H   GLY   177      56.208  45.080  31.602  1.00  0.00           H  
ATOM   2768  HA2 GLY   177      55.277  44.339  29.626  1.00  0.00           H  
ATOM   2769  HA3 GLY   177      56.559  45.157  28.679  1.00  0.00           H  
ATOM   2770  N   SER   178      57.871  42.793  30.518  1.00  0.00           N  
ATOM   2771  CA  SER   178      58.419  41.437  30.804  1.00  0.00           C  
ATOM   2772  C   SER   178      57.357  40.377  31.198  1.00  0.00           C  
ATOM   2773  O   SER   178      56.353  40.877  31.686  1.00  0.00           O  
ATOM   2774  CB  SER   178      59.572  41.545  31.907  1.00  0.00           C  
ATOM   2775  OG  SER   178      59.216  42.259  33.075  1.00  0.00           O  
ATOM   2776  H   SER   178      58.003  43.503  31.224  1.00  0.00           H  
ATOM   2777  HA  SER   178      58.834  41.068  29.866  1.00  0.00           H  
ATOM   2778  HB2 SER   178      60.040  40.588  32.137  1.00  0.00           H  
ATOM   2779  HB3 SER   178      60.402  42.038  31.400  1.00  0.00           H  
ATOM   2780  HG  SER   178      59.109  43.196  32.896  1.00  0.00           H  
ATOM   2781  N   LYS   179      57.552  39.094  31.110  1.00  0.00           N  
ATOM   2782  CA  LYS   179      56.537  38.122  31.469  1.00  0.00           C  
ATOM   2783  C   LYS   179      56.406  37.747  32.938  1.00  0.00           C  
ATOM   2784  O   LYS   179      57.344  37.996  33.685  1.00  0.00           O  
ATOM   2785  CB  LYS   179      56.689  36.856  30.580  1.00  0.00           C  
ATOM   2786  CG  LYS   179      57.945  35.942  30.902  1.00  0.00           C  
ATOM   2787  CD  LYS   179      57.767  34.976  32.059  1.00  0.00           C  
ATOM   2788  CE  LYS   179      58.680  33.790  32.286  1.00  0.00           C  
ATOM   2789  NZ  LYS   179      58.416  32.860  31.173  1.00  0.00           N1+
ATOM   2790  H   LYS   179      58.388  38.699  30.703  1.00  0.00           H  
ATOM   2791  HA  LYS   179      55.550  38.502  31.207  1.00  0.00           H  
ATOM   2792  HB2 LYS   179      55.730  36.338  30.559  1.00  0.00           H  
ATOM   2793  HB3 LYS   179      56.834  37.243  29.572  1.00  0.00           H  
ATOM   2794  HG2 LYS   179      58.058  35.344  29.997  1.00  0.00           H  
ATOM   2795  HG3 LYS   179      58.832  36.563  31.022  1.00  0.00           H  
ATOM   2796  HD2 LYS   179      57.948  35.623  32.917  1.00  0.00           H  
ATOM   2797  HD3 LYS   179      56.747  34.591  32.036  1.00  0.00           H  
ATOM   2798  HE2 LYS   179      59.726  34.096  32.265  1.00  0.00           H  
ATOM   2799  HE3 LYS   179      58.456  33.363  33.263  1.00  0.00           H  
ATOM   2800  HZ1 LYS   179      58.746  31.913  31.295  1.00  0.00           H  
ATOM   2801  HZ2 LYS   179      57.424  32.840  30.985  1.00  0.00           H  
ATOM   2802  HZ3 LYS   179      58.992  33.066  30.370  1.00  0.00           H  
ATOM   2803  N   ARG   180      55.341  37.021  33.338  1.00  0.00           N  
ATOM   2804  CA  ARG   180      55.232  36.195  34.598  1.00  0.00           C  
ATOM   2805  C   ARG   180      54.244  35.045  34.480  1.00  0.00           C  
ATOM   2806  O   ARG   180      53.232  35.081  33.750  1.00  0.00           O  
ATOM   2807  CB  ARG   180      54.823  37.090  35.797  1.00  0.00           C  
ATOM   2808  CG  ARG   180      53.341  37.534  35.741  1.00  0.00           C  
ATOM   2809  CD  ARG   180      52.987  38.810  36.505  1.00  0.00           C  
ATOM   2810  NE  ARG   180      53.408  38.849  37.968  1.00  0.00           N  
ATOM   2811  CZ  ARG   180      53.113  39.824  38.817  1.00  0.00           C  
ATOM   2812  NH1 ARG   180      52.458  40.868  38.399  1.00  0.00           N  
ATOM   2813  NH2 ARG   180      53.384  39.645  40.101  1.00  0.00           N1+
ATOM   2814  H   ARG   180      54.561  37.045  32.697  1.00  0.00           H  
ATOM   2815  HA  ARG   180      56.214  35.740  34.725  1.00  0.00           H  
ATOM   2816  HB2 ARG   180      54.953  36.494  36.701  1.00  0.00           H  
ATOM   2817  HB3 ARG   180      55.426  37.991  35.684  1.00  0.00           H  
ATOM   2818  HG2 ARG   180      53.068  37.773  34.713  1.00  0.00           H  
ATOM   2819  HG3 ARG   180      52.693  36.855  36.295  1.00  0.00           H  
ATOM   2820  HD2 ARG   180      53.344  39.708  36.002  1.00  0.00           H  
ATOM   2821  HD3 ARG   180      51.901  38.849  36.419  1.00  0.00           H  
ATOM   2822  HE  ARG   180      53.836  38.032  38.380  1.00  0.00           H  
ATOM   2823 HH11 ARG   180      51.831  40.796  37.611  1.00  0.00           H  
ATOM   2824 HH12 ARG   180      52.253  41.608  39.055  1.00  0.00           H  
ATOM   2825 HH21 ARG   180      53.984  38.841  40.219  1.00  0.00           H  
ATOM   2826 HH22 ARG   180      53.417  40.432  40.733  1.00  0.00           H  
ATOM   2827  N   THR   181      54.537  33.952  35.157  1.00  0.00           N  
ATOM   2828  CA  THR   181      53.752  32.671  35.136  1.00  0.00           C  
ATOM   2829  C   THR   181      52.754  32.420  36.336  1.00  0.00           C  
ATOM   2830  O   THR   181      52.952  32.933  37.441  1.00  0.00           O  
ATOM   2831  CB  THR   181      54.640  31.452  34.836  1.00  0.00           C  
ATOM   2832  CG2 THR   181      55.553  31.700  33.700  1.00  0.00           C  
ATOM   2833  OG1 THR   181      55.343  31.006  35.984  1.00  0.00           O  
ATOM   2834  H   THR   181      55.298  33.967  35.820  1.00  0.00           H  
ATOM   2835  HA  THR   181      53.042  32.742  34.312  1.00  0.00           H  
ATOM   2836  HB  THR   181      54.064  30.585  34.510  1.00  0.00           H  
ATOM   2837 HG21 THR   181      55.975  30.800  33.252  1.00  0.00           H  
ATOM   2838 HG22 THR   181      55.133  32.282  32.880  1.00  0.00           H  
ATOM   2839 HG23 THR   181      56.343  32.389  33.998  1.00  0.00           H  
ATOM   2840  HG1 THR   181      55.158  30.064  36.013  1.00  0.00           H  
ATOM   2841  N   GLY   182      51.664  31.674  36.112  1.00  0.00           N  
ATOM   2842  CA  GLY   182      50.626  31.394  37.076  1.00  0.00           C  
ATOM   2843  C   GLY   182      49.448  30.596  36.601  1.00  0.00           C  
ATOM   2844  O   GLY   182      49.650  29.758  35.737  1.00  0.00           O  
ATOM   2845  H   GLY   182      51.443  31.341  35.185  1.00  0.00           H  
ATOM   2846  HA2 GLY   182      51.003  30.886  37.964  1.00  0.00           H  
ATOM   2847  HA3 GLY   182      50.215  32.344  37.418  1.00  0.00           H  
ATOM   2848  N   MET   183      48.329  30.556  37.266  1.00  0.00           N  
ATOM   2849  CA  MET   183      47.125  29.659  36.989  1.00  0.00           C  
ATOM   2850  C   MET   183      45.751  30.336  37.233  1.00  0.00           C  
ATOM   2851  O   MET   183      45.612  31.187  38.131  1.00  0.00           O  
ATOM   2852  CB  MET   183      47.249  28.322  37.777  1.00  0.00           C  
ATOM   2853  CG  MET   183      46.311  27.123  37.522  1.00  0.00           C  
ATOM   2854  SD  MET   183      46.440  25.812  38.783  1.00  0.00           S  
ATOM   2855  CE  MET   183      47.979  24.992  38.359  1.00  0.00           C  
ATOM   2856  H   MET   183      48.312  31.191  38.051  1.00  0.00           H  
ATOM   2857  HA  MET   183      47.187  29.420  35.927  1.00  0.00           H  
ATOM   2858  HB2 MET   183      48.218  27.922  37.480  1.00  0.00           H  
ATOM   2859  HB3 MET   183      47.273  28.429  38.861  1.00  0.00           H  
ATOM   2860  HG2 MET   183      45.268  27.437  37.511  1.00  0.00           H  
ATOM   2861  HG3 MET   183      46.596  26.762  36.533  1.00  0.00           H  
ATOM   2862  HE1 MET   183      47.946  24.722  37.304  1.00  0.00           H  
ATOM   2863  HE2 MET   183      48.871  25.597  38.523  1.00  0.00           H  
ATOM   2864  HE3 MET   183      48.063  24.027  38.857  1.00  0.00           H  
ATOM   2865  N   VAL   184      44.813  29.962  36.352  1.00  0.00           N  
ATOM   2866  CA  VAL   184      43.384  30.182  36.189  1.00  0.00           C  
ATOM   2867  C   VAL   184      42.676  29.227  37.210  1.00  0.00           C  
ATOM   2868  O   VAL   184      42.701  28.035  36.930  1.00  0.00           O  
ATOM   2869  CB  VAL   184      43.077  29.959  34.720  1.00  0.00           C  
ATOM   2870  CG1 VAL   184      41.607  30.080  34.464  1.00  0.00           C  
ATOM   2871  CG2 VAL   184      43.691  31.041  33.868  1.00  0.00           C  
ATOM   2872  H   VAL   184      45.231  29.371  35.647  1.00  0.00           H  
ATOM   2873  HA  VAL   184      43.126  31.205  36.463  1.00  0.00           H  
ATOM   2874  HB  VAL   184      43.323  28.980  34.309  1.00  0.00           H  
ATOM   2875 HG11 VAL   184      41.538  29.903  33.391  1.00  0.00           H  
ATOM   2876 HG12 VAL   184      41.056  29.286  34.970  1.00  0.00           H  
ATOM   2877 HG13 VAL   184      41.411  31.050  34.921  1.00  0.00           H  
ATOM   2878 HG21 VAL   184      43.242  31.153  32.882  1.00  0.00           H  
ATOM   2879 HG22 VAL   184      43.512  31.992  34.371  1.00  0.00           H  
ATOM   2880 HG23 VAL   184      44.741  30.820  33.681  1.00  0.00           H  
ATOM   2881  N   ILE   185      42.133  29.778  38.330  1.00  0.00           N  
ATOM   2882  CA  ILE   185      41.762  28.861  39.425  1.00  0.00           C  
ATOM   2883  C   ILE   185      40.240  28.794  39.753  1.00  0.00           C  
ATOM   2884  O   ILE   185      39.785  27.965  40.522  1.00  0.00           O  
ATOM   2885  CB  ILE   185      42.573  29.199  40.670  1.00  0.00           C  
ATOM   2886  CG2 ILE   185      44.066  28.746  40.698  1.00  0.00           C  
ATOM   2887  CG1 ILE   185      42.484  30.744  41.068  1.00  0.00           C  
ATOM   2888  CD1 ILE   185      42.661  30.948  42.613  1.00  0.00           C  
ATOM   2889  H   ILE   185      42.259  30.767  38.492  1.00  0.00           H  
ATOM   2890  HA  ILE   185      41.935  27.830  39.115  1.00  0.00           H  
ATOM   2891  HB  ILE   185      42.194  28.723  41.575  1.00  0.00           H  
ATOM   2892 HG21 ILE   185      44.255  27.674  40.760  1.00  0.00           H  
ATOM   2893 HG22 ILE   185      44.568  28.999  39.764  1.00  0.00           H  
ATOM   2894 HG23 ILE   185      44.637  29.242  41.482  1.00  0.00           H  
ATOM   2895 HG12 ILE   185      43.154  31.348  40.456  1.00  0.00           H  
ATOM   2896 HG13 ILE   185      41.514  31.207  40.888  1.00  0.00           H  
ATOM   2897 HD11 ILE   185      42.838  32.017  42.729  1.00  0.00           H  
ATOM   2898 HD12 ILE   185      41.777  30.683  43.193  1.00  0.00           H  
ATOM   2899 HD13 ILE   185      43.501  30.352  42.972  1.00  0.00           H  
ATOM   2900  N   HIS   186      39.365  29.658  39.166  1.00  0.00           N  
ATOM   2901  CA  HIS   186      37.907  29.679  39.404  1.00  0.00           C  
ATOM   2902  C   HIS   186      37.215  30.360  38.256  1.00  0.00           C  
ATOM   2903  O   HIS   186      37.716  31.354  37.707  1.00  0.00           O  
ATOM   2904  CB  HIS   186      37.573  30.445  40.697  1.00  0.00           C  
ATOM   2905  CG  HIS   186      36.148  30.517  41.130  1.00  0.00           C  
ATOM   2906  ND1 HIS   186      35.478  29.476  41.735  1.00  0.00           N  
ATOM   2907  CE1 HIS   186      34.275  29.952  42.052  1.00  0.00           C  
ATOM   2908  NE2 HIS   186      34.139  31.254  41.748  1.00  0.00           N  
ATOM   2909  CD2 HIS   186      35.353  31.657  41.219  1.00  0.00           C  
ATOM   2910  H   HIS   186      39.757  30.352  38.547  1.00  0.00           H  
ATOM   2911  HA  HIS   186      37.417  28.709  39.487  1.00  0.00           H  
ATOM   2912  HB2 HIS   186      38.180  30.024  41.499  1.00  0.00           H  
ATOM   2913  HB3 HIS   186      37.858  31.496  40.646  1.00  0.00           H  
ATOM   2914  HE1 HIS   186      33.534  29.372  42.583  1.00  0.00           H  
ATOM   2915  HE2 HIS   186      33.296  31.804  41.836  1.00  0.00           H  
ATOM   2916  HD2 HIS   186      35.595  32.663  40.908  1.00  0.00           H  
ATOM   2917  N   GLN   187      35.919  30.001  37.947  1.00  0.00           N  
ATOM   2918  CA  GLN   187      35.044  30.824  37.032  1.00  0.00           C  
ATOM   2919  C   GLN   187      33.949  31.513  37.795  1.00  0.00           C  
ATOM   2920  O   GLN   187      33.359  30.923  38.768  1.00  0.00           O  
ATOM   2921  CB  GLN   187      34.398  29.862  35.983  1.00  0.00           C  
ATOM   2922  CG  GLN   187      33.968  30.510  34.598  1.00  0.00           C  
ATOM   2923  CD  GLN   187      33.642  29.435  33.514  1.00  0.00           C  
ATOM   2924  OE1 GLN   187      33.855  28.230  33.747  1.00  0.00           O  
ATOM   2925  NE2 GLN   187      33.053  29.902  32.500  1.00  0.00           N  
ATOM   2926  H   GLN   187      35.448  29.361  38.571  1.00  0.00           H  
ATOM   2927  HA  GLN   187      35.524  31.596  36.430  1.00  0.00           H  
ATOM   2928  HB2 GLN   187      35.062  29.011  35.838  1.00  0.00           H  
ATOM   2929  HB3 GLN   187      33.505  29.379  36.381  1.00  0.00           H  
ATOM   2930  HG2 GLN   187      33.109  31.162  34.752  1.00  0.00           H  
ATOM   2931  HG3 GLN   187      34.756  31.136  34.179  1.00  0.00           H  
ATOM   2932 HE21 GLN   187      33.006  30.910  32.463  1.00  0.00           H  
ATOM   2933 HE22 GLN   187      32.720  29.241  31.812  1.00  0.00           H  
ATOM   2934  N   VAL   188      33.642  32.751  37.430  1.00  0.00           N  
ATOM   2935  CA  VAL   188      32.696  33.617  38.267  1.00  0.00           C  
ATOM   2936  C   VAL   188      31.263  33.309  37.923  1.00  0.00           C  
ATOM   2937  O   VAL   188      30.729  33.473  36.831  1.00  0.00           O  
ATOM   2938  CB  VAL   188      33.049  35.068  38.012  1.00  0.00           C  
ATOM   2939  CG1 VAL   188      32.111  36.069  38.666  1.00  0.00           C  
ATOM   2940  CG2 VAL   188      34.557  35.338  38.329  1.00  0.00           C  
ATOM   2941  H   VAL   188      34.005  33.241  36.624  1.00  0.00           H  
ATOM   2942  HA  VAL   188      32.801  33.432  39.336  1.00  0.00           H  
ATOM   2943  HB  VAL   188      32.905  35.191  36.939  1.00  0.00           H  
ATOM   2944 HG11 VAL   188      31.198  36.134  38.073  1.00  0.00           H  
ATOM   2945 HG12 VAL   188      32.025  35.805  39.720  1.00  0.00           H  
ATOM   2946 HG13 VAL   188      32.620  37.023  38.798  1.00  0.00           H  
ATOM   2947 HG21 VAL   188      34.903  36.278  37.899  1.00  0.00           H  
ATOM   2948 HG22 VAL   188      34.632  35.308  39.416  1.00  0.00           H  
ATOM   2949 HG23 VAL   188      35.224  34.598  37.886  1.00  0.00           H  
ATOM   2950  N   GLU   189      30.488  32.763  38.809  1.00  0.00           N  
ATOM   2951  CA  GLU   189      29.117  32.256  38.561  1.00  0.00           C  
ATOM   2952  C   GLU   189      28.212  33.345  38.003  1.00  0.00           C  
ATOM   2953  O   GLU   189      27.439  33.120  37.004  1.00  0.00           O  
ATOM   2954  CB  GLU   189      28.487  31.711  39.867  1.00  0.00           C  
ATOM   2955  CG  GLU   189      27.260  30.726  39.716  1.00  0.00           C  
ATOM   2956  CD  GLU   189      27.485  29.540  38.811  1.00  0.00           C  
ATOM   2957  OE1 GLU   189      27.019  29.678  37.616  1.00  0.00           O  
ATOM   2958  OE2 GLU   189      28.097  28.531  39.170  1.00  0.00           O1-
ATOM   2959  H   GLU   189      30.923  32.598  39.705  1.00  0.00           H  
ATOM   2960  HA  GLU   189      29.221  31.427  37.860  1.00  0.00           H  
ATOM   2961  HB2 GLU   189      29.314  31.241  40.399  1.00  0.00           H  
ATOM   2962  HB3 GLU   189      28.135  32.519  40.508  1.00  0.00           H  
ATOM   2963  HG2 GLU   189      27.109  30.441  40.757  1.00  0.00           H  
ATOM   2964  HG3 GLU   189      26.333  31.183  39.369  1.00  0.00           H  
ATOM   2965  N   ALA   190      28.275  34.535  38.549  1.00  0.00           N  
ATOM   2966  CA  ALA   190      27.550  35.714  37.999  1.00  0.00           C  
ATOM   2967  C   ALA   190      28.092  36.258  36.673  1.00  0.00           C  
ATOM   2968  O   ALA   190      27.418  37.179  36.193  1.00  0.00           O  
ATOM   2969  CB  ALA   190      27.766  36.753  39.120  1.00  0.00           C  
ATOM   2970  H   ALA   190      28.798  34.781  39.377  1.00  0.00           H  
ATOM   2971  HA  ALA   190      26.508  35.439  37.831  1.00  0.00           H  
ATOM   2972  HB1 ALA   190      27.320  37.720  38.886  1.00  0.00           H  
ATOM   2973  HB2 ALA   190      27.534  36.351  40.105  1.00  0.00           H  
ATOM   2974  HB3 ALA   190      28.835  36.965  39.105  1.00  0.00           H  
ATOM   2975  N   LYS   191      29.313  35.828  36.193  1.00  0.00           N  
ATOM   2976  CA  LYS   191      30.005  36.416  35.009  1.00  0.00           C  
ATOM   2977  C   LYS   191      30.987  35.351  34.366  1.00  0.00           C  
ATOM   2978  O   LYS   191      32.221  35.505  34.483  1.00  0.00           O  
ATOM   2979  CB  LYS   191      30.885  37.640  35.426  1.00  0.00           C  
ATOM   2980  CG  LYS   191      31.146  38.507  34.192  1.00  0.00           C  
ATOM   2981  CD  LYS   191      29.913  39.381  33.858  1.00  0.00           C  
ATOM   2982  CE  LYS   191      30.228  40.327  32.778  1.00  0.00           C  
ATOM   2983  NZ  LYS   191      29.001  40.826  32.009  1.00  0.00           N1+
ATOM   2984  H   LYS   191      29.770  35.073  36.684  1.00  0.00           H  
ATOM   2985  HA  LYS   191      29.292  36.727  34.245  1.00  0.00           H  
ATOM   2986  HB2 LYS   191      30.417  38.210  36.229  1.00  0.00           H  
ATOM   2987  HB3 LYS   191      31.865  37.384  35.830  1.00  0.00           H  
ATOM   2988  HG2 LYS   191      31.905  39.256  34.416  1.00  0.00           H  
ATOM   2989  HG3 LYS   191      31.410  37.954  33.290  1.00  0.00           H  
ATOM   2990  HD2 LYS   191      29.035  38.761  33.678  1.00  0.00           H  
ATOM   2991  HD3 LYS   191      29.690  39.935  34.770  1.00  0.00           H  
ATOM   2992  HE2 LYS   191      30.694  41.186  33.259  1.00  0.00           H  
ATOM   2993  HE3 LYS   191      30.906  39.822  32.089  1.00  0.00           H  
ATOM   2994  HZ1 LYS   191      28.511  40.030  31.626  1.00  0.00           H  
ATOM   2995  HZ2 LYS   191      28.363  41.412  32.528  1.00  0.00           H  
ATOM   2996  HZ3 LYS   191      29.289  41.275  31.151  1.00  0.00           H  
ATOM   2997  N   PRO   192      30.426  34.394  33.612  1.00  0.00           N  
ATOM   2998  CA  PRO   192      31.269  33.296  33.093  1.00  0.00           C  
ATOM   2999  C   PRO   192      32.379  33.574  32.148  1.00  0.00           C  
ATOM   3000  O   PRO   192      33.260  32.728  32.002  1.00  0.00           O  
ATOM   3001  CD  PRO   192      29.028  33.917  33.689  1.00  0.00           C  
ATOM   3002  CG  PRO   192      28.982  32.807  32.628  1.00  0.00           C  
ATOM   3003  CB  PRO   192      30.372  32.199  32.534  1.00  0.00           C  
ATOM   3004  HD2 PRO   192      28.363  34.705  33.335  1.00  0.00           H  
ATOM   3005  HD3 PRO   192      28.795  33.665  34.723  1.00  0.00           H  
ATOM   3006  HG2 PRO   192      28.640  33.173  31.660  1.00  0.00           H  
ATOM   3007  HG3 PRO   192      28.248  32.034  32.856  1.00  0.00           H  
ATOM   3008  HB2 PRO   192      30.549  31.956  31.487  1.00  0.00           H  
ATOM   3009  HB3 PRO   192      30.433  31.328  33.186  1.00  0.00           H  
ATOM   3010  HA  PRO   192      31.771  33.023  34.022  1.00  0.00           H  
ATOM   3011  N   SER   193      32.367  34.753  31.555  1.00  0.00           N  
ATOM   3012  CA  SER   193      33.475  35.353  30.814  1.00  0.00           C  
ATOM   3013  C   SER   193      34.648  35.767  31.626  1.00  0.00           C  
ATOM   3014  O   SER   193      35.757  35.883  31.027  1.00  0.00           O  
ATOM   3015  CB  SER   193      33.093  36.532  29.961  1.00  0.00           C  
ATOM   3016  OG  SER   193      32.347  37.453  30.726  1.00  0.00           O  
ATOM   3017  H   SER   193      31.605  35.408  31.657  1.00  0.00           H  
ATOM   3018  HA  SER   193      33.791  34.595  30.097  1.00  0.00           H  
ATOM   3019  HB2 SER   193      34.025  37.046  29.726  1.00  0.00           H  
ATOM   3020  HB3 SER   193      32.523  36.285  29.066  1.00  0.00           H  
ATOM   3021  HG  SER   193      32.363  38.320  30.315  1.00  0.00           H  
ATOM   3022  N   VAL   194      34.485  35.892  32.942  1.00  0.00           N  
ATOM   3023  CA  VAL   194      35.423  36.248  33.955  1.00  0.00           C  
ATOM   3024  C   VAL   194      35.809  35.054  34.790  1.00  0.00           C  
ATOM   3025  O   VAL   194      35.034  34.226  35.160  1.00  0.00           O  
ATOM   3026  CB  VAL   194      34.951  37.432  34.908  1.00  0.00           C  
ATOM   3027  CG1 VAL   194      36.103  37.971  35.756  1.00  0.00           C  
ATOM   3028  CG2 VAL   194      34.689  38.613  33.985  1.00  0.00           C  
ATOM   3029  H   VAL   194      33.689  35.445  33.374  1.00  0.00           H  
ATOM   3030  HA  VAL   194      36.371  36.536  33.499  1.00  0.00           H  
ATOM   3031  HB  VAL   194      34.102  37.104  35.508  1.00  0.00           H  
ATOM   3032 HG11 VAL   194      36.435  37.276  36.527  1.00  0.00           H  
ATOM   3033 HG12 VAL   194      36.904  38.140  35.035  1.00  0.00           H  
ATOM   3034 HG13 VAL   194      35.901  38.954  36.183  1.00  0.00           H  
ATOM   3035 HG21 VAL   194      35.598  38.916  33.465  1.00  0.00           H  
ATOM   3036 HG22 VAL   194      33.951  38.423  33.206  1.00  0.00           H  
ATOM   3037 HG23 VAL   194      34.190  39.345  34.620  1.00  0.00           H  
ATOM   3038  N   TYR   195      37.095  35.101  35.274  1.00  0.00           N  
ATOM   3039  CA  TYR   195      37.840  33.998  36.029  1.00  0.00           C  
ATOM   3040  C   TYR   195      38.793  34.658  36.994  1.00  0.00           C  
ATOM   3041  O   TYR   195      39.262  35.770  36.787  1.00  0.00           O  
ATOM   3042  CB  TYR   195      38.573  33.003  35.042  1.00  0.00           C  
ATOM   3043  CG  TYR   195      37.766  32.173  34.041  1.00  0.00           C  
ATOM   3044  CD1 TYR   195      37.135  32.818  32.919  1.00  0.00           C  
ATOM   3045  CE1 TYR   195      36.629  32.090  31.874  1.00  0.00           C  
ATOM   3046  CZ  TYR   195      36.508  30.659  32.050  1.00  0.00           C  
ATOM   3047  OH  TYR   195      35.968  29.964  31.062  1.00  0.00           O  
ATOM   3048  CE2 TYR   195      37.159  30.050  33.062  1.00  0.00           C  
ATOM   3049  CD2 TYR   195      37.939  30.745  34.052  1.00  0.00           C  
ATOM   3050  H   TYR   195      37.652  35.938  35.177  1.00  0.00           H  
ATOM   3051  HA  TYR   195      37.100  33.487  36.645  1.00  0.00           H  
ATOM   3052  HB2 TYR   195      39.290  33.647  34.532  1.00  0.00           H  
ATOM   3053  HB3 TYR   195      39.138  32.367  35.724  1.00  0.00           H  
ATOM   3054  HD1 TYR   195      37.293  33.885  32.871  1.00  0.00           H  
ATOM   3055  HE1 TYR   195      36.248  32.494  30.948  1.00  0.00           H  
ATOM   3056  HH  TYR   195      35.625  30.644  30.477  1.00  0.00           H  
ATOM   3057  HE2 TYR   195      37.197  28.979  32.929  1.00  0.00           H  
ATOM   3058  HD2 TYR   195      38.522  30.228  34.799  1.00  0.00           H  
ATOM   3059  N   PHE   196      39.093  33.962  38.121  1.00  0.00           N  
ATOM   3060  CA  PHE   196      40.210  34.293  39.071  1.00  0.00           C  
ATOM   3061  C   PHE   196      41.588  33.785  38.602  1.00  0.00           C  
ATOM   3062  O   PHE   196      41.781  32.594  38.345  1.00  0.00           O  
ATOM   3063  CB  PHE   196      39.783  34.021  40.476  1.00  0.00           C  
ATOM   3064  CG  PHE   196      38.566  34.763  40.954  1.00  0.00           C  
ATOM   3065  CD1 PHE   196      37.955  34.134  42.090  1.00  0.00           C  
ATOM   3066  CE1 PHE   196      36.664  34.611  42.560  1.00  0.00           C  
ATOM   3067  CZ  PHE   196      36.157  35.814  41.935  1.00  0.00           C  
ATOM   3068  CE2 PHE   196      36.847  36.472  40.869  1.00  0.00           C  
ATOM   3069  CD2 PHE   196      37.975  35.883  40.287  1.00  0.00           C  
ATOM   3070  H   PHE   196      38.541  33.131  38.279  1.00  0.00           H  
ATOM   3071  HA  PHE   196      40.205  35.381  39.008  1.00  0.00           H  
ATOM   3072  HB2 PHE   196      39.693  32.938  40.555  1.00  0.00           H  
ATOM   3073  HB3 PHE   196      40.624  34.282  41.118  1.00  0.00           H  
ATOM   3074  HD1 PHE   196      38.356  33.252  42.567  1.00  0.00           H  
ATOM   3075  HE1 PHE   196      36.109  34.118  43.344  1.00  0.00           H  
ATOM   3076  HZ  PHE   196      35.168  36.155  42.202  1.00  0.00           H  
ATOM   3077  HE2 PHE   196      36.373  37.328  40.413  1.00  0.00           H  
ATOM   3078  HD2 PHE   196      38.417  36.339  39.414  1.00  0.00           H  
ATOM   3079  N   ILE   197      42.554  34.684  38.651  1.00  0.00           N  
ATOM   3080  CA  ILE   197      43.928  34.474  38.298  1.00  0.00           C  
ATOM   3081  C   ILE   197      44.808  34.436  39.564  1.00  0.00           C  
ATOM   3082  O   ILE   197      44.678  35.295  40.360  1.00  0.00           O  
ATOM   3083  CB  ILE   197      44.310  35.388  37.112  1.00  0.00           C  
ATOM   3084  CG2 ILE   197      45.855  35.502  37.012  1.00  0.00           C  
ATOM   3085  CG1 ILE   197      43.770  34.749  35.776  1.00  0.00           C  
ATOM   3086  CD1 ILE   197      42.289  34.815  35.379  1.00  0.00           C  
ATOM   3087  H   ILE   197      42.390  35.554  39.137  1.00  0.00           H  
ATOM   3088  HA  ILE   197      43.964  33.471  37.873  1.00  0.00           H  
ATOM   3089  HB  ILE   197      43.744  36.309  37.249  1.00  0.00           H  
ATOM   3090 HG21 ILE   197      46.171  36.116  36.169  1.00  0.00           H  
ATOM   3091 HG22 ILE   197      46.230  36.029  37.890  1.00  0.00           H  
ATOM   3092 HG23 ILE   197      46.251  34.489  36.946  1.00  0.00           H  
ATOM   3093 HG12 ILE   197      44.360  35.200  34.979  1.00  0.00           H  
ATOM   3094 HG13 ILE   197      44.066  33.701  35.727  1.00  0.00           H  
ATOM   3095 HD11 ILE   197      41.996  35.862  35.299  1.00  0.00           H  
ATOM   3096 HD12 ILE   197      42.253  34.395  34.374  1.00  0.00           H  
ATOM   3097 HD13 ILE   197      41.748  34.157  36.058  1.00  0.00           H  
ATOM   3098  N   LYS   198      45.683  33.402  39.797  1.00  0.00           N  
ATOM   3099  CA  LYS   198      46.848  33.365  40.723  1.00  0.00           C  
ATOM   3100  C   LYS   198      48.199  33.330  39.965  1.00  0.00           C  
ATOM   3101  O   LYS   198      48.373  32.647  38.936  1.00  0.00           O  
ATOM   3102  CB  LYS   198      46.685  32.089  41.630  1.00  0.00           C  
ATOM   3103  CG  LYS   198      47.711  31.863  42.775  1.00  0.00           C  
ATOM   3104  CD  LYS   198      47.747  32.996  43.853  1.00  0.00           C  
ATOM   3105  CE  LYS   198      48.795  32.785  44.908  1.00  0.00           C  
ATOM   3106  NZ  LYS   198      50.183  32.824  44.470  1.00  0.00           N1+
ATOM   3107  H   LYS   198      45.527  32.653  39.138  1.00  0.00           H  
ATOM   3108  HA  LYS   198      46.875  34.267  41.333  1.00  0.00           H  
ATOM   3109  HB2 LYS   198      45.698  32.138  42.088  1.00  0.00           H  
ATOM   3110  HB3 LYS   198      46.690  31.189  41.014  1.00  0.00           H  
ATOM   3111  HG2 LYS   198      47.495  30.979  43.376  1.00  0.00           H  
ATOM   3112  HG3 LYS   198      48.713  31.807  42.350  1.00  0.00           H  
ATOM   3113  HD2 LYS   198      47.954  33.889  43.264  1.00  0.00           H  
ATOM   3114  HD3 LYS   198      46.759  33.120  44.297  1.00  0.00           H  
ATOM   3115  HE2 LYS   198      48.693  33.493  45.731  1.00  0.00           H  
ATOM   3116  HE3 LYS   198      48.702  31.806  45.378  1.00  0.00           H  
ATOM   3117  HZ1 LYS   198      50.501  32.042  43.915  1.00  0.00           H  
ATOM   3118  HZ2 LYS   198      50.416  33.593  43.858  1.00  0.00           H  
ATOM   3119  HZ3 LYS   198      50.769  33.057  45.258  1.00  0.00           H  
ATOM   3120  N   PHE   199      49.120  34.146  40.417  1.00  0.00           N  
ATOM   3121  CA  PHE   199      50.545  34.222  39.909  1.00  0.00           C  
ATOM   3122  C   PHE   199      51.515  33.457  40.841  1.00  0.00           C  
ATOM   3123  O   PHE   199      51.437  33.623  42.083  1.00  0.00           O  
ATOM   3124  CB  PHE   199      51.063  35.619  39.634  1.00  0.00           C  
ATOM   3125  CG  PHE   199      50.332  36.563  38.606  1.00  0.00           C  
ATOM   3126  CD1 PHE   199      50.156  37.913  38.872  1.00  0.00           C  
ATOM   3127  CE1 PHE   199      49.425  38.644  37.934  1.00  0.00           C  
ATOM   3128  CZ  PHE   199      49.063  38.108  36.708  1.00  0.00           C  
ATOM   3129  CE2 PHE   199      49.181  36.719  36.438  1.00  0.00           C  
ATOM   3130  CD2 PHE   199      49.780  35.928  37.440  1.00  0.00           C  
ATOM   3131  H   PHE   199      48.916  34.710  41.229  1.00  0.00           H  
ATOM   3132  HA  PHE   199      50.625  33.700  38.956  1.00  0.00           H  
ATOM   3133  HB2 PHE   199      51.114  36.192  40.559  1.00  0.00           H  
ATOM   3134  HB3 PHE   199      52.043  35.526  39.165  1.00  0.00           H  
ATOM   3135  HD1 PHE   199      50.543  38.338  39.786  1.00  0.00           H  
ATOM   3136  HE1 PHE   199      49.071  39.635  38.179  1.00  0.00           H  
ATOM   3137  HZ  PHE   199      48.467  38.667  36.002  1.00  0.00           H  
ATOM   3138  HE2 PHE   199      48.979  36.353  35.443  1.00  0.00           H  
ATOM   3139  HD2 PHE   199      49.982  34.887  37.234  1.00  0.00           H  
ATOM   3140  N   ASP   200      52.521  32.755  40.340  1.00  0.00           N  
ATOM   3141  CA  ASP   200      53.717  32.145  41.026  1.00  0.00           C  
ATOM   3142  C   ASP   200      54.781  33.119  41.688  1.00  0.00           C  
ATOM   3143  O   ASP   200      55.830  32.712  42.176  1.00  0.00           O  
ATOM   3144  CB  ASP   200      54.290  31.023  40.086  1.00  0.00           C  
ATOM   3145  CG  ASP   200      53.533  29.688  40.194  1.00  0.00           C  
ATOM   3146  OD1 ASP   200      52.522  29.620  41.002  1.00  0.00           O  
ATOM   3147  OD2 ASP   200      53.884  28.706  39.493  1.00  0.00           O1-
ATOM   3148  H   ASP   200      52.534  32.712  39.331  1.00  0.00           H  
ATOM   3149  HA  ASP   200      53.339  31.695  41.944  1.00  0.00           H  
ATOM   3150  HB2 ASP   200      54.158  31.312  39.044  1.00  0.00           H  
ATOM   3151  HB3 ASP   200      55.352  30.848  40.260  1.00  0.00           H  
ATOM   3152  N   ASP   201      54.459  34.405  41.646  1.00  0.00           N  
ATOM   3153  CA  ASP   201      55.266  35.422  42.291  1.00  0.00           C  
ATOM   3154  C   ASP   201      54.392  36.425  43.167  1.00  0.00           C  
ATOM   3155  O   ASP   201      54.963  37.318  43.767  1.00  0.00           O  
ATOM   3156  CB  ASP   201      56.161  36.076  41.194  1.00  0.00           C  
ATOM   3157  CG  ASP   201      55.433  37.088  40.284  1.00  0.00           C  
ATOM   3158  OD1 ASP   201      55.781  38.288  40.241  1.00  0.00           O  
ATOM   3159  OD2 ASP   201      54.454  36.654  39.570  1.00  0.00           O1-
ATOM   3160  H   ASP   201      53.578  34.656  41.221  1.00  0.00           H  
ATOM   3161  HA  ASP   201      55.923  34.895  42.982  1.00  0.00           H  
ATOM   3162  HB2 ASP   201      57.069  36.507  41.615  1.00  0.00           H  
ATOM   3163  HB3 ASP   201      56.614  35.296  40.582  1.00  0.00           H  
ATOM   3164  N   ASP   202      53.030  36.271  43.213  1.00  0.00           N  
ATOM   3165  CA  ASP   202      52.093  37.180  43.894  1.00  0.00           C  
ATOM   3166  C   ASP   202      50.980  36.420  44.702  1.00  0.00           C  
ATOM   3167  O   ASP   202      50.206  35.653  44.118  1.00  0.00           O  
ATOM   3168  CB  ASP   202      51.613  38.155  42.812  1.00  0.00           C  
ATOM   3169  CG  ASP   202      50.921  39.378  43.445  1.00  0.00           C  
ATOM   3170  OD1 ASP   202      50.855  40.451  42.727  1.00  0.00           O  
ATOM   3171  OD2 ASP   202      50.376  39.348  44.544  1.00  0.00           O1-
ATOM   3172  H   ASP   202      52.618  35.514  42.686  1.00  0.00           H  
ATOM   3173  HA  ASP   202      52.653  37.739  44.644  1.00  0.00           H  
ATOM   3174  HB2 ASP   202      52.420  38.653  42.273  1.00  0.00           H  
ATOM   3175  HB3 ASP   202      50.896  37.635  42.176  1.00  0.00           H  
ATOM   3176  N   PHE   203      50.782  36.757  45.972  1.00  0.00           N  
ATOM   3177  CA  PHE   203      49.739  36.150  46.796  1.00  0.00           C  
ATOM   3178  C   PHE   203      48.326  36.795  46.430  1.00  0.00           C  
ATOM   3179  O   PHE   203      47.371  36.092  46.900  1.00  0.00           O  
ATOM   3180  CB  PHE   203      50.167  36.243  48.247  1.00  0.00           C  
ATOM   3181  CG  PHE   203      51.367  35.388  48.480  1.00  0.00           C  
ATOM   3182  CD1 PHE   203      52.642  35.995  48.615  1.00  0.00           C  
ATOM   3183  CE1 PHE   203      53.784  35.203  48.773  1.00  0.00           C  
ATOM   3184  CZ  PHE   203      53.667  33.790  48.716  1.00  0.00           C  
ATOM   3185  CE2 PHE   203      52.405  33.148  48.596  1.00  0.00           C  
ATOM   3186  CD2 PHE   203      51.243  33.990  48.468  1.00  0.00           C  
ATOM   3187  H   PHE   203      51.352  37.444  46.444  1.00  0.00           H  
ATOM   3188  HA  PHE   203      49.640  35.099  46.525  1.00  0.00           H  
ATOM   3189  HB2 PHE   203      50.304  37.284  48.541  1.00  0.00           H  
ATOM   3190  HB3 PHE   203      49.396  35.810  48.883  1.00  0.00           H  
ATOM   3191  HD1 PHE   203      52.679  37.074  48.656  1.00  0.00           H  
ATOM   3192  HE1 PHE   203      54.748  35.615  49.034  1.00  0.00           H  
ATOM   3193  HZ  PHE   203      54.531  33.145  48.797  1.00  0.00           H  
ATOM   3194  HE2 PHE   203      52.262  32.092  48.419  1.00  0.00           H  
ATOM   3195  HD2 PHE   203      50.350  33.424  48.249  1.00  0.00           H  
ATOM   3196  N   HIS   204      48.063  37.941  45.716  1.00  0.00           N  
ATOM   3197  CA  HIS   204      46.756  38.541  45.468  1.00  0.00           C  
ATOM   3198  C   HIS   204      46.051  37.606  44.546  1.00  0.00           C  
ATOM   3199  O   HIS   204      46.718  36.893  43.739  1.00  0.00           O  
ATOM   3200  CB  HIS   204      46.899  39.939  44.855  1.00  0.00           C  
ATOM   3201  CG  HIS   204      47.566  41.123  45.558  1.00  0.00           C  
ATOM   3202  ND1 HIS   204      48.959  41.333  45.611  1.00  0.00           N1+
ATOM   3203  CE1 HIS   204      49.126  42.479  46.290  1.00  0.00           C  
ATOM   3204  NE2 HIS   204      47.950  43.005  46.544  1.00  0.00           N  
ATOM   3205  CD2 HIS   204      46.933  42.169  46.131  1.00  0.00           C  
ATOM   3206  H   HIS   204      48.878  38.447  45.401  1.00  0.00           H  
ATOM   3207  HA  HIS   204      46.165  38.567  46.383  1.00  0.00           H  
ATOM   3208  HB2 HIS   204      47.368  39.807  43.880  1.00  0.00           H  
ATOM   3209  HB3 HIS   204      45.897  40.284  44.598  1.00  0.00           H  
ATOM   3210  HD1 HIS   204      49.665  40.720  45.228  1.00  0.00           H  
ATOM   3211  HE1 HIS   204      50.085  42.848  46.622  1.00  0.00           H  
ATOM   3212  HE2 HIS   204      47.766  43.838  47.085  1.00  0.00           H  
ATOM   3213  HD2 HIS   204      45.865  42.266  46.258  1.00  0.00           H  
ATOM   3214  N   ILE   205      44.757  37.499  44.653  1.00  0.00           N  
ATOM   3215  CA  ILE   205      43.884  37.033  43.612  1.00  0.00           C  
ATOM   3216  C   ILE   205      43.765  38.115  42.538  1.00  0.00           C  
ATOM   3217  O   ILE   205      43.480  39.258  42.877  1.00  0.00           O  
ATOM   3218  CB  ILE   205      42.494  36.522  44.164  1.00  0.00           C  
ATOM   3219  CG2 ILE   205      41.675  36.138  42.894  1.00  0.00           C  
ATOM   3220  CG1 ILE   205      42.571  35.364  45.203  1.00  0.00           C  
ATOM   3221  CD1 ILE   205      43.318  34.138  44.593  1.00  0.00           C  
ATOM   3222  H   ILE   205      44.205  38.081  45.267  1.00  0.00           H  
ATOM   3223  HA  ILE   205      44.336  36.188  43.091  1.00  0.00           H  
ATOM   3224  HB  ILE   205      41.904  37.303  44.644  1.00  0.00           H  
ATOM   3225 HG21 ILE   205      40.776  35.547  43.066  1.00  0.00           H  
ATOM   3226 HG22 ILE   205      41.332  37.046  42.397  1.00  0.00           H  
ATOM   3227 HG23 ILE   205      42.169  35.518  42.146  1.00  0.00           H  
ATOM   3228 HG12 ILE   205      43.116  35.725  46.075  1.00  0.00           H  
ATOM   3229 HG13 ILE   205      41.539  35.151  45.480  1.00  0.00           H  
ATOM   3230 HD11 ILE   205      43.388  33.407  45.399  1.00  0.00           H  
ATOM   3231 HD12 ILE   205      42.627  33.864  43.796  1.00  0.00           H  
ATOM   3232 HD13 ILE   205      44.290  34.351  44.148  1.00  0.00           H  
ATOM   3233  N   TYR   206      43.866  37.769  41.256  1.00  0.00           N  
ATOM   3234  CA  TYR   206      43.615  38.710  40.156  1.00  0.00           C  
ATOM   3235  C   TYR   206      42.235  38.391  39.581  1.00  0.00           C  
ATOM   3236  O   TYR   206      41.692  37.315  39.769  1.00  0.00           O  
ATOM   3237  CB  TYR   206      44.872  38.658  39.213  1.00  0.00           C  
ATOM   3238  CG  TYR   206      46.104  39.412  39.647  1.00  0.00           C  
ATOM   3239  CD1 TYR   206      47.028  38.946  40.632  1.00  0.00           C  
ATOM   3240  CE1 TYR   206      48.053  39.821  41.100  1.00  0.00           C  
ATOM   3241  CZ  TYR   206      48.195  41.086  40.621  1.00  0.00           C  
ATOM   3242  OH  TYR   206      49.194  41.800  41.183  1.00  0.00           O  
ATOM   3243  CE2 TYR   206      47.354  41.502  39.456  1.00  0.00           C  
ATOM   3244  CD2 TYR   206      46.282  40.684  39.027  1.00  0.00           C  
ATOM   3245  H   TYR   206      43.957  36.791  41.020  1.00  0.00           H  
ATOM   3246  HA  TYR   206      43.586  39.737  40.523  1.00  0.00           H  
ATOM   3247  HB2 TYR   206      45.180  37.640  38.971  1.00  0.00           H  
ATOM   3248  HB3 TYR   206      44.412  39.088  38.323  1.00  0.00           H  
ATOM   3249  HD1 TYR   206      46.787  37.974  41.036  1.00  0.00           H  
ATOM   3250  HE1 TYR   206      48.791  39.527  41.832  1.00  0.00           H  
ATOM   3251  HH  TYR   206      49.873  41.307  41.650  1.00  0.00           H  
ATOM   3252  HE2 TYR   206      47.364  42.572  39.307  1.00  0.00           H  
ATOM   3253  HD2 TYR   206      45.597  41.008  38.257  1.00  0.00           H  
ATOM   3254  N   VAL   207      41.685  39.309  38.772  1.00  0.00           N  
ATOM   3255  CA  VAL   207      40.471  39.043  38.066  1.00  0.00           C  
ATOM   3256  C   VAL   207      40.741  39.482  36.605  1.00  0.00           C  
ATOM   3257  O   VAL   207      41.488  40.484  36.342  1.00  0.00           O  
ATOM   3258  CB  VAL   207      39.205  39.702  38.804  1.00  0.00           C  
ATOM   3259  CG1 VAL   207      37.904  39.158  38.286  1.00  0.00           C  
ATOM   3260  CG2 VAL   207      39.267  39.600  40.361  1.00  0.00           C  
ATOM   3261  H   VAL   207      42.109  40.225  38.742  1.00  0.00           H  
ATOM   3262  HA  VAL   207      40.259  37.974  38.060  1.00  0.00           H  
ATOM   3263  HB  VAL   207      39.120  40.773  38.621  1.00  0.00           H  
ATOM   3264 HG11 VAL   207      37.985  38.082  38.132  1.00  0.00           H  
ATOM   3265 HG12 VAL   207      37.013  39.320  38.892  1.00  0.00           H  
ATOM   3266 HG13 VAL   207      37.835  39.663  37.322  1.00  0.00           H  
ATOM   3267 HG21 VAL   207      38.369  40.000  40.833  1.00  0.00           H  
ATOM   3268 HG22 VAL   207      39.438  38.574  40.684  1.00  0.00           H  
ATOM   3269 HG23 VAL   207      39.981  40.343  40.717  1.00  0.00           H  
ATOM   3270  N   TYR   208      40.208  38.696  35.660  1.00  0.00           N  
ATOM   3271  CA  TYR   208      40.324  39.036  34.229  1.00  0.00           C  
ATOM   3272  C   TYR   208      39.167  38.457  33.403  1.00  0.00           C  
ATOM   3273  O   TYR   208      38.797  37.264  33.560  1.00  0.00           O  
ATOM   3274  CB  TYR   208      41.610  38.469  33.553  1.00  0.00           C  
ATOM   3275  CG  TYR   208      42.909  39.032  34.013  1.00  0.00           C  
ATOM   3276  CD1 TYR   208      43.506  40.200  33.397  1.00  0.00           C  
ATOM   3277  CE1 TYR   208      44.686  40.798  33.927  1.00  0.00           C  
ATOM   3278  CZ  TYR   208      45.412  40.106  34.945  1.00  0.00           C  
ATOM   3279  OH  TYR   208      46.670  40.500  35.370  1.00  0.00           O  
ATOM   3280  CE2 TYR   208      44.877  38.867  35.459  1.00  0.00           C  
ATOM   3281  CD2 TYR   208      43.585  38.425  35.055  1.00  0.00           C  
ATOM   3282  H   TYR   208      39.702  37.863  35.925  1.00  0.00           H  
ATOM   3283  HA  TYR   208      40.216  40.101  34.028  1.00  0.00           H  
ATOM   3284  HB2 TYR   208      41.688  37.401  33.755  1.00  0.00           H  
ATOM   3285  HB3 TYR   208      41.478  38.656  32.487  1.00  0.00           H  
ATOM   3286  HD1 TYR   208      43.004  40.787  32.642  1.00  0.00           H  
ATOM   3287  HE1 TYR   208      45.165  41.662  33.492  1.00  0.00           H  
ATOM   3288  HH  TYR   208      46.928  41.421  35.297  1.00  0.00           H  
ATOM   3289  HE2 TYR   208      45.516  38.408  36.199  1.00  0.00           H  
ATOM   3290  HD2 TYR   208      43.198  37.552  35.559  1.00  0.00           H  
ATOM   3291  N   ASP   209      38.591  39.217  32.498  1.00  0.00           N  
ATOM   3292  CA  ASP   209      37.774  38.620  31.415  1.00  0.00           C  
ATOM   3293  C   ASP   209      38.709  37.825  30.497  1.00  0.00           C  
ATOM   3294  O   ASP   209      39.295  38.480  29.646  1.00  0.00           O  
ATOM   3295  CB  ASP   209      37.014  39.678  30.678  1.00  0.00           C  
ATOM   3296  CG  ASP   209      37.706  40.969  30.229  1.00  0.00           C  
ATOM   3297  OD1 ASP   209      38.792  41.295  30.703  1.00  0.00           O  
ATOM   3298  OD2 ASP   209      37.167  41.756  29.449  1.00  0.00           O1-
ATOM   3299  H   ASP   209      39.049  40.105  32.351  1.00  0.00           H  
ATOM   3300  HA  ASP   209      37.111  37.897  31.890  1.00  0.00           H  
ATOM   3301  HB2 ASP   209      36.517  39.172  29.851  1.00  0.00           H  
ATOM   3302  HB3 ASP   209      36.191  39.974  31.329  1.00  0.00           H  
ATOM   3303  N   LEU   210      38.846  36.505  30.615  1.00  0.00           N  
ATOM   3304  CA  LEU   210      39.573  35.669  29.684  1.00  0.00           C  
ATOM   3305  C   LEU   210      38.997  35.483  28.313  1.00  0.00           C  
ATOM   3306  O   LEU   210      39.774  35.185  27.444  1.00  0.00           O  
ATOM   3307  CB  LEU   210      39.874  34.310  30.322  1.00  0.00           C  
ATOM   3308  CG  LEU   210      40.653  34.329  31.593  1.00  0.00           C  
ATOM   3309  CD1 LEU   210      40.919  32.892  31.964  1.00  0.00           C  
ATOM   3310  CD2 LEU   210      42.023  35.045  31.572  1.00  0.00           C  
ATOM   3311  H   LEU   210      38.647  36.148  31.539  1.00  0.00           H  
ATOM   3312  HA  LEU   210      40.572  36.050  29.473  1.00  0.00           H  
ATOM   3313  HB2 LEU   210      38.918  33.827  30.525  1.00  0.00           H  
ATOM   3314  HB3 LEU   210      40.287  33.591  29.615  1.00  0.00           H  
ATOM   3315  HG  LEU   210      40.030  34.743  32.386  1.00  0.00           H  
ATOM   3316 HD11 LEU   210      41.598  32.861  32.816  1.00  0.00           H  
ATOM   3317 HD12 LEU   210      39.928  32.473  32.138  1.00  0.00           H  
ATOM   3318 HD13 LEU   210      41.461  32.426  31.141  1.00  0.00           H  
ATOM   3319 HD21 LEU   210      41.949  36.132  31.601  1.00  0.00           H  
ATOM   3320 HD22 LEU   210      42.692  34.821  32.403  1.00  0.00           H  
ATOM   3321 HD23 LEU   210      42.518  34.858  30.619  1.00  0.00           H  
ATOM   3322  N   VAL   211      37.698  35.703  28.107  1.00  0.00           N  
ATOM   3323  CA  VAL   211      37.110  35.508  26.789  1.00  0.00           C  
ATOM   3324  C   VAL   211      36.241  36.675  26.513  1.00  0.00           C  
ATOM   3325  O   VAL   211      35.405  37.094  27.341  1.00  0.00           O  
ATOM   3326  CB  VAL   211      36.446  34.135  26.656  1.00  0.00           C  
ATOM   3327  CG1 VAL   211      35.861  33.794  25.308  1.00  0.00           C  
ATOM   3328  CG2 VAL   211      37.368  32.906  27.020  1.00  0.00           C  
ATOM   3329  H   VAL   211      37.033  35.957  28.823  1.00  0.00           H  
ATOM   3330  HA  VAL   211      37.879  35.656  26.031  1.00  0.00           H  
ATOM   3331  HB  VAL   211      35.560  34.080  27.288  1.00  0.00           H  
ATOM   3332 HG11 VAL   211      35.147  32.974  25.387  1.00  0.00           H  
ATOM   3333 HG12 VAL   211      35.280  34.713  25.234  1.00  0.00           H  
ATOM   3334 HG13 VAL   211      36.635  33.670  24.551  1.00  0.00           H  
ATOM   3335 HG21 VAL   211      38.240  32.940  26.367  1.00  0.00           H  
ATOM   3336 HG22 VAL   211      37.662  32.810  28.066  1.00  0.00           H  
ATOM   3337 HG23 VAL   211      36.781  32.016  26.794  1.00  0.00           H  
ATOM   3338  N   LYS   212      36.588  37.532  25.498  1.00  0.00           N  
ATOM   3339  CA  LYS   212      36.123  38.933  25.212  1.00  0.00           C  
ATOM   3340  C   LYS   212      34.739  39.028  24.654  1.00  0.00           C  
ATOM   3341  O   LYS   212      34.183  38.166  23.998  1.00  0.00           O  
ATOM   3342  CB  LYS   212      37.201  39.564  24.299  1.00  0.00           C  
ATOM   3343  CG  LYS   212      38.623  39.501  24.793  1.00  0.00           C  
ATOM   3344  CD  LYS   212      38.810  40.046  26.169  1.00  0.00           C  
ATOM   3345  CE  LYS   212      40.247  40.186  26.661  1.00  0.00           C  
ATOM   3346  NZ  LYS   212      40.362  40.796  28.031  1.00  0.00           N1+
ATOM   3347  H   LYS   212      37.323  37.288  24.849  1.00  0.00           H  
ATOM   3348  HA  LYS   212      36.167  39.547  26.111  1.00  0.00           H  
ATOM   3349  HB2 LYS   212      37.130  38.971  23.388  1.00  0.00           H  
ATOM   3350  HB3 LYS   212      36.906  40.596  24.109  1.00  0.00           H  
ATOM   3351  HG2 LYS   212      38.985  38.475  24.721  1.00  0.00           H  
ATOM   3352  HG3 LYS   212      39.215  40.141  24.139  1.00  0.00           H  
ATOM   3353  HD2 LYS   212      38.260  40.987  26.166  1.00  0.00           H  
ATOM   3354  HD3 LYS   212      38.263  39.296  26.740  1.00  0.00           H  
ATOM   3355  HE2 LYS   212      40.798  39.246  26.681  1.00  0.00           H  
ATOM   3356  HE3 LYS   212      40.691  40.797  25.874  1.00  0.00           H  
ATOM   3357  HZ1 LYS   212      41.332  41.000  28.224  1.00  0.00           H  
ATOM   3358  HZ2 LYS   212      39.718  41.526  28.301  1.00  0.00           H  
ATOM   3359  HZ3 LYS   212      40.134  40.072  28.696  1.00  0.00           H  
ATOM   3360  N   NME   213      34.174  40.162  24.935  1.00  0.00           N  
ATOM   3361  C   NME   213      32.852  40.517  24.531  1.00  0.00           C  
ATOM   3362  H   NME   213      34.807  40.807  25.384  1.00  0.00           H  
ATOM   3363  H1  NME   213      32.574  41.141  25.381  1.00  0.00           H  
ATOM   3364  H2  NME   213      32.863  41.076  23.595  1.00  0.00           H  
ATOM   3365  H3  NME   213      32.364  39.544  24.494  1.00  0.00           H  
TER    3366      NME   213
CONECT 3361 3363 3364 3365
CONECT 3363 3361
CONECT 3364 3361
CONECT 3365 3361
END   
