# Supplementary material for: Exploring Aromatic Cage Flexibility Using Cosolvent Molecular Dynamics Simulations—An In-Silico Case Study of Tudor Domains
Source: J Chem Inf Model. 2024 May 21;64(11):4553–69. doi: 10.1021/acs.jcim.4c00298 (PMC11167732; doi:10.1021/acs.jcim.4c00298)
Supplement: Supplementary file 2 — ci4c00298_si_002.zip [file ci4c00298_si_002.zip › SPIN1/cluster_representatives/domain2/05_ACN_rep_c5.pdb]

TITLE     rep06.c5
REMARK   4      COMPLIES WITH FORMAT V. 3.0, 1-DEC-2006
REMARK 888
REMARK 888 WRITTEN BY MAESTRO (A PRODUCT OF SCHRODINGER, LLC)
CRYST1   81.905   81.905   81.905 109.47 109.47 109.47 P 1           1
ATOM      1  CH3 ACE     1      38.809  16.321  62.932  1.00  0.00           C  
ATOM      2  C   ACE     1      39.978  17.076  63.376  1.00  0.00           C  
ATOM      3  O   ACE     1      40.065  17.568  64.518  1.00  0.00           O  
ATOM      4  H1  ACE     1      38.781  15.349  63.424  1.00  0.00           H  
ATOM      5  H2  ACE     1      37.939  16.978  62.963  1.00  0.00           H  
ATOM      6  H3  ACE     1      38.977  16.077  61.883  1.00  0.00           H  
ATOM      7  N   ARG     2      40.917  17.299  62.465  1.00  0.00           N  
ATOM      8  CA  ARG     2      42.092  18.148  62.708  1.00  0.00           C  
ATOM      9  C   ARG     2      41.768  19.657  62.900  1.00  0.00           C  
ATOM     10  O   ARG     2      40.843  20.093  62.183  1.00  0.00           O  
ATOM     11  CB  ARG     2      43.053  17.987  61.428  1.00  0.00           C  
ATOM     12  CG  ARG     2      43.524  16.564  61.077  1.00  0.00           C  
ATOM     13  CD  ARG     2      44.615  16.088  62.017  1.00  0.00           C  
ATOM     14  NE  ARG     2      45.911  16.530  61.594  1.00  0.00           N  
ATOM     15  CZ  ARG     2      46.978  15.739  61.506  1.00  0.00           C  
ATOM     16  NH1 ARG     2      46.887  14.493  61.504  1.00  0.00           N  
ATOM     17  NH2 ARG     2      48.109  16.245  61.353  1.00  0.00           N1+
ATOM     18  H   ARG     2      40.815  16.971  61.516  1.00  0.00           H  
ATOM     19  HA  ARG     2      42.633  17.792  63.585  1.00  0.00           H  
ATOM     20  HB2 ARG     2      42.551  18.400  60.553  1.00  0.00           H  
ATOM     21  HB3 ARG     2      43.957  18.572  61.595  1.00  0.00           H  
ATOM     22  HG2 ARG     2      42.683  15.878  61.181  1.00  0.00           H  
ATOM     23  HG3 ARG     2      43.918  16.495  60.063  1.00  0.00           H  
ATOM     24  HD2 ARG     2      44.362  16.419  63.024  1.00  0.00           H  
ATOM     25  HD3 ARG     2      44.530  15.002  62.031  1.00  0.00           H  
ATOM     26  HE  ARG     2      46.175  17.501  61.688  1.00  0.00           H  
ATOM     27 HH11 ARG     2      46.064  13.973  61.774  1.00  0.00           H  
ATOM     28 HH12 ARG     2      47.633  13.987  61.049  1.00  0.00           H  
ATOM     29 HH21 ARG     2      48.292  17.215  61.567  1.00  0.00           H  
ATOM     30 HH22 ARG     2      48.976  15.731  61.422  1.00  0.00           H  
ATOM     31  N   ARG     3      42.569  20.418  63.701  1.00  0.00           N  
ATOM     32  CA  ARG     3      42.530  21.891  63.729  1.00  0.00           C  
ATOM     33  C   ARG     3      42.688  22.486  62.289  1.00  0.00           C  
ATOM     34  O   ARG     3      43.699  22.307  61.598  1.00  0.00           O  
ATOM     35  CB  ARG     3      43.519  22.488  64.689  1.00  0.00           C  
ATOM     36  CG  ARG     3      43.494  23.973  64.727  1.00  0.00           C  
ATOM     37  CD  ARG     3      44.391  24.424  65.898  1.00  0.00           C  
ATOM     38  NE  ARG     3      44.410  25.910  65.946  1.00  0.00           N  
ATOM     39  CZ  ARG     3      43.791  26.845  66.714  1.00  0.00           C  
ATOM     40  NH1 ARG     3      42.815  26.473  67.532  1.00  0.00           N  
ATOM     41  NH2 ARG     3      44.146  28.062  66.706  1.00  0.00           N1+
ATOM     42  H   ARG     3      43.350  20.006  64.190  1.00  0.00           H  
ATOM     43  HA  ARG     3      41.505  22.081  64.048  1.00  0.00           H  
ATOM     44  HB2 ARG     3      43.326  22.043  65.666  1.00  0.00           H  
ATOM     45  HB3 ARG     3      44.459  22.173  64.236  1.00  0.00           H  
ATOM     46  HG2 ARG     3      43.860  24.462  63.824  1.00  0.00           H  
ATOM     47  HG3 ARG     3      42.455  24.281  64.838  1.00  0.00           H  
ATOM     48  HD2 ARG     3      43.996  23.934  66.788  1.00  0.00           H  
ATOM     49  HD3 ARG     3      45.384  23.993  65.772  1.00  0.00           H  
ATOM     50  HE  ARG     3      45.074  26.342  65.320  1.00  0.00           H  
ATOM     51 HH11 ARG     3      42.429  25.540  67.515  1.00  0.00           H  
ATOM     52 HH12 ARG     3      42.427  27.144  68.179  1.00  0.00           H  
ATOM     53 HH21 ARG     3      44.833  28.458  66.081  1.00  0.00           H  
ATOM     54 HH22 ARG     3      43.758  28.625  67.449  1.00  0.00           H  
ATOM     55  N   ASN     4      41.725  23.275  61.858  1.00  0.00           N  
ATOM     56  CA  ASN     4      41.712  24.041  60.611  1.00  0.00           C  
ATOM     57  C   ASN     4      41.002  25.423  60.758  1.00  0.00           C  
ATOM     58  O   ASN     4      39.844  25.574  61.190  1.00  0.00           O  
ATOM     59  CB  ASN     4      40.927  23.273  59.517  1.00  0.00           C  
ATOM     60  CG  ASN     4      41.010  23.966  58.166  1.00  0.00           C  
ATOM     61  OD1 ASN     4      41.296  25.150  57.959  1.00  0.00           O  
ATOM     62  ND2 ASN     4      40.533  23.251  57.138  1.00  0.00           N  
ATOM     63  H   ASN     4      41.002  23.487  62.532  1.00  0.00           H  
ATOM     64  HA  ASN     4      42.708  24.178  60.189  1.00  0.00           H  
ATOM     65  HB2 ASN     4      41.339  22.265  59.478  1.00  0.00           H  
ATOM     66  HB3 ASN     4      39.871  23.311  59.783  1.00  0.00           H  
ATOM     67 HD21 ASN     4      40.388  22.262  57.280  1.00  0.00           H  
ATOM     68 HD22 ASN     4      40.414  23.618  56.204  1.00  0.00           H  
ATOM     69  N   ILE     5      41.753  26.492  60.406  1.00  0.00           N  
ATOM     70  CA  ILE     5      41.355  27.847  60.679  1.00  0.00           C  
ATOM     71  C   ILE     5      40.391  28.517  59.685  1.00  0.00           C  
ATOM     72  O   ILE     5      40.358  29.726  59.517  1.00  0.00           O  
ATOM     73  CB  ILE     5      42.507  28.817  61.024  1.00  0.00           C  
ATOM     74  CG2 ILE     5      43.314  28.451  62.329  1.00  0.00           C  
ATOM     75  CG1 ILE     5      43.431  28.856  59.723  1.00  0.00           C  
ATOM     76  CD1 ILE     5      44.436  30.031  59.790  1.00  0.00           C  
ATOM     77  H   ILE     5      42.724  26.369  60.156  1.00  0.00           H  
ATOM     78  HA  ILE     5      40.747  27.822  61.583  1.00  0.00           H  
ATOM     79  HB  ILE     5      42.066  29.797  61.200  1.00  0.00           H  
ATOM     80 HG21 ILE     5      42.583  28.308  63.126  1.00  0.00           H  
ATOM     81 HG22 ILE     5      43.854  27.512  62.207  1.00  0.00           H  
ATOM     82 HG23 ILE     5      44.032  29.213  62.634  1.00  0.00           H  
ATOM     83 HG12 ILE     5      43.979  27.932  59.542  1.00  0.00           H  
ATOM     84 HG13 ILE     5      42.755  28.941  58.872  1.00  0.00           H  
ATOM     85 HD11 ILE     5      43.897  30.978  59.779  1.00  0.00           H  
ATOM     86 HD12 ILE     5      45.066  29.788  60.646  1.00  0.00           H  
ATOM     87 HD13 ILE     5      45.070  30.099  58.907  1.00  0.00           H  
ATOM     88  N   VAL     6      39.828  27.725  58.790  1.00  0.00           N  
ATOM     89  CA  VAL     6      38.889  28.111  57.793  1.00  0.00           C  
ATOM     90  C   VAL     6      37.739  28.939  58.454  1.00  0.00           C  
ATOM     91  O   VAL     6      37.281  28.462  59.434  1.00  0.00           O  
ATOM     92  CB  VAL     6      38.505  27.016  56.820  1.00  0.00           C  
ATOM     93  CG1 VAL     6      37.451  26.095  57.445  1.00  0.00           C  
ATOM     94  CG2 VAL     6      38.058  27.641  55.451  1.00  0.00           C  
ATOM     95  H   VAL     6      40.168  26.774  58.809  1.00  0.00           H  
ATOM     96  HA  VAL     6      39.411  28.844  57.178  1.00  0.00           H  
ATOM     97  HB  VAL     6      39.398  26.414  56.648  1.00  0.00           H  
ATOM     98 HG11 VAL     6      37.235  25.194  56.872  1.00  0.00           H  
ATOM     99 HG12 VAL     6      37.766  25.875  58.465  1.00  0.00           H  
ATOM    100 HG13 VAL     6      36.515  26.649  57.519  1.00  0.00           H  
ATOM    101 HG21 VAL     6      38.158  26.965  54.602  1.00  0.00           H  
ATOM    102 HG22 VAL     6      37.013  27.946  55.512  1.00  0.00           H  
ATOM    103 HG23 VAL     6      38.714  28.464  55.167  1.00  0.00           H  
ATOM    104  N   GLY     7      37.215  30.075  57.976  1.00  0.00           N  
ATOM    105  CA  GLY     7      36.211  30.812  58.701  1.00  0.00           C  
ATOM    106  C   GLY     7      36.734  31.659  59.867  1.00  0.00           C  
ATOM    107  O   GLY     7      35.954  32.475  60.420  1.00  0.00           O  
ATOM    108  H   GLY     7      37.638  30.602  57.225  1.00  0.00           H  
ATOM    109  HA2 GLY     7      35.712  31.528  58.048  1.00  0.00           H  
ATOM    110  HA3 GLY     7      35.464  30.130  59.108  1.00  0.00           H  
ATOM    111  N   CYS     8      37.979  31.547  60.316  1.00  0.00           N  
ATOM    112  CA  CYS     8      38.394  32.061  61.643  1.00  0.00           C  
ATOM    113  C   CYS     8      38.578  33.604  61.654  1.00  0.00           C  
ATOM    114  O   CYS     8      39.075  34.104  60.667  1.00  0.00           O  
ATOM    115  CB  CYS     8      39.690  31.499  62.146  1.00  0.00           C  
ATOM    116  SG  CYS     8      39.431  29.762  62.618  1.00  0.00           S  
ATOM    117  H   CYS     8      38.585  30.897  59.836  1.00  0.00           H  
ATOM    118  HA  CYS     8      37.642  31.846  62.402  1.00  0.00           H  
ATOM    119  HB2 CYS     8      40.341  31.467  61.273  1.00  0.00           H  
ATOM    120  HB3 CYS     8      40.052  32.029  63.028  1.00  0.00           H  
ATOM    121  HG  CYS     8      38.387  29.795  63.451  1.00  0.00           H  
ATOM    122  N   ARG     9      38.406  34.230  62.896  1.00  0.00           N  
ATOM    123  CA  ARG     9      39.052  35.492  63.179  1.00  0.00           C  
ATOM    124  C   ARG     9      40.536  35.349  63.492  1.00  0.00           C  
ATOM    125  O   ARG     9      40.927  34.410  64.177  1.00  0.00           O  
ATOM    126  CB  ARG     9      38.238  36.308  64.236  1.00  0.00           C  
ATOM    127  CG  ARG     9      36.918  36.816  63.655  1.00  0.00           C  
ATOM    128  CD  ARG     9      37.099  38.059  62.750  1.00  0.00           C  
ATOM    129  NE  ARG     9      37.545  39.247  63.482  1.00  0.00           N  
ATOM    130  CZ  ARG     9      37.788  40.359  62.851  1.00  0.00           C  
ATOM    131  NH1 ARG     9      37.773  40.502  61.589  1.00  0.00           N  
ATOM    132  NH2 ARG     9      38.089  41.451  63.524  1.00  0.00           N1+
ATOM    133  H   ARG     9      37.927  33.740  63.638  1.00  0.00           H  
ATOM    134  HA  ARG     9      39.088  36.243  62.390  1.00  0.00           H  
ATOM    135  HB2 ARG     9      37.974  35.611  65.031  1.00  0.00           H  
ATOM    136  HB3 ARG     9      38.812  37.177  64.556  1.00  0.00           H  
ATOM    137  HG2 ARG     9      36.363  36.007  63.181  1.00  0.00           H  
ATOM    138  HG3 ARG     9      36.257  37.248  64.406  1.00  0.00           H  
ATOM    139  HD2 ARG     9      37.920  37.850  62.064  1.00  0.00           H  
ATOM    140  HD3 ARG     9      36.129  38.260  62.295  1.00  0.00           H  
ATOM    141  HE  ARG     9      37.559  39.267  64.492  1.00  0.00           H  
ATOM    142 HH11 ARG     9      37.699  39.685  61.000  1.00  0.00           H  
ATOM    143 HH12 ARG     9      38.057  41.387  61.196  1.00  0.00           H  
ATOM    144 HH21 ARG     9      38.138  41.403  64.532  1.00  0.00           H  
ATOM    145 HH22 ARG     9      38.482  42.240  63.030  1.00  0.00           H  
ATOM    146  N   ILE    10      41.450  36.238  63.011  1.00  0.00           N  
ATOM    147  CA  ILE    10      42.869  36.036  63.244  1.00  0.00           C  
ATOM    148  C   ILE    10      43.663  37.366  63.474  1.00  0.00           C  
ATOM    149  O   ILE    10      43.284  38.392  62.949  1.00  0.00           O  
ATOM    150  CB  ILE    10      43.664  35.235  62.164  1.00  0.00           C  
ATOM    151  CG2 ILE    10      43.372  33.726  62.254  1.00  0.00           C  
ATOM    152  CG1 ILE    10      43.429  35.952  60.818  1.00  0.00           C  
ATOM    153  CD1 ILE    10      44.344  35.346  59.743  1.00  0.00           C  
ATOM    154  H   ILE    10      41.109  37.040  62.501  1.00  0.00           H  
ATOM    155  HA  ILE    10      42.972  35.568  64.224  1.00  0.00           H  
ATOM    156  HB  ILE    10      44.681  35.353  62.538  1.00  0.00           H  
ATOM    157 HG21 ILE    10      43.390  33.451  63.309  1.00  0.00           H  
ATOM    158 HG22 ILE    10      42.389  33.595  61.801  1.00  0.00           H  
ATOM    159 HG23 ILE    10      44.072  33.167  61.632  1.00  0.00           H  
ATOM    160 HG12 ILE    10      42.424  35.728  60.460  1.00  0.00           H  
ATOM    161 HG13 ILE    10      43.549  37.035  60.805  1.00  0.00           H  
ATOM    162 HD11 ILE    10      44.024  35.634  58.742  1.00  0.00           H  
ATOM    163 HD12 ILE    10      45.365  35.721  59.814  1.00  0.00           H  
ATOM    164 HD13 ILE    10      44.317  34.264  59.616  1.00  0.00           H  
ATOM    165  N   GLN    11      44.702  37.334  64.286  1.00  0.00           N  
ATOM    166  CA  GLN    11      45.778  38.298  64.087  1.00  0.00           C  
ATOM    167  C   GLN    11      47.206  37.633  64.117  1.00  0.00           C  
ATOM    168  O   GLN    11      47.442  36.559  64.649  1.00  0.00           O  
ATOM    169  CB  GLN    11      45.732  39.391  65.122  1.00  0.00           C  
ATOM    170  CG  GLN    11      46.032  38.991  66.635  1.00  0.00           C  
ATOM    171  CD  GLN    11      45.807  40.134  67.563  1.00  0.00           C  
ATOM    172  OE1 GLN    11      45.291  41.157  67.232  1.00  0.00           O  
ATOM    173  NE2 GLN    11      46.334  40.004  68.749  1.00  0.00           N  
ATOM    174  H   GLN    11      44.909  36.454  64.737  1.00  0.00           H  
ATOM    175  HA  GLN    11      45.648  38.811  63.134  1.00  0.00           H  
ATOM    176  HB2 GLN    11      46.458  40.165  64.876  1.00  0.00           H  
ATOM    177  HB3 GLN    11      44.773  39.905  65.188  1.00  0.00           H  
ATOM    178  HG2 GLN    11      45.242  38.277  66.868  1.00  0.00           H  
ATOM    179  HG3 GLN    11      47.036  38.583  66.759  1.00  0.00           H  
ATOM    180 HE21 GLN    11      47.047  39.298  68.862  1.00  0.00           H  
ATOM    181 HE22 GLN    11      46.340  40.824  69.338  1.00  0.00           H  
ATOM    182  N   HIS    12      48.240  38.216  63.457  1.00  0.00           N  
ATOM    183  CA  HIS    12      49.608  37.703  63.392  1.00  0.00           C  
ATOM    184  C   HIS    12      50.599  38.875  63.163  1.00  0.00           C  
ATOM    185  O   HIS    12      50.159  40.001  62.844  1.00  0.00           O  
ATOM    186  CB  HIS    12      49.747  36.569  62.389  1.00  0.00           C  
ATOM    187  CG  HIS    12      49.466  37.074  60.991  1.00  0.00           C  
ATOM    188  ND1 HIS    12      50.334  37.646  60.080  1.00  0.00           N  
ATOM    189  CE1 HIS    12      49.717  37.698  58.910  1.00  0.00           C  
ATOM    190  NE2 HIS    12      48.532  37.046  58.990  1.00  0.00           N  
ATOM    191  CD2 HIS    12      48.334  36.777  60.341  1.00  0.00           C  
ATOM    192  H   HIS    12      48.045  39.094  62.996  1.00  0.00           H  
ATOM    193  HA  HIS    12      49.878  37.262  64.351  1.00  0.00           H  
ATOM    194  HB2 HIS    12      50.721  36.086  62.466  1.00  0.00           H  
ATOM    195  HB3 HIS    12      48.985  35.849  62.685  1.00  0.00           H  
ATOM    196  HD1 HIS    12      51.293  37.898  60.270  1.00  0.00           H  
ATOM    197  HE1 HIS    12      50.197  37.918  57.968  1.00  0.00           H  
ATOM    198  HD2 HIS    12      47.452  36.306  60.749  1.00  0.00           H  
ATOM    199  N   GLY    13      51.923  38.570  63.259  1.00  0.00           N  
ATOM    200  CA  GLY    13      52.953  39.430  62.821  1.00  0.00           C  
ATOM    201  C   GLY    13      53.282  39.087  61.321  1.00  0.00           C  
ATOM    202  O   GLY    13      52.984  38.000  60.831  1.00  0.00           O  
ATOM    203  H   GLY    13      52.131  37.588  63.377  1.00  0.00           H  
ATOM    204  HA2 GLY    13      52.745  40.492  62.948  1.00  0.00           H  
ATOM    205  HA3 GLY    13      53.853  39.163  63.376  1.00  0.00           H  
ATOM    206  N   TRP    14      53.869  40.094  60.661  1.00  0.00           N  
ATOM    207  CA  TRP    14      54.459  39.970  59.297  1.00  0.00           C  
ATOM    208  C   TRP    14      55.785  40.771  59.179  1.00  0.00           C  
ATOM    209  O   TRP    14      55.892  41.829  59.774  1.00  0.00           O  
ATOM    210  CB  TRP    14      53.508  40.604  58.299  1.00  0.00           C  
ATOM    211  CG  TRP    14      53.984  40.694  56.897  1.00  0.00           C  
ATOM    212  CD1 TRP    14      54.643  41.672  56.287  1.00  0.00           C  
ATOM    213  NE1 TRP    14      54.816  41.436  54.977  1.00  0.00           N  
ATOM    214  CE2 TRP    14      54.383  40.227  54.617  1.00  0.00           C  
ATOM    215  CZ2 TRP    14      54.343  39.523  53.403  1.00  0.00           C  
ATOM    216  CH2 TRP    14      53.786  38.198  53.364  1.00  0.00           C  
ATOM    217  CZ3 TRP    14      53.308  37.676  54.511  1.00  0.00           C  
ATOM    218  CE3 TRP    14      53.423  38.312  55.766  1.00  0.00           C  
ATOM    219  CD2 TRP    14      53.954  39.669  55.819  1.00  0.00           C  
ATOM    220  H   TRP    14      53.951  40.933  61.217  1.00  0.00           H  
ATOM    221  HA  TRP    14      54.555  38.918  59.028  1.00  0.00           H  
ATOM    222  HB2 TRP    14      52.631  39.958  58.272  1.00  0.00           H  
ATOM    223  HB3 TRP    14      53.336  41.600  58.708  1.00  0.00           H  
ATOM    224  HD1 TRP    14      54.668  42.644  56.757  1.00  0.00           H  
ATOM    225  HE1 TRP    14      55.262  42.050  54.311  1.00  0.00           H  
ATOM    226  HZ2 TRP    14      54.733  39.958  52.495  1.00  0.00           H  
ATOM    227  HH2 TRP    14      53.668  37.698  52.414  1.00  0.00           H  
ATOM    228  HZ3 TRP    14      52.819  36.714  54.483  1.00  0.00           H  
ATOM    229  HE3 TRP    14      53.041  37.916  56.695  1.00  0.00           H  
ATOM    230  N   LYS    15      56.668  40.321  58.275  1.00  0.00           N  
ATOM    231  CA  LYS    15      57.958  40.937  57.934  1.00  0.00           C  
ATOM    232  C   LYS    15      58.489  40.284  56.657  1.00  0.00           C  
ATOM    233  O   LYS    15      58.397  39.051  56.466  1.00  0.00           O  
ATOM    234  CB  LYS    15      58.958  40.909  59.066  1.00  0.00           C  
ATOM    235  CG  LYS    15      60.208  41.805  58.908  1.00  0.00           C  
ATOM    236  CD  LYS    15      61.180  41.527  60.060  1.00  0.00           C  
ATOM    237  CE  LYS    15      62.173  42.643  60.121  1.00  0.00           C  
ATOM    238  NZ  LYS    15      63.183  42.385  61.152  1.00  0.00           N1+
ATOM    239  H   LYS    15      56.354  39.519  57.747  1.00  0.00           H  
ATOM    240  HA  LYS    15      57.746  41.986  57.730  1.00  0.00           H  
ATOM    241  HB2 LYS    15      58.467  41.256  59.976  1.00  0.00           H  
ATOM    242  HB3 LYS    15      59.351  39.922  59.311  1.00  0.00           H  
ATOM    243  HG2 LYS    15      60.598  41.575  57.916  1.00  0.00           H  
ATOM    244  HG3 LYS    15      59.873  42.832  58.760  1.00  0.00           H  
ATOM    245  HD2 LYS    15      60.632  41.471  61.000  1.00  0.00           H  
ATOM    246  HD3 LYS    15      61.654  40.581  59.797  1.00  0.00           H  
ATOM    247  HE2 LYS    15      62.631  42.728  59.135  1.00  0.00           H  
ATOM    248  HE3 LYS    15      61.670  43.578  60.366  1.00  0.00           H  
ATOM    249  HZ1 LYS    15      63.973  41.892  60.762  1.00  0.00           H  
ATOM    250  HZ2 LYS    15      63.423  43.280  61.553  1.00  0.00           H  
ATOM    251  HZ3 LYS    15      62.835  41.852  61.937  1.00  0.00           H  
ATOM    252  N   GLU    16      58.872  41.126  55.668  1.00  0.00           N  
ATOM    253  CA  GLU    16      59.144  40.781  54.279  1.00  0.00           C  
ATOM    254  C   GLU    16      60.204  41.758  53.749  1.00  0.00           C  
ATOM    255  O   GLU    16      60.210  42.928  54.145  1.00  0.00           O  
ATOM    256  CB  GLU    16      57.905  40.817  53.339  1.00  0.00           C  
ATOM    257  CG  GLU    16      58.062  40.660  51.811  1.00  0.00           C  
ATOM    258  CD  GLU    16      58.584  39.306  51.323  1.00  0.00           C  
ATOM    259  OE1 GLU    16      59.778  38.949  51.654  1.00  0.00           O  
ATOM    260  OE2 GLU    16      57.795  38.587  50.647  1.00  0.00           O1-
ATOM    261  H   GLU    16      58.803  42.129  55.772  1.00  0.00           H  
ATOM    262  HA  GLU    16      59.553  39.784  54.113  1.00  0.00           H  
ATOM    263  HB2 GLU    16      57.153  40.122  53.711  1.00  0.00           H  
ATOM    264  HB3 GLU    16      57.541  41.829  53.515  1.00  0.00           H  
ATOM    265  HG2 GLU    16      57.042  40.689  51.427  1.00  0.00           H  
ATOM    266  HG3 GLU    16      58.660  41.490  51.434  1.00  0.00           H  
ATOM    267  N   GLY    17      61.087  41.351  52.858  1.00  0.00           N  
ATOM    268  CA  GLY    17      62.017  42.257  52.110  1.00  0.00           C  
ATOM    269  C   GLY    17      63.110  42.948  53.039  1.00  0.00           C  
ATOM    270  O   GLY    17      63.769  42.285  53.835  1.00  0.00           O  
ATOM    271  H   GLY    17      60.939  40.405  52.538  1.00  0.00           H  
ATOM    272  HA2 GLY    17      62.532  41.624  51.387  1.00  0.00           H  
ATOM    273  HA3 GLY    17      61.379  42.981  51.603  1.00  0.00           H  
ATOM    274  N   ASN    18      63.188  44.268  53.034  1.00  0.00           N  
ATOM    275  CA  ASN    18      63.860  45.160  53.984  1.00  0.00           C  
ATOM    276  C   ASN    18      62.863  46.094  54.679  1.00  0.00           C  
ATOM    277  O   ASN    18      63.311  46.967  55.461  1.00  0.00           O  
ATOM    278  CB  ASN    18      64.967  45.943  53.255  1.00  0.00           C  
ATOM    279  CG  ASN    18      66.038  45.020  52.671  1.00  0.00           C  
ATOM    280  OD1 ASN    18      66.176  44.971  51.478  1.00  0.00           O  
ATOM    281  ND2 ASN    18      66.789  44.318  53.472  1.00  0.00           N  
ATOM    282  H   ASN    18      62.772  44.668  52.205  1.00  0.00           H  
ATOM    283  HA  ASN    18      64.363  44.534  54.721  1.00  0.00           H  
ATOM    284  HB2 ASN    18      64.510  46.526  52.455  1.00  0.00           H  
ATOM    285  HB3 ASN    18      65.379  46.627  53.996  1.00  0.00           H  
ATOM    286 HD21 ASN    18      66.872  44.416  54.473  1.00  0.00           H  
ATOM    287 HD22 ASN    18      67.453  43.711  53.013  1.00  0.00           H  
ATOM    288  N   GLY    19      61.537  45.902  54.594  1.00  0.00           N  
ATOM    289  CA  GLY    19      60.549  46.760  55.202  1.00  0.00           C  
ATOM    290  C   GLY    19      60.210  46.540  56.781  1.00  0.00           C  
ATOM    291  O   GLY    19      60.704  45.587  57.326  1.00  0.00           O  
ATOM    292  H   GLY    19      61.262  45.172  53.953  1.00  0.00           H  
ATOM    293  HA2 GLY    19      60.850  47.763  54.899  1.00  0.00           H  
ATOM    294  HA3 GLY    19      59.678  46.714  54.549  1.00  0.00           H  
ATOM    295  N   PRO    20      59.588  47.476  57.466  1.00  0.00           N  
ATOM    296  CA  PRO    20      59.483  47.485  58.964  1.00  0.00           C  
ATOM    297  C   PRO    20      58.538  46.356  59.495  1.00  0.00           C  
ATOM    298  O   PRO    20      57.411  46.136  58.972  1.00  0.00           O  
ATOM    299  CD  PRO    20      58.990  48.721  57.040  1.00  0.00           C  
ATOM    300  CG  PRO    20      59.260  49.653  58.138  1.00  0.00           C  
ATOM    301  CB  PRO    20      58.998  48.821  59.394  1.00  0.00           C  
ATOM    302  HD2 PRO    20      57.909  48.621  56.946  1.00  0.00           H  
ATOM    303  HD3 PRO    20      59.425  49.174  56.150  1.00  0.00           H  
ATOM    304  HG2 PRO    20      58.634  50.544  58.147  1.00  0.00           H  
ATOM    305  HG3 PRO    20      60.321  49.903  58.135  1.00  0.00           H  
ATOM    306  HB2 PRO    20      57.971  48.703  59.741  1.00  0.00           H  
ATOM    307  HB3 PRO    20      59.613  49.184  60.218  1.00  0.00           H  
ATOM    308  HA  PRO    20      60.451  47.283  59.424  1.00  0.00           H  
ATOM    309  N   VAL    21      58.945  45.560  60.487  1.00  0.00           N  
ATOM    310  CA  VAL    21      58.163  44.424  61.100  1.00  0.00           C  
ATOM    311  C   VAL    21      56.896  45.025  61.761  1.00  0.00           C  
ATOM    312  O   VAL    21      56.873  46.092  62.377  1.00  0.00           O  
ATOM    313  CB  VAL    21      59.002  43.819  62.165  1.00  0.00           C  
ATOM    314  CG1 VAL    21      59.518  44.635  63.413  1.00  0.00           C  
ATOM    315  CG2 VAL    21      58.409  42.514  62.796  1.00  0.00           C  
ATOM    316  H   VAL    21      59.915  45.639  60.756  1.00  0.00           H  
ATOM    317  HA  VAL    21      57.840  43.588  60.479  1.00  0.00           H  
ATOM    318  HB  VAL    21      59.901  43.468  61.658  1.00  0.00           H  
ATOM    319 HG11 VAL    21      58.723  44.805  64.139  1.00  0.00           H  
ATOM    320 HG12 VAL    21      60.329  44.237  64.023  1.00  0.00           H  
ATOM    321 HG13 VAL    21      59.940  45.585  63.085  1.00  0.00           H  
ATOM    322 HG21 VAL    21      59.100  42.063  63.508  1.00  0.00           H  
ATOM    323 HG22 VAL    21      57.476  42.721  63.319  1.00  0.00           H  
ATOM    324 HG23 VAL    21      58.166  41.759  62.049  1.00  0.00           H  
ATOM    325  N   THR    22      55.824  44.273  61.594  1.00  0.00           N  
ATOM    326  CA  THR    22      54.474  44.773  61.798  1.00  0.00           C  
ATOM    327  C   THR    22      53.466  43.668  62.112  1.00  0.00           C  
ATOM    328  O   THR    22      53.822  42.490  62.231  1.00  0.00           O  
ATOM    329  CB  THR    22      54.032  45.444  60.459  1.00  0.00           C  
ATOM    330  CG2 THR    22      53.662  44.509  59.266  1.00  0.00           C  
ATOM    331  OG1 THR    22      52.956  46.381  60.761  1.00  0.00           O  
ATOM    332  H   THR    22      55.903  43.356  61.177  1.00  0.00           H  
ATOM    333  HA  THR    22      54.480  45.514  62.596  1.00  0.00           H  
ATOM    334  HB  THR    22      54.854  46.070  60.112  1.00  0.00           H  
ATOM    335 HG21 THR    22      54.516  43.916  58.936  1.00  0.00           H  
ATOM    336 HG22 THR    22      52.936  43.739  59.529  1.00  0.00           H  
ATOM    337 HG23 THR    22      53.325  45.062  58.389  1.00  0.00           H  
ATOM    338  HG1 THR    22      53.339  47.160  61.170  1.00  0.00           H  
ATOM    339  N   GLN    23      52.270  44.056  62.362  1.00  0.00           N  
ATOM    340  CA  GLN    23      51.115  43.166  62.765  1.00  0.00           C  
ATOM    341  C   GLN    23      49.760  43.571  62.261  1.00  0.00           C  
ATOM    342  O   GLN    23      49.388  44.779  62.207  1.00  0.00           O  
ATOM    343  CB  GLN    23      51.094  43.082  64.357  1.00  0.00           C  
ATOM    344  CG  GLN    23      52.034  42.029  65.015  1.00  0.00           C  
ATOM    345  CD  GLN    23      52.366  42.240  66.442  1.00  0.00           C  
ATOM    346  OE1 GLN    23      51.440  42.379  67.233  1.00  0.00           O  
ATOM    347  NE2 GLN    23      53.567  41.974  66.924  1.00  0.00           N  
ATOM    348  H   GLN    23      52.097  45.028  62.150  1.00  0.00           H  
ATOM    349  HA  GLN    23      51.323  42.144  62.450  1.00  0.00           H  
ATOM    350  HB2 GLN    23      51.219  44.057  64.828  1.00  0.00           H  
ATOM    351  HB3 GLN    23      50.061  42.854  64.621  1.00  0.00           H  
ATOM    352  HG2 GLN    23      51.663  41.031  64.778  1.00  0.00           H  
ATOM    353  HG3 GLN    23      52.963  42.007  64.446  1.00  0.00           H  
ATOM    354 HE21 GLN    23      54.303  41.776  66.262  1.00  0.00           H  
ATOM    355 HE22 GLN    23      53.837  42.087  67.890  1.00  0.00           H  
ATOM    356  N   TRP    24      48.940  42.588  61.911  1.00  0.00           N  
ATOM    357  CA  TRP    24      47.683  42.702  61.213  1.00  0.00           C  
ATOM    358  C   TRP    24      46.490  41.839  61.896  1.00  0.00           C  
ATOM    359  O   TRP    24      46.740  40.781  62.495  1.00  0.00           O  
ATOM    360  CB  TRP    24      47.778  42.308  59.780  1.00  0.00           C  
ATOM    361  CG  TRP    24      48.819  42.980  58.867  1.00  0.00           C  
ATOM    362  CD1 TRP    24      49.211  44.267  58.957  1.00  0.00           C  
ATOM    363  NE1 TRP    24      50.177  44.571  58.017  1.00  0.00           N  
ATOM    364  CE2 TRP    24      50.399  43.430  57.229  1.00  0.00           C  
ATOM    365  CZ2 TRP    24      51.217  43.113  56.183  1.00  0.00           C  
ATOM    366  CH2 TRP    24      51.183  41.855  55.578  1.00  0.00           C  
ATOM    367  CZ3 TRP    24      50.445  40.811  56.160  1.00  0.00           C  
ATOM    368  CE3 TRP    24      49.642  41.118  57.254  1.00  0.00           C  
ATOM    369  CD2 TRP    24      49.611  42.437  57.816  1.00  0.00           C  
ATOM    370  H   TRP    24      49.288  41.640  61.949  1.00  0.00           H  
ATOM    371  HA  TRP    24      47.319  43.726  61.288  1.00  0.00           H  
ATOM    372  HB2 TRP    24      47.836  41.220  59.788  1.00  0.00           H  
ATOM    373  HB3 TRP    24      46.793  42.537  59.374  1.00  0.00           H  
ATOM    374  HD1 TRP    24      48.864  44.974  59.696  1.00  0.00           H  
ATOM    375  HE1 TRP    24      50.628  45.474  58.049  1.00  0.00           H  
ATOM    376  HZ2 TRP    24      51.784  43.943  55.787  1.00  0.00           H  
ATOM    377  HH2 TRP    24      51.869  41.680  54.763  1.00  0.00           H  
ATOM    378  HZ3 TRP    24      50.565  39.805  55.786  1.00  0.00           H  
ATOM    379  HE3 TRP    24      49.002  40.398  57.742  1.00  0.00           H  
ATOM    380  N   LYS    25      45.270  42.333  61.831  1.00  0.00           N  
ATOM    381  CA  LYS    25      44.108  41.641  62.363  1.00  0.00           C  
ATOM    382  C   LYS    25      43.072  41.348  61.235  1.00  0.00           C  
ATOM    383  O   LYS    25      42.746  42.216  60.450  1.00  0.00           O  
ATOM    384  CB  LYS    25      43.454  42.588  63.415  1.00  0.00           C  
ATOM    385  CG  LYS    25      42.208  41.968  63.960  1.00  0.00           C  
ATOM    386  CD  LYS    25      41.613  42.653  65.167  1.00  0.00           C  
ATOM    387  CE  LYS    25      40.899  43.945  64.686  1.00  0.00           C  
ATOM    388  NZ  LYS    25      40.372  44.850  65.748  1.00  0.00           N1+
ATOM    389  H   LYS    25      45.158  43.295  61.544  1.00  0.00           H  
ATOM    390  HA  LYS    25      44.437  40.740  62.881  1.00  0.00           H  
ATOM    391  HB2 LYS    25      44.212  42.723  64.187  1.00  0.00           H  
ATOM    392  HB3 LYS    25      43.197  43.577  63.035  1.00  0.00           H  
ATOM    393  HG2 LYS    25      41.438  41.990  63.189  1.00  0.00           H  
ATOM    394  HG3 LYS    25      42.301  40.897  64.139  1.00  0.00           H  
ATOM    395  HD2 LYS    25      40.995  41.900  65.656  1.00  0.00           H  
ATOM    396  HD3 LYS    25      42.402  43.000  65.834  1.00  0.00           H  
ATOM    397  HE2 LYS    25      41.678  44.432  64.098  1.00  0.00           H  
ATOM    398  HE3 LYS    25      40.064  43.566  64.098  1.00  0.00           H  
ATOM    399  HZ1 LYS    25      39.540  44.472  66.179  1.00  0.00           H  
ATOM    400  HZ2 LYS    25      41.126  44.963  66.411  1.00  0.00           H  
ATOM    401  HZ3 LYS    25      40.139  45.811  65.546  1.00  0.00           H  
ATOM    402  N   GLY    26      42.433  40.195  61.193  1.00  0.00           N  
ATOM    403  CA  GLY    26      41.295  40.064  60.227  1.00  0.00           C  
ATOM    404  C   GLY    26      40.541  38.765  60.254  1.00  0.00           C  
ATOM    405  O   GLY    26      40.521  38.151  61.316  1.00  0.00           O  
ATOM    406  H   GLY    26      42.691  39.470  61.847  1.00  0.00           H  
ATOM    407  HA2 GLY    26      40.652  40.934  60.368  1.00  0.00           H  
ATOM    408  HA3 GLY    26      41.857  40.167  59.298  1.00  0.00           H  
ATOM    409  N   THR    27      39.895  38.358  59.144  1.00  0.00           N  
ATOM    410  CA  THR    27      39.121  37.101  58.988  1.00  0.00           C  
ATOM    411  C   THR    27      39.600  36.183  57.939  1.00  0.00           C  
ATOM    412  O   THR    27      39.908  36.673  56.832  1.00  0.00           O  
ATOM    413  CB  THR    27      37.641  37.416  58.747  1.00  0.00           C  
ATOM    414  CG2 THR    27      36.766  36.202  59.065  1.00  0.00           C  
ATOM    415  OG1 THR    27      37.238  38.531  59.535  1.00  0.00           O  
ATOM    416  H   THR    27      39.888  39.065  58.423  1.00  0.00           H  
ATOM    417  HA  THR    27      39.283  36.451  59.848  1.00  0.00           H  
ATOM    418  HB  THR    27      37.592  37.777  57.720  1.00  0.00           H  
ATOM    419 HG21 THR    27      35.825  36.291  58.522  1.00  0.00           H  
ATOM    420 HG22 THR    27      37.250  35.273  58.763  1.00  0.00           H  
ATOM    421 HG23 THR    27      36.637  36.075  60.140  1.00  0.00           H  
ATOM    422  HG1 THR    27      37.608  39.315  59.122  1.00  0.00           H  
ATOM    423  N   VAL    28      39.786  34.941  58.177  1.00  0.00           N  
ATOM    424  CA  VAL    28      39.825  33.943  57.120  1.00  0.00           C  
ATOM    425  C   VAL    28      38.408  33.727  56.511  1.00  0.00           C  
ATOM    426  O   VAL    28      37.514  33.185  57.186  1.00  0.00           O  
ATOM    427  CB  VAL    28      40.334  32.532  57.550  1.00  0.00           C  
ATOM    428  CG1 VAL    28      40.318  31.576  56.288  1.00  0.00           C  
ATOM    429  CG2 VAL    28      41.749  32.640  58.194  1.00  0.00           C  
ATOM    430  H   VAL    28      39.550  34.494  59.052  1.00  0.00           H  
ATOM    431  HA  VAL    28      40.533  34.237  56.345  1.00  0.00           H  
ATOM    432  HB  VAL    28      39.618  32.108  58.254  1.00  0.00           H  
ATOM    433 HG11 VAL    28      40.868  30.668  56.537  1.00  0.00           H  
ATOM    434 HG12 VAL    28      39.313  31.322  55.951  1.00  0.00           H  
ATOM    435 HG13 VAL    28      40.779  32.114  55.460  1.00  0.00           H  
ATOM    436 HG21 VAL    28      42.064  31.619  58.412  1.00  0.00           H  
ATOM    437 HG22 VAL    28      42.508  33.018  57.510  1.00  0.00           H  
ATOM    438 HG23 VAL    28      41.742  33.273  59.081  1.00  0.00           H  
ATOM    439  N   LEU    29      38.265  34.165  55.228  1.00  0.00           N  
ATOM    440  CA  LEU    29      37.087  33.815  54.428  1.00  0.00           C  
ATOM    441  C   LEU    29      36.887  32.304  54.044  1.00  0.00           C  
ATOM    442  O   LEU    29      35.796  31.753  54.263  1.00  0.00           O  
ATOM    443  CB  LEU    29      37.235  34.628  53.092  1.00  0.00           C  
ATOM    444  CG  LEU    29      37.647  36.126  53.270  1.00  0.00           C  
ATOM    445  CD1 LEU    29      37.596  36.795  51.893  1.00  0.00           C  
ATOM    446  CD2 LEU    29      36.742  36.835  54.275  1.00  0.00           C  
ATOM    447  H   LEU    29      39.137  34.388  54.771  1.00  0.00           H  
ATOM    448  HA  LEU    29      36.187  34.193  54.913  1.00  0.00           H  
ATOM    449  HB2 LEU    29      38.042  34.146  52.541  1.00  0.00           H  
ATOM    450  HB3 LEU    29      36.276  34.588  52.576  1.00  0.00           H  
ATOM    451  HG  LEU    29      38.661  36.313  53.623  1.00  0.00           H  
ATOM    452 HD11 LEU    29      36.594  36.933  51.486  1.00  0.00           H  
ATOM    453 HD12 LEU    29      37.955  37.808  52.072  1.00  0.00           H  
ATOM    454 HD13 LEU    29      38.266  36.256  51.224  1.00  0.00           H  
ATOM    455 HD21 LEU    29      36.813  36.410  55.276  1.00  0.00           H  
ATOM    456 HD22 LEU    29      37.045  37.881  54.323  1.00  0.00           H  
ATOM    457 HD23 LEU    29      35.741  36.744  53.854  1.00  0.00           H  
ATOM    458  N   ASP    30      37.908  31.599  53.498  1.00  0.00           N  
ATOM    459  CA  ASP    30      37.794  30.236  52.913  1.00  0.00           C  
ATOM    460  C   ASP    30      39.124  29.710  52.558  1.00  0.00           C  
ATOM    461  O   ASP    30      40.129  30.400  52.677  1.00  0.00           O  
ATOM    462  CB  ASP    30      36.795  30.240  51.698  1.00  0.00           C  
ATOM    463  CG  ASP    30      36.252  28.808  51.403  1.00  0.00           C  
ATOM    464  OD1 ASP    30      36.529  27.925  52.229  1.00  0.00           O  
ATOM    465  OD2 ASP    30      35.694  28.513  50.351  1.00  0.00           O1-
ATOM    466  H   ASP    30      38.792  32.060  53.337  1.00  0.00           H  
ATOM    467  HA  ASP    30      37.349  29.680  53.738  1.00  0.00           H  
ATOM    468  HB2 ASP    30      35.881  30.794  51.916  1.00  0.00           H  
ATOM    469  HB3 ASP    30      37.155  30.674  50.765  1.00  0.00           H  
ATOM    470  N   GLN    31      39.182  28.507  51.941  1.00  0.00           N  
ATOM    471  CA  GLN    31      40.320  27.885  51.274  1.00  0.00           C  
ATOM    472  C   GLN    31      40.199  27.942  49.700  1.00  0.00           C  
ATOM    473  O   GLN    31      39.113  27.665  49.201  1.00  0.00           O  
ATOM    474  CB  GLN    31      40.712  26.479  51.841  1.00  0.00           C  
ATOM    475  CG  GLN    31      41.076  26.354  53.373  1.00  0.00           C  
ATOM    476  CD  GLN    31      41.046  24.927  53.914  1.00  0.00           C  
ATOM    477  OE1 GLN    31      40.089  24.520  54.612  1.00  0.00           O  
ATOM    478  NE2 GLN    31      42.100  24.151  53.818  1.00  0.00           N  
ATOM    479  H   GLN    31      38.262  28.205  51.652  1.00  0.00           H  
ATOM    480  HA  GLN    31      41.207  28.488  51.466  1.00  0.00           H  
ATOM    481  HB2 GLN    31      39.924  25.769  51.588  1.00  0.00           H  
ATOM    482  HB3 GLN    31      41.616  26.142  51.334  1.00  0.00           H  
ATOM    483  HG2 GLN    31      42.060  26.808  53.487  1.00  0.00           H  
ATOM    484  HG3 GLN    31      40.374  26.857  54.038  1.00  0.00           H  
ATOM    485 HE21 GLN    31      42.905  24.586  53.392  1.00  0.00           H  
ATOM    486 HE22 GLN    31      42.100  23.325  54.400  1.00  0.00           H  
ATOM    487  N   VAL    32      41.345  27.945  49.006  1.00  0.00           N  
ATOM    488  CA  VAL    32      41.320  27.627  47.597  1.00  0.00           C  
ATOM    489  C   VAL    32      41.173  26.152  47.289  1.00  0.00           C  
ATOM    490  O   VAL    32      41.994  25.389  47.834  1.00  0.00           O  
ATOM    491  CB  VAL    32      42.614  28.230  46.903  1.00  0.00           C  
ATOM    492  CG1 VAL    32      42.972  27.723  45.566  1.00  0.00           C  
ATOM    493  CG2 VAL    32      42.367  29.797  46.808  1.00  0.00           C  
ATOM    494  H   VAL    32      42.226  28.254  49.391  1.00  0.00           H  
ATOM    495  HA  VAL    32      40.462  28.114  47.134  1.00  0.00           H  
ATOM    496  HB  VAL    32      43.414  28.052  47.622  1.00  0.00           H  
ATOM    497 HG11 VAL    32      42.233  28.068  44.842  1.00  0.00           H  
ATOM    498 HG12 VAL    32      43.889  28.200  45.221  1.00  0.00           H  
ATOM    499 HG13 VAL    32      43.132  26.645  45.578  1.00  0.00           H  
ATOM    500 HG21 VAL    32      43.250  30.260  46.367  1.00  0.00           H  
ATOM    501 HG22 VAL    32      41.504  30.060  46.196  1.00  0.00           H  
ATOM    502 HG23 VAL    32      42.099  30.069  47.829  1.00  0.00           H  
ATOM    503  N   PRO    33      40.249  25.683  46.438  1.00  0.00           N  
ATOM    504  CA  PRO    33      39.997  24.316  46.178  1.00  0.00           C  
ATOM    505  C   PRO    33      41.284  23.494  45.756  1.00  0.00           C  
ATOM    506  O   PRO    33      41.643  22.423  46.237  1.00  0.00           O  
ATOM    507  CD  PRO    33      39.105  26.382  45.886  1.00  0.00           C  
ATOM    508  CG  PRO    33      38.012  25.468  45.448  1.00  0.00           C  
ATOM    509  CB  PRO    33      38.825  24.175  45.164  1.00  0.00           C  
ATOM    510  HD2 PRO    33      39.506  27.019  45.097  1.00  0.00           H  
ATOM    511  HD3 PRO    33      38.681  26.900  46.747  1.00  0.00           H  
ATOM    512  HG2 PRO    33      37.602  25.793  44.491  1.00  0.00           H  
ATOM    513  HG3 PRO    33      37.216  25.381  46.187  1.00  0.00           H  
ATOM    514  HB2 PRO    33      39.333  24.311  44.209  1.00  0.00           H  
ATOM    515  HB3 PRO    33      38.342  23.202  45.240  1.00  0.00           H  
ATOM    516  HA  PRO    33      39.729  23.860  47.131  1.00  0.00           H  
ATOM    517  N   VAL    34      41.913  24.035  44.719  1.00  0.00           N  
ATOM    518  CA  VAL    34      43.007  23.420  43.965  1.00  0.00           C  
ATOM    519  C   VAL    34      44.377  23.491  44.735  1.00  0.00           C  
ATOM    520  O   VAL    34      45.381  22.899  44.277  1.00  0.00           O  
ATOM    521  CB  VAL    34      43.008  23.933  42.474  1.00  0.00           C  
ATOM    522  CG1 VAL    34      43.908  25.165  42.205  1.00  0.00           C  
ATOM    523  CG2 VAL    34      43.664  22.831  41.567  1.00  0.00           C  
ATOM    524  H   VAL    34      41.645  24.966  44.434  1.00  0.00           H  
ATOM    525  HA  VAL    34      42.679  22.383  43.902  1.00  0.00           H  
ATOM    526  HB  VAL    34      41.994  24.023  42.086  1.00  0.00           H  
ATOM    527 HG11 VAL    34      43.593  25.893  42.952  1.00  0.00           H  
ATOM    528 HG12 VAL    34      44.951  24.898  42.034  1.00  0.00           H  
ATOM    529 HG13 VAL    34      43.525  25.648  41.306  1.00  0.00           H  
ATOM    530 HG21 VAL    34      43.763  23.170  40.536  1.00  0.00           H  
ATOM    531 HG22 VAL    34      44.614  22.531  42.009  1.00  0.00           H  
ATOM    532 HG23 VAL    34      43.010  21.963  41.653  1.00  0.00           H  
ATOM    533  N   ASN    35      44.365  24.093  45.944  1.00  0.00           N  
ATOM    534  CA  ASN    35      45.561  24.319  46.824  1.00  0.00           C  
ATOM    535  C   ASN    35      44.993  24.674  48.273  1.00  0.00           C  
ATOM    536  O   ASN    35      45.122  25.799  48.728  1.00  0.00           O  
ATOM    537  CB  ASN    35      46.439  25.512  46.335  1.00  0.00           C  
ATOM    538  CG  ASN    35      47.796  25.529  47.025  1.00  0.00           C  
ATOM    539  OD1 ASN    35      48.623  24.607  46.951  1.00  0.00           O  
ATOM    540  ND2 ASN    35      48.097  26.595  47.730  1.00  0.00           N  
ATOM    541  H   ASN    35      43.507  24.477  46.315  1.00  0.00           H  
ATOM    542  HA  ASN    35      46.179  23.422  46.803  1.00  0.00           H  
ATOM    543  HB2 ASN    35      46.545  25.453  45.252  1.00  0.00           H  
ATOM    544  HB3 ASN    35      45.939  26.441  46.609  1.00  0.00           H  
ATOM    545 HD21 ASN    35      47.365  27.264  47.922  1.00  0.00           H  
ATOM    546 HD22 ASN    35      48.999  26.601  48.183  1.00  0.00           H  
ATOM    547  N   PRO    36      44.470  23.742  49.049  1.00  0.00           N  
ATOM    548  CA  PRO    36      43.894  24.037  50.353  1.00  0.00           C  
ATOM    549  C   PRO    36      44.912  24.429  51.473  1.00  0.00           C  
ATOM    550  O   PRO    36      44.576  24.877  52.590  1.00  0.00           O  
ATOM    551  CD  PRO    36      44.083  22.372  48.627  1.00  0.00           C  
ATOM    552  CG  PRO    36      42.892  22.019  49.452  1.00  0.00           C  
ATOM    553  CB  PRO    36      43.079  22.797  50.748  1.00  0.00           C  
ATOM    554  HD2 PRO    36      44.974  21.763  48.780  1.00  0.00           H  
ATOM    555  HD3 PRO    36      43.809  22.278  47.576  1.00  0.00           H  
ATOM    556  HG2 PRO    36      42.904  20.973  49.757  1.00  0.00           H  
ATOM    557  HG3 PRO    36      41.943  22.342  49.022  1.00  0.00           H  
ATOM    558  HB2 PRO    36      43.570  22.283  51.574  1.00  0.00           H  
ATOM    559  HB3 PRO    36      42.150  23.138  51.206  1.00  0.00           H  
ATOM    560  HA  PRO    36      43.327  24.959  50.228  1.00  0.00           H  
ATOM    561  N   SER    37      46.272  24.362  51.184  1.00  0.00           N  
ATOM    562  CA  SER    37      47.294  24.965  52.042  1.00  0.00           C  
ATOM    563  C   SER    37      47.202  26.569  52.038  1.00  0.00           C  
ATOM    564  O   SER    37      47.831  27.247  52.910  1.00  0.00           O  
ATOM    565  CB  SER    37      48.693  24.472  51.636  1.00  0.00           C  
ATOM    566  OG  SER    37      49.121  24.810  50.288  1.00  0.00           O  
ATOM    567  H   SER    37      46.526  24.126  50.236  1.00  0.00           H  
ATOM    568  HA  SER    37      47.237  24.457  53.005  1.00  0.00           H  
ATOM    569  HB2 SER    37      49.512  24.863  52.239  1.00  0.00           H  
ATOM    570  HB3 SER    37      48.688  23.383  51.684  1.00  0.00           H  
ATOM    571  HG  SER    37      49.376  25.735  50.305  1.00  0.00           H  
ATOM    572  N   LEU    38      46.370  27.123  51.195  1.00  0.00           N  
ATOM    573  CA  LEU    38      46.244  28.590  51.000  1.00  0.00           C  
ATOM    574  C   LEU    38      44.844  29.157  51.348  1.00  0.00           C  
ATOM    575  O   LEU    38      43.823  28.757  50.682  1.00  0.00           O  
ATOM    576  CB  LEU    38      46.534  28.935  49.534  1.00  0.00           C  
ATOM    577  CG  LEU    38      46.041  30.216  48.781  1.00  0.00           C  
ATOM    578  CD1 LEU    38      46.735  31.378  49.539  1.00  0.00           C  
ATOM    579  CD2 LEU    38      46.447  30.258  47.312  1.00  0.00           C  
ATOM    580  H   LEU    38      46.027  26.594  50.405  1.00  0.00           H  
ATOM    581  HA  LEU    38      47.005  29.088  51.600  1.00  0.00           H  
ATOM    582  HB2 LEU    38      47.615  28.856  49.421  1.00  0.00           H  
ATOM    583  HB3 LEU    38      46.223  28.023  49.025  1.00  0.00           H  
ATOM    584  HG  LEU    38      44.954  30.304  48.760  1.00  0.00           H  
ATOM    585 HD11 LEU    38      46.694  31.438  50.626  1.00  0.00           H  
ATOM    586 HD12 LEU    38      47.783  31.386  49.237  1.00  0.00           H  
ATOM    587 HD13 LEU    38      46.167  32.230  49.165  1.00  0.00           H  
ATOM    588 HD21 LEU    38      46.134  31.243  46.964  1.00  0.00           H  
ATOM    589 HD22 LEU    38      47.529  30.158  47.232  1.00  0.00           H  
ATOM    590 HD23 LEU    38      45.960  29.458  46.754  1.00  0.00           H  
ATOM    591  N   TYR    39      44.748  30.010  52.348  1.00  0.00           N  
ATOM    592  CA  TYR    39      43.497  30.666  52.689  1.00  0.00           C  
ATOM    593  C   TYR    39      43.297  31.952  51.814  1.00  0.00           C  
ATOM    594  O   TYR    39      44.300  32.561  51.411  1.00  0.00           O  
ATOM    595  CB  TYR    39      43.580  31.045  54.164  1.00  0.00           C  
ATOM    596  CG  TYR    39      43.706  29.760  55.086  1.00  0.00           C  
ATOM    597  CD1 TYR    39      44.958  29.439  55.718  1.00  0.00           C  
ATOM    598  CE1 TYR    39      45.028  28.279  56.540  1.00  0.00           C  
ATOM    599  CZ  TYR    39      43.970  27.393  56.691  1.00  0.00           C  
ATOM    600  OH  TYR    39      44.024  26.363  57.575  1.00  0.00           O  
ATOM    601  CE2 TYR    39      42.760  27.719  56.028  1.00  0.00           C  
ATOM    602  CD2 TYR    39      42.644  28.916  55.269  1.00  0.00           C  
ATOM    603  H   TYR    39      45.638  30.301  52.727  1.00  0.00           H  
ATOM    604  HA  TYR    39      42.659  29.970  52.641  1.00  0.00           H  
ATOM    605  HB2 TYR    39      44.466  31.676  54.231  1.00  0.00           H  
ATOM    606  HB3 TYR    39      42.698  31.623  54.440  1.00  0.00           H  
ATOM    607  HD1 TYR    39      45.758  30.147  55.562  1.00  0.00           H  
ATOM    608  HE1 TYR    39      45.940  28.093  57.087  1.00  0.00           H  
ATOM    609  HH  TYR    39      43.114  26.070  57.661  1.00  0.00           H  
ATOM    610  HE2 TYR    39      41.877  27.175  56.331  1.00  0.00           H  
ATOM    611  HD2 TYR    39      41.654  29.100  54.880  1.00  0.00           H  
ATOM    612  N   LEU    40      42.062  32.397  51.781  1.00  0.00           N  
ATOM    613  CA  LEU    40      41.564  33.732  51.622  1.00  0.00           C  
ATOM    614  C   LEU    40      41.323  34.438  52.947  1.00  0.00           C  
ATOM    615  O   LEU    40      40.624  33.900  53.815  1.00  0.00           O  
ATOM    616  CB  LEU    40      40.386  33.708  50.663  1.00  0.00           C  
ATOM    617  CG  LEU    40      40.711  33.152  49.261  1.00  0.00           C  
ATOM    618  CD1 LEU    40      39.683  32.458  48.450  1.00  0.00           C  
ATOM    619  CD2 LEU    40      41.292  34.237  48.368  1.00  0.00           C  
ATOM    620  H   LEU    40      41.355  31.696  51.949  1.00  0.00           H  
ATOM    621  HA  LEU    40      42.378  34.228  51.093  1.00  0.00           H  
ATOM    622  HB2 LEU    40      39.641  33.067  51.137  1.00  0.00           H  
ATOM    623  HB3 LEU    40      40.094  34.748  50.519  1.00  0.00           H  
ATOM    624  HG  LEU    40      41.549  32.469  49.399  1.00  0.00           H  
ATOM    625 HD11 LEU    40      40.068  31.965  47.557  1.00  0.00           H  
ATOM    626 HD12 LEU    40      39.128  31.841  49.158  1.00  0.00           H  
ATOM    627 HD13 LEU    40      38.997  33.270  48.211  1.00  0.00           H  
ATOM    628 HD21 LEU    40      42.209  34.716  48.711  1.00  0.00           H  
ATOM    629 HD22 LEU    40      41.524  33.890  47.361  1.00  0.00           H  
ATOM    630 HD23 LEU    40      40.476  34.955  48.287  1.00  0.00           H  
ATOM    631  N   ILE    41      41.887  35.725  53.038  1.00  0.00           N  
ATOM    632  CA  ILE    41      41.773  36.485  54.236  1.00  0.00           C  
ATOM    633  C   ILE    41      41.344  37.947  53.881  1.00  0.00           C  
ATOM    634  O   ILE    41      41.798  38.490  52.864  1.00  0.00           O  
ATOM    635  CB  ILE    41      43.110  36.512  54.976  1.00  0.00           C  
ATOM    636  CG2 ILE    41      43.052  37.173  56.392  1.00  0.00           C  
ATOM    637  CG1 ILE    41      43.836  35.127  55.075  1.00  0.00           C  
ATOM    638  CD1 ILE    41      45.299  35.229  54.985  1.00  0.00           C  
ATOM    639  H   ILE    41      42.568  36.024  52.355  1.00  0.00           H  
ATOM    640  HA  ILE    41      41.060  35.949  54.863  1.00  0.00           H  
ATOM    641  HB  ILE    41      43.709  37.161  54.338  1.00  0.00           H  
ATOM    642 HG21 ILE    41      42.699  36.461  57.138  1.00  0.00           H  
ATOM    643 HG22 ILE    41      44.040  37.552  56.652  1.00  0.00           H  
ATOM    644 HG23 ILE    41      42.315  37.975  56.349  1.00  0.00           H  
ATOM    645 HG12 ILE    41      43.656  34.631  56.029  1.00  0.00           H  
ATOM    646 HG13 ILE    41      43.516  34.501  54.242  1.00  0.00           H  
ATOM    647 HD11 ILE    41      45.772  35.843  55.751  1.00  0.00           H  
ATOM    648 HD12 ILE    41      45.675  34.206  54.995  1.00  0.00           H  
ATOM    649 HD13 ILE    41      45.515  35.634  53.996  1.00  0.00           H  
ATOM    650  N   LYS    42      40.608  38.624  54.718  1.00  0.00           N  
ATOM    651  CA  LYS    42      40.387  40.076  54.737  1.00  0.00           C  
ATOM    652  C   LYS    42      40.946  40.706  55.987  1.00  0.00           C  
ATOM    653  O   LYS    42      40.489  40.394  57.109  1.00  0.00           O  
ATOM    654  CB  LYS    42      38.916  40.445  54.671  1.00  0.00           C  
ATOM    655  CG  LYS    42      38.473  41.947  54.728  1.00  0.00           C  
ATOM    656  CD  LYS    42      39.215  42.819  53.765  1.00  0.00           C  
ATOM    657  CE  LYS    42      38.602  44.313  53.727  1.00  0.00           C  
ATOM    658  NZ  LYS    42      38.836  45.222  54.930  1.00  0.00           N1+
ATOM    659  H   LYS    42      40.472  38.154  55.601  1.00  0.00           H  
ATOM    660  HA  LYS    42      40.862  40.438  53.825  1.00  0.00           H  
ATOM    661  HB2 LYS    42      38.589  40.067  53.702  1.00  0.00           H  
ATOM    662  HB3 LYS    42      38.393  39.939  55.482  1.00  0.00           H  
ATOM    663  HG2 LYS    42      37.451  41.892  54.352  1.00  0.00           H  
ATOM    664  HG3 LYS    42      38.597  42.304  55.750  1.00  0.00           H  
ATOM    665  HD2 LYS    42      40.284  42.860  53.977  1.00  0.00           H  
ATOM    666  HD3 LYS    42      39.155  42.511  52.722  1.00  0.00           H  
ATOM    667  HE2 LYS    42      39.060  44.782  52.856  1.00  0.00           H  
ATOM    668  HE3 LYS    42      37.589  44.139  53.362  1.00  0.00           H  
ATOM    669  HZ1 LYS    42      38.530  44.837  55.813  1.00  0.00           H  
ATOM    670  HZ2 LYS    42      39.834  45.305  55.059  1.00  0.00           H  
ATOM    671  HZ3 LYS    42      38.513  46.152  54.704  1.00  0.00           H  
ATOM    672  N   TYR    43      41.922  41.606  55.894  1.00  0.00           N  
ATOM    673  CA  TYR    43      42.465  42.317  57.080  1.00  0.00           C  
ATOM    674  C   TYR    43      41.689  43.572  57.457  1.00  0.00           C  
ATOM    675  O   TYR    43      41.321  44.259  56.538  1.00  0.00           O  
ATOM    676  CB  TYR    43      43.930  42.720  56.869  1.00  0.00           C  
ATOM    677  CG  TYR    43      44.832  41.524  56.879  1.00  0.00           C  
ATOM    678  CD1 TYR    43      45.429  41.118  55.627  1.00  0.00           C  
ATOM    679  CE1 TYR    43      46.218  39.962  55.558  1.00  0.00           C  
ATOM    680  CZ  TYR    43      46.471  39.234  56.736  1.00  0.00           C  
ATOM    681  OH  TYR    43      47.290  38.165  56.630  1.00  0.00           O  
ATOM    682  CE2 TYR    43      45.870  39.624  57.933  1.00  0.00           C  
ATOM    683  CD2 TYR    43      45.081  40.782  58.041  1.00  0.00           C  
ATOM    684  H   TYR    43      42.221  41.865  54.964  1.00  0.00           H  
ATOM    685  HA  TYR    43      42.426  41.650  57.942  1.00  0.00           H  
ATOM    686  HB2 TYR    43      44.042  43.224  55.909  1.00  0.00           H  
ATOM    687  HB3 TYR    43      44.185  43.436  57.649  1.00  0.00           H  
ATOM    688  HD1 TYR    43      45.270  41.645  54.698  1.00  0.00           H  
ATOM    689  HE1 TYR    43      46.623  39.652  54.606  1.00  0.00           H  
ATOM    690  HH  TYR    43      47.545  37.756  57.460  1.00  0.00           H  
ATOM    691  HE2 TYR    43      45.999  39.169  58.904  1.00  0.00           H  
ATOM    692  HD2 TYR    43      44.636  41.087  58.978  1.00  0.00           H  
ATOM    693  N   ASP    44      41.415  43.855  58.710  1.00  0.00           N  
ATOM    694  CA  ASP    44      40.725  45.087  59.072  1.00  0.00           C  
ATOM    695  C   ASP    44      41.645  46.296  59.143  1.00  0.00           C  
ATOM    696  O   ASP    44      42.774  46.153  59.544  1.00  0.00           O  
ATOM    697  CB  ASP    44      40.021  44.882  60.329  1.00  0.00           C  
ATOM    698  CG  ASP    44      39.120  43.663  60.506  1.00  0.00           C  
ATOM    699  OD1 ASP    44      38.422  43.309  59.480  1.00  0.00           O  
ATOM    700  OD2 ASP    44      39.116  43.055  61.580  1.00  0.00           O1-
ATOM    701  H   ASP    44      41.756  43.205  59.403  1.00  0.00           H  
ATOM    702  HA  ASP    44      39.987  45.336  58.309  1.00  0.00           H  
ATOM    703  HB2 ASP    44      40.797  44.852  61.094  1.00  0.00           H  
ATOM    704  HB3 ASP    44      39.333  45.673  60.626  1.00  0.00           H  
ATOM    705  N   GLY    45      41.142  47.441  58.677  1.00  0.00           N  
ATOM    706  CA  GLY    45      42.007  48.658  58.445  1.00  0.00           C  
ATOM    707  C   GLY    45      42.748  48.618  57.070  1.00  0.00           C  
ATOM    708  O   GLY    45      43.464  49.533  56.772  1.00  0.00           O  
ATOM    709  H   GLY    45      40.248  47.431  58.207  1.00  0.00           H  
ATOM    710  HA2 GLY    45      41.412  49.569  58.486  1.00  0.00           H  
ATOM    711  HA3 GLY    45      42.767  48.733  59.223  1.00  0.00           H  
ATOM    712  N   PHE    46      42.535  47.611  56.247  1.00  0.00           N  
ATOM    713  CA  PHE    46      43.170  47.390  54.919  1.00  0.00           C  
ATOM    714  C   PHE    46      42.151  46.758  53.972  1.00  0.00           C  
ATOM    715  O   PHE    46      41.493  45.835  54.379  1.00  0.00           O  
ATOM    716  CB  PHE    46      44.425  46.481  55.061  1.00  0.00           C  
ATOM    717  CG  PHE    46      45.642  47.078  55.729  1.00  0.00           C  
ATOM    718  CD1 PHE    46      45.856  46.959  57.147  1.00  0.00           C  
ATOM    719  CE1 PHE    46      47.012  47.555  57.733  1.00  0.00           C  
ATOM    720  CZ  PHE    46      47.959  48.210  56.946  1.00  0.00           C  
ATOM    721  CE2 PHE    46      47.651  48.462  55.564  1.00  0.00           C  
ATOM    722  CD2 PHE    46      46.489  47.844  54.949  1.00  0.00           C  
ATOM    723  H   PHE    46      41.923  46.864  56.544  1.00  0.00           H  
ATOM    724  HA  PHE    46      43.435  48.376  54.538  1.00  0.00           H  
ATOM    725  HB2 PHE    46      44.129  45.595  55.622  1.00  0.00           H  
ATOM    726  HB3 PHE    46      44.692  46.148  54.058  1.00  0.00           H  
ATOM    727  HD1 PHE    46      45.140  46.394  57.726  1.00  0.00           H  
ATOM    728  HE1 PHE    46      47.143  47.411  58.795  1.00  0.00           H  
ATOM    729  HZ  PHE    46      48.833  48.654  57.399  1.00  0.00           H  
ATOM    730  HE2 PHE    46      48.447  48.889  54.971  1.00  0.00           H  
ATOM    731  HD2 PHE    46      46.374  47.786  53.877  1.00  0.00           H  
ATOM    732  N   ASP    47      42.008  47.323  52.797  1.00  0.00           N  
ATOM    733  CA  ASP    47      40.939  47.086  51.765  1.00  0.00           C  
ATOM    734  C   ASP    47      41.147  46.120  50.609  1.00  0.00           C  
ATOM    735  O   ASP    47      40.180  45.691  49.963  1.00  0.00           O  
ATOM    736  CB  ASP    47      40.538  48.504  51.202  1.00  0.00           C  
ATOM    737  CG  ASP    47      40.038  49.430  52.278  1.00  0.00           C  
ATOM    738  OD1 ASP    47      39.294  49.007  53.147  1.00  0.00           O  
ATOM    739  OD2 ASP    47      40.407  50.626  52.202  1.00  0.00           O1-
ATOM    740  H   ASP    47      42.655  48.062  52.564  1.00  0.00           H  
ATOM    741  HA  ASP    47      40.079  46.720  52.326  1.00  0.00           H  
ATOM    742  HB2 ASP    47      41.403  48.974  50.734  1.00  0.00           H  
ATOM    743  HB3 ASP    47      39.758  48.301  50.468  1.00  0.00           H  
ATOM    744  N   CYS    48      42.361  45.626  50.339  1.00  0.00           N  
ATOM    745  CA  CYS    48      42.408  44.500  49.448  1.00  0.00           C  
ATOM    746  C   CYS    48      41.897  43.237  50.094  1.00  0.00           C  
ATOM    747  O   CYS    48      41.902  43.058  51.301  1.00  0.00           O  
ATOM    748  CB  CYS    48      43.814  44.405  48.996  1.00  0.00           C  
ATOM    749  SG  CYS    48      44.203  45.885  48.025  1.00  0.00           S  
ATOM    750  H   CYS    48      43.102  45.747  51.016  1.00  0.00           H  
ATOM    751  HA  CYS    48      41.812  44.726  48.564  1.00  0.00           H  
ATOM    752  HB2 CYS    48      44.545  44.309  49.799  1.00  0.00           H  
ATOM    753  HB3 CYS    48      43.976  43.581  48.301  1.00  0.00           H  
ATOM    754  HG  CYS    48      43.305  45.914  47.036  1.00  0.00           H  
ATOM    755  N   VAL    49      41.472  42.281  49.295  1.00  0.00           N  
ATOM    756  CA  VAL    49      41.474  40.826  49.687  1.00  0.00           C  
ATOM    757  C   VAL    49      42.932  40.346  49.559  1.00  0.00           C  
ATOM    758  O   VAL    49      43.537  40.673  48.575  1.00  0.00           O  
ATOM    759  CB  VAL    49      40.603  39.929  48.674  1.00  0.00           C  
ATOM    760  CG1 VAL    49      40.639  38.401  48.909  1.00  0.00           C  
ATOM    761  CG2 VAL    49      39.133  40.432  48.918  1.00  0.00           C  
ATOM    762  H   VAL    49      41.555  42.549  48.325  1.00  0.00           H  
ATOM    763  HA  VAL    49      41.095  40.737  50.705  1.00  0.00           H  
ATOM    764  HB  VAL    49      40.896  40.223  47.666  1.00  0.00           H  
ATOM    765 HG11 VAL    49      41.582  38.110  48.448  1.00  0.00           H  
ATOM    766 HG12 VAL    49      40.505  38.035  49.927  1.00  0.00           H  
ATOM    767 HG13 VAL    49      39.852  37.979  48.283  1.00  0.00           H  
ATOM    768 HG21 VAL    49      38.493  39.995  48.151  1.00  0.00           H  
ATOM    769 HG22 VAL    49      38.757  40.133  49.897  1.00  0.00           H  
ATOM    770 HG23 VAL    49      39.077  41.518  48.856  1.00  0.00           H  
ATOM    771  N   TYR    50      43.354  39.469  50.451  1.00  0.00           N  
ATOM    772  CA  TYR    50      44.689  38.854  50.472  1.00  0.00           C  
ATOM    773  C   TYR    50      44.582  37.303  50.653  1.00  0.00           C  
ATOM    774  O   TYR    50      43.598  36.697  51.068  1.00  0.00           O  
ATOM    775  CB  TYR    50      45.380  39.429  51.735  1.00  0.00           C  
ATOM    776  CG  TYR    50      45.602  40.867  51.851  1.00  0.00           C  
ATOM    777  CD1 TYR    50      44.567  41.625  52.387  1.00  0.00           C  
ATOM    778  CE1 TYR    50      44.719  43.011  52.597  1.00  0.00           C  
ATOM    779  CZ  TYR    50      45.979  43.613  52.234  1.00  0.00           C  
ATOM    780  OH  TYR    50      46.173  44.975  52.353  1.00  0.00           O  
ATOM    781  CE2 TYR    50      47.070  42.886  51.776  1.00  0.00           C  
ATOM    782  CD2 TYR    50      46.856  41.506  51.522  1.00  0.00           C  
ATOM    783  H   TYR    50      42.797  39.384  51.289  1.00  0.00           H  
ATOM    784  HA  TYR    50      45.200  39.071  49.533  1.00  0.00           H  
ATOM    785  HB2 TYR    50      44.751  39.145  52.579  1.00  0.00           H  
ATOM    786  HB3 TYR    50      46.349  38.941  51.834  1.00  0.00           H  
ATOM    787  HD1 TYR    50      43.638  41.120  52.605  1.00  0.00           H  
ATOM    788  HE1 TYR    50      43.840  43.591  52.836  1.00  0.00           H  
ATOM    789  HH  TYR    50      47.054  45.309  52.169  1.00  0.00           H  
ATOM    790  HE2 TYR    50      48.052  43.312  51.637  1.00  0.00           H  
ATOM    791  HD2 TYR    50      47.587  40.886  51.025  1.00  0.00           H  
ATOM    792  N   GLY    51      45.753  36.691  50.547  1.00  0.00           N  
ATOM    793  CA  GLY    51      45.816  35.264  50.838  1.00  0.00           C  
ATOM    794  C   GLY    51      47.233  34.814  51.151  1.00  0.00           C  
ATOM    795  O   GLY    51      48.200  35.244  50.438  1.00  0.00           O  
ATOM    796  H   GLY    51      46.567  37.231  50.292  1.00  0.00           H  
ATOM    797  HA2 GLY    51      45.290  34.976  51.748  1.00  0.00           H  
ATOM    798  HA3 GLY    51      45.457  34.731  49.957  1.00  0.00           H  
ATOM    799  N   LEU    52      47.370  33.933  52.169  1.00  0.00           N  
ATOM    800  CA  LEU    52      48.609  33.349  52.634  1.00  0.00           C  
ATOM    801  C   LEU    52      48.422  31.892  53.012  1.00  0.00           C  
ATOM    802  O   LEU    52      47.359  31.539  53.518  1.00  0.00           O  
ATOM    803  CB  LEU    52      49.139  34.139  53.850  1.00  0.00           C  
ATOM    804  CG  LEU    52      49.668  35.537  53.740  1.00  0.00           C  
ATOM    805  CD1 LEU    52      50.052  36.157  55.092  1.00  0.00           C  
ATOM    806  CD2 LEU    52      50.868  35.773  52.760  1.00  0.00           C  
ATOM    807  H   LEU    52      46.491  33.707  52.612  1.00  0.00           H  
ATOM    808  HA  LEU    52      49.323  33.464  51.818  1.00  0.00           H  
ATOM    809  HB2 LEU    52      48.318  34.131  54.566  1.00  0.00           H  
ATOM    810  HB3 LEU    52      49.862  33.443  54.277  1.00  0.00           H  
ATOM    811  HG  LEU    52      48.789  36.108  53.442  1.00  0.00           H  
ATOM    812 HD11 LEU    52      49.201  36.336  55.750  1.00  0.00           H  
ATOM    813 HD12 LEU    52      50.816  35.525  55.545  1.00  0.00           H  
ATOM    814 HD13 LEU    52      50.475  37.126  54.826  1.00  0.00           H  
ATOM    815 HD21 LEU    52      50.727  35.444  51.730  1.00  0.00           H  
ATOM    816 HD22 LEU    52      51.083  36.817  52.535  1.00  0.00           H  
ATOM    817 HD23 LEU    52      51.811  35.296  53.030  1.00  0.00           H  
ATOM    818  N   GLU    53      49.492  31.120  52.867  1.00  0.00           N  
ATOM    819  CA  GLU    53      49.544  29.792  53.445  1.00  0.00           C  
ATOM    820  C   GLU    53      49.868  29.900  54.989  1.00  0.00           C  
ATOM    821  O   GLU    53      51.002  29.661  55.415  1.00  0.00           O  
ATOM    822  CB  GLU    53      50.615  28.962  52.725  1.00  0.00           C  
ATOM    823  CG  GLU    53      50.387  28.993  51.161  1.00  0.00           C  
ATOM    824  CD  GLU    53      50.832  27.699  50.546  1.00  0.00           C  
ATOM    825  OE1 GLU    53      52.014  27.422  50.537  1.00  0.00           O  
ATOM    826  OE2 GLU    53      50.017  27.059  49.876  1.00  0.00           O1-
ATOM    827  H   GLU    53      50.239  31.516  52.314  1.00  0.00           H  
ATOM    828  HA  GLU    53      48.579  29.300  53.324  1.00  0.00           H  
ATOM    829  HB2 GLU    53      51.623  29.366  52.825  1.00  0.00           H  
ATOM    830  HB3 GLU    53      50.635  27.946  53.120  1.00  0.00           H  
ATOM    831  HG2 GLU    53      49.320  29.134  50.988  1.00  0.00           H  
ATOM    832  HG3 GLU    53      51.000  29.779  50.720  1.00  0.00           H  
ATOM    833  N   LEU    54      48.904  30.246  55.830  1.00  0.00           N  
ATOM    834  CA  LEU    54      49.030  30.527  57.254  1.00  0.00           C  
ATOM    835  C   LEU    54      49.731  29.487  58.079  1.00  0.00           C  
ATOM    836  O   LEU    54      50.428  29.824  59.037  1.00  0.00           O  
ATOM    837  CB  LEU    54      47.645  30.976  57.847  1.00  0.00           C  
ATOM    838  CG  LEU    54      47.082  32.310  57.244  1.00  0.00           C  
ATOM    839  CD1 LEU    54      45.626  32.635  57.804  1.00  0.00           C  
ATOM    840  CD2 LEU    54      47.956  33.500  57.404  1.00  0.00           C  
ATOM    841  H   LEU    54      47.934  30.285  55.552  1.00  0.00           H  
ATOM    842  HA  LEU    54      49.649  31.401  57.455  1.00  0.00           H  
ATOM    843  HB2 LEU    54      46.969  30.169  57.565  1.00  0.00           H  
ATOM    844  HB3 LEU    54      47.863  31.147  58.901  1.00  0.00           H  
ATOM    845  HG  LEU    54      47.012  32.157  56.167  1.00  0.00           H  
ATOM    846 HD11 LEU    54      45.316  33.604  57.413  1.00  0.00           H  
ATOM    847 HD12 LEU    54      44.887  31.881  57.533  1.00  0.00           H  
ATOM    848 HD13 LEU    54      45.827  32.606  58.875  1.00  0.00           H  
ATOM    849 HD21 LEU    54      48.142  33.736  58.453  1.00  0.00           H  
ATOM    850 HD22 LEU    54      48.930  33.335  56.944  1.00  0.00           H  
ATOM    851 HD23 LEU    54      47.463  34.392  57.020  1.00  0.00           H  
ATOM    852  N   ASN    55      49.526  28.203  57.716  1.00  0.00           N  
ATOM    853  CA  ASN    55      50.312  27.119  58.398  1.00  0.00           C  
ATOM    854  C   ASN    55      51.743  26.822  57.935  1.00  0.00           C  
ATOM    855  O   ASN    55      52.358  25.941  58.548  1.00  0.00           O  
ATOM    856  CB  ASN    55      49.451  25.891  58.306  1.00  0.00           C  
ATOM    857  CG  ASN    55      48.034  26.126  58.920  1.00  0.00           C  
ATOM    858  OD1 ASN    55      47.814  26.677  59.981  1.00  0.00           O  
ATOM    859  ND2 ASN    55      47.061  25.797  58.120  1.00  0.00           N  
ATOM    860  H   ASN    55      48.898  27.953  56.965  1.00  0.00           H  
ATOM    861  HA  ASN    55      50.363  27.245  59.480  1.00  0.00           H  
ATOM    862  HB2 ASN    55      49.325  25.499  57.297  1.00  0.00           H  
ATOM    863  HB3 ASN    55      49.886  25.077  58.888  1.00  0.00           H  
ATOM    864 HD21 ASN    55      47.215  25.497  57.168  1.00  0.00           H  
ATOM    865 HD22 ASN    55      46.136  26.028  58.454  1.00  0.00           H  
ATOM    866  N   LYS    56      52.321  27.552  56.965  1.00  0.00           N  
ATOM    867  CA  LYS    56      53.721  27.332  56.500  1.00  0.00           C  
ATOM    868  C   LYS    56      54.526  28.566  56.058  1.00  0.00           C  
ATOM    869  O   LYS    56      55.751  28.496  56.223  1.00  0.00           O  
ATOM    870  CB  LYS    56      53.867  26.244  55.396  1.00  0.00           C  
ATOM    871  CG  LYS    56      52.771  26.392  54.304  1.00  0.00           C  
ATOM    872  CD  LYS    56      52.845  25.360  53.245  1.00  0.00           C  
ATOM    873  CE  LYS    56      54.145  25.272  52.419  1.00  0.00           C  
ATOM    874  NZ  LYS    56      54.261  26.523  51.659  1.00  0.00           N1+
ATOM    875  H   LYS    56      51.735  28.238  56.511  1.00  0.00           H  
ATOM    876  HA  LYS    56      54.341  27.028  57.343  1.00  0.00           H  
ATOM    877  HB2 LYS    56      54.875  26.315  54.987  1.00  0.00           H  
ATOM    878  HB3 LYS    56      53.679  25.268  55.843  1.00  0.00           H  
ATOM    879  HG2 LYS    56      51.806  26.406  54.810  1.00  0.00           H  
ATOM    880  HG3 LYS    56      52.945  27.362  53.838  1.00  0.00           H  
ATOM    881  HD2 LYS    56      52.641  24.344  53.582  1.00  0.00           H  
ATOM    882  HD3 LYS    56      52.099  25.429  52.454  1.00  0.00           H  
ATOM    883  HE2 LYS    56      55.038  25.176  53.036  1.00  0.00           H  
ATOM    884  HE3 LYS    56      54.026  24.414  51.757  1.00  0.00           H  
ATOM    885  HZ1 LYS    56      53.411  26.912  51.276  1.00  0.00           H  
ATOM    886  HZ2 LYS    56      54.684  27.218  52.257  1.00  0.00           H  
ATOM    887  HZ3 LYS    56      54.838  26.440  50.834  1.00  0.00           H  
ATOM    888  N   ASP    57      53.923  29.657  55.511  1.00  0.00           N  
ATOM    889  CA  ASP    57      54.676  30.836  55.120  1.00  0.00           C  
ATOM    890  C   ASP    57      55.563  31.474  56.214  1.00  0.00           C  
ATOM    891  O   ASP    57      55.007  31.965  57.145  1.00  0.00           O  
ATOM    892  CB  ASP    57      53.813  31.847  54.434  1.00  0.00           C  
ATOM    893  CG  ASP    57      54.362  33.154  53.955  1.00  0.00           C  
ATOM    894  OD1 ASP    57      55.562  33.427  54.142  1.00  0.00           O  
ATOM    895  OD2 ASP    57      53.650  33.875  53.155  1.00  0.00           O1-
ATOM    896  H   ASP    57      52.917  29.747  55.515  1.00  0.00           H  
ATOM    897  HA  ASP    57      55.396  30.457  54.396  1.00  0.00           H  
ATOM    898  HB2 ASP    57      53.420  31.406  53.517  1.00  0.00           H  
ATOM    899  HB3 ASP    57      53.051  32.104  55.169  1.00  0.00           H  
ATOM    900  N   GLU    58      56.951  31.584  56.009  1.00  0.00           N  
ATOM    901  CA  GLU    58      57.970  32.000  57.036  1.00  0.00           C  
ATOM    902  C   GLU    58      57.851  33.435  57.409  1.00  0.00           C  
ATOM    903  O   GLU    58      58.532  33.810  58.373  1.00  0.00           O  
ATOM    904  CB  GLU    58      59.348  31.462  56.651  1.00  0.00           C  
ATOM    905  CG  GLU    58      60.117  31.997  55.449  1.00  0.00           C  
ATOM    906  CD  GLU    58      59.503  31.863  54.096  1.00  0.00           C  
ATOM    907  OE1 GLU    58      59.814  32.728  53.238  1.00  0.00           O  
ATOM    908  OE2 GLU    58      58.873  30.834  53.777  1.00  0.00           O1-
ATOM    909  H   GLU    58      57.276  31.214  55.127  1.00  0.00           H  
ATOM    910  HA  GLU    58      57.538  31.462  57.880  1.00  0.00           H  
ATOM    911  HB2 GLU    58      59.941  31.497  57.565  1.00  0.00           H  
ATOM    912  HB3 GLU    58      59.157  30.414  56.419  1.00  0.00           H  
ATOM    913  HG2 GLU    58      60.344  33.037  55.682  1.00  0.00           H  
ATOM    914  HG3 GLU    58      61.081  31.489  55.447  1.00  0.00           H  
ATOM    915  N   ARG    59      57.179  34.290  56.671  1.00  0.00           N  
ATOM    916  CA  ARG    59      56.994  35.675  56.912  1.00  0.00           C  
ATOM    917  C   ARG    59      55.920  35.929  57.888  1.00  0.00           C  
ATOM    918  O   ARG    59      55.917  36.968  58.514  1.00  0.00           O  
ATOM    919  CB  ARG    59      56.629  36.311  55.602  1.00  0.00           C  
ATOM    920  CG  ARG    59      57.680  36.200  54.509  1.00  0.00           C  
ATOM    921  CD  ARG    59      57.113  36.794  53.253  1.00  0.00           C  
ATOM    922  NE  ARG    59      56.235  35.833  52.594  1.00  0.00           N  
ATOM    923  CZ  ARG    59      55.999  35.660  51.318  1.00  0.00           C  
ATOM    924  NH1 ARG    59      56.506  36.299  50.345  1.00  0.00           N  
ATOM    925  NH2 ARG    59      55.114  34.797  50.968  1.00  0.00           N1+
ATOM    926  H   ARG    59      56.835  33.913  55.799  1.00  0.00           H  
ATOM    927  HA  ARG    59      57.914  36.156  57.245  1.00  0.00           H  
ATOM    928  HB2 ARG    59      55.719  35.837  55.234  1.00  0.00           H  
ATOM    929  HB3 ARG    59      56.453  37.349  55.886  1.00  0.00           H  
ATOM    930  HG2 ARG    59      58.602  36.671  54.853  1.00  0.00           H  
ATOM    931  HG3 ARG    59      57.791  35.138  54.295  1.00  0.00           H  
ATOM    932  HD2 ARG    59      56.534  37.708  53.381  1.00  0.00           H  
ATOM    933  HD3 ARG    59      57.988  37.018  52.643  1.00  0.00           H  
ATOM    934  HE  ARG    59      55.702  35.198  53.171  1.00  0.00           H  
ATOM    935 HH11 ARG    59      56.997  37.158  50.545  1.00  0.00           H  
ATOM    936 HH12 ARG    59      56.122  36.169  49.420  1.00  0.00           H  
ATOM    937 HH21 ARG    59      54.570  34.303  51.661  1.00  0.00           H  
ATOM    938 HH22 ARG    59      54.958  34.715  49.974  1.00  0.00           H  
ATOM    939  N   VAL    60      55.082  34.967  58.242  1.00  0.00           N  
ATOM    940  CA  VAL    60      54.133  35.093  59.399  1.00  0.00           C  
ATOM    941  C   VAL    60      54.732  34.707  60.767  1.00  0.00           C  
ATOM    942  O   VAL    60      55.543  33.759  60.749  1.00  0.00           O  
ATOM    943  CB  VAL    60      52.829  34.162  59.152  1.00  0.00           C  
ATOM    944  CG1 VAL    60      51.862  34.183  60.370  1.00  0.00           C  
ATOM    945  CG2 VAL    60      51.991  34.557  57.954  1.00  0.00           C  
ATOM    946  H   VAL    60      55.027  34.144  57.660  1.00  0.00           H  
ATOM    947  HA  VAL    60      53.710  36.094  59.487  1.00  0.00           H  
ATOM    948  HB  VAL    60      53.098  33.106  59.133  1.00  0.00           H  
ATOM    949 HG11 VAL    60      52.351  33.624  61.169  1.00  0.00           H  
ATOM    950 HG12 VAL    60      51.629  35.204  60.671  1.00  0.00           H  
ATOM    951 HG13 VAL    60      50.934  33.648  60.168  1.00  0.00           H  
ATOM    952 HG21 VAL    60      51.044  34.020  58.011  1.00  0.00           H  
ATOM    953 HG22 VAL    60      51.866  35.622  57.759  1.00  0.00           H  
ATOM    954 HG23 VAL    60      52.396  34.204  57.006  1.00  0.00           H  
ATOM    955  N   SER    61      54.372  35.327  61.877  1.00  0.00           N  
ATOM    956  CA  SER    61      54.882  34.973  63.236  1.00  0.00           C  
ATOM    957  C   SER    61      53.664  35.078  64.204  1.00  0.00           C  
ATOM    958  O   SER    61      52.756  35.881  64.074  1.00  0.00           O  
ATOM    959  CB  SER    61      56.078  35.870  63.643  1.00  0.00           C  
ATOM    960  OG  SER    61      56.395  35.724  65.009  1.00  0.00           O  
ATOM    961  H   SER    61      53.554  35.905  61.748  1.00  0.00           H  
ATOM    962  HA  SER    61      55.243  33.947  63.314  1.00  0.00           H  
ATOM    963  HB2 SER    61      56.987  35.577  63.119  1.00  0.00           H  
ATOM    964  HB3 SER    61      55.857  36.927  63.492  1.00  0.00           H  
ATOM    965  HG  SER    61      57.173  35.166  64.935  1.00  0.00           H  
ATOM    966  N   ALA    62      53.663  34.196  65.265  1.00  0.00           N  
ATOM    967  CA  ALA    62      52.697  34.283  66.387  1.00  0.00           C  
ATOM    968  C   ALA    62      51.190  34.301  65.943  1.00  0.00           C  
ATOM    969  O   ALA    62      50.358  34.997  66.550  1.00  0.00           O  
ATOM    970  CB  ALA    62      53.080  35.492  67.275  1.00  0.00           C  
ATOM    971  H   ALA    62      54.434  33.545  65.313  1.00  0.00           H  
ATOM    972  HA  ALA    62      52.910  33.340  66.890  1.00  0.00           H  
ATOM    973  HB1 ALA    62      52.476  35.449  68.182  1.00  0.00           H  
ATOM    974  HB2 ALA    62      54.144  35.615  67.478  1.00  0.00           H  
ATOM    975  HB3 ALA    62      52.773  36.453  66.863  1.00  0.00           H  
ATOM    976  N   LEU    63      50.862  33.680  64.777  1.00  0.00           N  
ATOM    977  CA  LEU    63      49.493  33.424  64.352  1.00  0.00           C  
ATOM    978  C   LEU    63      48.557  33.005  65.527  1.00  0.00           C  
ATOM    979  O   LEU    63      48.870  32.115  66.249  1.00  0.00           O  
ATOM    980  CB  LEU    63      49.604  32.312  63.302  1.00  0.00           C  
ATOM    981  CG  LEU    63      48.206  31.870  62.715  1.00  0.00           C  
ATOM    982  CD1 LEU    63      47.644  33.056  61.853  1.00  0.00           C  
ATOM    983  CD2 LEU    63      48.399  30.786  61.766  1.00  0.00           C  
ATOM    984  H   LEU    63      51.528  33.033  64.381  1.00  0.00           H  
ATOM    985  HA  LEU    63      49.179  34.376  63.923  1.00  0.00           H  
ATOM    986  HB2 LEU    63      50.210  32.631  62.454  1.00  0.00           H  
ATOM    987  HB3 LEU    63      50.100  31.423  63.690  1.00  0.00           H  
ATOM    988  HG  LEU    63      47.450  31.591  63.449  1.00  0.00           H  
ATOM    989 HD11 LEU    63      46.763  32.811  61.260  1.00  0.00           H  
ATOM    990 HD12 LEU    63      47.376  33.858  62.541  1.00  0.00           H  
ATOM    991 HD13 LEU    63      48.434  33.447  61.213  1.00  0.00           H  
ATOM    992 HD21 LEU    63      49.066  31.166  60.993  1.00  0.00           H  
ATOM    993 HD22 LEU    63      48.908  29.951  62.248  1.00  0.00           H  
ATOM    994 HD23 LEU    63      47.421  30.550  61.348  1.00  0.00           H  
ATOM    995  N   GLU    64      47.422  33.649  65.629  1.00  0.00           N  
ATOM    996  CA  GLU    64      46.500  33.412  66.697  1.00  0.00           C  
ATOM    997  C   GLU    64      45.056  33.572  66.211  1.00  0.00           C  
ATOM    998  O   GLU    64      44.731  34.488  65.438  1.00  0.00           O  
ATOM    999  CB  GLU    64      46.712  34.419  67.926  1.00  0.00           C  
ATOM   1000  CG  GLU    64      47.904  34.064  68.863  1.00  0.00           C  
ATOM   1001  CD  GLU    64      47.853  32.666  69.493  1.00  0.00           C  
ATOM   1002  OE1 GLU    64      46.761  32.238  69.915  1.00  0.00           O  
ATOM   1003  OE2 GLU    64      48.883  31.939  69.525  1.00  0.00           O1-
ATOM   1004  H   GLU    64      47.271  34.484  65.080  1.00  0.00           H  
ATOM   1005  HA  GLU    64      46.629  32.393  67.063  1.00  0.00           H  
ATOM   1006  HB2 GLU    64      46.873  35.459  67.643  1.00  0.00           H  
ATOM   1007  HB3 GLU    64      45.745  34.523  68.417  1.00  0.00           H  
ATOM   1008  HG2 GLU    64      48.844  33.990  68.315  1.00  0.00           H  
ATOM   1009  HG3 GLU    64      47.992  34.768  69.690  1.00  0.00           H  
ATOM   1010  N   VAL    65      44.188  32.623  66.590  1.00  0.00           N  
ATOM   1011  CA  VAL    65      42.740  32.680  66.299  1.00  0.00           C  
ATOM   1012  C   VAL    65      42.021  33.300  67.474  1.00  0.00           C  
ATOM   1013  O   VAL    65      42.244  32.995  68.657  1.00  0.00           O  
ATOM   1014  CB  VAL    65      42.170  31.312  65.988  1.00  0.00           C  
ATOM   1015  CG1 VAL    65      40.565  31.331  65.808  1.00  0.00           C  
ATOM   1016  CG2 VAL    65      42.718  30.774  64.668  1.00  0.00           C  
ATOM   1017  H   VAL    65      44.548  31.891  67.186  1.00  0.00           H  
ATOM   1018  HA  VAL    65      42.637  33.269  65.387  1.00  0.00           H  
ATOM   1019  HB  VAL    65      42.496  30.602  66.749  1.00  0.00           H  
ATOM   1020 HG11 VAL    65      40.235  32.192  65.228  1.00  0.00           H  
ATOM   1021 HG12 VAL    65      40.293  30.358  65.399  1.00  0.00           H  
ATOM   1022 HG13 VAL    65      40.277  31.391  66.858  1.00  0.00           H  
ATOM   1023 HG21 VAL    65      43.804  30.851  64.725  1.00  0.00           H  
ATOM   1024 HG22 VAL    65      42.428  29.724  64.632  1.00  0.00           H  
ATOM   1025 HG23 VAL    65      42.257  31.344  63.861  1.00  0.00           H  
ATOM   1026  N   LEU    66      41.149  34.240  67.070  1.00  0.00           N  
ATOM   1027  CA  LEU    66      40.383  35.100  68.033  1.00  0.00           C  
ATOM   1028  C   LEU    66      38.963  34.429  68.071  1.00  0.00           C  
ATOM   1029  O   LEU    66      38.595  33.646  67.191  1.00  0.00           O  
ATOM   1030  CB  LEU    66      40.367  36.532  67.552  1.00  0.00           C  
ATOM   1031  CG  LEU    66      41.740  37.047  67.150  1.00  0.00           C  
ATOM   1032  CD1 LEU    66      41.716  38.527  66.713  1.00  0.00           C  
ATOM   1033  CD2 LEU    66      42.859  36.823  68.225  1.00  0.00           C  
ATOM   1034  H   LEU    66      40.892  34.229  66.093  1.00  0.00           H  
ATOM   1035  HA  LEU    66      40.858  35.063  69.013  1.00  0.00           H  
ATOM   1036  HB2 LEU    66      39.698  36.655  66.700  1.00  0.00           H  
ATOM   1037  HB3 LEU    66      39.935  37.164  68.328  1.00  0.00           H  
ATOM   1038  HG  LEU    66      41.973  36.446  66.271  1.00  0.00           H  
ATOM   1039 HD11 LEU    66      42.673  38.944  66.398  1.00  0.00           H  
ATOM   1040 HD12 LEU    66      41.100  38.643  65.821  1.00  0.00           H  
ATOM   1041 HD13 LEU    66      41.361  39.009  67.624  1.00  0.00           H  
ATOM   1042 HD21 LEU    66      42.522  37.365  69.108  1.00  0.00           H  
ATOM   1043 HD22 LEU    66      42.985  35.797  68.573  1.00  0.00           H  
ATOM   1044 HD23 LEU    66      43.813  37.247  67.911  1.00  0.00           H  
ATOM   1045  N   PRO    67      38.106  34.819  69.086  1.00  0.00           N  
ATOM   1046  CA  PRO    67      36.644  34.603  69.031  1.00  0.00           C  
ATOM   1047  C   PRO    67      35.932  35.279  67.899  1.00  0.00           C  
ATOM   1048  O   PRO    67      36.395  36.241  67.295  1.00  0.00           O  
ATOM   1049  CD  PRO    67      38.457  35.516  70.337  1.00  0.00           C  
ATOM   1050  CG  PRO    67      37.286  35.397  71.227  1.00  0.00           C  
ATOM   1051  CB  PRO    67      36.093  35.298  70.255  1.00  0.00           C  
ATOM   1052  HD2 PRO    67      38.624  36.529  69.971  1.00  0.00           H  
ATOM   1053  HD3 PRO    67      39.359  35.079  70.767  1.00  0.00           H  
ATOM   1054  HG2 PRO    67      37.137  36.312  71.801  1.00  0.00           H  
ATOM   1055  HG3 PRO    67      37.394  34.444  71.744  1.00  0.00           H  
ATOM   1056  HB2 PRO    67      35.786  36.319  70.025  1.00  0.00           H  
ATOM   1057  HB3 PRO    67      35.229  34.751  70.631  1.00  0.00           H  
ATOM   1058  HA  PRO    67      36.472  33.526  69.041  1.00  0.00           H  
ATOM   1059  N   ASP    68      34.715  34.725  67.564  1.00  0.00           N  
ATOM   1060  CA  ASP    68      33.856  35.266  66.518  1.00  0.00           C  
ATOM   1061  C   ASP    68      33.105  36.524  66.886  1.00  0.00           C  
ATOM   1062  O   ASP    68      32.677  36.733  68.012  1.00  0.00           O  
ATOM   1063  CB  ASP    68      32.703  34.177  66.311  1.00  0.00           C  
ATOM   1064  CG  ASP    68      33.097  32.856  65.783  1.00  0.00           C  
ATOM   1065  OD1 ASP    68      32.284  31.875  65.874  1.00  0.00           O  
ATOM   1066  OD2 ASP    68      34.246  32.657  65.330  1.00  0.00           O1-
ATOM   1067  H   ASP    68      34.362  33.895  68.020  1.00  0.00           H  
ATOM   1068  HA  ASP    68      34.476  35.388  65.629  1.00  0.00           H  
ATOM   1069  HB2 ASP    68      32.144  34.058  67.240  1.00  0.00           H  
ATOM   1070  HB3 ASP    68      32.037  34.619  65.569  1.00  0.00           H  
ATOM   1071  N   ARG    69      32.929  37.324  65.865  1.00  0.00           N  
ATOM   1072  CA  ARG    69      31.948  38.425  65.957  1.00  0.00           C  
ATOM   1073  C   ARG    69      30.532  37.957  65.763  1.00  0.00           C  
ATOM   1074  O   ARG    69      30.251  37.149  64.883  1.00  0.00           O  
ATOM   1075  CB  ARG    69      32.237  39.462  64.811  1.00  0.00           C  
ATOM   1076  CG  ARG    69      33.502  40.245  65.189  1.00  0.00           C  
ATOM   1077  CD  ARG    69      33.701  41.507  64.351  1.00  0.00           C  
ATOM   1078  NE  ARG    69      34.500  42.509  65.177  1.00  0.00           N  
ATOM   1079  CZ  ARG    69      35.301  43.368  64.572  1.00  0.00           C  
ATOM   1080  NH1 ARG    69      35.349  43.556  63.273  1.00  0.00           N  
ATOM   1081  NH2 ARG    69      36.124  44.127  65.283  1.00  0.00           N1+
ATOM   1082  H   ARG    69      33.114  36.960  64.941  1.00  0.00           H  
ATOM   1083  HA  ARG    69      32.105  38.846  66.950  1.00  0.00           H  
ATOM   1084  HB2 ARG    69      32.297  38.995  63.829  1.00  0.00           H  
ATOM   1085  HB3 ARG    69      31.455  40.216  64.910  1.00  0.00           H  
ATOM   1086  HG2 ARG    69      33.483  40.509  66.246  1.00  0.00           H  
ATOM   1087  HG3 ARG    69      34.354  39.589  65.010  1.00  0.00           H  
ATOM   1088  HD2 ARG    69      34.145  41.057  63.463  1.00  0.00           H  
ATOM   1089  HD3 ARG    69      32.777  41.983  64.022  1.00  0.00           H  
ATOM   1090  HE  ARG    69      34.368  42.519  66.179  1.00  0.00           H  
ATOM   1091 HH11 ARG    69      34.677  43.142  62.642  1.00  0.00           H  
ATOM   1092 HH12 ARG    69      36.145  44.092  62.959  1.00  0.00           H  
ATOM   1093 HH21 ARG    69      35.901  44.194  66.266  1.00  0.00           H  
ATOM   1094 HH22 ARG    69      36.537  44.899  64.778  1.00  0.00           H  
ATOM   1095  N   VAL    70      29.605  38.541  66.519  1.00  0.00           N  
ATOM   1096  CA  VAL    70      28.175  38.350  66.198  1.00  0.00           C  
ATOM   1097  C   VAL    70      27.941  38.995  64.814  1.00  0.00           C  
ATOM   1098  O   VAL    70      28.180  40.177  64.657  1.00  0.00           O  
ATOM   1099  CB  VAL    70      27.164  39.017  67.180  1.00  0.00           C  
ATOM   1100  CG1 VAL    70      25.733  38.531  66.954  1.00  0.00           C  
ATOM   1101  CG2 VAL    70      27.389  38.525  68.630  1.00  0.00           C  
ATOM   1102  H   VAL    70      29.806  39.296  67.159  1.00  0.00           H  
ATOM   1103  HA  VAL    70      28.086  37.275  66.041  1.00  0.00           H  
ATOM   1104  HB  VAL    70      27.212  40.093  67.008  1.00  0.00           H  
ATOM   1105 HG11 VAL    70      25.541  37.460  67.016  1.00  0.00           H  
ATOM   1106 HG12 VAL    70      25.117  38.980  67.733  1.00  0.00           H  
ATOM   1107 HG13 VAL    70      25.364  38.868  65.985  1.00  0.00           H  
ATOM   1108 HG21 VAL    70      28.395  38.816  68.930  1.00  0.00           H  
ATOM   1109 HG22 VAL    70      26.785  39.042  69.376  1.00  0.00           H  
ATOM   1110 HG23 VAL    70      27.320  37.438  68.590  1.00  0.00           H  
ATOM   1111  N   ALA    71      27.556  38.191  63.828  1.00  0.00           N  
ATOM   1112  CA  ALA    71      27.340  38.649  62.379  1.00  0.00           C  
ATOM   1113  C   ALA    71      26.292  37.702  61.761  1.00  0.00           C  
ATOM   1114  O   ALA    71      26.121  36.576  62.152  1.00  0.00           O  
ATOM   1115  CB  ALA    71      28.702  38.500  61.717  1.00  0.00           C  
ATOM   1116  H   ALA    71      27.423  37.207  64.012  1.00  0.00           H  
ATOM   1117  HA  ALA    71      27.017  39.690  62.386  1.00  0.00           H  
ATOM   1118  HB1 ALA    71      29.120  37.552  62.054  1.00  0.00           H  
ATOM   1119  HB2 ALA    71      28.604  38.605  60.636  1.00  0.00           H  
ATOM   1120  HB3 ALA    71      29.389  39.195  62.199  1.00  0.00           H  
ATOM   1121  N   THR    72      25.673  38.048  60.683  1.00  0.00           N  
ATOM   1122  CA  THR    72      24.567  37.221  59.998  1.00  0.00           C  
ATOM   1123  C   THR    72      24.452  37.672  58.484  1.00  0.00           C  
ATOM   1124  O   THR    72      24.611  38.830  58.199  1.00  0.00           O  
ATOM   1125  CB  THR    72      23.278  37.264  60.797  1.00  0.00           C  
ATOM   1126  CG2 THR    72      22.517  38.538  60.989  1.00  0.00           C  
ATOM   1127  OG1 THR    72      22.339  36.324  60.372  1.00  0.00           O  
ATOM   1128  H   THR    72      25.927  38.970  60.358  1.00  0.00           H  
ATOM   1129  HA  THR    72      24.914  36.194  59.889  1.00  0.00           H  
ATOM   1130  HB  THR    72      23.560  37.044  61.827  1.00  0.00           H  
ATOM   1131 HG21 THR    72      21.526  38.460  61.435  1.00  0.00           H  
ATOM   1132 HG22 THR    72      23.081  39.220  61.624  1.00  0.00           H  
ATOM   1133 HG23 THR    72      22.326  39.039  60.040  1.00  0.00           H  
ATOM   1134  HG1 THR    72      22.422  35.513  60.879  1.00  0.00           H  
ATOM   1135  N   SER    73      24.044  36.710  57.614  1.00  0.00           N  
ATOM   1136  CA  SER    73      23.921  36.758  56.096  1.00  0.00           C  
ATOM   1137  C   SER    73      22.904  37.724  55.447  1.00  0.00           C  
ATOM   1138  O   SER    73      23.045  38.302  54.378  1.00  0.00           O  
ATOM   1139  CB  SER    73      23.678  35.344  55.542  1.00  0.00           C  
ATOM   1140  OG  SER    73      23.954  35.221  54.145  1.00  0.00           O  
ATOM   1141  H   SER    73      23.804  35.813  58.012  1.00  0.00           H  
ATOM   1142  HA  SER    73      24.927  36.931  55.712  1.00  0.00           H  
ATOM   1143  HB2 SER    73      24.345  34.716  56.133  1.00  0.00           H  
ATOM   1144  HB3 SER    73      22.626  35.099  55.688  1.00  0.00           H  
ATOM   1145  HG  SER    73      24.895  35.034  54.115  1.00  0.00           H  
ATOM   1146  N   ARG    74      21.816  37.925  56.158  1.00  0.00           N  
ATOM   1147  CA  ARG    74      20.642  38.804  55.645  1.00  0.00           C  
ATOM   1148  C   ARG    74      21.133  40.259  55.387  1.00  0.00           C  
ATOM   1149  O   ARG    74      22.013  40.794  56.074  1.00  0.00           O  
ATOM   1150  CB  ARG    74      19.387  38.657  56.652  1.00  0.00           C  
ATOM   1151  CG  ARG    74      19.418  39.337  58.040  1.00  0.00           C  
ATOM   1152  CD  ARG    74      19.336  40.881  58.100  1.00  0.00           C  
ATOM   1153  NE  ARG    74      18.269  41.395  57.204  1.00  0.00           N  
ATOM   1154  CZ  ARG    74      17.999  42.722  57.115  1.00  0.00           C  
ATOM   1155  NH1 ARG    74      18.675  43.586  57.864  1.00  0.00           N  
ATOM   1156  NH2 ARG    74      17.023  43.141  56.397  1.00  0.00           N1+
ATOM   1157  H   ARG    74      21.669  37.366  56.986  1.00  0.00           H  
ATOM   1158  HA  ARG    74      20.330  38.304  54.728  1.00  0.00           H  
ATOM   1159  HB2 ARG    74      18.579  39.092  56.064  1.00  0.00           H  
ATOM   1160  HB3 ARG    74      19.240  37.579  56.724  1.00  0.00           H  
ATOM   1161  HG2 ARG    74      18.656  38.921  58.698  1.00  0.00           H  
ATOM   1162  HG3 ARG    74      20.315  38.992  58.555  1.00  0.00           H  
ATOM   1163  HD2 ARG    74      19.181  41.073  59.162  1.00  0.00           H  
ATOM   1164  HD3 ARG    74      20.330  41.165  57.755  1.00  0.00           H  
ATOM   1165  HE  ARG    74      17.743  40.643  56.781  1.00  0.00           H  
ATOM   1166 HH11 ARG    74      19.581  43.335  58.233  1.00  0.00           H  
ATOM   1167 HH12 ARG    74      18.568  44.572  57.671  1.00  0.00           H  
ATOM   1168 HH21 ARG    74      16.555  42.469  55.807  1.00  0.00           H  
ATOM   1169 HH22 ARG    74      16.527  44.008  56.554  1.00  0.00           H  
ATOM   1170  N   ILE    75      20.474  40.864  54.359  1.00  0.00           N  
ATOM   1171  CA  ILE    75      20.651  42.249  54.031  1.00  0.00           C  
ATOM   1172  C   ILE    75      19.324  42.932  53.589  1.00  0.00           C  
ATOM   1173  O   ILE    75      18.478  42.312  53.048  1.00  0.00           O  
ATOM   1174  CB  ILE    75      21.764  42.530  53.010  1.00  0.00           C  
ATOM   1175  CG2 ILE    75      21.452  41.997  51.583  1.00  0.00           C  
ATOM   1176  CG1 ILE    75      22.283  43.992  53.017  1.00  0.00           C  
ATOM   1177  CD1 ILE    75      23.645  44.112  52.294  1.00  0.00           C  
ATOM   1178  H   ILE    75      19.825  40.349  53.782  1.00  0.00           H  
ATOM   1179  HA  ILE    75      20.881  42.772  54.959  1.00  0.00           H  
ATOM   1180  HB  ILE    75      22.493  41.912  53.536  1.00  0.00           H  
ATOM   1181 HG21 ILE    75      22.359  41.767  51.025  1.00  0.00           H  
ATOM   1182 HG22 ILE    75      20.837  41.097  51.581  1.00  0.00           H  
ATOM   1183 HG23 ILE    75      20.913  42.780  51.050  1.00  0.00           H  
ATOM   1184 HG12 ILE    75      21.580  44.625  52.476  1.00  0.00           H  
ATOM   1185 HG13 ILE    75      22.487  44.271  54.051  1.00  0.00           H  
ATOM   1186 HD11 ILE    75      24.454  43.729  52.915  1.00  0.00           H  
ATOM   1187 HD12 ILE    75      23.570  43.519  51.382  1.00  0.00           H  
ATOM   1188 HD13 ILE    75      23.872  45.157  52.084  1.00  0.00           H  
ATOM   1189  N   SER    76      19.201  44.243  53.825  1.00  0.00           N  
ATOM   1190  CA  SER    76      18.017  45.046  53.538  1.00  0.00           C  
ATOM   1191  C   SER    76      17.873  45.259  52.045  1.00  0.00           C  
ATOM   1192  O   SER    76      18.937  45.492  51.390  1.00  0.00           O  
ATOM   1193  CB  SER    76      18.088  46.422  54.234  1.00  0.00           C  
ATOM   1194  OG  SER    76      18.520  46.349  55.486  1.00  0.00           O  
ATOM   1195  H   SER    76      19.927  44.709  54.351  1.00  0.00           H  
ATOM   1196  HA  SER    76      17.183  44.479  53.952  1.00  0.00           H  
ATOM   1197  HB2 SER    76      18.894  46.912  53.687  1.00  0.00           H  
ATOM   1198  HB3 SER    76      17.196  47.048  54.275  1.00  0.00           H  
ATOM   1199  HG  SER    76      18.356  47.224  55.847  1.00  0.00           H  
ATOM   1200  N   ASP    77      16.647  45.198  51.470  1.00  0.00           N  
ATOM   1201  CA  ASP    77      16.456  45.191  49.995  1.00  0.00           C  
ATOM   1202  C   ASP    77      17.376  44.147  49.276  1.00  0.00           C  
ATOM   1203  O   ASP    77      18.261  44.534  48.524  1.00  0.00           O  
ATOM   1204  CB  ASP    77      16.530  46.651  49.402  1.00  0.00           C  
ATOM   1205  CG  ASP    77      15.562  47.552  50.088  1.00  0.00           C  
ATOM   1206  OD1 ASP    77      14.387  47.118  50.267  1.00  0.00           O  
ATOM   1207  OD2 ASP    77      15.807  48.747  50.422  1.00  0.00           O1-
ATOM   1208  H   ASP    77      15.825  45.104  52.049  1.00  0.00           H  
ATOM   1209  HA  ASP    77      15.472  44.755  49.820  1.00  0.00           H  
ATOM   1210  HB2 ASP    77      17.520  47.078  49.564  1.00  0.00           H  
ATOM   1211  HB3 ASP    77      16.341  46.553  48.333  1.00  0.00           H  
ATOM   1212  N   ALA    78      17.250  42.892  49.641  1.00  0.00           N  
ATOM   1213  CA  ALA    78      18.202  41.906  49.102  1.00  0.00           C  
ATOM   1214  C   ALA    78      18.054  41.651  47.585  1.00  0.00           C  
ATOM   1215  O   ALA    78      18.978  41.109  46.979  1.00  0.00           O  
ATOM   1216  CB  ALA    78      18.281  40.671  49.993  1.00  0.00           C  
ATOM   1217  H   ALA    78      16.667  42.524  50.380  1.00  0.00           H  
ATOM   1218  HA  ALA    78      19.180  42.383  49.170  1.00  0.00           H  
ATOM   1219  HB1 ALA    78      19.202  40.164  49.705  1.00  0.00           H  
ATOM   1220  HB2 ALA    78      18.083  40.984  51.018  1.00  0.00           H  
ATOM   1221  HB3 ALA    78      17.453  39.976  49.853  1.00  0.00           H  
ATOM   1222  N   HIS    79      16.982  42.073  47.001  1.00  0.00           N  
ATOM   1223  CA  HIS    79      16.800  41.985  45.580  1.00  0.00           C  
ATOM   1224  C   HIS    79      17.857  42.926  44.935  1.00  0.00           C  
ATOM   1225  O   HIS    79      18.419  42.628  43.893  1.00  0.00           O  
ATOM   1226  CB  HIS    79      15.299  42.387  45.180  1.00  0.00           C  
ATOM   1227  CG  HIS    79      14.796  43.691  45.736  1.00  0.00           C  
ATOM   1228  ND1 HIS    79      14.414  43.942  47.091  1.00  0.00           N  
ATOM   1229  CE1 HIS    79      13.997  45.218  47.115  1.00  0.00           C  
ATOM   1230  NE2 HIS    79      13.991  45.719  45.836  1.00  0.00           N  
ATOM   1231  CD2 HIS    79      14.418  44.756  44.970  1.00  0.00           C  
ATOM   1232  H   HIS    79      16.265  42.620  47.456  1.00  0.00           H  
ATOM   1233  HA  HIS    79      17.012  40.945  45.333  1.00  0.00           H  
ATOM   1234  HB2 HIS    79      15.185  42.372  44.096  1.00  0.00           H  
ATOM   1235  HB3 HIS    79      14.675  41.580  45.563  1.00  0.00           H  
ATOM   1236  HE1 HIS    79      13.705  45.806  47.973  1.00  0.00           H  
ATOM   1237  HE2 HIS    79      13.747  46.681  45.650  1.00  0.00           H  
ATOM   1238  HD2 HIS    79      14.619  44.799  43.910  1.00  0.00           H  
ATOM   1239  N   LEU    80      18.073  44.121  45.521  1.00  0.00           N  
ATOM   1240  CA  LEU    80      19.053  45.036  45.050  1.00  0.00           C  
ATOM   1241  C   LEU    80      20.420  44.384  45.204  1.00  0.00           C  
ATOM   1242  O   LEU    80      21.196  44.450  44.265  1.00  0.00           O  
ATOM   1243  CB  LEU    80      18.844  46.389  45.706  1.00  0.00           C  
ATOM   1244  CG  LEU    80      17.492  47.046  45.618  1.00  0.00           C  
ATOM   1245  CD1 LEU    80      17.664  48.457  46.233  1.00  0.00           C  
ATOM   1246  CD2 LEU    80      17.027  47.249  44.207  1.00  0.00           C  
ATOM   1247  H   LEU    80      17.778  44.277  46.474  1.00  0.00           H  
ATOM   1248  HA  LEU    80      18.968  45.077  43.964  1.00  0.00           H  
ATOM   1249  HB2 LEU    80      19.125  46.249  46.750  1.00  0.00           H  
ATOM   1250  HB3 LEU    80      19.614  47.003  45.239  1.00  0.00           H  
ATOM   1251  HG  LEU    80      16.780  46.404  46.136  1.00  0.00           H  
ATOM   1252 HD11 LEU    80      16.774  49.043  46.008  1.00  0.00           H  
ATOM   1253 HD12 LEU    80      17.717  48.465  47.322  1.00  0.00           H  
ATOM   1254 HD13 LEU    80      18.503  48.911  45.705  1.00  0.00           H  
ATOM   1255 HD21 LEU    80      16.826  46.326  43.664  1.00  0.00           H  
ATOM   1256 HD22 LEU    80      16.112  47.839  44.162  1.00  0.00           H  
ATOM   1257 HD23 LEU    80      17.863  47.757  43.726  1.00  0.00           H  
ATOM   1258  N   ALA    81      20.626  43.625  46.348  1.00  0.00           N  
ATOM   1259  CA  ALA    81      21.922  43.024  46.567  1.00  0.00           C  
ATOM   1260  C   ALA    81      22.250  41.887  45.621  1.00  0.00           C  
ATOM   1261  O   ALA    81      23.346  41.880  45.046  1.00  0.00           O  
ATOM   1262  CB  ALA    81      22.021  42.627  48.093  1.00  0.00           C  
ATOM   1263  H   ALA    81      19.968  43.564  47.111  1.00  0.00           H  
ATOM   1264  HA  ALA    81      22.701  43.778  46.457  1.00  0.00           H  
ATOM   1265  HB1 ALA    81      23.079  42.552  48.348  1.00  0.00           H  
ATOM   1266  HB2 ALA    81      21.532  43.403  48.682  1.00  0.00           H  
ATOM   1267  HB3 ALA    81      21.481  41.713  48.337  1.00  0.00           H  
ATOM   1268  N   ASP    82      21.275  41.114  45.185  1.00  0.00           N  
ATOM   1269  CA  ASP    82      21.407  40.169  44.084  1.00  0.00           C  
ATOM   1270  C   ASP    82      21.505  40.798  42.707  1.00  0.00           C  
ATOM   1271  O   ASP    82      22.272  40.338  41.870  1.00  0.00           O  
ATOM   1272  CB  ASP    82      20.231  39.138  44.010  1.00  0.00           C  
ATOM   1273  CG  ASP    82      20.180  38.296  45.333  1.00  0.00           C  
ATOM   1274  OD1 ASP    82      21.201  38.057  45.980  1.00  0.00           O  
ATOM   1275  OD2 ASP    82      19.085  37.840  45.736  1.00  0.00           O1-
ATOM   1276  H   ASP    82      20.325  41.244  45.503  1.00  0.00           H  
ATOM   1277  HA  ASP    82      22.388  39.727  44.259  1.00  0.00           H  
ATOM   1278  HB2 ASP    82      19.337  39.750  43.891  1.00  0.00           H  
ATOM   1279  HB3 ASP    82      20.292  38.442  43.174  1.00  0.00           H  
ATOM   1280  N   THR    83      20.720  41.869  42.469  1.00  0.00           N  
ATOM   1281  CA  THR    83      20.613  42.564  41.176  1.00  0.00           C  
ATOM   1282  C   THR    83      22.014  43.147  40.842  1.00  0.00           C  
ATOM   1283  O   THR    83      22.427  42.959  39.715  1.00  0.00           O  
ATOM   1284  CB  THR    83      19.572  43.644  41.119  1.00  0.00           C  
ATOM   1285  CG2 THR    83      19.666  44.407  39.797  1.00  0.00           C  
ATOM   1286  OG1 THR    83      18.276  43.211  41.136  1.00  0.00           O  
ATOM   1287  H   THR    83      20.037  42.195  43.137  1.00  0.00           H  
ATOM   1288  HA  THR    83      20.433  41.831  40.389  1.00  0.00           H  
ATOM   1289  HB  THR    83      19.709  44.340  41.946  1.00  0.00           H  
ATOM   1290 HG21 THR    83      18.815  45.069  39.643  1.00  0.00           H  
ATOM   1291 HG22 THR    83      20.544  45.054  39.815  1.00  0.00           H  
ATOM   1292 HG23 THR    83      19.703  43.806  38.889  1.00  0.00           H  
ATOM   1293  HG1 THR    83      18.175  42.967  42.058  1.00  0.00           H  
ATOM   1294  N   MET    84      22.750  43.773  41.744  1.00  0.00           N  
ATOM   1295  CA  MET    84      24.067  44.378  41.501  1.00  0.00           C  
ATOM   1296  C   MET    84      25.207  43.349  41.387  1.00  0.00           C  
ATOM   1297  O   MET    84      26.317  43.729  40.998  1.00  0.00           O  
ATOM   1298  CB  MET    84      24.339  45.357  42.639  1.00  0.00           C  
ATOM   1299  CG  MET    84      25.441  46.317  42.312  1.00  0.00           C  
ATOM   1300  SD  MET    84      25.500  47.923  43.214  1.00  0.00           S  
ATOM   1301  CE  MET    84      26.120  47.322  44.885  1.00  0.00           C  
ATOM   1302  H   MET    84      22.398  43.806  42.690  1.00  0.00           H  
ATOM   1303  HA  MET    84      24.043  44.937  40.566  1.00  0.00           H  
ATOM   1304  HB2 MET    84      23.467  46.006  42.719  1.00  0.00           H  
ATOM   1305  HB3 MET    84      24.560  44.892  43.600  1.00  0.00           H  
ATOM   1306  HG2 MET    84      26.359  45.730  42.342  1.00  0.00           H  
ATOM   1307  HG3 MET    84      25.215  46.563  41.275  1.00  0.00           H  
ATOM   1308  HE1 MET    84      25.244  47.096  45.493  1.00  0.00           H  
ATOM   1309  HE2 MET    84      26.691  46.420  44.666  1.00  0.00           H  
ATOM   1310  HE3 MET    84      26.817  48.011  45.362  1.00  0.00           H  
ATOM   1311  N   ILE    85      25.034  42.070  41.618  1.00  0.00           N  
ATOM   1312  CA  ILE    85      26.157  41.145  41.307  1.00  0.00           C  
ATOM   1313  C   ILE    85      26.434  41.047  39.760  1.00  0.00           C  
ATOM   1314  O   ILE    85      25.498  41.126  38.969  1.00  0.00           O  
ATOM   1315  CB  ILE    85      25.881  39.726  41.811  1.00  0.00           C  
ATOM   1316  CG2 ILE    85      27.074  38.792  41.602  1.00  0.00           C  
ATOM   1317  CG1 ILE    85      25.420  39.705  43.268  1.00  0.00           C  
ATOM   1318  CD1 ILE    85      26.449  40.207  44.247  1.00  0.00           C  
ATOM   1319  H   ILE    85      24.157  41.608  41.809  1.00  0.00           H  
ATOM   1320  HA  ILE    85      27.082  41.489  41.769  1.00  0.00           H  
ATOM   1321  HB  ILE    85      25.033  39.359  41.233  1.00  0.00           H  
ATOM   1322 HG21 ILE    85      27.107  38.543  40.541  1.00  0.00           H  
ATOM   1323 HG22 ILE    85      28.008  39.334  41.740  1.00  0.00           H  
ATOM   1324 HG23 ILE    85      26.930  37.915  42.233  1.00  0.00           H  
ATOM   1325 HG12 ILE    85      24.545  40.356  43.254  1.00  0.00           H  
ATOM   1326 HG13 ILE    85      25.184  38.672  43.522  1.00  0.00           H  
ATOM   1327 HD11 ILE    85      26.108  39.982  45.257  1.00  0.00           H  
ATOM   1328 HD12 ILE    85      27.337  39.577  44.195  1.00  0.00           H  
ATOM   1329 HD13 ILE    85      26.713  41.245  44.041  1.00  0.00           H  
ATOM   1330  N   GLY    86      27.668  41.051  39.252  1.00  0.00           N  
ATOM   1331  CA  GLY    86      27.979  41.138  37.828  1.00  0.00           C  
ATOM   1332  C   GLY    86      27.866  42.612  37.198  1.00  0.00           C  
ATOM   1333  O   GLY    86      28.218  42.838  36.073  1.00  0.00           O  
ATOM   1334  H   GLY    86      28.462  41.263  39.839  1.00  0.00           H  
ATOM   1335  HA2 GLY    86      28.961  40.714  37.621  1.00  0.00           H  
ATOM   1336  HA3 GLY    86      27.312  40.506  37.241  1.00  0.00           H  
ATOM   1337  N   LYS    87      27.377  43.597  37.941  1.00  0.00           N  
ATOM   1338  CA  LYS    87      27.072  44.906  37.399  1.00  0.00           C  
ATOM   1339  C   LYS    87      28.381  45.722  37.516  1.00  0.00           C  
ATOM   1340  O   LYS    87      29.205  45.743  38.481  1.00  0.00           O  
ATOM   1341  CB  LYS    87      25.847  45.598  38.101  1.00  0.00           C  
ATOM   1342  CG  LYS    87      24.538  45.018  37.721  1.00  0.00           C  
ATOM   1343  CD  LYS    87      24.167  45.218  36.237  1.00  0.00           C  
ATOM   1344  CE  LYS    87      22.709  44.975  36.047  1.00  0.00           C  
ATOM   1345  NZ  LYS    87      22.432  44.519  34.665  1.00  0.00           N1+
ATOM   1346  H   LYS    87      26.967  43.379  38.838  1.00  0.00           H  
ATOM   1347  HA  LYS    87      26.850  44.791  36.338  1.00  0.00           H  
ATOM   1348  HB2 LYS    87      25.938  45.515  39.184  1.00  0.00           H  
ATOM   1349  HB3 LYS    87      25.931  46.663  37.881  1.00  0.00           H  
ATOM   1350  HG2 LYS    87      24.688  43.946  37.853  1.00  0.00           H  
ATOM   1351  HG3 LYS    87      23.745  45.285  38.418  1.00  0.00           H  
ATOM   1352  HD2 LYS    87      24.348  46.251  35.938  1.00  0.00           H  
ATOM   1353  HD3 LYS    87      24.794  44.558  35.637  1.00  0.00           H  
ATOM   1354  HE2 LYS    87      22.227  44.301  36.755  1.00  0.00           H  
ATOM   1355  HE3 LYS    87      22.169  45.917  36.147  1.00  0.00           H  
ATOM   1356  HZ1 LYS    87      23.030  43.734  34.454  1.00  0.00           H  
ATOM   1357  HZ2 LYS    87      21.470  44.209  34.645  1.00  0.00           H  
ATOM   1358  HZ3 LYS    87      22.658  45.203  33.958  1.00  0.00           H  
ATOM   1359  N   ALA    88      28.732  46.411  36.436  1.00  0.00           N  
ATOM   1360  CA  ALA    88      29.754  47.475  36.515  1.00  0.00           C  
ATOM   1361  C   ALA    88      29.160  48.682  37.240  1.00  0.00           C  
ATOM   1362  O   ALA    88      27.979  48.992  37.169  1.00  0.00           O  
ATOM   1363  CB  ALA    88      30.005  47.887  35.146  1.00  0.00           C  
ATOM   1364  H   ALA    88      28.085  46.408  35.661  1.00  0.00           H  
ATOM   1365  HA  ALA    88      30.653  47.232  37.081  1.00  0.00           H  
ATOM   1366  HB1 ALA    88      30.572  48.816  35.195  1.00  0.00           H  
ATOM   1367  HB2 ALA    88      30.549  47.049  34.710  1.00  0.00           H  
ATOM   1368  HB3 ALA    88      29.113  47.937  34.522  1.00  0.00           H  
ATOM   1369  N   VAL    89      29.991  49.439  37.962  1.00  0.00           N  
ATOM   1370  CA  VAL    89      29.627  50.506  38.934  1.00  0.00           C  
ATOM   1371  C   VAL    89      30.612  51.618  38.991  1.00  0.00           C  
ATOM   1372  O   VAL    89      31.851  51.346  38.928  1.00  0.00           O  
ATOM   1373  CB  VAL    89      29.505  49.812  40.306  1.00  0.00           C  
ATOM   1374  CG1 VAL    89      28.229  49.037  40.390  1.00  0.00           C  
ATOM   1375  CG2 VAL    89      30.711  48.872  40.607  1.00  0.00           C  
ATOM   1376  H   VAL    89      30.962  49.160  37.975  1.00  0.00           H  
ATOM   1377  HA  VAL    89      28.680  50.989  38.691  1.00  0.00           H  
ATOM   1378  HB  VAL    89      29.464  50.590  41.069  1.00  0.00           H  
ATOM   1379 HG11 VAL    89      27.354  49.614  40.092  1.00  0.00           H  
ATOM   1380 HG12 VAL    89      28.427  48.106  39.859  1.00  0.00           H  
ATOM   1381 HG13 VAL    89      27.986  48.885  41.442  1.00  0.00           H  
ATOM   1382 HG21 VAL    89      30.757  48.102  39.838  1.00  0.00           H  
ATOM   1383 HG22 VAL    89      31.621  49.449  40.439  1.00  0.00           H  
ATOM   1384 HG23 VAL    89      30.704  48.483  41.625  1.00  0.00           H  
ATOM   1385  N   GLU    90      30.168  52.865  39.182  1.00  0.00           N  
ATOM   1386  CA  GLU    90      31.039  54.035  39.342  1.00  0.00           C  
ATOM   1387  C   GLU    90      30.942  54.445  40.805  1.00  0.00           C  
ATOM   1388  O   GLU    90      29.832  54.406  41.308  1.00  0.00           O  
ATOM   1389  CB  GLU    90      30.860  55.189  38.349  1.00  0.00           C  
ATOM   1390  CG  GLU    90      29.482  55.872  38.280  1.00  0.00           C  
ATOM   1391  CD  GLU    90      29.238  56.572  36.953  1.00  0.00           C  
ATOM   1392  OE1 GLU    90      28.073  56.839  36.634  1.00  0.00           O  
ATOM   1393  OE2 GLU    90      30.154  56.978  36.252  1.00  0.00           O1-
ATOM   1394  H   GLU    90      29.193  53.121  39.241  1.00  0.00           H  
ATOM   1395  HA  GLU    90      32.085  53.735  39.280  1.00  0.00           H  
ATOM   1396  HB2 GLU    90      31.563  55.983  38.600  1.00  0.00           H  
ATOM   1397  HB3 GLU    90      31.059  54.759  37.367  1.00  0.00           H  
ATOM   1398  HG2 GLU    90      28.757  55.059  38.266  1.00  0.00           H  
ATOM   1399  HG3 GLU    90      29.364  56.523  39.147  1.00  0.00           H  
ATOM   1400  N   HIS    91      31.985  54.787  41.459  1.00  0.00           N  
ATOM   1401  CA  HIS    91      32.148  54.702  42.946  1.00  0.00           C  
ATOM   1402  C   HIS    91      33.160  55.717  43.539  1.00  0.00           C  
ATOM   1403  O   HIS    91      34.022  56.293  42.785  1.00  0.00           O  
ATOM   1404  CB  HIS    91      32.600  53.147  43.170  1.00  0.00           C  
ATOM   1405  CG  HIS    91      33.018  52.894  44.564  1.00  0.00           C  
ATOM   1406  ND1 HIS    91      34.113  52.077  44.897  1.00  0.00           N  
ATOM   1407  CE1 HIS    91      34.074  52.056  46.244  1.00  0.00           C  
ATOM   1408  NE2 HIS    91      32.960  52.572  46.725  1.00  0.00           N  
ATOM   1409  CD2 HIS    91      32.209  53.090  45.645  1.00  0.00           C  
ATOM   1410  H   HIS    91      32.832  54.891  40.919  1.00  0.00           H  
ATOM   1411  HA  HIS    91      31.176  54.785  43.434  1.00  0.00           H  
ATOM   1412  HB2 HIS    91      31.773  52.502  42.872  1.00  0.00           H  
ATOM   1413  HB3 HIS    91      33.511  52.906  42.623  1.00  0.00           H  
ATOM   1414  HE1 HIS    91      34.791  51.571  46.890  1.00  0.00           H  
ATOM   1415  HE2 HIS    91      32.666  52.574  47.692  1.00  0.00           H  
ATOM   1416  HD2 HIS    91      31.189  53.447  45.692  1.00  0.00           H  
ATOM   1417  N   MET    92      32.920  56.193  44.743  1.00  0.00           N  
ATOM   1418  CA  MET    92      33.893  57.009  45.513  1.00  0.00           C  
ATOM   1419  C   MET    92      34.448  56.288  46.787  1.00  0.00           C  
ATOM   1420  O   MET    92      33.769  55.935  47.697  1.00  0.00           O  
ATOM   1421  CB  MET    92      33.227  58.341  45.876  1.00  0.00           C  
ATOM   1422  CG  MET    92      34.066  59.469  46.506  1.00  0.00           C  
ATOM   1423  SD  MET    92      33.235  60.759  47.430  1.00  0.00           S  
ATOM   1424  CE  MET    92      32.298  61.448  46.044  1.00  0.00           C  
ATOM   1425  H   MET    92      32.258  55.676  45.304  1.00  0.00           H  
ATOM   1426  HA  MET    92      34.749  57.313  44.910  1.00  0.00           H  
ATOM   1427  HB2 MET    92      32.747  58.806  45.015  1.00  0.00           H  
ATOM   1428  HB3 MET    92      32.472  58.163  46.642  1.00  0.00           H  
ATOM   1429  HG2 MET    92      34.800  59.016  47.173  1.00  0.00           H  
ATOM   1430  HG3 MET    92      34.559  59.893  45.630  1.00  0.00           H  
ATOM   1431  HE1 MET    92      31.577  60.658  45.834  1.00  0.00           H  
ATOM   1432  HE2 MET    92      31.693  62.305  46.338  1.00  0.00           H  
ATOM   1433  HE3 MET    92      32.871  61.728  45.159  1.00  0.00           H  
ATOM   1434  N   PHE    93      35.774  56.337  46.823  1.00  0.00           N  
ATOM   1435  CA  PHE    93      36.663  55.834  47.841  1.00  0.00           C  
ATOM   1436  C   PHE    93      37.364  56.942  48.611  1.00  0.00           C  
ATOM   1437  O   PHE    93      37.563  58.006  48.093  1.00  0.00           O  
ATOM   1438  CB  PHE    93      37.475  54.670  47.362  1.00  0.00           C  
ATOM   1439  CG  PHE    93      38.901  55.001  47.006  1.00  0.00           C  
ATOM   1440  CD1 PHE    93      40.011  54.772  47.910  1.00  0.00           C  
ATOM   1441  CE1 PHE    93      41.330  55.240  47.663  1.00  0.00           C  
ATOM   1442  CZ  PHE    93      41.511  55.923  46.449  1.00  0.00           C  
ATOM   1443  CE2 PHE    93      40.481  56.038  45.514  1.00  0.00           C  
ATOM   1444  CD2 PHE    93      39.136  55.635  45.792  1.00  0.00           C  
ATOM   1445  H   PHE    93      36.323  56.758  46.087  1.00  0.00           H  
ATOM   1446  HA  PHE    93      36.000  55.486  48.634  1.00  0.00           H  
ATOM   1447  HB2 PHE    93      37.396  53.878  48.107  1.00  0.00           H  
ATOM   1448  HB3 PHE    93      36.983  54.264  46.478  1.00  0.00           H  
ATOM   1449  HD1 PHE    93      39.823  54.273  48.849  1.00  0.00           H  
ATOM   1450  HE1 PHE    93      42.149  55.284  48.367  1.00  0.00           H  
ATOM   1451  HZ  PHE    93      42.485  56.386  46.390  1.00  0.00           H  
ATOM   1452  HE2 PHE    93      40.624  56.445  44.523  1.00  0.00           H  
ATOM   1453  HD2 PHE    93      38.382  55.816  45.040  1.00  0.00           H  
ATOM   1454  N   GLU    94      37.620  56.682  49.880  1.00  0.00           N  
ATOM   1455  CA  GLU    94      38.347  57.529  50.819  1.00  0.00           C  
ATOM   1456  C   GLU    94      39.809  57.207  50.810  1.00  0.00           C  
ATOM   1457  O   GLU    94      40.211  56.089  51.277  1.00  0.00           O  
ATOM   1458  CB  GLU    94      37.811  57.408  52.242  1.00  0.00           C  
ATOM   1459  CG  GLU    94      36.432  58.091  52.364  1.00  0.00           C  
ATOM   1460  CD  GLU    94      35.820  57.846  53.721  1.00  0.00           C  
ATOM   1461  OE1 GLU    94      35.694  58.840  54.453  1.00  0.00           O  
ATOM   1462  OE2 GLU    94      35.568  56.732  54.129  1.00  0.00           O1-
ATOM   1463  H   GLU    94      37.241  55.843  50.297  1.00  0.00           H  
ATOM   1464  HA  GLU    94      38.221  58.577  50.544  1.00  0.00           H  
ATOM   1465  HB2 GLU    94      37.689  56.360  52.514  1.00  0.00           H  
ATOM   1466  HB3 GLU    94      38.485  57.988  52.873  1.00  0.00           H  
ATOM   1467  HG2 GLU    94      36.626  59.143  52.156  1.00  0.00           H  
ATOM   1468  HG3 GLU    94      35.752  57.584  51.679  1.00  0.00           H  
ATOM   1469  N   THR    95      40.660  58.163  50.592  1.00  0.00           N  
ATOM   1470  CA  THR    95      42.078  58.071  50.989  1.00  0.00           C  
ATOM   1471  C   THR    95      42.102  58.033  52.518  1.00  0.00           C  
ATOM   1472  O   THR    95      41.172  58.444  53.175  1.00  0.00           O  
ATOM   1473  CB  THR    95      42.790  59.275  50.375  1.00  0.00           C  
ATOM   1474  CG2 THR    95      44.271  59.626  50.696  1.00  0.00           C  
ATOM   1475  OG1 THR    95      42.789  59.143  48.944  1.00  0.00           O  
ATOM   1476  H   THR    95      40.312  59.092  50.404  1.00  0.00           H  
ATOM   1477  HA  THR    95      42.605  57.212  50.576  1.00  0.00           H  
ATOM   1478  HB  THR    95      42.237  60.195  50.565  1.00  0.00           H  
ATOM   1479 HG21 THR    95      44.981  58.825  50.493  1.00  0.00           H  
ATOM   1480 HG22 THR    95      44.565  60.505  50.122  1.00  0.00           H  
ATOM   1481 HG23 THR    95      44.475  59.821  51.749  1.00  0.00           H  
ATOM   1482  HG1 THR    95      41.933  59.233  48.520  1.00  0.00           H  
ATOM   1483  N   GLU    96      43.267  57.683  53.106  1.00  0.00           N  
ATOM   1484  CA  GLU    96      43.654  57.747  54.515  1.00  0.00           C  
ATOM   1485  C   GLU    96      42.991  58.876  55.334  1.00  0.00           C  
ATOM   1486  O   GLU    96      42.177  58.606  56.207  1.00  0.00           O  
ATOM   1487  CB  GLU    96      45.223  57.885  54.516  1.00  0.00           C  
ATOM   1488  CG  GLU    96      45.886  57.965  55.898  1.00  0.00           C  
ATOM   1489  CD  GLU    96      45.452  56.982  56.937  1.00  0.00           C  
ATOM   1490  OE1 GLU    96      45.579  57.299  58.122  1.00  0.00           O  
ATOM   1491  OE2 GLU    96      44.946  55.903  56.572  1.00  0.00           O1-
ATOM   1492  H   GLU    96      44.055  57.522  52.496  1.00  0.00           H  
ATOM   1493  HA  GLU    96      43.342  56.886  55.106  1.00  0.00           H  
ATOM   1494  HB2 GLU    96      45.747  57.022  54.105  1.00  0.00           H  
ATOM   1495  HB3 GLU    96      45.495  58.799  53.988  1.00  0.00           H  
ATOM   1496  HG2 GLU    96      46.948  57.817  55.706  1.00  0.00           H  
ATOM   1497  HG3 GLU    96      45.745  58.994  56.227  1.00  0.00           H  
ATOM   1498  N   ASP    97      43.145  60.124  54.914  1.00  0.00           N  
ATOM   1499  CA  ASP    97      42.536  61.312  55.534  1.00  0.00           C  
ATOM   1500  C   ASP    97      42.315  62.444  54.542  1.00  0.00           C  
ATOM   1501  O   ASP    97      43.155  62.679  53.714  1.00  0.00           O  
ATOM   1502  CB  ASP    97      43.281  61.699  56.734  1.00  0.00           C  
ATOM   1503  CG  ASP    97      42.680  62.799  57.531  1.00  0.00           C  
ATOM   1504  OD1 ASP    97      43.272  63.472  58.376  1.00  0.00           O  
ATOM   1505  OD2 ASP    97      41.407  62.923  57.440  1.00  0.00           O1-
ATOM   1506  H   ASP    97      43.665  60.256  54.059  1.00  0.00           H  
ATOM   1507  HA  ASP    97      41.508  61.194  55.876  1.00  0.00           H  
ATOM   1508  HB2 ASP    97      43.548  60.864  57.383  1.00  0.00           H  
ATOM   1509  HB3 ASP    97      44.228  62.049  56.321  1.00  0.00           H  
ATOM   1510  N   GLY    98      41.363  63.341  54.734  1.00  0.00           N  
ATOM   1511  CA  GLY    98      41.277  64.731  54.068  1.00  0.00           C  
ATOM   1512  C   GLY    98      41.071  64.822  52.516  1.00  0.00           C  
ATOM   1513  O   GLY    98      41.182  65.914  51.952  1.00  0.00           O  
ATOM   1514  H   GLY    98      40.994  63.308  55.674  1.00  0.00           H  
ATOM   1515  HA2 GLY    98      40.494  65.331  54.530  1.00  0.00           H  
ATOM   1516  HA3 GLY    98      42.250  65.185  54.255  1.00  0.00           H  
ATOM   1517  N   SER    99      40.719  63.725  51.850  1.00  0.00           N  
ATOM   1518  CA  SER    99      40.403  63.703  50.409  1.00  0.00           C  
ATOM   1519  C   SER    99      39.725  62.391  50.007  1.00  0.00           C  
ATOM   1520  O   SER    99      40.008  61.314  50.493  1.00  0.00           O  
ATOM   1521  CB  SER    99      41.579  64.091  49.471  1.00  0.00           C  
ATOM   1522  OG  SER    99      41.272  63.908  48.161  1.00  0.00           O  
ATOM   1523  H   SER    99      40.816  62.825  52.297  1.00  0.00           H  
ATOM   1524  HA  SER    99      39.729  64.534  50.203  1.00  0.00           H  
ATOM   1525  HB2 SER    99      41.821  65.144  49.610  1.00  0.00           H  
ATOM   1526  HB3 SER    99      42.444  63.489  49.751  1.00  0.00           H  
ATOM   1527  HG  SER    99      41.671  63.057  47.965  1.00  0.00           H  
ATOM   1528  N   LYS   100      38.823  62.442  49.058  1.00  0.00           N  
ATOM   1529  CA  LYS   100      38.165  61.313  48.404  1.00  0.00           C  
ATOM   1530  C   LYS   100      38.565  61.424  46.921  1.00  0.00           C  
ATOM   1531  O   LYS   100      38.981  62.493  46.480  1.00  0.00           O  
ATOM   1532  CB  LYS   100      36.609  61.399  48.588  1.00  0.00           C  
ATOM   1533  CG  LYS   100      36.302  61.397  50.101  1.00  0.00           C  
ATOM   1534  CD  LYS   100      34.843  61.077  50.333  1.00  0.00           C  
ATOM   1535  CE  LYS   100      34.656  61.136  51.825  1.00  0.00           C  
ATOM   1536  NZ  LYS   100      33.331  60.747  52.196  1.00  0.00           N1+
ATOM   1537  H   LYS   100      38.782  63.318  48.556  1.00  0.00           H  
ATOM   1538  HA  LYS   100      38.590  60.416  48.856  1.00  0.00           H  
ATOM   1539  HB2 LYS   100      36.061  62.209  48.107  1.00  0.00           H  
ATOM   1540  HB3 LYS   100      36.157  60.533  48.105  1.00  0.00           H  
ATOM   1541  HG2 LYS   100      36.934  60.698  50.650  1.00  0.00           H  
ATOM   1542  HG3 LYS   100      36.394  62.413  50.484  1.00  0.00           H  
ATOM   1543  HD2 LYS   100      34.148  61.714  49.787  1.00  0.00           H  
ATOM   1544  HD3 LYS   100      34.644  60.076  49.951  1.00  0.00           H  
ATOM   1545  HE2 LYS   100      35.386  60.601  52.431  1.00  0.00           H  
ATOM   1546  HE3 LYS   100      34.880  62.155  52.142  1.00  0.00           H  
ATOM   1547  HZ1 LYS   100      33.307  60.599  53.195  1.00  0.00           H  
ATOM   1548  HZ2 LYS   100      32.615  61.425  51.979  1.00  0.00           H  
ATOM   1549  HZ3 LYS   100      33.094  59.941  51.636  1.00  0.00           H  
ATOM   1550  N   ASP   101      38.281  60.340  46.149  1.00  0.00           N  
ATOM   1551  CA  ASP   101      38.501  60.255  44.707  1.00  0.00           C  
ATOM   1552  C   ASP   101      37.650  59.166  44.043  1.00  0.00           C  
ATOM   1553  O   ASP   101      37.141  58.264  44.696  1.00  0.00           O  
ATOM   1554  CB  ASP   101      40.014  59.976  44.454  1.00  0.00           C  
ATOM   1555  CG  ASP   101      40.377  59.969  42.961  1.00  0.00           C  
ATOM   1556  OD1 ASP   101      39.716  60.577  42.137  1.00  0.00           O  
ATOM   1557  OD2 ASP   101      41.336  59.258  42.644  1.00  0.00           O1-
ATOM   1558  H   ASP   101      37.842  59.522  46.546  1.00  0.00           H  
ATOM   1559  HA  ASP   101      38.310  61.201  44.201  1.00  0.00           H  
ATOM   1560  HB2 ASP   101      40.687  60.639  44.997  1.00  0.00           H  
ATOM   1561  HB3 ASP   101      40.209  59.002  44.903  1.00  0.00           H  
ATOM   1562  N   GLU   102      37.440  59.134  42.709  1.00  0.00           N  
ATOM   1563  CA  GLU   102      36.465  58.383  41.946  1.00  0.00           C  
ATOM   1564  C   GLU   102      37.009  57.275  41.085  1.00  0.00           C  
ATOM   1565  O   GLU   102      38.143  57.393  40.535  1.00  0.00           O  
ATOM   1566  CB  GLU   102      35.699  59.353  41.050  1.00  0.00           C  
ATOM   1567  CG  GLU   102      35.220  60.637  41.812  1.00  0.00           C  
ATOM   1568  CD  GLU   102      34.214  61.412  40.914  1.00  0.00           C  
ATOM   1569  OE1 GLU   102      33.052  60.880  40.921  1.00  0.00           O  
ATOM   1570  OE2 GLU   102      34.486  62.375  40.240  1.00  0.00           O1-
ATOM   1571  H   GLU   102      38.021  59.657  42.068  1.00  0.00           H  
ATOM   1572  HA  GLU   102      35.722  58.081  42.684  1.00  0.00           H  
ATOM   1573  HB2 GLU   102      36.391  59.572  40.236  1.00  0.00           H  
ATOM   1574  HB3 GLU   102      34.894  58.786  40.583  1.00  0.00           H  
ATOM   1575  HG2 GLU   102      34.776  60.406  42.780  1.00  0.00           H  
ATOM   1576  HG3 GLU   102      35.987  61.375  42.047  1.00  0.00           H  
ATOM   1577  N   TRP   103      36.274  56.193  40.850  1.00  0.00           N  
ATOM   1578  CA  TRP   103      36.696  55.103  39.876  1.00  0.00           C  
ATOM   1579  C   TRP   103      35.477  54.314  39.340  1.00  0.00           C  
ATOM   1580  O   TRP   103      34.334  54.282  39.863  1.00  0.00           O  
ATOM   1581  CB  TRP   103      37.735  54.178  40.544  1.00  0.00           C  
ATOM   1582  CG  TRP   103      37.544  53.637  41.859  1.00  0.00           C  
ATOM   1583  CD1 TRP   103      36.422  53.618  42.591  1.00  0.00           C  
ATOM   1584  NE1 TRP   103      36.682  52.987  43.769  1.00  0.00           N  
ATOM   1585  CE2 TRP   103      37.977  52.555  43.883  1.00  0.00           C  
ATOM   1586  CZ2 TRP   103      38.613  51.799  44.821  1.00  0.00           C  
ATOM   1587  CH2 TRP   103      39.892  51.390  44.593  1.00  0.00           C  
ATOM   1588  CZ3 TRP   103      40.510  51.695  43.403  1.00  0.00           C  
ATOM   1589  CE3 TRP   103      39.848  52.476  42.425  1.00  0.00           C  
ATOM   1590  CD2 TRP   103      38.542  52.898  42.601  1.00  0.00           C  
ATOM   1591  H   TRP   103      35.357  56.131  41.269  1.00  0.00           H  
ATOM   1592  HA  TRP   103      37.017  55.683  39.011  1.00  0.00           H  
ATOM   1593  HB2 TRP   103      38.050  53.380  39.872  1.00  0.00           H  
ATOM   1594  HB3 TRP   103      38.645  54.778  40.560  1.00  0.00           H  
ATOM   1595  HD1 TRP   103      35.522  54.119  42.266  1.00  0.00           H  
ATOM   1596  HE1 TRP   103      36.021  52.817  44.514  1.00  0.00           H  
ATOM   1597  HZ2 TRP   103      38.044  51.443  45.667  1.00  0.00           H  
ATOM   1598  HH2 TRP   103      40.396  50.800  45.345  1.00  0.00           H  
ATOM   1599  HZ3 TRP   103      41.502  51.301  43.233  1.00  0.00           H  
ATOM   1600  HE3 TRP   103      40.387  52.779  41.539  1.00  0.00           H  
ATOM   1601  N   ARG   104      35.770  53.808  38.101  1.00  0.00           N  
ATOM   1602  CA  ARG   104      34.875  52.774  37.449  1.00  0.00           C  
ATOM   1603  C   ARG   104      35.358  51.459  37.930  1.00  0.00           C  
ATOM   1604  O   ARG   104      36.494  51.073  37.876  1.00  0.00           O  
ATOM   1605  CB  ARG   104      34.916  52.927  35.932  1.00  0.00           C  
ATOM   1606  CG  ARG   104      33.890  53.844  35.354  1.00  0.00           C  
ATOM   1607  CD  ARG   104      33.982  55.298  35.778  1.00  0.00           C  
ATOM   1608  NE  ARG   104      32.821  56.024  35.304  1.00  0.00           N  
ATOM   1609  CZ  ARG   104      32.574  56.558  34.147  1.00  0.00           C  
ATOM   1610  NH1 ARG   104      33.416  56.541  33.162  1.00  0.00           N  
ATOM   1611  NH2 ARG   104      31.397  57.054  33.895  1.00  0.00           N1+
ATOM   1612  H   ARG   104      36.627  54.074  37.636  1.00  0.00           H  
ATOM   1613  HA  ARG   104      33.850  52.886  37.804  1.00  0.00           H  
ATOM   1614  HB2 ARG   104      35.907  53.145  35.535  1.00  0.00           H  
ATOM   1615  HB3 ARG   104      34.614  51.926  35.624  1.00  0.00           H  
ATOM   1616  HG2 ARG   104      33.851  53.839  34.264  1.00  0.00           H  
ATOM   1617  HG3 ARG   104      32.913  53.416  35.577  1.00  0.00           H  
ATOM   1618  HD2 ARG   104      34.166  55.372  36.850  1.00  0.00           H  
ATOM   1619  HD3 ARG   104      34.839  55.806  35.336  1.00  0.00           H  
ATOM   1620  HE  ARG   104      32.015  56.080  35.910  1.00  0.00           H  
ATOM   1621 HH11 ARG   104      34.328  56.133  33.313  1.00  0.00           H  
ATOM   1622 HH12 ARG   104      33.285  56.895  32.226  1.00  0.00           H  
ATOM   1623 HH21 ARG   104      30.705  57.313  34.583  1.00  0.00           H  
ATOM   1624 HH22 ARG   104      31.225  57.260  32.922  1.00  0.00           H  
ATOM   1625  N   GLY   105      34.402  50.608  38.245  1.00  0.00           N  
ATOM   1626  CA  GLY   105      34.592  49.307  38.941  1.00  0.00           C  
ATOM   1627  C   GLY   105      33.509  48.277  38.459  1.00  0.00           C  
ATOM   1628  O   GLY   105      32.596  48.551  37.668  1.00  0.00           O  
ATOM   1629  H   GLY   105      33.490  51.017  38.388  1.00  0.00           H  
ATOM   1630  HA2 GLY   105      35.587  48.924  38.716  1.00  0.00           H  
ATOM   1631  HA3 GLY   105      34.541  49.408  40.025  1.00  0.00           H  
ATOM   1632  N   MET   106      33.512  47.079  39.091  1.00  0.00           N  
ATOM   1633  CA  MET   106      32.656  45.882  38.756  1.00  0.00           C  
ATOM   1634  C   MET   106      32.551  44.912  39.975  1.00  0.00           C  
ATOM   1635  O   MET   106      33.562  44.361  40.333  1.00  0.00           O  
ATOM   1636  CB  MET   106      33.253  45.199  37.513  1.00  0.00           C  
ATOM   1637  CG  MET   106      32.605  43.832  37.289  1.00  0.00           C  
ATOM   1638  SD  MET   106      32.431  43.311  35.587  1.00  0.00           S  
ATOM   1639  CE  MET   106      31.129  44.422  35.177  1.00  0.00           C  
ATOM   1640  H   MET   106      34.352  46.748  39.544  1.00  0.00           H  
ATOM   1641  HA  MET   106      31.640  46.239  38.583  1.00  0.00           H  
ATOM   1642  HB2 MET   106      33.061  45.787  36.615  1.00  0.00           H  
ATOM   1643  HB3 MET   106      34.337  45.088  37.537  1.00  0.00           H  
ATOM   1644  HG2 MET   106      33.268  43.079  37.716  1.00  0.00           H  
ATOM   1645  HG3 MET   106      31.625  43.788  37.764  1.00  0.00           H  
ATOM   1646  HE1 MET   106      30.418  44.460  36.003  1.00  0.00           H  
ATOM   1647  HE2 MET   106      31.555  45.417  35.052  1.00  0.00           H  
ATOM   1648  HE3 MET   106      30.691  44.162  34.214  1.00  0.00           H  
ATOM   1649  N   VAL   107      31.325  44.767  40.458  1.00  0.00           N  
ATOM   1650  CA  VAL   107      30.898  43.940  41.587  1.00  0.00           C  
ATOM   1651  C   VAL   107      30.952  42.492  41.086  1.00  0.00           C  
ATOM   1652  O   VAL   107      30.182  42.079  40.221  1.00  0.00           O  
ATOM   1653  CB  VAL   107      29.555  44.405  42.115  1.00  0.00           C  
ATOM   1654  CG1 VAL   107      29.206  43.478  43.326  1.00  0.00           C  
ATOM   1655  CG2 VAL   107      29.530  45.841  42.541  1.00  0.00           C  
ATOM   1656  H   VAL   107      30.584  45.325  40.056  1.00  0.00           H  
ATOM   1657  HA  VAL   107      31.617  44.053  42.399  1.00  0.00           H  
ATOM   1658  HB  VAL   107      28.860  44.217  41.296  1.00  0.00           H  
ATOM   1659 HG11 VAL   107      29.289  42.437  43.012  1.00  0.00           H  
ATOM   1660 HG12 VAL   107      29.929  43.629  44.128  1.00  0.00           H  
ATOM   1661 HG13 VAL   107      28.148  43.468  43.585  1.00  0.00           H  
ATOM   1662 HG21 VAL   107      28.658  46.035  43.165  1.00  0.00           H  
ATOM   1663 HG22 VAL   107      30.438  46.047  43.108  1.00  0.00           H  
ATOM   1664 HG23 VAL   107      29.419  46.456  41.648  1.00  0.00           H  
ATOM   1665  N   LEU   108      31.900  41.648  41.590  1.00  0.00           N  
ATOM   1666  CA  LEU   108      32.054  40.255  41.194  1.00  0.00           C  
ATOM   1667  C   LEU   108      31.068  39.306  41.957  1.00  0.00           C  
ATOM   1668  O   LEU   108      30.474  38.409  41.387  1.00  0.00           O  
ATOM   1669  CB  LEU   108      33.506  39.749  41.387  1.00  0.00           C  
ATOM   1670  CG  LEU   108      34.665  40.571  40.991  1.00  0.00           C  
ATOM   1671  CD1 LEU   108      35.874  39.689  41.142  1.00  0.00           C  
ATOM   1672  CD2 LEU   108      34.475  40.861  39.487  1.00  0.00           C  
ATOM   1673  H   LEU   108      32.560  41.991  42.274  1.00  0.00           H  
ATOM   1674  HA  LEU   108      31.871  40.130  40.127  1.00  0.00           H  
ATOM   1675  HB2 LEU   108      33.725  39.561  42.438  1.00  0.00           H  
ATOM   1676  HB3 LEU   108      33.539  38.782  40.885  1.00  0.00           H  
ATOM   1677  HG  LEU   108      34.732  41.535  41.496  1.00  0.00           H  
ATOM   1678 HD11 LEU   108      35.897  39.298  42.159  1.00  0.00           H  
ATOM   1679 HD12 LEU   108      35.950  38.972  40.324  1.00  0.00           H  
ATOM   1680 HD13 LEU   108      36.800  40.259  41.067  1.00  0.00           H  
ATOM   1681 HD21 LEU   108      35.415  40.757  38.945  1.00  0.00           H  
ATOM   1682 HD22 LEU   108      33.865  40.134  38.949  1.00  0.00           H  
ATOM   1683 HD23 LEU   108      34.078  41.859  39.300  1.00  0.00           H  
ATOM   1684  N   ALA   109      31.127  39.339  43.257  1.00  0.00           N  
ATOM   1685  CA  ALA   109      30.509  38.344  44.099  1.00  0.00           C  
ATOM   1686  C   ALA   109      30.282  38.868  45.539  1.00  0.00           C  
ATOM   1687  O   ALA   109      30.579  40.034  45.926  1.00  0.00           O  
ATOM   1688  CB  ALA   109      31.522  37.146  44.201  1.00  0.00           C  
ATOM   1689  H   ALA   109      31.540  40.161  43.673  1.00  0.00           H  
ATOM   1690  HA  ALA   109      29.544  38.032  43.697  1.00  0.00           H  
ATOM   1691  HB1 ALA   109      31.160  36.265  44.730  1.00  0.00           H  
ATOM   1692  HB2 ALA   109      31.552  36.630  43.241  1.00  0.00           H  
ATOM   1693  HB3 ALA   109      32.398  37.382  44.805  1.00  0.00           H  
ATOM   1694  N   ARG   110      29.850  37.972  46.424  1.00  0.00           N  
ATOM   1695  CA  ARG   110      29.968  38.263  47.898  1.00  0.00           C  
ATOM   1696  C   ARG   110      31.089  37.580  48.595  1.00  0.00           C  
ATOM   1697  O   ARG   110      31.668  36.603  48.100  1.00  0.00           O  
ATOM   1698  CB  ARG   110      28.568  37.918  48.567  1.00  0.00           C  
ATOM   1699  CG  ARG   110      27.636  39.157  48.426  1.00  0.00           C  
ATOM   1700  CD  ARG   110      26.140  38.848  48.850  1.00  0.00           C  
ATOM   1701  NE  ARG   110      25.438  38.173  47.780  1.00  0.00           N  
ATOM   1702  CZ  ARG   110      24.235  38.436  47.339  1.00  0.00           C  
ATOM   1703  NH1 ARG   110      23.364  39.215  47.888  1.00  0.00           N  
ATOM   1704  NH2 ARG   110      23.967  37.764  46.236  1.00  0.00           N1+
ATOM   1705  H   ARG   110      29.688  37.008  46.170  1.00  0.00           H  
ATOM   1706  HA  ARG   110      30.152  39.333  47.986  1.00  0.00           H  
ATOM   1707  HB2 ARG   110      28.068  37.060  48.119  1.00  0.00           H  
ATOM   1708  HB3 ARG   110      28.758  37.723  49.623  1.00  0.00           H  
ATOM   1709  HG2 ARG   110      28.054  39.961  49.032  1.00  0.00           H  
ATOM   1710  HG3 ARG   110      27.632  39.536  47.405  1.00  0.00           H  
ATOM   1711  HD2 ARG   110      25.988  38.300  49.779  1.00  0.00           H  
ATOM   1712  HD3 ARG   110      25.723  39.832  49.064  1.00  0.00           H  
ATOM   1713  HE  ARG   110      25.946  37.510  47.213  1.00  0.00           H  
ATOM   1714 HH11 ARG   110      23.583  39.541  48.819  1.00  0.00           H  
ATOM   1715 HH12 ARG   110      22.392  39.135  47.624  1.00  0.00           H  
ATOM   1716 HH21 ARG   110      24.693  37.164  45.872  1.00  0.00           H  
ATOM   1717 HH22 ARG   110      23.066  37.844  45.787  1.00  0.00           H  
ATOM   1718  N   ALA   111      31.670  38.192  49.661  1.00  0.00           N  
ATOM   1719  CA  ALA   111      32.751  37.580  50.355  1.00  0.00           C  
ATOM   1720  C   ALA   111      32.256  36.322  51.195  1.00  0.00           C  
ATOM   1721  O   ALA   111      31.236  36.416  51.854  1.00  0.00           O  
ATOM   1722  CB  ALA   111      33.372  38.575  51.262  1.00  0.00           C  
ATOM   1723  H   ALA   111      31.219  38.979  50.105  1.00  0.00           H  
ATOM   1724  HA  ALA   111      33.554  37.321  49.666  1.00  0.00           H  
ATOM   1725  HB1 ALA   111      33.820  39.396  50.702  1.00  0.00           H  
ATOM   1726  HB2 ALA   111      32.722  38.902  52.073  1.00  0.00           H  
ATOM   1727  HB3 ALA   111      34.321  38.221  51.665  1.00  0.00           H  
ATOM   1728  N   PRO   112      32.937  35.128  51.202  1.00  0.00           N  
ATOM   1729  CA  PRO   112      32.624  34.043  52.175  1.00  0.00           C  
ATOM   1730  C   PRO   112      32.888  34.415  53.609  1.00  0.00           C  
ATOM   1731  O   PRO   112      33.793  35.174  53.937  1.00  0.00           O  
ATOM   1732  CD  PRO   112      33.986  34.710  50.337  1.00  0.00           C  
ATOM   1733  CG  PRO   112      34.152  33.173  50.424  1.00  0.00           C  
ATOM   1734  CB  PRO   112      33.587  32.909  51.763  1.00  0.00           C  
ATOM   1735  HD2 PRO   112      34.948  35.192  50.510  1.00  0.00           H  
ATOM   1736  HD3 PRO   112      33.692  34.981  49.323  1.00  0.00           H  
ATOM   1737  HG2 PRO   112      35.186  32.871  50.261  1.00  0.00           H  
ATOM   1738  HG3 PRO   112      33.562  32.722  49.625  1.00  0.00           H  
ATOM   1739  HB2 PRO   112      34.515  32.936  52.334  1.00  0.00           H  
ATOM   1740  HB3 PRO   112      33.262  31.873  51.864  1.00  0.00           H  
ATOM   1741  HA  PRO   112      31.620  33.723  51.897  1.00  0.00           H  
ATOM   1742  N   VAL   113      32.061  33.833  54.444  1.00  0.00           N  
ATOM   1743  CA  VAL   113      31.692  34.156  55.826  1.00  0.00           C  
ATOM   1744  C   VAL   113      31.126  35.593  56.058  1.00  0.00           C  
ATOM   1745  O   VAL   113      30.052  35.863  56.603  1.00  0.00           O  
ATOM   1746  CB  VAL   113      32.773  33.774  56.799  1.00  0.00           C  
ATOM   1747  CG1 VAL   113      32.515  34.059  58.275  1.00  0.00           C  
ATOM   1748  CG2 VAL   113      33.109  32.290  56.711  1.00  0.00           C  
ATOM   1749  H   VAL   113      31.590  33.045  54.022  1.00  0.00           H  
ATOM   1750  HA  VAL   113      30.847  33.531  56.116  1.00  0.00           H  
ATOM   1751  HB  VAL   113      33.705  34.285  56.555  1.00  0.00           H  
ATOM   1752 HG11 VAL   113      32.632  35.139  58.360  1.00  0.00           H  
ATOM   1753 HG12 VAL   113      31.502  33.781  58.565  1.00  0.00           H  
ATOM   1754 HG13 VAL   113      33.289  33.616  58.903  1.00  0.00           H  
ATOM   1755 HG21 VAL   113      32.178  31.731  56.803  1.00  0.00           H  
ATOM   1756 HG22 VAL   113      33.502  32.090  55.714  1.00  0.00           H  
ATOM   1757 HG23 VAL   113      33.724  31.867  57.505  1.00  0.00           H  
ATOM   1758  N   MET   114      31.822  36.526  55.389  1.00  0.00           N  
ATOM   1759  CA  MET   114      31.558  37.898  55.468  1.00  0.00           C  
ATOM   1760  C   MET   114      30.572  38.471  54.390  1.00  0.00           C  
ATOM   1761  O   MET   114      30.886  39.305  53.542  1.00  0.00           O  
ATOM   1762  CB  MET   114      32.859  38.740  55.378  1.00  0.00           C  
ATOM   1763  CG  MET   114      33.913  38.500  56.416  1.00  0.00           C  
ATOM   1764  SD  MET   114      35.349  39.616  56.318  1.00  0.00           S  
ATOM   1765  CE  MET   114      34.708  41.299  56.643  1.00  0.00           C  
ATOM   1766  H   MET   114      32.566  36.203  54.787  1.00  0.00           H  
ATOM   1767  HA  MET   114      31.178  38.074  56.475  1.00  0.00           H  
ATOM   1768  HB2 MET   114      33.395  38.688  54.430  1.00  0.00           H  
ATOM   1769  HB3 MET   114      32.501  39.761  55.505  1.00  0.00           H  
ATOM   1770  HG2 MET   114      33.487  38.607  57.414  1.00  0.00           H  
ATOM   1771  HG3 MET   114      34.248  37.466  56.502  1.00  0.00           H  
ATOM   1772  HE1 MET   114      34.292  41.321  57.651  1.00  0.00           H  
ATOM   1773  HE2 MET   114      35.489  42.028  56.428  1.00  0.00           H  
ATOM   1774  HE3 MET   114      33.915  41.539  55.935  1.00  0.00           H  
ATOM   1775  N   ASN   115      29.369  37.957  54.476  1.00  0.00           N  
ATOM   1776  CA  ASN   115      28.303  37.832  53.442  1.00  0.00           C  
ATOM   1777  C   ASN   115      27.610  39.145  52.967  1.00  0.00           C  
ATOM   1778  O   ASN   115      27.169  39.355  51.808  1.00  0.00           O  
ATOM   1779  CB  ASN   115      27.280  36.746  53.733  1.00  0.00           C  
ATOM   1780  CG  ASN   115      27.646  35.265  53.998  1.00  0.00           C  
ATOM   1781  OD1 ASN   115      26.897  34.485  54.525  1.00  0.00           O  
ATOM   1782  ND2 ASN   115      28.782  34.778  53.559  1.00  0.00           N  
ATOM   1783  H   ASN   115      29.341  37.329  55.267  1.00  0.00           H  
ATOM   1784  HA  ASN   115      28.726  37.421  52.525  1.00  0.00           H  
ATOM   1785  HB2 ASN   115      26.779  37.140  54.617  1.00  0.00           H  
ATOM   1786  HB3 ASN   115      26.445  36.735  53.030  1.00  0.00           H  
ATOM   1787 HD21 ASN   115      29.370  35.399  53.022  1.00  0.00           H  
ATOM   1788 HD22 ASN   115      29.004  33.793  53.591  1.00  0.00           H  
ATOM   1789  N   THR   116      27.717  40.183  53.860  1.00  0.00           N  
ATOM   1790  CA  THR   116      27.235  41.570  53.523  1.00  0.00           C  
ATOM   1791  C   THR   116      28.190  42.423  52.707  1.00  0.00           C  
ATOM   1792  O   THR   116      27.806  43.377  51.954  1.00  0.00           O  
ATOM   1793  CB  THR   116      26.999  42.484  54.718  1.00  0.00           C  
ATOM   1794  CG2 THR   116      25.930  42.032  55.702  1.00  0.00           C  
ATOM   1795  OG1 THR   116      28.152  42.810  55.521  1.00  0.00           O  
ATOM   1796  H   THR   116      28.076  39.967  54.779  1.00  0.00           H  
ATOM   1797  HA  THR   116      26.337  41.538  52.905  1.00  0.00           H  
ATOM   1798  HB  THR   116      26.671  43.437  54.304  1.00  0.00           H  
ATOM   1799 HG21 THR   116      25.901  42.775  56.499  1.00  0.00           H  
ATOM   1800 HG22 THR   116      24.957  42.159  55.227  1.00  0.00           H  
ATOM   1801 HG23 THR   116      26.104  41.020  56.068  1.00  0.00           H  
ATOM   1802  HG1 THR   116      28.543  42.034  55.930  1.00  0.00           H  
ATOM   1803  N   TRP   117      29.458  42.058  52.735  1.00  0.00           N  
ATOM   1804  CA  TRP   117      30.508  42.568  51.940  1.00  0.00           C  
ATOM   1805  C   TRP   117      30.582  41.935  50.564  1.00  0.00           C  
ATOM   1806  O   TRP   117      30.417  40.715  50.431  1.00  0.00           O  
ATOM   1807  CB  TRP   117      31.871  42.432  52.626  1.00  0.00           C  
ATOM   1808  CG  TRP   117      31.970  42.904  54.057  1.00  0.00           C  
ATOM   1809  CD1 TRP   117      31.388  42.373  55.171  1.00  0.00           C  
ATOM   1810  NE1 TRP   117      31.645  43.182  56.248  1.00  0.00           N  
ATOM   1811  CE2 TRP   117      32.588  44.103  55.911  1.00  0.00           C  
ATOM   1812  CZ2 TRP   117      33.236  45.106  56.685  1.00  0.00           C  
ATOM   1813  CH2 TRP   117      34.077  46.038  56.060  1.00  0.00           C  
ATOM   1814  CZ3 TRP   117      34.338  45.975  54.680  1.00  0.00           C  
ATOM   1815  CE3 TRP   117      33.682  44.979  53.925  1.00  0.00           C  
ATOM   1816  CD2 TRP   117      32.828  44.004  54.520  1.00  0.00           C  
ATOM   1817  H   TRP   117      29.590  41.171  53.200  1.00  0.00           H  
ATOM   1818  HA  TRP   117      30.372  43.644  51.832  1.00  0.00           H  
ATOM   1819  HB2 TRP   117      32.234  41.404  52.618  1.00  0.00           H  
ATOM   1820  HB3 TRP   117      32.605  43.092  52.164  1.00  0.00           H  
ATOM   1821  HD1 TRP   117      30.818  41.455  55.196  1.00  0.00           H  
ATOM   1822  HE1 TRP   117      31.182  43.078  57.139  1.00  0.00           H  
ATOM   1823  HZ2 TRP   117      33.004  45.233  57.732  1.00  0.00           H  
ATOM   1824  HH2 TRP   117      34.496  46.817  56.680  1.00  0.00           H  
ATOM   1825  HZ3 TRP   117      34.971  46.682  54.165  1.00  0.00           H  
ATOM   1826  HE3 TRP   117      33.922  45.014  52.873  1.00  0.00           H  
ATOM   1827  N   PHE   118      30.895  42.774  49.578  1.00  0.00           N  
ATOM   1828  CA  PHE   118      31.018  42.362  48.233  1.00  0.00           C  
ATOM   1829  C   PHE   118      32.536  42.346  47.779  1.00  0.00           C  
ATOM   1830  O   PHE   118      33.228  43.212  48.262  1.00  0.00           O  
ATOM   1831  CB  PHE   118      30.176  43.402  47.477  1.00  0.00           C  
ATOM   1832  CG  PHE   118      28.712  43.493  47.601  1.00  0.00           C  
ATOM   1833  CD1 PHE   118      28.165  44.278  48.668  1.00  0.00           C  
ATOM   1834  CE1 PHE   118      26.754  44.531  48.684  1.00  0.00           C  
ATOM   1835  CZ  PHE   118      25.901  44.072  47.723  1.00  0.00           C  
ATOM   1836  CE2 PHE   118      26.453  43.348  46.657  1.00  0.00           C  
ATOM   1837  CD2 PHE   118      27.797  42.928  46.640  1.00  0.00           C  
ATOM   1838  H   PHE   118      30.922  43.757  49.808  1.00  0.00           H  
ATOM   1839  HA  PHE   118      30.663  41.365  47.970  1.00  0.00           H  
ATOM   1840  HB2 PHE   118      30.571  44.384  47.738  1.00  0.00           H  
ATOM   1841  HB3 PHE   118      30.356  43.209  46.419  1.00  0.00           H  
ATOM   1842  HD1 PHE   118      28.739  44.728  49.465  1.00  0.00           H  
ATOM   1843  HE1 PHE   118      26.331  45.042  49.536  1.00  0.00           H  
ATOM   1844  HZ  PHE   118      24.839  44.250  47.798  1.00  0.00           H  
ATOM   1845  HE2 PHE   118      25.793  42.932  45.909  1.00  0.00           H  
ATOM   1846  HD2 PHE   118      28.148  42.291  45.842  1.00  0.00           H  
ATOM   1847  N   TYR   119      32.855  41.312  46.971  1.00  0.00           N  
ATOM   1848  CA  TYR   119      34.027  41.384  46.098  1.00  0.00           C  
ATOM   1849  C   TYR   119      33.894  42.447  44.952  1.00  0.00           C  
ATOM   1850  O   TYR   119      32.850  42.482  44.288  1.00  0.00           O  
ATOM   1851  CB  TYR   119      34.316  39.945  45.551  1.00  0.00           C  
ATOM   1852  CG  TYR   119      34.838  38.842  46.364  1.00  0.00           C  
ATOM   1853  CD1 TYR   119      35.008  37.571  45.771  1.00  0.00           C  
ATOM   1854  CE1 TYR   119      35.556  36.503  46.507  1.00  0.00           C  
ATOM   1855  CZ  TYR   119      36.054  36.724  47.781  1.00  0.00           C  
ATOM   1856  OH  TYR   119      36.636  35.712  48.399  1.00  0.00           O  
ATOM   1857  CE2 TYR   119      35.871  37.959  48.430  1.00  0.00           C  
ATOM   1858  CD2 TYR   119      35.264  39.028  47.712  1.00  0.00           C  
ATOM   1859  H   TYR   119      32.184  40.570  46.830  1.00  0.00           H  
ATOM   1860  HA  TYR   119      34.903  41.715  46.657  1.00  0.00           H  
ATOM   1861  HB2 TYR   119      33.367  39.662  45.095  1.00  0.00           H  
ATOM   1862  HB3 TYR   119      35.051  40.081  44.758  1.00  0.00           H  
ATOM   1863  HD1 TYR   119      34.677  37.314  44.775  1.00  0.00           H  
ATOM   1864  HE1 TYR   119      35.735  35.571  45.990  1.00  0.00           H  
ATOM   1865  HH  TYR   119      36.298  34.878  48.064  1.00  0.00           H  
ATOM   1866  HE2 TYR   119      36.193  38.149  49.443  1.00  0.00           H  
ATOM   1867  HD2 TYR   119      35.267  40.050  48.060  1.00  0.00           H  
ATOM   1868  N   ILE   120      35.041  43.074  44.641  1.00  0.00           N  
ATOM   1869  CA  ILE   120      35.110  44.015  43.599  1.00  0.00           C  
ATOM   1870  C   ILE   120      36.555  44.260  43.168  1.00  0.00           C  
ATOM   1871  O   ILE   120      37.530  44.124  43.863  1.00  0.00           O  
ATOM   1872  CB  ILE   120      34.424  45.432  44.026  1.00  0.00           C  
ATOM   1873  CG2 ILE   120      34.909  46.023  45.391  1.00  0.00           C  
ATOM   1874  CG1 ILE   120      34.504  46.451  42.887  1.00  0.00           C  
ATOM   1875  CD1 ILE   120      33.496  47.585  42.981  1.00  0.00           C  
ATOM   1876  H   ILE   120      35.855  42.950  45.226  1.00  0.00           H  
ATOM   1877  HA  ILE   120      34.495  43.663  42.771  1.00  0.00           H  
ATOM   1878  HB  ILE   120      33.367  45.223  44.195  1.00  0.00           H  
ATOM   1879 HG21 ILE   120      35.892  46.484  45.298  1.00  0.00           H  
ATOM   1880 HG22 ILE   120      34.216  46.763  45.792  1.00  0.00           H  
ATOM   1881 HG23 ILE   120      34.999  45.251  46.156  1.00  0.00           H  
ATOM   1882 HG12 ILE   120      35.500  46.893  42.888  1.00  0.00           H  
ATOM   1883 HG13 ILE   120      34.282  46.060  41.894  1.00  0.00           H  
ATOM   1884 HD11 ILE   120      32.464  47.256  42.860  1.00  0.00           H  
ATOM   1885 HD12 ILE   120      33.597  48.238  43.847  1.00  0.00           H  
ATOM   1886 HD13 ILE   120      33.697  48.175  42.087  1.00  0.00           H  
ATOM   1887  N   THR   121      36.662  44.602  41.884  1.00  0.00           N  
ATOM   1888  CA  THR   121      37.862  44.993  41.157  1.00  0.00           C  
ATOM   1889  C   THR   121      37.479  46.161  40.171  1.00  0.00           C  
ATOM   1890  O   THR   121      36.326  46.541  40.163  1.00  0.00           O  
ATOM   1891  CB  THR   121      38.443  43.782  40.406  1.00  0.00           C  
ATOM   1892  CG2 THR   121      37.498  43.317  39.220  1.00  0.00           C  
ATOM   1893  OG1 THR   121      39.733  44.195  39.827  1.00  0.00           O  
ATOM   1894  H   THR   121      35.846  44.516  41.294  1.00  0.00           H  
ATOM   1895  HA  THR   121      38.651  45.393  41.794  1.00  0.00           H  
ATOM   1896  HB  THR   121      38.551  42.918  41.061  1.00  0.00           H  
ATOM   1897 HG21 THR   121      37.160  44.158  38.614  1.00  0.00           H  
ATOM   1898 HG22 THR   121      38.063  42.688  38.533  1.00  0.00           H  
ATOM   1899 HG23 THR   121      36.692  42.715  39.641  1.00  0.00           H  
ATOM   1900  HG1 THR   121      40.371  44.050  40.530  1.00  0.00           H  
ATOM   1901  N   TYR   122      38.507  46.845  39.636  1.00  0.00           N  
ATOM   1902  CA  TYR   122      38.398  48.192  39.000  1.00  0.00           C  
ATOM   1903  C   TYR   122      39.171  48.378  37.656  1.00  0.00           C  
ATOM   1904  O   TYR   122      40.001  47.544  37.300  1.00  0.00           O  
ATOM   1905  CB  TYR   122      38.825  49.292  40.000  1.00  0.00           C  
ATOM   1906  CG  TYR   122      38.147  49.156  41.308  1.00  0.00           C  
ATOM   1907  CD1 TYR   122      38.792  48.544  42.427  1.00  0.00           C  
ATOM   1908  CE1 TYR   122      38.094  48.601  43.652  1.00  0.00           C  
ATOM   1909  CZ  TYR   122      36.885  49.209  43.826  1.00  0.00           C  
ATOM   1910  OH  TYR   122      36.228  49.044  45.042  1.00  0.00           O  
ATOM   1911  CE2 TYR   122      36.278  49.907  42.807  1.00  0.00           C  
ATOM   1912  CD2 TYR   122      36.944  49.849  41.486  1.00  0.00           C  
ATOM   1913  H   TYR   122      39.446  46.551  39.861  1.00  0.00           H  
ATOM   1914  HA  TYR   122      37.352  48.358  38.745  1.00  0.00           H  
ATOM   1915  HB2 TYR   122      39.895  49.253  40.207  1.00  0.00           H  
ATOM   1916  HB3 TYR   122      38.647  50.249  39.510  1.00  0.00           H  
ATOM   1917  HD1 TYR   122      39.695  47.951  42.401  1.00  0.00           H  
ATOM   1918  HE1 TYR   122      38.583  48.231  44.541  1.00  0.00           H  
ATOM   1919  HH  TYR   122      35.301  49.216  44.859  1.00  0.00           H  
ATOM   1920  HE2 TYR   122      35.330  50.372  43.036  1.00  0.00           H  
ATOM   1921  HD2 TYR   122      36.497  50.471  40.725  1.00  0.00           H  
ATOM   1922  N   GLU   123      38.775  49.412  36.918  1.00  0.00           N  
ATOM   1923  CA  GLU   123      39.276  49.552  35.495  1.00  0.00           C  
ATOM   1924  C   GLU   123      40.781  50.077  35.515  1.00  0.00           C  
ATOM   1925  O   GLU   123      41.594  49.664  34.643  1.00  0.00           O  
ATOM   1926  CB  GLU   123      38.411  50.573  34.722  1.00  0.00           C  
ATOM   1927  CG  GLU   123      38.552  50.347  33.203  1.00  0.00           C  
ATOM   1928  CD  GLU   123      37.685  49.136  32.663  1.00  0.00           C  
ATOM   1929  OE1 GLU   123      37.555  48.941  31.416  1.00  0.00           O  
ATOM   1930  OE2 GLU   123      37.060  48.380  33.462  1.00  0.00           O1-
ATOM   1931  H   GLU   123      38.018  49.973  37.281  1.00  0.00           H  
ATOM   1932  HA  GLU   123      39.254  48.631  34.914  1.00  0.00           H  
ATOM   1933  HB2 GLU   123      37.399  50.342  35.054  1.00  0.00           H  
ATOM   1934  HB3 GLU   123      38.797  51.570  34.936  1.00  0.00           H  
ATOM   1935  HG2 GLU   123      38.229  51.249  32.684  1.00  0.00           H  
ATOM   1936  HG3 GLU   123      39.589  50.226  32.891  1.00  0.00           H  
ATOM   1937  N   LYS   124      41.172  50.971  36.451  1.00  0.00           N  
ATOM   1938  CA  LYS   124      42.539  51.473  36.688  1.00  0.00           C  
ATOM   1939  C   LYS   124      43.373  50.370  37.328  1.00  0.00           C  
ATOM   1940  O   LYS   124      44.587  50.366  37.170  1.00  0.00           O  
ATOM   1941  CB  LYS   124      42.556  52.683  37.566  1.00  0.00           C  
ATOM   1942  CG  LYS   124      41.960  53.898  36.865  1.00  0.00           C  
ATOM   1943  CD  LYS   124      41.636  55.080  37.860  1.00  0.00           C  
ATOM   1944  CE  LYS   124      42.901  55.517  38.656  1.00  0.00           C  
ATOM   1945  NZ  LYS   124      42.534  56.185  39.863  1.00  0.00           N1+
ATOM   1946  H   LYS   124      40.443  51.483  36.927  1.00  0.00           H  
ATOM   1947  HA  LYS   124      42.993  51.803  35.755  1.00  0.00           H  
ATOM   1948  HB2 LYS   124      41.873  52.482  38.390  1.00  0.00           H  
ATOM   1949  HB3 LYS   124      43.573  52.913  37.883  1.00  0.00           H  
ATOM   1950  HG2 LYS   124      42.695  54.287  36.160  1.00  0.00           H  
ATOM   1951  HG3 LYS   124      41.034  53.679  36.331  1.00  0.00           H  
ATOM   1952  HD2 LYS   124      41.290  55.955  37.310  1.00  0.00           H  
ATOM   1953  HD3 LYS   124      40.775  54.756  38.444  1.00  0.00           H  
ATOM   1954  HE2 LYS   124      43.411  54.584  38.897  1.00  0.00           H  
ATOM   1955  HE3 LYS   124      43.539  56.155  38.043  1.00  0.00           H  
ATOM   1956  HZ1 LYS   124      41.931  55.638  40.461  1.00  0.00           H  
ATOM   1957  HZ2 LYS   124      43.339  56.435  40.420  1.00  0.00           H  
ATOM   1958  HZ3 LYS   124      42.187  57.123  39.717  1.00  0.00           H  
ATOM   1959  N   ASP   125      42.686  49.450  37.931  1.00  0.00           N  
ATOM   1960  CA  ASP   125      43.213  48.522  38.909  1.00  0.00           C  
ATOM   1961  C   ASP   125      42.675  46.994  38.905  1.00  0.00           C  
ATOM   1962  O   ASP   125      41.672  46.677  39.484  1.00  0.00           O  
ATOM   1963  CB  ASP   125      43.214  49.217  40.311  1.00  0.00           C  
ATOM   1964  CG  ASP   125      43.956  48.435  41.380  1.00  0.00           C  
ATOM   1965  OD1 ASP   125      44.610  47.468  40.949  1.00  0.00           O  
ATOM   1966  OD2 ASP   125      44.000  48.867  42.567  1.00  0.00           O1-
ATOM   1967  H   ASP   125      41.676  49.466  37.952  1.00  0.00           H  
ATOM   1968  HA  ASP   125      44.271  48.404  38.677  1.00  0.00           H  
ATOM   1969  HB2 ASP   125      43.877  50.064  40.131  1.00  0.00           H  
ATOM   1970  HB3 ASP   125      42.194  49.394  40.652  1.00  0.00           H  
ATOM   1971  N   PRO   126      43.479  46.097  38.324  1.00  0.00           N  
ATOM   1972  CA  PRO   126      43.202  44.670  38.424  1.00  0.00           C  
ATOM   1973  C   PRO   126      43.206  44.053  39.805  1.00  0.00           C  
ATOM   1974  O   PRO   126      42.899  42.889  40.026  1.00  0.00           O  
ATOM   1975  CD  PRO   126      44.800  46.319  37.789  1.00  0.00           C  
ATOM   1976  CG  PRO   126      45.436  44.928  37.887  1.00  0.00           C  
ATOM   1977  CB  PRO   126      44.296  44.003  37.513  1.00  0.00           C  
ATOM   1978  HD2 PRO   126      45.447  47.001  38.341  1.00  0.00           H  
ATOM   1979  HD3 PRO   126      44.800  46.531  36.720  1.00  0.00           H  
ATOM   1980  HG2 PRO   126      45.842  44.701  38.873  1.00  0.00           H  
ATOM   1981  HG3 PRO   126      46.200  44.961  37.110  1.00  0.00           H  
ATOM   1982  HB2 PRO   126      44.564  42.978  37.768  1.00  0.00           H  
ATOM   1983  HB3 PRO   126      44.029  44.065  36.458  1.00  0.00           H  
ATOM   1984  HA  PRO   126      42.239  44.392  37.996  1.00  0.00           H  
ATOM   1985  N   VAL   127      43.550  44.763  40.913  1.00  0.00           N  
ATOM   1986  CA  VAL   127      43.556  44.139  42.210  1.00  0.00           C  
ATOM   1987  C   VAL   127      42.122  43.791  42.647  1.00  0.00           C  
ATOM   1988  O   VAL   127      41.145  44.497  42.281  1.00  0.00           O  
ATOM   1989  CB  VAL   127      44.233  45.049  43.229  1.00  0.00           C  
ATOM   1990  CG1 VAL   127      44.257  44.684  44.775  1.00  0.00           C  
ATOM   1991  CG2 VAL   127      45.712  45.050  42.927  1.00  0.00           C  
ATOM   1992  H   VAL   127      43.858  45.722  40.842  1.00  0.00           H  
ATOM   1993  HA  VAL   127      44.178  43.243  42.213  1.00  0.00           H  
ATOM   1994  HB  VAL   127      43.918  46.092  43.238  1.00  0.00           H  
ATOM   1995 HG11 VAL   127      44.455  43.623  44.929  1.00  0.00           H  
ATOM   1996 HG12 VAL   127      45.042  45.287  45.233  1.00  0.00           H  
ATOM   1997 HG13 VAL   127      43.272  44.993  45.124  1.00  0.00           H  
ATOM   1998 HG21 VAL   127      46.038  44.011  42.970  1.00  0.00           H  
ATOM   1999 HG22 VAL   127      45.876  45.469  41.934  1.00  0.00           H  
ATOM   2000 HG23 VAL   127      46.199  45.761  43.595  1.00  0.00           H  
ATOM   2001  N   LEU   128      41.936  42.799  43.512  1.00  0.00           N  
ATOM   2002  CA  LEU   128      40.678  42.408  44.243  1.00  0.00           C  
ATOM   2003  C   LEU   128      40.573  43.137  45.601  1.00  0.00           C  
ATOM   2004  O   LEU   128      41.367  42.878  46.491  1.00  0.00           O  
ATOM   2005  CB  LEU   128      40.430  40.901  44.370  1.00  0.00           C  
ATOM   2006  CG  LEU   128      39.213  40.445  45.137  1.00  0.00           C  
ATOM   2007  CD1 LEU   128      37.869  40.697  44.431  1.00  0.00           C  
ATOM   2008  CD2 LEU   128      39.173  38.953  45.380  1.00  0.00           C  
ATOM   2009  H   LEU   128      42.785  42.324  43.781  1.00  0.00           H  
ATOM   2010  HA  LEU   128      39.859  42.740  43.605  1.00  0.00           H  
ATOM   2011  HB2 LEU   128      40.323  40.368  43.425  1.00  0.00           H  
ATOM   2012  HB3 LEU   128      41.352  40.574  44.850  1.00  0.00           H  
ATOM   2013  HG  LEU   128      39.176  40.888  46.132  1.00  0.00           H  
ATOM   2014 HD11 LEU   128      37.093  40.350  45.113  1.00  0.00           H  
ATOM   2015 HD12 LEU   128      37.581  41.719  44.182  1.00  0.00           H  
ATOM   2016 HD13 LEU   128      37.757  40.129  43.508  1.00  0.00           H  
ATOM   2017 HD21 LEU   128      38.339  38.652  46.015  1.00  0.00           H  
ATOM   2018 HD22 LEU   128      39.299  38.362  44.473  1.00  0.00           H  
ATOM   2019 HD23 LEU   128      40.070  38.700  45.945  1.00  0.00           H  
ATOM   2020  N   TYR   129      39.566  43.978  45.703  1.00  0.00           N  
ATOM   2021  CA  TYR   129      39.134  44.607  46.947  1.00  0.00           C  
ATOM   2022  C   TYR   129      37.732  44.027  47.422  1.00  0.00           C  
ATOM   2023  O   TYR   129      37.019  43.250  46.771  1.00  0.00           O  
ATOM   2024  CB  TYR   129      38.892  46.078  46.640  1.00  0.00           C  
ATOM   2025  CG  TYR   129      40.182  46.796  46.197  1.00  0.00           C  
ATOM   2026  CD1 TYR   129      40.633  46.760  44.842  1.00  0.00           C  
ATOM   2027  CE1 TYR   129      41.866  47.322  44.521  1.00  0.00           C  
ATOM   2028  CZ  TYR   129      42.590  48.056  45.481  1.00  0.00           C  
ATOM   2029  OH  TYR   129      43.795  48.537  45.083  1.00  0.00           O  
ATOM   2030  CE2 TYR   129      42.161  48.026  46.826  1.00  0.00           C  
ATOM   2031  CD2 TYR   129      40.952  47.467  47.206  1.00  0.00           C  
ATOM   2032  H   TYR   129      38.850  43.986  44.991  1.00  0.00           H  
ATOM   2033  HA  TYR   129      39.900  44.557  47.721  1.00  0.00           H  
ATOM   2034  HB2 TYR   129      38.211  46.112  45.789  1.00  0.00           H  
ATOM   2035  HB3 TYR   129      38.520  46.563  47.542  1.00  0.00           H  
ATOM   2036  HD1 TYR   129      40.090  46.228  44.075  1.00  0.00           H  
ATOM   2037  HE1 TYR   129      42.178  47.301  43.487  1.00  0.00           H  
ATOM   2038  HH  TYR   129      43.769  48.588  44.125  1.00  0.00           H  
ATOM   2039  HE2 TYR   129      42.827  48.515  47.521  1.00  0.00           H  
ATOM   2040  HD2 TYR   129      40.689  47.481  48.254  1.00  0.00           H  
ATOM   2041  N   MET   130      37.434  44.483  48.657  1.00  0.00           N  
ATOM   2042  CA  MET   130      36.096  44.236  49.101  1.00  0.00           C  
ATOM   2043  C   MET   130      35.615  45.413  50.023  1.00  0.00           C  
ATOM   2044  O   MET   130      36.305  45.967  50.858  1.00  0.00           O  
ATOM   2045  CB  MET   130      35.939  42.825  49.636  1.00  0.00           C  
ATOM   2046  CG  MET   130      36.820  42.633  50.924  1.00  0.00           C  
ATOM   2047  SD  MET   130      36.569  40.962  51.629  1.00  0.00           S  
ATOM   2048  CE  MET   130      34.987  41.307  52.487  1.00  0.00           C  
ATOM   2049  H   MET   130      38.096  45.113  49.087  1.00  0.00           H  
ATOM   2050  HA  MET   130      35.491  44.253  48.195  1.00  0.00           H  
ATOM   2051  HB2 MET   130      34.904  42.757  49.972  1.00  0.00           H  
ATOM   2052  HB3 MET   130      36.155  42.023  48.930  1.00  0.00           H  
ATOM   2053  HG2 MET   130      37.852  42.919  50.720  1.00  0.00           H  
ATOM   2054  HG3 MET   130      36.461  43.382  51.631  1.00  0.00           H  
ATOM   2055  HE1 MET   130      34.626  40.377  52.928  1.00  0.00           H  
ATOM   2056  HE2 MET   130      35.270  42.026  53.256  1.00  0.00           H  
ATOM   2057  HE3 MET   130      34.271  41.713  51.772  1.00  0.00           H  
ATOM   2058  N   TYR   131      34.326  45.647  49.877  1.00  0.00           N  
ATOM   2059  CA  TYR   131      33.624  46.773  50.494  1.00  0.00           C  
ATOM   2060  C   TYR   131      32.157  46.405  50.775  1.00  0.00           C  
ATOM   2061  O   TYR   131      31.470  45.628  50.090  1.00  0.00           O  
ATOM   2062  CB  TYR   131      33.727  47.968  49.517  1.00  0.00           C  
ATOM   2063  CG  TYR   131      35.142  48.553  49.319  1.00  0.00           C  
ATOM   2064  CD1 TYR   131      35.866  48.557  48.092  1.00  0.00           C  
ATOM   2065  CE1 TYR   131      37.153  49.131  48.017  1.00  0.00           C  
ATOM   2066  CZ  TYR   131      37.745  49.774  49.175  1.00  0.00           C  
ATOM   2067  OH  TYR   131      38.966  50.292  49.123  1.00  0.00           O  
ATOM   2068  CE2 TYR   131      37.020  49.747  50.407  1.00  0.00           C  
ATOM   2069  CD2 TYR   131      35.736  49.221  50.431  1.00  0.00           C  
ATOM   2070  H   TYR   131      33.773  45.092  49.240  1.00  0.00           H  
ATOM   2071  HA  TYR   131      34.096  47.058  51.434  1.00  0.00           H  
ATOM   2072  HB2 TYR   131      33.343  47.542  48.590  1.00  0.00           H  
ATOM   2073  HB3 TYR   131      33.018  48.733  49.834  1.00  0.00           H  
ATOM   2074  HD1 TYR   131      35.399  48.139  47.213  1.00  0.00           H  
ATOM   2075  HE1 TYR   131      37.593  49.354  47.057  1.00  0.00           H  
ATOM   2076  HH  TYR   131      39.073  50.736  49.967  1.00  0.00           H  
ATOM   2077  HE2 TYR   131      37.381  50.283  51.273  1.00  0.00           H  
ATOM   2078  HD2 TYR   131      35.149  49.390  51.322  1.00  0.00           H  
ATOM   2079  N   GLN   132      31.514  47.137  51.769  1.00  0.00           N  
ATOM   2080  CA  GLN   132      30.055  47.117  51.998  1.00  0.00           C  
ATOM   2081  C   GLN   132      29.299  47.976  50.938  1.00  0.00           C  
ATOM   2082  O   GLN   132      28.921  49.146  51.191  1.00  0.00           O  
ATOM   2083  CB  GLN   132      29.657  47.536  53.446  1.00  0.00           C  
ATOM   2084  CG  GLN   132      30.064  46.327  54.372  1.00  0.00           C  
ATOM   2085  CD  GLN   132      29.735  46.362  55.793  1.00  0.00           C  
ATOM   2086  OE1 GLN   132      30.304  47.151  56.519  1.00  0.00           O  
ATOM   2087  NE2 GLN   132      28.845  45.496  56.316  1.00  0.00           N  
ATOM   2088  H   GLN   132      31.981  47.922  52.199  1.00  0.00           H  
ATOM   2089  HA  GLN   132      29.602  46.141  51.823  1.00  0.00           H  
ATOM   2090  HB2 GLN   132      30.157  48.428  53.825  1.00  0.00           H  
ATOM   2091  HB3 GLN   132      28.603  47.763  53.607  1.00  0.00           H  
ATOM   2092  HG2 GLN   132      29.737  45.365  53.978  1.00  0.00           H  
ATOM   2093  HG3 GLN   132      31.146  46.252  54.476  1.00  0.00           H  
ATOM   2094 HE21 GLN   132      28.542  44.735  55.726  1.00  0.00           H  
ATOM   2095 HE22 GLN   132      28.590  45.520  57.293  1.00  0.00           H  
ATOM   2096  N   LEU   133      29.253  47.513  49.663  1.00  0.00           N  
ATOM   2097  CA  LEU   133      28.851  48.356  48.561  1.00  0.00           C  
ATOM   2098  C   LEU   133      27.368  48.620  48.524  1.00  0.00           C  
ATOM   2099  O   LEU   133      26.982  49.554  47.823  1.00  0.00           O  
ATOM   2100  CB  LEU   133      29.340  47.760  47.167  1.00  0.00           C  
ATOM   2101  CG  LEU   133      30.886  47.777  46.903  1.00  0.00           C  
ATOM   2102  CD1 LEU   133      31.082  47.144  45.579  1.00  0.00           C  
ATOM   2103  CD2 LEU   133      31.402  49.219  46.986  1.00  0.00           C  
ATOM   2104  H   LEU   133      29.777  46.667  49.490  1.00  0.00           H  
ATOM   2105  HA  LEU   133      29.312  49.340  48.651  1.00  0.00           H  
ATOM   2106  HB2 LEU   133      28.902  46.764  47.100  1.00  0.00           H  
ATOM   2107  HB3 LEU   133      28.947  48.429  46.401  1.00  0.00           H  
ATOM   2108  HG  LEU   133      31.364  47.207  47.700  1.00  0.00           H  
ATOM   2109 HD11 LEU   133      30.572  46.184  45.500  1.00  0.00           H  
ATOM   2110 HD12 LEU   133      30.739  47.872  44.844  1.00  0.00           H  
ATOM   2111 HD13 LEU   133      32.144  46.950  45.431  1.00  0.00           H  
ATOM   2112 HD21 LEU   133      31.369  49.602  48.006  1.00  0.00           H  
ATOM   2113 HD22 LEU   133      32.423  49.340  46.624  1.00  0.00           H  
ATOM   2114 HD23 LEU   133      30.759  49.820  46.343  1.00  0.00           H  
ATOM   2115  N   LEU   134      26.487  47.922  49.206  1.00  0.00           N  
ATOM   2116  CA  LEU   134      25.119  48.296  49.216  1.00  0.00           C  
ATOM   2117  C   LEU   134      24.790  49.577  50.099  1.00  0.00           C  
ATOM   2118  O   LEU   134      23.803  50.251  49.853  1.00  0.00           O  
ATOM   2119  CB  LEU   134      24.224  47.098  49.608  1.00  0.00           C  
ATOM   2120  CG  LEU   134      22.702  47.337  49.303  1.00  0.00           C  
ATOM   2121  CD1 LEU   134      22.411  47.104  47.836  1.00  0.00           C  
ATOM   2122  CD2 LEU   134      21.765  46.546  50.202  1.00  0.00           C  
ATOM   2123  H   LEU   134      26.759  47.235  49.895  1.00  0.00           H  
ATOM   2124  HA  LEU   134      24.768  48.468  48.199  1.00  0.00           H  
ATOM   2125  HB2 LEU   134      24.549  46.237  49.024  1.00  0.00           H  
ATOM   2126  HB3 LEU   134      24.297  46.943  50.684  1.00  0.00           H  
ATOM   2127  HG  LEU   134      22.557  48.417  49.347  1.00  0.00           H  
ATOM   2128 HD11 LEU   134      23.096  47.569  47.127  1.00  0.00           H  
ATOM   2129 HD12 LEU   134      22.213  46.066  47.566  1.00  0.00           H  
ATOM   2130 HD13 LEU   134      21.425  47.483  47.570  1.00  0.00           H  
ATOM   2131 HD21 LEU   134      20.742  46.676  49.847  1.00  0.00           H  
ATOM   2132 HD22 LEU   134      22.024  45.495  50.077  1.00  0.00           H  
ATOM   2133 HD23 LEU   134      21.946  46.711  51.263  1.00  0.00           H  
ATOM   2134  N   ASP   135      25.657  49.707  51.131  1.00  0.00           N  
ATOM   2135  CA  ASP   135      25.702  50.973  51.922  1.00  0.00           C  
ATOM   2136  C   ASP   135      26.273  52.157  51.133  1.00  0.00           C  
ATOM   2137  O   ASP   135      25.670  53.282  51.275  1.00  0.00           O  
ATOM   2138  CB  ASP   135      26.372  50.693  53.228  1.00  0.00           C  
ATOM   2139  CG  ASP   135      25.517  49.765  54.157  1.00  0.00           C  
ATOM   2140  OD1 ASP   135      26.115  48.843  54.750  1.00  0.00           O  
ATOM   2141  OD2 ASP   135      24.292  49.856  54.108  1.00  0.00           O1-
ATOM   2142  H   ASP   135      26.379  49.007  51.230  1.00  0.00           H  
ATOM   2143  HA  ASP   135      24.662  51.283  52.016  1.00  0.00           H  
ATOM   2144  HB2 ASP   135      27.407  50.363  53.147  1.00  0.00           H  
ATOM   2145  HB3 ASP   135      26.486  51.677  53.683  1.00  0.00           H  
ATOM   2146  N   ASP   136      27.196  51.886  50.209  1.00  0.00           N  
ATOM   2147  CA  ASP   136      27.702  52.942  49.301  1.00  0.00           C  
ATOM   2148  C   ASP   136      26.662  53.355  48.330  1.00  0.00           C  
ATOM   2149  O   ASP   136      26.469  54.514  48.086  1.00  0.00           O  
ATOM   2150  CB  ASP   136      28.945  52.474  48.537  1.00  0.00           C  
ATOM   2151  CG  ASP   136      30.177  52.415  49.412  1.00  0.00           C  
ATOM   2152  OD1 ASP   136      30.211  52.973  50.587  1.00  0.00           O  
ATOM   2153  OD2 ASP   136      31.240  51.968  48.949  1.00  0.00           O1-
ATOM   2154  H   ASP   136      27.559  50.946  50.145  1.00  0.00           H  
ATOM   2155  HA  ASP   136      27.929  53.873  49.821  1.00  0.00           H  
ATOM   2156  HB2 ASP   136      28.631  51.525  48.104  1.00  0.00           H  
ATOM   2157  HB3 ASP   136      29.100  53.205  47.743  1.00  0.00           H  
ATOM   2158  N   TYR   137      25.901  52.366  47.781  1.00  0.00           N  
ATOM   2159  CA  TYR   137      24.731  52.684  46.986  1.00  0.00           C  
ATOM   2160  C   TYR   137      23.567  53.528  47.673  1.00  0.00           C  
ATOM   2161  O   TYR   137      23.222  54.633  47.285  1.00  0.00           O  
ATOM   2162  CB  TYR   137      24.198  51.349  46.351  1.00  0.00           C  
ATOM   2163  CG  TYR   137      22.823  51.390  45.763  1.00  0.00           C  
ATOM   2164  CD1 TYR   137      21.748  50.875  46.492  1.00  0.00           C  
ATOM   2165  CE1 TYR   137      20.440  50.949  46.016  1.00  0.00           C  
ATOM   2166  CZ  TYR   137      20.191  51.632  44.822  1.00  0.00           C  
ATOM   2167  OH  TYR   137      18.918  51.673  44.354  1.00  0.00           O  
ATOM   2168  CE2 TYR   137      21.282  52.194  44.074  1.00  0.00           C  
ATOM   2169  CD2 TYR   137      22.616  52.082  44.529  1.00  0.00           C  
ATOM   2170  H   TYR   137      25.964  51.406  48.089  1.00  0.00           H  
ATOM   2171  HA  TYR   137      25.086  53.288  46.151  1.00  0.00           H  
ATOM   2172  HB2 TYR   137      24.911  50.879  45.673  1.00  0.00           H  
ATOM   2173  HB3 TYR   137      24.101  50.620  47.155  1.00  0.00           H  
ATOM   2174  HD1 TYR   137      21.960  50.456  47.465  1.00  0.00           H  
ATOM   2175  HE1 TYR   137      19.617  50.526  46.572  1.00  0.00           H  
ATOM   2176  HH  TYR   137      18.283  51.788  45.064  1.00  0.00           H  
ATOM   2177  HE2 TYR   137      21.186  52.609  43.081  1.00  0.00           H  
ATOM   2178  HD2 TYR   137      23.464  52.480  43.990  1.00  0.00           H  
ATOM   2179  N   LYS   138      23.016  53.080  48.828  1.00  0.00           N  
ATOM   2180  CA  LYS   138      22.194  53.867  49.763  1.00  0.00           C  
ATOM   2181  C   LYS   138      22.812  55.294  50.020  1.00  0.00           C  
ATOM   2182  O   LYS   138      22.180  56.318  49.775  1.00  0.00           O  
ATOM   2183  CB  LYS   138      22.021  53.111  51.088  1.00  0.00           C  
ATOM   2184  CG  LYS   138      21.244  53.951  52.080  1.00  0.00           C  
ATOM   2185  CD  LYS   138      20.754  53.059  53.215  1.00  0.00           C  
ATOM   2186  CE  LYS   138      20.006  53.877  54.282  1.00  0.00           C  
ATOM   2187  NZ  LYS   138      19.349  52.896  55.210  1.00  0.00           N1+
ATOM   2188  H   LYS   138      23.326  52.152  49.080  1.00  0.00           H  
ATOM   2189  HA  LYS   138      21.220  53.943  49.281  1.00  0.00           H  
ATOM   2190  HB2 LYS   138      21.471  52.176  50.977  1.00  0.00           H  
ATOM   2191  HB3 LYS   138      23.037  52.939  51.444  1.00  0.00           H  
ATOM   2192  HG2 LYS   138      21.779  54.795  52.518  1.00  0.00           H  
ATOM   2193  HG3 LYS   138      20.406  54.248  51.450  1.00  0.00           H  
ATOM   2194  HD2 LYS   138      20.118  52.274  52.807  1.00  0.00           H  
ATOM   2195  HD3 LYS   138      21.648  52.627  53.664  1.00  0.00           H  
ATOM   2196  HE2 LYS   138      20.635  54.630  54.757  1.00  0.00           H  
ATOM   2197  HE3 LYS   138      19.279  54.490  53.749  1.00  0.00           H  
ATOM   2198  HZ1 LYS   138      18.856  53.431  55.910  1.00  0.00           H  
ATOM   2199  HZ2 LYS   138      18.658  52.360  54.704  1.00  0.00           H  
ATOM   2200  HZ3 LYS   138      20.030  52.292  55.647  1.00  0.00           H  
ATOM   2201  N   GLU   139      24.026  55.422  50.473  1.00  0.00           N  
ATOM   2202  CA  GLU   139      24.569  56.765  50.860  1.00  0.00           C  
ATOM   2203  C   GLU   139      24.877  57.710  49.631  1.00  0.00           C  
ATOM   2204  O   GLU   139      24.924  58.906  49.906  1.00  0.00           O  
ATOM   2205  CB  GLU   139      25.901  56.440  51.605  1.00  0.00           C  
ATOM   2206  CG  GLU   139      26.679  57.662  52.171  1.00  0.00           C  
ATOM   2207  CD  GLU   139      25.886  58.754  52.888  1.00  0.00           C  
ATOM   2208  OE1 GLU   139      26.252  59.908  52.869  1.00  0.00           O  
ATOM   2209  OE2 GLU   139      24.851  58.403  53.519  1.00  0.00           O1-
ATOM   2210  H   GLU   139      24.558  54.611  50.757  1.00  0.00           H  
ATOM   2211  HA  GLU   139      23.847  57.233  51.528  1.00  0.00           H  
ATOM   2212  HB2 GLU   139      25.784  55.873  52.528  1.00  0.00           H  
ATOM   2213  HB3 GLU   139      26.474  55.927  50.832  1.00  0.00           H  
ATOM   2214  HG2 GLU   139      27.535  57.392  52.790  1.00  0.00           H  
ATOM   2215  HG3 GLU   139      27.106  58.121  51.279  1.00  0.00           H  
ATOM   2216  N   GLY   140      24.910  57.185  48.401  1.00  0.00           N  
ATOM   2217  CA  GLY   140      25.178  58.020  47.177  1.00  0.00           C  
ATOM   2218  C   GLY   140      26.595  57.869  46.693  1.00  0.00           C  
ATOM   2219  O   GLY   140      26.990  58.350  45.624  1.00  0.00           O  
ATOM   2220  H   GLY   140      24.889  56.185  48.266  1.00  0.00           H  
ATOM   2221  HA2 GLY   140      24.478  57.933  46.346  1.00  0.00           H  
ATOM   2222  HA3 GLY   140      25.051  59.027  47.576  1.00  0.00           H  
ATOM   2223  N   ASP   141      27.403  57.139  47.460  1.00  0.00           N  
ATOM   2224  CA  ASP   141      28.752  56.825  47.122  1.00  0.00           C  
ATOM   2225  C   ASP   141      28.987  55.980  45.856  1.00  0.00           C  
ATOM   2226  O   ASP   141      30.125  55.938  45.407  1.00  0.00           O  
ATOM   2227  CB  ASP   141      29.433  56.292  48.375  1.00  0.00           C  
ATOM   2228  CG  ASP   141      29.626  57.391  49.515  1.00  0.00           C  
ATOM   2229  OD1 ASP   141      29.399  58.597  49.312  1.00  0.00           O  
ATOM   2230  OD2 ASP   141      30.060  56.985  50.611  1.00  0.00           O1-
ATOM   2231  H   ASP   141      26.925  56.627  48.187  1.00  0.00           H  
ATOM   2232  HA  ASP   141      29.357  57.715  46.956  1.00  0.00           H  
ATOM   2233  HB2 ASP   141      28.981  55.386  48.779  1.00  0.00           H  
ATOM   2234  HB3 ASP   141      30.408  55.959  48.022  1.00  0.00           H  
ATOM   2235  N   LEU   142      27.911  55.347  45.364  1.00  0.00           N  
ATOM   2236  CA  LEU   142      27.987  54.447  44.237  1.00  0.00           C  
ATOM   2237  C   LEU   142      26.822  54.579  43.229  1.00  0.00           C  
ATOM   2238  O   LEU   142      25.734  54.841  43.626  1.00  0.00           O  
ATOM   2239  CB  LEU   142      28.253  53.046  44.668  1.00  0.00           C  
ATOM   2240  CG  LEU   142      28.458  51.960  43.595  1.00  0.00           C  
ATOM   2241  CD1 LEU   142      29.169  50.740  44.214  1.00  0.00           C  
ATOM   2242  CD2 LEU   142      27.161  51.370  43.061  1.00  0.00           C  
ATOM   2243  H   LEU   142      27.056  55.419  45.897  1.00  0.00           H  
ATOM   2244  HA  LEU   142      28.879  54.751  43.689  1.00  0.00           H  
ATOM   2245  HB2 LEU   142      29.182  53.063  45.237  1.00  0.00           H  
ATOM   2246  HB3 LEU   142      27.535  52.799  45.450  1.00  0.00           H  
ATOM   2247  HG  LEU   142      29.046  52.313  42.749  1.00  0.00           H  
ATOM   2248 HD11 LEU   142      30.246  50.884  44.295  1.00  0.00           H  
ATOM   2249 HD12 LEU   142      28.784  50.674  45.232  1.00  0.00           H  
ATOM   2250 HD13 LEU   142      29.048  49.801  43.673  1.00  0.00           H  
ATOM   2251 HD21 LEU   142      26.417  52.119  42.787  1.00  0.00           H  
ATOM   2252 HD22 LEU   142      27.306  50.776  42.159  1.00  0.00           H  
ATOM   2253 HD23 LEU   142      26.677  50.808  43.860  1.00  0.00           H  
ATOM   2254  N   ARG   143      27.095  54.465  41.918  1.00  0.00           N  
ATOM   2255  CA  ARG   143      26.045  54.261  40.835  1.00  0.00           C  
ATOM   2256  C   ARG   143      26.300  53.109  39.895  1.00  0.00           C  
ATOM   2257  O   ARG   143      27.434  52.677  39.794  1.00  0.00           O  
ATOM   2258  CB  ARG   143      25.744  55.590  40.044  1.00  0.00           C  
ATOM   2259  CG  ARG   143      25.346  56.912  40.813  1.00  0.00           C  
ATOM   2260  CD  ARG   143      24.841  57.953  39.807  1.00  0.00           C  
ATOM   2261  NE  ARG   143      25.838  58.215  38.778  1.00  0.00           N  
ATOM   2262  CZ  ARG   143      26.188  59.333  38.209  1.00  0.00           C  
ATOM   2263  NH1 ARG   143      25.534  60.447  38.270  1.00  0.00           N  
ATOM   2264  NH2 ARG   143      27.259  59.344  37.534  1.00  0.00           N1+
ATOM   2265  H   ARG   143      28.059  54.499  41.622  1.00  0.00           H  
ATOM   2266  HA  ARG   143      25.179  53.880  41.375  1.00  0.00           H  
ATOM   2267  HB2 ARG   143      26.567  55.818  39.367  1.00  0.00           H  
ATOM   2268  HB3 ARG   143      24.878  55.384  39.415  1.00  0.00           H  
ATOM   2269  HG2 ARG   143      24.475  56.662  41.419  1.00  0.00           H  
ATOM   2270  HG3 ARG   143      26.186  57.266  41.409  1.00  0.00           H  
ATOM   2271  HD2 ARG   143      23.872  57.645  39.414  1.00  0.00           H  
ATOM   2272  HD3 ARG   143      24.620  58.850  40.386  1.00  0.00           H  
ATOM   2273  HE  ARG   143      26.235  57.422  38.294  1.00  0.00           H  
ATOM   2274 HH11 ARG   143      24.653  60.465  38.763  1.00  0.00           H  
ATOM   2275 HH12 ARG   143      25.838  61.190  37.657  1.00  0.00           H  
ATOM   2276 HH21 ARG   143      27.711  58.492  37.231  1.00  0.00           H  
ATOM   2277 HH22 ARG   143      27.507  60.230  37.119  1.00  0.00           H  
ATOM   2278  N   ILE   144      25.294  52.450  39.305  1.00  0.00           N  
ATOM   2279  CA  ILE   144      25.533  51.401  38.350  1.00  0.00           C  
ATOM   2280  C   ILE   144      25.771  51.997  36.990  1.00  0.00           C  
ATOM   2281  O   ILE   144      25.202  53.022  36.640  1.00  0.00           O  
ATOM   2282  CB  ILE   144      24.383  50.337  38.424  1.00  0.00           C  
ATOM   2283  CG2 ILE   144      24.516  49.347  37.260  1.00  0.00           C  
ATOM   2284  CG1 ILE   144      24.191  49.529  39.744  1.00  0.00           C  
ATOM   2285  CD1 ILE   144      23.049  48.515  39.874  1.00  0.00           C  
ATOM   2286  H   ILE   144      24.403  52.925  39.319  1.00  0.00           H  
ATOM   2287  HA  ILE   144      26.427  50.806  38.535  1.00  0.00           H  
ATOM   2288  HB  ILE   144      23.433  50.823  38.205  1.00  0.00           H  
ATOM   2289 HG21 ILE   144      24.309  49.912  36.351  1.00  0.00           H  
ATOM   2290 HG22 ILE   144      25.457  48.817  37.114  1.00  0.00           H  
ATOM   2291 HG23 ILE   144      23.766  48.557  37.305  1.00  0.00           H  
ATOM   2292 HG12 ILE   144      25.148  49.041  39.925  1.00  0.00           H  
ATOM   2293 HG13 ILE   144      24.027  50.304  40.493  1.00  0.00           H  
ATOM   2294 HD11 ILE   144      23.314  47.697  39.205  1.00  0.00           H  
ATOM   2295 HD12 ILE   144      22.976  48.160  40.902  1.00  0.00           H  
ATOM   2296 HD13 ILE   144      22.116  49.004  39.592  1.00  0.00           H  
ATOM   2297  N   MET   145      26.554  51.365  36.142  1.00  0.00           N  
ATOM   2298  CA  MET   145      26.900  51.706  34.755  1.00  0.00           C  
ATOM   2299  C   MET   145      25.870  51.017  33.770  1.00  0.00           C  
ATOM   2300  O   MET   145      25.303  50.003  34.169  1.00  0.00           O  
ATOM   2301  CB  MET   145      28.347  51.284  34.480  1.00  0.00           C  
ATOM   2302  CG  MET   145      29.362  52.218  35.098  1.00  0.00           C  
ATOM   2303  SD  MET   145      29.452  53.872  34.459  1.00  0.00           S  
ATOM   2304  CE  MET   145      30.418  53.796  32.902  1.00  0.00           C  
ATOM   2305  H   MET   145      26.959  50.527  36.537  1.00  0.00           H  
ATOM   2306  HA  MET   145      26.817  52.790  34.672  1.00  0.00           H  
ATOM   2307  HB2 MET   145      28.491  50.246  34.781  1.00  0.00           H  
ATOM   2308  HB3 MET   145      28.622  51.354  33.428  1.00  0.00           H  
ATOM   2309  HG2 MET   145      29.130  52.181  36.162  1.00  0.00           H  
ATOM   2310  HG3 MET   145      30.330  51.767  34.883  1.00  0.00           H  
ATOM   2311  HE1 MET   145      29.810  53.379  32.100  1.00  0.00           H  
ATOM   2312  HE2 MET   145      30.582  54.854  32.698  1.00  0.00           H  
ATOM   2313  HE3 MET   145      31.379  53.289  32.991  1.00  0.00           H  
ATOM   2314  N   PRO   146      25.773  51.453  32.503  1.00  0.00           N  
ATOM   2315  CA  PRO   146      25.207  50.627  31.506  1.00  0.00           C  
ATOM   2316  C   PRO   146      26.013  49.293  31.411  1.00  0.00           C  
ATOM   2317  O   PRO   146      27.273  49.193  31.397  1.00  0.00           O  
ATOM   2318  CD  PRO   146      26.096  52.792  31.917  1.00  0.00           C  
ATOM   2319  CG  PRO   146      25.167  52.929  30.733  1.00  0.00           C  
ATOM   2320  CB  PRO   146      25.109  51.496  30.199  1.00  0.00           C  
ATOM   2321  HD2 PRO   146      27.133  52.867  31.591  1.00  0.00           H  
ATOM   2322  HD3 PRO   146      25.879  53.575  32.643  1.00  0.00           H  
ATOM   2323  HG2 PRO   146      25.472  53.651  29.975  1.00  0.00           H  
ATOM   2324  HG3 PRO   146      24.157  53.127  31.091  1.00  0.00           H  
ATOM   2325  HB2 PRO   146      25.919  51.282  29.501  1.00  0.00           H  
ATOM   2326  HB3 PRO   146      24.261  51.302  29.542  1.00  0.00           H  
ATOM   2327  HA  PRO   146      24.182  50.394  31.793  1.00  0.00           H  
ATOM   2328  N   ASP   147      25.328  48.169  31.123  1.00  0.00           N  
ATOM   2329  CA  ASP   147      25.977  46.895  30.832  1.00  0.00           C  
ATOM   2330  C   ASP   147      26.980  46.849  29.653  1.00  0.00           C  
ATOM   2331  O   ASP   147      28.047  46.240  29.695  1.00  0.00           O  
ATOM   2332  CB  ASP   147      24.929  45.823  30.831  1.00  0.00           C  
ATOM   2333  CG  ASP   147      24.235  45.773  32.208  1.00  0.00           C  
ATOM   2334  OD1 ASP   147      23.092  46.168  32.390  1.00  0.00           O  
ATOM   2335  OD2 ASP   147      24.902  45.347  33.158  1.00  0.00           O1-
ATOM   2336  H   ASP   147      24.324  48.177  31.232  1.00  0.00           H  
ATOM   2337  HA  ASP   147      26.688  46.635  31.617  1.00  0.00           H  
ATOM   2338  HB2 ASP   147      24.231  45.897  29.998  1.00  0.00           H  
ATOM   2339  HB3 ASP   147      25.462  44.884  30.678  1.00  0.00           H  
ATOM   2340  N   SER   148      26.775  47.588  28.541  1.00  0.00           N  
ATOM   2341  CA  SER   148      25.442  47.850  27.976  1.00  0.00           C  
ATOM   2342  C   SER   148      24.777  46.544  27.462  1.00  0.00           C  
ATOM   2343  O   SER   148      25.336  45.447  27.348  1.00  0.00           O  
ATOM   2344  CB  SER   148      25.501  48.842  26.842  1.00  0.00           C  
ATOM   2345  OG  SER   148      26.194  48.334  25.692  1.00  0.00           O  
ATOM   2346  H   SER   148      27.521  47.511  27.864  1.00  0.00           H  
ATOM   2347  HA  SER   148      24.816  48.440  28.646  1.00  0.00           H  
ATOM   2348  HB2 SER   148      24.511  49.072  26.449  1.00  0.00           H  
ATOM   2349  HB3 SER   148      25.913  49.806  27.142  1.00  0.00           H  
ATOM   2350  HG  SER   148      25.692  48.525  24.896  1.00  0.00           H  
ATOM   2351  N   ASN   149      23.567  46.593  27.012  1.00  0.00           N  
ATOM   2352  CA  ASN   149      22.735  45.465  26.503  1.00  0.00           C  
ATOM   2353  C   ASN   149      23.316  44.747  25.298  1.00  0.00           C  
ATOM   2354  O   ASN   149      23.264  43.548  24.980  1.00  0.00           O  
ATOM   2355  CB  ASN   149      21.300  45.887  26.314  1.00  0.00           C  
ATOM   2356  CG  ASN   149      20.640  46.183  27.625  1.00  0.00           C  
ATOM   2357  OD1 ASN   149      21.133  46.167  28.752  1.00  0.00           O  
ATOM   2358  ND2 ASN   149      19.392  46.449  27.514  1.00  0.00           N  
ATOM   2359  H   ASN   149      23.044  47.451  26.908  1.00  0.00           H  
ATOM   2360  HA  ASN   149      22.865  44.812  27.366  1.00  0.00           H  
ATOM   2361  HB2 ASN   149      21.197  46.735  25.637  1.00  0.00           H  
ATOM   2362  HB3 ASN   149      20.780  45.157  25.694  1.00  0.00           H  
ATOM   2363 HD21 ASN   149      18.860  46.487  26.657  1.00  0.00           H  
ATOM   2364 HD22 ASN   149      18.943  46.674  28.390  1.00  0.00           H  
ATOM   2365  N   ASP   150      23.913  45.631  24.452  1.00  0.00           N  
ATOM   2366  CA  ASP   150      24.539  45.290  23.177  1.00  0.00           C  
ATOM   2367  C   ASP   150      26.010  45.012  23.315  1.00  0.00           C  
ATOM   2368  O   ASP   150      26.692  44.954  22.296  1.00  0.00           O  
ATOM   2369  CB  ASP   150      24.215  46.366  22.134  1.00  0.00           C  
ATOM   2370  CG  ASP   150      24.812  47.730  22.534  1.00  0.00           C  
ATOM   2371  OD1 ASP   150      25.574  48.426  21.799  1.00  0.00           O  
ATOM   2372  OD2 ASP   150      24.479  48.219  23.625  1.00  0.00           O1-
ATOM   2373  H   ASP   150      24.148  46.531  24.846  1.00  0.00           H  
ATOM   2374  HA  ASP   150      24.100  44.414  22.699  1.00  0.00           H  
ATOM   2375  HB2 ASP   150      24.502  46.019  21.142  1.00  0.00           H  
ATOM   2376  HB3 ASP   150      23.126  46.396  22.101  1.00  0.00           H  
ATOM   2377  N   SER   151      26.518  44.903  24.556  1.00  0.00           N  
ATOM   2378  CA  SER   151      27.949  44.737  24.789  1.00  0.00           C  
ATOM   2379  C   SER   151      28.372  43.246  24.806  1.00  0.00           C  
ATOM   2380  O   SER   151      29.294  42.853  24.122  1.00  0.00           O  
ATOM   2381  CB  SER   151      28.494  45.445  26.052  1.00  0.00           C  
ATOM   2382  OG  SER   151      28.447  46.827  25.805  1.00  0.00           O  
ATOM   2383  H   SER   151      25.823  44.869  25.287  1.00  0.00           H  
ATOM   2384  HA  SER   151      28.427  45.202  23.927  1.00  0.00           H  
ATOM   2385  HB2 SER   151      27.910  45.179  26.933  1.00  0.00           H  
ATOM   2386  HB3 SER   151      29.559  45.220  26.117  1.00  0.00           H  
ATOM   2387  HG  SER   151      27.515  47.004  25.658  1.00  0.00           H  
ATOM   2388  N   PRO   152      27.619  42.362  25.533  1.00  0.00           N  
ATOM   2389  CA  PRO   152      28.046  40.974  25.609  1.00  0.00           C  
ATOM   2390  C   PRO   152      28.102  40.098  24.345  1.00  0.00           C  
ATOM   2391  O   PRO   152      29.071  39.351  24.188  1.00  0.00           O  
ATOM   2392  CD  PRO   152      26.453  42.570  26.463  1.00  0.00           C  
ATOM   2393  CG  PRO   152      26.491  41.407  27.455  1.00  0.00           C  
ATOM   2394  CB  PRO   152      27.003  40.323  26.584  1.00  0.00           C  
ATOM   2395  HD2 PRO   152      25.511  42.725  25.937  1.00  0.00           H  
ATOM   2396  HD3 PRO   152      26.597  43.432  27.114  1.00  0.00           H  
ATOM   2397  HG2 PRO   152      25.518  41.175  27.887  1.00  0.00           H  
ATOM   2398  HG3 PRO   152      27.184  41.578  28.278  1.00  0.00           H  
ATOM   2399  HB2 PRO   152      26.168  40.033  25.947  1.00  0.00           H  
ATOM   2400  HB3 PRO   152      27.297  39.458  27.178  1.00  0.00           H  
ATOM   2401  HA  PRO   152      28.960  40.953  26.203  1.00  0.00           H  
ATOM   2402  N   PRO   153      27.210  40.284  23.340  1.00  0.00           N  
ATOM   2403  CA  PRO   153      27.321  39.572  22.079  1.00  0.00           C  
ATOM   2404  C   PRO   153      28.402  40.264  21.151  1.00  0.00           C  
ATOM   2405  O   PRO   153      28.890  39.630  20.221  1.00  0.00           O  
ATOM   2406  CD  PRO   153      25.927  41.086  23.329  1.00  0.00           C  
ATOM   2407  CG  PRO   153      24.923  40.261  22.494  1.00  0.00           C  
ATOM   2408  CB  PRO   153      25.867  39.633  21.485  1.00  0.00           C  
ATOM   2409  HD2 PRO   153      26.175  41.968  22.738  1.00  0.00           H  
ATOM   2410  HD3 PRO   153      25.420  41.343  24.259  1.00  0.00           H  
ATOM   2411  HG2 PRO   153      24.202  40.983  22.111  1.00  0.00           H  
ATOM   2412  HG3 PRO   153      24.449  39.523  23.141  1.00  0.00           H  
ATOM   2413  HB2 PRO   153      25.808  40.258  20.594  1.00  0.00           H  
ATOM   2414  HB3 PRO   153      25.511  38.620  21.296  1.00  0.00           H  
ATOM   2415  HA  PRO   153      27.584  38.518  22.167  1.00  0.00           H  
ATOM   2416  N   ALA   154      28.672  41.578  21.314  1.00  0.00           N  
ATOM   2417  CA  ALA   154      29.773  42.220  20.666  1.00  0.00           C  
ATOM   2418  C   ALA   154      31.211  41.810  21.283  1.00  0.00           C  
ATOM   2419  O   ALA   154      32.248  42.096  20.708  1.00  0.00           O  
ATOM   2420  CB  ALA   154      29.666  43.753  20.903  1.00  0.00           C  
ATOM   2421  H   ALA   154      28.109  42.170  21.908  1.00  0.00           H  
ATOM   2422  HA  ALA   154      29.810  42.022  19.595  1.00  0.00           H  
ATOM   2423  HB1 ALA   154      29.862  44.039  21.936  1.00  0.00           H  
ATOM   2424  HB2 ALA   154      30.255  44.290  20.159  1.00  0.00           H  
ATOM   2425  HB3 ALA   154      28.623  44.039  20.774  1.00  0.00           H  
ATOM   2426  N   GLU   155      31.295  41.162  22.405  1.00  0.00           N  
ATOM   2427  CA  GLU   155      32.446  40.639  23.037  1.00  0.00           C  
ATOM   2428  C   GLU   155      32.608  39.121  22.860  1.00  0.00           C  
ATOM   2429  O   GLU   155      33.702  38.774  22.601  1.00  0.00           O  
ATOM   2430  CB  GLU   155      32.259  40.980  24.545  1.00  0.00           C  
ATOM   2431  CG  GLU   155      33.522  40.700  25.333  1.00  0.00           C  
ATOM   2432  CD  GLU   155      33.364  40.473  26.855  1.00  0.00           C  
ATOM   2433  OE1 GLU   155      34.038  39.486  27.344  1.00  0.00           O  
ATOM   2434  OE2 GLU   155      32.599  41.230  27.519  1.00  0.00           O1-
ATOM   2435  H   GLU   155      30.428  41.106  22.920  1.00  0.00           H  
ATOM   2436  HA  GLU   155      33.316  41.207  22.705  1.00  0.00           H  
ATOM   2437  HB2 GLU   155      32.159  42.065  24.588  1.00  0.00           H  
ATOM   2438  HB3 GLU   155      31.429  40.424  24.980  1.00  0.00           H  
ATOM   2439  HG2 GLU   155      33.971  39.809  24.893  1.00  0.00           H  
ATOM   2440  HG3 GLU   155      34.232  41.510  25.165  1.00  0.00           H  
ATOM   2441  N   ARG   156      31.513  38.341  22.975  1.00  0.00           N  
ATOM   2442  CA  ARG   156      31.656  36.884  23.022  1.00  0.00           C  
ATOM   2443  C   ARG   156      31.882  36.344  21.628  1.00  0.00           C  
ATOM   2444  O   ARG   156      31.055  36.562  20.777  1.00  0.00           O  
ATOM   2445  CB  ARG   156      30.273  36.338  23.634  1.00  0.00           C  
ATOM   2446  CG  ARG   156      30.195  36.529  25.234  1.00  0.00           C  
ATOM   2447  CD  ARG   156      30.959  35.381  26.038  1.00  0.00           C  
ATOM   2448  NE  ARG   156      32.501  35.421  25.811  1.00  0.00           N  
ATOM   2449  CZ  ARG   156      33.365  36.130  26.473  1.00  0.00           C  
ATOM   2450  NH1 ARG   156      33.006  37.046  27.362  1.00  0.00           N  
ATOM   2451  NH2 ARG   156      34.618  35.963  26.202  1.00  0.00           N1+
ATOM   2452  H   ARG   156      30.616  38.760  23.173  1.00  0.00           H  
ATOM   2453  HA  ARG   156      32.599  36.697  23.536  1.00  0.00           H  
ATOM   2454  HB2 ARG   156      29.440  36.862  23.166  1.00  0.00           H  
ATOM   2455  HB3 ARG   156      30.055  35.321  23.308  1.00  0.00           H  
ATOM   2456  HG2 ARG   156      30.652  37.479  25.512  1.00  0.00           H  
ATOM   2457  HG3 ARG   156      29.165  36.476  25.587  1.00  0.00           H  
ATOM   2458  HD2 ARG   156      30.648  35.512  27.074  1.00  0.00           H  
ATOM   2459  HD3 ARG   156      30.585  34.437  25.643  1.00  0.00           H  
ATOM   2460  HE  ARG   156      32.920  34.730  25.205  1.00  0.00           H  
ATOM   2461 HH11 ARG   156      32.086  37.138  27.768  1.00  0.00           H  
ATOM   2462 HH12 ARG   156      33.705  37.754  27.539  1.00  0.00           H  
ATOM   2463 HH21 ARG   156      34.819  35.433  25.367  1.00  0.00           H  
ATOM   2464 HH22 ARG   156      35.256  36.645  26.587  1.00  0.00           H  
ATOM   2465  N   GLU   157      32.979  35.617  21.451  1.00  0.00           N  
ATOM   2466  CA  GLU   157      33.247  34.710  20.358  1.00  0.00           C  
ATOM   2467  C   GLU   157      32.014  33.846  20.028  1.00  0.00           C  
ATOM   2468  O   GLU   157      31.296  33.403  20.919  1.00  0.00           O  
ATOM   2469  CB  GLU   157      34.290  33.727  20.921  1.00  0.00           C  
ATOM   2470  CG  GLU   157      34.075  32.967  22.177  1.00  0.00           C  
ATOM   2471  CD  GLU   157      34.042  33.723  23.532  1.00  0.00           C  
ATOM   2472  OE1 GLU   157      33.517  33.211  24.538  1.00  0.00           O  
ATOM   2473  OE2 GLU   157      34.528  34.896  23.613  1.00  0.00           O1-
ATOM   2474  H   GLU   157      33.513  35.428  22.287  1.00  0.00           H  
ATOM   2475  HA  GLU   157      33.685  35.233  19.507  1.00  0.00           H  
ATOM   2476  HB2 GLU   157      34.566  32.999  20.159  1.00  0.00           H  
ATOM   2477  HB3 GLU   157      35.217  34.287  21.048  1.00  0.00           H  
ATOM   2478  HG2 GLU   157      33.163  32.372  22.215  1.00  0.00           H  
ATOM   2479  HG3 GLU   157      35.010  32.428  22.329  1.00  0.00           H  
ATOM   2480  N   PRO   158      31.694  33.516  18.780  1.00  0.00           N  
ATOM   2481  CA  PRO   158      30.726  32.482  18.384  1.00  0.00           C  
ATOM   2482  C   PRO   158      31.178  31.047  18.784  1.00  0.00           C  
ATOM   2483  O   PRO   158      30.373  30.171  18.861  1.00  0.00           O  
ATOM   2484  CD  PRO   158      31.976  34.351  17.630  1.00  0.00           C  
ATOM   2485  CG  PRO   158      30.730  34.141  16.734  1.00  0.00           C  
ATOM   2486  CB  PRO   158      30.440  32.645  16.921  1.00  0.00           C  
ATOM   2487  HD2 PRO   158      32.929  34.040  17.201  1.00  0.00           H  
ATOM   2488  HD3 PRO   158      32.031  35.391  17.950  1.00  0.00           H  
ATOM   2489  HG2 PRO   158      31.018  34.354  15.705  1.00  0.00           H  
ATOM   2490  HG3 PRO   158      29.890  34.730  17.103  1.00  0.00           H  
ATOM   2491  HB2 PRO   158      31.162  31.995  16.428  1.00  0.00           H  
ATOM   2492  HB3 PRO   158      29.433  32.427  16.564  1.00  0.00           H  
ATOM   2493  HA  PRO   158      29.835  32.771  18.942  1.00  0.00           H  
ATOM   2494  N   GLY   159      32.412  30.823  19.159  1.00  0.00           N  
ATOM   2495  CA  GLY   159      33.007  29.604  19.685  1.00  0.00           C  
ATOM   2496  C   GLY   159      34.514  29.656  19.832  1.00  0.00           C  
ATOM   2497  O   GLY   159      35.056  30.705  19.528  1.00  0.00           O  
ATOM   2498  H   GLY   159      33.012  31.630  19.068  1.00  0.00           H  
ATOM   2499  HA2 GLY   159      32.554  29.271  20.619  1.00  0.00           H  
ATOM   2500  HA3 GLY   159      32.796  28.856  18.920  1.00  0.00           H  
ATOM   2501  N   GLU   160      35.045  28.470  20.101  1.00  0.00           N  
ATOM   2502  CA  GLU   160      36.533  28.286  20.340  1.00  0.00           C  
ATOM   2503  C   GLU   160      36.881  28.721  21.757  1.00  0.00           C  
ATOM   2504  O   GLU   160      37.977  29.268  22.013  1.00  0.00           O  
ATOM   2505  CB  GLU   160      37.393  28.908  19.206  1.00  0.00           C  
ATOM   2506  CG  GLU   160      37.098  28.520  17.774  1.00  0.00           C  
ATOM   2507  CD  GLU   160      37.938  29.345  16.778  1.00  0.00           C  
ATOM   2508  OE1 GLU   160      37.375  29.968  15.824  1.00  0.00           O  
ATOM   2509  OE2 GLU   160      39.160  29.475  16.953  1.00  0.00           O1-
ATOM   2510  H   GLU   160      34.445  27.667  20.220  1.00  0.00           H  
ATOM   2511  HA  GLU   160      36.696  27.212  20.255  1.00  0.00           H  
ATOM   2512  HB2 GLU   160      37.506  29.991  19.261  1.00  0.00           H  
ATOM   2513  HB3 GLU   160      38.329  28.416  19.470  1.00  0.00           H  
ATOM   2514  HG2 GLU   160      37.405  27.476  17.707  1.00  0.00           H  
ATOM   2515  HG3 GLU   160      36.041  28.706  17.586  1.00  0.00           H  
ATOM   2516  N   VAL   161      35.948  28.613  22.706  1.00  0.00           N  
ATOM   2517  CA  VAL   161      36.135  28.987  24.080  1.00  0.00           C  
ATOM   2518  C   VAL   161      36.997  27.960  24.879  1.00  0.00           C  
ATOM   2519  O   VAL   161      36.678  26.765  24.905  1.00  0.00           O  
ATOM   2520  CB  VAL   161      34.815  29.351  24.767  1.00  0.00           C  
ATOM   2521  CG1 VAL   161      33.960  28.209  25.376  1.00  0.00           C  
ATOM   2522  CG2 VAL   161      35.025  30.388  25.843  1.00  0.00           C  
ATOM   2523  H   VAL   161      34.998  28.377  22.459  1.00  0.00           H  
ATOM   2524  HA  VAL   161      36.738  29.895  24.105  1.00  0.00           H  
ATOM   2525  HB  VAL   161      34.243  29.831  23.973  1.00  0.00           H  
ATOM   2526 HG11 VAL   161      33.946  27.452  24.592  1.00  0.00           H  
ATOM   2527 HG12 VAL   161      34.489  27.815  26.244  1.00  0.00           H  
ATOM   2528 HG13 VAL   161      32.941  28.474  25.657  1.00  0.00           H  
ATOM   2529 HG21 VAL   161      35.334  31.322  25.375  1.00  0.00           H  
ATOM   2530 HG22 VAL   161      34.060  30.599  26.305  1.00  0.00           H  
ATOM   2531 HG23 VAL   161      35.742  29.986  26.559  1.00  0.00           H  
ATOM   2532  N   VAL   162      38.002  28.486  25.557  1.00  0.00           N  
ATOM   2533  CA  VAL   162      38.905  27.821  26.530  1.00  0.00           C  
ATOM   2534  C   VAL   162      38.230  27.172  27.678  1.00  0.00           C  
ATOM   2535  O   VAL   162      37.075  27.506  28.037  1.00  0.00           O  
ATOM   2536  CB  VAL   162      39.935  28.759  27.096  1.00  0.00           C  
ATOM   2537  CG1 VAL   162      41.174  28.811  26.174  1.00  0.00           C  
ATOM   2538  CG2 VAL   162      39.343  30.158  27.452  1.00  0.00           C  
ATOM   2539  H   VAL   162      38.234  29.447  25.353  1.00  0.00           H  
ATOM   2540  HA  VAL   162      39.409  27.002  26.017  1.00  0.00           H  
ATOM   2541  HB  VAL   162      40.293  28.364  28.047  1.00  0.00           H  
ATOM   2542 HG11 VAL   162      41.570  27.875  25.780  1.00  0.00           H  
ATOM   2543 HG12 VAL   162      40.948  29.504  25.364  1.00  0.00           H  
ATOM   2544 HG13 VAL   162      41.853  29.304  26.869  1.00  0.00           H  
ATOM   2545 HG21 VAL   162      40.000  30.520  28.242  1.00  0.00           H  
ATOM   2546 HG22 VAL   162      39.371  30.864  26.622  1.00  0.00           H  
ATOM   2547 HG23 VAL   162      38.401  30.028  27.985  1.00  0.00           H  
ATOM   2548  N   ASP   163      38.933  26.330  28.379  1.00  0.00           N  
ATOM   2549  CA  ASP   163      38.485  25.666  29.622  1.00  0.00           C  
ATOM   2550  C   ASP   163      39.641  25.167  30.511  1.00  0.00           C  
ATOM   2551  O   ASP   163      40.781  25.011  30.010  1.00  0.00           O  
ATOM   2552  CB  ASP   163      37.600  24.450  29.288  1.00  0.00           C  
ATOM   2553  CG  ASP   163      36.706  23.920  30.436  1.00  0.00           C  
ATOM   2554  OD1 ASP   163      36.168  22.831  30.382  1.00  0.00           O  
ATOM   2555  OD2 ASP   163      36.538  24.628  31.442  1.00  0.00           O1-
ATOM   2556  H   ASP   163      39.893  26.146  28.123  1.00  0.00           H  
ATOM   2557  HA  ASP   163      37.892  26.368  30.208  1.00  0.00           H  
ATOM   2558  HB2 ASP   163      36.847  24.805  28.584  1.00  0.00           H  
ATOM   2559  HB3 ASP   163      38.206  23.634  28.894  1.00  0.00           H  
ATOM   2560  N   SER   164      39.365  24.921  31.800  1.00  0.00           N  
ATOM   2561  CA  SER   164      40.271  24.154  32.664  1.00  0.00           C  
ATOM   2562  C   SER   164      41.631  24.854  33.022  1.00  0.00           C  
ATOM   2563  O   SER   164      42.628  24.243  33.426  1.00  0.00           O  
ATOM   2564  CB  SER   164      40.564  22.652  32.262  1.00  0.00           C  
ATOM   2565  OG  SER   164      39.287  22.001  32.121  1.00  0.00           O  
ATOM   2566  H   SER   164      38.390  24.973  32.058  1.00  0.00           H  
ATOM   2567  HA  SER   164      39.784  24.042  33.632  1.00  0.00           H  
ATOM   2568  HB2 SER   164      41.038  22.647  31.280  1.00  0.00           H  
ATOM   2569  HB3 SER   164      41.172  22.181  33.035  1.00  0.00           H  
ATOM   2570  HG  SER   164      38.735  22.138  32.894  1.00  0.00           H  
ATOM   2571  N   LEU   165      41.593  26.159  32.855  1.00  0.00           N  
ATOM   2572  CA  LEU   165      42.693  27.114  33.101  1.00  0.00           C  
ATOM   2573  C   LEU   165      43.018  27.349  34.602  1.00  0.00           C  
ATOM   2574  O   LEU   165      44.060  27.848  34.990  1.00  0.00           O  
ATOM   2575  CB  LEU   165      42.575  28.475  32.415  1.00  0.00           C  
ATOM   2576  CG  LEU   165      42.050  28.489  30.929  1.00  0.00           C  
ATOM   2577  CD1 LEU   165      42.009  29.955  30.536  1.00  0.00           C  
ATOM   2578  CD2 LEU   165      42.885  27.624  29.981  1.00  0.00           C  
ATOM   2579  H   LEU   165      40.652  26.524  32.817  1.00  0.00           H  
ATOM   2580  HA  LEU   165      43.572  26.641  32.663  1.00  0.00           H  
ATOM   2581  HB2 LEU   165      41.848  29.002  33.034  1.00  0.00           H  
ATOM   2582  HB3 LEU   165      43.540  28.976  32.480  1.00  0.00           H  
ATOM   2583  HG  LEU   165      41.023  28.122  30.913  1.00  0.00           H  
ATOM   2584 HD11 LEU   165      41.419  29.877  29.623  1.00  0.00           H  
ATOM   2585 HD12 LEU   165      41.628  30.545  31.370  1.00  0.00           H  
ATOM   2586 HD13 LEU   165      43.045  30.265  30.404  1.00  0.00           H  
ATOM   2587 HD21 LEU   165      42.501  27.880  28.993  1.00  0.00           H  
ATOM   2588 HD22 LEU   165      43.965  27.760  30.035  1.00  0.00           H  
ATOM   2589 HD23 LEU   165      42.637  26.569  30.100  1.00  0.00           H  
ATOM   2590  N   VAL   166      42.089  26.981  35.539  1.00  0.00           N  
ATOM   2591  CA  VAL   166      42.315  27.114  37.002  1.00  0.00           C  
ATOM   2592  C   VAL   166      43.382  26.044  37.375  1.00  0.00           C  
ATOM   2593  O   VAL   166      43.309  24.870  37.028  1.00  0.00           O  
ATOM   2594  CB  VAL   166      41.065  27.009  37.850  1.00  0.00           C  
ATOM   2595  CG1 VAL   166      41.394  27.002  39.350  1.00  0.00           C  
ATOM   2596  CG2 VAL   166      40.161  28.199  37.678  1.00  0.00           C  
ATOM   2597  H   VAL   166      41.234  26.509  35.288  1.00  0.00           H  
ATOM   2598  HA  VAL   166      42.671  28.131  37.170  1.00  0.00           H  
ATOM   2599  HB  VAL   166      40.525  26.071  37.720  1.00  0.00           H  
ATOM   2600 HG11 VAL   166      40.468  27.161  39.903  1.00  0.00           H  
ATOM   2601 HG12 VAL   166      41.627  25.967  39.601  1.00  0.00           H  
ATOM   2602 HG13 VAL   166      42.166  27.748  39.537  1.00  0.00           H  
ATOM   2603 HG21 VAL   166      39.719  28.074  36.689  1.00  0.00           H  
ATOM   2604 HG22 VAL   166      39.455  28.164  38.508  1.00  0.00           H  
ATOM   2605 HG23 VAL   166      40.705  29.142  37.630  1.00  0.00           H  
ATOM   2606  N   GLY   167      44.435  26.483  38.025  1.00  0.00           N  
ATOM   2607  CA  GLY   167      45.620  25.823  38.510  1.00  0.00           C  
ATOM   2608  C   GLY   167      46.833  25.876  37.643  1.00  0.00           C  
ATOM   2609  O   GLY   167      47.728  25.055  37.813  1.00  0.00           O  
ATOM   2610  H   GLY   167      44.389  27.459  38.277  1.00  0.00           H  
ATOM   2611  HA2 GLY   167      45.934  26.399  39.381  1.00  0.00           H  
ATOM   2612  HA3 GLY   167      45.460  24.783  38.793  1.00  0.00           H  
ATOM   2613  N   LYS   168      46.885  26.795  36.686  1.00  0.00           N  
ATOM   2614  CA  LYS   168      47.885  27.009  35.689  1.00  0.00           C  
ATOM   2615  C   LYS   168      48.752  28.278  35.858  1.00  0.00           C  
ATOM   2616  O   LYS   168      48.217  29.293  36.333  1.00  0.00           O  
ATOM   2617  CB  LYS   168      47.374  26.862  34.272  1.00  0.00           C  
ATOM   2618  CG  LYS   168      47.316  25.321  34.109  1.00  0.00           C  
ATOM   2619  CD  LYS   168      46.309  24.953  33.036  1.00  0.00           C  
ATOM   2620  CE  LYS   168      46.057  23.457  33.111  1.00  0.00           C  
ATOM   2621  NZ  LYS   168      44.869  23.007  32.417  1.00  0.00           N1+
ATOM   2622  H   LYS   168      46.062  27.372  36.584  1.00  0.00           H  
ATOM   2623  HA  LYS   168      48.688  26.276  35.780  1.00  0.00           H  
ATOM   2624  HB2 LYS   168      46.408  27.354  34.166  1.00  0.00           H  
ATOM   2625  HB3 LYS   168      48.053  27.338  33.564  1.00  0.00           H  
ATOM   2626  HG2 LYS   168      48.287  24.857  33.936  1.00  0.00           H  
ATOM   2627  HG3 LYS   168      46.840  24.847  34.968  1.00  0.00           H  
ATOM   2628  HD2 LYS   168      45.411  25.560  33.149  1.00  0.00           H  
ATOM   2629  HD3 LYS   168      46.775  25.294  32.112  1.00  0.00           H  
ATOM   2630  HE2 LYS   168      46.908  23.019  32.588  1.00  0.00           H  
ATOM   2631  HE3 LYS   168      45.958  23.029  34.108  1.00  0.00           H  
ATOM   2632  HZ1 LYS   168      44.052  22.874  32.996  1.00  0.00           H  
ATOM   2633  HZ2 LYS   168      44.602  23.628  31.667  1.00  0.00           H  
ATOM   2634  HZ3 LYS   168      45.016  22.134  31.931  1.00  0.00           H  
ATOM   2635  N   GLN   169      50.023  28.165  35.579  1.00  0.00           N  
ATOM   2636  CA  GLN   169      50.930  29.314  35.738  1.00  0.00           C  
ATOM   2637  C   GLN   169      50.672  30.322  34.656  1.00  0.00           C  
ATOM   2638  O   GLN   169      50.489  29.948  33.496  1.00  0.00           O  
ATOM   2639  CB  GLN   169      52.433  28.826  35.562  1.00  0.00           C  
ATOM   2640  CG  GLN   169      52.940  27.865  36.634  1.00  0.00           C  
ATOM   2641  CD  GLN   169      54.447  27.613  36.559  1.00  0.00           C  
ATOM   2642  OE1 GLN   169      55.235  28.246  35.810  1.00  0.00           O  
ATOM   2643  NE2 GLN   169      54.954  26.636  37.226  1.00  0.00           N  
ATOM   2644  H   GLN   169      50.463  27.377  35.126  1.00  0.00           H  
ATOM   2645  HA  GLN   169      50.876  29.704  36.754  1.00  0.00           H  
ATOM   2646  HB2 GLN   169      52.681  28.442  34.572  1.00  0.00           H  
ATOM   2647  HB3 GLN   169      53.092  29.684  35.699  1.00  0.00           H  
ATOM   2648  HG2 GLN   169      52.684  28.319  37.592  1.00  0.00           H  
ATOM   2649  HG3 GLN   169      52.394  26.927  36.538  1.00  0.00           H  
ATOM   2650 HE21 GLN   169      54.344  26.024  37.749  1.00  0.00           H  
ATOM   2651 HE22 GLN   169      55.956  26.614  37.349  1.00  0.00           H  
ATOM   2652  N   VAL   170      50.665  31.611  34.966  1.00  0.00           N  
ATOM   2653  CA  VAL   170      50.392  32.731  34.000  1.00  0.00           C  
ATOM   2654  C   VAL   170      51.214  33.976  34.326  1.00  0.00           C  
ATOM   2655  O   VAL   170      51.921  34.051  35.329  1.00  0.00           O  
ATOM   2656  CB  VAL   170      48.947  33.057  33.779  1.00  0.00           C  
ATOM   2657  CG1 VAL   170      48.124  31.945  33.148  1.00  0.00           C  
ATOM   2658  CG2 VAL   170      48.368  33.545  35.080  1.00  0.00           C  
ATOM   2659  H   VAL   170      51.122  31.889  35.823  1.00  0.00           H  
ATOM   2660  HA  VAL   170      50.818  32.455  33.035  1.00  0.00           H  
ATOM   2661  HB  VAL   170      48.928  33.851  33.032  1.00  0.00           H  
ATOM   2662 HG11 VAL   170      47.103  32.223  32.886  1.00  0.00           H  
ATOM   2663 HG12 VAL   170      48.657  31.502  32.307  1.00  0.00           H  
ATOM   2664 HG13 VAL   170      47.998  31.143  33.875  1.00  0.00           H  
ATOM   2665 HG21 VAL   170      47.357  33.883  34.853  1.00  0.00           H  
ATOM   2666 HG22 VAL   170      48.182  32.800  35.851  1.00  0.00           H  
ATOM   2667 HG23 VAL   170      48.873  34.449  35.423  1.00  0.00           H  
ATOM   2668  N   GLU   171      51.251  34.965  33.398  1.00  0.00           N  
ATOM   2669  CA  GLU   171      52.212  36.121  33.411  1.00  0.00           C  
ATOM   2670  C   GLU   171      51.645  37.388  32.775  1.00  0.00           C  
ATOM   2671  O   GLU   171      51.194  37.435  31.592  1.00  0.00           O  
ATOM   2672  CB  GLU   171      53.512  35.844  32.618  1.00  0.00           C  
ATOM   2673  CG  GLU   171      54.543  34.807  33.072  1.00  0.00           C  
ATOM   2674  CD  GLU   171      54.172  33.328  32.893  1.00  0.00           C  
ATOM   2675  OE1 GLU   171      55.028  32.568  33.445  1.00  0.00           O  
ATOM   2676  OE2 GLU   171      53.170  32.879  32.240  1.00  0.00           O1-
ATOM   2677  H   GLU   171      50.728  34.755  32.559  1.00  0.00           H  
ATOM   2678  HA  GLU   171      52.337  36.236  34.487  1.00  0.00           H  
ATOM   2679  HB2 GLU   171      53.071  35.508  31.680  1.00  0.00           H  
ATOM   2680  HB3 GLU   171      54.024  36.774  32.373  1.00  0.00           H  
ATOM   2681  HG2 GLU   171      55.441  34.992  32.483  1.00  0.00           H  
ATOM   2682  HG3 GLU   171      54.797  35.093  34.092  1.00  0.00           H  
ATOM   2683  N   TYR   172      51.849  38.494  33.559  1.00  0.00           N  
ATOM   2684  CA  TYR   172      51.527  39.939  33.294  1.00  0.00           C  
ATOM   2685  C   TYR   172      52.883  40.752  33.155  1.00  0.00           C  
ATOM   2686  O   TYR   172      53.822  40.501  33.889  1.00  0.00           O  
ATOM   2687  CB  TYR   172      50.628  40.538  34.386  1.00  0.00           C  
ATOM   2688  CG  TYR   172      50.202  41.977  34.014  1.00  0.00           C  
ATOM   2689  CD1 TYR   172      49.197  42.165  33.087  1.00  0.00           C  
ATOM   2690  CE1 TYR   172      48.760  43.437  32.697  1.00  0.00           C  
ATOM   2691  CZ  TYR   172      49.517  44.602  33.193  1.00  0.00           C  
ATOM   2692  OH  TYR   172      49.196  45.822  32.808  1.00  0.00           O  
ATOM   2693  CE2 TYR   172      50.595  44.357  34.087  1.00  0.00           C  
ATOM   2694  CD2 TYR   172      50.958  43.061  34.503  1.00  0.00           C  
ATOM   2695  H   TYR   172      52.399  38.359  34.395  1.00  0.00           H  
ATOM   2696  HA  TYR   172      50.975  39.963  32.354  1.00  0.00           H  
ATOM   2697  HB2 TYR   172      49.734  39.916  34.410  1.00  0.00           H  
ATOM   2698  HB3 TYR   172      51.091  40.543  35.372  1.00  0.00           H  
ATOM   2699  HD1 TYR   172      48.675  41.298  32.711  1.00  0.00           H  
ATOM   2700  HE1 TYR   172      47.891  43.516  32.060  1.00  0.00           H  
ATOM   2701  HH  TYR   172      48.411  45.740  32.261  1.00  0.00           H  
ATOM   2702  HE2 TYR   172      51.130  45.209  34.480  1.00  0.00           H  
ATOM   2703  HD2 TYR   172      51.804  42.908  35.157  1.00  0.00           H  
ATOM   2704  N   ALA   173      52.807  41.704  32.223  1.00  0.00           N  
ATOM   2705  CA  ALA   173      54.037  42.528  31.899  1.00  0.00           C  
ATOM   2706  C   ALA   173      54.706  43.097  33.151  1.00  0.00           C  
ATOM   2707  O   ALA   173      54.046  43.641  34.074  1.00  0.00           O  
ATOM   2708  CB  ALA   173      53.715  43.657  30.888  1.00  0.00           C  
ATOM   2709  H   ALA   173      51.946  41.723  31.695  1.00  0.00           H  
ATOM   2710  HA  ALA   173      54.689  41.870  31.325  1.00  0.00           H  
ATOM   2711  HB1 ALA   173      53.298  43.256  29.964  1.00  0.00           H  
ATOM   2712  HB2 ALA   173      53.006  44.354  31.335  1.00  0.00           H  
ATOM   2713  HB3 ALA   173      54.631  44.210  30.680  1.00  0.00           H  
ATOM   2714  N   LYS   174      56.064  43.171  33.189  1.00  0.00           N  
ATOM   2715  CA  LYS   174      56.825  43.911  34.188  1.00  0.00           C  
ATOM   2716  C   LYS   174      57.410  45.264  33.688  1.00  0.00           C  
ATOM   2717  O   LYS   174      57.497  45.486  32.477  1.00  0.00           O  
ATOM   2718  CB  LYS   174      58.009  43.079  34.603  1.00  0.00           C  
ATOM   2719  CG  LYS   174      58.196  43.100  36.157  1.00  0.00           C  
ATOM   2720  CD  LYS   174      59.446  42.380  36.490  1.00  0.00           C  
ATOM   2721  CE  LYS   174      59.524  42.271  38.039  1.00  0.00           C  
ATOM   2722  NZ  LYS   174      60.178  43.518  38.551  1.00  0.00           N1+
ATOM   2723  H   LYS   174      56.560  42.798  32.392  1.00  0.00           H  
ATOM   2724  HA  LYS   174      56.291  44.103  35.119  1.00  0.00           H  
ATOM   2725  HB2 LYS   174      58.049  42.045  34.259  1.00  0.00           H  
ATOM   2726  HB3 LYS   174      58.919  43.433  34.119  1.00  0.00           H  
ATOM   2727  HG2 LYS   174      58.322  44.115  36.534  1.00  0.00           H  
ATOM   2728  HG3 LYS   174      57.278  42.838  36.683  1.00  0.00           H  
ATOM   2729  HD2 LYS   174      59.300  41.377  36.087  1.00  0.00           H  
ATOM   2730  HD3 LYS   174      60.327  42.818  36.022  1.00  0.00           H  
ATOM   2731  HE2 LYS   174      58.558  42.166  38.535  1.00  0.00           H  
ATOM   2732  HE3 LYS   174      60.025  41.333  38.277  1.00  0.00           H  
ATOM   2733  HZ1 LYS   174      61.167  43.385  38.390  1.00  0.00           H  
ATOM   2734  HZ2 LYS   174      59.847  44.357  38.097  1.00  0.00           H  
ATOM   2735  HZ3 LYS   174      60.130  43.763  39.529  1.00  0.00           H  
ATOM   2736  N   GLU   175      57.697  46.109  34.634  1.00  0.00           N  
ATOM   2737  CA  GLU   175      58.197  47.510  34.351  1.00  0.00           C  
ATOM   2738  C   GLU   175      59.524  47.555  33.568  1.00  0.00           C  
ATOM   2739  O   GLU   175      59.631  48.367  32.696  1.00  0.00           O  
ATOM   2740  CB  GLU   175      58.302  48.282  35.726  1.00  0.00           C  
ATOM   2741  CG  GLU   175      59.511  48.000  36.564  1.00  0.00           C  
ATOM   2742  CD  GLU   175      59.787  46.627  37.084  1.00  0.00           C  
ATOM   2743  OE1 GLU   175      59.287  46.313  38.208  1.00  0.00           O  
ATOM   2744  OE2 GLU   175      60.339  45.846  36.344  1.00  0.00           O1-
ATOM   2745  H   GLU   175      57.685  45.828  35.604  1.00  0.00           H  
ATOM   2746  HA  GLU   175      57.442  47.926  33.685  1.00  0.00           H  
ATOM   2747  HB2 GLU   175      58.249  49.333  35.441  1.00  0.00           H  
ATOM   2748  HB3 GLU   175      57.399  48.158  36.325  1.00  0.00           H  
ATOM   2749  HG2 GLU   175      60.313  48.426  35.962  1.00  0.00           H  
ATOM   2750  HG3 GLU   175      59.479  48.664  37.428  1.00  0.00           H  
ATOM   2751  N   ASP   176      60.486  46.584  33.699  1.00  0.00           N  
ATOM   2752  CA  ASP   176      61.735  46.568  32.849  1.00  0.00           C  
ATOM   2753  C   ASP   176      61.512  45.945  31.475  1.00  0.00           C  
ATOM   2754  O   ASP   176      62.508  45.749  30.767  1.00  0.00           O  
ATOM   2755  CB  ASP   176      62.832  45.871  33.644  1.00  0.00           C  
ATOM   2756  CG  ASP   176      62.760  44.320  33.873  1.00  0.00           C  
ATOM   2757  OD1 ASP   176      63.731  43.716  34.336  1.00  0.00           O  
ATOM   2758  OD2 ASP   176      61.732  43.688  33.522  1.00  0.00           O1-
ATOM   2759  H   ASP   176      60.490  45.966  34.499  1.00  0.00           H  
ATOM   2760  HA  ASP   176      62.151  47.569  32.736  1.00  0.00           H  
ATOM   2761  HB2 ASP   176      63.702  46.183  33.066  1.00  0.00           H  
ATOM   2762  HB3 ASP   176      62.910  46.319  34.635  1.00  0.00           H  
ATOM   2763  N   GLY   177      60.250  45.545  31.221  1.00  0.00           N  
ATOM   2764  CA  GLY   177      59.820  44.923  29.967  1.00  0.00           C  
ATOM   2765  C   GLY   177      59.994  43.365  29.928  1.00  0.00           C  
ATOM   2766  O   GLY   177      59.588  42.760  28.944  1.00  0.00           O  
ATOM   2767  H   GLY   177      59.538  45.787  31.896  1.00  0.00           H  
ATOM   2768  HA2 GLY   177      58.740  45.069  29.994  1.00  0.00           H  
ATOM   2769  HA3 GLY   177      60.292  45.431  29.126  1.00  0.00           H  
ATOM   2770  N   SER   178      60.495  42.789  31.040  1.00  0.00           N  
ATOM   2771  CA  SER   178      60.298  41.330  31.364  1.00  0.00           C  
ATOM   2772  C   SER   178      58.837  41.029  31.760  1.00  0.00           C  
ATOM   2773  O   SER   178      57.894  41.746  31.329  1.00  0.00           O  
ATOM   2774  CB  SER   178      61.362  40.846  32.363  1.00  0.00           C  
ATOM   2775  OG  SER   178      61.016  41.285  33.628  1.00  0.00           O  
ATOM   2776  H   SER   178      60.813  43.427  31.755  1.00  0.00           H  
ATOM   2777  HA  SER   178      60.511  40.738  30.474  1.00  0.00           H  
ATOM   2778  HB2 SER   178      61.306  39.759  32.307  1.00  0.00           H  
ATOM   2779  HB3 SER   178      62.347  41.201  32.059  1.00  0.00           H  
ATOM   2780  HG  SER   178      61.225  42.220  33.565  1.00  0.00           H  
ATOM   2781  N   LYS   179      58.614  39.925  32.482  1.00  0.00           N  
ATOM   2782  CA  LYS   179      57.273  39.550  32.997  1.00  0.00           C  
ATOM   2783  C   LYS   179      57.244  39.261  34.490  1.00  0.00           C  
ATOM   2784  O   LYS   179      58.223  38.935  35.159  1.00  0.00           O  
ATOM   2785  CB  LYS   179      56.685  38.455  32.123  1.00  0.00           C  
ATOM   2786  CG  LYS   179      56.572  38.860  30.682  1.00  0.00           C  
ATOM   2787  CD  LYS   179      56.010  37.702  29.801  1.00  0.00           C  
ATOM   2788  CE  LYS   179      56.111  38.020  28.326  1.00  0.00           C  
ATOM   2789  NZ  LYS   179      55.063  39.055  27.894  1.00  0.00           N1+
ATOM   2790  H   LYS   179      59.422  39.470  32.880  1.00  0.00           H  
ATOM   2791  HA  LYS   179      56.488  40.288  32.830  1.00  0.00           H  
ATOM   2792  HB2 LYS   179      57.366  37.605  32.154  1.00  0.00           H  
ATOM   2793  HB3 LYS   179      55.721  38.192  32.560  1.00  0.00           H  
ATOM   2794  HG2 LYS   179      55.846  39.656  30.520  1.00  0.00           H  
ATOM   2795  HG3 LYS   179      57.572  39.091  30.315  1.00  0.00           H  
ATOM   2796  HD2 LYS   179      56.537  36.770  30.009  1.00  0.00           H  
ATOM   2797  HD3 LYS   179      54.972  37.561  30.104  1.00  0.00           H  
ATOM   2798  HE2 LYS   179      57.104  38.396  28.081  1.00  0.00           H  
ATOM   2799  HE3 LYS   179      55.897  37.126  27.740  1.00  0.00           H  
ATOM   2800  HZ1 LYS   179      55.167  39.946  28.358  1.00  0.00           H  
ATOM   2801  HZ2 LYS   179      55.082  39.175  26.891  1.00  0.00           H  
ATOM   2802  HZ3 LYS   179      54.129  38.815  28.194  1.00  0.00           H  
ATOM   2803  N   ARG   180      56.068  39.497  35.097  1.00  0.00           N  
ATOM   2804  CA  ARG   180      55.738  39.098  36.509  1.00  0.00           C  
ATOM   2805  C   ARG   180      55.075  37.696  36.414  1.00  0.00           C  
ATOM   2806  O   ARG   180      54.263  37.431  35.555  1.00  0.00           O  
ATOM   2807  CB  ARG   180      54.857  40.251  37.058  1.00  0.00           C  
ATOM   2808  CG  ARG   180      54.833  40.179  38.622  1.00  0.00           C  
ATOM   2809  CD  ARG   180      53.878  41.290  39.204  1.00  0.00           C  
ATOM   2810  NE  ARG   180      53.841  41.279  40.613  1.00  0.00           N  
ATOM   2811  CZ  ARG   180      53.104  42.176  41.249  1.00  0.00           C  
ATOM   2812  NH1 ARG   180      52.156  42.894  40.641  1.00  0.00           N  
ATOM   2813  NH2 ARG   180      53.344  42.297  42.518  1.00  0.00           N1+
ATOM   2814  H   ARG   180      55.301  39.851  34.544  1.00  0.00           H  
ATOM   2815  HA  ARG   180      56.579  38.985  37.194  1.00  0.00           H  
ATOM   2816  HB2 ARG   180      55.168  41.219  36.665  1.00  0.00           H  
ATOM   2817  HB3 ARG   180      53.808  40.114  36.798  1.00  0.00           H  
ATOM   2818  HG2 ARG   180      54.493  39.185  38.915  1.00  0.00           H  
ATOM   2819  HG3 ARG   180      55.849  40.264  39.008  1.00  0.00           H  
ATOM   2820  HD2 ARG   180      54.085  42.290  38.822  1.00  0.00           H  
ATOM   2821  HD3 ARG   180      52.882  41.059  38.829  1.00  0.00           H  
ATOM   2822  HE  ARG   180      54.555  40.722  41.061  1.00  0.00           H  
ATOM   2823 HH11 ARG   180      52.103  42.943  39.634  1.00  0.00           H  
ATOM   2824 HH12 ARG   180      51.591  43.540  41.174  1.00  0.00           H  
ATOM   2825 HH21 ARG   180      54.081  41.702  42.867  1.00  0.00           H  
ATOM   2826 HH22 ARG   180      52.719  42.899  43.035  1.00  0.00           H  
ATOM   2827  N   THR   181      55.433  36.885  37.437  1.00  0.00           N  
ATOM   2828  CA  THR   181      55.087  35.461  37.500  1.00  0.00           C  
ATOM   2829  C   THR   181      53.991  35.138  38.551  1.00  0.00           C  
ATOM   2830  O   THR   181      54.005  35.727  39.614  1.00  0.00           O  
ATOM   2831  CB  THR   181      56.316  34.552  37.721  1.00  0.00           C  
ATOM   2832  CG2 THR   181      57.447  34.584  36.672  1.00  0.00           C  
ATOM   2833  OG1 THR   181      56.975  34.660  38.920  1.00  0.00           O  
ATOM   2834  H   THR   181      56.124  37.240  38.083  1.00  0.00           H  
ATOM   2835  HA  THR   181      54.856  35.212  36.465  1.00  0.00           H  
ATOM   2836  HB  THR   181      55.983  33.515  37.759  1.00  0.00           H  
ATOM   2837 HG21 THR   181      57.944  35.543  36.821  1.00  0.00           H  
ATOM   2838 HG22 THR   181      58.240  33.841  36.750  1.00  0.00           H  
ATOM   2839 HG23 THR   181      56.963  34.621  35.696  1.00  0.00           H  
ATOM   2840  HG1 THR   181      56.453  34.137  39.533  1.00  0.00           H  
ATOM   2841  N   GLY   182      52.972  34.344  38.231  1.00  0.00           N  
ATOM   2842  CA  GLY   182      51.999  33.792  39.147  1.00  0.00           C  
ATOM   2843  C   GLY   182      51.256  32.587  38.553  1.00  0.00           C  
ATOM   2844  O   GLY   182      51.787  31.973  37.611  1.00  0.00           O  
ATOM   2845  H   GLY   182      52.883  34.004  37.284  1.00  0.00           H  
ATOM   2846  HA2 GLY   182      52.483  33.615  40.107  1.00  0.00           H  
ATOM   2847  HA3 GLY   182      51.228  34.557  39.240  1.00  0.00           H  
ATOM   2848  N   MET   183      49.995  32.363  38.958  1.00  0.00           N  
ATOM   2849  CA  MET   183      49.029  31.297  38.612  1.00  0.00           C  
ATOM   2850  C   MET   183      47.515  31.691  38.780  1.00  0.00           C  
ATOM   2851  O   MET   183      47.077  32.459  39.577  1.00  0.00           O  
ATOM   2852  CB  MET   183      49.251  30.151  39.602  1.00  0.00           C  
ATOM   2853  CG  MET   183      48.210  28.972  39.589  1.00  0.00           C  
ATOM   2854  SD  MET   183      48.867  27.575  40.477  1.00  0.00           S  
ATOM   2855  CE  MET   183      50.152  26.988  39.285  1.00  0.00           C  
ATOM   2856  H   MET   183      49.704  32.935  39.737  1.00  0.00           H  
ATOM   2857  HA  MET   183      49.216  31.050  37.567  1.00  0.00           H  
ATOM   2858  HB2 MET   183      50.292  29.828  39.565  1.00  0.00           H  
ATOM   2859  HB3 MET   183      49.255  30.536  40.622  1.00  0.00           H  
ATOM   2860  HG2 MET   183      47.320  29.256  40.150  1.00  0.00           H  
ATOM   2861  HG3 MET   183      47.992  28.699  38.557  1.00  0.00           H  
ATOM   2862  HE1 MET   183      49.577  26.451  38.530  1.00  0.00           H  
ATOM   2863  HE2 MET   183      50.781  27.747  38.818  1.00  0.00           H  
ATOM   2864  HE3 MET   183      50.709  26.193  39.781  1.00  0.00           H  
ATOM   2865  N   VAL   184      46.595  31.100  38.004  1.00  0.00           N  
ATOM   2866  CA  VAL   184      45.175  31.249  38.011  1.00  0.00           C  
ATOM   2867  C   VAL   184      44.450  30.381  39.087  1.00  0.00           C  
ATOM   2868  O   VAL   184      44.558  29.169  38.904  1.00  0.00           O  
ATOM   2869  CB  VAL   184      44.712  30.860  36.607  1.00  0.00           C  
ATOM   2870  CG1 VAL   184      43.234  31.197  36.407  1.00  0.00           C  
ATOM   2871  CG2 VAL   184      45.402  31.624  35.499  1.00  0.00           C  
ATOM   2872  H   VAL   184      46.977  30.473  37.310  1.00  0.00           H  
ATOM   2873  HA  VAL   184      44.943  32.297  38.198  1.00  0.00           H  
ATOM   2874  HB  VAL   184      44.725  29.782  36.447  1.00  0.00           H  
ATOM   2875 HG11 VAL   184      42.939  30.953  35.386  1.00  0.00           H  
ATOM   2876 HG12 VAL   184      42.670  30.593  37.117  1.00  0.00           H  
ATOM   2877 HG13 VAL   184      43.056  32.266  36.530  1.00  0.00           H  
ATOM   2878 HG21 VAL   184      46.471  31.415  35.469  1.00  0.00           H  
ATOM   2879 HG22 VAL   184      44.962  31.460  34.515  1.00  0.00           H  
ATOM   2880 HG23 VAL   184      45.272  32.660  35.813  1.00  0.00           H  
ATOM   2881  N   ILE   185      44.024  30.949  40.166  1.00  0.00           N  
ATOM   2882  CA  ILE   185      43.739  30.138  41.418  1.00  0.00           C  
ATOM   2883  C   ILE   185      42.214  29.692  41.534  1.00  0.00           C  
ATOM   2884  O   ILE   185      41.824  28.778  42.250  1.00  0.00           O  
ATOM   2885  CB  ILE   185      44.152  31.039  42.619  1.00  0.00           C  
ATOM   2886  CG2 ILE   185      45.578  31.482  42.435  1.00  0.00           C  
ATOM   2887  CG1 ILE   185      43.063  32.189  42.983  1.00  0.00           C  
ATOM   2888  CD1 ILE   185      43.334  32.893  44.346  1.00  0.00           C  
ATOM   2889  H   ILE   185      43.817  31.937  40.138  1.00  0.00           H  
ATOM   2890  HA  ILE   185      44.368  29.250  41.482  1.00  0.00           H  
ATOM   2891  HB  ILE   185      44.158  30.340  43.455  1.00  0.00           H  
ATOM   2892 HG21 ILE   185      45.693  32.198  41.622  1.00  0.00           H  
ATOM   2893 HG22 ILE   185      45.945  32.047  43.292  1.00  0.00           H  
ATOM   2894 HG23 ILE   185      46.090  30.564  42.148  1.00  0.00           H  
ATOM   2895 HG12 ILE   185      43.056  32.892  42.150  1.00  0.00           H  
ATOM   2896 HG13 ILE   185      42.054  31.797  43.103  1.00  0.00           H  
ATOM   2897 HD11 ILE   185      43.132  32.214  45.174  1.00  0.00           H  
ATOM   2898 HD12 ILE   185      44.392  33.134  44.454  1.00  0.00           H  
ATOM   2899 HD13 ILE   185      42.715  33.784  44.449  1.00  0.00           H  
ATOM   2900  N   HIS   186      41.355  30.462  40.816  1.00  0.00           N  
ATOM   2901  CA  HIS   186      39.909  30.236  40.781  1.00  0.00           C  
ATOM   2902  C   HIS   186      39.195  30.977  39.558  1.00  0.00           C  
ATOM   2903  O   HIS   186      39.889  31.711  38.786  1.00  0.00           O  
ATOM   2904  CB  HIS   186      39.372  30.666  42.170  1.00  0.00           C  
ATOM   2905  CG  HIS   186      37.868  30.515  42.295  1.00  0.00           C  
ATOM   2906  ND1 HIS   186      37.159  29.390  41.919  1.00  0.00           N  
ATOM   2907  CE1 HIS   186      35.896  29.581  42.494  1.00  0.00           C  
ATOM   2908  NE2 HIS   186      35.825  30.759  43.087  1.00  0.00           N  
ATOM   2909  CD2 HIS   186      37.075  31.329  42.947  1.00  0.00           C  
ATOM   2910  H   HIS   186      41.738  31.129  40.162  1.00  0.00           H  
ATOM   2911  HA  HIS   186      39.739  29.194  40.512  1.00  0.00           H  
ATOM   2912  HB2 HIS   186      39.845  29.934  42.824  1.00  0.00           H  
ATOM   2913  HB3 HIS   186      39.625  31.720  42.288  1.00  0.00           H  
ATOM   2914  HE1 HIS   186      35.011  28.994  42.300  1.00  0.00           H  
ATOM   2915  HE2 HIS   186      35.000  31.269  43.368  1.00  0.00           H  
ATOM   2916  HD2 HIS   186      37.350  32.315  43.293  1.00  0.00           H  
ATOM   2917  N   GLN   187      37.909  30.799  39.316  1.00  0.00           N  
ATOM   2918  CA  GLN   187      37.102  31.402  38.297  1.00  0.00           C  
ATOM   2919  C   GLN   187      36.005  32.352  38.841  1.00  0.00           C  
ATOM   2920  O   GLN   187      35.338  32.140  39.895  1.00  0.00           O  
ATOM   2921  CB  GLN   187      36.397  30.281  37.459  1.00  0.00           C  
ATOM   2922  CG  GLN   187      36.172  30.695  35.971  1.00  0.00           C  
ATOM   2923  CD  GLN   187      35.815  29.543  35.048  1.00  0.00           C  
ATOM   2924  OE1 GLN   187      34.687  29.137  35.038  1.00  0.00           O  
ATOM   2925  NE2 GLN   187      36.686  28.993  34.325  1.00  0.00           N  
ATOM   2926  H   GLN   187      37.413  30.246  40.001  1.00  0.00           H  
ATOM   2927  HA  GLN   187      37.768  31.976  37.653  1.00  0.00           H  
ATOM   2928  HB2 GLN   187      37.149  29.514  37.272  1.00  0.00           H  
ATOM   2929  HB3 GLN   187      35.507  29.849  37.917  1.00  0.00           H  
ATOM   2930  HG2 GLN   187      35.407  31.468  35.924  1.00  0.00           H  
ATOM   2931  HG3 GLN   187      37.089  31.145  35.590  1.00  0.00           H  
ATOM   2932 HE21 GLN   187      37.562  29.446  34.105  1.00  0.00           H  
ATOM   2933 HE22 GLN   187      36.385  28.241  33.723  1.00  0.00           H  
ATOM   2934  N   VAL   188      35.621  33.278  37.971  1.00  0.00           N  
ATOM   2935  CA  VAL   188      34.334  34.083  38.066  1.00  0.00           C  
ATOM   2936  C   VAL   188      33.144  33.286  37.647  1.00  0.00           C  
ATOM   2937  O   VAL   188      32.996  32.819  36.536  1.00  0.00           O  
ATOM   2938  CB  VAL   188      34.532  35.450  37.365  1.00  0.00           C  
ATOM   2939  CG1 VAL   188      33.288  36.402  37.535  1.00  0.00           C  
ATOM   2940  CG2 VAL   188      35.680  36.207  38.069  1.00  0.00           C  
ATOM   2941  H   VAL   188      36.199  33.461  37.164  1.00  0.00           H  
ATOM   2942  HA  VAL   188      34.248  34.350  39.120  1.00  0.00           H  
ATOM   2943  HB  VAL   188      34.668  35.260  36.300  1.00  0.00           H  
ATOM   2944 HG11 VAL   188      33.378  37.276  36.890  1.00  0.00           H  
ATOM   2945 HG12 VAL   188      32.423  35.919  37.081  1.00  0.00           H  
ATOM   2946 HG13 VAL   188      33.076  36.800  38.528  1.00  0.00           H  
ATOM   2947 HG21 VAL   188      36.656  35.754  37.898  1.00  0.00           H  
ATOM   2948 HG22 VAL   188      35.810  37.211  37.665  1.00  0.00           H  
ATOM   2949 HG23 VAL   188      35.451  36.376  39.122  1.00  0.00           H  
ATOM   2950  N   GLU   189      32.215  33.246  38.572  1.00  0.00           N  
ATOM   2951  CA  GLU   189      30.900  32.668  38.344  1.00  0.00           C  
ATOM   2952  C   GLU   189      30.089  33.462  37.359  1.00  0.00           C  
ATOM   2953  O   GLU   189      29.595  32.920  36.363  1.00  0.00           O  
ATOM   2954  CB  GLU   189      30.325  32.553  39.735  1.00  0.00           C  
ATOM   2955  CG  GLU   189      28.934  31.955  39.780  1.00  0.00           C  
ATOM   2956  CD  GLU   189      28.023  32.568  40.865  1.00  0.00           C  
ATOM   2957  OE1 GLU   189      28.255  32.561  42.091  1.00  0.00           O  
ATOM   2958  OE2 GLU   189      26.928  33.134  40.466  1.00  0.00           O1-
ATOM   2959  H   GLU   189      32.363  33.721  39.451  1.00  0.00           H  
ATOM   2960  HA  GLU   189      30.966  31.651  37.957  1.00  0.00           H  
ATOM   2961  HB2 GLU   189      31.067  31.944  40.252  1.00  0.00           H  
ATOM   2962  HB3 GLU   189      30.304  33.524  40.229  1.00  0.00           H  
ATOM   2963  HG2 GLU   189      28.486  32.042  38.790  1.00  0.00           H  
ATOM   2964  HG3 GLU   189      28.945  30.876  39.938  1.00  0.00           H  
ATOM   2965  N   ALA   190      30.088  34.756  37.643  1.00  0.00           N  
ATOM   2966  CA  ALA   190      29.202  35.669  36.836  1.00  0.00           C  
ATOM   2967  C   ALA   190      29.715  35.834  35.373  1.00  0.00           C  
ATOM   2968  O   ALA   190      28.878  36.274  34.568  1.00  0.00           O  
ATOM   2969  CB  ALA   190      28.884  36.902  37.629  1.00  0.00           C  
ATOM   2970  H   ALA   190      30.621  35.144  38.408  1.00  0.00           H  
ATOM   2971  HA  ALA   190      28.309  35.063  36.683  1.00  0.00           H  
ATOM   2972  HB1 ALA   190      29.829  37.382  37.884  1.00  0.00           H  
ATOM   2973  HB2 ALA   190      28.332  37.604  37.004  1.00  0.00           H  
ATOM   2974  HB3 ALA   190      28.391  36.684  38.576  1.00  0.00           H  
ATOM   2975  N   LYS   191      30.929  35.473  34.910  1.00  0.00           N  
ATOM   2976  CA  LYS   191      31.484  35.661  33.580  1.00  0.00           C  
ATOM   2977  C   LYS   191      32.720  34.777  33.369  1.00  0.00           C  
ATOM   2978  O   LYS   191      33.766  35.313  33.804  1.00  0.00           O  
ATOM   2979  CB  LYS   191      31.842  37.179  33.424  1.00  0.00           C  
ATOM   2980  CG  LYS   191      32.213  37.572  32.006  1.00  0.00           C  
ATOM   2981  CD  LYS   191      32.600  39.053  31.897  1.00  0.00           C  
ATOM   2982  CE  LYS   191      33.019  39.402  30.496  1.00  0.00           C  
ATOM   2983  NZ  LYS   191      32.509  40.754  30.208  1.00  0.00           N1+
ATOM   2984  H   LYS   191      31.475  35.053  35.648  1.00  0.00           H  
ATOM   2985  HA  LYS   191      30.691  35.330  32.909  1.00  0.00           H  
ATOM   2986  HB2 LYS   191      30.992  37.798  33.710  1.00  0.00           H  
ATOM   2987  HB3 LYS   191      32.648  37.429  34.114  1.00  0.00           H  
ATOM   2988  HG2 LYS   191      33.012  36.913  31.667  1.00  0.00           H  
ATOM   2989  HG3 LYS   191      31.405  37.292  31.330  1.00  0.00           H  
ATOM   2990  HD2 LYS   191      31.797  39.704  32.244  1.00  0.00           H  
ATOM   2991  HD3 LYS   191      33.352  39.211  32.671  1.00  0.00           H  
ATOM   2992  HE2 LYS   191      34.105  39.350  30.422  1.00  0.00           H  
ATOM   2993  HE3 LYS   191      32.591  38.702  29.779  1.00  0.00           H  
ATOM   2994  HZ1 LYS   191      33.113  41.414  30.676  1.00  0.00           H  
ATOM   2995  HZ2 LYS   191      32.659  40.854  29.214  1.00  0.00           H  
ATOM   2996  HZ3 LYS   191      31.519  40.835  30.393  1.00  0.00           H  
ATOM   2997  N   PRO   192      32.667  33.468  33.064  1.00  0.00           N  
ATOM   2998  CA  PRO   192      33.834  32.562  33.212  1.00  0.00           C  
ATOM   2999  C   PRO   192      35.090  32.755  32.296  1.00  0.00           C  
ATOM   3000  O   PRO   192      36.052  31.962  32.398  1.00  0.00           O  
ATOM   3001  CD  PRO   192      31.524  32.770  32.592  1.00  0.00           C  
ATOM   3002  CG  PRO   192      31.889  31.286  32.347  1.00  0.00           C  
ATOM   3003  CB  PRO   192      33.231  31.147  33.073  1.00  0.00           C  
ATOM   3004  HD2 PRO   192      30.991  33.353  31.842  1.00  0.00           H  
ATOM   3005  HD3 PRO   192      30.849  32.729  33.446  1.00  0.00           H  
ATOM   3006  HG2 PRO   192      32.062  31.175  31.276  1.00  0.00           H  
ATOM   3007  HG3 PRO   192      31.182  30.525  32.677  1.00  0.00           H  
ATOM   3008  HB2 PRO   192      33.877  30.643  32.354  1.00  0.00           H  
ATOM   3009  HB3 PRO   192      32.923  30.681  34.009  1.00  0.00           H  
ATOM   3010  HA  PRO   192      34.164  32.769  34.231  1.00  0.00           H  
ATOM   3011  N   SER   193      35.111  33.809  31.466  1.00  0.00           N  
ATOM   3012  CA  SER   193      36.299  34.441  30.899  1.00  0.00           C  
ATOM   3013  C   SER   193      37.179  35.138  31.914  1.00  0.00           C  
ATOM   3014  O   SER   193      38.419  35.252  31.651  1.00  0.00           O  
ATOM   3015  CB  SER   193      35.970  35.448  29.728  1.00  0.00           C  
ATOM   3016  OG  SER   193      35.091  36.469  30.201  1.00  0.00           O  
ATOM   3017  H   SER   193      34.374  34.497  31.431  1.00  0.00           H  
ATOM   3018  HA  SER   193      36.896  33.637  30.467  1.00  0.00           H  
ATOM   3019  HB2 SER   193      36.957  35.840  29.482  1.00  0.00           H  
ATOM   3020  HB3 SER   193      35.512  34.932  28.885  1.00  0.00           H  
ATOM   3021  HG  SER   193      35.545  37.292  30.007  1.00  0.00           H  
ATOM   3022  N   VAL   194      36.711  35.446  33.094  1.00  0.00           N  
ATOM   3023  CA  VAL   194      37.410  36.241  34.157  1.00  0.00           C  
ATOM   3024  C   VAL   194      37.815  35.348  35.317  1.00  0.00           C  
ATOM   3025  O   VAL   194      37.056  34.460  35.775  1.00  0.00           O  
ATOM   3026  CB  VAL   194      36.394  37.358  34.636  1.00  0.00           C  
ATOM   3027  CG1 VAL   194      37.216  38.310  35.565  1.00  0.00           C  
ATOM   3028  CG2 VAL   194      35.864  38.198  33.513  1.00  0.00           C  
ATOM   3029  H   VAL   194      35.738  35.194  33.196  1.00  0.00           H  
ATOM   3030  HA  VAL   194      38.373  36.629  33.824  1.00  0.00           H  
ATOM   3031  HB  VAL   194      35.591  36.900  35.214  1.00  0.00           H  
ATOM   3032 HG11 VAL   194      37.468  37.765  36.474  1.00  0.00           H  
ATOM   3033 HG12 VAL   194      38.121  38.705  35.104  1.00  0.00           H  
ATOM   3034 HG13 VAL   194      36.623  39.211  35.722  1.00  0.00           H  
ATOM   3035 HG21 VAL   194      35.211  38.993  33.871  1.00  0.00           H  
ATOM   3036 HG22 VAL   194      36.655  38.733  32.988  1.00  0.00           H  
ATOM   3037 HG23 VAL   194      35.196  37.530  32.969  1.00  0.00           H  
ATOM   3038  N   TYR   195      39.016  35.589  35.769  1.00  0.00           N  
ATOM   3039  CA  TYR   195      39.652  34.727  36.669  1.00  0.00           C  
ATOM   3040  C   TYR   195      40.274  35.482  37.811  1.00  0.00           C  
ATOM   3041  O   TYR   195      40.498  36.697  37.763  1.00  0.00           O  
ATOM   3042  CB  TYR   195      40.789  33.897  35.977  1.00  0.00           C  
ATOM   3043  CG  TYR   195      40.211  32.836  35.058  1.00  0.00           C  
ATOM   3044  CD1 TYR   195      40.037  33.133  33.723  1.00  0.00           C  
ATOM   3045  CE1 TYR   195      39.564  32.137  32.889  1.00  0.00           C  
ATOM   3046  CZ  TYR   195      39.361  30.775  33.280  1.00  0.00           C  
ATOM   3047  OH  TYR   195      39.060  29.785  32.451  1.00  0.00           O  
ATOM   3048  CE2 TYR   195      39.615  30.498  34.633  1.00  0.00           C  
ATOM   3049  CD2 TYR   195      40.055  31.498  35.488  1.00  0.00           C  
ATOM   3050  H   TYR   195      39.600  36.275  35.312  1.00  0.00           H  
ATOM   3051  HA  TYR   195      38.960  33.990  37.078  1.00  0.00           H  
ATOM   3052  HB2 TYR   195      41.441  34.584  35.438  1.00  0.00           H  
ATOM   3053  HB3 TYR   195      41.244  33.326  36.787  1.00  0.00           H  
ATOM   3054  HD1 TYR   195      40.239  34.084  33.253  1.00  0.00           H  
ATOM   3055  HE1 TYR   195      39.394  32.450  31.869  1.00  0.00           H  
ATOM   3056  HH  TYR   195      38.657  30.148  31.659  1.00  0.00           H  
ATOM   3057  HE2 TYR   195      39.374  29.522  35.026  1.00  0.00           H  
ATOM   3058  HD2 TYR   195      40.256  31.254  36.521  1.00  0.00           H  
ATOM   3059  N   PHE   196      40.492  34.756  38.937  1.00  0.00           N  
ATOM   3060  CA  PHE   196      41.362  35.158  39.944  1.00  0.00           C  
ATOM   3061  C   PHE   196      42.720  34.562  39.676  1.00  0.00           C  
ATOM   3062  O   PHE   196      42.933  33.413  39.339  1.00  0.00           O  
ATOM   3063  CB  PHE   196      40.827  34.517  41.264  1.00  0.00           C  
ATOM   3064  CG  PHE   196      39.393  34.984  41.591  1.00  0.00           C  
ATOM   3065  CD1 PHE   196      39.149  36.252  42.258  1.00  0.00           C  
ATOM   3066  CE1 PHE   196      37.879  36.621  42.611  1.00  0.00           C  
ATOM   3067  CZ  PHE   196      36.823  35.822  42.182  1.00  0.00           C  
ATOM   3068  CE2 PHE   196      37.039  34.584  41.508  1.00  0.00           C  
ATOM   3069  CD2 PHE   196      38.325  34.192  41.200  1.00  0.00           C  
ATOM   3070  H   PHE   196      40.291  33.766  38.936  1.00  0.00           H  
ATOM   3071  HA  PHE   196      41.399  36.245  40.024  1.00  0.00           H  
ATOM   3072  HB2 PHE   196      40.669  33.446  41.134  1.00  0.00           H  
ATOM   3073  HB3 PHE   196      41.426  34.808  42.127  1.00  0.00           H  
ATOM   3074  HD1 PHE   196      40.061  36.792  42.465  1.00  0.00           H  
ATOM   3075  HE1 PHE   196      37.705  37.514  43.193  1.00  0.00           H  
ATOM   3076  HZ  PHE   196      35.818  36.167  42.379  1.00  0.00           H  
ATOM   3077  HE2 PHE   196      36.248  34.031  41.022  1.00  0.00           H  
ATOM   3078  HD2 PHE   196      38.532  33.264  40.689  1.00  0.00           H  
ATOM   3079  N   ILE   197      43.698  35.425  40.015  1.00  0.00           N  
ATOM   3080  CA  ILE   197      45.141  35.182  39.887  1.00  0.00           C  
ATOM   3081  C   ILE   197      45.868  35.508  41.231  1.00  0.00           C  
ATOM   3082  O   ILE   197      45.376  36.444  41.918  1.00  0.00           O  
ATOM   3083  CB  ILE   197      45.686  36.040  38.765  1.00  0.00           C  
ATOM   3084  CG2 ILE   197      47.246  36.011  38.749  1.00  0.00           C  
ATOM   3085  CG1 ILE   197      45.255  35.712  37.327  1.00  0.00           C  
ATOM   3086  CD1 ILE   197      43.808  36.107  36.936  1.00  0.00           C  
ATOM   3087  H   ILE   197      43.325  36.287  40.386  1.00  0.00           H  
ATOM   3088  HA  ILE   197      45.274  34.141  39.592  1.00  0.00           H  
ATOM   3089  HB  ILE   197      45.403  37.070  38.977  1.00  0.00           H  
ATOM   3090 HG21 ILE   197      47.665  36.237  37.769  1.00  0.00           H  
ATOM   3091 HG22 ILE   197      47.614  36.751  39.460  1.00  0.00           H  
ATOM   3092 HG23 ILE   197      47.641  35.058  39.100  1.00  0.00           H  
ATOM   3093 HG12 ILE   197      45.892  36.156  36.563  1.00  0.00           H  
ATOM   3094 HG13 ILE   197      45.357  34.631  37.232  1.00  0.00           H  
ATOM   3095 HD11 ILE   197      43.595  37.141  37.205  1.00  0.00           H  
ATOM   3096 HD12 ILE   197      43.749  36.014  35.852  1.00  0.00           H  
ATOM   3097 HD13 ILE   197      43.071  35.469  37.426  1.00  0.00           H  
ATOM   3098  N   LYS   198      46.924  34.833  41.528  1.00  0.00           N  
ATOM   3099  CA  LYS   198      47.914  35.418  42.491  1.00  0.00           C  
ATOM   3100  C   LYS   198      49.352  35.528  41.964  1.00  0.00           C  
ATOM   3101  O   LYS   198      49.711  34.585  41.298  1.00  0.00           O  
ATOM   3102  CB  LYS   198      47.963  34.548  43.747  1.00  0.00           C  
ATOM   3103  CG  LYS   198      48.606  35.454  44.841  1.00  0.00           C  
ATOM   3104  CD  LYS   198      48.993  34.674  46.123  1.00  0.00           C  
ATOM   3105  CE  LYS   198      50.149  33.688  45.829  1.00  0.00           C  
ATOM   3106  NZ  LYS   198      51.477  34.197  46.245  1.00  0.00           N1+
ATOM   3107  H   LYS   198      47.113  34.026  40.950  1.00  0.00           H  
ATOM   3108  HA  LYS   198      47.617  36.434  42.749  1.00  0.00           H  
ATOM   3109  HB2 LYS   198      46.960  34.246  44.049  1.00  0.00           H  
ATOM   3110  HB3 LYS   198      48.451  33.611  43.481  1.00  0.00           H  
ATOM   3111  HG2 LYS   198      49.511  35.937  44.474  1.00  0.00           H  
ATOM   3112  HG3 LYS   198      47.892  36.207  45.178  1.00  0.00           H  
ATOM   3113  HD2 LYS   198      49.320  35.409  46.857  1.00  0.00           H  
ATOM   3114  HD3 LYS   198      48.133  34.130  46.514  1.00  0.00           H  
ATOM   3115  HE2 LYS   198      50.000  32.826  46.480  1.00  0.00           H  
ATOM   3116  HE3 LYS   198      50.002  33.352  44.802  1.00  0.00           H  
ATOM   3117  HZ1 LYS   198      51.565  34.289  47.247  1.00  0.00           H  
ATOM   3118  HZ2 LYS   198      52.282  33.793  45.788  1.00  0.00           H  
ATOM   3119  HZ3 LYS   198      51.486  35.144  45.895  1.00  0.00           H  
ATOM   3120  N   PHE   199      50.136  36.634  42.093  1.00  0.00           N  
ATOM   3121  CA  PHE   199      51.568  36.728  41.749  1.00  0.00           C  
ATOM   3122  C   PHE   199      52.407  36.130  42.878  1.00  0.00           C  
ATOM   3123  O   PHE   199      51.937  35.948  43.981  1.00  0.00           O  
ATOM   3124  CB  PHE   199      51.959  38.140  41.502  1.00  0.00           C  
ATOM   3125  CG  PHE   199      51.237  38.681  40.228  1.00  0.00           C  
ATOM   3126  CD1 PHE   199      50.683  39.932  40.234  1.00  0.00           C  
ATOM   3127  CE1 PHE   199      50.038  40.374  39.089  1.00  0.00           C  
ATOM   3128  CZ  PHE   199      50.033  39.614  37.945  1.00  0.00           C  
ATOM   3129  CE2 PHE   199      50.875  38.473  37.839  1.00  0.00           C  
ATOM   3130  CD2 PHE   199      51.413  37.957  39.014  1.00  0.00           C  
ATOM   3131  H   PHE   199      49.767  37.423  42.604  1.00  0.00           H  
ATOM   3132  HA  PHE   199      51.755  36.097  40.880  1.00  0.00           H  
ATOM   3133  HB2 PHE   199      51.680  38.760  42.355  1.00  0.00           H  
ATOM   3134  HB3 PHE   199      53.031  38.334  41.470  1.00  0.00           H  
ATOM   3135  HD1 PHE   199      50.680  40.544  41.124  1.00  0.00           H  
ATOM   3136  HE1 PHE   199      49.552  41.339  39.088  1.00  0.00           H  
ATOM   3137  HZ  PHE   199      49.433  39.909  37.097  1.00  0.00           H  
ATOM   3138  HE2 PHE   199      50.893  37.883  36.935  1.00  0.00           H  
ATOM   3139  HD2 PHE   199      52.106  37.142  38.867  1.00  0.00           H  
ATOM   3140  N   ASP   200      53.626  35.752  42.511  1.00  0.00           N  
ATOM   3141  CA  ASP   200      54.561  34.894  43.159  1.00  0.00           C  
ATOM   3142  C   ASP   200      55.439  35.664  44.170  1.00  0.00           C  
ATOM   3143  O   ASP   200      55.501  35.216  45.284  1.00  0.00           O  
ATOM   3144  CB  ASP   200      55.525  34.225  42.174  1.00  0.00           C  
ATOM   3145  CG  ASP   200      54.959  32.962  41.461  1.00  0.00           C  
ATOM   3146  OD1 ASP   200      54.035  32.231  41.882  1.00  0.00           O  
ATOM   3147  OD2 ASP   200      55.404  32.635  40.298  1.00  0.00           O1-
ATOM   3148  H   ASP   200      53.880  35.984  41.561  1.00  0.00           H  
ATOM   3149  HA  ASP   200      54.002  34.125  43.693  1.00  0.00           H  
ATOM   3150  HB2 ASP   200      55.702  34.935  41.366  1.00  0.00           H  
ATOM   3151  HB3 ASP   200      56.424  33.896  42.696  1.00  0.00           H  
ATOM   3152  N   ASP   201      55.855  36.910  43.818  1.00  0.00           N  
ATOM   3153  CA  ASP   201      56.356  37.874  44.794  1.00  0.00           C  
ATOM   3154  C   ASP   201      55.335  38.384  45.721  1.00  0.00           C  
ATOM   3155  O   ASP   201      55.677  38.962  46.734  1.00  0.00           O  
ATOM   3156  CB  ASP   201      56.981  38.949  43.811  1.00  0.00           C  
ATOM   3157  CG  ASP   201      55.938  39.627  42.794  1.00  0.00           C  
ATOM   3158  OD1 ASP   201      55.572  40.727  43.147  1.00  0.00           O  
ATOM   3159  OD2 ASP   201      55.766  39.150  41.635  1.00  0.00           O1-
ATOM   3160  H   ASP   201      55.784  37.307  42.892  1.00  0.00           H  
ATOM   3161  HA  ASP   201      57.190  37.448  45.352  1.00  0.00           H  
ATOM   3162  HB2 ASP   201      57.506  39.737  44.351  1.00  0.00           H  
ATOM   3163  HB3 ASP   201      57.778  38.380  43.332  1.00  0.00           H  
ATOM   3164  N   ASP   202      54.020  38.125  45.475  1.00  0.00           N  
ATOM   3165  CA  ASP   202      52.905  38.788  46.144  1.00  0.00           C  
ATOM   3166  C   ASP   202      51.896  37.895  46.935  1.00  0.00           C  
ATOM   3167  O   ASP   202      52.034  36.726  46.912  1.00  0.00           O  
ATOM   3168  CB  ASP   202      52.253  39.685  45.124  1.00  0.00           C  
ATOM   3169  CG  ASP   202      51.483  40.949  45.683  1.00  0.00           C  
ATOM   3170  OD1 ASP   202      51.108  41.758  44.831  1.00  0.00           O  
ATOM   3171  OD2 ASP   202      51.224  41.139  46.905  1.00  0.00           O1-
ATOM   3172  H   ASP   202      53.805  37.565  44.663  1.00  0.00           H  
ATOM   3173  HA  ASP   202      53.317  39.457  46.899  1.00  0.00           H  
ATOM   3174  HB2 ASP   202      52.995  39.953  44.372  1.00  0.00           H  
ATOM   3175  HB3 ASP   202      51.522  39.124  44.542  1.00  0.00           H  
ATOM   3176  N   PHE   203      50.997  38.507  47.683  1.00  0.00           N  
ATOM   3177  CA  PHE   203      49.905  37.966  48.449  1.00  0.00           C  
ATOM   3178  C   PHE   203      48.500  38.659  48.173  1.00  0.00           C  
ATOM   3179  O   PHE   203      47.472  38.091  48.544  1.00  0.00           O  
ATOM   3180  CB  PHE   203      50.236  37.892  49.930  1.00  0.00           C  
ATOM   3181  CG  PHE   203      50.452  39.171  50.727  1.00  0.00           C  
ATOM   3182  CD1 PHE   203      49.642  39.595  51.796  1.00  0.00           C  
ATOM   3183  CE1 PHE   203      49.982  40.768  52.454  1.00  0.00           C  
ATOM   3184  CZ  PHE   203      51.160  41.465  52.160  1.00  0.00           C  
ATOM   3185  CE2 PHE   203      52.059  40.924  51.179  1.00  0.00           C  
ATOM   3186  CD2 PHE   203      51.654  39.794  50.533  1.00  0.00           C  
ATOM   3187  H   PHE   203      51.068  39.508  47.566  1.00  0.00           H  
ATOM   3188  HA  PHE   203      49.778  36.958  48.052  1.00  0.00           H  
ATOM   3189  HB2 PHE   203      49.443  37.297  50.381  1.00  0.00           H  
ATOM   3190  HB3 PHE   203      51.122  37.261  49.995  1.00  0.00           H  
ATOM   3191  HD1 PHE   203      48.740  39.042  52.008  1.00  0.00           H  
ATOM   3192  HE1 PHE   203      49.421  41.172  53.283  1.00  0.00           H  
ATOM   3193  HZ  PHE   203      51.543  42.322  52.693  1.00  0.00           H  
ATOM   3194  HE2 PHE   203      52.983  41.442  50.966  1.00  0.00           H  
ATOM   3195  HD2 PHE   203      52.423  39.396  49.887  1.00  0.00           H  
ATOM   3196  N   HIS   204      48.481  39.799  47.537  1.00  0.00           N  
ATOM   3197  CA  HIS   204      47.250  40.359  46.989  1.00  0.00           C  
ATOM   3198  C   HIS   204      46.671  39.441  45.996  1.00  0.00           C  
ATOM   3199  O   HIS   204      47.433  38.897  45.152  1.00  0.00           O  
ATOM   3200  CB  HIS   204      47.589  41.707  46.326  1.00  0.00           C  
ATOM   3201  CG  HIS   204      48.120  42.717  47.339  1.00  0.00           C  
ATOM   3202  ND1 HIS   204      49.450  43.014  47.593  1.00  0.00           N1+
ATOM   3203  CE1 HIS   204      49.557  44.015  48.481  1.00  0.00           C  
ATOM   3204  NE2 HIS   204      48.257  44.379  48.817  1.00  0.00           N  
ATOM   3205  CD2 HIS   204      47.332  43.590  48.079  1.00  0.00           C  
ATOM   3206  H   HIS   204      49.345  40.295  47.373  1.00  0.00           H  
ATOM   3207  HA  HIS   204      46.623  40.585  47.852  1.00  0.00           H  
ATOM   3208  HB2 HIS   204      48.446  41.552  45.669  1.00  0.00           H  
ATOM   3209  HB3 HIS   204      46.714  42.021  45.758  1.00  0.00           H  
ATOM   3210  HD1 HIS   204      50.181  42.409  47.249  1.00  0.00           H  
ATOM   3211  HE1 HIS   204      50.493  44.498  48.718  1.00  0.00           H  
ATOM   3212  HE2 HIS   204      47.974  45.281  49.173  1.00  0.00           H  
ATOM   3213  HD2 HIS   204      46.254  43.545  48.118  1.00  0.00           H  
ATOM   3214  N   ILE   205      45.372  39.214  45.992  1.00  0.00           N  
ATOM   3215  CA  ILE   205      44.657  38.631  44.824  1.00  0.00           C  
ATOM   3216  C   ILE   205      44.412  39.629  43.684  1.00  0.00           C  
ATOM   3217  O   ILE   205      44.024  40.777  43.954  1.00  0.00           O  
ATOM   3218  CB  ILE   205      43.346  37.960  45.379  1.00  0.00           C  
ATOM   3219  CG2 ILE   205      42.739  37.030  44.363  1.00  0.00           C  
ATOM   3220  CG1 ILE   205      43.709  37.063  46.624  1.00  0.00           C  
ATOM   3221  CD1 ILE   205      44.993  36.253  46.431  1.00  0.00           C  
ATOM   3222  H   ILE   205      44.895  39.803  46.660  1.00  0.00           H  
ATOM   3223  HA  ILE   205      45.246  37.838  44.363  1.00  0.00           H  
ATOM   3224  HB  ILE   205      42.646  38.700  45.767  1.00  0.00           H  
ATOM   3225 HG21 ILE   205      41.743  36.694  44.652  1.00  0.00           H  
ATOM   3226 HG22 ILE   205      42.460  37.565  43.456  1.00  0.00           H  
ATOM   3227 HG23 ILE   205      43.391  36.217  44.040  1.00  0.00           H  
ATOM   3228 HG12 ILE   205      43.761  37.698  47.509  1.00  0.00           H  
ATOM   3229 HG13 ILE   205      42.841  36.420  46.767  1.00  0.00           H  
ATOM   3230 HD11 ILE   205      44.972  35.357  47.052  1.00  0.00           H  
ATOM   3231 HD12 ILE   205      45.017  35.828  45.427  1.00  0.00           H  
ATOM   3232 HD13 ILE   205      45.897  36.847  46.561  1.00  0.00           H  
ATOM   3233  N   TYR   206      44.599  39.208  42.432  1.00  0.00           N  
ATOM   3234  CA  TYR   206      44.322  40.013  41.221  1.00  0.00           C  
ATOM   3235  C   TYR   206      43.154  39.378  40.375  1.00  0.00           C  
ATOM   3236  O   TYR   206      42.740  38.201  40.488  1.00  0.00           O  
ATOM   3237  CB  TYR   206      45.628  40.328  40.434  1.00  0.00           C  
ATOM   3238  CG  TYR   206      46.744  41.061  41.224  1.00  0.00           C  
ATOM   3239  CD1 TYR   206      47.671  40.410  42.049  1.00  0.00           C  
ATOM   3240  CE1 TYR   206      48.717  41.097  42.693  1.00  0.00           C  
ATOM   3241  CZ  TYR   206      48.933  42.480  42.390  1.00  0.00           C  
ATOM   3242  OH  TYR   206      49.944  43.123  42.922  1.00  0.00           O  
ATOM   3243  CE2 TYR   206      48.061  43.139  41.482  1.00  0.00           C  
ATOM   3244  CD2 TYR   206      46.928  42.429  40.989  1.00  0.00           C  
ATOM   3245  H   TYR   206      44.882  38.249  42.290  1.00  0.00           H  
ATOM   3246  HA  TYR   206      43.932  40.972  41.564  1.00  0.00           H  
ATOM   3247  HB2 TYR   206      45.990  39.344  40.139  1.00  0.00           H  
ATOM   3248  HB3 TYR   206      45.292  40.838  39.531  1.00  0.00           H  
ATOM   3249  HD1 TYR   206      47.552  39.349  42.214  1.00  0.00           H  
ATOM   3250  HE1 TYR   206      49.325  40.518  43.372  1.00  0.00           H  
ATOM   3251  HH  TYR   206      50.258  42.611  43.671  1.00  0.00           H  
ATOM   3252  HE2 TYR   206      48.234  44.203  41.425  1.00  0.00           H  
ATOM   3253  HD2 TYR   206      46.112  42.911  40.472  1.00  0.00           H  
ATOM   3254  N   VAL   207      42.565  40.140  39.418  1.00  0.00           N  
ATOM   3255  CA  VAL   207      41.453  39.728  38.571  1.00  0.00           C  
ATOM   3256  C   VAL   207      41.646  40.218  37.135  1.00  0.00           C  
ATOM   3257  O   VAL   207      41.866  41.417  36.896  1.00  0.00           O  
ATOM   3258  CB  VAL   207      40.099  40.337  39.111  1.00  0.00           C  
ATOM   3259  CG1 VAL   207      38.912  39.772  38.314  1.00  0.00           C  
ATOM   3260  CG2 VAL   207      40.025  39.846  40.551  1.00  0.00           C  
ATOM   3261  H   VAL   207      42.873  41.099  39.334  1.00  0.00           H  
ATOM   3262  HA  VAL   207      41.388  38.640  38.541  1.00  0.00           H  
ATOM   3263  HB  VAL   207      40.127  41.423  39.203  1.00  0.00           H  
ATOM   3264 HG11 VAL   207      38.949  38.686  38.232  1.00  0.00           H  
ATOM   3265 HG12 VAL   207      38.025  40.049  38.884  1.00  0.00           H  
ATOM   3266 HG13 VAL   207      38.785  40.307  37.372  1.00  0.00           H  
ATOM   3267 HG21 VAL   207      40.193  38.770  40.598  1.00  0.00           H  
ATOM   3268 HG22 VAL   207      40.629  40.428  41.246  1.00  0.00           H  
ATOM   3269 HG23 VAL   207      39.010  40.036  40.901  1.00  0.00           H  
ATOM   3270  N   TYR   208      41.737  39.277  36.239  1.00  0.00           N  
ATOM   3271  CA  TYR   208      41.851  39.564  34.742  1.00  0.00           C  
ATOM   3272  C   TYR   208      40.871  38.667  33.996  1.00  0.00           C  
ATOM   3273  O   TYR   208      40.702  37.477  34.279  1.00  0.00           O  
ATOM   3274  CB  TYR   208      43.285  39.463  34.184  1.00  0.00           C  
ATOM   3275  CG  TYR   208      44.326  40.405  34.687  1.00  0.00           C  
ATOM   3276  CD1 TYR   208      44.727  41.492  33.856  1.00  0.00           C  
ATOM   3277  CE1 TYR   208      45.818  42.237  34.291  1.00  0.00           C  
ATOM   3278  CZ  TYR   208      46.569  41.902  35.492  1.00  0.00           C  
ATOM   3279  OH  TYR   208      47.618  42.635  35.986  1.00  0.00           O  
ATOM   3280  CE2 TYR   208      46.125  40.793  36.228  1.00  0.00           C  
ATOM   3281  CD2 TYR   208      45.043  40.036  35.789  1.00  0.00           C  
ATOM   3282  H   TYR   208      41.697  38.319  36.559  1.00  0.00           H  
ATOM   3283  HA  TYR   208      41.536  40.596  34.583  1.00  0.00           H  
ATOM   3284  HB2 TYR   208      43.650  38.439  34.264  1.00  0.00           H  
ATOM   3285  HB3 TYR   208      43.150  39.617  33.114  1.00  0.00           H  
ATOM   3286  HD1 TYR   208      44.348  41.697  32.866  1.00  0.00           H  
ATOM   3287  HE1 TYR   208      46.203  43.081  33.737  1.00  0.00           H  
ATOM   3288  HH  TYR   208      48.036  43.113  35.266  1.00  0.00           H  
ATOM   3289  HE2 TYR   208      46.680  40.531  37.117  1.00  0.00           H  
ATOM   3290  HD2 TYR   208      44.701  39.148  36.299  1.00  0.00           H  
ATOM   3291  N   ASP   209      40.392  39.221  32.889  1.00  0.00           N  
ATOM   3292  CA  ASP   209      39.784  38.440  31.805  1.00  0.00           C  
ATOM   3293  C   ASP   209      40.811  37.824  30.826  1.00  0.00           C  
ATOM   3294  O   ASP   209      41.406  38.665  30.162  1.00  0.00           O  
ATOM   3295  CB  ASP   209      38.743  39.318  31.010  1.00  0.00           C  
ATOM   3296  CG  ASP   209      37.808  38.592  29.981  1.00  0.00           C  
ATOM   3297  OD1 ASP   209      36.507  38.578  30.053  1.00  0.00           O  
ATOM   3298  OD2 ASP   209      38.389  37.931  29.163  1.00  0.00           O1-
ATOM   3299  H   ASP   209      40.654  40.169  32.663  1.00  0.00           H  
ATOM   3300  HA  ASP   209      39.185  37.658  32.272  1.00  0.00           H  
ATOM   3301  HB2 ASP   209      38.106  39.724  31.795  1.00  0.00           H  
ATOM   3302  HB3 ASP   209      39.285  40.119  30.507  1.00  0.00           H  
ATOM   3303  N   LEU   210      40.981  36.517  30.752  1.00  0.00           N  
ATOM   3304  CA  LEU   210      42.074  35.838  30.005  1.00  0.00           C  
ATOM   3305  C   LEU   210      41.776  35.600  28.506  1.00  0.00           C  
ATOM   3306  O   LEU   210      42.746  35.493  27.739  1.00  0.00           O  
ATOM   3307  CB  LEU   210      42.502  34.514  30.708  1.00  0.00           C  
ATOM   3308  CG  LEU   210      42.932  34.749  32.206  1.00  0.00           C  
ATOM   3309  CD1 LEU   210      43.276  33.417  32.930  1.00  0.00           C  
ATOM   3310  CD2 LEU   210      44.035  35.786  32.467  1.00  0.00           C  
ATOM   3311  H   LEU   210      40.293  35.929  31.199  1.00  0.00           H  
ATOM   3312  HA  LEU   210      42.911  36.534  30.061  1.00  0.00           H  
ATOM   3313  HB2 LEU   210      41.680  33.825  30.517  1.00  0.00           H  
ATOM   3314  HB3 LEU   210      43.362  34.068  30.208  1.00  0.00           H  
ATOM   3315  HG  LEU   210      42.065  35.142  32.736  1.00  0.00           H  
ATOM   3316 HD11 LEU   210      44.047  32.937  32.328  1.00  0.00           H  
ATOM   3317 HD12 LEU   210      43.478  33.586  33.988  1.00  0.00           H  
ATOM   3318 HD13 LEU   210      42.498  32.664  33.056  1.00  0.00           H  
ATOM   3319 HD21 LEU   210      44.132  35.949  33.540  1.00  0.00           H  
ATOM   3320 HD22 LEU   210      44.962  35.513  31.963  1.00  0.00           H  
ATOM   3321 HD23 LEU   210      43.633  36.752  32.159  1.00  0.00           H  
ATOM   3322  N   VAL   211      40.490  35.537  28.197  1.00  0.00           N  
ATOM   3323  CA  VAL   211      40.052  35.327  26.781  1.00  0.00           C  
ATOM   3324  C   VAL   211      40.043  36.688  26.031  1.00  0.00           C  
ATOM   3325  O   VAL   211      40.325  36.655  24.854  1.00  0.00           O  
ATOM   3326  CB  VAL   211      38.639  34.715  26.818  1.00  0.00           C  
ATOM   3327  CG1 VAL   211      38.206  34.198  25.477  1.00  0.00           C  
ATOM   3328  CG2 VAL   211      38.528  33.511  27.793  1.00  0.00           C  
ATOM   3329  H   VAL   211      39.878  35.768  28.967  1.00  0.00           H  
ATOM   3330  HA  VAL   211      40.745  34.625  26.317  1.00  0.00           H  
ATOM   3331  HB  VAL   211      37.924  35.466  27.152  1.00  0.00           H  
ATOM   3332 HG11 VAL   211      37.175  33.844  25.472  1.00  0.00           H  
ATOM   3333 HG12 VAL   211      38.300  35.074  24.834  1.00  0.00           H  
ATOM   3334 HG13 VAL   211      38.981  33.475  25.222  1.00  0.00           H  
ATOM   3335 HG21 VAL   211      39.299  32.755  27.640  1.00  0.00           H  
ATOM   3336 HG22 VAL   211      38.608  33.824  28.834  1.00  0.00           H  
ATOM   3337 HG23 VAL   211      37.575  32.983  27.789  1.00  0.00           H  
ATOM   3338  N   LYS   212      39.902  37.775  26.738  1.00  0.00           N  
ATOM   3339  CA  LYS   212      40.087  39.163  26.203  1.00  0.00           C  
ATOM   3340  C   LYS   212      41.557  39.669  26.233  1.00  0.00           C  
ATOM   3341  O   LYS   212      41.955  40.434  25.405  1.00  0.00           O  
ATOM   3342  CB  LYS   212      39.282  40.138  27.058  1.00  0.00           C  
ATOM   3343  CG  LYS   212      39.090  41.539  26.409  1.00  0.00           C  
ATOM   3344  CD  LYS   212      38.174  42.370  27.346  1.00  0.00           C  
ATOM   3345  CE  LYS   212      37.863  43.775  26.832  1.00  0.00           C  
ATOM   3346  NZ  LYS   212      36.996  44.553  27.720  1.00  0.00           N1+
ATOM   3347  H   LYS   212      39.542  37.678  27.677  1.00  0.00           H  
ATOM   3348  HA  LYS   212      39.712  39.248  25.183  1.00  0.00           H  
ATOM   3349  HB2 LYS   212      38.287  39.711  27.185  1.00  0.00           H  
ATOM   3350  HB3 LYS   212      39.668  40.287  28.066  1.00  0.00           H  
ATOM   3351  HG2 LYS   212      40.023  42.096  26.316  1.00  0.00           H  
ATOM   3352  HG3 LYS   212      38.575  41.303  25.478  1.00  0.00           H  
ATOM   3353  HD2 LYS   212      37.269  41.776  27.474  1.00  0.00           H  
ATOM   3354  HD3 LYS   212      38.598  42.549  28.334  1.00  0.00           H  
ATOM   3355  HE2 LYS   212      38.837  44.263  26.797  1.00  0.00           H  
ATOM   3356  HE3 LYS   212      37.344  43.728  25.874  1.00  0.00           H  
ATOM   3357  HZ1 LYS   212      37.240  44.538  28.700  1.00  0.00           H  
ATOM   3358  HZ2 LYS   212      36.731  45.446  27.331  1.00  0.00           H  
ATOM   3359  HZ3 LYS   212      36.082  44.129  27.784  1.00  0.00           H  
ATOM   3360  N   NME   213      42.266  39.309  27.291  1.00  0.00           N  
ATOM   3361  C   NME   213      43.695  39.494  27.322  1.00  0.00           C  
ATOM   3362  H   NME   213      41.797  38.790  28.019  1.00  0.00           H  
ATOM   3363  H1  NME   213      43.929  40.541  27.516  1.00  0.00           H  
ATOM   3364  H2  NME   213      44.297  38.852  27.966  1.00  0.00           H  
ATOM   3365  H3  NME   213      44.052  39.422  26.295  1.00  0.00           H  
TER    3366      NME   213
CONECT 3361 3363 3364 3365
CONECT 3363 3361
CONECT 3364 3361
CONECT 3365 3361
END   
