# Supplementary material for: Exploring Aromatic Cage Flexibility Using Cosolvent Molecular Dynamics Simulations—An In-Silico Case Study of Tudor Domains
Source: J Chem Inf Model. 2024 May 21;64(11):4553–69. doi: 10.1021/acs.jcim.4c00298 (PMC11167732; doi:10.1021/acs.jcim.4c00298)
Supplement: Supplementary file 2 — ci4c00298_si_002.zip [file ci4c00298_si_002.zip › SPIN1/cluster_representatives/domain2/05_ACN_rep_c4.pdb]

TITLE     rep06.c4
REMARK   4      COMPLIES WITH FORMAT V. 3.0, 1-DEC-2006
REMARK 888
REMARK 888 WRITTEN BY MAESTRO (A PRODUCT OF SCHRODINGER, LLC)
CRYST1   81.890   81.890   81.890 109.47 109.47 109.47 P 1           1
ATOM      1  CH3 ACE     1      41.856  14.178  56.951  1.00  0.00           C  
ATOM      2  C   ACE     1      42.158  15.628  57.179  1.00  0.00           C  
ATOM      3  O   ACE     1      43.288  16.020  57.471  1.00  0.00           O  
ATOM      4  H1  ACE     1      42.750  13.556  56.946  1.00  0.00           H  
ATOM      5  H2  ACE     1      41.132  13.782  57.664  1.00  0.00           H  
ATOM      6  H3  ACE     1      41.445  14.167  55.941  1.00  0.00           H  
ATOM      7  N   ARG     2      41.113  16.420  57.054  1.00  0.00           N  
ATOM      8  CA  ARG     2      41.306  17.891  57.271  1.00  0.00           C  
ATOM      9  C   ARG     2      40.074  18.402  57.934  1.00  0.00           C  
ATOM     10  O   ARG     2      38.976  17.960  57.568  1.00  0.00           O  
ATOM     11  CB  ARG     2      41.466  18.579  55.971  1.00  0.00           C  
ATOM     12  CG  ARG     2      42.901  18.716  55.428  1.00  0.00           C  
ATOM     13  CD  ARG     2      43.067  19.180  53.971  1.00  0.00           C  
ATOM     14  NE  ARG     2      44.405  18.865  53.440  1.00  0.00           N  
ATOM     15  CZ  ARG     2      45.097  19.568  52.624  1.00  0.00           C  
ATOM     16  NH1 ARG     2      44.524  20.404  51.793  1.00  0.00           N  
ATOM     17  NH2 ARG     2      46.365  19.443  52.557  1.00  0.00           N1+
ATOM     18  H   ARG     2      40.216  16.042  56.784  1.00  0.00           H  
ATOM     19  HA  ARG     2      42.196  18.087  57.869  1.00  0.00           H  
ATOM     20  HB2 ARG     2      40.836  18.096  55.224  1.00  0.00           H  
ATOM     21  HB3 ARG     2      41.097  19.604  56.010  1.00  0.00           H  
ATOM     22  HG2 ARG     2      43.358  19.507  56.023  1.00  0.00           H  
ATOM     23  HG3 ARG     2      43.299  17.702  55.464  1.00  0.00           H  
ATOM     24  HD2 ARG     2      42.256  18.764  53.374  1.00  0.00           H  
ATOM     25  HD3 ARG     2      42.812  20.239  53.989  1.00  0.00           H  
ATOM     26  HE  ARG     2      44.972  18.296  54.052  1.00  0.00           H  
ATOM     27 HH11 ARG     2      43.515  20.452  51.793  1.00  0.00           H  
ATOM     28 HH12 ARG     2      45.114  20.899  51.139  1.00  0.00           H  
ATOM     29 HH21 ARG     2      46.913  18.676  52.919  1.00  0.00           H  
ATOM     30 HH22 ARG     2      46.884  20.086  51.976  1.00  0.00           H  
ATOM     31  N   ARG     3      40.226  19.382  58.821  1.00  0.00           N  
ATOM     32  CA  ARG     3      39.117  20.252  59.237  1.00  0.00           C  
ATOM     33  C   ARG     3      38.630  21.125  58.014  1.00  0.00           C  
ATOM     34  O   ARG     3      39.437  21.438  57.147  1.00  0.00           O  
ATOM     35  CB  ARG     3      39.532  21.055  60.484  1.00  0.00           C  
ATOM     36  CG  ARG     3      40.763  21.927  60.359  1.00  0.00           C  
ATOM     37  CD  ARG     3      40.774  23.104  61.327  1.00  0.00           C  
ATOM     38  NE  ARG     3      39.761  24.066  60.872  1.00  0.00           N  
ATOM     39  CZ  ARG     3      39.311  25.086  61.521  1.00  0.00           C  
ATOM     40  NH1 ARG     3      39.660  25.196  62.729  1.00  0.00           N  
ATOM     41  NH2 ARG     3      38.462  25.890  61.023  1.00  0.00           N1+
ATOM     42  H   ARG     3      41.186  19.471  59.122  1.00  0.00           H  
ATOM     43  HA  ARG     3      38.235  19.639  59.420  1.00  0.00           H  
ATOM     44  HB2 ARG     3      38.641  21.538  60.889  1.00  0.00           H  
ATOM     45  HB3 ARG     3      39.746  20.389  61.320  1.00  0.00           H  
ATOM     46  HG2 ARG     3      41.564  21.245  60.641  1.00  0.00           H  
ATOM     47  HG3 ARG     3      40.951  22.370  59.382  1.00  0.00           H  
ATOM     48  HD2 ARG     3      40.461  22.785  62.322  1.00  0.00           H  
ATOM     49  HD3 ARG     3      41.791  23.491  61.387  1.00  0.00           H  
ATOM     50  HE  ARG     3      39.393  24.001  59.934  1.00  0.00           H  
ATOM     51 HH11 ARG     3      40.205  24.495  63.210  1.00  0.00           H  
ATOM     52 HH12 ARG     3      39.445  26.034  63.251  1.00  0.00           H  
ATOM     53 HH21 ARG     3      38.142  25.581  60.115  1.00  0.00           H  
ATOM     54 HH22 ARG     3      38.003  26.616  61.554  1.00  0.00           H  
ATOM     55  N   ASN     4      37.393  21.613  58.045  1.00  0.00           N  
ATOM     56  CA  ASN     4      37.011  22.744  57.159  1.00  0.00           C  
ATOM     57  C   ASN     4      37.663  24.023  57.594  1.00  0.00           C  
ATOM     58  O   ASN     4      37.993  24.233  58.792  1.00  0.00           O  
ATOM     59  CB  ASN     4      35.499  22.882  57.175  1.00  0.00           C  
ATOM     60  CG  ASN     4      34.904  24.034  56.370  1.00  0.00           C  
ATOM     61  OD1 ASN     4      35.490  24.597  55.468  1.00  0.00           O  
ATOM     62  ND2 ASN     4      33.719  24.427  56.684  1.00  0.00           N  
ATOM     63  H   ASN     4      36.747  21.345  58.774  1.00  0.00           H  
ATOM     64  HA  ASN     4      37.344  22.552  56.139  1.00  0.00           H  
ATOM     65  HB2 ASN     4      34.965  21.974  56.895  1.00  0.00           H  
ATOM     66  HB3 ASN     4      35.262  23.108  58.215  1.00  0.00           H  
ATOM     67 HD21 ASN     4      33.181  24.124  57.483  1.00  0.00           H  
ATOM     68 HD22 ASN     4      33.352  25.084  56.010  1.00  0.00           H  
ATOM     69  N   ILE     5      37.989  24.843  56.564  1.00  0.00           N  
ATOM     70  CA  ILE     5      38.821  26.018  56.709  1.00  0.00           C  
ATOM     71  C   ILE     5      38.107  27.282  56.293  1.00  0.00           C  
ATOM     72  O   ILE     5      38.647  28.382  56.583  1.00  0.00           O  
ATOM     73  CB  ILE     5      40.186  25.762  55.981  1.00  0.00           C  
ATOM     74  CG2 ILE     5      40.055  26.090  54.518  1.00  0.00           C  
ATOM     75  CG1 ILE     5      41.356  26.530  56.740  1.00  0.00           C  
ATOM     76  CD1 ILE     5      41.976  26.022  58.072  1.00  0.00           C  
ATOM     77  H   ILE     5      37.454  24.673  55.724  1.00  0.00           H  
ATOM     78  HA  ILE     5      39.045  26.083  57.774  1.00  0.00           H  
ATOM     79  HB  ILE     5      40.445  24.706  56.058  1.00  0.00           H  
ATOM     80 HG21 ILE     5      39.878  27.166  54.527  1.00  0.00           H  
ATOM     81 HG22 ILE     5      40.941  25.822  53.942  1.00  0.00           H  
ATOM     82 HG23 ILE     5      39.282  25.552  53.969  1.00  0.00           H  
ATOM     83 HG12 ILE     5      42.246  26.628  56.118  1.00  0.00           H  
ATOM     84 HG13 ILE     5      41.034  27.561  56.883  1.00  0.00           H  
ATOM     85 HD11 ILE     5      42.553  25.109  57.929  1.00  0.00           H  
ATOM     86 HD12 ILE     5      42.556  26.822  58.533  1.00  0.00           H  
ATOM     87 HD13 ILE     5      41.137  25.829  58.740  1.00  0.00           H  
ATOM     88  N   VAL     6      36.938  27.238  55.614  1.00  0.00           N  
ATOM     89  CA  VAL     6      36.213  28.439  55.178  1.00  0.00           C  
ATOM     90  C   VAL     6      35.664  29.185  56.435  1.00  0.00           C  
ATOM     91  O   VAL     6      35.134  28.537  57.365  1.00  0.00           O  
ATOM     92  CB  VAL     6      34.976  28.102  54.377  1.00  0.00           C  
ATOM     93  CG1 VAL     6      34.275  29.343  53.854  1.00  0.00           C  
ATOM     94  CG2 VAL     6      35.484  27.427  53.074  1.00  0.00           C  
ATOM     95  H   VAL     6      36.539  26.365  55.299  1.00  0.00           H  
ATOM     96  HA  VAL     6      36.918  29.093  54.664  1.00  0.00           H  
ATOM     97  HB  VAL     6      34.344  27.403  54.923  1.00  0.00           H  
ATOM     98 HG11 VAL     6      34.949  29.919  53.219  1.00  0.00           H  
ATOM     99 HG12 VAL     6      33.414  28.885  53.367  1.00  0.00           H  
ATOM    100 HG13 VAL     6      33.846  29.975  54.632  1.00  0.00           H  
ATOM    101 HG21 VAL     6      35.855  26.436  53.337  1.00  0.00           H  
ATOM    102 HG22 VAL     6      34.622  27.425  52.406  1.00  0.00           H  
ATOM    103 HG23 VAL     6      36.285  28.015  52.626  1.00  0.00           H  
ATOM    104  N   GLY     7      36.063  30.482  56.521  1.00  0.00           N  
ATOM    105  CA  GLY     7      35.858  31.362  57.618  1.00  0.00           C  
ATOM    106  C   GLY     7      36.775  31.189  58.795  1.00  0.00           C  
ATOM    107  O   GLY     7      36.628  31.893  59.780  1.00  0.00           O  
ATOM    108  H   GLY     7      36.619  30.812  55.746  1.00  0.00           H  
ATOM    109  HA2 GLY     7      35.990  32.425  57.413  1.00  0.00           H  
ATOM    110  HA3 GLY     7      34.840  31.146  57.945  1.00  0.00           H  
ATOM    111  N   CYS     8      37.877  30.423  58.617  1.00  0.00           N  
ATOM    112  CA  CYS     8      38.782  30.136  59.747  1.00  0.00           C  
ATOM    113  C   CYS     8      39.672  31.359  59.878  1.00  0.00           C  
ATOM    114  O   CYS     8      40.345  31.865  58.931  1.00  0.00           O  
ATOM    115  CB  CYS     8      39.737  28.974  59.440  1.00  0.00           C  
ATOM    116  SG  CYS     8      40.735  28.468  60.851  1.00  0.00           S  
ATOM    117  H   CYS     8      38.171  30.037  57.730  1.00  0.00           H  
ATOM    118  HA  CYS     8      38.305  29.894  60.696  1.00  0.00           H  
ATOM    119  HB2 CYS     8      39.209  28.060  59.168  1.00  0.00           H  
ATOM    120  HB3 CYS     8      40.362  29.384  58.647  1.00  0.00           H  
ATOM    121  HG  CYS     8      39.797  28.856  61.719  1.00  0.00           H  
ATOM    122  N   ARG     9      39.638  31.792  61.109  1.00  0.00           N  
ATOM    123  CA  ARG     9      40.585  32.857  61.666  1.00  0.00           C  
ATOM    124  C   ARG     9      41.990  32.367  61.857  1.00  0.00           C  
ATOM    125  O   ARG     9      42.135  31.245  62.373  1.00  0.00           O  
ATOM    126  CB  ARG     9      39.936  33.611  62.853  1.00  0.00           C  
ATOM    127  CG  ARG     9      38.626  34.374  62.502  1.00  0.00           C  
ATOM    128  CD  ARG     9      38.820  35.704  61.757  1.00  0.00           C  
ATOM    129  NE  ARG     9      39.358  36.842  62.625  1.00  0.00           N  
ATOM    130  CZ  ARG     9      39.984  37.936  62.096  1.00  0.00           C  
ATOM    131  NH1 ARG     9      40.088  38.100  60.843  1.00  0.00           N  
ATOM    132  NH2 ARG     9      40.483  38.819  62.898  1.00  0.00           N1+
ATOM    133  H   ARG     9      39.164  31.290  61.845  1.00  0.00           H  
ATOM    134  HA  ARG     9      40.608  33.618  60.886  1.00  0.00           H  
ATOM    135  HB2 ARG     9      39.685  32.982  63.706  1.00  0.00           H  
ATOM    136  HB3 ARG     9      40.577  34.358  63.321  1.00  0.00           H  
ATOM    137  HG2 ARG     9      37.897  33.731  62.008  1.00  0.00           H  
ATOM    138  HG3 ARG     9      38.116  34.614  63.435  1.00  0.00           H  
ATOM    139  HD2 ARG     9      39.375  35.595  60.825  1.00  0.00           H  
ATOM    140  HD3 ARG     9      37.829  36.002  61.414  1.00  0.00           H  
ATOM    141  HE  ARG     9      39.091  36.855  63.599  1.00  0.00           H  
ATOM    142 HH11 ARG     9      39.477  37.665  60.167  1.00  0.00           H  
ATOM    143 HH12 ARG     9      40.565  38.954  60.590  1.00  0.00           H  
ATOM    144 HH21 ARG     9      40.416  38.613  63.885  1.00  0.00           H  
ATOM    145 HH22 ARG     9      40.874  39.660  62.498  1.00  0.00           H  
ATOM    146  N   ILE    10      43.036  33.131  61.553  1.00  0.00           N  
ATOM    147  CA  ILE    10      44.457  32.704  61.683  1.00  0.00           C  
ATOM    148  C   ILE    10      45.246  34.014  61.982  1.00  0.00           C  
ATOM    149  O   ILE    10      44.778  35.108  61.596  1.00  0.00           O  
ATOM    150  CB  ILE    10      44.977  32.142  60.360  1.00  0.00           C  
ATOM    151  CG2 ILE    10      44.396  30.745  59.988  1.00  0.00           C  
ATOM    152  CG1 ILE    10      44.766  33.082  59.154  1.00  0.00           C  
ATOM    153  CD1 ILE    10      45.660  32.630  57.931  1.00  0.00           C  
ATOM    154  H   ILE    10      42.820  34.009  61.104  1.00  0.00           H  
ATOM    155  HA  ILE    10      44.530  31.929  62.446  1.00  0.00           H  
ATOM    156  HB  ILE    10      46.058  32.037  60.448  1.00  0.00           H  
ATOM    157 HG21 ILE    10      44.992  30.169  59.280  1.00  0.00           H  
ATOM    158 HG22 ILE    10      44.233  30.111  60.859  1.00  0.00           H  
ATOM    159 HG23 ILE    10      43.383  30.790  59.589  1.00  0.00           H  
ATOM    160 HG12 ILE    10      43.690  33.026  58.993  1.00  0.00           H  
ATOM    161 HG13 ILE    10      45.048  34.109  59.386  1.00  0.00           H  
ATOM    162 HD11 ILE    10      45.851  33.431  57.217  1.00  0.00           H  
ATOM    163 HD12 ILE    10      46.598  32.271  58.355  1.00  0.00           H  
ATOM    164 HD13 ILE    10      45.267  31.772  57.386  1.00  0.00           H  
ATOM    165  N   GLN    11      46.401  33.937  62.550  1.00  0.00           N  
ATOM    166  CA  GLN    11      47.397  35.058  62.561  1.00  0.00           C  
ATOM    167  C   GLN    11      48.858  34.536  62.578  1.00  0.00           C  
ATOM    168  O   GLN    11      49.223  33.630  63.290  1.00  0.00           O  
ATOM    169  CB  GLN    11      47.140  35.960  63.812  1.00  0.00           C  
ATOM    170  CG  GLN    11      47.196  35.185  65.171  1.00  0.00           C  
ATOM    171  CD  GLN    11      46.856  36.100  66.376  1.00  0.00           C  
ATOM    172  OE1 GLN    11      46.596  37.287  66.325  1.00  0.00           O  
ATOM    173  NE2 GLN    11      46.623  35.505  67.532  1.00  0.00           N  
ATOM    174  H   GLN    11      46.720  33.043  62.894  1.00  0.00           H  
ATOM    175  HA  GLN    11      47.242  35.661  61.668  1.00  0.00           H  
ATOM    176  HB2 GLN    11      47.963  36.674  63.811  1.00  0.00           H  
ATOM    177  HB3 GLN    11      46.163  36.431  63.711  1.00  0.00           H  
ATOM    178  HG2 GLN    11      46.477  34.366  65.189  1.00  0.00           H  
ATOM    179  HG3 GLN    11      48.204  34.820  65.368  1.00  0.00           H  
ATOM    180 HE21 GLN    11      46.793  34.510  67.493  1.00  0.00           H  
ATOM    181 HE22 GLN    11      46.316  35.978  68.369  1.00  0.00           H  
ATOM    182  N   HIS    12      49.721  35.259  61.828  1.00  0.00           N  
ATOM    183  CA  HIS    12      51.102  34.829  61.613  1.00  0.00           C  
ATOM    184  C   HIS    12      51.947  36.050  61.439  1.00  0.00           C  
ATOM    185  O   HIS    12      51.510  37.067  60.972  1.00  0.00           O  
ATOM    186  CB  HIS    12      51.100  33.903  60.445  1.00  0.00           C  
ATOM    187  CG  HIS    12      50.661  34.486  59.183  1.00  0.00           C  
ATOM    188  ND1 HIS    12      51.388  35.306  58.366  1.00  0.00           N  
ATOM    189  CE1 HIS    12      50.779  35.350  57.181  1.00  0.00           C  
ATOM    190  NE2 HIS    12      49.690  34.605  57.178  1.00  0.00           N  
ATOM    191  CD2 HIS    12      49.498  34.132  58.508  1.00  0.00           C  
ATOM    192  H   HIS    12      49.420  36.016  61.231  1.00  0.00           H  
ATOM    193  HA  HIS    12      51.448  34.275  62.485  1.00  0.00           H  
ATOM    194  HB2 HIS    12      52.064  33.401  60.359  1.00  0.00           H  
ATOM    195  HB3 HIS    12      50.433  33.086  60.719  1.00  0.00           H  
ATOM    196  HD1 HIS    12      52.323  35.646  58.537  1.00  0.00           H  
ATOM    197  HE1 HIS    12      51.183  35.945  56.375  1.00  0.00           H  
ATOM    198  HD2 HIS    12      48.750  33.429  58.844  1.00  0.00           H  
ATOM    199  N   GLY    13      53.236  35.843  61.455  1.00  0.00           N  
ATOM    200  CA  GLY    13      54.189  36.903  61.030  1.00  0.00           C  
ATOM    201  C   GLY    13      54.403  36.836  59.523  1.00  0.00           C  
ATOM    202  O   GLY    13      54.329  35.742  58.937  1.00  0.00           O  
ATOM    203  H   GLY    13      53.673  34.950  61.629  1.00  0.00           H  
ATOM    204  HA2 GLY    13      53.771  37.897  61.186  1.00  0.00           H  
ATOM    205  HA3 GLY    13      55.079  36.846  61.657  1.00  0.00           H  
ATOM    206  N   TRP    14      54.739  37.985  58.950  1.00  0.00           N  
ATOM    207  CA  TRP    14      55.029  38.115  57.489  1.00  0.00           C  
ATOM    208  C   TRP    14      56.356  38.918  57.351  1.00  0.00           C  
ATOM    209  O   TRP    14      56.537  39.719  58.244  1.00  0.00           O  
ATOM    210  CB  TRP    14      53.881  38.787  56.808  1.00  0.00           C  
ATOM    211  CG  TRP    14      54.170  38.899  55.322  1.00  0.00           C  
ATOM    212  CD1 TRP    14      54.588  39.911  54.543  1.00  0.00           C  
ATOM    213  NE1 TRP    14      54.645  39.560  53.211  1.00  0.00           N  
ATOM    214  CE2 TRP    14      54.224  38.272  53.072  1.00  0.00           C  
ATOM    215  CZ2 TRP    14      54.124  37.445  51.942  1.00  0.00           C  
ATOM    216  CH2 TRP    14      53.704  36.128  52.139  1.00  0.00           C  
ATOM    217  CZ3 TRP    14      53.251  35.661  53.351  1.00  0.00           C  
ATOM    218  CE3 TRP    14      53.474  36.448  54.447  1.00  0.00           C  
ATOM    219  CD2 TRP    14      53.902  37.802  54.403  1.00  0.00           C  
ATOM    220  H   TRP    14      54.781  38.805  59.539  1.00  0.00           H  
ATOM    221  HA  TRP    14      55.166  37.196  56.919  1.00  0.00           H  
ATOM    222  HB2 TRP    14      53.018  38.133  56.936  1.00  0.00           H  
ATOM    223  HB3 TRP    14      53.815  39.742  57.329  1.00  0.00           H  
ATOM    224  HD1 TRP    14      54.851  40.902  54.883  1.00  0.00           H  
ATOM    225  HE1 TRP    14      54.957  40.078  52.402  1.00  0.00           H  
ATOM    226  HZ2 TRP    14      54.327  37.816  50.948  1.00  0.00           H  
ATOM    227  HH2 TRP    14      53.516  35.437  51.331  1.00  0.00           H  
ATOM    228  HZ3 TRP    14      52.956  34.624  53.428  1.00  0.00           H  
ATOM    229  HE3 TRP    14      53.285  36.008  55.415  1.00  0.00           H  
ATOM    230  N   LYS    15      57.099  38.768  56.252  1.00  0.00           N  
ATOM    231  CA  LYS    15      58.295  39.544  56.000  1.00  0.00           C  
ATOM    232  C   LYS    15      58.365  39.964  54.560  1.00  0.00           C  
ATOM    233  O   LYS    15      58.128  39.182  53.578  1.00  0.00           O  
ATOM    234  CB  LYS    15      59.584  38.894  56.479  1.00  0.00           C  
ATOM    235  CG  LYS    15      60.594  39.919  57.035  1.00  0.00           C  
ATOM    236  CD  LYS    15      61.871  39.306  57.505  1.00  0.00           C  
ATOM    237  CE  LYS    15      62.901  40.236  58.235  1.00  0.00           C  
ATOM    238  NZ  LYS    15      64.224  39.650  58.382  1.00  0.00           N1+
ATOM    239  H   LYS    15      56.723  38.271  55.458  1.00  0.00           H  
ATOM    240  HA  LYS    15      58.138  40.499  56.503  1.00  0.00           H  
ATOM    241  HB2 LYS    15      59.285  38.104  57.168  1.00  0.00           H  
ATOM    242  HB3 LYS    15      60.095  38.445  55.628  1.00  0.00           H  
ATOM    243  HG2 LYS    15      60.864  40.643  56.266  1.00  0.00           H  
ATOM    244  HG3 LYS    15      60.109  40.392  57.889  1.00  0.00           H  
ATOM    245  HD2 LYS    15      61.492  38.542  58.183  1.00  0.00           H  
ATOM    246  HD3 LYS    15      62.325  38.791  56.658  1.00  0.00           H  
ATOM    247  HE2 LYS    15      62.896  41.238  57.807  1.00  0.00           H  
ATOM    248  HE3 LYS    15      62.448  40.373  59.217  1.00  0.00           H  
ATOM    249  HZ1 LYS    15      64.571  39.566  57.437  1.00  0.00           H  
ATOM    250  HZ2 LYS    15      64.844  40.304  58.839  1.00  0.00           H  
ATOM    251  HZ3 LYS    15      64.256  38.744  58.827  1.00  0.00           H  
ATOM    252  N   GLU    16      58.968  41.173  54.405  1.00  0.00           N  
ATOM    253  CA  GLU    16      59.249  41.779  53.077  1.00  0.00           C  
ATOM    254  C   GLU    16      60.305  42.919  53.235  1.00  0.00           C  
ATOM    255  O   GLU    16      59.993  43.898  53.869  1.00  0.00           O  
ATOM    256  CB  GLU    16      57.901  42.354  52.625  1.00  0.00           C  
ATOM    257  CG  GLU    16      58.132  43.228  51.379  1.00  0.00           C  
ATOM    258  CD  GLU    16      58.733  42.511  50.162  1.00  0.00           C  
ATOM    259  OE1 GLU    16      59.703  43.044  49.542  1.00  0.00           O  
ATOM    260  OE2 GLU    16      58.233  41.442  49.708  1.00  0.00           O1-
ATOM    261  H   GLU    16      59.061  41.788  55.201  1.00  0.00           H  
ATOM    262  HA  GLU    16      59.482  40.938  52.423  1.00  0.00           H  
ATOM    263  HB2 GLU    16      57.215  41.541  52.391  1.00  0.00           H  
ATOM    264  HB3 GLU    16      57.421  43.014  53.348  1.00  0.00           H  
ATOM    265  HG2 GLU    16      57.148  43.515  51.008  1.00  0.00           H  
ATOM    266  HG3 GLU    16      58.773  44.070  51.640  1.00  0.00           H  
ATOM    267  N   GLY    17      61.466  42.718  52.634  1.00  0.00           N  
ATOM    268  CA  GLY    17      62.616  43.544  52.760  1.00  0.00           C  
ATOM    269  C   GLY    17      63.456  43.319  54.013  1.00  0.00           C  
ATOM    270  O   GLY    17      63.320  42.235  54.631  1.00  0.00           O  
ATOM    271  H   GLY    17      61.558  41.790  52.246  1.00  0.00           H  
ATOM    272  HA2 GLY    17      63.277  43.233  51.951  1.00  0.00           H  
ATOM    273  HA3 GLY    17      62.346  44.563  52.483  1.00  0.00           H  
ATOM    274  N   ASN    18      64.195  44.315  54.420  1.00  0.00           N  
ATOM    275  CA  ASN    18      64.969  44.273  55.735  1.00  0.00           C  
ATOM    276  C   ASN    18      64.143  45.076  56.813  1.00  0.00           C  
ATOM    277  O   ASN    18      64.701  45.428  57.902  1.00  0.00           O  
ATOM    278  CB  ASN    18      66.375  44.854  55.413  1.00  0.00           C  
ATOM    279  CG  ASN    18      67.277  44.178  54.461  1.00  0.00           C  
ATOM    280  OD1 ASN    18      67.211  43.010  54.176  1.00  0.00           O  
ATOM    281  ND2 ASN    18      68.252  44.875  53.941  1.00  0.00           N  
ATOM    282  H   ASN    18      64.371  45.055  53.757  1.00  0.00           H  
ATOM    283  HA  ASN    18      65.017  43.219  56.010  1.00  0.00           H  
ATOM    284  HB2 ASN    18      66.041  45.806  55.000  1.00  0.00           H  
ATOM    285  HB3 ASN    18      66.808  44.990  56.405  1.00  0.00           H  
ATOM    286 HD21 ASN    18      68.336  45.865  54.126  1.00  0.00           H  
ATOM    287 HD22 ASN    18      68.930  44.450  53.325  1.00  0.00           H  
ATOM    288  N   GLY    19      62.884  45.520  56.514  1.00  0.00           N  
ATOM    289  CA  GLY    19      62.118  45.941  57.649  1.00  0.00           C  
ATOM    290  C   GLY    19      61.609  44.748  58.474  1.00  0.00           C  
ATOM    291  O   GLY    19      61.659  43.613  57.936  1.00  0.00           O  
ATOM    292  H   GLY    19      62.493  45.341  55.601  1.00  0.00           H  
ATOM    293  HA2 GLY    19      62.708  46.616  58.269  1.00  0.00           H  
ATOM    294  HA3 GLY    19      61.245  46.504  57.322  1.00  0.00           H  
ATOM    295  N   PRO    20      61.135  44.973  59.687  1.00  0.00           N  
ATOM    296  CA  PRO    20      60.799  43.933  60.674  1.00  0.00           C  
ATOM    297  C   PRO    20      59.642  43.034  60.357  1.00  0.00           C  
ATOM    298  O   PRO    20      58.647  43.347  59.683  1.00  0.00           O  
ATOM    299  CD  PRO    20      60.939  46.231  60.393  1.00  0.00           C  
ATOM    300  CG  PRO    20      60.108  45.997  61.541  1.00  0.00           C  
ATOM    301  CB  PRO    20      60.562  44.588  62.013  1.00  0.00           C  
ATOM    302  HD2 PRO    20      60.461  46.898  59.676  1.00  0.00           H  
ATOM    303  HD3 PRO    20      61.875  46.724  60.656  1.00  0.00           H  
ATOM    304  HG2 PRO    20      59.067  45.996  61.218  1.00  0.00           H  
ATOM    305  HG3 PRO    20      60.135  46.748  62.331  1.00  0.00           H  
ATOM    306  HB2 PRO    20      59.806  44.083  62.614  1.00  0.00           H  
ATOM    307  HB3 PRO    20      61.512  44.649  62.544  1.00  0.00           H  
ATOM    308  HA  PRO    20      61.711  43.386  60.912  1.00  0.00           H  
ATOM    309  N   VAL    21      59.652  41.932  61.063  1.00  0.00           N  
ATOM    310  CA  VAL    21      58.536  41.019  61.116  1.00  0.00           C  
ATOM    311  C   VAL    21      57.409  41.466  62.048  1.00  0.00           C  
ATOM    312  O   VAL    21      57.650  42.044  63.099  1.00  0.00           O  
ATOM    313  CB  VAL    21      58.952  39.557  61.642  1.00  0.00           C  
ATOM    314  CG1 VAL    21      57.781  38.549  61.818  1.00  0.00           C  
ATOM    315  CG2 VAL    21      60.011  39.024  60.639  1.00  0.00           C  
ATOM    316  H   VAL    21      60.404  41.757  61.713  1.00  0.00           H  
ATOM    317  HA  VAL    21      58.061  40.941  60.138  1.00  0.00           H  
ATOM    318  HB  VAL    21      59.343  39.626  62.657  1.00  0.00           H  
ATOM    319 HG11 VAL    21      57.177  38.565  60.911  1.00  0.00           H  
ATOM    320 HG12 VAL    21      58.098  37.514  61.949  1.00  0.00           H  
ATOM    321 HG13 VAL    21      57.218  38.651  62.746  1.00  0.00           H  
ATOM    322 HG21 VAL    21      60.937  39.593  60.733  1.00  0.00           H  
ATOM    323 HG22 VAL    21      60.260  38.009  60.948  1.00  0.00           H  
ATOM    324 HG23 VAL    21      59.652  39.009  59.610  1.00  0.00           H  
ATOM    325  N   THR    22      56.189  41.255  61.594  1.00  0.00           N  
ATOM    326  CA  THR    22      54.900  41.866  62.145  1.00  0.00           C  
ATOM    327  C   THR    22      53.666  41.008  61.773  1.00  0.00           C  
ATOM    328  O   THR    22      53.706  40.281  60.748  1.00  0.00           O  
ATOM    329  CB  THR    22      54.633  43.293  61.708  1.00  0.00           C  
ATOM    330  CG2 THR    22      55.873  44.275  61.637  1.00  0.00           C  
ATOM    331  OG1 THR    22      54.026  43.433  60.533  1.00  0.00           O  
ATOM    332  H   THR    22      56.130  40.803  60.693  1.00  0.00           H  
ATOM    333  HA  THR    22      54.966  41.949  63.230  1.00  0.00           H  
ATOM    334  HB  THR    22      53.972  43.695  62.475  1.00  0.00           H  
ATOM    335 HG21 THR    22      55.602  45.258  61.252  1.00  0.00           H  
ATOM    336 HG22 THR    22      56.254  44.459  62.641  1.00  0.00           H  
ATOM    337 HG23 THR    22      56.633  43.902  60.950  1.00  0.00           H  
ATOM    338  HG1 THR    22      53.925  44.349  60.264  1.00  0.00           H  
ATOM    339  N   GLN    23      52.649  41.017  62.599  1.00  0.00           N  
ATOM    340  CA  GLN    23      51.621  40.068  62.501  1.00  0.00           C  
ATOM    341  C   GLN    23      50.508  40.504  61.617  1.00  0.00           C  
ATOM    342  O   GLN    23      49.695  41.453  61.739  1.00  0.00           O  
ATOM    343  CB  GLN    23      51.122  39.763  63.933  1.00  0.00           C  
ATOM    344  CG  GLN    23      50.077  38.596  63.994  1.00  0.00           C  
ATOM    345  CD  GLN    23      49.731  38.061  65.398  1.00  0.00           C  
ATOM    346  OE1 GLN    23      49.702  36.839  65.622  1.00  0.00           O  
ATOM    347  NE2 GLN    23      49.581  38.872  66.416  1.00  0.00           N  
ATOM    348  H   GLN    23      52.827  41.540  63.445  1.00  0.00           H  
ATOM    349  HA  GLN    23      52.026  39.119  62.152  1.00  0.00           H  
ATOM    350  HB2 GLN    23      52.003  39.359  64.431  1.00  0.00           H  
ATOM    351  HB3 GLN    23      50.758  40.568  64.572  1.00  0.00           H  
ATOM    352  HG2 GLN    23      49.091  38.850  63.606  1.00  0.00           H  
ATOM    353  HG3 GLN    23      50.456  37.735  63.442  1.00  0.00           H  
ATOM    354 HE21 GLN    23      49.591  39.841  66.132  1.00  0.00           H  
ATOM    355 HE22 GLN    23      49.364  38.494  67.327  1.00  0.00           H  
ATOM    356  N   TRP    24      50.384  39.621  60.569  1.00  0.00           N  
ATOM    357  CA  TRP    24      49.127  39.525  59.696  1.00  0.00           C  
ATOM    358  C   TRP    24      48.041  38.716  60.438  1.00  0.00           C  
ATOM    359  O   TRP    24      48.251  37.591  60.942  1.00  0.00           O  
ATOM    360  CB  TRP    24      49.564  38.845  58.382  1.00  0.00           C  
ATOM    361  CG  TRP    24      50.401  39.735  57.415  1.00  0.00           C  
ATOM    362  CD1 TRP    24      50.931  40.939  57.663  1.00  0.00           C  
ATOM    363  NE1 TRP    24      51.455  41.454  56.474  1.00  0.00           N  
ATOM    364  CE2 TRP    24      51.264  40.602  55.388  1.00  0.00           C  
ATOM    365  CZ2 TRP    24      51.589  40.679  54.025  1.00  0.00           C  
ATOM    366  CH2 TRP    24      51.224  39.662  53.144  1.00  0.00           C  
ATOM    367  CZ3 TRP    24      50.545  38.516  53.640  1.00  0.00           C  
ATOM    368  CE3 TRP    24      50.204  38.455  55.042  1.00  0.00           C  
ATOM    369  CD2 TRP    24      50.580  39.503  55.961  1.00  0.00           C  
ATOM    370  H   TRP    24      51.041  38.864  60.695  1.00  0.00           H  
ATOM    371  HA  TRP    24      48.704  40.502  59.460  1.00  0.00           H  
ATOM    372  HB2 TRP    24      50.205  38.015  58.681  1.00  0.00           H  
ATOM    373  HB3 TRP    24      48.678  38.510  57.842  1.00  0.00           H  
ATOM    374  HD1 TRP    24      50.948  41.475  58.601  1.00  0.00           H  
ATOM    375  HE1 TRP    24      51.921  42.351  56.471  1.00  0.00           H  
ATOM    376  HZ2 TRP    24      52.139  41.536  53.666  1.00  0.00           H  
ATOM    377  HH2 TRP    24      51.346  39.832  52.085  1.00  0.00           H  
ATOM    378  HZ3 TRP    24      50.488  37.652  52.995  1.00  0.00           H  
ATOM    379  HE3 TRP    24      49.738  37.620  55.545  1.00  0.00           H  
ATOM    380  N   LYS    25      46.772  39.198  60.474  1.00  0.00           N  
ATOM    381  CA  LYS    25      45.599  38.584  61.113  1.00  0.00           C  
ATOM    382  C   LYS    25      44.519  38.452  60.022  1.00  0.00           C  
ATOM    383  O   LYS    25      44.405  39.311  59.163  1.00  0.00           O  
ATOM    384  CB  LYS    25      44.996  39.490  62.244  1.00  0.00           C  
ATOM    385  CG  LYS    25      45.985  39.702  63.486  1.00  0.00           C  
ATOM    386  CD  LYS    25      45.420  40.497  64.696  1.00  0.00           C  
ATOM    387  CE  LYS    25      46.539  40.662  65.743  1.00  0.00           C  
ATOM    388  NZ  LYS    25      46.097  41.250  67.009  1.00  0.00           N1+
ATOM    389  H   LYS    25      46.563  40.100  60.069  1.00  0.00           H  
ATOM    390  HA  LYS    25      45.810  37.694  61.705  1.00  0.00           H  
ATOM    391  HB2 LYS    25      44.779  40.460  61.796  1.00  0.00           H  
ATOM    392  HB3 LYS    25      44.041  39.052  62.534  1.00  0.00           H  
ATOM    393  HG2 LYS    25      46.290  38.693  63.762  1.00  0.00           H  
ATOM    394  HG3 LYS    25      46.914  40.119  63.097  1.00  0.00           H  
ATOM    395  HD2 LYS    25      45.212  41.543  64.467  1.00  0.00           H  
ATOM    396  HD3 LYS    25      44.527  39.945  64.992  1.00  0.00           H  
ATOM    397  HE2 LYS    25      46.934  39.679  65.997  1.00  0.00           H  
ATOM    398  HE3 LYS    25      47.350  41.294  65.381  1.00  0.00           H  
ATOM    399  HZ1 LYS    25      45.729  42.190  67.038  1.00  0.00           H  
ATOM    400  HZ2 LYS    25      45.389  40.684  67.454  1.00  0.00           H  
ATOM    401  HZ3 LYS    25      46.859  41.301  67.671  1.00  0.00           H  
ATOM    402  N   GLY    26      43.735  37.439  60.023  1.00  0.00           N  
ATOM    403  CA  GLY    26      42.881  37.138  58.892  1.00  0.00           C  
ATOM    404  C   GLY    26      41.742  36.071  58.899  1.00  0.00           C  
ATOM    405  O   GLY    26      41.692  35.276  59.751  1.00  0.00           O  
ATOM    406  H   GLY    26      43.736  36.742  60.754  1.00  0.00           H  
ATOM    407  HA2 GLY    26      42.381  38.089  58.709  1.00  0.00           H  
ATOM    408  HA3 GLY    26      43.556  36.934  58.062  1.00  0.00           H  
ATOM    409  N   THR    27      40.869  36.128  57.889  1.00  0.00           N  
ATOM    410  CA  THR    27      39.873  35.129  57.661  1.00  0.00           C  
ATOM    411  C   THR    27      40.069  34.318  56.328  1.00  0.00           C  
ATOM    412  O   THR    27      39.877  34.825  55.278  1.00  0.00           O  
ATOM    413  CB  THR    27      38.454  35.758  57.641  1.00  0.00           C  
ATOM    414  CG2 THR    27      37.280  34.763  57.547  1.00  0.00           C  
ATOM    415  OG1 THR    27      38.167  36.762  58.595  1.00  0.00           O  
ATOM    416  H   THR    27      40.982  36.758  57.108  1.00  0.00           H  
ATOM    417  HA  THR    27      39.912  34.285  58.350  1.00  0.00           H  
ATOM    418  HB  THR    27      38.401  36.257  56.674  1.00  0.00           H  
ATOM    419 HG21 THR    27      37.217  34.338  56.545  1.00  0.00           H  
ATOM    420 HG22 THR    27      37.519  33.901  58.169  1.00  0.00           H  
ATOM    421 HG23 THR    27      36.286  35.123  57.810  1.00  0.00           H  
ATOM    422  HG1 THR    27      38.788  37.456  58.361  1.00  0.00           H  
ATOM    423  N   VAL    28      40.478  33.022  56.459  1.00  0.00           N  
ATOM    424  CA  VAL    28      40.499  32.068  55.329  1.00  0.00           C  
ATOM    425  C   VAL    28      39.163  31.904  54.641  1.00  0.00           C  
ATOM    426  O   VAL    28      38.165  31.757  55.339  1.00  0.00           O  
ATOM    427  CB  VAL    28      41.171  30.705  55.613  1.00  0.00           C  
ATOM    428  CG1 VAL    28      41.603  29.786  54.517  1.00  0.00           C  
ATOM    429  CG2 VAL    28      42.347  30.699  56.592  1.00  0.00           C  
ATOM    430  H   VAL    28      40.737  32.564  57.320  1.00  0.00           H  
ATOM    431  HA  VAL    28      41.107  32.626  54.617  1.00  0.00           H  
ATOM    432  HB  VAL    28      40.412  30.124  56.138  1.00  0.00           H  
ATOM    433 HG11 VAL    28      41.885  28.843  54.984  1.00  0.00           H  
ATOM    434 HG12 VAL    28      40.822  29.624  53.773  1.00  0.00           H  
ATOM    435 HG13 VAL    28      42.475  30.198  54.009  1.00  0.00           H  
ATOM    436 HG21 VAL    28      42.400  29.668  56.942  1.00  0.00           H  
ATOM    437 HG22 VAL    28      43.281  30.934  56.082  1.00  0.00           H  
ATOM    438 HG23 VAL    28      42.270  31.400  57.422  1.00  0.00           H  
ATOM    439  N   LEU    29      39.162  31.945  53.320  1.00  0.00           N  
ATOM    440  CA  LEU    29      38.091  31.931  52.357  1.00  0.00           C  
ATOM    441  C   LEU    29      37.977  30.659  51.540  1.00  0.00           C  
ATOM    442  O   LEU    29      36.913  30.415  51.062  1.00  0.00           O  
ATOM    443  CB  LEU    29      38.373  33.168  51.441  1.00  0.00           C  
ATOM    444  CG  LEU    29      38.286  34.588  51.969  1.00  0.00           C  
ATOM    445  CD1 LEU    29      38.127  35.565  50.859  1.00  0.00           C  
ATOM    446  CD2 LEU    29      37.162  34.794  53.002  1.00  0.00           C  
ATOM    447  H   LEU    29      40.089  32.131  52.966  1.00  0.00           H  
ATOM    448  HA  LEU    29      37.167  32.041  52.925  1.00  0.00           H  
ATOM    449  HB2 LEU    29      39.329  32.993  50.948  1.00  0.00           H  
ATOM    450  HB3 LEU    29      37.634  33.104  50.642  1.00  0.00           H  
ATOM    451  HG  LEU    29      39.157  34.814  52.584  1.00  0.00           H  
ATOM    452 HD11 LEU    29      38.846  35.403  50.056  1.00  0.00           H  
ATOM    453 HD12 LEU    29      37.145  35.446  50.402  1.00  0.00           H  
ATOM    454 HD13 LEU    29      38.263  36.603  51.161  1.00  0.00           H  
ATOM    455 HD21 LEU    29      36.155  34.864  52.591  1.00  0.00           H  
ATOM    456 HD22 LEU    29      37.034  34.008  53.746  1.00  0.00           H  
ATOM    457 HD23 LEU    29      37.359  35.751  53.487  1.00  0.00           H  
ATOM    458  N   ASP    30      39.075  29.979  51.264  1.00  0.00           N  
ATOM    459  CA  ASP    30      39.136  28.722  50.388  1.00  0.00           C  
ATOM    460  C   ASP    30      40.447  28.031  50.440  1.00  0.00           C  
ATOM    461  O   ASP    30      41.433  28.607  50.933  1.00  0.00           O  
ATOM    462  CB  ASP    30      38.745  28.969  48.903  1.00  0.00           C  
ATOM    463  CG  ASP    30      38.143  27.689  48.238  1.00  0.00           C  
ATOM    464  OD1 ASP    30      37.822  26.678  48.888  1.00  0.00           O  
ATOM    465  OD2 ASP    30      37.871  27.621  46.980  1.00  0.00           O1-
ATOM    466  H   ASP    30      39.945  30.198  51.728  1.00  0.00           H  
ATOM    467  HA  ASP    30      38.406  27.981  50.716  1.00  0.00           H  
ATOM    468  HB2 ASP    30      37.929  29.691  48.879  1.00  0.00           H  
ATOM    469  HB3 ASP    30      39.568  29.416  48.345  1.00  0.00           H  
ATOM    470  N   GLN    31      40.547  26.752  49.963  1.00  0.00           N  
ATOM    471  CA  GLN    31      41.724  25.930  49.636  1.00  0.00           C  
ATOM    472  C   GLN    31      41.490  25.233  48.244  1.00  0.00           C  
ATOM    473  O   GLN    31      40.518  24.458  48.072  1.00  0.00           O  
ATOM    474  CB  GLN    31      41.904  24.971  50.778  1.00  0.00           C  
ATOM    475  CG  GLN    31      43.225  24.326  50.846  1.00  0.00           C  
ATOM    476  CD  GLN    31      43.547  23.390  49.763  1.00  0.00           C  
ATOM    477  OE1 GLN    31      43.102  22.259  49.649  1.00  0.00           O  
ATOM    478  NE2 GLN    31      44.302  23.805  48.736  1.00  0.00           N  
ATOM    479  H   GLN    31      39.655  26.320  49.771  1.00  0.00           H  
ATOM    480  HA  GLN    31      42.655  26.497  49.655  1.00  0.00           H  
ATOM    481  HB2 GLN    31      41.732  25.601  51.650  1.00  0.00           H  
ATOM    482  HB3 GLN    31      41.079  24.259  50.734  1.00  0.00           H  
ATOM    483  HG2 GLN    31      43.926  25.145  51.012  1.00  0.00           H  
ATOM    484  HG3 GLN    31      43.243  23.722  51.753  1.00  0.00           H  
ATOM    485 HE21 GLN    31      44.734  24.717  48.773  1.00  0.00           H  
ATOM    486 HE22 GLN    31      44.614  23.180  48.007  1.00  0.00           H  
ATOM    487  N   VAL    32      42.327  25.612  47.193  1.00  0.00           N  
ATOM    488  CA  VAL    32      42.121  25.299  45.767  1.00  0.00           C  
ATOM    489  C   VAL    32      42.737  23.918  45.419  1.00  0.00           C  
ATOM    490  O   VAL    32      43.923  23.674  45.608  1.00  0.00           O  
ATOM    491  CB  VAL    32      42.943  26.286  44.927  1.00  0.00           C  
ATOM    492  CG1 VAL    32      43.228  25.963  43.436  1.00  0.00           C  
ATOM    493  CG2 VAL    32      42.361  27.741  44.971  1.00  0.00           C  
ATOM    494  H   VAL    32      43.096  26.211  47.455  1.00  0.00           H  
ATOM    495  HA  VAL    32      41.080  25.422  45.466  1.00  0.00           H  
ATOM    496  HB  VAL    32      43.934  26.248  45.381  1.00  0.00           H  
ATOM    497 HG11 VAL    32      43.669  24.993  43.208  1.00  0.00           H  
ATOM    498 HG12 VAL    32      42.285  25.915  42.891  1.00  0.00           H  
ATOM    499 HG13 VAL    32      43.835  26.702  42.914  1.00  0.00           H  
ATOM    500 HG21 VAL    32      43.023  28.467  44.499  1.00  0.00           H  
ATOM    501 HG22 VAL    32      41.496  27.812  44.311  1.00  0.00           H  
ATOM    502 HG23 VAL    32      42.114  28.204  45.926  1.00  0.00           H  
ATOM    503  N   PRO    33      41.918  22.950  44.916  1.00  0.00           N  
ATOM    504  CA  PRO    33      42.440  21.524  44.862  1.00  0.00           C  
ATOM    505  C   PRO    33      43.562  21.187  43.877  1.00  0.00           C  
ATOM    506  O   PRO    33      44.342  20.241  44.083  1.00  0.00           O  
ATOM    507  CD  PRO    33      40.491  22.971  44.893  1.00  0.00           C  
ATOM    508  CG  PRO    33      40.084  21.559  45.305  1.00  0.00           C  
ATOM    509  CB  PRO    33      41.127  20.685  44.692  1.00  0.00           C  
ATOM    510  HD2 PRO    33      40.125  23.229  43.899  1.00  0.00           H  
ATOM    511  HD3 PRO    33      40.018  23.558  45.681  1.00  0.00           H  
ATOM    512  HG2 PRO    33      39.085  21.367  44.915  1.00  0.00           H  
ATOM    513  HG3 PRO    33      40.219  21.386  46.373  1.00  0.00           H  
ATOM    514  HB2 PRO    33      40.838  20.503  43.657  1.00  0.00           H  
ATOM    515  HB3 PRO    33      41.272  19.732  45.201  1.00  0.00           H  
ATOM    516  HA  PRO    33      42.770  21.313  45.879  1.00  0.00           H  
ATOM    517  N   VAL    34      43.674  21.869  42.735  1.00  0.00           N  
ATOM    518  CA  VAL    34      44.821  21.705  41.824  1.00  0.00           C  
ATOM    519  C   VAL    34      46.245  21.932  42.493  1.00  0.00           C  
ATOM    520  O   VAL    34      47.310  21.448  42.140  1.00  0.00           O  
ATOM    521  CB  VAL    34      44.694  22.624  40.622  1.00  0.00           C  
ATOM    522  CG1 VAL    34      45.932  22.662  39.773  1.00  0.00           C  
ATOM    523  CG2 VAL    34      43.445  22.136  39.812  1.00  0.00           C  
ATOM    524  H   VAL    34      42.909  22.492  42.519  1.00  0.00           H  
ATOM    525  HA  VAL    34      44.863  20.712  41.377  1.00  0.00           H  
ATOM    526  HB  VAL    34      44.394  23.579  41.053  1.00  0.00           H  
ATOM    527 HG11 VAL    34      46.156  21.652  39.430  1.00  0.00           H  
ATOM    528 HG12 VAL    34      45.736  23.201  38.846  1.00  0.00           H  
ATOM    529 HG13 VAL    34      46.779  22.997  40.373  1.00  0.00           H  
ATOM    530 HG21 VAL    34      43.681  21.238  39.241  1.00  0.00           H  
ATOM    531 HG22 VAL    34      42.591  21.909  40.450  1.00  0.00           H  
ATOM    532 HG23 VAL    34      43.003  22.824  39.091  1.00  0.00           H  
ATOM    533  N   ASN    35      46.186  22.589  43.704  1.00  0.00           N  
ATOM    534  CA  ASN    35      47.345  22.605  44.600  1.00  0.00           C  
ATOM    535  C   ASN    35      46.898  22.406  46.020  1.00  0.00           C  
ATOM    536  O   ASN    35      46.522  23.419  46.631  1.00  0.00           O  
ATOM    537  CB  ASN    35      48.107  23.960  44.415  1.00  0.00           C  
ATOM    538  CG  ASN    35      49.305  23.991  45.348  1.00  0.00           C  
ATOM    539  OD1 ASN    35      49.497  23.261  46.304  1.00  0.00           O  
ATOM    540  ND2 ASN    35      50.192  24.902  45.039  1.00  0.00           N  
ATOM    541  H   ASN    35      45.292  22.783  44.131  1.00  0.00           H  
ATOM    542  HA  ASN    35      48.081  21.828  44.395  1.00  0.00           H  
ATOM    543  HB2 ASN    35      48.460  24.025  43.386  1.00  0.00           H  
ATOM    544  HB3 ASN    35      47.373  24.729  44.658  1.00  0.00           H  
ATOM    545 HD21 ASN    35      50.091  25.396  44.164  1.00  0.00           H  
ATOM    546 HD22 ASN    35      50.950  25.012  45.698  1.00  0.00           H  
ATOM    547  N   PRO    36      46.986  21.289  46.630  1.00  0.00           N  
ATOM    548  CA  PRO    36      46.432  21.092  47.971  1.00  0.00           C  
ATOM    549  C   PRO    36      47.071  22.009  49.057  1.00  0.00           C  
ATOM    550  O   PRO    36      46.473  21.986  50.141  1.00  0.00           O  
ATOM    551  CD  PRO    36      47.285  19.996  45.951  1.00  0.00           C  
ATOM    552  CG  PRO    36      46.412  19.058  46.839  1.00  0.00           C  
ATOM    553  CB  PRO    36      46.594  19.653  48.211  1.00  0.00           C  
ATOM    554  HD2 PRO    36      48.339  19.718  45.944  1.00  0.00           H  
ATOM    555  HD3 PRO    36      46.998  19.985  44.899  1.00  0.00           H  
ATOM    556  HG2 PRO    36      46.747  18.026  46.737  1.00  0.00           H  
ATOM    557  HG3 PRO    36      45.368  19.039  46.527  1.00  0.00           H  
ATOM    558  HB2 PRO    36      47.543  19.452  48.708  1.00  0.00           H  
ATOM    559  HB3 PRO    36      45.780  19.167  48.749  1.00  0.00           H  
ATOM    560  HA  PRO    36      45.379  21.366  48.031  1.00  0.00           H  
ATOM    561  N   SER    37      48.250  22.649  48.866  1.00  0.00           N  
ATOM    562  CA  SER    37      48.935  23.632  49.795  1.00  0.00           C  
ATOM    563  C   SER    37      48.380  25.066  49.740  1.00  0.00           C  
ATOM    564  O   SER    37      48.753  25.887  50.567  1.00  0.00           O  
ATOM    565  CB  SER    37      50.463  23.407  49.565  1.00  0.00           C  
ATOM    566  OG  SER    37      51.001  22.137  49.659  1.00  0.00           O  
ATOM    567  H   SER    37      48.497  22.627  47.887  1.00  0.00           H  
ATOM    568  HA  SER    37      48.693  23.280  50.798  1.00  0.00           H  
ATOM    569  HB2 SER    37      50.676  23.857  48.596  1.00  0.00           H  
ATOM    570  HB3 SER    37      50.983  24.094  50.234  1.00  0.00           H  
ATOM    571  HG  SER    37      50.469  21.582  49.083  1.00  0.00           H  
ATOM    572  N   LEU    38      47.604  25.334  48.722  1.00  0.00           N  
ATOM    573  CA  LEU    38      47.242  26.692  48.305  1.00  0.00           C  
ATOM    574  C   LEU    38      45.893  27.097  48.923  1.00  0.00           C  
ATOM    575  O   LEU    38      44.870  26.592  48.426  1.00  0.00           O  
ATOM    576  CB  LEU    38      47.124  26.725  46.799  1.00  0.00           C  
ATOM    577  CG  LEU    38      46.710  28.102  46.189  1.00  0.00           C  
ATOM    578  CD1 LEU    38      47.526  29.385  46.458  1.00  0.00           C  
ATOM    579  CD2 LEU    38      46.616  27.962  44.608  1.00  0.00           C  
ATOM    580  H   LEU    38      47.340  24.573  48.113  1.00  0.00           H  
ATOM    581  HA  LEU    38      48.034  27.404  48.537  1.00  0.00           H  
ATOM    582  HB2 LEU    38      48.063  26.504  46.290  1.00  0.00           H  
ATOM    583  HB3 LEU    38      46.401  26.021  46.387  1.00  0.00           H  
ATOM    584  HG  LEU    38      45.795  28.507  46.622  1.00  0.00           H  
ATOM    585 HD11 LEU    38      47.744  29.489  47.521  1.00  0.00           H  
ATOM    586 HD12 LEU    38      48.472  29.142  45.975  1.00  0.00           H  
ATOM    587 HD13 LEU    38      47.012  30.159  45.888  1.00  0.00           H  
ATOM    588 HD21 LEU    38      46.313  28.909  44.162  1.00  0.00           H  
ATOM    589 HD22 LEU    38      47.631  27.739  44.278  1.00  0.00           H  
ATOM    590 HD23 LEU    38      45.835  27.282  44.266  1.00  0.00           H  
ATOM    591  N   TYR    39      45.908  27.965  49.912  1.00  0.00           N  
ATOM    592  CA  TYR    39      44.833  28.563  50.643  1.00  0.00           C  
ATOM    593  C   TYR    39      44.539  29.971  50.124  1.00  0.00           C  
ATOM    594  O   TYR    39      45.341  30.529  49.395  1.00  0.00           O  
ATOM    595  CB  TYR    39      45.209  28.629  52.109  1.00  0.00           C  
ATOM    596  CG  TYR    39      45.252  27.219  52.718  1.00  0.00           C  
ATOM    597  CD1 TYR    39      44.098  26.730  53.313  1.00  0.00           C  
ATOM    598  CE1 TYR    39      44.206  25.479  53.983  1.00  0.00           C  
ATOM    599  CZ  TYR    39      45.447  24.757  53.995  1.00  0.00           C  
ATOM    600  OH  TYR    39      45.493  23.623  54.730  1.00  0.00           O  
ATOM    601  CE2 TYR    39      46.575  25.342  53.385  1.00  0.00           C  
ATOM    602  CD2 TYR    39      46.441  26.572  52.734  1.00  0.00           C  
ATOM    603  H   TYR    39      46.833  28.273  50.172  1.00  0.00           H  
ATOM    604  HA  TYR    39      43.858  28.095  50.511  1.00  0.00           H  
ATOM    605  HB2 TYR    39      46.209  29.050  52.220  1.00  0.00           H  
ATOM    606  HB3 TYR    39      44.589  29.194  52.806  1.00  0.00           H  
ATOM    607  HD1 TYR    39      43.191  27.296  53.160  1.00  0.00           H  
ATOM    608  HE1 TYR    39      43.410  25.067  54.586  1.00  0.00           H  
ATOM    609  HH  TYR    39      46.416  23.447  54.925  1.00  0.00           H  
ATOM    610  HE2 TYR    39      47.567  24.918  53.364  1.00  0.00           H  
ATOM    611  HD2 TYR    39      47.302  27.097  52.348  1.00  0.00           H  
ATOM    612  N   LEU    40      43.392  30.544  50.490  1.00  0.00           N  
ATOM    613  CA  LEU    40      42.940  31.946  50.153  1.00  0.00           C  
ATOM    614  C   LEU    40      42.628  32.657  51.449  1.00  0.00           C  
ATOM    615  O   LEU    40      41.806  32.065  52.182  1.00  0.00           O  
ATOM    616  CB  LEU    40      41.698  31.961  49.217  1.00  0.00           C  
ATOM    617  CG  LEU    40      42.217  31.906  47.703  1.00  0.00           C  
ATOM    618  CD1 LEU    40      42.346  30.522  47.161  1.00  0.00           C  
ATOM    619  CD2 LEU    40      41.316  32.761  46.788  1.00  0.00           C  
ATOM    620  H   LEU    40      42.764  30.049  51.108  1.00  0.00           H  
ATOM    621  HA  LEU    40      43.773  32.445  49.660  1.00  0.00           H  
ATOM    622  HB2 LEU    40      41.034  31.120  49.418  1.00  0.00           H  
ATOM    623  HB3 LEU    40      41.166  32.906  49.324  1.00  0.00           H  
ATOM    624  HG  LEU    40      43.198  32.363  47.569  1.00  0.00           H  
ATOM    625 HD11 LEU    40      42.293  30.540  46.073  1.00  0.00           H  
ATOM    626 HD12 LEU    40      43.272  30.121  47.574  1.00  0.00           H  
ATOM    627 HD13 LEU    40      41.454  29.966  47.451  1.00  0.00           H  
ATOM    628 HD21 LEU    40      41.195  33.786  47.140  1.00  0.00           H  
ATOM    629 HD22 LEU    40      41.599  32.931  45.749  1.00  0.00           H  
ATOM    630 HD23 LEU    40      40.336  32.324  46.979  1.00  0.00           H  
ATOM    631  N   ILE    41      43.061  33.961  51.727  1.00  0.00           N  
ATOM    632  CA  ILE    41      42.772  34.611  52.932  1.00  0.00           C  
ATOM    633  C   ILE    41      42.407  36.135  52.719  1.00  0.00           C  
ATOM    634  O   ILE    41      43.027  36.810  51.984  1.00  0.00           O  
ATOM    635  CB  ILE    41      43.968  34.490  53.926  1.00  0.00           C  
ATOM    636  CG2 ILE    41      43.498  35.049  55.290  1.00  0.00           C  
ATOM    637  CG1 ILE    41      44.670  33.112  54.056  1.00  0.00           C  
ATOM    638  CD1 ILE    41      45.751  32.815  53.031  1.00  0.00           C  
ATOM    639  H   ILE    41      43.687  34.372  51.050  1.00  0.00           H  
ATOM    640  HA  ILE    41      41.943  34.164  53.482  1.00  0.00           H  
ATOM    641  HB  ILE    41      44.725  35.226  53.655  1.00  0.00           H  
ATOM    642 HG21 ILE    41      43.071  36.047  55.190  1.00  0.00           H  
ATOM    643 HG22 ILE    41      42.902  34.356  55.884  1.00  0.00           H  
ATOM    644 HG23 ILE    41      44.379  35.292  55.884  1.00  0.00           H  
ATOM    645 HG12 ILE    41      45.210  32.988  54.994  1.00  0.00           H  
ATOM    646 HG13 ILE    41      43.929  32.317  53.966  1.00  0.00           H  
ATOM    647 HD11 ILE    41      46.326  33.671  52.677  1.00  0.00           H  
ATOM    648 HD12 ILE    41      46.385  32.094  53.547  1.00  0.00           H  
ATOM    649 HD13 ILE    41      45.358  32.311  52.148  1.00  0.00           H  
ATOM    650  N   LYS    42      41.379  36.664  53.425  1.00  0.00           N  
ATOM    651  CA  LYS    42      41.195  38.178  53.490  1.00  0.00           C  
ATOM    652  C   LYS    42      41.906  38.621  54.762  1.00  0.00           C  
ATOM    653  O   LYS    42      41.631  38.063  55.791  1.00  0.00           O  
ATOM    654  CB  LYS    42      39.738  38.582  53.509  1.00  0.00           C  
ATOM    655  CG  LYS    42      39.284  40.058  53.930  1.00  0.00           C  
ATOM    656  CD  LYS    42      39.784  41.275  53.160  1.00  0.00           C  
ATOM    657  CE  LYS    42      39.288  42.601  53.519  1.00  0.00           C  
ATOM    658  NZ  LYS    42      39.981  43.159  54.698  1.00  0.00           N1+
ATOM    659  H   LYS    42      40.918  36.046  54.077  1.00  0.00           H  
ATOM    660  HA  LYS    42      41.659  38.748  52.685  1.00  0.00           H  
ATOM    661  HB2 LYS    42      39.297  38.373  52.534  1.00  0.00           H  
ATOM    662  HB3 LYS    42      39.300  37.922  54.257  1.00  0.00           H  
ATOM    663  HG2 LYS    42      38.195  40.094  53.980  1.00  0.00           H  
ATOM    664  HG3 LYS    42      39.570  40.137  54.979  1.00  0.00           H  
ATOM    665  HD2 LYS    42      40.872  41.343  53.129  1.00  0.00           H  
ATOM    666  HD3 LYS    42      39.439  41.126  52.136  1.00  0.00           H  
ATOM    667  HE2 LYS    42      39.425  43.209  52.625  1.00  0.00           H  
ATOM    668  HE3 LYS    42      38.229  42.482  53.748  1.00  0.00           H  
ATOM    669  HZ1 LYS    42      40.984  43.234  54.605  1.00  0.00           H  
ATOM    670  HZ2 LYS    42      39.634  44.101  54.810  1.00  0.00           H  
ATOM    671  HZ3 LYS    42      39.871  42.541  55.489  1.00  0.00           H  
ATOM    672  N   TYR    43      42.807  39.556  54.690  1.00  0.00           N  
ATOM    673  CA  TYR    43      43.594  40.029  55.869  1.00  0.00           C  
ATOM    674  C   TYR    43      42.961  41.240  56.460  1.00  0.00           C  
ATOM    675  O   TYR    43      42.179  41.914  55.805  1.00  0.00           O  
ATOM    676  CB  TYR    43      45.065  40.020  55.497  1.00  0.00           C  
ATOM    677  CG  TYR    43      45.632  38.637  55.479  1.00  0.00           C  
ATOM    678  CD1 TYR    43      45.829  37.957  54.291  1.00  0.00           C  
ATOM    679  CE1 TYR    43      46.505  36.729  54.324  1.00  0.00           C  
ATOM    680  CZ  TYR    43      46.925  36.136  55.468  1.00  0.00           C  
ATOM    681  OH  TYR    43      47.564  34.906  55.506  1.00  0.00           O  
ATOM    682  CE2 TYR    43      46.765  36.828  56.702  1.00  0.00           C  
ATOM    683  CD2 TYR    43      46.050  38.071  56.685  1.00  0.00           C  
ATOM    684  H   TYR    43      43.102  39.960  53.813  1.00  0.00           H  
ATOM    685  HA  TYR    43      43.491  39.213  56.584  1.00  0.00           H  
ATOM    686  HB2 TYR    43      45.248  40.526  54.549  1.00  0.00           H  
ATOM    687  HB3 TYR    43      45.512  40.603  56.301  1.00  0.00           H  
ATOM    688  HD1 TYR    43      45.536  38.350  53.329  1.00  0.00           H  
ATOM    689  HE1 TYR    43      46.614  36.202  53.387  1.00  0.00           H  
ATOM    690  HH  TYR    43      48.343  34.884  56.065  1.00  0.00           H  
ATOM    691  HE2 TYR    43      47.154  36.332  57.581  1.00  0.00           H  
ATOM    692  HD2 TYR    43      45.948  38.598  57.622  1.00  0.00           H  
ATOM    693  N   ASP    44      43.231  41.509  57.772  1.00  0.00           N  
ATOM    694  CA  ASP    44      42.682  42.560  58.639  1.00  0.00           C  
ATOM    695  C   ASP    44      43.386  43.896  58.302  1.00  0.00           C  
ATOM    696  O   ASP    44      42.846  45.004  58.382  1.00  0.00           O  
ATOM    697  CB  ASP    44      42.817  42.222  60.160  1.00  0.00           C  
ATOM    698  CG  ASP    44      41.915  41.104  60.525  1.00  0.00           C  
ATOM    699  OD1 ASP    44      41.077  40.586  59.776  1.00  0.00           O  
ATOM    700  OD2 ASP    44      41.857  40.809  61.705  1.00  0.00           O1-
ATOM    701  H   ASP    44      43.735  40.770  58.242  1.00  0.00           H  
ATOM    702  HA  ASP    44      41.625  42.706  58.421  1.00  0.00           H  
ATOM    703  HB2 ASP    44      43.839  41.929  60.402  1.00  0.00           H  
ATOM    704  HB3 ASP    44      42.470  43.045  60.785  1.00  0.00           H  
ATOM    705  N   GLY    45      44.673  43.787  57.818  1.00  0.00           N  
ATOM    706  CA  GLY    45      45.531  44.911  57.561  1.00  0.00           C  
ATOM    707  C   GLY    45      45.353  45.528  56.134  1.00  0.00           C  
ATOM    708  O   GLY    45      45.644  46.666  55.856  1.00  0.00           O  
ATOM    709  H   GLY    45      45.022  42.840  57.769  1.00  0.00           H  
ATOM    710  HA2 GLY    45      45.406  45.688  58.315  1.00  0.00           H  
ATOM    711  HA3 GLY    45      46.601  44.709  57.606  1.00  0.00           H  
ATOM    712  N   PHE    46      44.717  44.714  55.277  1.00  0.00           N  
ATOM    713  CA  PHE    46      44.550  45.060  53.816  1.00  0.00           C  
ATOM    714  C   PHE    46      43.168  44.695  53.311  1.00  0.00           C  
ATOM    715  O   PHE    46      42.475  43.767  53.811  1.00  0.00           O  
ATOM    716  CB  PHE    46      45.497  44.210  52.948  1.00  0.00           C  
ATOM    717  CG  PHE    46      46.907  44.189  53.379  1.00  0.00           C  
ATOM    718  CD1 PHE    46      47.282  43.040  54.174  1.00  0.00           C  
ATOM    719  CE1 PHE    46      48.631  42.912  54.532  1.00  0.00           C  
ATOM    720  CZ  PHE    46      49.636  43.817  54.103  1.00  0.00           C  
ATOM    721  CE2 PHE    46      49.235  44.919  53.297  1.00  0.00           C  
ATOM    722  CD2 PHE    46      47.875  45.116  52.971  1.00  0.00           C  
ATOM    723  H   PHE    46      44.522  43.748  55.497  1.00  0.00           H  
ATOM    724  HA  PHE    46      44.531  46.150  53.798  1.00  0.00           H  
ATOM    725  HB2 PHE    46      45.150  43.179  52.879  1.00  0.00           H  
ATOM    726  HB3 PHE    46      45.383  44.703  51.983  1.00  0.00           H  
ATOM    727  HD1 PHE    46      46.535  42.389  54.604  1.00  0.00           H  
ATOM    728  HE1 PHE    46      48.953  42.117  55.188  1.00  0.00           H  
ATOM    729  HZ  PHE    46      50.706  43.684  54.168  1.00  0.00           H  
ATOM    730  HE2 PHE    46      49.897  45.679  52.909  1.00  0.00           H  
ATOM    731  HD2 PHE    46      47.626  45.944  52.324  1.00  0.00           H  
ATOM    732  N   ASP    47      42.691  45.342  52.274  1.00  0.00           N  
ATOM    733  CA  ASP    47      41.374  45.115  51.649  1.00  0.00           C  
ATOM    734  C   ASP    47      41.405  44.102  50.455  1.00  0.00           C  
ATOM    735  O   ASP    47      40.374  43.767  49.876  1.00  0.00           O  
ATOM    736  CB  ASP    47      40.940  46.523  51.143  1.00  0.00           C  
ATOM    737  CG  ASP    47      40.803  47.581  52.246  1.00  0.00           C  
ATOM    738  OD1 ASP    47      40.264  47.403  53.344  1.00  0.00           O  
ATOM    739  OD2 ASP    47      41.237  48.697  51.995  1.00  0.00           O1-
ATOM    740  H   ASP    47      43.274  46.099  51.946  1.00  0.00           H  
ATOM    741  HA  ASP    47      40.653  44.788  52.398  1.00  0.00           H  
ATOM    742  HB2 ASP    47      41.624  46.917  50.392  1.00  0.00           H  
ATOM    743  HB3 ASP    47      39.985  46.402  50.632  1.00  0.00           H  
ATOM    744  N   CYS    48      42.529  43.478  50.167  1.00  0.00           N  
ATOM    745  CA  CYS    48      42.786  42.515  49.150  1.00  0.00           C  
ATOM    746  C   CYS    48      42.759  41.108  49.782  1.00  0.00           C  
ATOM    747  O   CYS    48      43.224  40.864  50.924  1.00  0.00           O  
ATOM    748  CB  CYS    48      44.164  42.917  48.506  1.00  0.00           C  
ATOM    749  SG  CYS    48      44.666  41.712  47.323  1.00  0.00           S  
ATOM    750  H   CYS    48      43.306  43.746  50.753  1.00  0.00           H  
ATOM    751  HA  CYS    48      42.012  42.660  48.396  1.00  0.00           H  
ATOM    752  HB2 CYS    48      44.065  43.889  48.023  1.00  0.00           H  
ATOM    753  HB3 CYS    48      44.986  43.015  49.214  1.00  0.00           H  
ATOM    754  HG  CYS    48      44.138  40.619  47.882  1.00  0.00           H  
ATOM    755  N   VAL    49      42.225  40.182  48.996  1.00  0.00           N  
ATOM    756  CA  VAL    49      42.374  38.735  49.146  1.00  0.00           C  
ATOM    757  C   VAL    49      43.632  38.128  48.558  1.00  0.00           C  
ATOM    758  O   VAL    49      43.983  38.411  47.391  1.00  0.00           O  
ATOM    759  CB  VAL    49      41.242  37.906  48.556  1.00  0.00           C  
ATOM    760  CG1 VAL    49      41.305  36.374  48.719  1.00  0.00           C  
ATOM    761  CG2 VAL    49      39.866  38.264  49.123  1.00  0.00           C  
ATOM    762  H   VAL    49      41.836  40.559  48.144  1.00  0.00           H  
ATOM    763  HA  VAL    49      42.244  38.497  50.202  1.00  0.00           H  
ATOM    764  HB  VAL    49      41.310  38.197  47.508  1.00  0.00           H  
ATOM    765 HG11 VAL    49      42.067  35.903  48.100  1.00  0.00           H  
ATOM    766 HG12 VAL    49      41.466  36.194  49.782  1.00  0.00           H  
ATOM    767 HG13 VAL    49      40.398  35.847  48.422  1.00  0.00           H  
ATOM    768 HG21 VAL    49      39.508  39.283  48.971  1.00  0.00           H  
ATOM    769 HG22 VAL    49      39.052  37.691  48.679  1.00  0.00           H  
ATOM    770 HG23 VAL    49      39.758  37.995  50.174  1.00  0.00           H  
ATOM    771  N   TYR    50      44.275  37.379  49.383  1.00  0.00           N  
ATOM    772  CA  TYR    50      45.536  36.692  49.062  1.00  0.00           C  
ATOM    773  C   TYR    50      45.440  35.145  48.933  1.00  0.00           C  
ATOM    774  O   TYR    50      44.667  34.534  49.669  1.00  0.00           O  
ATOM    775  CB  TYR    50      46.599  36.987  50.152  1.00  0.00           C  
ATOM    776  CG  TYR    50      47.100  38.454  50.332  1.00  0.00           C  
ATOM    777  CD1 TYR    50      46.773  39.420  49.376  1.00  0.00           C  
ATOM    778  CE1 TYR    50      47.189  40.717  49.647  1.00  0.00           C  
ATOM    779  CZ  TYR    50      47.895  41.031  50.843  1.00  0.00           C  
ATOM    780  OH  TYR    50      48.269  42.300  51.207  1.00  0.00           O  
ATOM    781  CE2 TYR    50      48.157  40.005  51.796  1.00  0.00           C  
ATOM    782  CD2 TYR    50      47.763  38.664  51.521  1.00  0.00           C  
ATOM    783  H   TYR    50      44.005  37.508  50.348  1.00  0.00           H  
ATOM    784  HA  TYR    50      45.868  37.058  48.090  1.00  0.00           H  
ATOM    785  HB2 TYR    50      46.272  36.608  51.120  1.00  0.00           H  
ATOM    786  HB3 TYR    50      47.500  36.414  49.933  1.00  0.00           H  
ATOM    787  HD1 TYR    50      46.187  39.282  48.479  1.00  0.00           H  
ATOM    788  HE1 TYR    50      46.950  41.506  48.950  1.00  0.00           H  
ATOM    789  HH  TYR    50      48.652  42.302  52.087  1.00  0.00           H  
ATOM    790  HE2 TYR    50      48.595  40.306  52.737  1.00  0.00           H  
ATOM    791  HD2 TYR    50      47.899  37.789  52.140  1.00  0.00           H  
ATOM    792  N   GLY    51      46.224  34.621  48.000  1.00  0.00           N  
ATOM    793  CA  GLY    51      46.431  33.188  47.720  1.00  0.00           C  
ATOM    794  C   GLY    51      47.860  32.764  48.277  1.00  0.00           C  
ATOM    795  O   GLY    51      48.805  33.288  47.745  1.00  0.00           O  
ATOM    796  H   GLY    51      46.766  35.340  47.543  1.00  0.00           H  
ATOM    797  HA2 GLY    51      45.621  32.665  48.228  1.00  0.00           H  
ATOM    798  HA3 GLY    51      46.379  32.900  46.670  1.00  0.00           H  
ATOM    799  N   LEU    52      47.989  31.821  49.199  1.00  0.00           N  
ATOM    800  CA  LEU    52      49.349  31.454  49.815  1.00  0.00           C  
ATOM    801  C   LEU    52      49.464  29.962  50.063  1.00  0.00           C  
ATOM    802  O   LEU    52      48.577  29.283  50.480  1.00  0.00           O  
ATOM    803  CB  LEU    52      49.325  32.155  51.225  1.00  0.00           C  
ATOM    804  CG  LEU    52      49.435  33.667  51.228  1.00  0.00           C  
ATOM    805  CD1 LEU    52      49.261  34.258  52.594  1.00  0.00           C  
ATOM    806  CD2 LEU    52      50.730  34.128  50.551  1.00  0.00           C  
ATOM    807  H   LEU    52      47.143  31.484  49.636  1.00  0.00           H  
ATOM    808  HA  LEU    52      50.134  31.707  49.102  1.00  0.00           H  
ATOM    809  HB2 LEU    52      48.362  31.871  51.647  1.00  0.00           H  
ATOM    810  HB3 LEU    52      50.131  31.792  51.862  1.00  0.00           H  
ATOM    811  HG  LEU    52      48.617  34.102  50.653  1.00  0.00           H  
ATOM    812 HD11 LEU    52      49.218  35.346  52.644  1.00  0.00           H  
ATOM    813 HD12 LEU    52      48.326  33.786  52.897  1.00  0.00           H  
ATOM    814 HD13 LEU    52      50.150  33.944  53.140  1.00  0.00           H  
ATOM    815 HD21 LEU    52      51.580  33.787  51.142  1.00  0.00           H  
ATOM    816 HD22 LEU    52      50.773  33.783  49.518  1.00  0.00           H  
ATOM    817 HD23 LEU    52      50.710  35.218  50.538  1.00  0.00           H  
ATOM    818  N   GLU    53      50.759  29.559  49.981  1.00  0.00           N  
ATOM    819  CA  GLU    53      51.252  28.259  50.438  1.00  0.00           C  
ATOM    820  C   GLU    53      51.816  28.349  51.889  1.00  0.00           C  
ATOM    821  O   GLU    53      53.003  28.412  52.096  1.00  0.00           O  
ATOM    822  CB  GLU    53      52.132  27.536  49.361  1.00  0.00           C  
ATOM    823  CG  GLU    53      51.373  27.311  48.082  1.00  0.00           C  
ATOM    824  CD  GLU    53      52.180  26.681  47.002  1.00  0.00           C  
ATOM    825  OE1 GLU    53      52.136  25.458  47.002  1.00  0.00           O  
ATOM    826  OE2 GLU    53      52.751  27.351  46.087  1.00  0.00           O1-
ATOM    827  H   GLU    53      51.446  30.241  49.692  1.00  0.00           H  
ATOM    828  HA  GLU    53      50.399  27.581  50.467  1.00  0.00           H  
ATOM    829  HB2 GLU    53      53.010  28.098  49.043  1.00  0.00           H  
ATOM    830  HB3 GLU    53      52.358  26.523  49.693  1.00  0.00           H  
ATOM    831  HG2 GLU    53      50.479  26.704  48.223  1.00  0.00           H  
ATOM    832  HG3 GLU    53      50.992  28.253  47.687  1.00  0.00           H  
ATOM    833  N   LEU    54      50.912  28.396  52.859  1.00  0.00           N  
ATOM    834  CA  LEU    54      51.359  28.820  54.211  1.00  0.00           C  
ATOM    835  C   LEU    54      52.517  27.989  54.895  1.00  0.00           C  
ATOM    836  O   LEU    54      53.264  28.583  55.711  1.00  0.00           O  
ATOM    837  CB  LEU    54      50.163  28.976  55.185  1.00  0.00           C  
ATOM    838  CG  LEU    54      49.111  30.091  54.897  1.00  0.00           C  
ATOM    839  CD1 LEU    54      47.884  29.675  55.645  1.00  0.00           C  
ATOM    840  CD2 LEU    54      49.531  31.495  55.179  1.00  0.00           C  
ATOM    841  H   LEU    54      49.948  28.215  52.619  1.00  0.00           H  
ATOM    842  HA  LEU    54      51.769  29.827  54.132  1.00  0.00           H  
ATOM    843  HB2 LEU    54      49.605  28.042  55.110  1.00  0.00           H  
ATOM    844  HB3 LEU    54      50.482  29.138  56.215  1.00  0.00           H  
ATOM    845  HG  LEU    54      48.762  30.064  53.865  1.00  0.00           H  
ATOM    846 HD11 LEU    54      48.057  29.583  56.717  1.00  0.00           H  
ATOM    847 HD12 LEU    54      47.127  30.435  55.453  1.00  0.00           H  
ATOM    848 HD13 LEU    54      47.520  28.727  55.249  1.00  0.00           H  
ATOM    849 HD21 LEU    54      50.423  31.768  54.614  1.00  0.00           H  
ATOM    850 HD22 LEU    54      48.731  32.180  54.898  1.00  0.00           H  
ATOM    851 HD23 LEU    54      49.693  31.613  56.250  1.00  0.00           H  
ATOM    852  N   ASN    55      52.651  26.667  54.600  1.00  0.00           N  
ATOM    853  CA  ASN    55      53.734  25.819  55.176  1.00  0.00           C  
ATOM    854  C   ASN    55      55.020  25.722  54.234  1.00  0.00           C  
ATOM    855  O   ASN    55      56.029  25.200  54.706  1.00  0.00           O  
ATOM    856  CB  ASN    55      53.191  24.365  55.400  1.00  0.00           C  
ATOM    857  CG  ASN    55      51.836  24.258  56.079  1.00  0.00           C  
ATOM    858  OD1 ASN    55      50.872  23.814  55.491  1.00  0.00           O  
ATOM    859  ND2 ASN    55      51.709  24.456  57.398  1.00  0.00           N  
ATOM    860  H   ASN    55      51.911  26.232  54.068  1.00  0.00           H  
ATOM    861  HA  ASN    55      54.187  26.226  56.081  1.00  0.00           H  
ATOM    862  HB2 ASN    55      52.998  23.998  54.392  1.00  0.00           H  
ATOM    863  HB3 ASN    55      53.978  23.779  55.875  1.00  0.00           H  
ATOM    864 HD21 ASN    55      52.502  24.741  57.955  1.00  0.00           H  
ATOM    865 HD22 ASN    55      50.803  24.243  57.789  1.00  0.00           H  
ATOM    866  N   LYS    56      54.950  26.218  52.973  1.00  0.00           N  
ATOM    867  CA  LYS    56      56.020  26.216  51.967  1.00  0.00           C  
ATOM    868  C   LYS    56      56.552  27.625  51.609  1.00  0.00           C  
ATOM    869  O   LYS    56      57.721  27.778  51.279  1.00  0.00           O  
ATOM    870  CB  LYS    56      55.528  25.481  50.695  1.00  0.00           C  
ATOM    871  CG  LYS    56      55.056  24.020  50.937  1.00  0.00           C  
ATOM    872  CD  LYS    56      54.423  23.430  49.633  1.00  0.00           C  
ATOM    873  CE  LYS    56      54.428  21.918  49.889  1.00  0.00           C  
ATOM    874  NZ  LYS    56      53.783  21.236  48.814  1.00  0.00           N1+
ATOM    875  H   LYS    56      54.077  26.637  52.685  1.00  0.00           H  
ATOM    876  HA  LYS    56      56.887  25.621  52.256  1.00  0.00           H  
ATOM    877  HB2 LYS    56      54.805  26.147  50.225  1.00  0.00           H  
ATOM    878  HB3 LYS    56      56.426  25.373  50.086  1.00  0.00           H  
ATOM    879  HG2 LYS    56      55.911  23.499  51.368  1.00  0.00           H  
ATOM    880  HG3 LYS    56      54.211  24.013  51.625  1.00  0.00           H  
ATOM    881  HD2 LYS    56      53.383  23.739  49.525  1.00  0.00           H  
ATOM    882  HD3 LYS    56      55.053  23.752  48.805  1.00  0.00           H  
ATOM    883  HE2 LYS    56      55.425  21.482  49.959  1.00  0.00           H  
ATOM    884  HE3 LYS    56      54.015  21.667  50.866  1.00  0.00           H  
ATOM    885  HZ1 LYS    56      54.380  21.191  48.000  1.00  0.00           H  
ATOM    886  HZ2 LYS    56      53.506  20.311  49.113  1.00  0.00           H  
ATOM    887  HZ3 LYS    56      53.008  21.773  48.454  1.00  0.00           H  
ATOM    888  N   ASP    57      55.761  28.679  51.992  1.00  0.00           N  
ATOM    889  CA  ASP    57      56.207  30.025  51.850  1.00  0.00           C  
ATOM    890  C   ASP    57      57.229  30.570  52.926  1.00  0.00           C  
ATOM    891  O   ASP    57      56.889  30.685  54.106  1.00  0.00           O  
ATOM    892  CB  ASP    57      54.939  30.873  51.886  1.00  0.00           C  
ATOM    893  CG  ASP    57      55.163  32.279  51.290  1.00  0.00           C  
ATOM    894  OD1 ASP    57      56.266  32.872  51.374  1.00  0.00           O  
ATOM    895  OD2 ASP    57      54.231  32.803  50.709  1.00  0.00           O1-
ATOM    896  H   ASP    57      54.813  28.488  52.282  1.00  0.00           H  
ATOM    897  HA  ASP    57      56.689  30.145  50.879  1.00  0.00           H  
ATOM    898  HB2 ASP    57      54.184  30.347  51.302  1.00  0.00           H  
ATOM    899  HB3 ASP    57      54.548  30.947  52.901  1.00  0.00           H  
ATOM    900  N   GLU    58      58.412  31.028  52.447  1.00  0.00           N  
ATOM    901  CA  GLU    58      59.533  31.523  53.287  1.00  0.00           C  
ATOM    902  C   GLU    58      59.296  32.796  54.113  1.00  0.00           C  
ATOM    903  O   GLU    58      60.022  33.183  55.004  1.00  0.00           O  
ATOM    904  CB  GLU    58      60.778  31.595  52.376  1.00  0.00           C  
ATOM    905  CG  GLU    58      60.640  32.830  51.431  1.00  0.00           C  
ATOM    906  CD  GLU    58      61.987  33.147  50.693  1.00  0.00           C  
ATOM    907  OE1 GLU    58      62.507  32.202  50.108  1.00  0.00           O  
ATOM    908  OE2 GLU    58      62.497  34.279  50.874  1.00  0.00           O1-
ATOM    909  H   GLU    58      58.545  30.902  51.454  1.00  0.00           H  
ATOM    910  HA  GLU    58      59.808  30.839  54.090  1.00  0.00           H  
ATOM    911  HB2 GLU    58      61.704  31.600  52.952  1.00  0.00           H  
ATOM    912  HB3 GLU    58      60.912  30.750  51.700  1.00  0.00           H  
ATOM    913  HG2 GLU    58      59.875  32.777  50.656  1.00  0.00           H  
ATOM    914  HG3 GLU    58      60.478  33.721  52.039  1.00  0.00           H  
ATOM    915  N   ARG    59      58.246  33.465  53.672  1.00  0.00           N  
ATOM    916  CA  ARG    59      57.716  34.657  54.313  1.00  0.00           C  
ATOM    917  C   ARG    59      56.798  34.471  55.591  1.00  0.00           C  
ATOM    918  O   ARG    59      56.475  35.448  56.262  1.00  0.00           O  
ATOM    919  CB  ARG    59      56.940  35.384  53.219  1.00  0.00           C  
ATOM    920  CG  ARG    59      57.932  35.698  52.021  1.00  0.00           C  
ATOM    921  CD  ARG    59      57.169  36.344  50.874  1.00  0.00           C  
ATOM    922  NE  ARG    59      56.262  35.403  50.217  1.00  0.00           N  
ATOM    923  CZ  ARG    59      55.710  35.599  49.072  1.00  0.00           C  
ATOM    924  NH1 ARG    59      56.066  36.585  48.387  1.00  0.00           N  
ATOM    925  NH2 ARG    59      54.766  34.782  48.649  1.00  0.00           N1+
ATOM    926  H   ARG    59      57.749  33.023  52.911  1.00  0.00           H  
ATOM    927  HA  ARG    59      58.571  35.203  54.714  1.00  0.00           H  
ATOM    928  HB2 ARG    59      56.034  34.862  52.915  1.00  0.00           H  
ATOM    929  HB3 ARG    59      56.621  36.358  53.592  1.00  0.00           H  
ATOM    930  HG2 ARG    59      58.747  36.339  52.359  1.00  0.00           H  
ATOM    931  HG3 ARG    59      58.336  34.785  51.582  1.00  0.00           H  
ATOM    932  HD2 ARG    59      56.789  37.266  51.315  1.00  0.00           H  
ATOM    933  HD3 ARG    59      57.939  36.530  50.126  1.00  0.00           H  
ATOM    934  HE  ARG    59      56.092  34.571  50.763  1.00  0.00           H  
ATOM    935 HH11 ARG    59      56.662  37.260  48.844  1.00  0.00           H  
ATOM    936 HH12 ARG    59      55.727  36.733  47.448  1.00  0.00           H  
ATOM    937 HH21 ARG    59      54.505  34.114  49.359  1.00  0.00           H  
ATOM    938 HH22 ARG    59      54.490  34.693  47.681  1.00  0.00           H  
ATOM    939  N   VAL    60      56.226  33.290  55.809  1.00  0.00           N  
ATOM    940  CA  VAL    60      55.363  33.007  56.991  1.00  0.00           C  
ATOM    941  C   VAL    60      56.108  32.406  58.188  1.00  0.00           C  
ATOM    942  O   VAL    60      56.748  31.373  58.054  1.00  0.00           O  
ATOM    943  CB  VAL    60      54.214  31.979  56.720  1.00  0.00           C  
ATOM    944  CG1 VAL    60      53.176  31.828  57.923  1.00  0.00           C  
ATOM    945  CG2 VAL    60      53.432  32.474  55.559  1.00  0.00           C  
ATOM    946  H   VAL    60      56.395  32.583  55.108  1.00  0.00           H  
ATOM    947  HA  VAL    60      54.893  33.895  57.413  1.00  0.00           H  
ATOM    948  HB  VAL    60      54.490  30.943  56.521  1.00  0.00           H  
ATOM    949 HG11 VAL    60      52.652  32.769  58.093  1.00  0.00           H  
ATOM    950 HG12 VAL    60      52.418  31.069  57.735  1.00  0.00           H  
ATOM    951 HG13 VAL    60      53.761  31.568  58.806  1.00  0.00           H  
ATOM    952 HG21 VAL    60      54.142  32.611  54.744  1.00  0.00           H  
ATOM    953 HG22 VAL    60      52.594  31.843  55.261  1.00  0.00           H  
ATOM    954 HG23 VAL    60      53.034  33.463  55.783  1.00  0.00           H  
ATOM    955  N   SER    61      55.958  32.988  59.386  1.00  0.00           N  
ATOM    956  CA  SER    61      56.472  32.608  60.640  1.00  0.00           C  
ATOM    957  C   SER    61      55.359  32.597  61.679  1.00  0.00           C  
ATOM    958  O   SER    61      54.347  33.339  61.530  1.00  0.00           O  
ATOM    959  CB  SER    61      57.770  33.384  61.044  1.00  0.00           C  
ATOM    960  OG  SER    61      57.511  34.767  60.944  1.00  0.00           O  
ATOM    961  H   SER    61      55.404  33.833  59.384  1.00  0.00           H  
ATOM    962  HA  SER    61      56.968  31.638  60.606  1.00  0.00           H  
ATOM    963  HB2 SER    61      57.973  33.124  62.084  1.00  0.00           H  
ATOM    964  HB3 SER    61      58.538  33.123  60.317  1.00  0.00           H  
ATOM    965  HG  SER    61      57.585  35.052  60.030  1.00  0.00           H  
ATOM    966  N   ALA    62      55.431  31.683  62.730  1.00  0.00           N  
ATOM    967  CA  ALA    62      54.593  31.675  63.903  1.00  0.00           C  
ATOM    968  C   ALA    62      53.110  31.521  63.720  1.00  0.00           C  
ATOM    969  O   ALA    62      52.343  31.921  64.603  1.00  0.00           O  
ATOM    970  CB  ALA    62      55.029  32.803  64.809  1.00  0.00           C  
ATOM    971  H   ALA    62      56.192  31.018  62.739  1.00  0.00           H  
ATOM    972  HA  ALA    62      54.925  30.792  64.450  1.00  0.00           H  
ATOM    973  HB1 ALA    62      56.119  32.824  64.833  1.00  0.00           H  
ATOM    974  HB2 ALA    62      54.694  33.786  64.479  1.00  0.00           H  
ATOM    975  HB3 ALA    62      54.752  32.730  65.861  1.00  0.00           H  
ATOM    976  N   LEU    63      52.692  30.845  62.606  1.00  0.00           N  
ATOM    977  CA  LEU    63      51.238  30.587  62.334  1.00  0.00           C  
ATOM    978  C   LEU    63      50.422  29.934  63.441  1.00  0.00           C  
ATOM    979  O   LEU    63      50.617  28.727  63.761  1.00  0.00           O  
ATOM    980  CB  LEU    63      51.113  29.876  60.970  1.00  0.00           C  
ATOM    981  CG  LEU    63      49.665  29.422  60.702  1.00  0.00           C  
ATOM    982  CD1 LEU    63      48.686  30.585  60.486  1.00  0.00           C  
ATOM    983  CD2 LEU    63      49.674  28.511  59.451  1.00  0.00           C  
ATOM    984  H   LEU    63      53.410  30.503  61.983  1.00  0.00           H  
ATOM    985  HA  LEU    63      50.852  31.606  62.322  1.00  0.00           H  
ATOM    986  HB2 LEU    63      51.346  30.661  60.251  1.00  0.00           H  
ATOM    987  HB3 LEU    63      51.881  29.118  60.822  1.00  0.00           H  
ATOM    988  HG  LEU    63      49.239  28.883  61.548  1.00  0.00           H  
ATOM    989 HD11 LEU    63      48.768  31.096  59.526  1.00  0.00           H  
ATOM    990 HD12 LEU    63      47.661  30.217  60.508  1.00  0.00           H  
ATOM    991 HD13 LEU    63      48.635  31.279  61.325  1.00  0.00           H  
ATOM    992 HD21 LEU    63      49.919  29.146  58.600  1.00  0.00           H  
ATOM    993 HD22 LEU    63      50.403  27.719  59.624  1.00  0.00           H  
ATOM    994 HD23 LEU    63      48.692  28.062  59.302  1.00  0.00           H  
ATOM    995  N   GLU    64      49.457  30.713  63.972  1.00  0.00           N  
ATOM    996  CA  GLU    64      48.342  30.341  64.773  1.00  0.00           C  
ATOM    997  C   GLU    64      47.064  30.096  63.987  1.00  0.00           C  
ATOM    998  O   GLU    64      46.708  30.922  63.189  1.00  0.00           O  
ATOM    999  CB  GLU    64      48.050  31.400  65.885  1.00  0.00           C  
ATOM   1000  CG  GLU    64      46.776  31.040  66.759  1.00  0.00           C  
ATOM   1001  CD  GLU    64      46.712  31.715  68.132  1.00  0.00           C  
ATOM   1002  OE1 GLU    64      46.263  31.118  69.117  1.00  0.00           O  
ATOM   1003  OE2 GLU    64      47.050  32.929  68.228  1.00  0.00           O1-
ATOM   1004  H   GLU    64      49.457  31.619  63.526  1.00  0.00           H  
ATOM   1005  HA  GLU    64      48.741  29.421  65.200  1.00  0.00           H  
ATOM   1006  HB2 GLU    64      48.901  31.339  66.563  1.00  0.00           H  
ATOM   1007  HB3 GLU    64      47.976  32.415  65.495  1.00  0.00           H  
ATOM   1008  HG2 GLU    64      45.850  31.202  66.208  1.00  0.00           H  
ATOM   1009  HG3 GLU    64      46.803  29.968  66.949  1.00  0.00           H  
ATOM   1010  N   VAL    65      46.277  29.029  64.361  1.00  0.00           N  
ATOM   1011  CA  VAL    65      44.944  28.916  63.974  1.00  0.00           C  
ATOM   1012  C   VAL    65      43.946  29.276  65.114  1.00  0.00           C  
ATOM   1013  O   VAL    65      44.143  28.883  66.272  1.00  0.00           O  
ATOM   1014  CB  VAL    65      44.767  27.523  63.379  1.00  0.00           C  
ATOM   1015  CG1 VAL    65      43.355  27.402  62.758  1.00  0.00           C  
ATOM   1016  CG2 VAL    65      45.724  27.284  62.224  1.00  0.00           C  
ATOM   1017  H   VAL    65      46.634  28.300  64.963  1.00  0.00           H  
ATOM   1018  HA  VAL    65      44.791  29.644  63.178  1.00  0.00           H  
ATOM   1019  HB  VAL    65      44.919  26.729  64.109  1.00  0.00           H  
ATOM   1020 HG11 VAL    65      42.663  27.289  63.593  1.00  0.00           H  
ATOM   1021 HG12 VAL    65      43.242  28.255  62.089  1.00  0.00           H  
ATOM   1022 HG13 VAL    65      43.315  26.555  62.072  1.00  0.00           H  
ATOM   1023 HG21 VAL    65      45.383  26.470  61.585  1.00  0.00           H  
ATOM   1024 HG22 VAL    65      45.598  28.148  61.571  1.00  0.00           H  
ATOM   1025 HG23 VAL    65      46.773  27.143  62.483  1.00  0.00           H  
ATOM   1026  N   LEU    66      43.014  30.251  64.824  1.00  0.00           N  
ATOM   1027  CA  LEU    66      42.082  30.923  65.773  1.00  0.00           C  
ATOM   1028  C   LEU    66      40.611  30.428  65.616  1.00  0.00           C  
ATOM   1029  O   LEU    66      40.225  29.997  64.488  1.00  0.00           O  
ATOM   1030  CB  LEU    66      42.068  32.497  65.598  1.00  0.00           C  
ATOM   1031  CG  LEU    66      43.498  33.193  65.651  1.00  0.00           C  
ATOM   1032  CD1 LEU    66      43.177  34.653  65.297  1.00  0.00           C  
ATOM   1033  CD2 LEU    66      43.944  33.102  67.108  1.00  0.00           C  
ATOM   1034  H   LEU    66      42.853  30.418  63.841  1.00  0.00           H  
ATOM   1035  HA  LEU    66      42.488  30.580  66.726  1.00  0.00           H  
ATOM   1036  HB2 LEU    66      41.553  32.719  64.663  1.00  0.00           H  
ATOM   1037  HB3 LEU    66      41.521  32.940  66.430  1.00  0.00           H  
ATOM   1038  HG  LEU    66      44.231  32.672  65.034  1.00  0.00           H  
ATOM   1039 HD11 LEU    66      42.833  34.617  64.263  1.00  0.00           H  
ATOM   1040 HD12 LEU    66      42.383  35.057  65.924  1.00  0.00           H  
ATOM   1041 HD13 LEU    66      44.146  35.136  65.422  1.00  0.00           H  
ATOM   1042 HD21 LEU    66      44.889  33.638  67.201  1.00  0.00           H  
ATOM   1043 HD22 LEU    66      43.302  33.704  67.751  1.00  0.00           H  
ATOM   1044 HD23 LEU    66      44.205  32.105  67.463  1.00  0.00           H  
ATOM   1045  N   PRO    67      39.779  30.476  66.718  1.00  0.00           N  
ATOM   1046  CA  PRO    67      38.336  30.081  66.609  1.00  0.00           C  
ATOM   1047  C   PRO    67      37.670  30.928  65.510  1.00  0.00           C  
ATOM   1048  O   PRO    67      37.901  32.142  65.455  1.00  0.00           O  
ATOM   1049  CD  PRO    67      40.069  30.788  68.085  1.00  0.00           C  
ATOM   1050  CG  PRO    67      38.936  29.982  68.791  1.00  0.00           C  
ATOM   1051  CB  PRO    67      37.723  30.306  67.979  1.00  0.00           C  
ATOM   1052  HD2 PRO    67      39.888  31.854  68.223  1.00  0.00           H  
ATOM   1053  HD3 PRO    67      41.103  30.497  68.270  1.00  0.00           H  
ATOM   1054  HG2 PRO    67      38.810  30.276  69.833  1.00  0.00           H  
ATOM   1055  HG3 PRO    67      39.091  28.911  68.656  1.00  0.00           H  
ATOM   1056  HB2 PRO    67      37.537  31.372  68.109  1.00  0.00           H  
ATOM   1057  HB3 PRO    67      36.933  29.629  68.304  1.00  0.00           H  
ATOM   1058  HA  PRO    67      38.180  29.027  66.383  1.00  0.00           H  
ATOM   1059  N   ASP    68      36.966  30.289  64.535  1.00  0.00           N  
ATOM   1060  CA  ASP    68      36.467  30.839  63.325  1.00  0.00           C  
ATOM   1061  C   ASP    68      35.624  32.130  63.631  1.00  0.00           C  
ATOM   1062  O   ASP    68      35.137  32.454  64.755  1.00  0.00           O  
ATOM   1063  CB  ASP    68      35.593  29.758  62.636  1.00  0.00           C  
ATOM   1064  CG  ASP    68      36.402  28.614  62.089  1.00  0.00           C  
ATOM   1065  OD1 ASP    68      36.385  28.296  60.900  1.00  0.00           O  
ATOM   1066  OD2 ASP    68      37.229  28.006  62.809  1.00  0.00           O1-
ATOM   1067  H   ASP    68      36.726  29.320  64.688  1.00  0.00           H  
ATOM   1068  HA  ASP    68      37.320  31.141  62.717  1.00  0.00           H  
ATOM   1069  HB2 ASP    68      34.792  29.438  63.303  1.00  0.00           H  
ATOM   1070  HB3 ASP    68      34.994  30.213  61.846  1.00  0.00           H  
ATOM   1071  N   ARG    69      35.344  32.677  62.456  1.00  0.00           N  
ATOM   1072  CA  ARG    69      34.460  33.807  62.253  1.00  0.00           C  
ATOM   1073  C   ARG    69      33.015  33.420  62.461  1.00  0.00           C  
ATOM   1074  O   ARG    69      32.585  32.435  61.780  1.00  0.00           O  
ATOM   1075  CB  ARG    69      34.835  34.623  60.966  1.00  0.00           C  
ATOM   1076  CG  ARG    69      34.172  36.023  60.915  1.00  0.00           C  
ATOM   1077  CD  ARG    69      34.779  36.935  59.871  1.00  0.00           C  
ATOM   1078  NE  ARG    69      34.487  38.395  60.204  1.00  0.00           N  
ATOM   1079  CZ  ARG    69      35.302  39.452  60.066  1.00  0.00           C  
ATOM   1080  NH1 ARG    69      36.554  39.382  59.611  1.00  0.00           N  
ATOM   1081  NH2 ARG    69      34.802  40.618  60.364  1.00  0.00           N1+
ATOM   1082  H   ARG    69      35.845  32.438  61.612  1.00  0.00           H  
ATOM   1083  HA  ARG    69      34.599  34.504  63.079  1.00  0.00           H  
ATOM   1084  HB2 ARG    69      35.915  34.769  60.981  1.00  0.00           H  
ATOM   1085  HB3 ARG    69      34.692  34.100  60.020  1.00  0.00           H  
ATOM   1086  HG2 ARG    69      33.103  35.823  60.842  1.00  0.00           H  
ATOM   1087  HG3 ARG    69      34.173  36.557  61.865  1.00  0.00           H  
ATOM   1088  HD2 ARG    69      35.858  36.787  59.911  1.00  0.00           H  
ATOM   1089  HD3 ARG    69      34.367  36.757  58.877  1.00  0.00           H  
ATOM   1090  HE  ARG    69      33.582  38.637  60.581  1.00  0.00           H  
ATOM   1091 HH11 ARG    69      36.884  38.497  59.251  1.00  0.00           H  
ATOM   1092 HH12 ARG    69      37.180  40.153  59.793  1.00  0.00           H  
ATOM   1093 HH21 ARG    69      33.882  40.765  60.754  1.00  0.00           H  
ATOM   1094 HH22 ARG    69      35.414  41.411  60.230  1.00  0.00           H  
ATOM   1095  N   VAL    70      32.278  34.150  63.347  1.00  0.00           N  
ATOM   1096  CA  VAL    70      30.838  33.958  63.508  1.00  0.00           C  
ATOM   1097  C   VAL    70      30.111  34.206  62.196  1.00  0.00           C  
ATOM   1098  O   VAL    70      30.558  34.994  61.379  1.00  0.00           O  
ATOM   1099  CB  VAL    70      30.434  34.872  64.660  1.00  0.00           C  
ATOM   1100  CG1 VAL    70      28.975  35.051  64.927  1.00  0.00           C  
ATOM   1101  CG2 VAL    70      30.979  34.393  65.990  1.00  0.00           C  
ATOM   1102  H   VAL    70      32.857  34.883  63.731  1.00  0.00           H  
ATOM   1103  HA  VAL    70      30.731  32.925  63.838  1.00  0.00           H  
ATOM   1104  HB  VAL    70      30.883  35.857  64.536  1.00  0.00           H  
ATOM   1105 HG11 VAL    70      28.612  34.247  65.567  1.00  0.00           H  
ATOM   1106 HG12 VAL    70      28.953  36.023  65.420  1.00  0.00           H  
ATOM   1107 HG13 VAL    70      28.262  35.076  64.104  1.00  0.00           H  
ATOM   1108 HG21 VAL    70      30.860  33.349  66.278  1.00  0.00           H  
ATOM   1109 HG22 VAL    70      32.059  34.539  65.952  1.00  0.00           H  
ATOM   1110 HG23 VAL    70      30.606  35.001  66.813  1.00  0.00           H  
ATOM   1111  N   ALA    71      29.026  33.429  61.883  1.00  0.00           N  
ATOM   1112  CA  ALA    71      28.507  33.435  60.528  1.00  0.00           C  
ATOM   1113  C   ALA    71      27.284  34.355  60.369  1.00  0.00           C  
ATOM   1114  O   ALA    71      26.502  34.497  61.284  1.00  0.00           O  
ATOM   1115  CB  ALA    71      28.333  32.035  59.984  1.00  0.00           C  
ATOM   1116  H   ALA    71      28.844  32.756  62.614  1.00  0.00           H  
ATOM   1117  HA  ALA    71      29.293  33.831  59.885  1.00  0.00           H  
ATOM   1118  HB1 ALA    71      28.272  32.024  58.895  1.00  0.00           H  
ATOM   1119  HB2 ALA    71      29.078  31.296  60.280  1.00  0.00           H  
ATOM   1120  HB3 ALA    71      27.335  31.717  60.287  1.00  0.00           H  
ATOM   1121  N   THR    72      27.126  35.101  59.237  1.00  0.00           N  
ATOM   1122  CA  THR    72      25.955  35.817  59.010  1.00  0.00           C  
ATOM   1123  C   THR    72      24.783  34.911  59.120  1.00  0.00           C  
ATOM   1124  O   THR    72      24.783  33.768  58.592  1.00  0.00           O  
ATOM   1125  CB  THR    72      25.991  36.483  57.641  1.00  0.00           C  
ATOM   1126  CG2 THR    72      25.056  37.680  57.549  1.00  0.00           C  
ATOM   1127  OG1 THR    72      27.262  37.075  57.331  1.00  0.00           O  
ATOM   1128  H   THR    72      27.874  35.124  58.559  1.00  0.00           H  
ATOM   1129  HA  THR    72      25.808  36.552  59.801  1.00  0.00           H  
ATOM   1130  HB  THR    72      25.727  35.753  56.876  1.00  0.00           H  
ATOM   1131 HG21 THR    72      25.403  38.418  58.272  1.00  0.00           H  
ATOM   1132 HG22 THR    72      25.067  38.020  56.514  1.00  0.00           H  
ATOM   1133 HG23 THR    72      24.035  37.390  57.801  1.00  0.00           H  
ATOM   1134  HG1 THR    72      27.967  36.432  57.433  1.00  0.00           H  
ATOM   1135  N   SER    73      23.701  35.375  59.619  1.00  0.00           N  
ATOM   1136  CA  SER    73      22.474  34.668  59.824  1.00  0.00           C  
ATOM   1137  C   SER    73      21.194  35.584  59.728  1.00  0.00           C  
ATOM   1138  O   SER    73      21.195  36.772  60.108  1.00  0.00           O  
ATOM   1139  CB  SER    73      22.429  34.113  61.274  1.00  0.00           C  
ATOM   1140  OG  SER    73      21.699  32.896  61.228  1.00  0.00           O  
ATOM   1141  H   SER    73      23.642  36.276  60.072  1.00  0.00           H  
ATOM   1142  HA  SER    73      22.363  33.882  59.078  1.00  0.00           H  
ATOM   1143  HB2 SER    73      23.390  33.946  61.760  1.00  0.00           H  
ATOM   1144  HB3 SER    73      21.805  34.758  61.894  1.00  0.00           H  
ATOM   1145  HG  SER    73      22.237  32.257  60.755  1.00  0.00           H  
ATOM   1146  N   ARG    74      20.091  35.051  59.170  1.00  0.00           N  
ATOM   1147  CA  ARG    74      18.827  35.804  59.068  1.00  0.00           C  
ATOM   1148  C   ARG    74      19.062  37.095  58.258  1.00  0.00           C  
ATOM   1149  O   ARG    74      18.350  38.115  58.443  1.00  0.00           O  
ATOM   1150  CB  ARG    74      18.227  36.003  60.472  1.00  0.00           C  
ATOM   1151  CG  ARG    74      18.411  34.844  61.433  1.00  0.00           C  
ATOM   1152  CD  ARG    74      17.830  35.296  62.833  1.00  0.00           C  
ATOM   1153  NE  ARG    74      17.961  34.229  63.890  1.00  0.00           N  
ATOM   1154  CZ  ARG    74      17.070  33.419  64.410  1.00  0.00           C  
ATOM   1155  NH1 ARG    74      15.833  33.461  63.997  1.00  0.00           N  
ATOM   1156  NH2 ARG    74      17.446  32.609  65.427  1.00  0.00           N1+
ATOM   1157  H   ARG    74      20.209  34.180  58.672  1.00  0.00           H  
ATOM   1158  HA  ARG    74      18.078  35.218  58.534  1.00  0.00           H  
ATOM   1159  HB2 ARG    74      18.625  36.917  60.912  1.00  0.00           H  
ATOM   1160  HB3 ARG    74      17.163  36.190  60.334  1.00  0.00           H  
ATOM   1161  HG2 ARG    74      17.989  33.889  61.119  1.00  0.00           H  
ATOM   1162  HG3 ARG    74      19.470  34.822  61.691  1.00  0.00           H  
ATOM   1163  HD2 ARG    74      18.287  36.252  63.086  1.00  0.00           H  
ATOM   1164  HD3 ARG    74      16.786  35.564  62.669  1.00  0.00           H  
ATOM   1165  HE  ARG    74      18.911  34.180  64.229  1.00  0.00           H  
ATOM   1166 HH11 ARG    74      15.633  33.953  63.138  1.00  0.00           H  
ATOM   1167 HH12 ARG    74      15.098  32.970  64.485  1.00  0.00           H  
ATOM   1168 HH21 ARG    74      18.427  32.460  65.617  1.00  0.00           H  
ATOM   1169 HH22 ARG    74      16.731  32.055  65.878  1.00  0.00           H  
ATOM   1170  N   ILE    75      20.150  37.081  57.398  1.00  0.00           N  
ATOM   1171  CA  ILE    75      20.602  38.168  56.560  1.00  0.00           C  
ATOM   1172  C   ILE    75      19.413  38.961  56.050  1.00  0.00           C  
ATOM   1173  O   ILE    75      18.343  38.401  55.688  1.00  0.00           O  
ATOM   1174  CB  ILE    75      21.691  37.652  55.532  1.00  0.00           C  
ATOM   1175  CG2 ILE    75      20.940  36.960  54.310  1.00  0.00           C  
ATOM   1176  CG1 ILE    75      22.575  38.741  54.973  1.00  0.00           C  
ATOM   1177  CD1 ILE    75      23.501  38.222  53.864  1.00  0.00           C  
ATOM   1178  H   ILE    75      20.805  36.319  57.501  1.00  0.00           H  
ATOM   1179  HA  ILE    75      21.082  38.922  57.184  1.00  0.00           H  
ATOM   1180  HB  ILE    75      22.284  36.891  56.040  1.00  0.00           H  
ATOM   1181 HG21 ILE    75      20.449  37.775  53.780  1.00  0.00           H  
ATOM   1182 HG22 ILE    75      21.770  36.466  53.802  1.00  0.00           H  
ATOM   1183 HG23 ILE    75      20.358  36.164  54.774  1.00  0.00           H  
ATOM   1184 HG12 ILE    75      21.905  39.490  54.553  1.00  0.00           H  
ATOM   1185 HG13 ILE    75      23.190  39.137  55.781  1.00  0.00           H  
ATOM   1186 HD11 ILE    75      24.103  37.381  54.209  1.00  0.00           H  
ATOM   1187 HD12 ILE    75      22.900  38.051  52.971  1.00  0.00           H  
ATOM   1188 HD13 ILE    75      24.208  39.029  53.676  1.00  0.00           H  
ATOM   1189  N   SER    76      19.489  40.281  55.940  1.00  0.00           N  
ATOM   1190  CA  SER    76      18.617  41.222  55.284  1.00  0.00           C  
ATOM   1191  C   SER    76      19.050  41.699  53.929  1.00  0.00           C  
ATOM   1192  O   SER    76      20.228  41.533  53.548  1.00  0.00           O  
ATOM   1193  CB  SER    76      18.413  42.370  56.258  1.00  0.00           C  
ATOM   1194  OG  SER    76      19.414  43.289  56.306  1.00  0.00           O  
ATOM   1195  H   SER    76      20.263  40.742  56.397  1.00  0.00           H  
ATOM   1196  HA  SER    76      17.603  40.843  55.157  1.00  0.00           H  
ATOM   1197  HB2 SER    76      17.566  42.950  55.894  1.00  0.00           H  
ATOM   1198  HB3 SER    76      18.131  42.204  57.298  1.00  0.00           H  
ATOM   1199  HG  SER    76      19.274  43.905  55.583  1.00  0.00           H  
ATOM   1200  N   ASP    77      18.112  42.281  53.237  1.00  0.00           N  
ATOM   1201  CA  ASP    77      18.306  42.965  52.007  1.00  0.00           C  
ATOM   1202  C   ASP    77      18.964  42.072  50.922  1.00  0.00           C  
ATOM   1203  O   ASP    77      19.642  42.641  50.046  1.00  0.00           O  
ATOM   1204  CB  ASP    77      19.027  44.294  52.255  1.00  0.00           C  
ATOM   1205  CG  ASP    77      18.292  45.004  53.356  1.00  0.00           C  
ATOM   1206  OD1 ASP    77      17.133  45.433  53.137  1.00  0.00           O  
ATOM   1207  OD2 ASP    77      18.829  45.072  54.453  1.00  0.00           O1-
ATOM   1208  H   ASP    77      17.205  42.402  53.666  1.00  0.00           H  
ATOM   1209  HA  ASP    77      17.334  43.145  51.549  1.00  0.00           H  
ATOM   1210  HB2 ASP    77      20.066  44.115  52.534  1.00  0.00           H  
ATOM   1211  HB3 ASP    77      19.008  44.929  51.369  1.00  0.00           H  
ATOM   1212  N   ALA    78      18.882  40.766  50.988  1.00  0.00           N  
ATOM   1213  CA  ALA    78      19.664  39.926  50.058  1.00  0.00           C  
ATOM   1214  C   ALA    78      19.326  40.250  48.566  1.00  0.00           C  
ATOM   1215  O   ALA    78      20.170  40.117  47.668  1.00  0.00           O  
ATOM   1216  CB  ALA    78      19.433  38.479  50.296  1.00  0.00           C  
ATOM   1217  H   ALA    78      18.291  40.289  51.655  1.00  0.00           H  
ATOM   1218  HA  ALA    78      20.688  40.238  50.265  1.00  0.00           H  
ATOM   1219  HB1 ALA    78      19.959  38.116  51.179  1.00  0.00           H  
ATOM   1220  HB2 ALA    78      18.363  38.295  50.399  1.00  0.00           H  
ATOM   1221  HB3 ALA    78      19.748  37.867  49.451  1.00  0.00           H  
ATOM   1222  N   HIS    79      18.115  40.710  48.258  1.00  0.00           N  
ATOM   1223  CA  HIS    79      17.655  40.916  46.901  1.00  0.00           C  
ATOM   1224  C   HIS    79      18.343  42.214  46.348  1.00  0.00           C  
ATOM   1225  O   HIS    79      18.629  42.287  45.133  1.00  0.00           O  
ATOM   1226  CB  HIS    79      16.115  41.037  46.841  1.00  0.00           C  
ATOM   1227  CG  HIS    79      15.503  42.089  47.690  1.00  0.00           C  
ATOM   1228  ND1 HIS    79      15.226  41.962  48.997  1.00  0.00           N  
ATOM   1229  CE1 HIS    79      14.362  42.967  49.320  1.00  0.00           C  
ATOM   1230  NE2 HIS    79      14.167  43.738  48.209  1.00  0.00           N  
ATOM   1231  CD2 HIS    79      14.858  43.193  47.192  1.00  0.00           C  
ATOM   1232  H   HIS    79      17.481  40.823  49.036  1.00  0.00           H  
ATOM   1233  HA  HIS    79      17.954  40.041  46.325  1.00  0.00           H  
ATOM   1234  HB2 HIS    79      15.849  41.187  45.794  1.00  0.00           H  
ATOM   1235  HB3 HIS    79      15.601  40.093  47.024  1.00  0.00           H  
ATOM   1236  HE1 HIS    79      14.044  43.139  50.338  1.00  0.00           H  
ATOM   1237  HE2 HIS    79      13.551  44.538  48.204  1.00  0.00           H  
ATOM   1238  HD2 HIS    79      14.814  43.521  46.164  1.00  0.00           H  
ATOM   1239  N   LEU    80      18.606  43.218  47.232  1.00  0.00           N  
ATOM   1240  CA  LEU    80      19.370  44.380  46.801  1.00  0.00           C  
ATOM   1241  C   LEU    80      20.822  43.961  46.447  1.00  0.00           C  
ATOM   1242  O   LEU    80      21.480  44.593  45.586  1.00  0.00           O  
ATOM   1243  CB  LEU    80      19.328  45.475  47.807  1.00  0.00           C  
ATOM   1244  CG  LEU    80      17.884  45.952  48.191  1.00  0.00           C  
ATOM   1245  CD1 LEU    80      18.086  47.047  49.276  1.00  0.00           C  
ATOM   1246  CD2 LEU    80      17.196  46.448  47.012  1.00  0.00           C  
ATOM   1247  H   LEU    80      18.451  43.176  48.229  1.00  0.00           H  
ATOM   1248  HA  LEU    80      18.907  44.820  45.917  1.00  0.00           H  
ATOM   1249  HB2 LEU    80      19.878  45.163  48.696  1.00  0.00           H  
ATOM   1250  HB3 LEU    80      19.920  46.298  47.406  1.00  0.00           H  
ATOM   1251  HG  LEU    80      17.275  45.131  48.571  1.00  0.00           H  
ATOM   1252 HD11 LEU    80      18.806  46.739  50.034  1.00  0.00           H  
ATOM   1253 HD12 LEU    80      18.446  47.931  48.750  1.00  0.00           H  
ATOM   1254 HD13 LEU    80      17.140  47.231  49.785  1.00  0.00           H  
ATOM   1255 HD21 LEU    80      16.749  45.654  46.414  1.00  0.00           H  
ATOM   1256 HD22 LEU    80      16.347  47.047  47.339  1.00  0.00           H  
ATOM   1257 HD23 LEU    80      17.768  47.170  46.429  1.00  0.00           H  
ATOM   1258  N   ALA    81      21.431  43.120  47.246  1.00  0.00           N  
ATOM   1259  CA  ALA    81      22.741  42.537  47.031  1.00  0.00           C  
ATOM   1260  C   ALA    81      22.881  41.744  45.721  1.00  0.00           C  
ATOM   1261  O   ALA    81      23.810  41.875  44.934  1.00  0.00           O  
ATOM   1262  CB  ALA    81      23.154  41.738  48.178  1.00  0.00           C  
ATOM   1263  H   ALA    81      20.866  42.805  48.022  1.00  0.00           H  
ATOM   1264  HA  ALA    81      23.422  43.388  47.044  1.00  0.00           H  
ATOM   1265  HB1 ALA    81      22.356  41.006  48.300  1.00  0.00           H  
ATOM   1266  HB2 ALA    81      24.025  41.161  47.865  1.00  0.00           H  
ATOM   1267  HB3 ALA    81      23.263  42.390  49.045  1.00  0.00           H  
ATOM   1268  N   ASP    82      21.954  40.799  45.550  1.00  0.00           N  
ATOM   1269  CA  ASP    82      21.898  39.870  44.386  1.00  0.00           C  
ATOM   1270  C   ASP    82      21.686  40.590  43.031  1.00  0.00           C  
ATOM   1271  O   ASP    82      22.194  40.271  41.974  1.00  0.00           O  
ATOM   1272  CB  ASP    82      20.728  38.913  44.543  1.00  0.00           C  
ATOM   1273  CG  ASP    82      20.800  37.717  45.512  1.00  0.00           C  
ATOM   1274  OD1 ASP    82      21.921  37.272  45.621  1.00  0.00           O  
ATOM   1275  OD2 ASP    82      19.797  37.200  46.067  1.00  0.00           O1-
ATOM   1276  H   ASP    82      21.208  40.751  46.230  1.00  0.00           H  
ATOM   1277  HA  ASP    82      22.816  39.291  44.489  1.00  0.00           H  
ATOM   1278  HB2 ASP    82      19.858  39.513  44.812  1.00  0.00           H  
ATOM   1279  HB3 ASP    82      20.494  38.446  43.586  1.00  0.00           H  
ATOM   1280  N   THR    83      21.046  41.732  43.129  1.00  0.00           N  
ATOM   1281  CA  THR    83      20.890  42.638  41.946  1.00  0.00           C  
ATOM   1282  C   THR    83      22.138  43.517  41.790  1.00  0.00           C  
ATOM   1283  O   THR    83      22.592  43.877  40.712  1.00  0.00           O  
ATOM   1284  CB  THR    83      19.793  43.739  42.169  1.00  0.00           C  
ATOM   1285  CG2 THR    83      19.592  44.710  40.982  1.00  0.00           C  
ATOM   1286  OG1 THR    83      18.602  43.000  42.349  1.00  0.00           O  
ATOM   1287  H   THR    83      20.574  41.982  43.987  1.00  0.00           H  
ATOM   1288  HA  THR    83      20.717  42.215  40.957  1.00  0.00           H  
ATOM   1289  HB  THR    83      20.040  44.340  43.044  1.00  0.00           H  
ATOM   1290 HG21 THR    83      19.517  44.167  40.040  1.00  0.00           H  
ATOM   1291 HG22 THR    83      18.803  45.435  41.186  1.00  0.00           H  
ATOM   1292 HG23 THR    83      20.423  45.415  40.964  1.00  0.00           H  
ATOM   1293  HG1 THR    83      18.693  42.487  43.155  1.00  0.00           H  
ATOM   1294  N   MET    84      22.934  43.677  42.903  1.00  0.00           N  
ATOM   1295  CA  MET    84      24.293  44.297  42.803  1.00  0.00           C  
ATOM   1296  C   MET    84      25.385  43.399  42.267  1.00  0.00           C  
ATOM   1297  O   MET    84      26.255  43.905  41.573  1.00  0.00           O  
ATOM   1298  CB  MET    84      24.684  44.895  44.129  1.00  0.00           C  
ATOM   1299  CG  MET    84      25.788  45.983  44.010  1.00  0.00           C  
ATOM   1300  SD  MET    84      26.302  46.856  45.452  1.00  0.00           S  
ATOM   1301  CE  MET    84      24.775  47.589  45.967  1.00  0.00           C  
ATOM   1302  H   MET    84      22.569  43.281  43.758  1.00  0.00           H  
ATOM   1303  HA  MET    84      24.210  45.180  42.169  1.00  0.00           H  
ATOM   1304  HB2 MET    84      23.775  45.318  44.558  1.00  0.00           H  
ATOM   1305  HB3 MET    84      25.117  44.136  44.781  1.00  0.00           H  
ATOM   1306  HG2 MET    84      26.719  45.481  43.745  1.00  0.00           H  
ATOM   1307  HG3 MET    84      25.622  46.634  43.152  1.00  0.00           H  
ATOM   1308  HE1 MET    84      24.220  48.222  45.276  1.00  0.00           H  
ATOM   1309  HE2 MET    84      23.992  46.876  46.227  1.00  0.00           H  
ATOM   1310  HE3 MET    84      24.912  47.975  46.977  1.00  0.00           H  
ATOM   1311  N   ILE    85      25.348  42.091  42.584  1.00  0.00           N  
ATOM   1312  CA  ILE    85      26.366  41.135  42.010  1.00  0.00           C  
ATOM   1313  C   ILE    85      26.152  40.893  40.509  1.00  0.00           C  
ATOM   1314  O   ILE    85      25.018  40.522  40.093  1.00  0.00           O  
ATOM   1315  CB  ILE    85      26.263  39.838  42.776  1.00  0.00           C  
ATOM   1316  CG2 ILE    85      27.003  38.599  42.131  1.00  0.00           C  
ATOM   1317  CG1 ILE    85      26.811  40.092  44.247  1.00  0.00           C  
ATOM   1318  CD1 ILE    85      26.260  39.062  45.312  1.00  0.00           C  
ATOM   1319  H   ILE    85      24.695  41.793  43.295  1.00  0.00           H  
ATOM   1320  HA  ILE    85      27.323  41.617  42.206  1.00  0.00           H  
ATOM   1321  HB  ILE    85      25.208  39.649  42.973  1.00  0.00           H  
ATOM   1322 HG21 ILE    85      27.956  38.993  41.776  1.00  0.00           H  
ATOM   1323 HG22 ILE    85      27.120  37.807  42.870  1.00  0.00           H  
ATOM   1324 HG23 ILE    85      26.439  38.332  41.237  1.00  0.00           H  
ATOM   1325 HG12 ILE    85      27.894  39.973  44.254  1.00  0.00           H  
ATOM   1326 HG13 ILE    85      26.612  41.125  44.533  1.00  0.00           H  
ATOM   1327 HD11 ILE    85      25.190  39.173  45.489  1.00  0.00           H  
ATOM   1328 HD12 ILE    85      26.526  38.032  45.074  1.00  0.00           H  
ATOM   1329 HD13 ILE    85      26.731  39.322  46.261  1.00  0.00           H  
ATOM   1330  N   GLY    86      27.237  40.862  39.753  1.00  0.00           N  
ATOM   1331  CA  GLY    86      27.329  40.840  38.248  1.00  0.00           C  
ATOM   1332  C   GLY    86      27.181  42.254  37.563  1.00  0.00           C  
ATOM   1333  O   GLY    86      27.516  42.404  36.372  1.00  0.00           O  
ATOM   1334  H   GLY    86      28.104  41.112  40.208  1.00  0.00           H  
ATOM   1335  HA2 GLY    86      28.293  40.425  37.951  1.00  0.00           H  
ATOM   1336  HA3 GLY    86      26.538  40.158  37.938  1.00  0.00           H  
ATOM   1337  N   LYS    87      26.870  43.320  38.215  1.00  0.00           N  
ATOM   1338  CA  LYS    87      26.918  44.670  37.625  1.00  0.00           C  
ATOM   1339  C   LYS    87      28.334  45.347  37.539  1.00  0.00           C  
ATOM   1340  O   LYS    87      29.101  45.232  38.505  1.00  0.00           O  
ATOM   1341  CB  LYS    87      25.934  45.612  38.358  1.00  0.00           C  
ATOM   1342  CG  LYS    87      24.519  45.006  38.499  1.00  0.00           C  
ATOM   1343  CD  LYS    87      23.875  44.629  37.117  1.00  0.00           C  
ATOM   1344  CE  LYS    87      22.364  44.352  37.257  1.00  0.00           C  
ATOM   1345  NZ  LYS    87      21.859  43.935  35.940  1.00  0.00           N1+
ATOM   1346  H   LYS    87      26.615  43.277  39.191  1.00  0.00           H  
ATOM   1347  HA  LYS    87      26.544  44.610  36.603  1.00  0.00           H  
ATOM   1348  HB2 LYS    87      26.357  45.832  39.338  1.00  0.00           H  
ATOM   1349  HB3 LYS    87      25.803  46.466  37.693  1.00  0.00           H  
ATOM   1350  HG2 LYS    87      24.534  44.107  39.114  1.00  0.00           H  
ATOM   1351  HG3 LYS    87      24.025  45.857  38.968  1.00  0.00           H  
ATOM   1352  HD2 LYS    87      24.051  45.429  36.398  1.00  0.00           H  
ATOM   1353  HD3 LYS    87      24.400  43.759  36.723  1.00  0.00           H  
ATOM   1354  HE2 LYS    87      22.289  43.691  38.121  1.00  0.00           H  
ATOM   1355  HE3 LYS    87      21.898  45.309  37.491  1.00  0.00           H  
ATOM   1356  HZ1 LYS    87      22.291  44.535  35.252  1.00  0.00           H  
ATOM   1357  HZ2 LYS    87      22.099  43.010  35.613  1.00  0.00           H  
ATOM   1358  HZ3 LYS    87      20.867  44.081  35.813  1.00  0.00           H  
ATOM   1359  N   ALA    88      28.572  46.116  36.486  1.00  0.00           N  
ATOM   1360  CA  ALA    88      29.525  47.211  36.445  1.00  0.00           C  
ATOM   1361  C   ALA    88      28.946  48.264  37.403  1.00  0.00           C  
ATOM   1362  O   ALA    88      27.723  48.436  37.432  1.00  0.00           O  
ATOM   1363  CB  ALA    88      29.792  47.669  35.016  1.00  0.00           C  
ATOM   1364  H   ALA    88      27.795  46.308  35.870  1.00  0.00           H  
ATOM   1365  HA  ALA    88      30.475  46.832  36.823  1.00  0.00           H  
ATOM   1366  HB1 ALA    88      28.837  47.849  34.522  1.00  0.00           H  
ATOM   1367  HB2 ALA    88      30.469  48.522  34.982  1.00  0.00           H  
ATOM   1368  HB3 ALA    88      30.229  46.792  34.538  1.00  0.00           H  
ATOM   1369  N   VAL    89      29.832  48.867  38.135  1.00  0.00           N  
ATOM   1370  CA  VAL    89      29.606  50.023  39.011  1.00  0.00           C  
ATOM   1371  C   VAL    89      30.555  51.166  38.758  1.00  0.00           C  
ATOM   1372  O   VAL    89      31.602  50.994  38.227  1.00  0.00           O  
ATOM   1373  CB  VAL    89      29.704  49.592  40.529  1.00  0.00           C  
ATOM   1374  CG1 VAL    89      28.488  48.665  40.792  1.00  0.00           C  
ATOM   1375  CG2 VAL    89      31.020  48.993  40.827  1.00  0.00           C  
ATOM   1376  H   VAL    89      30.796  48.565  38.142  1.00  0.00           H  
ATOM   1377  HA  VAL    89      28.580  50.346  38.834  1.00  0.00           H  
ATOM   1378  HB  VAL    89      29.741  50.518  41.103  1.00  0.00           H  
ATOM   1379 HG11 VAL    89      28.527  47.717  40.256  1.00  0.00           H  
ATOM   1380 HG12 VAL    89      28.418  48.376  41.840  1.00  0.00           H  
ATOM   1381 HG13 VAL    89      27.525  49.102  40.527  1.00  0.00           H  
ATOM   1382 HG21 VAL    89      30.959  48.058  40.268  1.00  0.00           H  
ATOM   1383 HG22 VAL    89      31.839  49.588  40.424  1.00  0.00           H  
ATOM   1384 HG23 VAL    89      31.226  48.812  41.881  1.00  0.00           H  
ATOM   1385  N   GLU    90      30.247  52.350  39.309  1.00  0.00           N  
ATOM   1386  CA  GLU    90      31.241  53.396  39.650  1.00  0.00           C  
ATOM   1387  C   GLU    90      31.082  53.748  41.128  1.00  0.00           C  
ATOM   1388  O   GLU    90      29.984  53.884  41.664  1.00  0.00           O  
ATOM   1389  CB  GLU    90      30.958  54.496  38.597  1.00  0.00           C  
ATOM   1390  CG  GLU    90      32.020  55.549  38.465  1.00  0.00           C  
ATOM   1391  CD  GLU    90      31.881  56.268  37.074  1.00  0.00           C  
ATOM   1392  OE1 GLU    90      31.591  55.590  36.087  1.00  0.00           O  
ATOM   1393  OE2 GLU    90      32.021  57.523  36.899  1.00  0.00           O1-
ATOM   1394  H   GLU    90      29.356  52.337  39.786  1.00  0.00           H  
ATOM   1395  HA  GLU    90      32.275  53.076  39.515  1.00  0.00           H  
ATOM   1396  HB2 GLU    90      30.804  53.988  37.645  1.00  0.00           H  
ATOM   1397  HB3 GLU    90      30.033  55.030  38.819  1.00  0.00           H  
ATOM   1398  HG2 GLU    90      31.981  56.152  39.373  1.00  0.00           H  
ATOM   1399  HG3 GLU    90      32.937  54.970  38.358  1.00  0.00           H  
ATOM   1400  N   HIS    91      32.293  53.905  41.757  1.00  0.00           N  
ATOM   1401  CA  HIS    91      32.416  53.867  43.253  1.00  0.00           C  
ATOM   1402  C   HIS    91      33.437  54.878  43.735  1.00  0.00           C  
ATOM   1403  O   HIS    91      34.637  54.805  43.355  1.00  0.00           O  
ATOM   1404  CB  HIS    91      32.591  52.376  43.649  1.00  0.00           C  
ATOM   1405  CG  HIS    91      32.763  52.004  45.137  1.00  0.00           C  
ATOM   1406  ND1 HIS    91      33.807  51.239  45.694  1.00  0.00           N  
ATOM   1407  CE1 HIS    91      33.572  51.245  46.981  1.00  0.00           C  
ATOM   1408  NE2 HIS    91      32.446  51.989  47.276  1.00  0.00           N  
ATOM   1409  CD2 HIS    91      32.025  52.589  46.125  1.00  0.00           C  
ATOM   1410  H   HIS    91      33.212  53.924  41.336  1.00  0.00           H  
ATOM   1411  HA  HIS    91      31.464  54.135  43.712  1.00  0.00           H  
ATOM   1412  HB2 HIS    91      31.786  51.759  43.250  1.00  0.00           H  
ATOM   1413  HB3 HIS    91      33.442  51.996  43.085  1.00  0.00           H  
ATOM   1414  HE1 HIS    91      34.061  50.585  47.682  1.00  0.00           H  
ATOM   1415  HE2 HIS    91      32.097  52.073  48.220  1.00  0.00           H  
ATOM   1416  HD2 HIS    91      31.067  53.087  46.108  1.00  0.00           H  
ATOM   1417  N   MET    92      32.978  55.846  44.538  1.00  0.00           N  
ATOM   1418  CA  MET    92      33.925  56.899  45.072  1.00  0.00           C  
ATOM   1419  C   MET    92      34.655  56.486  46.364  1.00  0.00           C  
ATOM   1420  O   MET    92      34.279  55.505  46.940  1.00  0.00           O  
ATOM   1421  CB  MET    92      33.166  58.223  45.227  1.00  0.00           C  
ATOM   1422  CG  MET    92      32.428  58.801  44.056  1.00  0.00           C  
ATOM   1423  SD  MET    92      31.758  60.451  44.341  1.00  0.00           S  
ATOM   1424  CE  MET    92      30.461  60.050  45.451  1.00  0.00           C  
ATOM   1425  H   MET    92      32.012  55.872  44.831  1.00  0.00           H  
ATOM   1426  HA  MET    92      34.716  57.152  44.365  1.00  0.00           H  
ATOM   1427  HB2 MET    92      32.385  58.132  45.982  1.00  0.00           H  
ATOM   1428  HB3 MET    92      33.923  58.921  45.582  1.00  0.00           H  
ATOM   1429  HG2 MET    92      33.078  58.961  43.195  1.00  0.00           H  
ATOM   1430  HG3 MET    92      31.579  58.184  43.761  1.00  0.00           H  
ATOM   1431  HE1 MET    92      30.839  59.419  46.255  1.00  0.00           H  
ATOM   1432  HE2 MET    92      29.918  60.966  45.684  1.00  0.00           H  
ATOM   1433  HE3 MET    92      29.696  59.476  44.928  1.00  0.00           H  
ATOM   1434  N   PHE    93      35.701  57.152  46.755  1.00  0.00           N  
ATOM   1435  CA  PHE    93      36.434  56.978  48.012  1.00  0.00           C  
ATOM   1436  C   PHE    93      37.042  58.351  48.407  1.00  0.00           C  
ATOM   1437  O   PHE    93      37.075  59.360  47.660  1.00  0.00           O  
ATOM   1438  CB  PHE    93      37.500  55.800  47.907  1.00  0.00           C  
ATOM   1439  CG  PHE    93      38.688  56.095  46.995  1.00  0.00           C  
ATOM   1440  CD1 PHE    93      38.484  56.208  45.616  1.00  0.00           C  
ATOM   1441  CE1 PHE    93      39.618  56.492  44.809  1.00  0.00           C  
ATOM   1442  CZ  PHE    93      40.897  56.579  45.353  1.00  0.00           C  
ATOM   1443  CE2 PHE    93      41.060  56.517  46.744  1.00  0.00           C  
ATOM   1444  CD2 PHE    93      39.945  56.370  47.552  1.00  0.00           C  
ATOM   1445  H   PHE    93      35.991  57.927  46.176  1.00  0.00           H  
ATOM   1446  HA  PHE    93      35.697  56.726  48.775  1.00  0.00           H  
ATOM   1447  HB2 PHE    93      37.892  55.579  48.900  1.00  0.00           H  
ATOM   1448  HB3 PHE    93      36.993  54.904  47.551  1.00  0.00           H  
ATOM   1449  HD1 PHE    93      37.499  55.929  45.273  1.00  0.00           H  
ATOM   1450  HE1 PHE    93      39.474  56.576  43.741  1.00  0.00           H  
ATOM   1451  HZ  PHE    93      41.710  56.814  44.682  1.00  0.00           H  
ATOM   1452  HE2 PHE    93      42.011  56.462  47.253  1.00  0.00           H  
ATOM   1453  HD2 PHE    93      40.122  56.229  48.609  1.00  0.00           H  
ATOM   1454  N   GLU    94      37.545  58.502  49.634  1.00  0.00           N  
ATOM   1455  CA  GLU    94      38.129  59.702  50.306  1.00  0.00           C  
ATOM   1456  C   GLU    94      39.640  59.429  50.458  1.00  0.00           C  
ATOM   1457  O   GLU    94      40.051  58.313  50.717  1.00  0.00           O  
ATOM   1458  CB  GLU    94      37.604  59.942  51.724  1.00  0.00           C  
ATOM   1459  CG  GLU    94      36.065  59.733  51.932  1.00  0.00           C  
ATOM   1460  CD  GLU    94      35.218  60.922  51.485  1.00  0.00           C  
ATOM   1461  OE1 GLU    94      35.421  62.059  52.023  1.00  0.00           O  
ATOM   1462  OE2 GLU    94      34.521  60.731  50.474  1.00  0.00           O1-
ATOM   1463  H   GLU    94      37.587  57.644  50.166  1.00  0.00           H  
ATOM   1464  HA  GLU    94      37.908  60.598  49.724  1.00  0.00           H  
ATOM   1465  HB2 GLU    94      38.124  59.211  52.345  1.00  0.00           H  
ATOM   1466  HB3 GLU    94      37.929  60.925  52.064  1.00  0.00           H  
ATOM   1467  HG2 GLU    94      35.611  58.841  51.500  1.00  0.00           H  
ATOM   1468  HG3 GLU    94      35.841  59.617  52.993  1.00  0.00           H  
ATOM   1469  N   THR    95      40.488  60.403  50.140  1.00  0.00           N  
ATOM   1470  CA  THR    95      41.984  60.208  49.914  1.00  0.00           C  
ATOM   1471  C   THR    95      42.682  61.598  50.185  1.00  0.00           C  
ATOM   1472  O   THR    95      42.093  62.691  50.171  1.00  0.00           O  
ATOM   1473  CB  THR    95      42.112  59.703  48.494  1.00  0.00           C  
ATOM   1474  CG2 THR    95      41.703  60.692  47.380  1.00  0.00           C  
ATOM   1475  OG1 THR    95      43.467  59.383  48.366  1.00  0.00           O  
ATOM   1476  H   THR    95      40.083  61.290  49.876  1.00  0.00           H  
ATOM   1477  HA  THR    95      42.433  59.438  50.540  1.00  0.00           H  
ATOM   1478  HB  THR    95      41.457  58.839  48.380  1.00  0.00           H  
ATOM   1479 HG21 THR    95      41.484  60.259  46.403  1.00  0.00           H  
ATOM   1480 HG22 THR    95      40.826  61.213  47.763  1.00  0.00           H  
ATOM   1481 HG23 THR    95      42.461  61.474  47.337  1.00  0.00           H  
ATOM   1482  HG1 THR    95      43.627  59.118  47.457  1.00  0.00           H  
ATOM   1483  N   GLU    96      43.928  61.417  50.611  1.00  0.00           N  
ATOM   1484  CA  GLU    96      44.867  62.496  50.919  1.00  0.00           C  
ATOM   1485  C   GLU    96      45.647  62.864  49.645  1.00  0.00           C  
ATOM   1486  O   GLU    96      46.708  63.439  49.722  1.00  0.00           O  
ATOM   1487  CB  GLU    96      45.742  61.962  52.064  1.00  0.00           C  
ATOM   1488  CG  GLU    96      44.992  61.893  53.419  1.00  0.00           C  
ATOM   1489  CD  GLU    96      44.768  63.221  54.139  1.00  0.00           C  
ATOM   1490  OE1 GLU    96      45.132  64.236  53.568  1.00  0.00           O  
ATOM   1491  OE2 GLU    96      44.392  63.189  55.341  1.00  0.00           O1-
ATOM   1492  H   GLU    96      44.112  60.464  50.892  1.00  0.00           H  
ATOM   1493  HA  GLU    96      44.426  63.372  51.395  1.00  0.00           H  
ATOM   1494  HB2 GLU    96      45.971  60.945  51.749  1.00  0.00           H  
ATOM   1495  HB3 GLU    96      46.616  62.602  52.195  1.00  0.00           H  
ATOM   1496  HG2 GLU    96      44.017  61.420  53.300  1.00  0.00           H  
ATOM   1497  HG3 GLU    96      45.567  61.249  54.084  1.00  0.00           H  
ATOM   1498  N   ASP    97      45.148  62.457  48.445  1.00  0.00           N  
ATOM   1499  CA  ASP    97      45.593  62.804  47.046  1.00  0.00           C  
ATOM   1500  C   ASP    97      44.598  63.596  46.194  1.00  0.00           C  
ATOM   1501  O   ASP    97      44.388  63.434  44.998  1.00  0.00           O  
ATOM   1502  CB  ASP    97      46.160  61.485  46.409  1.00  0.00           C  
ATOM   1503  CG  ASP    97      46.749  61.634  44.997  1.00  0.00           C  
ATOM   1504  OD1 ASP    97      46.706  60.657  44.181  1.00  0.00           O  
ATOM   1505  OD2 ASP    97      47.477  62.658  44.702  1.00  0.00           O1-
ATOM   1506  H   ASP    97      44.469  61.710  48.457  1.00  0.00           H  
ATOM   1507  HA  ASP    97      46.477  63.426  47.195  1.00  0.00           H  
ATOM   1508  HB2 ASP    97      46.830  60.857  46.997  1.00  0.00           H  
ATOM   1509  HB3 ASP    97      45.319  60.828  46.189  1.00  0.00           H  
ATOM   1510  N   GLY    98      43.938  64.562  46.826  1.00  0.00           N  
ATOM   1511  CA  GLY    98      42.951  65.444  46.305  1.00  0.00           C  
ATOM   1512  C   GLY    98      41.549  65.360  46.913  1.00  0.00           C  
ATOM   1513  O   GLY    98      40.581  65.861  46.339  1.00  0.00           O  
ATOM   1514  H   GLY    98      44.266  64.753  47.762  1.00  0.00           H  
ATOM   1515  HA2 GLY    98      43.250  66.455  46.584  1.00  0.00           H  
ATOM   1516  HA3 GLY    98      42.766  65.391  45.232  1.00  0.00           H  
ATOM   1517  N   SER    99      41.453  64.829  48.140  1.00  0.00           N  
ATOM   1518  CA  SER    99      40.226  64.751  48.987  1.00  0.00           C  
ATOM   1519  C   SER    99      39.124  63.769  48.507  1.00  0.00           C  
ATOM   1520  O   SER    99      38.730  62.889  49.285  1.00  0.00           O  
ATOM   1521  CB  SER    99      39.653  66.146  49.360  1.00  0.00           C  
ATOM   1522  OG  SER    99      38.707  66.170  50.429  1.00  0.00           O  
ATOM   1523  H   SER    99      42.360  64.566  48.500  1.00  0.00           H  
ATOM   1524  HA  SER    99      40.547  64.277  49.915  1.00  0.00           H  
ATOM   1525  HB2 SER    99      40.430  66.823  49.712  1.00  0.00           H  
ATOM   1526  HB3 SER    99      39.349  66.546  48.392  1.00  0.00           H  
ATOM   1527  HG  SER    99      38.414  67.077  50.548  1.00  0.00           H  
ATOM   1528  N   LYS   100      38.717  63.740  47.242  1.00  0.00           N  
ATOM   1529  CA  LYS   100      37.836  62.666  46.677  1.00  0.00           C  
ATOM   1530  C   LYS   100      38.318  62.066  45.338  1.00  0.00           C  
ATOM   1531  O   LYS   100      38.867  62.869  44.550  1.00  0.00           O  
ATOM   1532  CB  LYS   100      36.476  63.326  46.533  1.00  0.00           C  
ATOM   1533  CG  LYS   100      35.330  62.367  46.702  1.00  0.00           C  
ATOM   1534  CD  LYS   100      33.925  63.150  46.682  1.00  0.00           C  
ATOM   1535  CE  LYS   100      32.867  62.422  47.458  1.00  0.00           C  
ATOM   1536  NZ  LYS   100      32.928  62.675  48.870  1.00  0.00           N1+
ATOM   1537  H   LYS   100      39.069  64.414  46.576  1.00  0.00           H  
ATOM   1538  HA  LYS   100      37.880  61.832  47.378  1.00  0.00           H  
ATOM   1539  HB2 LYS   100      36.311  64.206  47.155  1.00  0.00           H  
ATOM   1540  HB3 LYS   100      36.487  63.665  45.497  1.00  0.00           H  
ATOM   1541  HG2 LYS   100      35.373  61.519  46.018  1.00  0.00           H  
ATOM   1542  HG3 LYS   100      35.428  61.981  47.717  1.00  0.00           H  
ATOM   1543  HD2 LYS   100      34.063  64.206  46.916  1.00  0.00           H  
ATOM   1544  HD3 LYS   100      33.493  63.121  45.682  1.00  0.00           H  
ATOM   1545  HE2 LYS   100      31.858  62.718  47.169  1.00  0.00           H  
ATOM   1546  HE3 LYS   100      32.911  61.349  47.272  1.00  0.00           H  
ATOM   1547  HZ1 LYS   100      32.630  63.625  49.044  1.00  0.00           H  
ATOM   1548  HZ2 LYS   100      32.254  62.179  49.436  1.00  0.00           H  
ATOM   1549  HZ3 LYS   100      33.867  62.523  49.210  1.00  0.00           H  
ATOM   1550  N   ASP   101      38.043  60.780  44.998  1.00  0.00           N  
ATOM   1551  CA  ASP   101      38.215  60.354  43.623  1.00  0.00           C  
ATOM   1552  C   ASP   101      37.068  59.422  43.316  1.00  0.00           C  
ATOM   1553  O   ASP   101      36.184  59.190  44.166  1.00  0.00           O  
ATOM   1554  CB  ASP   101      39.617  59.826  43.407  1.00  0.00           C  
ATOM   1555  CG  ASP   101      39.975  59.433  41.944  1.00  0.00           C  
ATOM   1556  OD1 ASP   101      39.403  60.047  41.025  1.00  0.00           O  
ATOM   1557  OD2 ASP   101      40.839  58.607  41.635  1.00  0.00           O1-
ATOM   1558  H   ASP   101      37.510  60.150  45.580  1.00  0.00           H  
ATOM   1559  HA  ASP   101      38.080  61.163  42.905  1.00  0.00           H  
ATOM   1560  HB2 ASP   101      40.235  60.672  43.710  1.00  0.00           H  
ATOM   1561  HB3 ASP   101      39.976  59.029  44.059  1.00  0.00           H  
ATOM   1562  N   GLU   102      37.014  58.866  42.088  1.00  0.00           N  
ATOM   1563  CA  GLU   102      35.928  57.957  41.646  1.00  0.00           C  
ATOM   1564  C   GLU   102      36.360  56.930  40.595  1.00  0.00           C  
ATOM   1565  O   GLU   102      36.808  57.234  39.458  1.00  0.00           O  
ATOM   1566  CB  GLU   102      34.783  58.764  41.062  1.00  0.00           C  
ATOM   1567  CG  GLU   102      33.564  57.844  40.775  1.00  0.00           C  
ATOM   1568  CD  GLU   102      32.333  58.646  40.506  1.00  0.00           C  
ATOM   1569  OE1 GLU   102      31.261  58.330  41.105  1.00  0.00           O  
ATOM   1570  OE2 GLU   102      32.333  59.476  39.577  1.00  0.00           O1-
ATOM   1571  H   GLU   102      37.777  58.890  41.428  1.00  0.00           H  
ATOM   1572  HA  GLU   102      35.583  57.336  42.473  1.00  0.00           H  
ATOM   1573  HB2 GLU   102      34.508  59.576  41.735  1.00  0.00           H  
ATOM   1574  HB3 GLU   102      35.106  59.165  40.101  1.00  0.00           H  
ATOM   1575  HG2 GLU   102      33.885  57.255  39.916  1.00  0.00           H  
ATOM   1576  HG3 GLU   102      33.452  57.147  41.606  1.00  0.00           H  
ATOM   1577  N   TRP   103      36.266  55.620  40.951  1.00  0.00           N  
ATOM   1578  CA  TRP   103      36.807  54.542  40.059  1.00  0.00           C  
ATOM   1579  C   TRP   103      35.588  53.749  39.497  1.00  0.00           C  
ATOM   1580  O   TRP   103      34.767  53.326  40.301  1.00  0.00           O  
ATOM   1581  CB  TRP   103      37.722  53.718  40.994  1.00  0.00           C  
ATOM   1582  CG  TRP   103      39.117  54.242  41.278  1.00  0.00           C  
ATOM   1583  CD1 TRP   103      39.524  55.490  41.007  1.00  0.00           C  
ATOM   1584  NE1 TRP   103      40.792  55.676  41.521  1.00  0.00           N  
ATOM   1585  CE2 TRP   103      41.307  54.570  42.160  1.00  0.00           C  
ATOM   1586  CZ2 TRP   103      42.504  54.335  42.736  1.00  0.00           C  
ATOM   1587  CH2 TRP   103      42.649  53.011  43.180  1.00  0.00           C  
ATOM   1588  CZ3 TRP   103      41.673  52.028  43.139  1.00  0.00           C  
ATOM   1589  CE3 TRP   103      40.441  52.393  42.615  1.00  0.00           C  
ATOM   1590  CD2 TRP   103      40.181  53.667  42.092  1.00  0.00           C  
ATOM   1591  H   TRP   103      35.725  55.435  41.784  1.00  0.00           H  
ATOM   1592  HA  TRP   103      37.385  54.973  39.241  1.00  0.00           H  
ATOM   1593  HB2 TRP   103      37.215  53.532  41.941  1.00  0.00           H  
ATOM   1594  HB3 TRP   103      37.839  52.805  40.410  1.00  0.00           H  
ATOM   1595  HD1 TRP   103      39.006  56.238  40.425  1.00  0.00           H  
ATOM   1596  HE1 TRP   103      41.353  56.501  41.364  1.00  0.00           H  
ATOM   1597  HZ2 TRP   103      43.321  55.041  42.744  1.00  0.00           H  
ATOM   1598  HH2 TRP   103      43.605  52.782  43.626  1.00  0.00           H  
ATOM   1599  HZ3 TRP   103      41.847  51.057  43.578  1.00  0.00           H  
ATOM   1600  HE3 TRP   103      39.691  51.618  42.569  1.00  0.00           H  
ATOM   1601  N   ARG   104      35.600  53.354  38.204  1.00  0.00           N  
ATOM   1602  CA  ARG   104      34.648  52.389  37.583  1.00  0.00           C  
ATOM   1603  C   ARG   104      35.207  50.989  37.907  1.00  0.00           C  
ATOM   1604  O   ARG   104      36.413  50.743  38.049  1.00  0.00           O  
ATOM   1605  CB  ARG   104      34.575  52.675  36.076  1.00  0.00           C  
ATOM   1606  CG  ARG   104      33.368  52.018  35.460  1.00  0.00           C  
ATOM   1607  CD  ARG   104      33.102  52.452  34.046  1.00  0.00           C  
ATOM   1608  NE  ARG   104      32.295  53.656  33.949  1.00  0.00           N  
ATOM   1609  CZ  ARG   104      31.842  54.333  32.896  1.00  0.00           C  
ATOM   1610  NH1 ARG   104      32.080  54.024  31.623  1.00  0.00           N  
ATOM   1611  NH2 ARG   104      31.182  55.484  33.133  1.00  0.00           N1+
ATOM   1612  H   ARG   104      36.457  53.521  37.698  1.00  0.00           H  
ATOM   1613  HA  ARG   104      33.643  52.541  37.975  1.00  0.00           H  
ATOM   1614  HB2 ARG   104      34.418  53.712  35.778  1.00  0.00           H  
ATOM   1615  HB3 ARG   104      35.493  52.288  35.632  1.00  0.00           H  
ATOM   1616  HG2 ARG   104      33.390  50.929  35.437  1.00  0.00           H  
ATOM   1617  HG3 ARG   104      32.526  52.335  36.075  1.00  0.00           H  
ATOM   1618  HD2 ARG   104      34.094  52.627  33.628  1.00  0.00           H  
ATOM   1619  HD3 ARG   104      32.503  51.709  33.519  1.00  0.00           H  
ATOM   1620  HE  ARG   104      31.905  53.952  34.833  1.00  0.00           H  
ATOM   1621 HH11 ARG   104      32.700  53.281  31.332  1.00  0.00           H  
ATOM   1622 HH12 ARG   104      31.546  54.441  30.874  1.00  0.00           H  
ATOM   1623 HH21 ARG   104      31.156  55.867  34.067  1.00  0.00           H  
ATOM   1624 HH22 ARG   104      31.025  56.124  32.368  1.00  0.00           H  
ATOM   1625  N   GLY   105      34.286  50.052  37.963  1.00  0.00           N  
ATOM   1626  CA  GLY   105      34.586  48.627  38.351  1.00  0.00           C  
ATOM   1627  C   GLY   105      33.517  47.596  38.025  1.00  0.00           C  
ATOM   1628  O   GLY   105      32.619  47.797  37.183  1.00  0.00           O  
ATOM   1629  H   GLY   105      33.308  50.297  37.912  1.00  0.00           H  
ATOM   1630  HA2 GLY   105      35.455  48.191  37.859  1.00  0.00           H  
ATOM   1631  HA3 GLY   105      34.623  48.614  39.440  1.00  0.00           H  
ATOM   1632  N   MET   106      33.546  46.486  38.763  1.00  0.00           N  
ATOM   1633  CA  MET   106      32.633  45.385  38.588  1.00  0.00           C  
ATOM   1634  C   MET   106      32.568  44.521  39.889  1.00  0.00           C  
ATOM   1635  O   MET   106      33.555  44.033  40.527  1.00  0.00           O  
ATOM   1636  CB  MET   106      32.904  44.581  37.319  1.00  0.00           C  
ATOM   1637  CG  MET   106      31.667  43.716  36.884  1.00  0.00           C  
ATOM   1638  SD  MET   106      31.725  42.641  35.487  1.00  0.00           S  
ATOM   1639  CE  MET   106      32.199  43.857  34.238  1.00  0.00           C  
ATOM   1640  H   MET   106      34.324  46.352  39.393  1.00  0.00           H  
ATOM   1641  HA  MET   106      31.664  45.885  38.570  1.00  0.00           H  
ATOM   1642  HB2 MET   106      33.118  45.308  36.535  1.00  0.00           H  
ATOM   1643  HB3 MET   106      33.778  43.938  37.426  1.00  0.00           H  
ATOM   1644  HG2 MET   106      31.597  42.927  37.632  1.00  0.00           H  
ATOM   1645  HG3 MET   106      30.802  44.379  36.898  1.00  0.00           H  
ATOM   1646  HE1 MET   106      32.049  43.326  33.298  1.00  0.00           H  
ATOM   1647  HE2 MET   106      31.525  44.704  34.366  1.00  0.00           H  
ATOM   1648  HE3 MET   106      33.256  44.096  34.359  1.00  0.00           H  
ATOM   1649  N   VAL   107      31.247  44.395  40.413  1.00  0.00           N  
ATOM   1650  CA  VAL   107      30.906  43.573  41.629  1.00  0.00           C  
ATOM   1651  C   VAL   107      30.696  42.094  41.248  1.00  0.00           C  
ATOM   1652  O   VAL   107      29.867  41.763  40.432  1.00  0.00           O  
ATOM   1653  CB  VAL   107      29.629  44.135  42.394  1.00  0.00           C  
ATOM   1654  CG1 VAL   107      29.187  43.366  43.670  1.00  0.00           C  
ATOM   1655  CG2 VAL   107      29.766  45.652  42.768  1.00  0.00           C  
ATOM   1656  H   VAL   107      30.498  44.915  39.979  1.00  0.00           H  
ATOM   1657  HA  VAL   107      31.723  43.713  42.337  1.00  0.00           H  
ATOM   1658  HB  VAL   107      28.819  44.029  41.672  1.00  0.00           H  
ATOM   1659 HG11 VAL   107      29.058  42.308  43.443  1.00  0.00           H  
ATOM   1660 HG12 VAL   107      29.914  43.564  44.458  1.00  0.00           H  
ATOM   1661 HG13 VAL   107      28.252  43.805  44.018  1.00  0.00           H  
ATOM   1662 HG21 VAL   107      30.556  45.750  43.513  1.00  0.00           H  
ATOM   1663 HG22 VAL   107      29.948  46.222  41.857  1.00  0.00           H  
ATOM   1664 HG23 VAL   107      28.870  46.042  43.251  1.00  0.00           H  
ATOM   1665  N   LEU   108      31.454  41.205  41.929  1.00  0.00           N  
ATOM   1666  CA  LEU   108      31.809  39.888  41.363  1.00  0.00           C  
ATOM   1667  C   LEU   108      30.999  38.659  41.953  1.00  0.00           C  
ATOM   1668  O   LEU   108      30.402  37.932  41.164  1.00  0.00           O  
ATOM   1669  CB  LEU   108      33.274  39.639  41.561  1.00  0.00           C  
ATOM   1670  CG  LEU   108      34.207  40.720  40.966  1.00  0.00           C  
ATOM   1671  CD1 LEU   108      35.677  40.363  41.362  1.00  0.00           C  
ATOM   1672  CD2 LEU   108      34.164  40.811  39.408  1.00  0.00           C  
ATOM   1673  H   LEU   108      32.052  41.603  42.638  1.00  0.00           H  
ATOM   1674  HA  LEU   108      31.701  39.836  40.279  1.00  0.00           H  
ATOM   1675  HB2 LEU   108      33.363  39.582  42.646  1.00  0.00           H  
ATOM   1676  HB3 LEU   108      33.475  38.632  41.194  1.00  0.00           H  
ATOM   1677  HG  LEU   108      34.066  41.648  41.520  1.00  0.00           H  
ATOM   1678 HD11 LEU   108      35.850  39.384  40.915  1.00  0.00           H  
ATOM   1679 HD12 LEU   108      36.443  41.069  41.042  1.00  0.00           H  
ATOM   1680 HD13 LEU   108      35.688  40.251  42.446  1.00  0.00           H  
ATOM   1681 HD21 LEU   108      34.850  41.501  38.917  1.00  0.00           H  
ATOM   1682 HD22 LEU   108      34.547  39.880  38.991  1.00  0.00           H  
ATOM   1683 HD23 LEU   108      33.112  40.888  39.132  1.00  0.00           H  
ATOM   1684  N   ALA   109      31.025  38.455  43.263  1.00  0.00           N  
ATOM   1685  CA  ALA   109      30.205  37.498  43.895  1.00  0.00           C  
ATOM   1686  C   ALA   109      30.018  37.902  45.376  1.00  0.00           C  
ATOM   1687  O   ALA   109      30.806  38.693  45.944  1.00  0.00           O  
ATOM   1688  CB  ALA   109      30.838  36.071  43.815  1.00  0.00           C  
ATOM   1689  H   ALA   109      31.445  39.105  43.912  1.00  0.00           H  
ATOM   1690  HA  ALA   109      29.197  37.438  43.485  1.00  0.00           H  
ATOM   1691  HB1 ALA   109      31.229  35.792  42.836  1.00  0.00           H  
ATOM   1692  HB2 ALA   109      31.674  35.880  44.488  1.00  0.00           H  
ATOM   1693  HB3 ALA   109      30.098  35.290  43.987  1.00  0.00           H  
ATOM   1694  N   ARG   110      29.060  37.241  46.123  1.00  0.00           N  
ATOM   1695  CA  ARG   110      28.954  37.148  47.654  1.00  0.00           C  
ATOM   1696  C   ARG   110      30.151  36.514  48.323  1.00  0.00           C  
ATOM   1697  O   ARG   110      30.650  35.425  47.918  1.00  0.00           O  
ATOM   1698  CB  ARG   110      27.568  36.482  48.115  1.00  0.00           C  
ATOM   1699  CG  ARG   110      27.240  36.595  49.591  1.00  0.00           C  
ATOM   1700  CD  ARG   110      25.709  36.463  49.828  1.00  0.00           C  
ATOM   1701  NE  ARG   110      24.838  37.513  49.214  1.00  0.00           N  
ATOM   1702  CZ  ARG   110      24.053  37.440  48.199  1.00  0.00           C  
ATOM   1703  NH1 ARG   110      23.987  36.457  47.363  1.00  0.00           N  
ATOM   1704  NH2 ARG   110      23.213  38.368  48.067  1.00  0.00           N1+
ATOM   1705  H   ARG   110      28.537  36.523  45.642  1.00  0.00           H  
ATOM   1706  HA  ARG   110      29.022  38.163  48.047  1.00  0.00           H  
ATOM   1707  HB2 ARG   110      26.812  37.050  47.572  1.00  0.00           H  
ATOM   1708  HB3 ARG   110      27.689  35.438  47.829  1.00  0.00           H  
ATOM   1709  HG2 ARG   110      27.785  35.935  50.265  1.00  0.00           H  
ATOM   1710  HG3 ARG   110      27.507  37.622  49.840  1.00  0.00           H  
ATOM   1711  HD2 ARG   110      25.384  35.455  49.570  1.00  0.00           H  
ATOM   1712  HD3 ARG   110      25.591  36.458  50.911  1.00  0.00           H  
ATOM   1713  HE  ARG   110      24.865  38.397  49.701  1.00  0.00           H  
ATOM   1714 HH11 ARG   110      24.461  35.574  47.490  1.00  0.00           H  
ATOM   1715 HH12 ARG   110      23.390  36.509  46.549  1.00  0.00           H  
ATOM   1716 HH21 ARG   110      23.240  39.146  48.710  1.00  0.00           H  
ATOM   1717 HH22 ARG   110      22.477  38.239  47.387  1.00  0.00           H  
ATOM   1718  N   ALA   111      30.434  36.892  49.580  1.00  0.00           N  
ATOM   1719  CA  ALA   111      31.438  36.268  50.409  1.00  0.00           C  
ATOM   1720  C   ALA   111      31.016  34.974  51.153  1.00  0.00           C  
ATOM   1721  O   ALA   111      29.851  34.937  51.539  1.00  0.00           O  
ATOM   1722  CB  ALA   111      32.033  37.288  51.324  1.00  0.00           C  
ATOM   1723  H   ALA   111      30.022  37.744  49.932  1.00  0.00           H  
ATOM   1724  HA  ALA   111      32.309  35.960  49.830  1.00  0.00           H  
ATOM   1725  HB1 ALA   111      32.762  36.802  51.972  1.00  0.00           H  
ATOM   1726  HB2 ALA   111      32.602  38.056  50.800  1.00  0.00           H  
ATOM   1727  HB3 ALA   111      31.275  37.626  52.031  1.00  0.00           H  
ATOM   1728  N   PRO   112      31.884  34.012  51.490  1.00  0.00           N  
ATOM   1729  CA  PRO   112      31.591  32.999  52.469  1.00  0.00           C  
ATOM   1730  C   PRO   112      31.573  33.597  53.894  1.00  0.00           C  
ATOM   1731  O   PRO   112      32.426  34.406  54.217  1.00  0.00           O  
ATOM   1732  CD  PRO   112      33.215  33.897  50.944  1.00  0.00           C  
ATOM   1733  CG  PRO   112      33.933  32.982  51.948  1.00  0.00           C  
ATOM   1734  CB  PRO   112      32.768  32.098  52.461  1.00  0.00           C  
ATOM   1735  HD2 PRO   112      33.763  34.832  50.824  1.00  0.00           H  
ATOM   1736  HD3 PRO   112      33.118  33.402  49.977  1.00  0.00           H  
ATOM   1737  HG2 PRO   112      34.337  33.547  52.787  1.00  0.00           H  
ATOM   1738  HG3 PRO   112      34.810  32.526  51.490  1.00  0.00           H  
ATOM   1739  HB2 PRO   112      32.982  31.522  53.361  1.00  0.00           H  
ATOM   1740  HB3 PRO   112      32.682  31.337  51.686  1.00  0.00           H  
ATOM   1741  HA  PRO   112      30.593  32.631  52.231  1.00  0.00           H  
ATOM   1742  N   VAL   113      30.651  33.101  54.743  1.00  0.00           N  
ATOM   1743  CA  VAL   113      30.713  33.376  56.191  1.00  0.00           C  
ATOM   1744  C   VAL   113      30.392  34.795  56.638  1.00  0.00           C  
ATOM   1745  O   VAL   113      29.366  35.089  57.289  1.00  0.00           O  
ATOM   1746  CB  VAL   113      32.041  32.912  56.696  1.00  0.00           C  
ATOM   1747  CG1 VAL   113      32.361  33.314  58.080  1.00  0.00           C  
ATOM   1748  CG2 VAL   113      32.043  31.340  56.713  1.00  0.00           C  
ATOM   1749  H   VAL   113      30.008  32.381  54.442  1.00  0.00           H  
ATOM   1750  HA  VAL   113      29.997  32.671  56.613  1.00  0.00           H  
ATOM   1751  HB  VAL   113      32.949  33.186  56.159  1.00  0.00           H  
ATOM   1752 HG11 VAL   113      31.501  33.244  58.746  1.00  0.00           H  
ATOM   1753 HG12 VAL   113      33.142  32.696  58.523  1.00  0.00           H  
ATOM   1754 HG13 VAL   113      32.711  34.343  57.993  1.00  0.00           H  
ATOM   1755 HG21 VAL   113      31.858  30.785  55.794  1.00  0.00           H  
ATOM   1756 HG22 VAL   113      33.061  31.082  57.005  1.00  0.00           H  
ATOM   1757 HG23 VAL   113      31.257  30.969  57.371  1.00  0.00           H  
ATOM   1758  N   MET   114      31.192  35.760  56.183  1.00  0.00           N  
ATOM   1759  CA  MET   114      30.961  37.198  56.272  1.00  0.00           C  
ATOM   1760  C   MET   114      30.076  37.722  55.141  1.00  0.00           C  
ATOM   1761  O   MET   114      30.458  38.739  54.508  1.00  0.00           O  
ATOM   1762  CB  MET   114      32.350  37.921  56.457  1.00  0.00           C  
ATOM   1763  CG  MET   114      33.228  37.795  55.212  1.00  0.00           C  
ATOM   1764  SD  MET   114      34.986  37.791  55.899  1.00  0.00           S  
ATOM   1765  CE  MET   114      35.138  39.545  56.451  1.00  0.00           C  
ATOM   1766  H   MET   114      31.973  35.453  55.622  1.00  0.00           H  
ATOM   1767  HA  MET   114      30.457  37.361  57.225  1.00  0.00           H  
ATOM   1768  HB2 MET   114      32.297  39.010  56.483  1.00  0.00           H  
ATOM   1769  HB3 MET   114      32.861  37.477  57.311  1.00  0.00           H  
ATOM   1770  HG2 MET   114      33.060  36.899  54.614  1.00  0.00           H  
ATOM   1771  HG3 MET   114      33.081  38.635  54.533  1.00  0.00           H  
ATOM   1772  HE1 MET   114      34.493  39.863  57.270  1.00  0.00           H  
ATOM   1773  HE2 MET   114      36.210  39.632  56.634  1.00  0.00           H  
ATOM   1774  HE3 MET   114      34.975  40.261  55.645  1.00  0.00           H  
ATOM   1775  N   ASN   115      29.039  37.045  54.811  1.00  0.00           N  
ATOM   1776  CA  ASN   115      28.203  37.156  53.620  1.00  0.00           C  
ATOM   1777  C   ASN   115      27.754  38.574  53.141  1.00  0.00           C  
ATOM   1778  O   ASN   115      27.456  38.736  51.950  1.00  0.00           O  
ATOM   1779  CB  ASN   115      26.969  36.317  53.915  1.00  0.00           C  
ATOM   1780  CG  ASN   115      27.327  34.869  54.254  1.00  0.00           C  
ATOM   1781  OD1 ASN   115      27.193  34.414  55.406  1.00  0.00           O  
ATOM   1782  ND2 ASN   115      27.994  34.117  53.367  1.00  0.00           N  
ATOM   1783  H   ASN   115      28.963  36.166  55.302  1.00  0.00           H  
ATOM   1784  HA  ASN   115      28.784  36.744  52.795  1.00  0.00           H  
ATOM   1785  HB2 ASN   115      26.466  36.926  54.666  1.00  0.00           H  
ATOM   1786  HB3 ASN   115      26.362  36.340  53.011  1.00  0.00           H  
ATOM   1787 HD21 ASN   115      28.386  34.502  52.519  1.00  0.00           H  
ATOM   1788 HD22 ASN   115      28.273  33.202  53.691  1.00  0.00           H  
ATOM   1789  N   THR   116      27.649  39.538  54.030  1.00  0.00           N  
ATOM   1790  CA  THR   116      27.253  40.887  53.660  1.00  0.00           C  
ATOM   1791  C   THR   116      28.322  41.699  52.896  1.00  0.00           C  
ATOM   1792  O   THR   116      28.025  42.749  52.365  1.00  0.00           O  
ATOM   1793  CB  THR   116      26.759  41.726  54.833  1.00  0.00           C  
ATOM   1794  CG2 THR   116      25.581  41.017  55.592  1.00  0.00           C  
ATOM   1795  OG1 THR   116      27.808  42.042  55.718  1.00  0.00           O  
ATOM   1796  H   THR   116      28.151  39.338  54.884  1.00  0.00           H  
ATOM   1797  HA  THR   116      26.422  40.827  52.957  1.00  0.00           H  
ATOM   1798  HB  THR   116      26.443  42.687  54.428  1.00  0.00           H  
ATOM   1799 HG21 THR   116      25.962  40.127  56.093  1.00  0.00           H  
ATOM   1800 HG22 THR   116      25.108  41.603  56.381  1.00  0.00           H  
ATOM   1801 HG23 THR   116      24.824  40.695  54.877  1.00  0.00           H  
ATOM   1802  HG1 THR   116      28.332  41.244  55.817  1.00  0.00           H  
ATOM   1803  N   TRP   117      29.598  41.276  52.894  1.00  0.00           N  
ATOM   1804  CA  TRP   117      30.652  41.744  52.041  1.00  0.00           C  
ATOM   1805  C   TRP   117      30.570  41.205  50.653  1.00  0.00           C  
ATOM   1806  O   TRP   117      29.968  40.179  50.361  1.00  0.00           O  
ATOM   1807  CB  TRP   117      32.007  41.475  52.726  1.00  0.00           C  
ATOM   1808  CG  TRP   117      32.286  41.977  54.049  1.00  0.00           C  
ATOM   1809  CD1 TRP   117      31.610  41.566  55.149  1.00  0.00           C  
ATOM   1810  NE1 TRP   117      32.223  42.097  56.285  1.00  0.00           N  
ATOM   1811  CE2 TRP   117      33.309  42.840  55.958  1.00  0.00           C  
ATOM   1812  CZ2 TRP   117      34.333  43.371  56.742  1.00  0.00           C  
ATOM   1813  CH2 TRP   117      35.335  44.110  56.119  1.00  0.00           C  
ATOM   1814  CZ3 TRP   117      35.373  44.078  54.731  1.00  0.00           C  
ATOM   1815  CE3 TRP   117      34.463  43.397  53.959  1.00  0.00           C  
ATOM   1816  CD2 TRP   117      33.352  42.832  54.551  1.00  0.00           C  
ATOM   1817  H   TRP   117      29.743  40.395  53.368  1.00  0.00           H  
ATOM   1818  HA  TRP   117      30.604  42.823  51.887  1.00  0.00           H  
ATOM   1819  HB2 TRP   117      32.107  40.391  52.782  1.00  0.00           H  
ATOM   1820  HB3 TRP   117      32.740  41.949  52.073  1.00  0.00           H  
ATOM   1821  HD1 TRP   117      30.646  41.082  55.194  1.00  0.00           H  
ATOM   1822  HE1 TRP   117      31.879  42.108  57.236  1.00  0.00           H  
ATOM   1823  HZ2 TRP   117      34.261  43.406  57.819  1.00  0.00           H  
ATOM   1824  HH2 TRP   117      36.080  44.652  56.682  1.00  0.00           H  
ATOM   1825  HZ3 TRP   117      36.083  44.759  54.285  1.00  0.00           H  
ATOM   1826  HE3 TRP   117      34.637  43.242  52.905  1.00  0.00           H  
ATOM   1827  N   PHE   118      31.026  41.980  49.679  1.00  0.00           N  
ATOM   1828  CA  PHE   118      31.091  41.699  48.211  1.00  0.00           C  
ATOM   1829  C   PHE   118      32.641  41.692  47.787  1.00  0.00           C  
ATOM   1830  O   PHE   118      33.518  42.362  48.424  1.00  0.00           O  
ATOM   1831  CB  PHE   118      30.455  42.864  47.444  1.00  0.00           C  
ATOM   1832  CG  PHE   118      28.918  43.062  47.652  1.00  0.00           C  
ATOM   1833  CD1 PHE   118      27.918  42.656  46.743  1.00  0.00           C  
ATOM   1834  CE1 PHE   118      26.562  43.003  46.939  1.00  0.00           C  
ATOM   1835  CZ  PHE   118      26.208  43.876  48.011  1.00  0.00           C  
ATOM   1836  CE2 PHE   118      27.240  44.288  48.857  1.00  0.00           C  
ATOM   1837  CD2 PHE   118      28.570  43.849  48.758  1.00  0.00           C  
ATOM   1838  H   PHE   118      31.561  42.785  49.971  1.00  0.00           H  
ATOM   1839  HA  PHE   118      30.664  40.729  47.959  1.00  0.00           H  
ATOM   1840  HB2 PHE   118      30.977  43.780  47.722  1.00  0.00           H  
ATOM   1841  HB3 PHE   118      30.592  42.559  46.406  1.00  0.00           H  
ATOM   1842  HD1 PHE   118      28.185  41.986  45.939  1.00  0.00           H  
ATOM   1843  HE1 PHE   118      25.791  42.696  46.248  1.00  0.00           H  
ATOM   1844  HZ  PHE   118      25.258  44.386  48.070  1.00  0.00           H  
ATOM   1845  HE2 PHE   118      27.092  45.110  49.542  1.00  0.00           H  
ATOM   1846  HD2 PHE   118      29.362  44.008  49.474  1.00  0.00           H  
ATOM   1847  N   TYR   119      32.909  40.866  46.777  1.00  0.00           N  
ATOM   1848  CA  TYR   119      34.108  40.913  45.921  1.00  0.00           C  
ATOM   1849  C   TYR   119      33.883  42.002  44.818  1.00  0.00           C  
ATOM   1850  O   TYR   119      32.861  41.968  44.133  1.00  0.00           O  
ATOM   1851  CB  TYR   119      34.489  39.514  45.226  1.00  0.00           C  
ATOM   1852  CG  TYR   119      34.663  38.344  46.169  1.00  0.00           C  
ATOM   1853  CD1 TYR   119      35.555  38.438  47.262  1.00  0.00           C  
ATOM   1854  CE1 TYR   119      35.533  37.446  48.228  1.00  0.00           C  
ATOM   1855  CZ  TYR   119      34.818  36.251  48.046  1.00  0.00           C  
ATOM   1856  OH  TYR   119      35.104  35.202  48.831  1.00  0.00           O  
ATOM   1857  CE2 TYR   119      33.945  36.131  46.980  1.00  0.00           C  
ATOM   1858  CD2 TYR   119      33.856  37.186  46.037  1.00  0.00           C  
ATOM   1859  H   TYR   119      32.117  40.348  46.424  1.00  0.00           H  
ATOM   1860  HA  TYR   119      34.931  41.233  46.561  1.00  0.00           H  
ATOM   1861  HB2 TYR   119      33.561  39.244  44.722  1.00  0.00           H  
ATOM   1862  HB3 TYR   119      35.265  39.540  44.462  1.00  0.00           H  
ATOM   1863  HD1 TYR   119      36.111  39.354  47.396  1.00  0.00           H  
ATOM   1864  HE1 TYR   119      36.191  37.612  49.069  1.00  0.00           H  
ATOM   1865  HH  TYR   119      35.995  34.883  48.672  1.00  0.00           H  
ATOM   1866  HE2 TYR   119      33.254  35.302  46.945  1.00  0.00           H  
ATOM   1867  HD2 TYR   119      33.100  37.178  45.265  1.00  0.00           H  
ATOM   1868  N   ILE   120      34.935  42.790  44.531  1.00  0.00           N  
ATOM   1869  CA  ILE   120      34.780  43.913  43.664  1.00  0.00           C  
ATOM   1870  C   ILE   120      36.170  44.184  43.048  1.00  0.00           C  
ATOM   1871  O   ILE   120      37.170  43.724  43.618  1.00  0.00           O  
ATOM   1872  CB  ILE   120      34.203  45.106  44.501  1.00  0.00           C  
ATOM   1873  CG2 ILE   120      34.891  45.242  45.848  1.00  0.00           C  
ATOM   1874  CG1 ILE   120      34.303  46.536  43.829  1.00  0.00           C  
ATOM   1875  CD1 ILE   120      33.474  46.786  42.638  1.00  0.00           C  
ATOM   1876  H   ILE   120      35.755  42.651  45.103  1.00  0.00           H  
ATOM   1877  HA  ILE   120      34.166  43.599  42.821  1.00  0.00           H  
ATOM   1878  HB  ILE   120      33.170  44.819  44.696  1.00  0.00           H  
ATOM   1879 HG21 ILE   120      34.735  46.149  46.433  1.00  0.00           H  
ATOM   1880 HG22 ILE   120      34.510  44.440  46.480  1.00  0.00           H  
ATOM   1881 HG23 ILE   120      35.956  45.292  45.622  1.00  0.00           H  
ATOM   1882 HG12 ILE   120      33.967  47.320  44.508  1.00  0.00           H  
ATOM   1883 HG13 ILE   120      35.347  46.815  43.688  1.00  0.00           H  
ATOM   1884 HD11 ILE   120      32.527  46.247  42.671  1.00  0.00           H  
ATOM   1885 HD12 ILE   120      33.198  47.834  42.517  1.00  0.00           H  
ATOM   1886 HD13 ILE   120      33.988  46.443  41.740  1.00  0.00           H  
ATOM   1887  N   THR   121      36.248  44.798  41.853  1.00  0.00           N  
ATOM   1888  CA  THR   121      37.493  45.006  41.087  1.00  0.00           C  
ATOM   1889  C   THR   121      37.316  46.244  40.219  1.00  0.00           C  
ATOM   1890  O   THR   121      36.202  46.673  40.007  1.00  0.00           O  
ATOM   1891  CB  THR   121      37.894  43.751  40.286  1.00  0.00           C  
ATOM   1892  CG2 THR   121      37.018  43.573  39.030  1.00  0.00           C  
ATOM   1893  OG1 THR   121      39.198  43.931  39.806  1.00  0.00           O  
ATOM   1894  H   THR   121      35.475  45.172  41.322  1.00  0.00           H  
ATOM   1895  HA  THR   121      38.260  45.254  41.821  1.00  0.00           H  
ATOM   1896  HB  THR   121      37.872  42.882  40.944  1.00  0.00           H  
ATOM   1897 HG21 THR   121      35.950  43.656  39.234  1.00  0.00           H  
ATOM   1898 HG22 THR   121      37.137  44.322  38.248  1.00  0.00           H  
ATOM   1899 HG23 THR   121      37.184  42.584  38.602  1.00  0.00           H  
ATOM   1900  HG1 THR   121      39.865  43.828  40.488  1.00  0.00           H  
ATOM   1901  N   TYR   122      38.362  46.880  39.674  1.00  0.00           N  
ATOM   1902  CA  TYR   122      38.402  48.228  39.144  1.00  0.00           C  
ATOM   1903  C   TYR   122      39.114  48.214  37.776  1.00  0.00           C  
ATOM   1904  O   TYR   122      40.172  47.658  37.586  1.00  0.00           O  
ATOM   1905  CB  TYR   122      38.998  49.218  40.140  1.00  0.00           C  
ATOM   1906  CG  TYR   122      38.238  49.273  41.457  1.00  0.00           C  
ATOM   1907  CD1 TYR   122      38.686  48.585  42.595  1.00  0.00           C  
ATOM   1908  CE1 TYR   122      37.979  48.617  43.757  1.00  0.00           C  
ATOM   1909  CZ  TYR   122      36.858  49.463  43.846  1.00  0.00           C  
ATOM   1910  OH  TYR   122      36.275  49.520  45.057  1.00  0.00           O  
ATOM   1911  CE2 TYR   122      36.371  50.156  42.700  1.00  0.00           C  
ATOM   1912  CD2 TYR   122      37.036  49.994  41.528  1.00  0.00           C  
ATOM   1913  H   TYR   122      39.221  46.363  39.800  1.00  0.00           H  
ATOM   1914  HA  TYR   122      37.362  48.543  39.058  1.00  0.00           H  
ATOM   1915  HB2 TYR   122      40.046  48.971  40.313  1.00  0.00           H  
ATOM   1916  HB3 TYR   122      39.034  50.199  39.668  1.00  0.00           H  
ATOM   1917  HD1 TYR   122      39.564  47.956  42.590  1.00  0.00           H  
ATOM   1918  HE1 TYR   122      38.360  48.073  44.609  1.00  0.00           H  
ATOM   1919  HH  TYR   122      35.436  49.971  45.177  1.00  0.00           H  
ATOM   1920  HE2 TYR   122      35.543  50.844  42.781  1.00  0.00           H  
ATOM   1921  HD2 TYR   122      36.714  50.627  40.714  1.00  0.00           H  
ATOM   1922  N   GLU   123      38.599  48.981  36.813  1.00  0.00           N  
ATOM   1923  CA  GLU   123      39.306  49.222  35.522  1.00  0.00           C  
ATOM   1924  C   GLU   123      40.721  49.849  35.743  1.00  0.00           C  
ATOM   1925  O   GLU   123      41.635  49.668  34.909  1.00  0.00           O  
ATOM   1926  CB  GLU   123      38.415  50.137  34.575  1.00  0.00           C  
ATOM   1927  CG  GLU   123      37.049  49.576  34.407  1.00  0.00           C  
ATOM   1928  CD  GLU   123      36.925  48.168  33.822  1.00  0.00           C  
ATOM   1929  OE1 GLU   123      37.837  47.756  33.051  1.00  0.00           O  
ATOM   1930  OE2 GLU   123      35.801  47.556  33.837  1.00  0.00           O1-
ATOM   1931  H   GLU   123      37.881  49.625  37.114  1.00  0.00           H  
ATOM   1932  HA  GLU   123      39.492  48.257  35.052  1.00  0.00           H  
ATOM   1933  HB2 GLU   123      38.321  51.081  35.112  1.00  0.00           H  
ATOM   1934  HB3 GLU   123      38.892  50.365  33.622  1.00  0.00           H  
ATOM   1935  HG2 GLU   123      36.447  49.614  35.314  1.00  0.00           H  
ATOM   1936  HG3 GLU   123      36.490  50.267  33.776  1.00  0.00           H  
ATOM   1937  N   LYS   124      40.890  50.609  36.841  1.00  0.00           N  
ATOM   1938  CA  LYS   124      42.064  51.232  37.460  1.00  0.00           C  
ATOM   1939  C   LYS   124      42.947  50.213  38.079  1.00  0.00           C  
ATOM   1940  O   LYS   124      44.177  50.405  38.174  1.00  0.00           O  
ATOM   1941  CB  LYS   124      41.577  52.282  38.458  1.00  0.00           C  
ATOM   1942  CG  LYS   124      42.577  53.198  39.122  1.00  0.00           C  
ATOM   1943  CD  LYS   124      43.539  53.933  38.169  1.00  0.00           C  
ATOM   1944  CE  LYS   124      44.605  54.617  39.045  1.00  0.00           C  
ATOM   1945  NZ  LYS   124      45.412  55.401  38.169  1.00  0.00           N1+
ATOM   1946  H   LYS   124      40.002  50.748  37.302  1.00  0.00           H  
ATOM   1947  HA  LYS   124      42.596  51.804  36.700  1.00  0.00           H  
ATOM   1948  HB2 LYS   124      41.026  52.996  37.846  1.00  0.00           H  
ATOM   1949  HB3 LYS   124      40.981  51.861  39.268  1.00  0.00           H  
ATOM   1950  HG2 LYS   124      41.991  53.930  39.679  1.00  0.00           H  
ATOM   1951  HG3 LYS   124      43.236  52.616  39.766  1.00  0.00           H  
ATOM   1952  HD2 LYS   124      44.012  53.258  37.456  1.00  0.00           H  
ATOM   1953  HD3 LYS   124      42.976  54.762  37.742  1.00  0.00           H  
ATOM   1954  HE2 LYS   124      44.092  55.172  39.830  1.00  0.00           H  
ATOM   1955  HE3 LYS   124      45.281  53.865  39.452  1.00  0.00           H  
ATOM   1956  HZ1 LYS   124      46.109  55.843  38.752  1.00  0.00           H  
ATOM   1957  HZ2 LYS   124      45.937  54.873  37.487  1.00  0.00           H  
ATOM   1958  HZ3 LYS   124      44.880  56.145  37.740  1.00  0.00           H  
ATOM   1959  N   ASP   125      42.416  48.999  38.459  1.00  0.00           N  
ATOM   1960  CA  ASP   125      43.142  47.961  39.196  1.00  0.00           C  
ATOM   1961  C   ASP   125      42.396  46.629  39.278  1.00  0.00           C  
ATOM   1962  O   ASP   125      41.464  46.519  40.115  1.00  0.00           O  
ATOM   1963  CB  ASP   125      43.363  48.524  40.645  1.00  0.00           C  
ATOM   1964  CG  ASP   125      44.407  47.627  41.377  1.00  0.00           C  
ATOM   1965  OD1 ASP   125      45.068  46.744  40.760  1.00  0.00           O  
ATOM   1966  OD2 ASP   125      44.629  47.832  42.611  1.00  0.00           O1-
ATOM   1967  H   ASP   125      41.441  48.774  38.323  1.00  0.00           H  
ATOM   1968  HA  ASP   125      44.105  47.829  38.704  1.00  0.00           H  
ATOM   1969  HB2 ASP   125      43.763  49.532  40.538  1.00  0.00           H  
ATOM   1970  HB3 ASP   125      42.497  48.703  41.280  1.00  0.00           H  
ATOM   1971  N   PRO   126      42.612  45.651  38.395  1.00  0.00           N  
ATOM   1972  CA  PRO   126      42.144  44.257  38.317  1.00  0.00           C  
ATOM   1973  C   PRO   126      42.331  43.349  39.566  1.00  0.00           C  
ATOM   1974  O   PRO   126      41.954  42.179  39.500  1.00  0.00           O  
ATOM   1975  CD  PRO   126      43.204  45.924  37.059  1.00  0.00           C  
ATOM   1976  CG  PRO   126      42.892  44.777  36.117  1.00  0.00           C  
ATOM   1977  CB  PRO   126      42.826  43.628  37.083  1.00  0.00           C  
ATOM   1978  HD2 PRO   126      44.285  45.898  37.201  1.00  0.00           H  
ATOM   1979  HD3 PRO   126      42.736  46.830  36.675  1.00  0.00           H  
ATOM   1980  HG2 PRO   126      43.719  44.656  35.417  1.00  0.00           H  
ATOM   1981  HG3 PRO   126      41.916  44.833  35.634  1.00  0.00           H  
ATOM   1982  HB2 PRO   126      43.761  43.148  37.371  1.00  0.00           H  
ATOM   1983  HB3 PRO   126      42.242  42.784  36.715  1.00  0.00           H  
ATOM   1984  HA  PRO   126      41.080  44.309  38.087  1.00  0.00           H  
ATOM   1985  N   VAL   127      43.039  43.869  40.638  1.00  0.00           N  
ATOM   1986  CA  VAL   127      43.277  43.177  41.934  1.00  0.00           C  
ATOM   1987  C   VAL   127      41.876  42.919  42.563  1.00  0.00           C  
ATOM   1988  O   VAL   127      40.850  43.586  42.367  1.00  0.00           O  
ATOM   1989  CB  VAL   127      44.250  44.115  42.749  1.00  0.00           C  
ATOM   1990  CG1 VAL   127      44.275  43.651  44.256  1.00  0.00           C  
ATOM   1991  CG2 VAL   127      45.731  44.133  42.311  1.00  0.00           C  
ATOM   1992  H   VAL   127      43.523  44.752  40.555  1.00  0.00           H  
ATOM   1993  HA  VAL   127      43.803  42.243  41.737  1.00  0.00           H  
ATOM   1994  HB  VAL   127      43.867  45.132  42.657  1.00  0.00           H  
ATOM   1995 HG11 VAL   127      43.338  44.016  44.677  1.00  0.00           H  
ATOM   1996 HG12 VAL   127      44.602  42.612  44.308  1.00  0.00           H  
ATOM   1997 HG13 VAL   127      45.004  44.240  44.813  1.00  0.00           H  
ATOM   1998 HG21 VAL   127      46.245  43.214  42.593  1.00  0.00           H  
ATOM   1999 HG22 VAL   127      45.843  44.350  41.249  1.00  0.00           H  
ATOM   2000 HG23 VAL   127      46.215  44.927  42.879  1.00  0.00           H  
ATOM   2001  N   LEU   128      41.875  41.842  43.405  1.00  0.00           N  
ATOM   2002  CA  LEU   128      40.719  41.322  44.131  1.00  0.00           C  
ATOM   2003  C   LEU   128      40.554  42.089  45.441  1.00  0.00           C  
ATOM   2004  O   LEU   128      41.147  41.723  46.504  1.00  0.00           O  
ATOM   2005  CB  LEU   128      40.799  39.753  44.393  1.00  0.00           C  
ATOM   2006  CG  LEU   128      39.596  39.234  45.097  1.00  0.00           C  
ATOM   2007  CD1 LEU   128      38.292  39.619  44.391  1.00  0.00           C  
ATOM   2008  CD2 LEU   128      39.623  37.752  45.110  1.00  0.00           C  
ATOM   2009  H   LEU   128      42.759  41.372  43.538  1.00  0.00           H  
ATOM   2010  HA  LEU   128      39.892  41.571  43.466  1.00  0.00           H  
ATOM   2011  HB2 LEU   128      40.874  39.178  43.470  1.00  0.00           H  
ATOM   2012  HB3 LEU   128      41.665  39.542  45.022  1.00  0.00           H  
ATOM   2013  HG  LEU   128      39.587  39.608  46.120  1.00  0.00           H  
ATOM   2014 HD11 LEU   128      38.097  40.691  44.415  1.00  0.00           H  
ATOM   2015 HD12 LEU   128      38.375  39.340  43.341  1.00  0.00           H  
ATOM   2016 HD13 LEU   128      37.439  39.111  44.841  1.00  0.00           H  
ATOM   2017 HD21 LEU   128      40.580  37.354  45.447  1.00  0.00           H  
ATOM   2018 HD22 LEU   128      38.889  37.495  45.875  1.00  0.00           H  
ATOM   2019 HD23 LEU   128      39.291  37.354  44.152  1.00  0.00           H  
ATOM   2020  N   TYR   129      39.790  43.170  45.385  1.00  0.00           N  
ATOM   2021  CA  TYR   129      39.248  43.988  46.451  1.00  0.00           C  
ATOM   2022  C   TYR   129      38.060  43.261  47.170  1.00  0.00           C  
ATOM   2023  O   TYR   129      37.141  42.787  46.472  1.00  0.00           O  
ATOM   2024  CB  TYR   129      38.940  45.435  45.945  1.00  0.00           C  
ATOM   2025  CG  TYR   129      40.207  46.223  45.765  1.00  0.00           C  
ATOM   2026  CD1 TYR   129      40.835  46.260  44.488  1.00  0.00           C  
ATOM   2027  CE1 TYR   129      41.993  46.938  44.285  1.00  0.00           C  
ATOM   2028  CZ  TYR   129      42.517  47.704  45.340  1.00  0.00           C  
ATOM   2029  OH  TYR   129      43.635  48.425  45.073  1.00  0.00           O  
ATOM   2030  CE2 TYR   129      41.861  47.807  46.656  1.00  0.00           C  
ATOM   2031  CD2 TYR   129      40.723  47.005  46.809  1.00  0.00           C  
ATOM   2032  H   TYR   129      39.366  43.354  44.487  1.00  0.00           H  
ATOM   2033  HA  TYR   129      40.137  44.009  47.082  1.00  0.00           H  
ATOM   2034  HB2 TYR   129      38.290  45.473  45.071  1.00  0.00           H  
ATOM   2035  HB3 TYR   129      38.345  45.994  46.667  1.00  0.00           H  
ATOM   2036  HD1 TYR   129      40.456  45.667  43.670  1.00  0.00           H  
ATOM   2037  HE1 TYR   129      42.452  46.786  43.319  1.00  0.00           H  
ATOM   2038  HH  TYR   129      43.924  48.157  44.198  1.00  0.00           H  
ATOM   2039  HE2 TYR   129      42.289  48.394  47.455  1.00  0.00           H  
ATOM   2040  HD2 TYR   129      40.118  47.090  47.700  1.00  0.00           H  
ATOM   2041  N   MET   130      37.987  43.324  48.520  1.00  0.00           N  
ATOM   2042  CA  MET   130      36.829  42.842  49.311  1.00  0.00           C  
ATOM   2043  C   MET   130      36.332  43.934  50.239  1.00  0.00           C  
ATOM   2044  O   MET   130      37.048  44.387  51.122  1.00  0.00           O  
ATOM   2045  CB  MET   130      37.194  41.505  49.957  1.00  0.00           C  
ATOM   2046  CG  MET   130      36.278  40.905  50.902  1.00  0.00           C  
ATOM   2047  SD  MET   130      36.553  39.156  51.316  1.00  0.00           S  
ATOM   2048  CE  MET   130      35.380  38.797  52.679  1.00  0.00           C  
ATOM   2049  H   MET   130      38.696  43.851  49.010  1.00  0.00           H  
ATOM   2050  HA  MET   130      36.035  42.730  48.573  1.00  0.00           H  
ATOM   2051  HB2 MET   130      37.462  40.782  49.186  1.00  0.00           H  
ATOM   2052  HB3 MET   130      38.119  41.595  50.527  1.00  0.00           H  
ATOM   2053  HG2 MET   130      36.179  41.520  51.797  1.00  0.00           H  
ATOM   2054  HG3 MET   130      35.251  40.948  50.540  1.00  0.00           H  
ATOM   2055  HE1 MET   130      35.777  37.890  53.134  1.00  0.00           H  
ATOM   2056  HE2 MET   130      35.420  39.529  53.484  1.00  0.00           H  
ATOM   2057  HE3 MET   130      34.384  38.696  52.246  1.00  0.00           H  
ATOM   2058  N   TYR   131      35.052  44.263  50.151  1.00  0.00           N  
ATOM   2059  CA  TYR   131      34.374  45.304  50.939  1.00  0.00           C  
ATOM   2060  C   TYR   131      32.831  45.111  51.129  1.00  0.00           C  
ATOM   2061  O   TYR   131      32.149  44.387  50.470  1.00  0.00           O  
ATOM   2062  CB  TYR   131      34.489  46.736  50.340  1.00  0.00           C  
ATOM   2063  CG  TYR   131      35.891  47.286  50.069  1.00  0.00           C  
ATOM   2064  CD1 TYR   131      36.372  47.522  48.790  1.00  0.00           C  
ATOM   2065  CE1 TYR   131      37.617  48.138  48.587  1.00  0.00           C  
ATOM   2066  CZ  TYR   131      38.330  48.552  49.723  1.00  0.00           C  
ATOM   2067  OH  TYR   131      39.530  49.203  49.575  1.00  0.00           O  
ATOM   2068  CE2 TYR   131      37.878  48.384  51.010  1.00  0.00           C  
ATOM   2069  CD2 TYR   131      36.689  47.674  51.150  1.00  0.00           C  
ATOM   2070  H   TYR   131      34.399  43.767  49.562  1.00  0.00           H  
ATOM   2071  HA  TYR   131      34.789  45.425  51.939  1.00  0.00           H  
ATOM   2072  HB2 TYR   131      33.907  46.873  49.428  1.00  0.00           H  
ATOM   2073  HB3 TYR   131      33.976  47.453  50.981  1.00  0.00           H  
ATOM   2074  HD1 TYR   131      35.775  47.296  47.919  1.00  0.00           H  
ATOM   2075  HE1 TYR   131      37.965  48.315  47.580  1.00  0.00           H  
ATOM   2076  HH  TYR   131      39.773  49.676  50.374  1.00  0.00           H  
ATOM   2077  HE2 TYR   131      38.477  48.722  51.843  1.00  0.00           H  
ATOM   2078  HD2 TYR   131      36.351  47.566  52.170  1.00  0.00           H  
ATOM   2079  N   GLN   132      32.363  45.844  52.114  1.00  0.00           N  
ATOM   2080  CA  GLN   132      30.928  46.101  52.202  1.00  0.00           C  
ATOM   2081  C   GLN   132      30.583  47.379  51.287  1.00  0.00           C  
ATOM   2082  O   GLN   132      31.161  48.423  51.416  1.00  0.00           O  
ATOM   2083  CB  GLN   132      30.531  46.372  53.680  1.00  0.00           C  
ATOM   2084  CG  GLN   132      30.271  45.102  54.430  1.00  0.00           C  
ATOM   2085  CD  GLN   132      29.614  45.403  55.742  1.00  0.00           C  
ATOM   2086  OE1 GLN   132      29.878  46.392  56.355  1.00  0.00           O  
ATOM   2087  NE2 GLN   132      28.627  44.721  56.235  1.00  0.00           N  
ATOM   2088  H   GLN   132      32.918  46.349  52.790  1.00  0.00           H  
ATOM   2089  HA  GLN   132      30.332  45.251  51.871  1.00  0.00           H  
ATOM   2090  HB2 GLN   132      31.339  46.925  54.159  1.00  0.00           H  
ATOM   2091  HB3 GLN   132      29.553  46.848  53.753  1.00  0.00           H  
ATOM   2092  HG2 GLN   132      29.622  44.506  53.790  1.00  0.00           H  
ATOM   2093  HG3 GLN   132      31.259  44.654  54.537  1.00  0.00           H  
ATOM   2094 HE21 GLN   132      28.169  43.880  55.913  1.00  0.00           H  
ATOM   2095 HE22 GLN   132      28.229  45.166  57.050  1.00  0.00           H  
ATOM   2096  N   LEU   133      29.537  47.258  50.438  1.00  0.00           N  
ATOM   2097  CA  LEU   133      29.168  48.192  49.365  1.00  0.00           C  
ATOM   2098  C   LEU   133      27.643  48.645  49.495  1.00  0.00           C  
ATOM   2099  O   LEU   133      27.307  49.678  48.920  1.00  0.00           O  
ATOM   2100  CB  LEU   133      29.504  47.515  48.034  1.00  0.00           C  
ATOM   2101  CG  LEU   133      30.951  47.087  47.837  1.00  0.00           C  
ATOM   2102  CD1 LEU   133      31.008  46.447  46.412  1.00  0.00           C  
ATOM   2103  CD2 LEU   133      31.947  48.225  47.887  1.00  0.00           C  
ATOM   2104  H   LEU   133      29.014  46.401  50.553  1.00  0.00           H  
ATOM   2105  HA  LEU   133      29.800  49.073  49.472  1.00  0.00           H  
ATOM   2106  HB2 LEU   133      28.904  46.606  48.009  1.00  0.00           H  
ATOM   2107  HB3 LEU   133      29.150  48.224  47.285  1.00  0.00           H  
ATOM   2108  HG  LEU   133      31.113  46.266  48.535  1.00  0.00           H  
ATOM   2109 HD11 LEU   133      32.060  46.382  46.135  1.00  0.00           H  
ATOM   2110 HD12 LEU   133      30.672  45.410  46.409  1.00  0.00           H  
ATOM   2111 HD13 LEU   133      30.442  47.118  45.766  1.00  0.00           H  
ATOM   2112 HD21 LEU   133      31.587  48.964  47.172  1.00  0.00           H  
ATOM   2113 HD22 LEU   133      31.950  48.668  48.883  1.00  0.00           H  
ATOM   2114 HD23 LEU   133      32.949  47.830  47.720  1.00  0.00           H  
ATOM   2115  N   LEU   134      26.747  47.883  50.147  1.00  0.00           N  
ATOM   2116  CA  LEU   134      25.343  48.348  50.305  1.00  0.00           C  
ATOM   2117  C   LEU   134      25.252  49.718  50.984  1.00  0.00           C  
ATOM   2118  O   LEU   134      24.359  50.505  50.628  1.00  0.00           O  
ATOM   2119  CB  LEU   134      24.538  47.248  50.981  1.00  0.00           C  
ATOM   2120  CG  LEU   134      22.959  47.535  51.089  1.00  0.00           C  
ATOM   2121  CD1 LEU   134      22.295  47.513  49.722  1.00  0.00           C  
ATOM   2122  CD2 LEU   134      22.210  46.447  51.912  1.00  0.00           C  
ATOM   2123  H   LEU   134      27.074  47.003  50.518  1.00  0.00           H  
ATOM   2124  HA  LEU   134      24.966  48.531  49.299  1.00  0.00           H  
ATOM   2125  HB2 LEU   134      24.611  46.325  50.405  1.00  0.00           H  
ATOM   2126  HB3 LEU   134      24.903  47.045  51.988  1.00  0.00           H  
ATOM   2127  HG  LEU   134      22.858  48.489  51.605  1.00  0.00           H  
ATOM   2128 HD11 LEU   134      22.381  46.620  49.103  1.00  0.00           H  
ATOM   2129 HD12 LEU   134      21.276  47.898  49.764  1.00  0.00           H  
ATOM   2130 HD13 LEU   134      22.844  48.228  49.110  1.00  0.00           H  
ATOM   2131 HD21 LEU   134      22.517  46.444  52.958  1.00  0.00           H  
ATOM   2132 HD22 LEU   134      21.134  46.615  51.877  1.00  0.00           H  
ATOM   2133 HD23 LEU   134      22.537  45.522  51.438  1.00  0.00           H  
ATOM   2134  N   ASP   135      26.163  50.032  51.864  1.00  0.00           N  
ATOM   2135  CA  ASP   135      26.289  51.304  52.606  1.00  0.00           C  
ATOM   2136  C   ASP   135      26.702  52.439  51.765  1.00  0.00           C  
ATOM   2137  O   ASP   135      26.010  53.438  51.788  1.00  0.00           O  
ATOM   2138  CB  ASP   135      27.296  51.196  53.720  1.00  0.00           C  
ATOM   2139  CG  ASP   135      28.672  50.732  53.281  1.00  0.00           C  
ATOM   2140  OD1 ASP   135      28.917  50.178  52.211  1.00  0.00           O  
ATOM   2141  OD2 ASP   135      29.568  50.935  54.172  1.00  0.00           O1-
ATOM   2142  H   ASP   135      26.989  49.452  51.918  1.00  0.00           H  
ATOM   2143  HA  ASP   135      25.342  51.465  53.122  1.00  0.00           H  
ATOM   2144  HB2 ASP   135      27.454  52.159  54.206  1.00  0.00           H  
ATOM   2145  HB3 ASP   135      26.792  50.506  54.397  1.00  0.00           H  
ATOM   2146  N   ASP   136      27.633  52.250  50.917  1.00  0.00           N  
ATOM   2147  CA  ASP   136      27.952  53.118  49.822  1.00  0.00           C  
ATOM   2148  C   ASP   136      26.829  53.320  48.792  1.00  0.00           C  
ATOM   2149  O   ASP   136      26.815  54.367  48.185  1.00  0.00           O  
ATOM   2150  CB  ASP   136      29.282  52.641  49.191  1.00  0.00           C  
ATOM   2151  CG  ASP   136      30.379  52.314  50.122  1.00  0.00           C  
ATOM   2152  OD1 ASP   136      31.413  51.639  49.862  1.00  0.00           O  
ATOM   2153  OD2 ASP   136      30.313  52.863  51.246  1.00  0.00           O1-
ATOM   2154  H   ASP   136      28.095  51.355  50.991  1.00  0.00           H  
ATOM   2155  HA  ASP   136      28.117  54.102  50.262  1.00  0.00           H  
ATOM   2156  HB2 ASP   136      28.991  51.750  48.634  1.00  0.00           H  
ATOM   2157  HB3 ASP   136      29.678  53.327  48.442  1.00  0.00           H  
ATOM   2158  N   TYR   137      25.927  52.353  48.567  1.00  0.00           N  
ATOM   2159  CA  TYR   137      24.682  52.483  47.712  1.00  0.00           C  
ATOM   2160  C   TYR   137      23.670  53.315  48.435  1.00  0.00           C  
ATOM   2161  O   TYR   137      23.169  54.202  47.779  1.00  0.00           O  
ATOM   2162  CB  TYR   137      24.153  51.079  47.293  1.00  0.00           C  
ATOM   2163  CG  TYR   137      22.747  51.016  46.702  1.00  0.00           C  
ATOM   2164  CD1 TYR   137      22.480  51.491  45.414  1.00  0.00           C  
ATOM   2165  CE1 TYR   137      21.186  51.325  44.932  1.00  0.00           C  
ATOM   2166  CZ  TYR   137      20.129  50.879  45.772  1.00  0.00           C  
ATOM   2167  OH  TYR   137      18.883  50.835  45.313  1.00  0.00           O  
ATOM   2168  CE2 TYR   137      20.429  50.605  47.122  1.00  0.00           C  
ATOM   2169  CD2 TYR   137      21.721  50.618  47.555  1.00  0.00           C  
ATOM   2170  H   TYR   137      26.024  51.510  49.116  1.00  0.00           H  
ATOM   2171  HA  TYR   137      24.921  52.943  46.753  1.00  0.00           H  
ATOM   2172  HB2 TYR   137      24.921  50.681  46.628  1.00  0.00           H  
ATOM   2173  HB3 TYR   137      24.030  50.516  48.217  1.00  0.00           H  
ATOM   2174  HD1 TYR   137      23.329  51.880  44.872  1.00  0.00           H  
ATOM   2175  HE1 TYR   137      20.957  51.443  43.884  1.00  0.00           H  
ATOM   2176  HH  TYR   137      18.937  51.152  44.408  1.00  0.00           H  
ATOM   2177  HE2 TYR   137      19.633  50.413  47.826  1.00  0.00           H  
ATOM   2178  HD2 TYR   137      21.872  50.354  48.591  1.00  0.00           H  
ATOM   2179  N   LYS   138      23.461  53.132  49.762  1.00  0.00           N  
ATOM   2180  CA  LYS   138      22.630  54.061  50.552  1.00  0.00           C  
ATOM   2181  C   LYS   138      23.075  55.486  50.788  1.00  0.00           C  
ATOM   2182  O   LYS   138      22.266  56.400  50.584  1.00  0.00           O  
ATOM   2183  CB  LYS   138      22.566  53.405  51.936  1.00  0.00           C  
ATOM   2184  CG  LYS   138      21.617  52.223  51.946  1.00  0.00           C  
ATOM   2185  CD  LYS   138      21.493  51.587  53.363  1.00  0.00           C  
ATOM   2186  CE  LYS   138      20.835  50.209  53.246  1.00  0.00           C  
ATOM   2187  NZ  LYS   138      21.119  49.314  54.398  1.00  0.00           N1+
ATOM   2188  H   LYS   138      23.708  52.231  50.148  1.00  0.00           H  
ATOM   2189  HA  LYS   138      21.611  54.165  50.182  1.00  0.00           H  
ATOM   2190  HB2 LYS   138      23.560  53.049  52.207  1.00  0.00           H  
ATOM   2191  HB3 LYS   138      22.215  54.127  52.673  1.00  0.00           H  
ATOM   2192  HG2 LYS   138      20.615  52.478  51.600  1.00  0.00           H  
ATOM   2193  HG3 LYS   138      22.031  51.394  51.373  1.00  0.00           H  
ATOM   2194  HD2 LYS   138      22.533  51.519  53.681  1.00  0.00           H  
ATOM   2195  HD3 LYS   138      20.939  52.235  54.043  1.00  0.00           H  
ATOM   2196  HE2 LYS   138      19.765  50.406  53.180  1.00  0.00           H  
ATOM   2197  HE3 LYS   138      21.219  49.685  52.371  1.00  0.00           H  
ATOM   2198  HZ1 LYS   138      20.859  48.348  54.261  1.00  0.00           H  
ATOM   2199  HZ2 LYS   138      22.089  49.366  54.675  1.00  0.00           H  
ATOM   2200  HZ3 LYS   138      20.553  49.646  55.166  1.00  0.00           H  
ATOM   2201  N   GLU   139      24.357  55.727  51.016  1.00  0.00           N  
ATOM   2202  CA  GLU   139      24.972  57.063  51.001  1.00  0.00           C  
ATOM   2203  C   GLU   139      25.147  57.660  49.618  1.00  0.00           C  
ATOM   2204  O   GLU   139      25.409  58.865  49.481  1.00  0.00           O  
ATOM   2205  CB  GLU   139      26.339  56.993  51.708  1.00  0.00           C  
ATOM   2206  CG  GLU   139      26.236  56.780  53.272  1.00  0.00           C  
ATOM   2207  CD  GLU   139      25.930  58.062  53.974  1.00  0.00           C  
ATOM   2208  OE1 GLU   139      25.007  58.889  53.587  1.00  0.00           O  
ATOM   2209  OE2 GLU   139      26.476  58.304  55.068  1.00  0.00           O1-
ATOM   2210  H   GLU   139      25.012  54.959  51.034  1.00  0.00           H  
ATOM   2211  HA  GLU   139      24.486  57.799  51.641  1.00  0.00           H  
ATOM   2212  HB2 GLU   139      26.891  56.173  51.248  1.00  0.00           H  
ATOM   2213  HB3 GLU   139      26.943  57.887  51.553  1.00  0.00           H  
ATOM   2214  HG2 GLU   139      25.620  55.952  53.621  1.00  0.00           H  
ATOM   2215  HG3 GLU   139      27.248  56.486  53.550  1.00  0.00           H  
ATOM   2216  N   GLY   140      25.062  56.894  48.531  1.00  0.00           N  
ATOM   2217  CA  GLY   140      25.254  57.264  47.109  1.00  0.00           C  
ATOM   2218  C   GLY   140      26.648  57.296  46.437  1.00  0.00           C  
ATOM   2219  O   GLY   140      26.781  57.546  45.232  1.00  0.00           O  
ATOM   2220  H   GLY   140      24.826  55.945  48.785  1.00  0.00           H  
ATOM   2221  HA2 GLY   140      24.734  56.490  46.544  1.00  0.00           H  
ATOM   2222  HA3 GLY   140      24.802  58.244  46.958  1.00  0.00           H  
ATOM   2223  N   ASP   141      27.673  57.086  47.187  1.00  0.00           N  
ATOM   2224  CA  ASP   141      29.051  56.951  46.703  1.00  0.00           C  
ATOM   2225  C   ASP   141      29.264  55.808  45.692  1.00  0.00           C  
ATOM   2226  O   ASP   141      30.229  55.890  44.919  1.00  0.00           O  
ATOM   2227  CB  ASP   141      30.016  56.859  47.896  1.00  0.00           C  
ATOM   2228  CG  ASP   141      30.205  58.059  48.794  1.00  0.00           C  
ATOM   2229  OD1 ASP   141      31.068  58.015  49.741  1.00  0.00           O  
ATOM   2230  OD2 ASP   141      29.501  59.044  48.648  1.00  0.00           O1-
ATOM   2231  H   ASP   141      27.540  56.960  48.180  1.00  0.00           H  
ATOM   2232  HA  ASP   141      29.258  57.897  46.203  1.00  0.00           H  
ATOM   2233  HB2 ASP   141      29.599  56.020  48.453  1.00  0.00           H  
ATOM   2234  HB3 ASP   141      31.009  56.562  47.558  1.00  0.00           H  
ATOM   2235  N   LEU   142      28.432  54.746  45.745  1.00  0.00           N  
ATOM   2236  CA  LEU   142      28.211  53.797  44.683  1.00  0.00           C  
ATOM   2237  C   LEU   142      27.009  53.861  43.751  1.00  0.00           C  
ATOM   2238  O   LEU   142      25.850  53.837  44.185  1.00  0.00           O  
ATOM   2239  CB  LEU   142      28.244  52.345  45.329  1.00  0.00           C  
ATOM   2240  CG  LEU   142      28.377  51.230  44.304  1.00  0.00           C  
ATOM   2241  CD1 LEU   142      29.075  50.132  45.057  1.00  0.00           C  
ATOM   2242  CD2 LEU   142      27.096  50.662  43.824  1.00  0.00           C  
ATOM   2243  H   LEU   142      27.779  54.718  46.516  1.00  0.00           H  
ATOM   2244  HA  LEU   142      29.102  53.798  44.055  1.00  0.00           H  
ATOM   2245  HB2 LEU   142      29.040  52.381  46.072  1.00  0.00           H  
ATOM   2246  HB3 LEU   142      27.325  52.193  45.896  1.00  0.00           H  
ATOM   2247  HG  LEU   142      29.008  51.514  43.462  1.00  0.00           H  
ATOM   2248 HD11 LEU   142      28.952  50.172  46.139  1.00  0.00           H  
ATOM   2249 HD12 LEU   142      28.678  49.178  44.710  1.00  0.00           H  
ATOM   2250 HD13 LEU   142      30.153  50.261  44.957  1.00  0.00           H  
ATOM   2251 HD21 LEU   142      26.611  51.456  43.257  1.00  0.00           H  
ATOM   2252 HD22 LEU   142      27.262  49.859  43.106  1.00  0.00           H  
ATOM   2253 HD23 LEU   142      26.349  50.397  44.573  1.00  0.00           H  
ATOM   2254  N   ARG   143      27.232  53.856  42.450  1.00  0.00           N  
ATOM   2255  CA  ARG   143      26.296  53.819  41.310  1.00  0.00           C  
ATOM   2256  C   ARG   143      26.457  52.442  40.652  1.00  0.00           C  
ATOM   2257  O   ARG   143      27.593  52.004  40.455  1.00  0.00           O  
ATOM   2258  CB  ARG   143      26.525  55.045  40.369  1.00  0.00           C  
ATOM   2259  CG  ARG   143      26.192  56.305  41.162  1.00  0.00           C  
ATOM   2260  CD  ARG   143      26.487  57.612  40.402  1.00  0.00           C  
ATOM   2261  NE  ARG   143      27.893  57.806  40.033  1.00  0.00           N  
ATOM   2262  CZ  ARG   143      28.406  58.148  38.836  1.00  0.00           C  
ATOM   2263  NH1 ARG   143      27.681  58.294  37.761  1.00  0.00           N  
ATOM   2264  NH2 ARG   143      29.686  58.425  38.768  1.00  0.00           N1+
ATOM   2265  H   ARG   143      28.214  53.790  42.226  1.00  0.00           H  
ATOM   2266  HA  ARG   143      25.260  53.814  41.648  1.00  0.00           H  
ATOM   2267  HB2 ARG   143      27.568  55.013  40.054  1.00  0.00           H  
ATOM   2268  HB3 ARG   143      25.764  55.008  39.589  1.00  0.00           H  
ATOM   2269  HG2 ARG   143      25.125  56.253  41.380  1.00  0.00           H  
ATOM   2270  HG3 ARG   143      26.806  56.304  42.062  1.00  0.00           H  
ATOM   2271  HD2 ARG   143      25.791  57.473  39.574  1.00  0.00           H  
ATOM   2272  HD3 ARG   143      26.067  58.428  40.990  1.00  0.00           H  
ATOM   2273  HE  ARG   143      28.593  57.811  40.761  1.00  0.00           H  
ATOM   2274 HH11 ARG   143      26.703  58.044  37.717  1.00  0.00           H  
ATOM   2275 HH12 ARG   143      28.076  58.612  36.888  1.00  0.00           H  
ATOM   2276 HH21 ARG   143      30.268  58.357  39.590  1.00  0.00           H  
ATOM   2277 HH22 ARG   143      30.191  58.836  37.996  1.00  0.00           H  
ATOM   2278  N   ILE   144      25.353  51.807  40.216  1.00  0.00           N  
ATOM   2279  CA  ILE   144      25.415  50.792  39.200  1.00  0.00           C  
ATOM   2280  C   ILE   144      25.529  51.491  37.815  1.00  0.00           C  
ATOM   2281  O   ILE   144      24.725  52.412  37.613  1.00  0.00           O  
ATOM   2282  CB  ILE   144      24.304  49.662  39.469  1.00  0.00           C  
ATOM   2283  CG2 ILE   144      23.891  48.901  38.223  1.00  0.00           C  
ATOM   2284  CG1 ILE   144      24.685  48.867  40.695  1.00  0.00           C  
ATOM   2285  CD1 ILE   144      23.426  48.243  41.388  1.00  0.00           C  
ATOM   2286  H   ILE   144      24.459  52.249  40.374  1.00  0.00           H  
ATOM   2287  HA  ILE   144      26.396  50.317  39.191  1.00  0.00           H  
ATOM   2288  HB  ILE   144      23.354  50.127  39.735  1.00  0.00           H  
ATOM   2289 HG21 ILE   144      23.123  48.164  38.462  1.00  0.00           H  
ATOM   2290 HG22 ILE   144      23.522  49.654  37.527  1.00  0.00           H  
ATOM   2291 HG23 ILE   144      24.848  48.523  37.863  1.00  0.00           H  
ATOM   2292 HG12 ILE   144      25.485  48.157  40.483  1.00  0.00           H  
ATOM   2293 HG13 ILE   144      25.106  49.500  41.476  1.00  0.00           H  
ATOM   2294 HD11 ILE   144      22.772  48.945  41.904  1.00  0.00           H  
ATOM   2295 HD12 ILE   144      22.932  47.543  40.714  1.00  0.00           H  
ATOM   2296 HD13 ILE   144      23.770  47.609  42.206  1.00  0.00           H  
ATOM   2297  N   MET   145      26.415  51.082  36.921  1.00  0.00           N  
ATOM   2298  CA  MET   145      26.466  51.596  35.514  1.00  0.00           C  
ATOM   2299  C   MET   145      25.669  50.634  34.563  1.00  0.00           C  
ATOM   2300  O   MET   145      25.488  49.485  34.881  1.00  0.00           O  
ATOM   2301  CB  MET   145      27.996  51.551  35.107  1.00  0.00           C  
ATOM   2302  CG  MET   145      28.755  52.608  35.964  1.00  0.00           C  
ATOM   2303  SD  MET   145      28.308  54.341  35.579  1.00  0.00           S  
ATOM   2304  CE  MET   145      27.359  54.805  37.030  1.00  0.00           C  
ATOM   2305  H   MET   145      26.856  50.204  37.155  1.00  0.00           H  
ATOM   2306  HA  MET   145      26.089  52.615  35.434  1.00  0.00           H  
ATOM   2307  HB2 MET   145      28.488  50.592  35.271  1.00  0.00           H  
ATOM   2308  HB3 MET   145      28.137  51.775  34.049  1.00  0.00           H  
ATOM   2309  HG2 MET   145      28.586  52.388  37.018  1.00  0.00           H  
ATOM   2310  HG3 MET   145      29.810  52.480  35.721  1.00  0.00           H  
ATOM   2311  HE1 MET   145      26.792  55.719  36.853  1.00  0.00           H  
ATOM   2312  HE2 MET   145      26.715  53.958  37.267  1.00  0.00           H  
ATOM   2313  HE3 MET   145      28.065  54.971  37.844  1.00  0.00           H  
ATOM   2314  N   PRO   146      25.285  51.120  33.377  1.00  0.00           N  
ATOM   2315  CA  PRO   146      24.493  50.316  32.442  1.00  0.00           C  
ATOM   2316  C   PRO   146      25.121  49.074  31.854  1.00  0.00           C  
ATOM   2317  O   PRO   146      26.330  49.120  31.606  1.00  0.00           O  
ATOM   2318  CD  PRO   146      25.443  52.451  32.770  1.00  0.00           C  
ATOM   2319  CG  PRO   146      24.163  52.684  31.989  1.00  0.00           C  
ATOM   2320  CB  PRO   146      23.962  51.267  31.409  1.00  0.00           C  
ATOM   2321  HD2 PRO   146      26.346  52.555  32.169  1.00  0.00           H  
ATOM   2322  HD3 PRO   146      25.344  53.232  33.524  1.00  0.00           H  
ATOM   2323  HG2 PRO   146      24.234  53.497  31.267  1.00  0.00           H  
ATOM   2324  HG3 PRO   146      23.342  52.968  32.648  1.00  0.00           H  
ATOM   2325  HB2 PRO   146      24.545  51.253  30.488  1.00  0.00           H  
ATOM   2326  HB3 PRO   146      22.938  51.077  31.089  1.00  0.00           H  
ATOM   2327  HA  PRO   146      23.681  49.905  33.042  1.00  0.00           H  
ATOM   2328  N   ASP   147      24.340  48.000  31.786  1.00  0.00           N  
ATOM   2329  CA  ASP   147      24.885  46.660  31.474  1.00  0.00           C  
ATOM   2330  C   ASP   147      25.431  46.616  30.051  1.00  0.00           C  
ATOM   2331  O   ASP   147      26.426  45.930  29.889  1.00  0.00           O  
ATOM   2332  CB  ASP   147      23.750  45.566  31.672  1.00  0.00           C  
ATOM   2333  CG  ASP   147      23.260  45.480  33.159  1.00  0.00           C  
ATOM   2334  OD1 ASP   147      23.618  46.274  34.058  1.00  0.00           O  
ATOM   2335  OD2 ASP   147      22.517  44.496  33.412  1.00  0.00           O1-
ATOM   2336  H   ASP   147      23.393  48.150  32.104  1.00  0.00           H  
ATOM   2337  HA  ASP   147      25.648  46.400  32.207  1.00  0.00           H  
ATOM   2338  HB2 ASP   147      22.851  45.858  31.129  1.00  0.00           H  
ATOM   2339  HB3 ASP   147      24.154  44.657  31.225  1.00  0.00           H  
ATOM   2340  N   SER   148      24.955  47.243  29.032  1.00  0.00           N  
ATOM   2341  CA  SER   148      23.830  48.144  28.810  1.00  0.00           C  
ATOM   2342  C   SER   148      22.569  47.362  28.827  1.00  0.00           C  
ATOM   2343  O   SER   148      22.488  46.291  28.220  1.00  0.00           O  
ATOM   2344  CB  SER   148      24.060  48.794  27.420  1.00  0.00           C  
ATOM   2345  OG  SER   148      24.138  47.875  26.372  1.00  0.00           O  
ATOM   2346  H   SER   148      25.358  46.953  28.153  1.00  0.00           H  
ATOM   2347  HA  SER   148      23.822  48.935  29.560  1.00  0.00           H  
ATOM   2348  HB2 SER   148      23.273  49.485  27.117  1.00  0.00           H  
ATOM   2349  HB3 SER   148      24.975  49.387  27.437  1.00  0.00           H  
ATOM   2350  HG  SER   148      23.248  47.649  26.091  1.00  0.00           H  
ATOM   2351  N   ASN   149      21.559  47.887  29.557  1.00  0.00           N  
ATOM   2352  CA  ASN   149      20.296  47.259  29.879  1.00  0.00           C  
ATOM   2353  C   ASN   149      19.343  47.121  28.658  1.00  0.00           C  
ATOM   2354  O   ASN   149      18.223  46.612  28.787  1.00  0.00           O  
ATOM   2355  CB  ASN   149      19.652  48.055  31.010  1.00  0.00           C  
ATOM   2356  CG  ASN   149      20.413  48.081  32.337  1.00  0.00           C  
ATOM   2357  OD1 ASN   149      21.562  48.442  32.261  1.00  0.00           O  
ATOM   2358  ND2 ASN   149      19.866  47.799  33.454  1.00  0.00           N  
ATOM   2359  H   ASN   149      21.709  48.795  29.977  1.00  0.00           H  
ATOM   2360  HA  ASN   149      20.451  46.227  30.195  1.00  0.00           H  
ATOM   2361  HB2 ASN   149      19.546  49.051  30.580  1.00  0.00           H  
ATOM   2362  HB3 ASN   149      18.631  47.716  31.189  1.00  0.00           H  
ATOM   2363 HD21 ASN   149      18.940  47.400  33.490  1.00  0.00           H  
ATOM   2364 HD22 ASN   149      20.422  47.963  34.282  1.00  0.00           H  
ATOM   2365  N   ASP   150      19.665  47.491  27.420  1.00  0.00           N  
ATOM   2366  CA  ASP   150      18.733  47.619  26.264  1.00  0.00           C  
ATOM   2367  C   ASP   150      18.420  46.230  25.596  1.00  0.00           C  
ATOM   2368  O   ASP   150      17.413  46.025  24.917  1.00  0.00           O  
ATOM   2369  CB  ASP   150      19.424  48.472  25.200  1.00  0.00           C  
ATOM   2370  CG  ASP   150      20.745  48.003  24.671  1.00  0.00           C  
ATOM   2371  OD1 ASP   150      21.597  47.559  25.455  1.00  0.00           O  
ATOM   2372  OD2 ASP   150      20.940  47.984  23.439  1.00  0.00           O1-
ATOM   2373  H   ASP   150      20.545  47.933  27.195  1.00  0.00           H  
ATOM   2374  HA  ASP   150      17.781  48.049  26.577  1.00  0.00           H  
ATOM   2375  HB2 ASP   150      18.733  48.616  24.370  1.00  0.00           H  
ATOM   2376  HB3 ASP   150      19.577  49.391  25.766  1.00  0.00           H  
ATOM   2377  N   SER   151      19.407  45.398  25.798  1.00  0.00           N  
ATOM   2378  CA  SER   151      19.602  44.232  24.908  1.00  0.00           C  
ATOM   2379  C   SER   151      19.472  42.864  25.689  1.00  0.00           C  
ATOM   2380  O   SER   151      19.072  41.860  25.163  1.00  0.00           O  
ATOM   2381  CB  SER   151      20.882  44.367  24.079  1.00  0.00           C  
ATOM   2382  OG  SER   151      20.819  45.277  22.969  1.00  0.00           O  
ATOM   2383  H   SER   151      20.148  45.779  26.368  1.00  0.00           H  
ATOM   2384  HA  SER   151      18.815  44.136  24.160  1.00  0.00           H  
ATOM   2385  HB2 SER   151      21.712  44.588  24.750  1.00  0.00           H  
ATOM   2386  HB3 SER   151      21.121  43.415  23.606  1.00  0.00           H  
ATOM   2387  HG  SER   151      20.718  46.196  23.230  1.00  0.00           H  
ATOM   2388  N   PRO   152      19.931  42.803  26.970  1.00  0.00           N  
ATOM   2389  CA  PRO   152      19.845  41.637  27.786  1.00  0.00           C  
ATOM   2390  C   PRO   152      18.485  40.970  27.996  1.00  0.00           C  
ATOM   2391  O   PRO   152      18.486  39.827  28.312  1.00  0.00           O  
ATOM   2392  CD  PRO   152      20.898  43.729  27.557  1.00  0.00           C  
ATOM   2393  CG  PRO   152      21.567  42.993  28.701  1.00  0.00           C  
ATOM   2394  CB  PRO   152      20.543  41.937  29.083  1.00  0.00           C  
ATOM   2395  HD2 PRO   152      20.395  44.588  28.002  1.00  0.00           H  
ATOM   2396  HD3 PRO   152      21.554  44.143  26.792  1.00  0.00           H  
ATOM   2397  HG2 PRO   152      21.770  43.621  29.568  1.00  0.00           H  
ATOM   2398  HG3 PRO   152      22.470  42.520  28.314  1.00  0.00           H  
ATOM   2399  HB2 PRO   152      19.758  42.476  29.613  1.00  0.00           H  
ATOM   2400  HB3 PRO   152      20.853  41.034  29.610  1.00  0.00           H  
ATOM   2401  HA  PRO   152      20.401  40.831  27.307  1.00  0.00           H  
ATOM   2402  N   PRO   153      17.284  41.602  27.996  1.00  0.00           N  
ATOM   2403  CA  PRO   153      16.018  40.840  27.954  1.00  0.00           C  
ATOM   2404  C   PRO   153      15.657  40.329  26.569  1.00  0.00           C  
ATOM   2405  O   PRO   153      14.961  39.334  26.515  1.00  0.00           O  
ATOM   2406  CD  PRO   153      17.021  43.037  28.111  1.00  0.00           C  
ATOM   2407  CG  PRO   153      15.660  43.152  28.780  1.00  0.00           C  
ATOM   2408  CB  PRO   153      14.930  41.864  28.429  1.00  0.00           C  
ATOM   2409  HD2 PRO   153      16.946  43.447  27.104  1.00  0.00           H  
ATOM   2410  HD3 PRO   153      17.774  43.553  28.707  1.00  0.00           H  
ATOM   2411  HG2 PRO   153      15.139  44.063  28.485  1.00  0.00           H  
ATOM   2412  HG3 PRO   153      15.681  43.082  29.868  1.00  0.00           H  
ATOM   2413  HB2 PRO   153      14.214  42.027  27.624  1.00  0.00           H  
ATOM   2414  HB3 PRO   153      14.279  41.508  29.228  1.00  0.00           H  
ATOM   2415  HA  PRO   153      16.126  39.987  28.624  1.00  0.00           H  
ATOM   2416  N   ALA   154      16.179  40.944  25.468  1.00  0.00           N  
ATOM   2417  CA  ALA   154      15.970  40.510  24.090  1.00  0.00           C  
ATOM   2418  C   ALA   154      16.559  39.145  23.688  1.00  0.00           C  
ATOM   2419  O   ALA   154      17.612  38.674  24.158  1.00  0.00           O  
ATOM   2420  CB  ALA   154      16.418  41.618  23.186  1.00  0.00           C  
ATOM   2421  H   ALA   154      16.676  41.807  25.633  1.00  0.00           H  
ATOM   2422  HA  ALA   154      14.888  40.475  23.969  1.00  0.00           H  
ATOM   2423  HB1 ALA   154      17.472  41.799  23.399  1.00  0.00           H  
ATOM   2424  HB2 ALA   154      16.361  41.125  22.216  1.00  0.00           H  
ATOM   2425  HB3 ALA   154      15.821  42.526  23.279  1.00  0.00           H  
ATOM   2426  N   GLU   155      15.846  38.501  22.761  1.00  0.00           N  
ATOM   2427  CA  GLU   155      16.097  37.135  22.260  1.00  0.00           C  
ATOM   2428  C   GLU   155      17.511  36.929  21.805  1.00  0.00           C  
ATOM   2429  O   GLU   155      18.023  37.553  20.855  1.00  0.00           O  
ATOM   2430  CB  GLU   155      15.030  36.869  21.198  1.00  0.00           C  
ATOM   2431  CG  GLU   155      13.531  36.526  21.634  1.00  0.00           C  
ATOM   2432  CD  GLU   155      12.565  37.761  21.768  1.00  0.00           C  
ATOM   2433  OE1 GLU   155      12.923  38.722  22.453  1.00  0.00           O  
ATOM   2434  OE2 GLU   155      11.381  37.703  21.323  1.00  0.00           O1-
ATOM   2435  H   GLU   155      15.042  39.009  22.422  1.00  0.00           H  
ATOM   2436  HA  GLU   155      15.826  36.455  23.068  1.00  0.00           H  
ATOM   2437  HB2 GLU   155      14.921  37.720  20.526  1.00  0.00           H  
ATOM   2438  HB3 GLU   155      15.377  36.043  20.577  1.00  0.00           H  
ATOM   2439  HG2 GLU   155      13.116  35.842  20.894  1.00  0.00           H  
ATOM   2440  HG3 GLU   155      13.467  35.827  22.468  1.00  0.00           H  
ATOM   2441  N   ARG   156      18.150  35.938  22.434  1.00  0.00           N  
ATOM   2442  CA  ARG   156      19.520  35.510  22.194  1.00  0.00           C  
ATOM   2443  C   ARG   156      19.628  34.532  21.016  1.00  0.00           C  
ATOM   2444  O   ARG   156      18.742  33.667  20.815  1.00  0.00           O  
ATOM   2445  CB  ARG   156      20.080  34.800  23.399  1.00  0.00           C  
ATOM   2446  CG  ARG   156      20.195  35.809  24.642  1.00  0.00           C  
ATOM   2447  CD  ARG   156      20.591  34.980  25.834  1.00  0.00           C  
ATOM   2448  NE  ARG   156      20.883  35.875  27.040  1.00  0.00           N  
ATOM   2449  CZ  ARG   156      20.495  35.543  28.244  1.00  0.00           C  
ATOM   2450  NH1 ARG   156      19.989  34.357  28.488  1.00  0.00           N  
ATOM   2451  NH2 ARG   156      20.712  36.395  29.141  1.00  0.00           N1+
ATOM   2452  H   ARG   156      17.606  35.465  23.142  1.00  0.00           H  
ATOM   2453  HA  ARG   156      20.160  36.376  22.029  1.00  0.00           H  
ATOM   2454  HB2 ARG   156      19.343  34.021  23.600  1.00  0.00           H  
ATOM   2455  HB3 ARG   156      21.087  34.383  23.390  1.00  0.00           H  
ATOM   2456  HG2 ARG   156      21.049  36.443  24.403  1.00  0.00           H  
ATOM   2457  HG3 ARG   156      19.286  36.394  24.778  1.00  0.00           H  
ATOM   2458  HD2 ARG   156      19.752  34.320  26.057  1.00  0.00           H  
ATOM   2459  HD3 ARG   156      21.452  34.372  25.555  1.00  0.00           H  
ATOM   2460  HE  ARG   156      21.405  36.725  26.880  1.00  0.00           H  
ATOM   2461 HH11 ARG   156      20.038  33.572  27.855  1.00  0.00           H  
ATOM   2462 HH12 ARG   156      19.880  34.119  29.463  1.00  0.00           H  
ATOM   2463 HH21 ARG   156      21.116  37.280  28.870  1.00  0.00           H  
ATOM   2464 HH22 ARG   156      20.243  36.357  30.034  1.00  0.00           H  
ATOM   2465  N   GLU   157      20.741  34.543  20.248  1.00  0.00           N  
ATOM   2466  CA  GLU   157      21.004  33.476  19.199  1.00  0.00           C  
ATOM   2467  C   GLU   157      21.702  32.245  19.854  1.00  0.00           C  
ATOM   2468  O   GLU   157      22.440  32.308  20.854  1.00  0.00           O  
ATOM   2469  CB  GLU   157      21.949  34.052  18.015  1.00  0.00           C  
ATOM   2470  CG  GLU   157      21.317  35.298  17.393  1.00  0.00           C  
ATOM   2471  CD  GLU   157      19.908  34.904  16.926  1.00  0.00           C  
ATOM   2472  OE1 GLU   157      18.937  35.588  17.220  1.00  0.00           O  
ATOM   2473  OE2 GLU   157      19.807  33.907  16.210  1.00  0.00           O1-
ATOM   2474  H   GLU   157      21.481  35.189  20.481  1.00  0.00           H  
ATOM   2475  HA  GLU   157      20.100  33.114  18.708  1.00  0.00           H  
ATOM   2476  HB2 GLU   157      22.921  34.363  18.398  1.00  0.00           H  
ATOM   2477  HB3 GLU   157      22.145  33.276  17.275  1.00  0.00           H  
ATOM   2478  HG2 GLU   157      21.316  36.066  18.166  1.00  0.00           H  
ATOM   2479  HG3 GLU   157      22.008  35.599  16.605  1.00  0.00           H  
ATOM   2480  N   PRO   158      21.480  31.019  19.247  1.00  0.00           N  
ATOM   2481  CA  PRO   158      22.271  29.836  19.591  1.00  0.00           C  
ATOM   2482  C   PRO   158      23.726  30.034  19.225  1.00  0.00           C  
ATOM   2483  O   PRO   158      24.128  30.937  18.501  1.00  0.00           O  
ATOM   2484  CD  PRO   158      20.696  30.716  18.055  1.00  0.00           C  
ATOM   2485  CG  PRO   158      21.167  29.369  17.527  1.00  0.00           C  
ATOM   2486  CB  PRO   158      21.562  28.718  18.827  1.00  0.00           C  
ATOM   2487  HD2 PRO   158      20.848  31.431  17.247  1.00  0.00           H  
ATOM   2488  HD3 PRO   158      19.661  30.557  18.357  1.00  0.00           H  
ATOM   2489  HG2 PRO   158      22.074  29.431  16.924  1.00  0.00           H  
ATOM   2490  HG3 PRO   158      20.346  28.908  16.978  1.00  0.00           H  
ATOM   2491  HB2 PRO   158      22.029  27.733  18.815  1.00  0.00           H  
ATOM   2492  HB3 PRO   158      20.689  28.522  19.449  1.00  0.00           H  
ATOM   2493  HA  PRO   158      22.202  29.713  20.672  1.00  0.00           H  
ATOM   2494  N   GLY   159      24.592  29.107  19.664  1.00  0.00           N  
ATOM   2495  CA  GLY   159      25.960  29.065  19.296  1.00  0.00           C  
ATOM   2496  C   GLY   159      26.975  29.743  20.269  1.00  0.00           C  
ATOM   2497  O   GLY   159      26.560  30.524  21.131  1.00  0.00           O  
ATOM   2498  H   GLY   159      24.199  28.308  20.141  1.00  0.00           H  
ATOM   2499  HA2 GLY   159      26.234  28.010  19.279  1.00  0.00           H  
ATOM   2500  HA3 GLY   159      26.125  29.555  18.337  1.00  0.00           H  
ATOM   2501  N   GLU   160      28.282  29.551  20.015  1.00  0.00           N  
ATOM   2502  CA  GLU   160      29.349  30.224  20.691  1.00  0.00           C  
ATOM   2503  C   GLU   160      29.571  29.939  22.177  1.00  0.00           C  
ATOM   2504  O   GLU   160      29.931  30.923  22.869  1.00  0.00           O  
ATOM   2505  CB  GLU   160      29.416  31.709  20.259  1.00  0.00           C  
ATOM   2506  CG  GLU   160      29.244  32.034  18.773  1.00  0.00           C  
ATOM   2507  CD  GLU   160      30.622  31.907  18.164  1.00  0.00           C  
ATOM   2508  OE1 GLU   160      31.122  32.932  17.632  1.00  0.00           O  
ATOM   2509  OE2 GLU   160      31.220  30.778  18.046  1.00  0.00           O1-
ATOM   2510  H   GLU   160      28.553  28.757  19.452  1.00  0.00           H  
ATOM   2511  HA  GLU   160      30.239  29.866  20.175  1.00  0.00           H  
ATOM   2512  HB2 GLU   160      28.599  32.219  20.767  1.00  0.00           H  
ATOM   2513  HB3 GLU   160      30.398  32.058  20.580  1.00  0.00           H  
ATOM   2514  HG2 GLU   160      28.503  31.415  18.266  1.00  0.00           H  
ATOM   2515  HG3 GLU   160      28.764  33.000  18.611  1.00  0.00           H  
ATOM   2516  N   VAL   161      29.174  28.815  22.698  1.00  0.00           N  
ATOM   2517  CA  VAL   161      29.423  28.350  24.093  1.00  0.00           C  
ATOM   2518  C   VAL   161      30.781  27.667  24.242  1.00  0.00           C  
ATOM   2519  O   VAL   161      31.376  27.198  23.240  1.00  0.00           O  
ATOM   2520  CB  VAL   161      28.288  27.480  24.681  1.00  0.00           C  
ATOM   2521  CG1 VAL   161      26.933  28.278  24.770  1.00  0.00           C  
ATOM   2522  CG2 VAL   161      28.117  26.271  23.805  1.00  0.00           C  
ATOM   2523  H   VAL   161      28.675  28.160  22.113  1.00  0.00           H  
ATOM   2524  HA  VAL   161      29.523  29.250  24.699  1.00  0.00           H  
ATOM   2525  HB  VAL   161      28.588  27.205  25.693  1.00  0.00           H  
ATOM   2526 HG11 VAL   161      27.116  29.082  25.482  1.00  0.00           H  
ATOM   2527 HG12 VAL   161      26.639  28.639  23.783  1.00  0.00           H  
ATOM   2528 HG13 VAL   161      26.178  27.595  25.159  1.00  0.00           H  
ATOM   2529 HG21 VAL   161      27.603  26.488  22.868  1.00  0.00           H  
ATOM   2530 HG22 VAL   161      29.055  25.723  23.718  1.00  0.00           H  
ATOM   2531 HG23 VAL   161      27.450  25.514  24.218  1.00  0.00           H  
ATOM   2532  N   VAL   162      31.358  27.636  25.505  1.00  0.00           N  
ATOM   2533  CA  VAL   162      32.774  27.308  25.926  1.00  0.00           C  
ATOM   2534  C   VAL   162      32.782  26.538  27.260  1.00  0.00           C  
ATOM   2535  O   VAL   162      32.118  27.024  28.216  1.00  0.00           O  
ATOM   2536  CB  VAL   162      33.570  28.640  25.962  1.00  0.00           C  
ATOM   2537  CG1 VAL   162      35.057  28.346  26.169  1.00  0.00           C  
ATOM   2538  CG2 VAL   162      33.431  29.490  24.694  1.00  0.00           C  
ATOM   2539  H   VAL   162      30.850  28.105  26.242  1.00  0.00           H  
ATOM   2540  HA  VAL   162      33.176  26.578  25.223  1.00  0.00           H  
ATOM   2541  HB  VAL   162      33.194  29.234  26.795  1.00  0.00           H  
ATOM   2542 HG11 VAL   162      35.702  29.221  26.248  1.00  0.00           H  
ATOM   2543 HG12 VAL   162      35.209  27.777  27.086  1.00  0.00           H  
ATOM   2544 HG13 VAL   162      35.375  27.773  25.298  1.00  0.00           H  
ATOM   2545 HG21 VAL   162      33.406  28.928  23.761  1.00  0.00           H  
ATOM   2546 HG22 VAL   162      32.503  30.061  24.669  1.00  0.00           H  
ATOM   2547 HG23 VAL   162      34.360  30.052  24.600  1.00  0.00           H  
ATOM   2548  N   ASP   163      33.550  25.441  27.304  1.00  0.00           N  
ATOM   2549  CA  ASP   163      33.837  24.768  28.588  1.00  0.00           C  
ATOM   2550  C   ASP   163      34.585  25.675  29.573  1.00  0.00           C  
ATOM   2551  O   ASP   163      35.199  26.692  29.202  1.00  0.00           O  
ATOM   2552  CB  ASP   163      34.546  23.405  28.303  1.00  0.00           C  
ATOM   2553  CG  ASP   163      34.929  22.623  29.570  1.00  0.00           C  
ATOM   2554  OD1 ASP   163      34.149  22.517  30.556  1.00  0.00           O  
ATOM   2555  OD2 ASP   163      36.114  22.211  29.683  1.00  0.00           O1-
ATOM   2556  H   ASP   163      34.036  25.177  26.459  1.00  0.00           H  
ATOM   2557  HA  ASP   163      32.923  24.448  29.089  1.00  0.00           H  
ATOM   2558  HB2 ASP   163      33.996  22.701  27.678  1.00  0.00           H  
ATOM   2559  HB3 ASP   163      35.454  23.703  27.777  1.00  0.00           H  
ATOM   2560  N   SER   164      34.627  25.451  30.910  1.00  0.00           N  
ATOM   2561  CA  SER   164      35.234  26.428  31.901  1.00  0.00           C  
ATOM   2562  C   SER   164      36.725  26.205  31.945  1.00  0.00           C  
ATOM   2563  O   SER   164      37.209  25.123  32.103  1.00  0.00           O  
ATOM   2564  CB  SER   164      34.606  26.315  33.294  1.00  0.00           C  
ATOM   2565  OG  SER   164      35.285  26.987  34.285  1.00  0.00           O  
ATOM   2566  H   SER   164      34.272  24.560  31.227  1.00  0.00           H  
ATOM   2567  HA  SER   164      35.058  27.454  31.576  1.00  0.00           H  
ATOM   2568  HB2 SER   164      33.546  26.564  33.251  1.00  0.00           H  
ATOM   2569  HB3 SER   164      34.612  25.257  33.557  1.00  0.00           H  
ATOM   2570  HG  SER   164      34.993  26.691  35.150  1.00  0.00           H  
ATOM   2571  N   LEU   165      37.549  27.263  31.800  1.00  0.00           N  
ATOM   2572  CA  LEU   165      38.983  27.241  31.860  1.00  0.00           C  
ATOM   2573  C   LEU   165      39.635  26.963  33.207  1.00  0.00           C  
ATOM   2574  O   LEU   165      40.864  27.083  33.236  1.00  0.00           O  
ATOM   2575  CB  LEU   165      39.606  28.456  31.076  1.00  0.00           C  
ATOM   2576  CG  LEU   165      38.932  28.688  29.688  1.00  0.00           C  
ATOM   2577  CD1 LEU   165      39.489  29.972  29.093  1.00  0.00           C  
ATOM   2578  CD2 LEU   165      39.207  27.549  28.707  1.00  0.00           C  
ATOM   2579  H   LEU   165      37.136  28.118  31.457  1.00  0.00           H  
ATOM   2580  HA  LEU   165      39.239  26.339  31.305  1.00  0.00           H  
ATOM   2581  HB2 LEU   165      39.416  29.362  31.651  1.00  0.00           H  
ATOM   2582  HB3 LEU   165      40.687  28.339  30.991  1.00  0.00           H  
ATOM   2583  HG  LEU   165      37.851  28.816  29.741  1.00  0.00           H  
ATOM   2584 HD11 LEU   165      40.513  29.852  28.740  1.00  0.00           H  
ATOM   2585 HD12 LEU   165      38.854  30.246  28.250  1.00  0.00           H  
ATOM   2586 HD13 LEU   165      39.489  30.801  29.801  1.00  0.00           H  
ATOM   2587 HD21 LEU   165      38.647  26.673  29.036  1.00  0.00           H  
ATOM   2588 HD22 LEU   165      38.774  27.939  27.786  1.00  0.00           H  
ATOM   2589 HD23 LEU   165      40.263  27.285  28.666  1.00  0.00           H  
ATOM   2590  N   VAL   166      38.928  26.575  34.255  1.00  0.00           N  
ATOM   2591  CA  VAL   166      39.515  26.247  35.551  1.00  0.00           C  
ATOM   2592  C   VAL   166      40.362  25.052  35.660  1.00  0.00           C  
ATOM   2593  O   VAL   166      40.181  24.035  35.082  1.00  0.00           O  
ATOM   2594  CB  VAL   166      38.447  26.162  36.697  1.00  0.00           C  
ATOM   2595  CG1 VAL   166      38.838  25.546  38.062  1.00  0.00           C  
ATOM   2596  CG2 VAL   166      37.999  27.587  37.027  1.00  0.00           C  
ATOM   2597  H   VAL   166      37.923  26.494  34.190  1.00  0.00           H  
ATOM   2598  HA  VAL   166      40.153  27.130  35.617  1.00  0.00           H  
ATOM   2599  HB  VAL   166      37.566  25.609  36.370  1.00  0.00           H  
ATOM   2600 HG11 VAL   166      38.020  25.500  38.780  1.00  0.00           H  
ATOM   2601 HG12 VAL   166      39.105  24.498  37.923  1.00  0.00           H  
ATOM   2602 HG13 VAL   166      39.664  25.970  38.632  1.00  0.00           H  
ATOM   2603 HG21 VAL   166      37.002  27.573  37.467  1.00  0.00           H  
ATOM   2604 HG22 VAL   166      38.695  28.079  37.707  1.00  0.00           H  
ATOM   2605 HG23 VAL   166      37.963  28.161  36.101  1.00  0.00           H  
ATOM   2606  N   GLY   167      41.500  25.236  36.391  1.00  0.00           N  
ATOM   2607  CA  GLY   167      42.566  24.313  36.513  1.00  0.00           C  
ATOM   2608  C   GLY   167      43.696  24.366  35.486  1.00  0.00           C  
ATOM   2609  O   GLY   167      44.708  23.797  35.695  1.00  0.00           O  
ATOM   2610  H   GLY   167      41.623  26.185  36.714  1.00  0.00           H  
ATOM   2611  HA2 GLY   167      43.095  24.490  37.449  1.00  0.00           H  
ATOM   2612  HA3 GLY   167      42.116  23.328  36.638  1.00  0.00           H  
ATOM   2613  N   LYS   168      43.476  25.086  34.363  1.00  0.00           N  
ATOM   2614  CA  LYS   168      44.491  25.305  33.341  1.00  0.00           C  
ATOM   2615  C   LYS   168      45.520  26.261  33.877  1.00  0.00           C  
ATOM   2616  O   LYS   168      45.208  27.196  34.599  1.00  0.00           O  
ATOM   2617  CB  LYS   168      43.795  25.800  32.009  1.00  0.00           C  
ATOM   2618  CG  LYS   168      42.840  24.765  31.257  1.00  0.00           C  
ATOM   2619  CD  LYS   168      42.027  25.589  30.253  1.00  0.00           C  
ATOM   2620  CE  LYS   168      41.465  24.665  29.155  1.00  0.00           C  
ATOM   2621  NZ  LYS   168      42.322  24.546  27.936  1.00  0.00           N1+
ATOM   2622  H   LYS   168      42.533  25.425  34.235  1.00  0.00           H  
ATOM   2623  HA  LYS   168      45.006  24.386  33.063  1.00  0.00           H  
ATOM   2624  HB2 LYS   168      43.247  26.721  32.205  1.00  0.00           H  
ATOM   2625  HB3 LYS   168      44.666  25.923  31.365  1.00  0.00           H  
ATOM   2626  HG2 LYS   168      43.525  24.117  30.711  1.00  0.00           H  
ATOM   2627  HG3 LYS   168      42.207  24.239  31.972  1.00  0.00           H  
ATOM   2628  HD2 LYS   168      41.182  25.975  30.824  1.00  0.00           H  
ATOM   2629  HD3 LYS   168      42.735  26.346  29.916  1.00  0.00           H  
ATOM   2630  HE2 LYS   168      41.102  23.715  29.547  1.00  0.00           H  
ATOM   2631  HE3 LYS   168      40.536  25.080  28.764  1.00  0.00           H  
ATOM   2632  HZ1 LYS   168      41.918  23.818  27.364  1.00  0.00           H  
ATOM   2633  HZ2 LYS   168      42.238  25.384  27.379  1.00  0.00           H  
ATOM   2634  HZ3 LYS   168      43.284  24.354  28.175  1.00  0.00           H  
ATOM   2635  N   GLN   169      46.740  26.175  33.413  1.00  0.00           N  
ATOM   2636  CA  GLN   169      47.689  27.285  33.372  1.00  0.00           C  
ATOM   2637  C   GLN   169      47.346  28.488  32.451  1.00  0.00           C  
ATOM   2638  O   GLN   169      46.711  28.239  31.392  1.00  0.00           O  
ATOM   2639  CB  GLN   169      49.081  26.601  33.058  1.00  0.00           C  
ATOM   2640  CG  GLN   169      50.376  27.456  33.109  1.00  0.00           C  
ATOM   2641  CD  GLN   169      50.692  28.146  31.818  1.00  0.00           C  
ATOM   2642  OE1 GLN   169      49.905  28.200  30.860  1.00  0.00           O  
ATOM   2643  NE2 GLN   169      51.942  28.542  31.625  1.00  0.00           N  
ATOM   2644  H   GLN   169      46.783  25.439  32.723  1.00  0.00           H  
ATOM   2645  HA  GLN   169      47.679  27.693  34.382  1.00  0.00           H  
ATOM   2646  HB2 GLN   169      49.246  25.766  33.738  1.00  0.00           H  
ATOM   2647  HB3 GLN   169      49.098  26.121  32.079  1.00  0.00           H  
ATOM   2648  HG2 GLN   169      50.405  28.130  33.965  1.00  0.00           H  
ATOM   2649  HG3 GLN   169      51.214  26.768  33.229  1.00  0.00           H  
ATOM   2650 HE21 GLN   169      52.544  28.415  32.425  1.00  0.00           H  
ATOM   2651 HE22 GLN   169      52.321  28.797  30.724  1.00  0.00           H  
ATOM   2652  N   VAL   170      47.871  29.671  32.707  1.00  0.00           N  
ATOM   2653  CA  VAL   170      47.828  30.821  31.755  1.00  0.00           C  
ATOM   2654  C   VAL   170      49.226  31.374  31.704  1.00  0.00           C  
ATOM   2655  O   VAL   170      49.922  31.452  32.718  1.00  0.00           O  
ATOM   2656  CB  VAL   170      46.735  31.845  32.210  1.00  0.00           C  
ATOM   2657  CG1 VAL   170      46.926  32.308  33.648  1.00  0.00           C  
ATOM   2658  CG2 VAL   170      46.599  33.074  31.254  1.00  0.00           C  
ATOM   2659  H   VAL   170      48.494  29.808  33.490  1.00  0.00           H  
ATOM   2660  HA  VAL   170      47.487  30.531  30.761  1.00  0.00           H  
ATOM   2661  HB  VAL   170      45.798  31.291  32.155  1.00  0.00           H  
ATOM   2662 HG11 VAL   170      47.710  33.055  33.769  1.00  0.00           H  
ATOM   2663 HG12 VAL   170      46.011  32.787  33.998  1.00  0.00           H  
ATOM   2664 HG13 VAL   170      47.183  31.518  34.354  1.00  0.00           H  
ATOM   2665 HG21 VAL   170      45.788  33.773  31.461  1.00  0.00           H  
ATOM   2666 HG22 VAL   170      47.497  33.692  31.263  1.00  0.00           H  
ATOM   2667 HG23 VAL   170      46.586  32.867  30.184  1.00  0.00           H  
ATOM   2668  N   GLU   171      49.652  31.887  30.551  1.00  0.00           N  
ATOM   2669  CA  GLU   171      50.897  32.640  30.358  1.00  0.00           C  
ATOM   2670  C   GLU   171      50.699  33.900  29.445  1.00  0.00           C  
ATOM   2671  O   GLU   171      49.776  33.854  28.631  1.00  0.00           O  
ATOM   2672  CB  GLU   171      52.055  31.707  30.028  1.00  0.00           C  
ATOM   2673  CG  GLU   171      51.979  31.172  28.580  1.00  0.00           C  
ATOM   2674  CD  GLU   171      52.924  29.985  28.313  1.00  0.00           C  
ATOM   2675  OE1 GLU   171      53.461  29.422  29.311  1.00  0.00           O  
ATOM   2676  OE2 GLU   171      53.054  29.476  27.202  1.00  0.00           O1-
ATOM   2677  H   GLU   171      49.087  31.957  29.717  1.00  0.00           H  
ATOM   2678  HA  GLU   171      51.176  33.045  31.331  1.00  0.00           H  
ATOM   2679  HB2 GLU   171      52.973  32.270  30.202  1.00  0.00           H  
ATOM   2680  HB3 GLU   171      52.002  30.906  30.765  1.00  0.00           H  
ATOM   2681  HG2 GLU   171      50.970  30.845  28.329  1.00  0.00           H  
ATOM   2682  HG3 GLU   171      52.351  31.951  27.915  1.00  0.00           H  
ATOM   2683  N   TYR   172      51.525  34.918  29.598  1.00  0.00           N  
ATOM   2684  CA  TYR   172      51.695  36.004  28.564  1.00  0.00           C  
ATOM   2685  C   TYR   172      53.084  36.480  28.701  1.00  0.00           C  
ATOM   2686  O   TYR   172      53.718  36.312  29.718  1.00  0.00           O  
ATOM   2687  CB  TYR   172      50.656  37.049  28.801  1.00  0.00           C  
ATOM   2688  CG  TYR   172      50.844  38.187  27.836  1.00  0.00           C  
ATOM   2689  CD1 TYR   172      51.261  39.412  28.351  1.00  0.00           C  
ATOM   2690  CE1 TYR   172      51.369  40.494  27.496  1.00  0.00           C  
ATOM   2691  CZ  TYR   172      51.229  40.359  26.125  1.00  0.00           C  
ATOM   2692  OH  TYR   172      51.561  41.362  25.247  1.00  0.00           O  
ATOM   2693  CE2 TYR   172      50.893  39.120  25.596  1.00  0.00           C  
ATOM   2694  CD2 TYR   172      50.725  38.035  26.465  1.00  0.00           C  
ATOM   2695  H   TYR   172      52.227  34.964  30.323  1.00  0.00           H  
ATOM   2696  HA  TYR   172      51.614  35.579  27.563  1.00  0.00           H  
ATOM   2697  HB2 TYR   172      49.619  36.716  28.777  1.00  0.00           H  
ATOM   2698  HB3 TYR   172      50.741  37.360  29.842  1.00  0.00           H  
ATOM   2699  HD1 TYR   172      51.537  39.534  29.388  1.00  0.00           H  
ATOM   2700  HE1 TYR   172      51.634  41.427  27.970  1.00  0.00           H  
ATOM   2701  HH  TYR   172      51.879  42.159  25.677  1.00  0.00           H  
ATOM   2702  HE2 TYR   172      50.867  38.927  24.533  1.00  0.00           H  
ATOM   2703  HD2 TYR   172      50.295  37.120  26.086  1.00  0.00           H  
ATOM   2704  N   ALA   173      53.671  36.920  27.564  1.00  0.00           N  
ATOM   2705  CA  ALA   173      54.984  37.578  27.432  1.00  0.00           C  
ATOM   2706  C   ALA   173      55.200  38.729  28.416  1.00  0.00           C  
ATOM   2707  O   ALA   173      54.319  39.140  29.173  1.00  0.00           O  
ATOM   2708  CB  ALA   173      55.250  37.976  26.027  1.00  0.00           C  
ATOM   2709  H   ALA   173      53.119  36.808  26.725  1.00  0.00           H  
ATOM   2710  HA  ALA   173      55.781  36.854  27.598  1.00  0.00           H  
ATOM   2711  HB1 ALA   173      56.281  38.313  25.927  1.00  0.00           H  
ATOM   2712  HB2 ALA   173      55.010  37.249  25.251  1.00  0.00           H  
ATOM   2713  HB3 ALA   173      54.593  38.822  25.822  1.00  0.00           H  
ATOM   2714  N   LYS   174      56.380  39.265  28.452  1.00  0.00           N  
ATOM   2715  CA  LYS   174      56.727  40.545  29.066  1.00  0.00           C  
ATOM   2716  C   LYS   174      57.634  41.371  28.206  1.00  0.00           C  
ATOM   2717  O   LYS   174      58.243  41.007  27.251  1.00  0.00           O  
ATOM   2718  CB  LYS   174      57.355  40.173  30.393  1.00  0.00           C  
ATOM   2719  CG  LYS   174      57.570  41.265  31.460  1.00  0.00           C  
ATOM   2720  CD  LYS   174      58.193  40.899  32.765  1.00  0.00           C  
ATOM   2721  CE  LYS   174      58.426  42.131  33.590  1.00  0.00           C  
ATOM   2722  NZ  LYS   174      59.169  41.854  34.854  1.00  0.00           N1+
ATOM   2723  H   LYS   174      57.099  38.813  27.904  1.00  0.00           H  
ATOM   2724  HA  LYS   174      55.784  41.015  29.346  1.00  0.00           H  
ATOM   2725  HB2 LYS   174      56.730  39.351  30.742  1.00  0.00           H  
ATOM   2726  HB3 LYS   174      58.350  39.759  30.233  1.00  0.00           H  
ATOM   2727  HG2 LYS   174      58.147  42.061  30.989  1.00  0.00           H  
ATOM   2728  HG3 LYS   174      56.535  41.593  31.548  1.00  0.00           H  
ATOM   2729  HD2 LYS   174      57.526  40.257  33.340  1.00  0.00           H  
ATOM   2730  HD3 LYS   174      59.155  40.427  32.562  1.00  0.00           H  
ATOM   2731  HE2 LYS   174      58.964  42.878  33.006  1.00  0.00           H  
ATOM   2732  HE3 LYS   174      57.451  42.483  33.926  1.00  0.00           H  
ATOM   2733  HZ1 LYS   174      59.305  42.719  35.357  1.00  0.00           H  
ATOM   2734  HZ2 LYS   174      58.630  41.214  35.419  1.00  0.00           H  
ATOM   2735  HZ3 LYS   174      59.979  41.270  34.702  1.00  0.00           H  
ATOM   2736  N   GLU   175      57.755  42.718  28.429  1.00  0.00           N  
ATOM   2737  CA  GLU   175      58.563  43.607  27.597  1.00  0.00           C  
ATOM   2738  C   GLU   175      60.065  43.345  27.654  1.00  0.00           C  
ATOM   2739  O   GLU   175      60.714  43.775  26.720  1.00  0.00           O  
ATOM   2740  CB  GLU   175      58.248  45.043  27.845  1.00  0.00           C  
ATOM   2741  CG  GLU   175      58.676  45.515  29.305  1.00  0.00           C  
ATOM   2742  CD  GLU   175      57.879  46.735  29.619  1.00  0.00           C  
ATOM   2743  OE1 GLU   175      56.768  46.554  30.275  1.00  0.00           O  
ATOM   2744  OE2 GLU   175      58.321  47.860  29.279  1.00  0.00           O1-
ATOM   2745  H   GLU   175      57.087  43.118  29.072  1.00  0.00           H  
ATOM   2746  HA  GLU   175      58.257  43.477  26.559  1.00  0.00           H  
ATOM   2747  HB2 GLU   175      58.775  45.707  27.160  1.00  0.00           H  
ATOM   2748  HB3 GLU   175      57.167  45.179  27.831  1.00  0.00           H  
ATOM   2749  HG2 GLU   175      58.453  44.806  30.103  1.00  0.00           H  
ATOM   2750  HG3 GLU   175      59.755  45.651  29.380  1.00  0.00           H  
ATOM   2751  N   ASP   176      60.652  42.658  28.682  1.00  0.00           N  
ATOM   2752  CA  ASP   176      62.098  42.278  28.708  1.00  0.00           C  
ATOM   2753  C   ASP   176      62.225  41.070  27.747  1.00  0.00           C  
ATOM   2754  O   ASP   176      63.332  40.497  27.575  1.00  0.00           O  
ATOM   2755  CB  ASP   176      62.504  42.003  30.164  1.00  0.00           C  
ATOM   2756  CG  ASP   176      61.881  40.765  30.863  1.00  0.00           C  
ATOM   2757  OD1 ASP   176      62.377  40.372  31.950  1.00  0.00           O  
ATOM   2758  OD2 ASP   176      60.966  40.220  30.280  1.00  0.00           O1-
ATOM   2759  H   ASP   176      59.998  42.224  29.319  1.00  0.00           H  
ATOM   2760  HA  ASP   176      62.771  43.027  28.290  1.00  0.00           H  
ATOM   2761  HB2 ASP   176      63.588  41.888  30.162  1.00  0.00           H  
ATOM   2762  HB3 ASP   176      62.407  42.964  30.670  1.00  0.00           H  
ATOM   2763  N   GLY   177      61.239  40.643  26.970  1.00  0.00           N  
ATOM   2764  CA  GLY   177      61.350  39.485  26.051  1.00  0.00           C  
ATOM   2765  C   GLY   177      61.061  38.188  26.880  1.00  0.00           C  
ATOM   2766  O   GLY   177      60.977  37.097  26.211  1.00  0.00           O  
ATOM   2767  H   GLY   177      60.439  41.247  26.851  1.00  0.00           H  
ATOM   2768  HA2 GLY   177      60.601  39.648  25.276  1.00  0.00           H  
ATOM   2769  HA3 GLY   177      62.348  39.432  25.615  1.00  0.00           H  
ATOM   2770  N   SER   178      60.958  38.136  28.204  1.00  0.00           N  
ATOM   2771  CA  SER   178      60.488  36.846  28.922  1.00  0.00           C  
ATOM   2772  C   SER   178      58.981  36.694  28.764  1.00  0.00           C  
ATOM   2773  O   SER   178      58.439  37.026  27.690  1.00  0.00           O  
ATOM   2774  CB  SER   178      60.956  36.871  30.367  1.00  0.00           C  
ATOM   2775  OG  SER   178      60.265  37.867  31.107  1.00  0.00           O  
ATOM   2776  H   SER   178      61.066  38.969  28.764  1.00  0.00           H  
ATOM   2777  HA  SER   178      60.914  35.991  28.398  1.00  0.00           H  
ATOM   2778  HB2 SER   178      60.715  35.947  30.893  1.00  0.00           H  
ATOM   2779  HB3 SER   178      62.043  36.951  30.364  1.00  0.00           H  
ATOM   2780  HG  SER   178      60.467  38.766  30.836  1.00  0.00           H  
ATOM   2781  N   LYS   179      58.340  36.233  29.867  1.00  0.00           N  
ATOM   2782  CA  LYS   179      56.861  35.983  30.121  1.00  0.00           C  
ATOM   2783  C   LYS   179      56.438  36.043  31.570  1.00  0.00           C  
ATOM   2784  O   LYS   179      57.276  35.829  32.446  1.00  0.00           O  
ATOM   2785  CB  LYS   179      56.509  34.575  29.467  1.00  0.00           C  
ATOM   2786  CG  LYS   179      56.933  33.334  30.321  1.00  0.00           C  
ATOM   2787  CD  LYS   179      56.469  32.069  29.603  1.00  0.00           C  
ATOM   2788  CE  LYS   179      56.854  30.837  30.517  1.00  0.00           C  
ATOM   2789  NZ  LYS   179      56.132  29.592  30.225  1.00  0.00           N1+
ATOM   2790  H   LYS   179      58.949  36.040  30.649  1.00  0.00           H  
ATOM   2791  HA  LYS   179      56.216  36.720  29.641  1.00  0.00           H  
ATOM   2792  HB2 LYS   179      55.446  34.534  29.230  1.00  0.00           H  
ATOM   2793  HB3 LYS   179      57.034  34.478  28.517  1.00  0.00           H  
ATOM   2794  HG2 LYS   179      58.017  33.326  30.437  1.00  0.00           H  
ATOM   2795  HG3 LYS   179      56.392  33.440  31.262  1.00  0.00           H  
ATOM   2796  HD2 LYS   179      55.397  32.067  29.402  1.00  0.00           H  
ATOM   2797  HD3 LYS   179      56.910  31.893  28.622  1.00  0.00           H  
ATOM   2798  HE2 LYS   179      57.932  30.761  30.380  1.00  0.00           H  
ATOM   2799  HE3 LYS   179      56.742  31.079  31.574  1.00  0.00           H  
ATOM   2800  HZ1 LYS   179      55.158  29.777  30.032  1.00  0.00           H  
ATOM   2801  HZ2 LYS   179      56.465  29.135  29.389  1.00  0.00           H  
ATOM   2802  HZ3 LYS   179      56.227  28.872  30.928  1.00  0.00           H  
ATOM   2803  N   ARG   180      55.158  36.179  32.058  1.00  0.00           N  
ATOM   2804  CA  ARG   180      54.644  35.739  33.339  1.00  0.00           C  
ATOM   2805  C   ARG   180      53.718  34.520  33.199  1.00  0.00           C  
ATOM   2806  O   ARG   180      53.311  34.257  32.071  1.00  0.00           O  
ATOM   2807  CB  ARG   180      53.895  36.897  34.025  1.00  0.00           C  
ATOM   2808  CG  ARG   180      54.823  38.084  34.500  1.00  0.00           C  
ATOM   2809  CD  ARG   180      54.032  39.205  35.248  1.00  0.00           C  
ATOM   2810  NE  ARG   180      53.454  38.688  36.458  1.00  0.00           N  
ATOM   2811  CZ  ARG   180      52.439  39.128  37.219  1.00  0.00           C  
ATOM   2812  NH1 ARG   180      51.816  40.213  36.875  1.00  0.00           N  
ATOM   2813  NH2 ARG   180      52.110  38.618  38.361  1.00  0.00           N1+
ATOM   2814  H   ARG   180      54.451  36.213  31.338  1.00  0.00           H  
ATOM   2815  HA  ARG   180      55.543  35.448  33.883  1.00  0.00           H  
ATOM   2816  HB2 ARG   180      53.266  37.310  33.236  1.00  0.00           H  
ATOM   2817  HB3 ARG   180      53.335  36.465  34.854  1.00  0.00           H  
ATOM   2818  HG2 ARG   180      55.441  37.628  35.274  1.00  0.00           H  
ATOM   2819  HG3 ARG   180      55.435  38.490  33.695  1.00  0.00           H  
ATOM   2820  HD2 ARG   180      54.661  40.073  35.448  1.00  0.00           H  
ATOM   2821  HD3 ARG   180      53.211  39.426  34.565  1.00  0.00           H  
ATOM   2822  HE  ARG   180      53.952  37.900  36.846  1.00  0.00           H  
ATOM   2823 HH11 ARG   180      52.189  40.620  36.029  1.00  0.00           H  
ATOM   2824 HH12 ARG   180      50.907  40.487  37.220  1.00  0.00           H  
ATOM   2825 HH21 ARG   180      52.637  37.784  38.578  1.00  0.00           H  
ATOM   2826 HH22 ARG   180      51.549  39.127  39.029  1.00  0.00           H  
ATOM   2827  N   THR   181      53.461  33.758  34.265  1.00  0.00           N  
ATOM   2828  CA  THR   181      52.730  32.512  34.352  1.00  0.00           C  
ATOM   2829  C   THR   181      51.749  32.512  35.553  1.00  0.00           C  
ATOM   2830  O   THR   181      52.052  33.065  36.607  1.00  0.00           O  
ATOM   2831  CB  THR   181      53.719  31.306  34.507  1.00  0.00           C  
ATOM   2832  CG2 THR   181      54.657  31.151  33.261  1.00  0.00           C  
ATOM   2833  OG1 THR   181      54.404  31.279  35.783  1.00  0.00           O  
ATOM   2834  H   THR   181      53.787  34.131  35.145  1.00  0.00           H  
ATOM   2835  HA  THR   181      52.136  32.322  33.458  1.00  0.00           H  
ATOM   2836  HB  THR   181      53.083  30.427  34.394  1.00  0.00           H  
ATOM   2837 HG21 THR   181      54.173  31.465  32.337  1.00  0.00           H  
ATOM   2838 HG22 THR   181      55.547  31.756  33.438  1.00  0.00           H  
ATOM   2839 HG23 THR   181      54.784  30.076  33.134  1.00  0.00           H  
ATOM   2840  HG1 THR   181      53.932  30.739  36.421  1.00  0.00           H  
ATOM   2841  N   GLY   182      50.610  31.867  35.448  1.00  0.00           N  
ATOM   2842  CA  GLY   182      49.730  31.462  36.568  1.00  0.00           C  
ATOM   2843  C   GLY   182      48.894  30.312  36.239  1.00  0.00           C  
ATOM   2844  O   GLY   182      49.306  29.307  35.679  1.00  0.00           O  
ATOM   2845  H   GLY   182      50.474  31.569  34.492  1.00  0.00           H  
ATOM   2846  HA2 GLY   182      50.328  31.159  37.426  1.00  0.00           H  
ATOM   2847  HA3 GLY   182      49.098  32.306  36.846  1.00  0.00           H  
ATOM   2848  N   MET   183      47.638  30.381  36.701  1.00  0.00           N  
ATOM   2849  CA  MET   183      46.726  29.301  36.801  1.00  0.00           C  
ATOM   2850  C   MET   183      45.287  29.824  37.057  1.00  0.00           C  
ATOM   2851  O   MET   183      45.068  30.747  37.821  1.00  0.00           O  
ATOM   2852  CB  MET   183      47.095  28.458  37.972  1.00  0.00           C  
ATOM   2853  CG  MET   183      46.164  27.243  38.066  1.00  0.00           C  
ATOM   2854  SD  MET   183      46.604  26.121  39.459  1.00  0.00           S  
ATOM   2855  CE  MET   183      46.367  27.165  40.926  1.00  0.00           C  
ATOM   2856  H   MET   183      47.466  31.147  37.336  1.00  0.00           H  
ATOM   2857  HA  MET   183      46.690  28.683  35.904  1.00  0.00           H  
ATOM   2858  HB2 MET   183      48.042  27.980  37.719  1.00  0.00           H  
ATOM   2859  HB3 MET   183      47.184  28.982  38.924  1.00  0.00           H  
ATOM   2860  HG2 MET   183      45.101  27.478  38.130  1.00  0.00           H  
ATOM   2861  HG3 MET   183      46.400  26.575  37.238  1.00  0.00           H  
ATOM   2862  HE1 MET   183      47.011  28.044  40.957  1.00  0.00           H  
ATOM   2863  HE2 MET   183      45.419  27.700  40.879  1.00  0.00           H  
ATOM   2864  HE3 MET   183      46.455  26.513  41.795  1.00  0.00           H  
ATOM   2865  N   VAL   184      44.283  29.256  36.337  1.00  0.00           N  
ATOM   2866  CA  VAL   184      42.905  29.731  36.508  1.00  0.00           C  
ATOM   2867  C   VAL   184      42.304  29.132  37.803  1.00  0.00           C  
ATOM   2868  O   VAL   184      42.407  27.868  37.971  1.00  0.00           O  
ATOM   2869  CB  VAL   184      41.985  29.403  35.332  1.00  0.00           C  
ATOM   2870  CG1 VAL   184      40.622  29.967  35.734  1.00  0.00           C  
ATOM   2871  CG2 VAL   184      42.378  29.994  34.010  1.00  0.00           C  
ATOM   2872  H   VAL   184      44.534  28.471  35.753  1.00  0.00           H  
ATOM   2873  HA  VAL   184      43.003  30.811  36.616  1.00  0.00           H  
ATOM   2874  HB  VAL   184      41.853  28.326  35.224  1.00  0.00           H  
ATOM   2875 HG11 VAL   184      40.115  29.392  36.508  1.00  0.00           H  
ATOM   2876 HG12 VAL   184      40.738  30.954  36.183  1.00  0.00           H  
ATOM   2877 HG13 VAL   184      39.898  30.097  34.930  1.00  0.00           H  
ATOM   2878 HG21 VAL   184      43.255  29.453  33.656  1.00  0.00           H  
ATOM   2879 HG22 VAL   184      41.578  29.715  33.325  1.00  0.00           H  
ATOM   2880 HG23 VAL   184      42.557  31.066  34.100  1.00  0.00           H  
ATOM   2881  N   ILE   185      41.710  29.861  38.772  1.00  0.00           N  
ATOM   2882  CA  ILE   185      41.410  29.271  40.122  1.00  0.00           C  
ATOM   2883  C   ILE   185      39.904  29.216  40.392  1.00  0.00           C  
ATOM   2884  O   ILE   185      39.485  28.215  40.913  1.00  0.00           O  
ATOM   2885  CB  ILE   185      42.163  30.048  41.228  1.00  0.00           C  
ATOM   2886  CG2 ILE   185      43.663  29.722  41.230  1.00  0.00           C  
ATOM   2887  CG1 ILE   185      41.806  31.543  41.214  1.00  0.00           C  
ATOM   2888  CD1 ILE   185      41.891  32.221  42.591  1.00  0.00           C  
ATOM   2889  H   ILE   185      41.508  30.841  38.635  1.00  0.00           H  
ATOM   2890  HA  ILE   185      41.818  28.295  40.384  1.00  0.00           H  
ATOM   2891  HB  ILE   185      41.896  29.572  42.171  1.00  0.00           H  
ATOM   2892 HG21 ILE   185      43.826  28.698  41.565  1.00  0.00           H  
ATOM   2893 HG22 ILE   185      44.005  29.799  40.198  1.00  0.00           H  
ATOM   2894 HG23 ILE   185      44.244  30.410  41.844  1.00  0.00           H  
ATOM   2895 HG12 ILE   185      42.486  32.099  40.568  1.00  0.00           H  
ATOM   2896 HG13 ILE   185      40.807  31.773  40.842  1.00  0.00           H  
ATOM   2897 HD11 ILE   185      41.315  33.146  42.580  1.00  0.00           H  
ATOM   2898 HD12 ILE   185      41.516  31.589  43.395  1.00  0.00           H  
ATOM   2899 HD13 ILE   185      42.949  32.314  42.837  1.00  0.00           H  
ATOM   2900  N   HIS   186      39.032  30.168  39.945  1.00  0.00           N  
ATOM   2901  CA  HIS   186      37.572  30.028  40.045  1.00  0.00           C  
ATOM   2902  C   HIS   186      36.919  30.807  38.918  1.00  0.00           C  
ATOM   2903  O   HIS   186      37.521  31.704  38.352  1.00  0.00           O  
ATOM   2904  CB  HIS   186      37.170  30.563  41.450  1.00  0.00           C  
ATOM   2905  CG  HIS   186      37.979  30.287  42.713  1.00  0.00           C  
ATOM   2906  ND1 HIS   186      38.850  31.109  43.352  1.00  0.00           N  
ATOM   2907  CE1 HIS   186      39.085  30.545  44.547  1.00  0.00           C  
ATOM   2908  NE2 HIS   186      38.462  29.360  44.683  1.00  0.00           N  
ATOM   2909  CD2 HIS   186      37.789  29.207  43.503  1.00  0.00           C  
ATOM   2910  H   HIS   186      39.372  31.021  39.527  1.00  0.00           H  
ATOM   2911  HA  HIS   186      37.305  28.972  40.029  1.00  0.00           H  
ATOM   2912  HB2 HIS   186      37.215  31.652  41.428  1.00  0.00           H  
ATOM   2913  HB3 HIS   186      36.121  30.394  41.695  1.00  0.00           H  
ATOM   2914  HE1 HIS   186      39.630  31.057  45.327  1.00  0.00           H  
ATOM   2915  HE2 HIS   186      38.528  28.805  45.524  1.00  0.00           H  
ATOM   2916  HD2 HIS   186      37.050  28.457  43.261  1.00  0.00           H  
ATOM   2917  N   GLN   187      35.677  30.461  38.536  1.00  0.00           N  
ATOM   2918  CA  GLN   187      34.867  31.163  37.553  1.00  0.00           C  
ATOM   2919  C   GLN   187      33.975  32.257  38.275  1.00  0.00           C  
ATOM   2920  O   GLN   187      33.504  32.006  39.345  1.00  0.00           O  
ATOM   2921  CB  GLN   187      33.932  30.079  36.837  1.00  0.00           C  
ATOM   2922  CG  GLN   187      33.424  30.572  35.445  1.00  0.00           C  
ATOM   2923  CD  GLN   187      32.700  29.517  34.588  1.00  0.00           C  
ATOM   2924  OE1 GLN   187      32.198  28.477  35.094  1.00  0.00           O  
ATOM   2925  NE2 GLN   187      32.702  29.683  33.268  1.00  0.00           N  
ATOM   2926  H   GLN   187      35.266  29.780  39.158  1.00  0.00           H  
ATOM   2927  HA  GLN   187      35.572  31.556  36.821  1.00  0.00           H  
ATOM   2928  HB2 GLN   187      34.558  29.215  36.617  1.00  0.00           H  
ATOM   2929  HB3 GLN   187      33.092  29.792  37.470  1.00  0.00           H  
ATOM   2930  HG2 GLN   187      32.770  31.430  35.604  1.00  0.00           H  
ATOM   2931  HG3 GLN   187      34.195  31.106  34.889  1.00  0.00           H  
ATOM   2932 HE21 GLN   187      33.114  30.553  32.961  1.00  0.00           H  
ATOM   2933 HE22 GLN   187      32.331  29.027  32.595  1.00  0.00           H  
ATOM   2934  N   VAL   188      33.723  33.399  37.645  1.00  0.00           N  
ATOM   2935  CA  VAL   188      32.643  34.335  37.968  1.00  0.00           C  
ATOM   2936  C   VAL   188      31.367  33.831  37.368  1.00  0.00           C  
ATOM   2937  O   VAL   188      31.046  33.964  36.240  1.00  0.00           O  
ATOM   2938  CB  VAL   188      32.978  35.780  37.551  1.00  0.00           C  
ATOM   2939  CG1 VAL   188      31.849  36.765  37.877  1.00  0.00           C  
ATOM   2940  CG2 VAL   188      34.298  36.284  38.092  1.00  0.00           C  
ATOM   2941  H   VAL   188      34.213  33.560  36.777  1.00  0.00           H  
ATOM   2942  HA  VAL   188      32.734  34.330  39.054  1.00  0.00           H  
ATOM   2943  HB  VAL   188      32.958  35.833  36.463  1.00  0.00           H  
ATOM   2944 HG11 VAL   188      32.024  36.933  38.940  1.00  0.00           H  
ATOM   2945 HG12 VAL   188      32.113  37.741  37.470  1.00  0.00           H  
ATOM   2946 HG13 VAL   188      30.891  36.360  37.551  1.00  0.00           H  
ATOM   2947 HG21 VAL   188      35.133  35.645  37.805  1.00  0.00           H  
ATOM   2948 HG22 VAL   188      34.468  37.230  37.577  1.00  0.00           H  
ATOM   2949 HG23 VAL   188      34.246  36.244  39.180  1.00  0.00           H  
ATOM   2950  N   GLU   189      30.505  33.290  38.265  1.00  0.00           N  
ATOM   2951  CA  GLU   189      29.211  32.736  37.897  1.00  0.00           C  
ATOM   2952  C   GLU   189      28.182  33.729  37.327  1.00  0.00           C  
ATOM   2953  O   GLU   189      27.271  33.295  36.672  1.00  0.00           O  
ATOM   2954  CB  GLU   189      28.615  32.141  39.155  1.00  0.00           C  
ATOM   2955  CG  GLU   189      27.410  31.148  39.045  1.00  0.00           C  
ATOM   2956  CD  GLU   189      27.016  30.426  40.325  1.00  0.00           C  
ATOM   2957  OE1 GLU   189      26.305  29.421  40.252  1.00  0.00           O  
ATOM   2958  OE2 GLU   189      27.539  30.843  41.393  1.00  0.00           O1-
ATOM   2959  H   GLU   189      30.748  33.279  39.245  1.00  0.00           H  
ATOM   2960  HA  GLU   189      29.317  31.818  37.320  1.00  0.00           H  
ATOM   2961  HB2 GLU   189      29.338  31.433  39.561  1.00  0.00           H  
ATOM   2962  HB3 GLU   189      28.317  32.888  39.891  1.00  0.00           H  
ATOM   2963  HG2 GLU   189      26.528  31.724  38.766  1.00  0.00           H  
ATOM   2964  HG3 GLU   189      27.571  30.392  38.277  1.00  0.00           H  
ATOM   2965  N   ALA   190      28.297  35.017  37.630  1.00  0.00           N  
ATOM   2966  CA  ALA   190      27.472  36.023  37.055  1.00  0.00           C  
ATOM   2967  C   ALA   190      27.897  36.390  35.629  1.00  0.00           C  
ATOM   2968  O   ALA   190      27.054  36.567  34.745  1.00  0.00           O  
ATOM   2969  CB  ALA   190      27.436  37.244  37.980  1.00  0.00           C  
ATOM   2970  H   ALA   190      29.028  35.325  38.255  1.00  0.00           H  
ATOM   2971  HA  ALA   190      26.450  35.667  36.929  1.00  0.00           H  
ATOM   2972  HB1 ALA   190      27.092  36.913  38.960  1.00  0.00           H  
ATOM   2973  HB2 ALA   190      28.389  37.772  38.007  1.00  0.00           H  
ATOM   2974  HB3 ALA   190      26.825  38.026  37.529  1.00  0.00           H  
ATOM   2975  N   LYS   191      29.192  36.255  35.353  1.00  0.00           N  
ATOM   2976  CA  LYS   191      29.800  36.333  33.969  1.00  0.00           C  
ATOM   2977  C   LYS   191      30.760  35.169  33.635  1.00  0.00           C  
ATOM   2978  O   LYS   191      31.926  35.273  33.977  1.00  0.00           O  
ATOM   2979  CB  LYS   191      30.512  37.574  33.926  1.00  0.00           C  
ATOM   2980  CG  LYS   191      29.663  38.859  33.877  1.00  0.00           C  
ATOM   2981  CD  LYS   191      30.255  40.191  33.572  1.00  0.00           C  
ATOM   2982  CE  LYS   191      29.361  41.441  33.699  1.00  0.00           C  
ATOM   2983  NZ  LYS   191      28.136  41.232  32.953  1.00  0.00           N1+
ATOM   2984  H   LYS   191      29.738  35.604  35.900  1.00  0.00           H  
ATOM   2985  HA  LYS   191      28.960  36.362  33.274  1.00  0.00           H  
ATOM   2986  HB2 LYS   191      31.235  37.567  34.742  1.00  0.00           H  
ATOM   2987  HB3 LYS   191      31.161  37.528  33.052  1.00  0.00           H  
ATOM   2988  HG2 LYS   191      28.920  38.768  33.085  1.00  0.00           H  
ATOM   2989  HG3 LYS   191      29.291  39.015  34.889  1.00  0.00           H  
ATOM   2990  HD2 LYS   191      31.037  40.380  34.308  1.00  0.00           H  
ATOM   2991  HD3 LYS   191      30.887  40.195  32.685  1.00  0.00           H  
ATOM   2992  HE2 LYS   191      29.090  41.640  34.736  1.00  0.00           H  
ATOM   2993  HE3 LYS   191      29.853  42.337  33.321  1.00  0.00           H  
ATOM   2994  HZ1 LYS   191      28.309  41.011  31.983  1.00  0.00           H  
ATOM   2995  HZ2 LYS   191      27.515  40.534  33.335  1.00  0.00           H  
ATOM   2996  HZ3 LYS   191      27.566  42.063  32.884  1.00  0.00           H  
ATOM   2997  N   PRO   192      30.283  34.084  32.955  1.00  0.00           N  
ATOM   2998  CA  PRO   192      31.087  32.823  32.799  1.00  0.00           C  
ATOM   2999  C   PRO   192      32.468  32.984  32.153  1.00  0.00           C  
ATOM   3000  O   PRO   192      33.386  32.213  32.398  1.00  0.00           O  
ATOM   3001  CD  PRO   192      28.907  33.796  32.542  1.00  0.00           C  
ATOM   3002  CG  PRO   192      28.839  32.282  32.474  1.00  0.00           C  
ATOM   3003  CB  PRO   192      30.217  31.890  31.991  1.00  0.00           C  
ATOM   3004  HD2 PRO   192      28.737  34.308  31.595  1.00  0.00           H  
ATOM   3005  HD3 PRO   192      28.238  34.190  33.308  1.00  0.00           H  
ATOM   3006  HG2 PRO   192      28.134  31.913  31.729  1.00  0.00           H  
ATOM   3007  HG3 PRO   192      28.634  31.867  33.461  1.00  0.00           H  
ATOM   3008  HB2 PRO   192      30.178  32.157  30.935  1.00  0.00           H  
ATOM   3009  HB3 PRO   192      30.421  30.824  32.092  1.00  0.00           H  
ATOM   3010  HA  PRO   192      31.071  32.287  33.748  1.00  0.00           H  
ATOM   3011  N   SER   193      32.726  33.946  31.254  1.00  0.00           N  
ATOM   3012  CA  SER   193      34.051  34.188  30.704  1.00  0.00           C  
ATOM   3013  C   SER   193      35.064  34.815  31.625  1.00  0.00           C  
ATOM   3014  O   SER   193      36.220  34.866  31.190  1.00  0.00           O  
ATOM   3015  CB  SER   193      34.035  34.988  29.354  1.00  0.00           C  
ATOM   3016  OG  SER   193      33.577  36.282  29.559  1.00  0.00           O  
ATOM   3017  H   SER   193      31.975  34.543  30.940  1.00  0.00           H  
ATOM   3018  HA  SER   193      34.562  33.246  30.505  1.00  0.00           H  
ATOM   3019  HB2 SER   193      35.032  34.952  28.917  1.00  0.00           H  
ATOM   3020  HB3 SER   193      33.349  34.527  28.643  1.00  0.00           H  
ATOM   3021  HG  SER   193      34.343  36.822  29.351  1.00  0.00           H  
ATOM   3022  N   VAL   194      34.663  35.352  32.803  1.00  0.00           N  
ATOM   3023  CA  VAL   194      35.436  36.018  33.776  1.00  0.00           C  
ATOM   3024  C   VAL   194      35.922  35.089  34.834  1.00  0.00           C  
ATOM   3025  O   VAL   194      35.096  34.299  35.363  1.00  0.00           O  
ATOM   3026  CB  VAL   194      34.725  37.230  34.372  1.00  0.00           C  
ATOM   3027  CG1 VAL   194      35.717  38.113  35.199  1.00  0.00           C  
ATOM   3028  CG2 VAL   194      34.179  38.197  33.226  1.00  0.00           C  
ATOM   3029  H   VAL   194      33.715  35.210  33.122  1.00  0.00           H  
ATOM   3030  HA  VAL   194      36.345  36.373  33.290  1.00  0.00           H  
ATOM   3031  HB  VAL   194      33.944  37.042  35.109  1.00  0.00           H  
ATOM   3032 HG11 VAL   194      36.248  37.515  35.939  1.00  0.00           H  
ATOM   3033 HG12 VAL   194      36.399  38.570  34.481  1.00  0.00           H  
ATOM   3034 HG13 VAL   194      35.203  38.856  35.808  1.00  0.00           H  
ATOM   3035 HG21 VAL   194      35.005  38.419  32.552  1.00  0.00           H  
ATOM   3036 HG22 VAL   194      33.372  37.717  32.671  1.00  0.00           H  
ATOM   3037 HG23 VAL   194      33.898  39.109  33.751  1.00  0.00           H  
ATOM   3038  N   TYR   195      37.199  35.196  35.165  1.00  0.00           N  
ATOM   3039  CA  TYR   195      37.883  34.186  35.953  1.00  0.00           C  
ATOM   3040  C   TYR   195      38.840  34.821  37.035  1.00  0.00           C  
ATOM   3041  O   TYR   195      39.699  35.672  36.742  1.00  0.00           O  
ATOM   3042  CB  TYR   195      38.659  33.171  35.119  1.00  0.00           C  
ATOM   3043  CG  TYR   195      37.863  32.300  34.167  1.00  0.00           C  
ATOM   3044  CD1 TYR   195      37.837  32.522  32.780  1.00  0.00           C  
ATOM   3045  CE1 TYR   195      37.142  31.680  31.894  1.00  0.00           C  
ATOM   3046  CZ  TYR   195      36.392  30.629  32.394  1.00  0.00           C  
ATOM   3047  OH  TYR   195      35.544  29.944  31.588  1.00  0.00           O  
ATOM   3048  CE2 TYR   195      36.383  30.409  33.786  1.00  0.00           C  
ATOM   3049  CD2 TYR   195      37.187  31.161  34.634  1.00  0.00           C  
ATOM   3050  H   TYR   195      37.864  35.842  34.765  1.00  0.00           H  
ATOM   3051  HA  TYR   195      37.182  33.573  36.520  1.00  0.00           H  
ATOM   3052  HB2 TYR   195      39.421  33.728  34.574  1.00  0.00           H  
ATOM   3053  HB3 TYR   195      39.062  32.458  35.838  1.00  0.00           H  
ATOM   3054  HD1 TYR   195      38.362  33.414  32.475  1.00  0.00           H  
ATOM   3055  HE1 TYR   195      37.301  31.781  30.831  1.00  0.00           H  
ATOM   3056  HH  TYR   195      34.669  30.076  31.961  1.00  0.00           H  
ATOM   3057  HE2 TYR   195      35.869  29.564  34.219  1.00  0.00           H  
ATOM   3058  HD2 TYR   195      37.164  30.883  35.678  1.00  0.00           H  
ATOM   3059  N   PHE   196      38.685  34.259  38.208  1.00  0.00           N  
ATOM   3060  CA  PHE   196      39.610  34.636  39.277  1.00  0.00           C  
ATOM   3061  C   PHE   196      40.951  33.886  38.925  1.00  0.00           C  
ATOM   3062  O   PHE   196      41.011  32.705  38.532  1.00  0.00           O  
ATOM   3063  CB  PHE   196      39.127  34.298  40.628  1.00  0.00           C  
ATOM   3064  CG  PHE   196      37.867  34.938  41.082  1.00  0.00           C  
ATOM   3065  CD1 PHE   196      36.589  34.256  40.931  1.00  0.00           C  
ATOM   3066  CE1 PHE   196      35.390  34.869  41.430  1.00  0.00           C  
ATOM   3067  CZ  PHE   196      35.474  36.117  42.019  1.00  0.00           C  
ATOM   3068  CE2 PHE   196      36.700  36.733  42.241  1.00  0.00           C  
ATOM   3069  CD2 PHE   196      37.884  36.185  41.778  1.00  0.00           C  
ATOM   3070  H   PHE   196      38.076  33.475  38.388  1.00  0.00           H  
ATOM   3071  HA  PHE   196      39.641  35.712  39.102  1.00  0.00           H  
ATOM   3072  HB2 PHE   196      38.994  33.217  40.623  1.00  0.00           H  
ATOM   3073  HB3 PHE   196      39.944  34.528  41.312  1.00  0.00           H  
ATOM   3074  HD1 PHE   196      36.612  33.362  40.325  1.00  0.00           H  
ATOM   3075  HE1 PHE   196      34.491  34.273  41.368  1.00  0.00           H  
ATOM   3076  HZ  PHE   196      34.588  36.436  42.547  1.00  0.00           H  
ATOM   3077  HE2 PHE   196      36.703  37.668  42.783  1.00  0.00           H  
ATOM   3078  HD2 PHE   196      38.789  36.728  42.009  1.00  0.00           H  
ATOM   3079  N   ILE   197      42.059  34.616  38.997  1.00  0.00           N  
ATOM   3080  CA  ILE   197      43.383  34.097  38.497  1.00  0.00           C  
ATOM   3081  C   ILE   197      44.524  34.276  39.568  1.00  0.00           C  
ATOM   3082  O   ILE   197      44.627  35.378  40.131  1.00  0.00           O  
ATOM   3083  CB  ILE   197      43.704  34.557  37.038  1.00  0.00           C  
ATOM   3084  CG2 ILE   197      45.198  34.459  36.599  1.00  0.00           C  
ATOM   3085  CG1 ILE   197      42.786  33.835  35.940  1.00  0.00           C  
ATOM   3086  CD1 ILE   197      42.567  34.497  34.559  1.00  0.00           C  
ATOM   3087  H   ILE   197      41.967  35.604  39.185  1.00  0.00           H  
ATOM   3088  HA  ILE   197      43.318  33.015  38.389  1.00  0.00           H  
ATOM   3089  HB  ILE   197      43.459  35.619  37.068  1.00  0.00           H  
ATOM   3090 HG21 ILE   197      45.580  33.439  36.621  1.00  0.00           H  
ATOM   3091 HG22 ILE   197      45.244  34.980  35.642  1.00  0.00           H  
ATOM   3092 HG23 ILE   197      45.732  35.067  37.330  1.00  0.00           H  
ATOM   3093 HG12 ILE   197      43.218  32.839  35.836  1.00  0.00           H  
ATOM   3094 HG13 ILE   197      41.793  33.757  36.382  1.00  0.00           H  
ATOM   3095 HD11 ILE   197      42.029  33.756  33.969  1.00  0.00           H  
ATOM   3096 HD12 ILE   197      41.968  35.395  34.709  1.00  0.00           H  
ATOM   3097 HD13 ILE   197      43.477  34.723  34.002  1.00  0.00           H  
ATOM   3098  N   LYS   198      45.414  33.264  39.722  1.00  0.00           N  
ATOM   3099  CA  LYS   198      46.634  33.294  40.565  1.00  0.00           C  
ATOM   3100  C   LYS   198      47.910  33.199  39.693  1.00  0.00           C  
ATOM   3101  O   LYS   198      48.161  32.173  39.081  1.00  0.00           O  
ATOM   3102  CB  LYS   198      46.563  32.029  41.460  1.00  0.00           C  
ATOM   3103  CG  LYS   198      47.793  31.747  42.388  1.00  0.00           C  
ATOM   3104  CD  LYS   198      47.873  32.808  43.597  1.00  0.00           C  
ATOM   3105  CE  LYS   198      49.103  32.635  44.480  1.00  0.00           C  
ATOM   3106  NZ  LYS   198      50.392  32.578  43.815  1.00  0.00           N1+
ATOM   3107  H   LYS   198      45.192  32.432  39.194  1.00  0.00           H  
ATOM   3108  HA  LYS   198      46.663  34.202  41.167  1.00  0.00           H  
ATOM   3109  HB2 LYS   198      45.736  32.105  42.167  1.00  0.00           H  
ATOM   3110  HB3 LYS   198      46.340  31.120  40.903  1.00  0.00           H  
ATOM   3111  HG2 LYS   198      47.870  30.739  42.797  1.00  0.00           H  
ATOM   3112  HG3 LYS   198      48.674  31.919  41.770  1.00  0.00           H  
ATOM   3113  HD2 LYS   198      47.761  33.822  43.211  1.00  0.00           H  
ATOM   3114  HD3 LYS   198      47.033  32.581  44.254  1.00  0.00           H  
ATOM   3115  HE2 LYS   198      49.113  33.401  45.255  1.00  0.00           H  
ATOM   3116  HE3 LYS   198      48.962  31.710  45.040  1.00  0.00           H  
ATOM   3117  HZ1 LYS   198      50.557  33.473  43.377  1.00  0.00           H  
ATOM   3118  HZ2 LYS   198      51.127  32.415  44.489  1.00  0.00           H  
ATOM   3119  HZ3 LYS   198      50.422  31.796  43.175  1.00  0.00           H  
ATOM   3120  N   PHE   199      48.687  34.283  39.682  1.00  0.00           N  
ATOM   3121  CA  PHE   199      50.065  34.339  39.090  1.00  0.00           C  
ATOM   3122  C   PHE   199      51.132  33.688  40.067  1.00  0.00           C  
ATOM   3123  O   PHE   199      51.005  33.807  41.294  1.00  0.00           O  
ATOM   3124  CB  PHE   199      50.368  35.755  38.650  1.00  0.00           C  
ATOM   3125  CG  PHE   199      49.389  36.445  37.745  1.00  0.00           C  
ATOM   3126  CD1 PHE   199      48.938  35.704  36.618  1.00  0.00           C  
ATOM   3127  CE1 PHE   199      48.128  36.356  35.686  1.00  0.00           C  
ATOM   3128  CZ  PHE   199      47.855  37.757  35.828  1.00  0.00           C  
ATOM   3129  CE2 PHE   199      48.272  38.478  37.018  1.00  0.00           C  
ATOM   3130  CD2 PHE   199      49.004  37.766  37.996  1.00  0.00           C  
ATOM   3131  H   PHE   199      48.396  35.167  40.075  1.00  0.00           H  
ATOM   3132  HA  PHE   199      49.989  33.692  38.216  1.00  0.00           H  
ATOM   3133  HB2 PHE   199      50.660  36.360  39.508  1.00  0.00           H  
ATOM   3134  HB3 PHE   199      51.241  35.553  38.028  1.00  0.00           H  
ATOM   3135  HD1 PHE   199      49.369  34.753  36.341  1.00  0.00           H  
ATOM   3136  HE1 PHE   199      47.667  35.906  34.819  1.00  0.00           H  
ATOM   3137  HZ  PHE   199      47.185  38.149  35.078  1.00  0.00           H  
ATOM   3138  HE2 PHE   199      47.972  39.495  37.228  1.00  0.00           H  
ATOM   3139  HD2 PHE   199      49.171  38.313  38.912  1.00  0.00           H  
ATOM   3140  N   ASP   200      51.988  32.880  39.447  1.00  0.00           N  
ATOM   3141  CA  ASP   200      52.985  32.084  40.204  1.00  0.00           C  
ATOM   3142  C   ASP   200      53.946  32.943  41.105  1.00  0.00           C  
ATOM   3143  O   ASP   200      54.687  32.468  41.932  1.00  0.00           O  
ATOM   3144  CB  ASP   200      53.823  31.233  39.187  1.00  0.00           C  
ATOM   3145  CG  ASP   200      53.080  30.061  38.539  1.00  0.00           C  
ATOM   3146  OD1 ASP   200      53.483  29.536  37.522  1.00  0.00           O  
ATOM   3147  OD2 ASP   200      52.050  29.619  39.131  1.00  0.00           O1-
ATOM   3148  H   ASP   200      51.880  32.663  38.467  1.00  0.00           H  
ATOM   3149  HA  ASP   200      52.576  31.400  40.947  1.00  0.00           H  
ATOM   3150  HB2 ASP   200      54.227  31.816  38.359  1.00  0.00           H  
ATOM   3151  HB3 ASP   200      54.742  30.871  39.646  1.00  0.00           H  
ATOM   3152  N   ASP   201      53.992  34.244  40.816  1.00  0.00           N  
ATOM   3153  CA  ASP   201      54.867  35.262  41.447  1.00  0.00           C  
ATOM   3154  C   ASP   201      54.107  36.284  42.289  1.00  0.00           C  
ATOM   3155  O   ASP   201      54.552  37.416  42.560  1.00  0.00           O  
ATOM   3156  CB  ASP   201      55.615  35.938  40.272  1.00  0.00           C  
ATOM   3157  CG  ASP   201      54.697  36.558  39.219  1.00  0.00           C  
ATOM   3158  OD1 ASP   201      53.491  36.252  39.134  1.00  0.00           O  
ATOM   3159  OD2 ASP   201      55.219  37.288  38.358  1.00  0.00           O1-
ATOM   3160  H   ASP   201      53.319  34.570  40.137  1.00  0.00           H  
ATOM   3161  HA  ASP   201      55.620  34.788  42.076  1.00  0.00           H  
ATOM   3162  HB2 ASP   201      56.224  36.763  40.643  1.00  0.00           H  
ATOM   3163  HB3 ASP   201      56.272  35.161  39.881  1.00  0.00           H  
ATOM   3164  N   ASP   202      52.816  35.917  42.525  1.00  0.00           N  
ATOM   3165  CA  ASP   202      51.974  36.847  43.259  1.00  0.00           C  
ATOM   3166  C   ASP   202      50.886  36.254  44.080  1.00  0.00           C  
ATOM   3167  O   ASP   202      50.085  35.526  43.528  1.00  0.00           O  
ATOM   3168  CB  ASP   202      51.535  37.958  42.244  1.00  0.00           C  
ATOM   3169  CG  ASP   202      51.183  39.260  43.116  1.00  0.00           C  
ATOM   3170  OD1 ASP   202      51.251  39.292  44.391  1.00  0.00           O  
ATOM   3171  OD2 ASP   202      50.861  40.315  42.533  1.00  0.00           O1-
ATOM   3172  H   ASP   202      52.430  35.048  42.185  1.00  0.00           H  
ATOM   3173  HA  ASP   202      52.611  37.287  44.026  1.00  0.00           H  
ATOM   3174  HB2 ASP   202      52.354  38.153  41.553  1.00  0.00           H  
ATOM   3175  HB3 ASP   202      50.763  37.660  41.534  1.00  0.00           H  
ATOM   3176  N   PHE   203      50.872  36.595  45.355  1.00  0.00           N  
ATOM   3177  CA  PHE   203      49.801  36.246  46.285  1.00  0.00           C  
ATOM   3178  C   PHE   203      48.573  37.217  46.147  1.00  0.00           C  
ATOM   3179  O   PHE   203      47.486  36.901  46.597  1.00  0.00           O  
ATOM   3180  CB  PHE   203      50.412  36.256  47.664  1.00  0.00           C  
ATOM   3181  CG  PHE   203      50.933  37.587  48.115  1.00  0.00           C  
ATOM   3182  CD1 PHE   203      50.080  38.610  48.526  1.00  0.00           C  
ATOM   3183  CE1 PHE   203      50.560  39.789  49.012  1.00  0.00           C  
ATOM   3184  CZ  PHE   203      51.937  40.021  49.101  1.00  0.00           C  
ATOM   3185  CE2 PHE   203      52.829  39.021  48.709  1.00  0.00           C  
ATOM   3186  CD2 PHE   203      52.284  37.747  48.331  1.00  0.00           C  
ATOM   3187  H   PHE   203      51.631  37.216  45.597  1.00  0.00           H  
ATOM   3188  HA  PHE   203      49.510  35.221  46.053  1.00  0.00           H  
ATOM   3189  HB2 PHE   203      49.693  35.914  48.409  1.00  0.00           H  
ATOM   3190  HB3 PHE   203      51.224  35.539  47.545  1.00  0.00           H  
ATOM   3191  HD1 PHE   203      49.018  38.468  48.386  1.00  0.00           H  
ATOM   3192  HE1 PHE   203      49.894  40.530  49.426  1.00  0.00           H  
ATOM   3193  HZ  PHE   203      52.306  40.958  49.493  1.00  0.00           H  
ATOM   3194  HE2 PHE   203      53.893  39.054  48.895  1.00  0.00           H  
ATOM   3195  HD2 PHE   203      52.873  36.902  48.004  1.00  0.00           H  
ATOM   3196  N   HIS   204      48.599  38.383  45.553  1.00  0.00           N  
ATOM   3197  CA  HIS   204      47.390  39.209  45.284  1.00  0.00           C  
ATOM   3198  C   HIS   204      46.586  38.409  44.274  1.00  0.00           C  
ATOM   3199  O   HIS   204      47.138  38.010  43.267  1.00  0.00           O  
ATOM   3200  CB  HIS   204      47.880  40.559  44.774  1.00  0.00           C  
ATOM   3201  CG  HIS   204      48.563  41.319  45.803  1.00  0.00           C  
ATOM   3202  ND1 HIS   204      49.928  41.208  46.050  1.00  0.00           N1+
ATOM   3203  CE1 HIS   204      50.268  42.314  46.812  1.00  0.00           C  
ATOM   3204  NE2 HIS   204      49.228  43.085  47.043  1.00  0.00           N  
ATOM   3205  CD2 HIS   204      48.205  42.514  46.324  1.00  0.00           C  
ATOM   3206  H   HIS   204      49.481  38.505  45.076  1.00  0.00           H  
ATOM   3207  HA  HIS   204      46.877  39.354  46.235  1.00  0.00           H  
ATOM   3208  HB2 HIS   204      48.595  40.509  43.952  1.00  0.00           H  
ATOM   3209  HB3 HIS   204      46.992  41.111  44.466  1.00  0.00           H  
ATOM   3210  HD1 HIS   204      50.500  40.529  45.570  1.00  0.00           H  
ATOM   3211  HE1 HIS   204      51.284  42.438  47.155  1.00  0.00           H  
ATOM   3212  HE2 HIS   204      49.226  43.945  47.573  1.00  0.00           H  
ATOM   3213  HD2 HIS   204      47.266  43.023  46.163  1.00  0.00           H  
ATOM   3214  N   ILE   205      45.268  38.118  44.575  1.00  0.00           N  
ATOM   3215  CA  ILE   205      44.305  37.484  43.603  1.00  0.00           C  
ATOM   3216  C   ILE   205      43.816  38.562  42.707  1.00  0.00           C  
ATOM   3217  O   ILE   205      43.617  39.717  43.067  1.00  0.00           O  
ATOM   3218  CB  ILE   205      43.207  36.718  44.293  1.00  0.00           C  
ATOM   3219  CG2 ILE   205      42.191  36.225  43.218  1.00  0.00           C  
ATOM   3220  CG1 ILE   205      43.713  35.632  45.231  1.00  0.00           C  
ATOM   3221  CD1 ILE   205      44.494  34.504  44.563  1.00  0.00           C  
ATOM   3222  H   ILE   205      44.952  38.420  45.486  1.00  0.00           H  
ATOM   3223  HA  ILE   205      44.858  36.709  43.072  1.00  0.00           H  
ATOM   3224  HB  ILE   205      42.643  37.485  44.823  1.00  0.00           H  
ATOM   3225 HG21 ILE   205      42.691  35.694  42.408  1.00  0.00           H  
ATOM   3226 HG22 ILE   205      41.481  35.501  43.618  1.00  0.00           H  
ATOM   3227 HG23 ILE   205      41.621  37.037  42.767  1.00  0.00           H  
ATOM   3228 HG12 ILE   205      44.384  36.058  45.977  1.00  0.00           H  
ATOM   3229 HG13 ILE   205      42.904  35.063  45.690  1.00  0.00           H  
ATOM   3230 HD11 ILE   205      45.374  34.853  44.023  1.00  0.00           H  
ATOM   3231 HD12 ILE   205      44.711  33.704  45.271  1.00  0.00           H  
ATOM   3232 HD13 ILE   205      43.880  34.165  43.729  1.00  0.00           H  
ATOM   3233  N   TYR   206      43.624  38.323  41.428  1.00  0.00           N  
ATOM   3234  CA  TYR   206      43.208  39.142  40.374  1.00  0.00           C  
ATOM   3235  C   TYR   206      41.990  38.535  39.725  1.00  0.00           C  
ATOM   3236  O   TYR   206      41.638  37.437  40.086  1.00  0.00           O  
ATOM   3237  CB  TYR   206      44.382  39.162  39.321  1.00  0.00           C  
ATOM   3238  CG  TYR   206      45.605  39.822  39.963  1.00  0.00           C  
ATOM   3239  CD1 TYR   206      46.647  39.087  40.530  1.00  0.00           C  
ATOM   3240  CE1 TYR   206      47.819  39.688  40.917  1.00  0.00           C  
ATOM   3241  CZ  TYR   206      47.990  41.121  40.722  1.00  0.00           C  
ATOM   3242  OH  TYR   206      49.045  41.809  41.320  1.00  0.00           O  
ATOM   3243  CE2 TYR   206      46.985  41.839  40.060  1.00  0.00           C  
ATOM   3244  CD2 TYR   206      45.767  41.206  39.770  1.00  0.00           C  
ATOM   3245  H   TYR   206      44.005  37.443  41.113  1.00  0.00           H  
ATOM   3246  HA  TYR   206      42.993  40.128  40.785  1.00  0.00           H  
ATOM   3247  HB2 TYR   206      44.547  38.198  38.839  1.00  0.00           H  
ATOM   3248  HB3 TYR   206      43.973  39.748  38.498  1.00  0.00           H  
ATOM   3249  HD1 TYR   206      46.619  38.009  40.481  1.00  0.00           H  
ATOM   3250  HE1 TYR   206      48.566  39.079  41.403  1.00  0.00           H  
ATOM   3251  HH  TYR   206      49.531  41.111  41.766  1.00  0.00           H  
ATOM   3252  HE2 TYR   206      47.189  42.897  39.984  1.00  0.00           H  
ATOM   3253  HD2 TYR   206      44.966  41.766  39.310  1.00  0.00           H  
ATOM   3254  N   VAL   207      41.324  39.247  38.791  1.00  0.00           N  
ATOM   3255  CA  VAL   207      40.183  38.858  37.977  1.00  0.00           C  
ATOM   3256  C   VAL   207      40.313  39.375  36.538  1.00  0.00           C  
ATOM   3257  O   VAL   207      40.595  40.546  36.362  1.00  0.00           O  
ATOM   3258  CB  VAL   207      38.998  39.583  38.768  1.00  0.00           C  
ATOM   3259  CG1 VAL   207      37.633  39.409  38.029  1.00  0.00           C  
ATOM   3260  CG2 VAL   207      38.793  39.102  40.203  1.00  0.00           C  
ATOM   3261  H   VAL   207      41.582  40.223  38.749  1.00  0.00           H  
ATOM   3262  HA  VAL   207      40.015  37.790  37.840  1.00  0.00           H  
ATOM   3263  HB  VAL   207      39.176  40.657  38.816  1.00  0.00           H  
ATOM   3264 HG11 VAL   207      37.366  38.355  37.955  1.00  0.00           H  
ATOM   3265 HG12 VAL   207      36.821  39.912  38.555  1.00  0.00           H  
ATOM   3266 HG13 VAL   207      37.694  39.845  37.032  1.00  0.00           H  
ATOM   3267 HG21 VAL   207      39.583  39.616  40.750  1.00  0.00           H  
ATOM   3268 HG22 VAL   207      37.770  39.341  40.496  1.00  0.00           H  
ATOM   3269 HG23 VAL   207      38.943  38.023  40.249  1.00  0.00           H  
ATOM   3270  N   TYR   208      40.226  38.535  35.500  1.00  0.00           N  
ATOM   3271  CA  TYR   208      40.313  38.865  34.066  1.00  0.00           C  
ATOM   3272  C   TYR   208      39.287  38.138  33.249  1.00  0.00           C  
ATOM   3273  O   TYR   208      38.938  36.980  33.549  1.00  0.00           O  
ATOM   3274  CB  TYR   208      41.709  38.656  33.540  1.00  0.00           C  
ATOM   3275  CG  TYR   208      42.856  39.254  34.252  1.00  0.00           C  
ATOM   3276  CD1 TYR   208      43.573  38.447  35.196  1.00  0.00           C  
ATOM   3277  CE1 TYR   208      44.757  38.978  35.787  1.00  0.00           C  
ATOM   3278  CZ  TYR   208      45.033  40.350  35.609  1.00  0.00           C  
ATOM   3279  OH  TYR   208      46.063  40.934  36.255  1.00  0.00           O  
ATOM   3280  CE2 TYR   208      44.252  41.150  34.732  1.00  0.00           C  
ATOM   3281  CD2 TYR   208      43.107  40.622  34.098  1.00  0.00           C  
ATOM   3282  H   TYR   208      39.908  37.595  35.691  1.00  0.00           H  
ATOM   3283  HA  TYR   208      40.142  39.941  34.013  1.00  0.00           H  
ATOM   3284  HB2 TYR   208      41.943  37.609  33.350  1.00  0.00           H  
ATOM   3285  HB3 TYR   208      41.721  39.001  32.505  1.00  0.00           H  
ATOM   3286  HD1 TYR   208      43.268  37.421  35.343  1.00  0.00           H  
ATOM   3287  HE1 TYR   208      45.392  38.453  36.484  1.00  0.00           H  
ATOM   3288  HH  TYR   208      45.975  41.889  36.211  1.00  0.00           H  
ATOM   3289  HE2 TYR   208      44.567  42.153  34.488  1.00  0.00           H  
ATOM   3290  HD2 TYR   208      42.400  41.228  33.552  1.00  0.00           H  
ATOM   3291  N   ASP   209      38.668  38.727  32.184  1.00  0.00           N  
ATOM   3292  CA  ASP   209      37.929  38.008  31.095  1.00  0.00           C  
ATOM   3293  C   ASP   209      38.870  37.246  30.185  1.00  0.00           C  
ATOM   3294  O   ASP   209      39.735  37.918  29.618  1.00  0.00           O  
ATOM   3295  CB  ASP   209      37.102  39.117  30.325  1.00  0.00           C  
ATOM   3296  CG  ASP   209      36.017  38.611  29.407  1.00  0.00           C  
ATOM   3297  OD1 ASP   209      35.241  39.439  28.779  1.00  0.00           O  
ATOM   3298  OD2 ASP   209      35.922  37.379  29.154  1.00  0.00           O1-
ATOM   3299  H   ASP   209      38.859  39.706  32.027  1.00  0.00           H  
ATOM   3300  HA  ASP   209      37.197  37.315  31.510  1.00  0.00           H  
ATOM   3301  HB2 ASP   209      36.669  39.799  31.058  1.00  0.00           H  
ATOM   3302  HB3 ASP   209      37.847  39.689  29.772  1.00  0.00           H  
ATOM   3303  N   LEU   210      38.606  35.964  29.862  1.00  0.00           N  
ATOM   3304  CA  LEU   210      39.422  35.221  28.870  1.00  0.00           C  
ATOM   3305  C   LEU   210      38.783  34.943  27.527  1.00  0.00           C  
ATOM   3306  O   LEU   210      39.579  34.799  26.508  1.00  0.00           O  
ATOM   3307  CB  LEU   210      39.990  33.864  29.424  1.00  0.00           C  
ATOM   3308  CG  LEU   210      41.042  33.964  30.510  1.00  0.00           C  
ATOM   3309  CD1 LEU   210      41.400  32.634  31.139  1.00  0.00           C  
ATOM   3310  CD2 LEU   210      42.322  34.599  29.994  1.00  0.00           C  
ATOM   3311  H   LEU   210      37.817  35.536  30.326  1.00  0.00           H  
ATOM   3312  HA  LEU   210      40.204  35.901  28.534  1.00  0.00           H  
ATOM   3313  HB2 LEU   210      39.158  33.337  29.891  1.00  0.00           H  
ATOM   3314  HB3 LEU   210      40.456  33.324  28.599  1.00  0.00           H  
ATOM   3315  HG  LEU   210      40.755  34.549  31.384  1.00  0.00           H  
ATOM   3316 HD11 LEU   210      41.983  32.043  30.432  1.00  0.00           H  
ATOM   3317 HD12 LEU   210      41.928  32.772  32.082  1.00  0.00           H  
ATOM   3318 HD13 LEU   210      40.587  32.024  31.531  1.00  0.00           H  
ATOM   3319 HD21 LEU   210      42.755  33.965  29.220  1.00  0.00           H  
ATOM   3320 HD22 LEU   210      42.015  35.604  29.708  1.00  0.00           H  
ATOM   3321 HD23 LEU   210      43.098  34.703  30.752  1.00  0.00           H  
ATOM   3322  N   VAL   211      37.504  34.776  27.371  1.00  0.00           N  
ATOM   3323  CA  VAL   211      36.795  34.220  26.217  1.00  0.00           C  
ATOM   3324  C   VAL   211      35.413  34.862  25.946  1.00  0.00           C  
ATOM   3325  O   VAL   211      34.937  35.771  26.610  1.00  0.00           O  
ATOM   3326  CB  VAL   211      36.767  32.686  26.183  1.00  0.00           C  
ATOM   3327  CG1 VAL   211      38.185  32.082  26.094  1.00  0.00           C  
ATOM   3328  CG2 VAL   211      36.115  32.122  27.426  1.00  0.00           C  
ATOM   3329  H   VAL   211      36.971  34.846  28.226  1.00  0.00           H  
ATOM   3330  HA  VAL   211      37.379  34.511  25.343  1.00  0.00           H  
ATOM   3331  HB  VAL   211      36.128  32.297  25.390  1.00  0.00           H  
ATOM   3332 HG11 VAL   211      38.868  32.497  26.836  1.00  0.00           H  
ATOM   3333 HG12 VAL   211      38.116  31.009  26.274  1.00  0.00           H  
ATOM   3334 HG13 VAL   211      38.671  32.321  25.148  1.00  0.00           H  
ATOM   3335 HG21 VAL   211      36.734  32.407  28.277  1.00  0.00           H  
ATOM   3336 HG22 VAL   211      35.067  32.413  27.493  1.00  0.00           H  
ATOM   3337 HG23 VAL   211      36.152  31.041  27.290  1.00  0.00           H  
ATOM   3338  N   LYS   212      34.833  34.388  24.894  1.00  0.00           N  
ATOM   3339  CA  LYS   212      33.533  34.784  24.378  1.00  0.00           C  
ATOM   3340  C   LYS   212      32.345  34.498  25.381  1.00  0.00           C  
ATOM   3341  O   LYS   212      32.203  33.444  26.022  1.00  0.00           O  
ATOM   3342  CB  LYS   212      33.348  34.276  22.906  1.00  0.00           C  
ATOM   3343  CG  LYS   212      33.224  32.752  22.840  1.00  0.00           C  
ATOM   3344  CD  LYS   212      33.254  32.275  21.324  1.00  0.00           C  
ATOM   3345  CE  LYS   212      32.878  30.812  21.153  1.00  0.00           C  
ATOM   3346  NZ  LYS   212      33.253  30.284  19.880  1.00  0.00           N1+
ATOM   3347  H   LYS   212      35.240  33.594  24.422  1.00  0.00           H  
ATOM   3348  HA  LYS   212      33.530  35.865  24.241  1.00  0.00           H  
ATOM   3349  HB2 LYS   212      32.407  34.764  22.651  1.00  0.00           H  
ATOM   3350  HB3 LYS   212      34.149  34.622  22.254  1.00  0.00           H  
ATOM   3351  HG2 LYS   212      33.976  32.223  23.426  1.00  0.00           H  
ATOM   3352  HG3 LYS   212      32.245  32.539  23.269  1.00  0.00           H  
ATOM   3353  HD2 LYS   212      32.513  32.907  20.835  1.00  0.00           H  
ATOM   3354  HD3 LYS   212      34.219  32.518  20.880  1.00  0.00           H  
ATOM   3355  HE2 LYS   212      33.387  30.270  21.949  1.00  0.00           H  
ATOM   3356  HE3 LYS   212      31.790  30.743  21.145  1.00  0.00           H  
ATOM   3357  HZ1 LYS   212      32.611  30.415  19.111  1.00  0.00           H  
ATOM   3358  HZ2 LYS   212      34.212  30.574  19.753  1.00  0.00           H  
ATOM   3359  HZ3 LYS   212      33.312  29.276  19.862  1.00  0.00           H  
ATOM   3360  N   NME   213      31.330  35.415  25.336  1.00  0.00           N  
ATOM   3361  C   NME   213      30.067  35.229  26.033  1.00  0.00           C  
ATOM   3362  H   NME   213      31.429  36.302  24.862  1.00  0.00           H  
ATOM   3363  H1  NME   213      29.531  36.169  25.913  1.00  0.00           H  
ATOM   3364  H2  NME   213      29.405  34.455  25.645  1.00  0.00           H  
ATOM   3365  H3  NME   213      30.239  34.898  27.057  1.00  0.00           H  
TER    3366      NME   213
CONECT 3361 3363 3364 3365
CONECT 3363 3361
CONECT 3364 3361
CONECT 3365 3361
END   
