# Supplementary material for: Exploring Aromatic Cage Flexibility Using Cosolvent Molecular Dynamics Simulations—An In-Silico Case Study of Tudor Domains
Source: J Chem Inf Model. 2024 May 21;64(11):4553–69. doi: 10.1021/acs.jcim.4c00298 (PMC11167732; doi:10.1021/acs.jcim.4c00298)
Supplement: Supplementary file 2 — ci4c00298_si_002.zip [file ci4c00298_si_002.zip › SPIN1/cluster_representatives/domain2/05_ACN_rep_c3.pdb]

TITLE     rep06.c3
REMARK   4      COMPLIES WITH FORMAT V. 3.0, 1-DEC-2006
REMARK 888
REMARK 888 WRITTEN BY MAESTRO (A PRODUCT OF SCHRODINGER, LLC)
CRYST1   81.927   81.927   81.927 109.47 109.47 109.47 P 1           1
ATOM      1  CH3 ACE     1      40.773  16.233  63.816  1.00  0.00           C  
ATOM      2  C   ACE     1      40.975  17.602  64.449  1.00  0.00           C  
ATOM      3  O   ACE     1      41.284  17.716  65.631  1.00  0.00           O  
ATOM      4  H1  ACE     1      41.649  16.007  63.209  1.00  0.00           H  
ATOM      5  H2  ACE     1      40.742  15.524  64.643  1.00  0.00           H  
ATOM      6  H3  ACE     1      39.894  16.330  63.179  1.00  0.00           H  
ATOM      7  N   ARG     2      40.789  18.573  63.544  1.00  0.00           N  
ATOM      8  CA  ARG     2      40.745  20.055  63.796  1.00  0.00           C  
ATOM      9  C   ARG     2      39.661  20.699  62.928  1.00  0.00           C  
ATOM     10  O   ARG     2      39.228  20.121  61.978  1.00  0.00           O  
ATOM     11  CB  ARG     2      42.188  20.538  63.569  1.00  0.00           C  
ATOM     12  CG  ARG     2      42.638  20.195  62.161  1.00  0.00           C  
ATOM     13  CD  ARG     2      43.992  20.794  61.810  1.00  0.00           C  
ATOM     14  NE  ARG     2      45.118  20.160  62.497  1.00  0.00           N  
ATOM     15  CZ  ARG     2      45.590  19.016  62.224  1.00  0.00           C  
ATOM     16  NH1 ARG     2      45.236  18.358  61.207  1.00  0.00           N  
ATOM     17  NH2 ARG     2      46.502  18.480  62.995  1.00  0.00           N1+
ATOM     18  H   ARG     2      40.532  18.323  62.600  1.00  0.00           H  
ATOM     19  HA  ARG     2      40.583  20.297  64.846  1.00  0.00           H  
ATOM     20  HB2 ARG     2      42.154  21.619  63.709  1.00  0.00           H  
ATOM     21  HB3 ARG     2      42.901  20.068  64.247  1.00  0.00           H  
ATOM     22  HG2 ARG     2      42.745  19.117  62.038  1.00  0.00           H  
ATOM     23  HG3 ARG     2      41.847  20.559  61.504  1.00  0.00           H  
ATOM     24  HD2 ARG     2      44.121  20.745  60.729  1.00  0.00           H  
ATOM     25  HD3 ARG     2      43.978  21.873  61.958  1.00  0.00           H  
ATOM     26  HE  ARG     2      45.489  20.591  63.332  1.00  0.00           H  
ATOM     27 HH11 ARG     2      44.694  18.780  60.466  1.00  0.00           H  
ATOM     28 HH12 ARG     2      45.515  17.388  61.180  1.00  0.00           H  
ATOM     29 HH21 ARG     2      47.042  19.066  63.616  1.00  0.00           H  
ATOM     30 HH22 ARG     2      46.879  17.571  62.770  1.00  0.00           H  
ATOM     31  N   ARG     3      39.285  21.955  63.356  1.00  0.00           N  
ATOM     32  CA  ARG     3      38.322  22.755  62.515  1.00  0.00           C  
ATOM     33  C   ARG     3      38.890  23.027  61.089  1.00  0.00           C  
ATOM     34  O   ARG     3      40.083  23.164  60.888  1.00  0.00           O  
ATOM     35  CB  ARG     3      37.904  24.040  63.181  1.00  0.00           C  
ATOM     36  CG  ARG     3      39.073  25.061  63.419  1.00  0.00           C  
ATOM     37  CD  ARG     3      38.549  26.214  64.230  1.00  0.00           C  
ATOM     38  NE  ARG     3      37.647  27.042  63.472  1.00  0.00           N  
ATOM     39  CZ  ARG     3      36.872  28.027  63.883  1.00  0.00           C  
ATOM     40  NH1 ARG     3      36.733  28.375  65.155  1.00  0.00           N  
ATOM     41  NH2 ARG     3      36.273  28.830  63.039  1.00  0.00           N1+
ATOM     42  H   ARG     3      39.764  22.391  64.131  1.00  0.00           H  
ATOM     43  HA  ARG     3      37.435  22.136  62.379  1.00  0.00           H  
ATOM     44  HB2 ARG     3      37.057  24.483  62.658  1.00  0.00           H  
ATOM     45  HB3 ARG     3      37.531  23.717  64.152  1.00  0.00           H  
ATOM     46  HG2 ARG     3      39.864  24.472  63.883  1.00  0.00           H  
ATOM     47  HG3 ARG     3      39.370  25.478  62.456  1.00  0.00           H  
ATOM     48  HD2 ARG     3      38.060  25.828  65.124  1.00  0.00           H  
ATOM     49  HD3 ARG     3      39.443  26.752  64.546  1.00  0.00           H  
ATOM     50  HE  ARG     3      37.664  26.905  62.472  1.00  0.00           H  
ATOM     51 HH11 ARG     3      36.863  27.654  65.850  1.00  0.00           H  
ATOM     52 HH12 ARG     3      36.014  29.033  65.418  1.00  0.00           H  
ATOM     53 HH21 ARG     3      36.300  28.571  62.063  1.00  0.00           H  
ATOM     54 HH22 ARG     3      35.902  29.704  63.381  1.00  0.00           H  
ATOM     55  N   ASN     4      38.028  23.168  60.067  1.00  0.00           N  
ATOM     56  CA  ASN     4      38.416  23.655  58.745  1.00  0.00           C  
ATOM     57  C   ASN     4      38.966  25.104  58.647  1.00  0.00           C  
ATOM     58  O   ASN     4      38.233  25.993  59.091  1.00  0.00           O  
ATOM     59  CB  ASN     4      37.218  23.504  57.777  1.00  0.00           C  
ATOM     60  CG  ASN     4      37.607  23.673  56.327  1.00  0.00           C  
ATOM     61  OD1 ASN     4      38.767  23.827  55.966  1.00  0.00           O  
ATOM     62  ND2 ASN     4      36.672  23.437  55.438  1.00  0.00           N  
ATOM     63  H   ASN     4      37.043  23.026  60.242  1.00  0.00           H  
ATOM     64  HA  ASN     4      39.212  23.003  58.385  1.00  0.00           H  
ATOM     65  HB2 ASN     4      36.749  22.532  57.929  1.00  0.00           H  
ATOM     66  HB3 ASN     4      36.442  24.241  57.980  1.00  0.00           H  
ATOM     67 HD21 ASN     4      35.703  23.308  55.696  1.00  0.00           H  
ATOM     68 HD22 ASN     4      36.908  23.404  54.457  1.00  0.00           H  
ATOM     69  N   ILE     5      40.227  25.253  58.220  1.00  0.00           N  
ATOM     70  CA  ILE     5      40.885  26.563  58.286  1.00  0.00           C  
ATOM     71  C   ILE     5      39.975  27.621  57.603  1.00  0.00           C  
ATOM     72  O   ILE     5      39.870  28.752  58.112  1.00  0.00           O  
ATOM     73  CB  ILE     5      42.284  26.478  57.608  1.00  0.00           C  
ATOM     74  CG2 ILE     5      42.972  27.844  57.483  1.00  0.00           C  
ATOM     75  CG1 ILE     5      43.206  25.553  58.507  1.00  0.00           C  
ATOM     76  CD1 ILE     5      44.599  25.317  57.963  1.00  0.00           C  
ATOM     77  H   ILE     5      40.708  24.450  57.843  1.00  0.00           H  
ATOM     78  HA  ILE     5      41.016  26.833  59.334  1.00  0.00           H  
ATOM     79  HB  ILE     5      42.203  26.011  56.627  1.00  0.00           H  
ATOM     80 HG21 ILE     5      43.177  28.277  58.462  1.00  0.00           H  
ATOM     81 HG22 ILE     5      43.874  27.707  56.886  1.00  0.00           H  
ATOM     82 HG23 ILE     5      42.323  28.572  56.998  1.00  0.00           H  
ATOM     83 HG12 ILE     5      43.325  25.985  59.501  1.00  0.00           H  
ATOM     84 HG13 ILE     5      42.713  24.590  58.373  1.00  0.00           H  
ATOM     85 HD11 ILE     5      45.201  24.550  58.451  1.00  0.00           H  
ATOM     86 HD12 ILE     5      44.472  24.957  56.942  1.00  0.00           H  
ATOM     87 HD13 ILE     5      45.148  26.251  58.075  1.00  0.00           H  
ATOM     88  N   VAL     6      39.270  27.257  56.508  1.00  0.00           N  
ATOM     89  CA  VAL     6      38.265  28.104  55.870  1.00  0.00           C  
ATOM     90  C   VAL     6      37.127  28.434  56.741  1.00  0.00           C  
ATOM     91  O   VAL     6      36.404  27.566  57.207  1.00  0.00           O  
ATOM     92  CB  VAL     6      37.705  27.534  54.550  1.00  0.00           C  
ATOM     93  CG1 VAL     6      36.626  28.380  53.897  1.00  0.00           C  
ATOM     94  CG2 VAL     6      38.797  27.493  53.464  1.00  0.00           C  
ATOM     95  H   VAL     6      39.460  26.360  56.084  1.00  0.00           H  
ATOM     96  HA  VAL     6      38.756  29.045  55.619  1.00  0.00           H  
ATOM     97  HB  VAL     6      37.296  26.553  54.790  1.00  0.00           H  
ATOM     98 HG11 VAL     6      36.310  28.011  52.922  1.00  0.00           H  
ATOM     99 HG12 VAL     6      35.735  28.266  54.514  1.00  0.00           H  
ATOM    100 HG13 VAL     6      36.938  29.424  53.873  1.00  0.00           H  
ATOM    101 HG21 VAL     6      38.406  27.022  52.561  1.00  0.00           H  
ATOM    102 HG22 VAL     6      39.144  28.480  53.157  1.00  0.00           H  
ATOM    103 HG23 VAL     6      39.652  26.960  53.880  1.00  0.00           H  
ATOM    104  N   GLY     7      36.830  29.682  57.036  1.00  0.00           N  
ATOM    105  CA  GLY     7      35.916  30.176  58.148  1.00  0.00           C  
ATOM    106  C   GLY     7      36.725  30.585  59.414  1.00  0.00           C  
ATOM    107  O   GLY     7      36.091  31.265  60.232  1.00  0.00           O  
ATOM    108  H   GLY     7      37.329  30.400  56.531  1.00  0.00           H  
ATOM    109  HA2 GLY     7      35.450  31.137  57.928  1.00  0.00           H  
ATOM    110  HA3 GLY     7      35.155  29.422  58.347  1.00  0.00           H  
ATOM    111  N   CYS     8      38.031  30.286  59.700  1.00  0.00           N  
ATOM    112  CA  CYS     8      38.653  30.855  60.833  1.00  0.00           C  
ATOM    113  C   CYS     8      38.949  32.349  60.774  1.00  0.00           C  
ATOM    114  O   CYS     8      39.265  32.952  59.712  1.00  0.00           O  
ATOM    115  CB  CYS     8      39.938  30.005  61.114  1.00  0.00           C  
ATOM    116  SG  CYS     8      39.538  28.258  61.160  1.00  0.00           S  
ATOM    117  H   CYS     8      38.606  29.655  59.159  1.00  0.00           H  
ATOM    118  HA  CYS     8      38.095  30.661  61.749  1.00  0.00           H  
ATOM    119  HB2 CYS     8      40.734  30.222  60.402  1.00  0.00           H  
ATOM    120  HB3 CYS     8      40.447  30.282  62.037  1.00  0.00           H  
ATOM    121  HG  CYS     8      39.288  28.102  59.856  1.00  0.00           H  
ATOM    122  N   ARG     9      38.863  32.997  61.937  1.00  0.00           N  
ATOM    123  CA  ARG     9      39.461  34.284  62.271  1.00  0.00           C  
ATOM    124  C   ARG     9      40.853  33.956  62.820  1.00  0.00           C  
ATOM    125  O   ARG     9      40.966  33.005  63.596  1.00  0.00           O  
ATOM    126  CB  ARG     9      38.590  35.011  63.330  1.00  0.00           C  
ATOM    127  CG  ARG     9      37.196  35.587  62.856  1.00  0.00           C  
ATOM    128  CD  ARG     9      37.457  36.946  62.172  1.00  0.00           C  
ATOM    129  NE  ARG     9      38.030  38.047  63.050  1.00  0.00           N  
ATOM    130  CZ  ARG     9      38.606  39.132  62.513  1.00  0.00           C  
ATOM    131  NH1 ARG     9      38.706  39.421  61.283  1.00  0.00           N  
ATOM    132  NH2 ARG     9      39.063  40.025  63.364  1.00  0.00           N1+
ATOM    133  H   ARG     9      38.623  32.504  62.785  1.00  0.00           H  
ATOM    134  HA  ARG     9      39.661  34.871  61.375  1.00  0.00           H  
ATOM    135  HB2 ARG     9      38.390  34.260  64.094  1.00  0.00           H  
ATOM    136  HB3 ARG     9      39.168  35.838  63.743  1.00  0.00           H  
ATOM    137  HG2 ARG     9      36.747  34.968  62.079  1.00  0.00           H  
ATOM    138  HG3 ARG     9      36.445  35.653  63.643  1.00  0.00           H  
ATOM    139  HD2 ARG     9      38.124  36.835  61.319  1.00  0.00           H  
ATOM    140  HD3 ARG     9      36.497  37.287  61.784  1.00  0.00           H  
ATOM    141  HE  ARG     9      37.927  38.037  64.054  1.00  0.00           H  
ATOM    142 HH11 ARG     9      38.415  38.750  60.586  1.00  0.00           H  
ATOM    143 HH12 ARG     9      39.269  40.226  61.046  1.00  0.00           H  
ATOM    144 HH21 ARG     9      38.894  39.861  64.347  1.00  0.00           H  
ATOM    145 HH22 ARG     9      39.445  40.871  62.967  1.00  0.00           H  
ATOM    146  N   ILE    10      41.925  34.658  62.529  1.00  0.00           N  
ATOM    147  CA  ILE    10      43.338  34.280  62.808  1.00  0.00           C  
ATOM    148  C   ILE    10      44.223  35.413  63.285  1.00  0.00           C  
ATOM    149  O   ILE    10      43.898  36.522  62.923  1.00  0.00           O  
ATOM    150  CB  ILE    10      44.035  33.561  61.565  1.00  0.00           C  
ATOM    151  CG2 ILE    10      43.301  32.251  61.220  1.00  0.00           C  
ATOM    152  CG1 ILE    10      44.169  34.541  60.306  1.00  0.00           C  
ATOM    153  CD1 ILE    10      45.049  34.116  59.046  1.00  0.00           C  
ATOM    154  H   ILE    10      41.807  35.433  61.892  1.00  0.00           H  
ATOM    155  HA  ILE    10      43.500  33.668  63.695  1.00  0.00           H  
ATOM    156  HB  ILE    10      45.000  33.220  61.940  1.00  0.00           H  
ATOM    157 HG21 ILE    10      43.048  31.719  62.137  1.00  0.00           H  
ATOM    158 HG22 ILE    10      42.306  32.375  60.793  1.00  0.00           H  
ATOM    159 HG23 ILE    10      43.909  31.673  60.523  1.00  0.00           H  
ATOM    160 HG12 ILE    10      43.158  34.840  60.032  1.00  0.00           H  
ATOM    161 HG13 ILE    10      44.672  35.439  60.664  1.00  0.00           H  
ATOM    162 HD11 ILE    10      45.971  33.619  59.349  1.00  0.00           H  
ATOM    163 HD12 ILE    10      44.436  33.515  58.376  1.00  0.00           H  
ATOM    164 HD13 ILE    10      45.315  34.934  58.377  1.00  0.00           H  
ATOM    165  N   GLN    11      45.280  35.115  64.034  1.00  0.00           N  
ATOM    166  CA  GLN    11      46.307  36.144  64.351  1.00  0.00           C  
ATOM    167  C   GLN    11      47.664  35.494  64.058  1.00  0.00           C  
ATOM    168  O   GLN    11      47.882  34.338  64.361  1.00  0.00           O  
ATOM    169  CB  GLN    11      45.993  36.788  65.747  1.00  0.00           C  
ATOM    170  CG  GLN    11      47.166  37.632  66.253  1.00  0.00           C  
ATOM    171  CD  GLN    11      46.930  38.183  67.636  1.00  0.00           C  
ATOM    172  OE1 GLN    11      46.583  39.351  67.859  1.00  0.00           O  
ATOM    173  NE2 GLN    11      47.091  37.409  68.651  1.00  0.00           N  
ATOM    174  H   GLN    11      45.406  34.146  64.288  1.00  0.00           H  
ATOM    175  HA  GLN    11      46.215  36.977  63.654  1.00  0.00           H  
ATOM    176  HB2 GLN    11      45.134  37.449  65.635  1.00  0.00           H  
ATOM    177  HB3 GLN    11      45.800  35.967  66.438  1.00  0.00           H  
ATOM    178  HG2 GLN    11      48.123  37.124  66.372  1.00  0.00           H  
ATOM    179  HG3 GLN    11      47.389  38.402  65.513  1.00  0.00           H  
ATOM    180 HE21 GLN    11      47.494  36.483  68.610  1.00  0.00           H  
ATOM    181 HE22 GLN    11      47.037  37.766  69.594  1.00  0.00           H  
ATOM    182  N   HIS    12      48.631  36.263  63.553  1.00  0.00           N  
ATOM    183  CA  HIS    12      50.052  35.796  63.394  1.00  0.00           C  
ATOM    184  C   HIS    12      51.008  36.930  63.174  1.00  0.00           C  
ATOM    185  O   HIS    12      50.694  38.043  62.710  1.00  0.00           O  
ATOM    186  CB  HIS    12      50.126  34.867  62.116  1.00  0.00           C  
ATOM    187  CG  HIS    12      49.922  35.485  60.765  1.00  0.00           C  
ATOM    188  ND1 HIS    12      50.862  36.133  60.029  1.00  0.00           N  
ATOM    189  CE1 HIS    12      50.274  36.523  58.915  1.00  0.00           C  
ATOM    190  NE2 HIS    12      49.006  36.123  58.770  1.00  0.00           N  
ATOM    191  CD2 HIS    12      48.790  35.402  59.993  1.00  0.00           C  
ATOM    192  H   HIS    12      48.419  37.216  63.294  1.00  0.00           H  
ATOM    193  HA  HIS    12      50.379  35.127  64.190  1.00  0.00           H  
ATOM    194  HB2 HIS    12      51.084  34.349  62.076  1.00  0.00           H  
ATOM    195  HB3 HIS    12      49.353  34.142  62.371  1.00  0.00           H  
ATOM    196  HD1 HIS    12      51.613  36.739  60.329  1.00  0.00           H  
ATOM    197  HE1 HIS    12      50.682  37.219  58.197  1.00  0.00           H  
ATOM    198  HD2 HIS    12      47.810  34.989  60.185  1.00  0.00           H  
ATOM    199  N   GLY    13      52.220  36.624  63.453  1.00  0.00           N  
ATOM    200  CA  GLY    13      53.419  37.443  63.033  1.00  0.00           C  
ATOM    201  C   GLY    13      53.668  37.389  61.542  1.00  0.00           C  
ATOM    202  O   GLY    13      53.617  36.294  61.002  1.00  0.00           O  
ATOM    203  H   GLY    13      52.409  35.656  63.670  1.00  0.00           H  
ATOM    204  HA2 GLY    13      53.205  38.497  63.213  1.00  0.00           H  
ATOM    205  HA3 GLY    13      54.304  37.152  63.599  1.00  0.00           H  
ATOM    206  N   TRP    14      53.925  38.538  60.913  1.00  0.00           N  
ATOM    207  CA  TRP    14      54.438  38.693  59.562  1.00  0.00           C  
ATOM    208  C   TRP    14      55.764  39.473  59.517  1.00  0.00           C  
ATOM    209  O   TRP    14      55.910  40.506  60.177  1.00  0.00           O  
ATOM    210  CB  TRP    14      53.376  39.308  58.723  1.00  0.00           C  
ATOM    211  CG  TRP    14      53.784  39.503  57.304  1.00  0.00           C  
ATOM    212  CD1 TRP    14      54.156  40.721  56.781  1.00  0.00           C  
ATOM    213  NE1 TRP    14      54.442  40.574  55.447  1.00  0.00           N  
ATOM    214  CE2 TRP    14      54.123  39.294  54.989  1.00  0.00           C  
ATOM    215  CZ2 TRP    14      54.142  38.623  53.784  1.00  0.00           C  
ATOM    216  CH2 TRP    14      53.637  37.301  53.663  1.00  0.00           C  
ATOM    217  CZ3 TRP    14      53.216  36.649  54.822  1.00  0.00           C  
ATOM    218  CE3 TRP    14      53.304  37.282  56.074  1.00  0.00           C  
ATOM    219  CD2 TRP    14      53.710  38.624  56.166  1.00  0.00           C  
ATOM    220  H   TRP    14      53.744  39.422  61.368  1.00  0.00           H  
ATOM    221  HA  TRP    14      54.641  37.696  59.171  1.00  0.00           H  
ATOM    222  HB2 TRP    14      52.525  38.642  58.575  1.00  0.00           H  
ATOM    223  HB3 TRP    14      53.020  40.257  59.124  1.00  0.00           H  
ATOM    224  HD1 TRP    14      54.118  41.652  57.326  1.00  0.00           H  
ATOM    225  HE1 TRP    14      54.903  41.292  54.908  1.00  0.00           H  
ATOM    226  HZ2 TRP    14      54.524  39.209  52.961  1.00  0.00           H  
ATOM    227  HH2 TRP    14      53.640  36.749  52.734  1.00  0.00           H  
ATOM    228  HZ3 TRP    14      52.918  35.620  54.688  1.00  0.00           H  
ATOM    229  HE3 TRP    14      52.914  36.719  56.909  1.00  0.00           H  
ATOM    230  N   LYS    15      56.774  38.940  58.741  1.00  0.00           N  
ATOM    231  CA  LYS    15      58.159  39.506  58.700  1.00  0.00           C  
ATOM    232  C   LYS    15      58.286  40.494  57.552  1.00  0.00           C  
ATOM    233  O   LYS    15      57.932  40.100  56.442  1.00  0.00           O  
ATOM    234  CB  LYS    15      59.179  38.281  58.487  1.00  0.00           C  
ATOM    235  CG  LYS    15      60.599  38.848  58.644  1.00  0.00           C  
ATOM    236  CD  LYS    15      61.639  37.753  58.864  1.00  0.00           C  
ATOM    237  CE  LYS    15      63.062  38.268  59.038  1.00  0.00           C  
ATOM    238  NZ  LYS    15      64.102  37.227  58.900  1.00  0.00           N1+
ATOM    239  H   LYS    15      56.578  38.199  58.082  1.00  0.00           H  
ATOM    240  HA  LYS    15      58.364  40.021  59.639  1.00  0.00           H  
ATOM    241  HB2 LYS    15      58.952  37.542  59.254  1.00  0.00           H  
ATOM    242  HB3 LYS    15      59.017  37.735  57.558  1.00  0.00           H  
ATOM    243  HG2 LYS    15      60.820  39.438  57.754  1.00  0.00           H  
ATOM    244  HG3 LYS    15      60.655  39.537  59.486  1.00  0.00           H  
ATOM    245  HD2 LYS    15      61.255  37.316  59.786  1.00  0.00           H  
ATOM    246  HD3 LYS    15      61.500  36.982  58.107  1.00  0.00           H  
ATOM    247  HE2 LYS    15      63.199  39.035  58.276  1.00  0.00           H  
ATOM    248  HE3 LYS    15      63.148  38.857  59.951  1.00  0.00           H  
ATOM    249  HZ1 LYS    15      63.930  36.602  58.125  1.00  0.00           H  
ATOM    250  HZ2 LYS    15      65.015  37.617  58.712  1.00  0.00           H  
ATOM    251  HZ3 LYS    15      64.151  36.657  59.732  1.00  0.00           H  
ATOM    252  N   GLU    16      58.537  41.762  57.722  1.00  0.00           N  
ATOM    253  CA  GLU    16      58.534  42.869  56.698  1.00  0.00           C  
ATOM    254  C   GLU    16      59.874  42.974  55.954  1.00  0.00           C  
ATOM    255  O   GLU    16      59.992  43.751  54.996  1.00  0.00           O  
ATOM    256  CB  GLU    16      58.249  44.263  57.347  1.00  0.00           C  
ATOM    257  CG  GLU    16      56.768  44.416  57.693  1.00  0.00           C  
ATOM    258  CD  GLU    16      55.929  44.991  56.528  1.00  0.00           C  
ATOM    259  OE1 GLU    16      56.361  44.846  55.345  1.00  0.00           O  
ATOM    260  OE2 GLU    16      54.871  45.708  56.782  1.00  0.00           O1-
ATOM    261  H   GLU    16      58.802  41.991  58.669  1.00  0.00           H  
ATOM    262  HA  GLU    16      57.834  42.778  55.868  1.00  0.00           H  
ATOM    263  HB2 GLU    16      58.899  44.357  58.217  1.00  0.00           H  
ATOM    264  HB3 GLU    16      58.536  45.025  56.623  1.00  0.00           H  
ATOM    265  HG2 GLU    16      56.404  43.509  58.176  1.00  0.00           H  
ATOM    266  HG3 GLU    16      56.666  45.246  58.392  1.00  0.00           H  
ATOM    267  N   GLY    17      60.889  42.261  56.357  1.00  0.00           N  
ATOM    268  CA  GLY    17      62.302  42.544  56.152  1.00  0.00           C  
ATOM    269  C   GLY    17      63.251  41.911  57.159  1.00  0.00           C  
ATOM    270  O   GLY    17      62.946  41.090  57.963  1.00  0.00           O  
ATOM    271  H   GLY    17      60.687  41.636  57.124  1.00  0.00           H  
ATOM    272  HA2 GLY    17      62.540  42.199  55.146  1.00  0.00           H  
ATOM    273  HA3 GLY    17      62.471  43.619  56.218  1.00  0.00           H  
ATOM    274  N   ASN    18      64.400  42.574  57.311  1.00  0.00           N  
ATOM    275  CA  ASN    18      65.393  42.234  58.318  1.00  0.00           C  
ATOM    276  C   ASN    18      64.957  42.793  59.708  1.00  0.00           C  
ATOM    277  O   ASN    18      65.650  42.554  60.702  1.00  0.00           O  
ATOM    278  CB  ASN    18      66.713  42.898  57.865  1.00  0.00           C  
ATOM    279  CG  ASN    18      67.904  42.075  58.410  1.00  0.00           C  
ATOM    280  OD1 ASN    18      67.736  40.918  58.868  1.00  0.00           O  
ATOM    281  ND2 ASN    18      69.104  42.506  58.143  1.00  0.00           N  
ATOM    282  H   ASN    18      64.758  43.155  56.567  1.00  0.00           H  
ATOM    283  HA  ASN    18      65.422  41.154  58.460  1.00  0.00           H  
ATOM    284  HB2 ASN    18      66.807  42.736  56.791  1.00  0.00           H  
ATOM    285  HB3 ASN    18      66.713  43.967  58.074  1.00  0.00           H  
ATOM    286 HD21 ASN    18      69.159  43.500  57.970  1.00  0.00           H  
ATOM    287 HD22 ASN    18      69.835  41.897  58.480  1.00  0.00           H  
ATOM    288  N   GLY    19      63.904  43.623  59.779  1.00  0.00           N  
ATOM    289  CA  GLY    19      63.408  44.352  60.946  1.00  0.00           C  
ATOM    290  C   GLY    19      62.460  43.529  61.794  1.00  0.00           C  
ATOM    291  O   GLY    19      62.212  42.282  61.533  1.00  0.00           O  
ATOM    292  H   GLY    19      63.460  43.874  58.907  1.00  0.00           H  
ATOM    293  HA2 GLY    19      64.203  44.846  61.506  1.00  0.00           H  
ATOM    294  HA3 GLY    19      62.695  45.062  60.529  1.00  0.00           H  
ATOM    295  N   PRO    20      61.917  44.019  62.914  1.00  0.00           N  
ATOM    296  CA  PRO    20      60.855  43.391  63.717  1.00  0.00           C  
ATOM    297  C   PRO    20      59.562  42.974  63.064  1.00  0.00           C  
ATOM    298  O   PRO    20      59.061  43.533  62.145  1.00  0.00           O  
ATOM    299  CD  PRO    20      62.353  45.257  63.487  1.00  0.00           C  
ATOM    300  CG  PRO    20      61.870  45.243  64.911  1.00  0.00           C  
ATOM    301  CB  PRO    20      60.574  44.387  64.854  1.00  0.00           C  
ATOM    302  HD2 PRO    20      61.920  46.046  62.873  1.00  0.00           H  
ATOM    303  HD3 PRO    20      63.397  45.567  63.434  1.00  0.00           H  
ATOM    304  HG2 PRO    20      61.794  46.262  65.290  1.00  0.00           H  
ATOM    305  HG3 PRO    20      62.641  44.725  65.481  1.00  0.00           H  
ATOM    306  HB2 PRO    20      59.759  45.001  64.470  1.00  0.00           H  
ATOM    307  HB3 PRO    20      60.260  43.814  65.726  1.00  0.00           H  
ATOM    308  HA  PRO    20      61.369  42.498  64.072  1.00  0.00           H  
ATOM    309  N   VAL    21      58.980  41.887  63.609  1.00  0.00           N  
ATOM    310  CA  VAL    21      57.871  41.184  63.012  1.00  0.00           C  
ATOM    311  C   VAL    21      56.573  41.841  63.420  1.00  0.00           C  
ATOM    312  O   VAL    21      56.196  41.977  64.575  1.00  0.00           O  
ATOM    313  CB  VAL    21      57.984  39.720  63.356  1.00  0.00           C  
ATOM    314  CG1 VAL    21      56.775  38.857  63.025  1.00  0.00           C  
ATOM    315  CG2 VAL    21      59.153  39.087  62.585  1.00  0.00           C  
ATOM    316  H   VAL    21      59.381  41.557  64.475  1.00  0.00           H  
ATOM    317  HA  VAL    21      57.991  41.326  61.938  1.00  0.00           H  
ATOM    318  HB  VAL    21      58.082  39.564  64.430  1.00  0.00           H  
ATOM    319 HG11 VAL    21      56.949  37.793  63.186  1.00  0.00           H  
ATOM    320 HG12 VAL    21      55.969  39.118  63.711  1.00  0.00           H  
ATOM    321 HG13 VAL    21      56.575  39.060  61.973  1.00  0.00           H  
ATOM    322 HG21 VAL    21      60.002  39.748  62.759  1.00  0.00           H  
ATOM    323 HG22 VAL    21      59.378  38.060  62.873  1.00  0.00           H  
ATOM    324 HG23 VAL    21      59.022  39.053  61.504  1.00  0.00           H  
ATOM    325  N   THR    22      55.801  42.314  62.426  1.00  0.00           N  
ATOM    326  CA  THR    22      54.458  42.873  62.751  1.00  0.00           C  
ATOM    327  C   THR    22      53.332  41.860  62.881  1.00  0.00           C  
ATOM    328  O   THR    22      53.101  41.032  61.960  1.00  0.00           O  
ATOM    329  CB  THR    22      53.965  43.870  61.668  1.00  0.00           C  
ATOM    330  CG2 THR    22      54.829  45.164  61.664  1.00  0.00           C  
ATOM    331  OG1 THR    22      54.047  43.270  60.429  1.00  0.00           O  
ATOM    332  H   THR    22      55.963  42.206  61.435  1.00  0.00           H  
ATOM    333  HA  THR    22      54.439  43.411  63.700  1.00  0.00           H  
ATOM    334  HB  THR    22      52.909  44.114  61.786  1.00  0.00           H  
ATOM    335 HG21 THR    22      54.379  45.898  60.994  1.00  0.00           H  
ATOM    336 HG22 THR    22      54.849  45.519  62.694  1.00  0.00           H  
ATOM    337 HG23 THR    22      55.840  44.931  61.330  1.00  0.00           H  
ATOM    338  HG1 THR    22      53.804  42.357  60.600  1.00  0.00           H  
ATOM    339  N   GLN    23      52.494  41.977  63.959  1.00  0.00           N  
ATOM    340  CA  GLN    23      51.293  41.141  64.087  1.00  0.00           C  
ATOM    341  C   GLN    23      50.319  41.668  62.990  1.00  0.00           C  
ATOM    342  O   GLN    23      50.110  42.871  62.777  1.00  0.00           O  
ATOM    343  CB  GLN    23      50.748  41.191  65.568  1.00  0.00           C  
ATOM    344  CG  GLN    23      49.334  40.641  65.696  1.00  0.00           C  
ATOM    345  CD  GLN    23      48.204  41.661  65.569  1.00  0.00           C  
ATOM    346  OE1 GLN    23      47.392  41.599  64.667  1.00  0.00           O  
ATOM    347  NE2 GLN    23      48.040  42.584  66.529  1.00  0.00           N  
ATOM    348  H   GLN    23      52.572  42.775  64.574  1.00  0.00           H  
ATOM    349  HA  GLN    23      51.520  40.103  63.843  1.00  0.00           H  
ATOM    350  HB2 GLN    23      51.308  40.456  66.146  1.00  0.00           H  
ATOM    351  HB3 GLN    23      50.851  42.138  66.098  1.00  0.00           H  
ATOM    352  HG2 GLN    23      49.090  39.985  64.861  1.00  0.00           H  
ATOM    353  HG3 GLN    23      49.203  40.026  66.586  1.00  0.00           H  
ATOM    354 HE21 GLN    23      48.571  42.454  67.378  1.00  0.00           H  
ATOM    355 HE22 GLN    23      47.274  43.241  66.499  1.00  0.00           H  
ATOM    356  N   TRP    24      49.759  40.709  62.274  1.00  0.00           N  
ATOM    357  CA  TRP    24      48.640  40.781  61.364  1.00  0.00           C  
ATOM    358  C   TRP    24      47.471  39.903  61.857  1.00  0.00           C  
ATOM    359  O   TRP    24      47.620  38.902  62.511  1.00  0.00           O  
ATOM    360  CB  TRP    24      49.070  40.308  59.929  1.00  0.00           C  
ATOM    361  CG  TRP    24      49.847  41.225  59.034  1.00  0.00           C  
ATOM    362  CD1 TRP    24      50.474  42.330  59.345  1.00  0.00           C  
ATOM    363  NE1 TRP    24      50.864  42.984  58.185  1.00  0.00           N  
ATOM    364  CE2 TRP    24      50.803  42.188  57.101  1.00  0.00           C  
ATOM    365  CZ2 TRP    24      51.276  42.311  55.777  1.00  0.00           C  
ATOM    366  CH2 TRP    24      51.050  41.187  54.936  1.00  0.00           C  
ATOM    367  CZ3 TRP    24      50.433  40.005  55.365  1.00  0.00           C  
ATOM    368  CE3 TRP    24      50.011  39.957  56.659  1.00  0.00           C  
ATOM    369  CD2 TRP    24      50.171  41.014  57.616  1.00  0.00           C  
ATOM    370  H   TRP    24      49.972  39.756  62.532  1.00  0.00           H  
ATOM    371  HA  TRP    24      48.203  41.779  61.332  1.00  0.00           H  
ATOM    372  HB2 TRP    24      49.610  39.367  60.024  1.00  0.00           H  
ATOM    373  HB3 TRP    24      48.211  39.873  59.418  1.00  0.00           H  
ATOM    374  HD1 TRP    24      50.422  42.791  60.321  1.00  0.00           H  
ATOM    375  HE1 TRP    24      51.431  43.818  58.248  1.00  0.00           H  
ATOM    376  HZ2 TRP    24      51.726  43.216  55.394  1.00  0.00           H  
ATOM    377  HH2 TRP    24      51.385  41.224  53.910  1.00  0.00           H  
ATOM    378  HZ3 TRP    24      50.237  39.233  54.636  1.00  0.00           H  
ATOM    379  HE3 TRP    24      49.396  39.130  56.982  1.00  0.00           H  
ATOM    380  N   LYS    25      46.294  40.278  61.471  1.00  0.00           N  
ATOM    381  CA  LYS    25      44.993  39.624  61.763  1.00  0.00           C  
ATOM    382  C   LYS    25      43.828  39.753  60.742  1.00  0.00           C  
ATOM    383  O   LYS    25      43.676  40.633  59.926  1.00  0.00           O  
ATOM    384  CB  LYS    25      44.516  39.859  63.229  1.00  0.00           C  
ATOM    385  CG  LYS    25      44.106  41.331  63.515  1.00  0.00           C  
ATOM    386  CD  LYS    25      43.597  41.664  64.879  1.00  0.00           C  
ATOM    387  CE  LYS    25      44.615  41.242  65.962  1.00  0.00           C  
ATOM    388  NZ  LYS    25      44.036  41.447  67.279  1.00  0.00           N1+
ATOM    389  H   LYS    25      46.157  41.177  61.032  1.00  0.00           H  
ATOM    390  HA  LYS    25      45.161  38.549  61.692  1.00  0.00           H  
ATOM    391  HB2 LYS    25      43.673  39.169  63.201  1.00  0.00           H  
ATOM    392  HB3 LYS    25      45.235  39.506  63.969  1.00  0.00           H  
ATOM    393  HG2 LYS    25      44.985  41.960  63.367  1.00  0.00           H  
ATOM    394  HG3 LYS    25      43.329  41.568  62.788  1.00  0.00           H  
ATOM    395  HD2 LYS    25      43.364  42.729  64.852  1.00  0.00           H  
ATOM    396  HD3 LYS    25      42.742  41.016  65.068  1.00  0.00           H  
ATOM    397  HE2 LYS    25      44.930  40.204  65.848  1.00  0.00           H  
ATOM    398  HE3 LYS    25      45.508  41.833  65.757  1.00  0.00           H  
ATOM    399  HZ1 LYS    25      43.281  40.794  67.434  1.00  0.00           H  
ATOM    400  HZ2 LYS    25      44.801  41.259  67.911  1.00  0.00           H  
ATOM    401  HZ3 LYS    25      43.623  42.339  67.513  1.00  0.00           H  
ATOM    402  N   GLY    26      42.993  38.719  60.721  1.00  0.00           N  
ATOM    403  CA  GLY    26      41.825  38.776  59.714  1.00  0.00           C  
ATOM    404  C   GLY    26      40.988  37.485  59.771  1.00  0.00           C  
ATOM    405  O   GLY    26      40.975  36.715  60.681  1.00  0.00           O  
ATOM    406  H   GLY    26      43.080  37.878  61.273  1.00  0.00           H  
ATOM    407  HA2 GLY    26      41.110  39.553  59.983  1.00  0.00           H  
ATOM    408  HA3 GLY    26      42.163  39.015  58.705  1.00  0.00           H  
ATOM    409  N   THR    27      40.374  37.206  58.530  1.00  0.00           N  
ATOM    410  CA  THR    27      39.490  35.986  58.351  1.00  0.00           C  
ATOM    411  C   THR    27      39.854  35.228  57.067  1.00  0.00           C  
ATOM    412  O   THR    27      39.905  35.834  56.025  1.00  0.00           O  
ATOM    413  CB  THR    27      38.012  36.363  58.193  1.00  0.00           C  
ATOM    414  CG2 THR    27      37.130  35.251  58.642  1.00  0.00           C  
ATOM    415  OG1 THR    27      37.613  37.499  58.989  1.00  0.00           O  
ATOM    416  H   THR    27      40.397  37.828  57.735  1.00  0.00           H  
ATOM    417  HA  THR    27      39.607  35.330  59.214  1.00  0.00           H  
ATOM    418  HB  THR    27      37.776  36.686  57.179  1.00  0.00           H  
ATOM    419 HG21 THR    27      37.046  34.388  57.983  1.00  0.00           H  
ATOM    420 HG22 THR    27      37.543  34.837  59.562  1.00  0.00           H  
ATOM    421 HG23 THR    27      36.097  35.503  58.879  1.00  0.00           H  
ATOM    422  HG1 THR    27      37.749  38.298  58.476  1.00  0.00           H  
ATOM    423  N   VAL    28      40.042  33.938  57.098  1.00  0.00           N  
ATOM    424  CA  VAL    28      40.416  33.051  55.959  1.00  0.00           C  
ATOM    425  C   VAL    28      39.115  32.727  55.243  1.00  0.00           C  
ATOM    426  O   VAL    28      38.184  32.132  55.798  1.00  0.00           O  
ATOM    427  CB  VAL    28      41.182  31.742  56.458  1.00  0.00           C  
ATOM    428  CG1 VAL    28      41.664  30.910  55.239  1.00  0.00           C  
ATOM    429  CG2 VAL    28      42.455  32.273  57.190  1.00  0.00           C  
ATOM    430  H   VAL    28      39.871  33.462  57.972  1.00  0.00           H  
ATOM    431  HA  VAL    28      41.063  33.607  55.281  1.00  0.00           H  
ATOM    432  HB  VAL    28      40.617  31.088  57.123  1.00  0.00           H  
ATOM    433 HG11 VAL    28      42.358  31.460  54.604  1.00  0.00           H  
ATOM    434 HG12 VAL    28      42.253  30.077  55.622  1.00  0.00           H  
ATOM    435 HG13 VAL    28      40.799  30.415  54.797  1.00  0.00           H  
ATOM    436 HG21 VAL    28      42.194  32.674  58.170  1.00  0.00           H  
ATOM    437 HG22 VAL    28      43.149  31.450  57.362  1.00  0.00           H  
ATOM    438 HG23 VAL    28      42.954  33.041  56.600  1.00  0.00           H  
ATOM    439  N   LEU    29      38.885  33.219  54.004  1.00  0.00           N  
ATOM    440  CA  LEU    29      37.620  33.168  53.268  1.00  0.00           C  
ATOM    441  C   LEU    29      37.435  31.893  52.367  1.00  0.00           C  
ATOM    442  O   LEU    29      36.269  31.498  52.120  1.00  0.00           O  
ATOM    443  CB  LEU    29      37.576  34.409  52.312  1.00  0.00           C  
ATOM    444  CG  LEU    29      38.030  35.744  52.843  1.00  0.00           C  
ATOM    445  CD1 LEU    29      37.946  36.871  51.739  1.00  0.00           C  
ATOM    446  CD2 LEU    29      37.124  36.109  54.014  1.00  0.00           C  
ATOM    447  H   LEU    29      39.756  33.586  53.648  1.00  0.00           H  
ATOM    448  HA  LEU    29      36.690  33.180  53.835  1.00  0.00           H  
ATOM    449  HB2 LEU    29      38.141  34.086  51.437  1.00  0.00           H  
ATOM    450  HB3 LEU    29      36.528  34.463  52.018  1.00  0.00           H  
ATOM    451  HG  LEU    29      39.043  35.744  53.244  1.00  0.00           H  
ATOM    452 HD11 LEU    29      38.565  37.760  51.857  1.00  0.00           H  
ATOM    453 HD12 LEU    29      38.196  36.431  50.774  1.00  0.00           H  
ATOM    454 HD13 LEU    29      36.913  37.180  51.575  1.00  0.00           H  
ATOM    455 HD21 LEU    29      37.186  35.398  54.839  1.00  0.00           H  
ATOM    456 HD22 LEU    29      37.291  37.146  54.303  1.00  0.00           H  
ATOM    457 HD23 LEU    29      36.119  36.171  53.597  1.00  0.00           H  
ATOM    458  N   ASP    30      38.497  31.274  51.821  1.00  0.00           N  
ATOM    459  CA  ASP    30      38.454  30.254  50.776  1.00  0.00           C  
ATOM    460  C   ASP    30      39.877  29.529  50.689  1.00  0.00           C  
ATOM    461  O   ASP    30      40.821  30.028  51.197  1.00  0.00           O  
ATOM    462  CB  ASP    30      38.087  30.936  49.478  1.00  0.00           C  
ATOM    463  CG  ASP    30      37.386  29.982  48.469  1.00  0.00           C  
ATOM    464  OD1 ASP    30      37.488  28.732  48.664  1.00  0.00           O  
ATOM    465  OD2 ASP    30      36.697  30.438  47.569  1.00  0.00           O1-
ATOM    466  H   ASP    30      39.415  31.539  52.149  1.00  0.00           H  
ATOM    467  HA  ASP    30      37.666  29.541  51.016  1.00  0.00           H  
ATOM    468  HB2 ASP    30      37.487  31.817  49.707  1.00  0.00           H  
ATOM    469  HB3 ASP    30      38.936  31.406  48.982  1.00  0.00           H  
ATOM    470  N   GLN    31      39.957  28.435  49.904  1.00  0.00           N  
ATOM    471  CA  GLN    31      41.202  27.704  49.613  1.00  0.00           C  
ATOM    472  C   GLN    31      41.293  27.415  48.117  1.00  0.00           C  
ATOM    473  O   GLN    31      40.246  27.085  47.552  1.00  0.00           O  
ATOM    474  CB  GLN    31      41.198  26.437  50.544  1.00  0.00           C  
ATOM    475  CG  GLN    31      42.193  25.327  50.143  1.00  0.00           C  
ATOM    476  CD  GLN    31      42.032  23.985  50.852  1.00  0.00           C  
ATOM    477  OE1 GLN    31      41.055  23.658  51.476  1.00  0.00           O  
ATOM    478  NE2 GLN    31      43.178  23.407  51.172  1.00  0.00           N  
ATOM    479  H   GLN    31      39.144  28.030  49.464  1.00  0.00           H  
ATOM    480  HA  GLN    31      42.018  28.362  49.912  1.00  0.00           H  
ATOM    481  HB2 GLN    31      41.463  26.796  51.538  1.00  0.00           H  
ATOM    482  HB3 GLN    31      40.172  26.068  50.557  1.00  0.00           H  
ATOM    483  HG2 GLN    31      42.164  25.158  49.067  1.00  0.00           H  
ATOM    484  HG3 GLN    31      43.198  25.724  50.279  1.00  0.00           H  
ATOM    485 HE21 GLN    31      43.958  23.978  50.880  1.00  0.00           H  
ATOM    486 HE22 GLN    31      43.204  22.653  51.843  1.00  0.00           H  
ATOM    487  N   VAL    32      42.394  27.595  47.382  1.00  0.00           N  
ATOM    488  CA  VAL    32      42.362  27.662  45.910  1.00  0.00           C  
ATOM    489  C   VAL    32      42.426  26.201  45.280  1.00  0.00           C  
ATOM    490  O   VAL    32      43.433  25.543  45.429  1.00  0.00           O  
ATOM    491  CB  VAL    32      43.614  28.436  45.445  1.00  0.00           C  
ATOM    492  CG1 VAL    32      43.701  28.554  43.894  1.00  0.00           C  
ATOM    493  CG2 VAL    32      43.675  29.941  45.873  1.00  0.00           C  
ATOM    494  H   VAL    32      43.230  27.942  47.830  1.00  0.00           H  
ATOM    495  HA  VAL    32      41.461  28.260  45.773  1.00  0.00           H  
ATOM    496  HB  VAL    32      44.488  27.926  45.851  1.00  0.00           H  
ATOM    497 HG11 VAL    32      43.702  27.536  43.505  1.00  0.00           H  
ATOM    498 HG12 VAL    32      42.946  29.231  43.493  1.00  0.00           H  
ATOM    499 HG13 VAL    32      44.697  28.941  43.681  1.00  0.00           H  
ATOM    500 HG21 VAL    32      44.633  30.334  45.529  1.00  0.00           H  
ATOM    501 HG22 VAL    32      42.836  30.469  45.420  1.00  0.00           H  
ATOM    502 HG23 VAL    32      43.514  30.018  46.948  1.00  0.00           H  
ATOM    503  N   PRO    33      41.425  25.796  44.499  1.00  0.00           N  
ATOM    504  CA  PRO    33      41.276  24.436  44.017  1.00  0.00           C  
ATOM    505  C   PRO    33      42.432  23.884  43.180  1.00  0.00           C  
ATOM    506  O   PRO    33      43.016  22.884  43.564  1.00  0.00           O  
ATOM    507  CD  PRO    33      40.248  26.535  44.058  1.00  0.00           C  
ATOM    508  CG  PRO    33      39.208  25.404  43.827  1.00  0.00           C  
ATOM    509  CB  PRO    33      40.073  24.347  43.172  1.00  0.00           C  
ATOM    510  HD2 PRO    33      40.413  27.048  43.111  1.00  0.00           H  
ATOM    511  HD3 PRO    33      39.840  27.190  44.827  1.00  0.00           H  
ATOM    512  HG2 PRO    33      38.254  25.641  43.356  1.00  0.00           H  
ATOM    513  HG3 PRO    33      39.031  24.952  44.802  1.00  0.00           H  
ATOM    514  HB2 PRO    33      40.115  24.629  42.120  1.00  0.00           H  
ATOM    515  HB3 PRO    33      39.697  23.326  43.230  1.00  0.00           H  
ATOM    516  HA  PRO    33      41.122  23.705  44.809  1.00  0.00           H  
ATOM    517  N   VAL    34      42.878  24.667  42.171  1.00  0.00           N  
ATOM    518  CA  VAL    34      43.984  24.238  41.282  1.00  0.00           C  
ATOM    519  C   VAL    34      45.318  24.296  42.162  1.00  0.00           C  
ATOM    520  O   VAL    34      46.321  23.708  41.663  1.00  0.00           O  
ATOM    521  CB  VAL    34      44.054  25.054  39.989  1.00  0.00           C  
ATOM    522  CG1 VAL    34      42.864  24.834  39.057  1.00  0.00           C  
ATOM    523  CG2 VAL    34      44.265  26.549  40.229  1.00  0.00           C  
ATOM    524  H   VAL    34      42.337  25.437  41.807  1.00  0.00           H  
ATOM    525  HA  VAL    34      43.812  23.208  40.973  1.00  0.00           H  
ATOM    526  HB  VAL    34      44.914  24.710  39.413  1.00  0.00           H  
ATOM    527 HG11 VAL    34      42.986  25.455  38.169  1.00  0.00           H  
ATOM    528 HG12 VAL    34      42.820  23.786  38.759  1.00  0.00           H  
ATOM    529 HG13 VAL    34      41.962  25.102  39.607  1.00  0.00           H  
ATOM    530 HG21 VAL    34      45.242  26.805  40.637  1.00  0.00           H  
ATOM    531 HG22 VAL    34      44.229  27.097  39.288  1.00  0.00           H  
ATOM    532 HG23 VAL    34      43.550  26.916  40.966  1.00  0.00           H  
ATOM    533  N   ASN    35      45.389  24.945  43.257  1.00  0.00           N  
ATOM    534  CA  ASN    35      46.588  24.900  44.115  1.00  0.00           C  
ATOM    535  C   ASN    35      46.267  25.034  45.666  1.00  0.00           C  
ATOM    536  O   ASN    35      46.361  26.139  46.209  1.00  0.00           O  
ATOM    537  CB  ASN    35      47.644  26.037  43.661  1.00  0.00           C  
ATOM    538  CG  ASN    35      48.962  26.089  44.514  1.00  0.00           C  
ATOM    539  OD1 ASN    35      49.222  25.150  45.264  1.00  0.00           O  
ATOM    540  ND2 ASN    35      49.799  27.058  44.393  1.00  0.00           N  
ATOM    541  H   ASN    35      44.533  25.317  43.644  1.00  0.00           H  
ATOM    542  HA  ASN    35      47.042  23.923  43.950  1.00  0.00           H  
ATOM    543  HB2 ASN    35      47.895  25.865  42.614  1.00  0.00           H  
ATOM    544  HB3 ASN    35      47.175  27.016  43.756  1.00  0.00           H  
ATOM    545 HD21 ASN    35      49.626  27.804  43.734  1.00  0.00           H  
ATOM    546 HD22 ASN    35      50.675  27.026  44.894  1.00  0.00           H  
ATOM    547  N   PRO    36      45.781  24.019  46.391  1.00  0.00           N  
ATOM    548  CA  PRO    36      45.187  24.096  47.688  1.00  0.00           C  
ATOM    549  C   PRO    36      46.131  24.277  48.888  1.00  0.00           C  
ATOM    550  O   PRO    36      45.793  24.155  50.048  1.00  0.00           O  
ATOM    551  CD  PRO    36      45.363  22.761  45.842  1.00  0.00           C  
ATOM    552  CG  PRO    36      44.049  22.303  46.552  1.00  0.00           C  
ATOM    553  CB  PRO    36      44.293  22.808  47.955  1.00  0.00           C  
ATOM    554  HD2 PRO    36      46.061  21.948  46.044  1.00  0.00           H  
ATOM    555  HD3 PRO    36      45.170  22.807  44.771  1.00  0.00           H  
ATOM    556  HG2 PRO    36      43.923  21.220  46.548  1.00  0.00           H  
ATOM    557  HG3 PRO    36      43.125  22.666  46.100  1.00  0.00           H  
ATOM    558  HB2 PRO    36      44.883  22.080  48.512  1.00  0.00           H  
ATOM    559  HB3 PRO    36      43.382  23.051  48.502  1.00  0.00           H  
ATOM    560  HA  PRO    36      44.469  24.911  47.781  1.00  0.00           H  
ATOM    561  N   SER    37      47.377  24.622  48.533  1.00  0.00           N  
ATOM    562  CA  SER    37      48.350  25.153  49.513  1.00  0.00           C  
ATOM    563  C   SER    37      47.998  26.652  49.758  1.00  0.00           C  
ATOM    564  O   SER    37      48.221  27.097  50.886  1.00  0.00           O  
ATOM    565  CB  SER    37      49.735  24.812  49.021  1.00  0.00           C  
ATOM    566  OG  SER    37      50.771  25.153  49.930  1.00  0.00           O  
ATOM    567  H   SER    37      47.556  24.827  47.560  1.00  0.00           H  
ATOM    568  HA  SER    37      48.198  24.659  50.472  1.00  0.00           H  
ATOM    569  HB2 SER    37      49.754  23.764  48.720  1.00  0.00           H  
ATOM    570  HB3 SER    37      49.922  25.374  48.107  1.00  0.00           H  
ATOM    571  HG  SER    37      51.446  25.515  49.352  1.00  0.00           H  
ATOM    572  N   LEU    38      47.410  27.478  48.858  1.00  0.00           N  
ATOM    573  CA  LEU    38      46.855  28.824  49.060  1.00  0.00           C  
ATOM    574  C   LEU    38      45.475  28.835  49.766  1.00  0.00           C  
ATOM    575  O   LEU    38      44.448  28.245  49.517  1.00  0.00           O  
ATOM    576  CB  LEU    38      46.809  29.515  47.714  1.00  0.00           C  
ATOM    577  CG  LEU    38      48.064  30.080  47.154  1.00  0.00           C  
ATOM    578  CD1 LEU    38      47.975  30.307  45.633  1.00  0.00           C  
ATOM    579  CD2 LEU    38      48.478  31.302  47.895  1.00  0.00           C  
ATOM    580  H   LEU    38      47.317  27.134  47.913  1.00  0.00           H  
ATOM    581  HA  LEU    38      47.563  29.263  49.763  1.00  0.00           H  
ATOM    582  HB2 LEU    38      46.302  28.872  46.994  1.00  0.00           H  
ATOM    583  HB3 LEU    38      46.127  30.365  47.701  1.00  0.00           H  
ATOM    584  HG  LEU    38      48.848  29.328  47.247  1.00  0.00           H  
ATOM    585 HD11 LEU    38      48.987  30.115  45.277  1.00  0.00           H  
ATOM    586 HD12 LEU    38      47.453  29.509  45.106  1.00  0.00           H  
ATOM    587 HD13 LEU    38      47.559  31.296  45.443  1.00  0.00           H  
ATOM    588 HD21 LEU    38      49.487  31.556  47.570  1.00  0.00           H  
ATOM    589 HD22 LEU    38      47.900  32.193  47.650  1.00  0.00           H  
ATOM    590 HD23 LEU    38      48.545  31.192  48.977  1.00  0.00           H  
ATOM    591  N   TYR    39      45.470  29.736  50.815  1.00  0.00           N  
ATOM    592  CA  TYR    39      44.230  30.306  51.355  1.00  0.00           C  
ATOM    593  C   TYR    39      44.165  31.779  51.023  1.00  0.00           C  
ATOM    594  O   TYR    39      45.137  32.450  50.637  1.00  0.00           O  
ATOM    595  CB  TYR    39      44.268  30.036  52.878  1.00  0.00           C  
ATOM    596  CG  TYR    39      44.217  28.582  53.321  1.00  0.00           C  
ATOM    597  CD1 TYR    39      45.417  27.928  53.611  1.00  0.00           C  
ATOM    598  CE1 TYR    39      45.380  26.545  53.819  1.00  0.00           C  
ATOM    599  CZ  TYR    39      44.130  25.882  53.840  1.00  0.00           C  
ATOM    600  OH  TYR    39      44.106  24.610  54.284  1.00  0.00           O  
ATOM    601  CE2 TYR    39      42.880  26.596  53.737  1.00  0.00           C  
ATOM    602  CD2 TYR    39      42.994  27.974  53.423  1.00  0.00           C  
ATOM    603  H   TYR    39      46.269  30.263  51.135  1.00  0.00           H  
ATOM    604  HA  TYR    39      43.378  29.755  50.958  1.00  0.00           H  
ATOM    605  HB2 TYR    39      45.242  30.389  53.218  1.00  0.00           H  
ATOM    606  HB3 TYR    39      43.560  30.725  53.340  1.00  0.00           H  
ATOM    607  HD1 TYR    39      46.356  28.411  53.388  1.00  0.00           H  
ATOM    608  HE1 TYR    39      46.299  25.991  53.937  1.00  0.00           H  
ATOM    609  HH  TYR    39      43.247  24.239  54.497  1.00  0.00           H  
ATOM    610  HE2 TYR    39      41.900  26.156  53.855  1.00  0.00           H  
ATOM    611  HD2 TYR    39      42.098  28.540  53.214  1.00  0.00           H  
ATOM    612  N   LEU    40      42.951  32.272  51.033  1.00  0.00           N  
ATOM    613  CA  LEU    40      42.441  33.571  50.732  1.00  0.00           C  
ATOM    614  C   LEU    40      41.988  34.370  51.960  1.00  0.00           C  
ATOM    615  O   LEU    40      41.214  33.870  52.781  1.00  0.00           O  
ATOM    616  CB  LEU    40      41.235  33.296  49.738  1.00  0.00           C  
ATOM    617  CG  LEU    40      40.827  34.596  48.917  1.00  0.00           C  
ATOM    618  CD1 LEU    40      41.634  34.899  47.779  1.00  0.00           C  
ATOM    619  CD2 LEU    40      39.408  34.389  48.294  1.00  0.00           C  
ATOM    620  H   LEU    40      42.326  31.641  51.514  1.00  0.00           H  
ATOM    621  HA  LEU    40      43.180  34.097  50.127  1.00  0.00           H  
ATOM    622  HB2 LEU    40      41.625  32.512  49.088  1.00  0.00           H  
ATOM    623  HB3 LEU    40      40.380  32.881  50.273  1.00  0.00           H  
ATOM    624  HG  LEU    40      40.797  35.408  49.643  1.00  0.00           H  
ATOM    625 HD11 LEU    40      41.396  34.266  46.925  1.00  0.00           H  
ATOM    626 HD12 LEU    40      41.400  35.913  47.455  1.00  0.00           H  
ATOM    627 HD13 LEU    40      42.704  34.751  47.930  1.00  0.00           H  
ATOM    628 HD21 LEU    40      39.475  33.701  47.451  1.00  0.00           H  
ATOM    629 HD22 LEU    40      38.713  33.879  48.961  1.00  0.00           H  
ATOM    630 HD23 LEU    40      39.042  35.370  47.993  1.00  0.00           H  
ATOM    631  N   ILE    41      42.499  35.588  52.236  1.00  0.00           N  
ATOM    632  CA  ILE    41      42.336  36.228  53.544  1.00  0.00           C  
ATOM    633  C   ILE    41      41.991  37.746  53.381  1.00  0.00           C  
ATOM    634  O   ILE    41      42.673  38.439  52.707  1.00  0.00           O  
ATOM    635  CB  ILE    41      43.734  36.147  54.401  1.00  0.00           C  
ATOM    636  CG2 ILE    41      43.328  36.372  55.917  1.00  0.00           C  
ATOM    637  CG1 ILE    41      44.437  34.800  54.281  1.00  0.00           C  
ATOM    638  CD1 ILE    41      45.446  34.542  53.138  1.00  0.00           C  
ATOM    639  H   ILE    41      42.991  36.061  51.492  1.00  0.00           H  
ATOM    640  HA  ILE    41      41.498  35.735  54.039  1.00  0.00           H  
ATOM    641  HB  ILE    41      44.363  36.982  54.096  1.00  0.00           H  
ATOM    642 HG21 ILE    41      42.732  35.536  56.283  1.00  0.00           H  
ATOM    643 HG22 ILE    41      44.176  36.397  56.601  1.00  0.00           H  
ATOM    644 HG23 ILE    41      42.751  37.297  55.894  1.00  0.00           H  
ATOM    645 HG12 ILE    41      45.052  34.590  55.156  1.00  0.00           H  
ATOM    646 HG13 ILE    41      43.719  33.981  54.311  1.00  0.00           H  
ATOM    647 HD11 ILE    41      44.864  34.286  52.253  1.00  0.00           H  
ATOM    648 HD12 ILE    41      46.178  35.308  52.882  1.00  0.00           H  
ATOM    649 HD13 ILE    41      46.059  33.700  53.461  1.00  0.00           H  
ATOM    650  N   LYS    42      40.911  38.163  54.051  1.00  0.00           N  
ATOM    651  CA  LYS    42      40.670  39.578  54.245  1.00  0.00           C  
ATOM    652  C   LYS    42      41.337  40.033  55.555  1.00  0.00           C  
ATOM    653  O   LYS    42      40.810  39.568  56.548  1.00  0.00           O  
ATOM    654  CB  LYS    42      39.172  39.838  54.109  1.00  0.00           C  
ATOM    655  CG  LYS    42      38.819  41.306  54.416  1.00  0.00           C  
ATOM    656  CD  LYS    42      39.422  42.416  53.516  1.00  0.00           C  
ATOM    657  CE  LYS    42      38.858  43.795  53.838  1.00  0.00           C  
ATOM    658  NZ  LYS    42      39.163  44.254  55.196  1.00  0.00           N1+
ATOM    659  H   LYS    42      40.412  37.446  54.558  1.00  0.00           H  
ATOM    660  HA  LYS    42      41.121  40.126  53.418  1.00  0.00           H  
ATOM    661  HB2 LYS    42      38.956  39.670  53.054  1.00  0.00           H  
ATOM    662  HB3 LYS    42      38.537  39.184  54.704  1.00  0.00           H  
ATOM    663  HG2 LYS    42      37.745  41.473  54.496  1.00  0.00           H  
ATOM    664  HG3 LYS    42      39.180  41.405  55.440  1.00  0.00           H  
ATOM    665  HD2 LYS    42      40.504  42.304  53.451  1.00  0.00           H  
ATOM    666  HD3 LYS    42      39.105  42.287  52.480  1.00  0.00           H  
ATOM    667  HE2 LYS    42      39.297  44.466  53.100  1.00  0.00           H  
ATOM    668  HE3 LYS    42      37.799  43.595  53.673  1.00  0.00           H  
ATOM    669  HZ1 LYS    42      40.135  44.113  55.430  1.00  0.00           H  
ATOM    670  HZ2 LYS    42      38.996  45.239  55.342  1.00  0.00           H  
ATOM    671  HZ3 LYS    42      38.590  43.791  55.886  1.00  0.00           H  
ATOM    672  N   TYR    43      42.380  40.812  55.509  1.00  0.00           N  
ATOM    673  CA  TYR    43      42.964  41.221  56.785  1.00  0.00           C  
ATOM    674  C   TYR    43      42.248  42.521  57.277  1.00  0.00           C  
ATOM    675  O   TYR    43      41.643  43.256  56.498  1.00  0.00           O  
ATOM    676  CB  TYR    43      44.416  41.582  56.752  1.00  0.00           C  
ATOM    677  CG  TYR    43      45.345  40.363  56.630  1.00  0.00           C  
ATOM    678  CD1 TYR    43      45.438  39.742  55.351  1.00  0.00           C  
ATOM    679  CE1 TYR    43      46.164  38.545  55.241  1.00  0.00           C  
ATOM    680  CZ  TYR    43      46.718  37.954  56.373  1.00  0.00           C  
ATOM    681  OH  TYR    43      47.406  36.766  56.274  1.00  0.00           O  
ATOM    682  CE2 TYR    43      46.624  38.577  57.653  1.00  0.00           C  
ATOM    683  CD2 TYR    43      46.029  39.836  57.729  1.00  0.00           C  
ATOM    684  H   TYR    43      42.684  41.191  54.624  1.00  0.00           H  
ATOM    685  HA  TYR    43      42.815  40.480  57.571  1.00  0.00           H  
ATOM    686  HB2 TYR    43      44.626  42.366  56.027  1.00  0.00           H  
ATOM    687  HB3 TYR    43      44.780  42.032  57.675  1.00  0.00           H  
ATOM    688  HD1 TYR    43      44.885  40.120  54.504  1.00  0.00           H  
ATOM    689  HE1 TYR    43      46.271  37.956  54.341  1.00  0.00           H  
ATOM    690  HH  TYR    43      47.718  36.498  57.142  1.00  0.00           H  
ATOM    691  HE2 TYR    43      47.133  38.122  58.489  1.00  0.00           H  
ATOM    692  HD2 TYR    43      45.922  40.292  58.703  1.00  0.00           H  
ATOM    693  N   ASP    44      42.221  42.704  58.599  1.00  0.00           N  
ATOM    694  CA  ASP    44      41.402  43.754  59.242  1.00  0.00           C  
ATOM    695  C   ASP    44      42.056  45.084  59.037  1.00  0.00           C  
ATOM    696  O   ASP    44      41.326  46.084  59.124  1.00  0.00           O  
ATOM    697  CB  ASP    44      41.435  43.532  60.679  1.00  0.00           C  
ATOM    698  CG  ASP    44      40.557  42.411  61.170  1.00  0.00           C  
ATOM    699  OD1 ASP    44      39.927  41.729  60.365  1.00  0.00           O  
ATOM    700  OD2 ASP    44      40.378  42.359  62.393  1.00  0.00           O1-
ATOM    701  H   ASP    44      42.654  42.003  59.183  1.00  0.00           H  
ATOM    702  HA  ASP    44      40.436  43.701  58.739  1.00  0.00           H  
ATOM    703  HB2 ASP    44      42.421  43.375  61.117  1.00  0.00           H  
ATOM    704  HB3 ASP    44      40.949  44.390  61.143  1.00  0.00           H  
ATOM    705  N   GLY    45      43.364  45.138  58.868  1.00  0.00           N  
ATOM    706  CA  GLY    45      44.030  46.371  58.464  1.00  0.00           C  
ATOM    707  C   GLY    45      44.376  46.536  56.946  1.00  0.00           C  
ATOM    708  O   GLY    45      45.046  47.523  56.618  1.00  0.00           O  
ATOM    709  H   GLY    45      43.971  44.355  59.065  1.00  0.00           H  
ATOM    710  HA2 GLY    45      43.518  47.242  58.872  1.00  0.00           H  
ATOM    711  HA3 GLY    45      44.957  46.416  59.035  1.00  0.00           H  
ATOM    712  N   PHE    46      43.781  45.808  55.995  1.00  0.00           N  
ATOM    713  CA  PHE    46      43.831  46.178  54.552  1.00  0.00           C  
ATOM    714  C   PHE    46      42.418  46.197  53.906  1.00  0.00           C  
ATOM    715  O   PHE    46      41.452  45.679  54.469  1.00  0.00           O  
ATOM    716  CB  PHE    46      44.737  45.047  53.891  1.00  0.00           C  
ATOM    717  CG  PHE    46      46.203  44.937  54.425  1.00  0.00           C  
ATOM    718  CD1 PHE    46      46.726  43.664  54.768  1.00  0.00           C  
ATOM    719  CE1 PHE    46      48.034  43.579  55.364  1.00  0.00           C  
ATOM    720  CZ  PHE    46      48.777  44.682  55.594  1.00  0.00           C  
ATOM    721  CE2 PHE    46      48.305  45.943  55.162  1.00  0.00           C  
ATOM    722  CD2 PHE    46      46.987  46.108  54.647  1.00  0.00           C  
ATOM    723  H   PHE    46      43.232  44.996  56.238  1.00  0.00           H  
ATOM    724  HA  PHE    46      44.332  47.126  54.361  1.00  0.00           H  
ATOM    725  HB2 PHE    46      44.370  44.038  54.078  1.00  0.00           H  
ATOM    726  HB3 PHE    46      44.667  45.207  52.815  1.00  0.00           H  
ATOM    727  HD1 PHE    46      46.141  42.798  54.495  1.00  0.00           H  
ATOM    728  HE1 PHE    46      48.279  42.666  55.887  1.00  0.00           H  
ATOM    729  HZ  PHE    46      49.743  44.658  56.078  1.00  0.00           H  
ATOM    730  HE2 PHE    46      48.951  46.802  55.268  1.00  0.00           H  
ATOM    731  HD2 PHE    46      46.474  47.042  54.470  1.00  0.00           H  
ATOM    732  N   ASP    47      42.183  46.877  52.776  1.00  0.00           N  
ATOM    733  CA  ASP    47      40.881  46.734  52.027  1.00  0.00           C  
ATOM    734  C   ASP    47      40.940  45.618  51.044  1.00  0.00           C  
ATOM    735  O   ASP    47      39.853  45.049  50.735  1.00  0.00           O  
ATOM    736  CB  ASP    47      40.400  48.065  51.319  1.00  0.00           C  
ATOM    737  CG  ASP    47      40.396  49.209  52.315  1.00  0.00           C  
ATOM    738  OD1 ASP    47      40.399  48.983  53.514  1.00  0.00           O  
ATOM    739  OD2 ASP    47      40.099  50.342  51.898  1.00  0.00           O1-
ATOM    740  H   ASP    47      43.037  47.228  52.368  1.00  0.00           H  
ATOM    741  HA  ASP    47      40.138  46.478  52.782  1.00  0.00           H  
ATOM    742  HB2 ASP    47      41.134  48.305  50.550  1.00  0.00           H  
ATOM    743  HB3 ASP    47      39.470  47.866  50.786  1.00  0.00           H  
ATOM    744  N   CYS    48      42.158  45.185  50.647  1.00  0.00           N  
ATOM    745  CA  CYS    48      42.492  44.220  49.648  1.00  0.00           C  
ATOM    746  C   CYS    48      42.446  42.814  50.191  1.00  0.00           C  
ATOM    747  O   CYS    48      43.021  42.484  51.269  1.00  0.00           O  
ATOM    748  CB  CYS    48      43.859  44.561  49.072  1.00  0.00           C  
ATOM    749  SG  CYS    48      44.444  43.277  47.892  1.00  0.00           S  
ATOM    750  H   CYS    48      42.942  45.689  51.035  1.00  0.00           H  
ATOM    751  HA  CYS    48      41.755  44.240  48.845  1.00  0.00           H  
ATOM    752  HB2 CYS    48      43.801  45.499  48.520  1.00  0.00           H  
ATOM    753  HB3 CYS    48      44.585  44.621  49.883  1.00  0.00           H  
ATOM    754  HG  CYS    48      43.510  43.467  46.956  1.00  0.00           H  
ATOM    755  N   VAL    49      42.006  41.838  49.342  1.00  0.00           N  
ATOM    756  CA  VAL    49      42.017  40.468  49.728  1.00  0.00           C  
ATOM    757  C   VAL    49      43.225  39.697  49.312  1.00  0.00           C  
ATOM    758  O   VAL    49      43.490  39.684  48.123  1.00  0.00           O  
ATOM    759  CB  VAL    49      40.696  39.763  49.236  1.00  0.00           C  
ATOM    760  CG1 VAL    49      40.563  38.327  49.641  1.00  0.00           C  
ATOM    761  CG2 VAL    49      39.451  40.540  49.819  1.00  0.00           C  
ATOM    762  H   VAL    49      41.816  42.059  48.375  1.00  0.00           H  
ATOM    763  HA  VAL    49      41.911  40.459  50.812  1.00  0.00           H  
ATOM    764  HB  VAL    49      40.669  39.854  48.150  1.00  0.00           H  
ATOM    765 HG11 VAL    49      39.741  37.807  49.150  1.00  0.00           H  
ATOM    766 HG12 VAL    49      41.472  37.813  49.326  1.00  0.00           H  
ATOM    767 HG13 VAL    49      40.515  38.318  50.730  1.00  0.00           H  
ATOM    768 HG21 VAL    49      39.294  41.429  49.207  1.00  0.00           H  
ATOM    769 HG22 VAL    49      38.614  39.843  49.763  1.00  0.00           H  
ATOM    770 HG23 VAL    49      39.583  40.921  50.832  1.00  0.00           H  
ATOM    771  N   TYR    50      44.062  39.068  50.249  1.00  0.00           N  
ATOM    772  CA  TYR    50      45.402  38.531  49.922  1.00  0.00           C  
ATOM    773  C   TYR    50      45.333  37.012  49.798  1.00  0.00           C  
ATOM    774  O   TYR    50      44.313  36.394  50.243  1.00  0.00           O  
ATOM    775  CB  TYR    50      46.435  38.820  51.093  1.00  0.00           C  
ATOM    776  CG  TYR    50      46.853  40.202  51.363  1.00  0.00           C  
ATOM    777  CD1 TYR    50      46.207  41.309  50.664  1.00  0.00           C  
ATOM    778  CE1 TYR    50      46.664  42.586  50.869  1.00  0.00           C  
ATOM    779  CZ  TYR    50      47.769  42.821  51.666  1.00  0.00           C  
ATOM    780  OH  TYR    50      48.044  44.123  51.926  1.00  0.00           O  
ATOM    781  CE2 TYR    50      48.299  41.797  52.510  1.00  0.00           C  
ATOM    782  CD2 TYR    50      47.825  40.484  52.320  1.00  0.00           C  
ATOM    783  H   TYR    50      43.761  39.106  51.212  1.00  0.00           H  
ATOM    784  HA  TYR    50      45.784  38.816  48.942  1.00  0.00           H  
ATOM    785  HB2 TYR    50      46.150  38.284  51.999  1.00  0.00           H  
ATOM    786  HB3 TYR    50      47.403  38.377  50.857  1.00  0.00           H  
ATOM    787  HD1 TYR    50      45.440  41.145  49.921  1.00  0.00           H  
ATOM    788  HE1 TYR    50      46.321  43.365  50.205  1.00  0.00           H  
ATOM    789  HH  TYR    50      48.429  44.309  52.785  1.00  0.00           H  
ATOM    790  HE2 TYR    50      49.071  41.980  53.242  1.00  0.00           H  
ATOM    791  HD2 TYR    50      48.126  39.689  52.987  1.00  0.00           H  
ATOM    792  N   GLY    51      46.303  36.436  49.191  1.00  0.00           N  
ATOM    793  CA  GLY    51      46.511  35.045  49.143  1.00  0.00           C  
ATOM    794  C   GLY    51      47.844  34.607  49.780  1.00  0.00           C  
ATOM    795  O   GLY    51      48.892  35.090  49.329  1.00  0.00           O  
ATOM    796  H   GLY    51      47.025  37.046  48.834  1.00  0.00           H  
ATOM    797  HA2 GLY    51      45.692  34.606  49.713  1.00  0.00           H  
ATOM    798  HA3 GLY    51      46.436  34.686  48.117  1.00  0.00           H  
ATOM    799  N   LEU    52      47.924  33.657  50.765  1.00  0.00           N  
ATOM    800  CA  LEU    52      49.208  33.139  51.396  1.00  0.00           C  
ATOM    801  C   LEU    52      49.218  31.633  51.476  1.00  0.00           C  
ATOM    802  O   LEU    52      48.130  31.002  51.658  1.00  0.00           O  
ATOM    803  CB  LEU    52      49.407  33.615  52.864  1.00  0.00           C  
ATOM    804  CG  LEU    52      49.469  35.183  53.081  1.00  0.00           C  
ATOM    805  CD1 LEU    52      49.838  35.381  54.541  1.00  0.00           C  
ATOM    806  CD2 LEU    52      50.544  35.853  52.202  1.00  0.00           C  
ATOM    807  H   LEU    52      47.075  33.126  50.896  1.00  0.00           H  
ATOM    808  HA  LEU    52      50.031  33.443  50.749  1.00  0.00           H  
ATOM    809  HB2 LEU    52      48.701  33.133  53.540  1.00  0.00           H  
ATOM    810  HB3 LEU    52      50.295  33.114  53.249  1.00  0.00           H  
ATOM    811  HG  LEU    52      48.472  35.607  52.960  1.00  0.00           H  
ATOM    812 HD11 LEU    52      49.988  36.437  54.767  1.00  0.00           H  
ATOM    813 HD12 LEU    52      49.095  35.086  55.281  1.00  0.00           H  
ATOM    814 HD13 LEU    52      50.837  34.970  54.688  1.00  0.00           H  
ATOM    815 HD21 LEU    52      50.227  36.041  51.176  1.00  0.00           H  
ATOM    816 HD22 LEU    52      50.652  36.853  52.622  1.00  0.00           H  
ATOM    817 HD23 LEU    52      51.504  35.344  52.284  1.00  0.00           H  
ATOM    818  N   GLU    53      50.347  30.947  51.423  1.00  0.00           N  
ATOM    819  CA  GLU    53      50.464  29.518  51.670  1.00  0.00           C  
ATOM    820  C   GLU    53      50.662  29.375  53.210  1.00  0.00           C  
ATOM    821  O   GLU    53      51.756  28.956  53.611  1.00  0.00           O  
ATOM    822  CB  GLU    53      51.615  28.856  50.906  1.00  0.00           C  
ATOM    823  CG  GLU    53      51.370  28.992  49.402  1.00  0.00           C  
ATOM    824  CD  GLU    53      52.438  28.200  48.555  1.00  0.00           C  
ATOM    825  OE1 GLU    53      52.612  26.967  48.648  1.00  0.00           O  
ATOM    826  OE2 GLU    53      53.214  28.878  47.868  1.00  0.00           O1-
ATOM    827  H   GLU    53      51.225  31.433  51.312  1.00  0.00           H  
ATOM    828  HA  GLU    53      49.545  29.029  51.349  1.00  0.00           H  
ATOM    829  HB2 GLU    53      52.597  29.242  51.181  1.00  0.00           H  
ATOM    830  HB3 GLU    53      51.657  27.801  51.175  1.00  0.00           H  
ATOM    831  HG2 GLU    53      50.367  28.651  49.143  1.00  0.00           H  
ATOM    832  HG3 GLU    53      51.397  30.044  49.117  1.00  0.00           H  
ATOM    833  N   LEU    54      49.613  29.760  54.016  1.00  0.00           N  
ATOM    834  CA  LEU    54      49.687  30.022  55.505  1.00  0.00           C  
ATOM    835  C   LEU    54      50.543  28.820  56.175  1.00  0.00           C  
ATOM    836  O   LEU    54      51.483  29.156  56.941  1.00  0.00           O  
ATOM    837  CB  LEU    54      48.260  30.132  56.059  1.00  0.00           C  
ATOM    838  CG  LEU    54      47.512  31.427  55.773  1.00  0.00           C  
ATOM    839  CD1 LEU    54      46.027  31.293  56.117  1.00  0.00           C  
ATOM    840  CD2 LEU    54      48.110  32.581  56.607  1.00  0.00           C  
ATOM    841  H   LEU    54      48.783  30.015  53.500  1.00  0.00           H  
ATOM    842  HA  LEU    54      50.311  30.858  55.822  1.00  0.00           H  
ATOM    843  HB2 LEU    54      47.694  29.306  55.627  1.00  0.00           H  
ATOM    844  HB3 LEU    54      48.372  29.969  57.131  1.00  0.00           H  
ATOM    845  HG  LEU    54      47.555  31.548  54.690  1.00  0.00           H  
ATOM    846 HD11 LEU    54      45.636  30.423  55.590  1.00  0.00           H  
ATOM    847 HD12 LEU    54      45.912  31.063  57.176  1.00  0.00           H  
ATOM    848 HD13 LEU    54      45.418  32.136  55.788  1.00  0.00           H  
ATOM    849 HD21 LEU    54      48.248  32.231  57.630  1.00  0.00           H  
ATOM    850 HD22 LEU    54      49.055  32.847  56.133  1.00  0.00           H  
ATOM    851 HD23 LEU    54      47.329  33.341  56.566  1.00  0.00           H  
ATOM    852  N   ASN    55      50.251  27.563  55.850  1.00  0.00           N  
ATOM    853  CA  ASN    55      50.910  26.392  56.458  1.00  0.00           C  
ATOM    854  C   ASN    55      52.330  25.997  56.006  1.00  0.00           C  
ATOM    855  O   ASN    55      52.875  25.040  56.535  1.00  0.00           O  
ATOM    856  CB  ASN    55      49.964  25.233  56.315  1.00  0.00           C  
ATOM    857  CG  ASN    55      48.556  25.440  56.732  1.00  0.00           C  
ATOM    858  OD1 ASN    55      48.181  26.281  57.516  1.00  0.00           O  
ATOM    859  ND2 ASN    55      47.659  24.655  56.137  1.00  0.00           N  
ATOM    860  H   ASN    55      49.499  27.402  55.196  1.00  0.00           H  
ATOM    861  HA  ASN    55      50.967  26.723  57.495  1.00  0.00           H  
ATOM    862  HB2 ASN    55      49.855  25.012  55.253  1.00  0.00           H  
ATOM    863  HB3 ASN    55      50.324  24.411  56.933  1.00  0.00           H  
ATOM    864 HD21 ASN    55      48.043  23.797  55.768  1.00  0.00           H  
ATOM    865 HD22 ASN    55      46.734  24.834  56.502  1.00  0.00           H  
ATOM    866  N   LYS    56      52.968  26.750  55.143  1.00  0.00           N  
ATOM    867  CA  LYS    56      54.337  26.398  54.602  1.00  0.00           C  
ATOM    868  C   LYS    56      55.215  27.609  54.676  1.00  0.00           C  
ATOM    869  O   LYS    56      56.441  27.399  54.874  1.00  0.00           O  
ATOM    870  CB  LYS    56      53.894  26.013  53.108  1.00  0.00           C  
ATOM    871  CG  LYS    56      55.057  25.381  52.371  1.00  0.00           C  
ATOM    872  CD  LYS    56      54.613  24.746  51.017  1.00  0.00           C  
ATOM    873  CE  LYS    56      53.716  23.482  51.190  1.00  0.00           C  
ATOM    874  NZ  LYS    56      53.341  22.910  49.921  1.00  0.00           N1+
ATOM    875  H   LYS    56      52.526  27.627  54.905  1.00  0.00           H  
ATOM    876  HA  LYS    56      54.837  25.637  55.201  1.00  0.00           H  
ATOM    877  HB2 LYS    56      53.135  25.232  53.165  1.00  0.00           H  
ATOM    878  HB3 LYS    56      53.554  26.857  52.507  1.00  0.00           H  
ATOM    879  HG2 LYS    56      55.727  26.216  52.168  1.00  0.00           H  
ATOM    880  HG3 LYS    56      55.459  24.586  53.000  1.00  0.00           H  
ATOM    881  HD2 LYS    56      54.091  25.483  50.406  1.00  0.00           H  
ATOM    882  HD3 LYS    56      55.551  24.549  50.498  1.00  0.00           H  
ATOM    883  HE2 LYS    56      54.258  22.746  51.784  1.00  0.00           H  
ATOM    884  HE3 LYS    56      52.798  23.645  51.756  1.00  0.00           H  
ATOM    885  HZ1 LYS    56      52.639  22.216  50.132  1.00  0.00           H  
ATOM    886  HZ2 LYS    56      52.928  23.553  49.261  1.00  0.00           H  
ATOM    887  HZ3 LYS    56      54.130  22.424  49.520  1.00  0.00           H  
ATOM    888  N   ASP    57      54.661  28.822  54.418  1.00  0.00           N  
ATOM    889  CA  ASP    57      55.464  30.000  54.080  1.00  0.00           C  
ATOM    890  C   ASP    57      56.173  30.547  55.384  1.00  0.00           C  
ATOM    891  O   ASP    57      55.533  30.910  56.349  1.00  0.00           O  
ATOM    892  CB  ASP    57      54.474  30.994  53.356  1.00  0.00           C  
ATOM    893  CG  ASP    57      54.975  32.478  53.256  1.00  0.00           C  
ATOM    894  OD1 ASP    57      56.077  32.853  53.642  1.00  0.00           O  
ATOM    895  OD2 ASP    57      54.189  33.268  52.627  1.00  0.00           O1-
ATOM    896  H   ASP    57      53.662  28.864  54.563  1.00  0.00           H  
ATOM    897  HA  ASP    57      56.250  29.679  53.396  1.00  0.00           H  
ATOM    898  HB2 ASP    57      54.434  30.673  52.315  1.00  0.00           H  
ATOM    899  HB3 ASP    57      53.542  31.037  53.919  1.00  0.00           H  
ATOM    900  N   GLU    58      57.539  30.611  55.344  1.00  0.00           N  
ATOM    901  CA  GLU    58      58.305  30.875  56.520  1.00  0.00           C  
ATOM    902  C   GLU    58      58.254  32.385  57.035  1.00  0.00           C  
ATOM    903  O   GLU    58      59.054  32.821  57.896  1.00  0.00           O  
ATOM    904  CB  GLU    58      59.751  30.287  56.339  1.00  0.00           C  
ATOM    905  CG  GLU    58      60.393  30.917  55.107  1.00  0.00           C  
ATOM    906  CD  GLU    58      60.370  30.069  53.857  1.00  0.00           C  
ATOM    907  OE1 GLU    58      59.259  29.884  53.312  1.00  0.00           O  
ATOM    908  OE2 GLU    58      61.467  29.565  53.456  1.00  0.00           O1-
ATOM    909  H   GLU    58      58.043  30.374  54.501  1.00  0.00           H  
ATOM    910  HA  GLU    58      57.815  30.283  57.292  1.00  0.00           H  
ATOM    911  HB2 GLU    58      60.313  30.433  57.261  1.00  0.00           H  
ATOM    912  HB3 GLU    58      59.666  29.220  56.129  1.00  0.00           H  
ATOM    913  HG2 GLU    58      59.958  31.887  54.866  1.00  0.00           H  
ATOM    914  HG3 GLU    58      61.416  31.065  55.453  1.00  0.00           H  
ATOM    915  N   ARG    59      57.366  33.274  56.479  1.00  0.00           N  
ATOM    916  CA  ARG    59      57.093  34.653  56.950  1.00  0.00           C  
ATOM    917  C   ARG    59      56.021  34.717  57.968  1.00  0.00           C  
ATOM    918  O   ARG    59      56.068  35.511  58.907  1.00  0.00           O  
ATOM    919  CB  ARG    59      56.679  35.461  55.714  1.00  0.00           C  
ATOM    920  CG  ARG    59      57.876  35.639  54.666  1.00  0.00           C  
ATOM    921  CD  ARG    59      57.476  36.463  53.476  1.00  0.00           C  
ATOM    922  NE  ARG    59      56.582  35.647  52.666  1.00  0.00           N  
ATOM    923  CZ  ARG    59      56.123  35.982  51.509  1.00  0.00           C  
ATOM    924  NH1 ARG    59      56.534  37.017  50.804  1.00  0.00           N  
ATOM    925  NH2 ARG    59      55.139  35.325  50.915  1.00  0.00           N1+
ATOM    926  H   ARG    59      56.937  32.938  55.629  1.00  0.00           H  
ATOM    927  HA  ARG    59      57.997  35.089  57.375  1.00  0.00           H  
ATOM    928  HB2 ARG    59      55.786  35.058  55.235  1.00  0.00           H  
ATOM    929  HB3 ARG    59      56.348  36.451  56.027  1.00  0.00           H  
ATOM    930  HG2 ARG    59      58.637  36.207  55.201  1.00  0.00           H  
ATOM    931  HG3 ARG    59      58.146  34.648  54.301  1.00  0.00           H  
ATOM    932  HD2 ARG    59      57.108  37.425  53.832  1.00  0.00           H  
ATOM    933  HD3 ARG    59      58.341  36.645  52.839  1.00  0.00           H  
ATOM    934  HE  ARG    59      56.378  34.747  53.077  1.00  0.00           H  
ATOM    935 HH11 ARG    59      57.243  37.674  51.095  1.00  0.00           H  
ATOM    936 HH12 ARG    59      55.983  37.338  50.021  1.00  0.00           H  
ATOM    937 HH21 ARG    59      54.738  34.539  51.407  1.00  0.00           H  
ATOM    938 HH22 ARG    59      54.747  35.740  50.082  1.00  0.00           H  
ATOM    939  N   VAL    60      55.071  33.839  57.736  1.00  0.00           N  
ATOM    940  CA  VAL    60      54.077  33.650  58.762  1.00  0.00           C  
ATOM    941  C   VAL    60      54.663  32.896  59.966  1.00  0.00           C  
ATOM    942  O   VAL    60      55.298  31.884  59.781  1.00  0.00           O  
ATOM    943  CB  VAL    60      52.911  32.785  58.224  1.00  0.00           C  
ATOM    944  CG1 VAL    60      51.835  32.556  59.235  1.00  0.00           C  
ATOM    945  CG2 VAL    60      52.199  33.285  56.960  1.00  0.00           C  
ATOM    946  H   VAL    60      55.096  33.333  56.862  1.00  0.00           H  
ATOM    947  HA  VAL    60      53.705  34.602  59.140  1.00  0.00           H  
ATOM    948  HB  VAL    60      53.346  31.823  57.954  1.00  0.00           H  
ATOM    949 HG11 VAL    60      52.207  31.926  60.043  1.00  0.00           H  
ATOM    950 HG12 VAL    60      51.616  33.454  59.813  1.00  0.00           H  
ATOM    951 HG13 VAL    60      50.903  32.129  58.863  1.00  0.00           H  
ATOM    952 HG21 VAL    60      51.636  34.176  57.241  1.00  0.00           H  
ATOM    953 HG22 VAL    60      52.977  33.507  56.229  1.00  0.00           H  
ATOM    954 HG23 VAL    60      51.584  32.520  56.486  1.00  0.00           H  
ATOM    955  N   SER    61      54.463  33.418  61.199  1.00  0.00           N  
ATOM    956  CA  SER    61      54.990  32.907  62.452  1.00  0.00           C  
ATOM    957  C   SER    61      53.995  33.142  63.546  1.00  0.00           C  
ATOM    958  O   SER    61      53.055  33.926  63.497  1.00  0.00           O  
ATOM    959  CB  SER    61      56.394  33.554  62.652  1.00  0.00           C  
ATOM    960  OG  SER    61      56.263  34.900  63.007  1.00  0.00           O  
ATOM    961  H   SER    61      53.857  34.226  61.180  1.00  0.00           H  
ATOM    962  HA  SER    61      55.060  31.820  62.404  1.00  0.00           H  
ATOM    963  HB2 SER    61      56.928  33.046  63.455  1.00  0.00           H  
ATOM    964  HB3 SER    61      57.040  33.455  61.779  1.00  0.00           H  
ATOM    965  HG  SER    61      56.592  35.385  62.246  1.00  0.00           H  
ATOM    966  N   ALA    62      54.122  32.470  64.648  1.00  0.00           N  
ATOM    967  CA  ALA    62      53.174  32.503  65.827  1.00  0.00           C  
ATOM    968  C   ALA    62      51.698  32.057  65.606  1.00  0.00           C  
ATOM    969  O   ALA    62      50.754  32.449  66.281  1.00  0.00           O  
ATOM    970  CB  ALA    62      53.357  33.836  66.665  1.00  0.00           C  
ATOM    971  H   ALA    62      54.889  31.814  64.636  1.00  0.00           H  
ATOM    972  HA  ALA    62      53.544  31.738  66.509  1.00  0.00           H  
ATOM    973  HB1 ALA    62      54.419  33.910  66.900  1.00  0.00           H  
ATOM    974  HB2 ALA    62      53.013  34.705  66.104  1.00  0.00           H  
ATOM    975  HB3 ALA    62      52.745  33.801  67.566  1.00  0.00           H  
ATOM    976  N   LEU    63      51.457  31.400  64.464  1.00  0.00           N  
ATOM    977  CA  LEU    63      50.145  31.308  63.802  1.00  0.00           C  
ATOM    978  C   LEU    63      49.080  30.669  64.633  1.00  0.00           C  
ATOM    979  O   LEU    63      49.019  29.422  64.791  1.00  0.00           O  
ATOM    980  CB  LEU    63      50.322  30.692  62.359  1.00  0.00           C  
ATOM    981  CG  LEU    63      48.924  30.364  61.693  1.00  0.00           C  
ATOM    982  CD1 LEU    63      48.110  31.611  61.480  1.00  0.00           C  
ATOM    983  CD2 LEU    63      49.235  29.846  60.286  1.00  0.00           C  
ATOM    984  H   LEU    63      52.242  31.062  63.926  1.00  0.00           H  
ATOM    985  HA  LEU    63      49.741  32.314  63.697  1.00  0.00           H  
ATOM    986  HB2 LEU    63      50.723  31.495  61.741  1.00  0.00           H  
ATOM    987  HB3 LEU    63      50.882  29.760  62.432  1.00  0.00           H  
ATOM    988  HG  LEU    63      48.281  29.610  62.148  1.00  0.00           H  
ATOM    989 HD11 LEU    63      47.238  31.417  60.854  1.00  0.00           H  
ATOM    990 HD12 LEU    63      47.659  31.894  62.431  1.00  0.00           H  
ATOM    991 HD13 LEU    63      48.660  32.454  61.061  1.00  0.00           H  
ATOM    992 HD21 LEU    63      49.900  30.533  59.762  1.00  0.00           H  
ATOM    993 HD22 LEU    63      49.745  28.883  60.305  1.00  0.00           H  
ATOM    994 HD23 LEU    63      48.416  29.536  59.637  1.00  0.00           H  
ATOM    995  N   GLU    64      48.147  31.425  65.244  1.00  0.00           N  
ATOM    996  CA  GLU    64      47.032  30.996  66.041  1.00  0.00           C  
ATOM    997  C   GLU    64      45.649  31.591  65.626  1.00  0.00           C  
ATOM    998  O   GLU    64      45.468  32.265  64.592  1.00  0.00           O  
ATOM    999  CB  GLU    64      47.338  31.541  67.491  1.00  0.00           C  
ATOM   1000  CG  GLU    64      47.101  33.093  67.637  1.00  0.00           C  
ATOM   1001  CD  GLU    64      47.532  33.698  68.928  1.00  0.00           C  
ATOM   1002  OE1 GLU    64      47.159  33.144  69.980  1.00  0.00           O  
ATOM   1003  OE2 GLU    64      48.234  34.722  68.950  1.00  0.00           O1-
ATOM   1004  H   GLU    64      48.277  32.411  65.063  1.00  0.00           H  
ATOM   1005  HA  GLU    64      46.994  29.908  66.100  1.00  0.00           H  
ATOM   1006  HB2 GLU    64      46.612  31.102  68.174  1.00  0.00           H  
ATOM   1007  HB3 GLU    64      48.351  31.233  67.751  1.00  0.00           H  
ATOM   1008  HG2 GLU    64      47.498  33.635  66.780  1.00  0.00           H  
ATOM   1009  HG3 GLU    64      46.025  33.266  67.642  1.00  0.00           H  
ATOM   1010  N   VAL    65      44.669  31.187  66.436  1.00  0.00           N  
ATOM   1011  CA  VAL    65      43.253  31.420  66.207  1.00  0.00           C  
ATOM   1012  C   VAL    65      42.698  32.617  66.966  1.00  0.00           C  
ATOM   1013  O   VAL    65      43.008  32.887  68.154  1.00  0.00           O  
ATOM   1014  CB  VAL    65      42.537  30.102  66.549  1.00  0.00           C  
ATOM   1015  CG1 VAL    65      42.673  29.734  68.057  1.00  0.00           C  
ATOM   1016  CG2 VAL    65      41.127  30.182  66.189  1.00  0.00           C  
ATOM   1017  H   VAL    65      44.885  30.748  67.320  1.00  0.00           H  
ATOM   1018  HA  VAL    65      43.088  31.438  65.130  1.00  0.00           H  
ATOM   1019  HB  VAL    65      43.118  29.377  65.979  1.00  0.00           H  
ATOM   1020 HG11 VAL    65      42.196  30.585  68.544  1.00  0.00           H  
ATOM   1021 HG12 VAL    65      42.294  28.724  68.209  1.00  0.00           H  
ATOM   1022 HG13 VAL    65      43.716  29.684  68.372  1.00  0.00           H  
ATOM   1023 HG21 VAL    65      40.690  29.260  65.804  1.00  0.00           H  
ATOM   1024 HG22 VAL    65      40.523  30.474  67.048  1.00  0.00           H  
ATOM   1025 HG23 VAL    65      40.824  30.911  65.437  1.00  0.00           H  
ATOM   1026  N   LEU    66      41.706  33.297  66.416  1.00  0.00           N  
ATOM   1027  CA  LEU    66      40.862  34.244  67.129  1.00  0.00           C  
ATOM   1028  C   LEU    66      39.383  33.689  67.276  1.00  0.00           C  
ATOM   1029  O   LEU    66      38.881  33.000  66.426  1.00  0.00           O  
ATOM   1030  CB  LEU    66      40.798  35.517  66.277  1.00  0.00           C  
ATOM   1031  CG  LEU    66      41.945  36.457  66.568  1.00  0.00           C  
ATOM   1032  CD1 LEU    66      41.809  37.633  65.635  1.00  0.00           C  
ATOM   1033  CD2 LEU    66      42.006  36.974  67.993  1.00  0.00           C  
ATOM   1034  H   LEU    66      41.407  33.009  65.495  1.00  0.00           H  
ATOM   1035  HA  LEU    66      41.251  34.476  68.120  1.00  0.00           H  
ATOM   1036  HB2 LEU    66      40.806  35.270  65.216  1.00  0.00           H  
ATOM   1037  HB3 LEU    66      39.883  36.062  66.510  1.00  0.00           H  
ATOM   1038  HG  LEU    66      42.887  35.979  66.297  1.00  0.00           H  
ATOM   1039 HD11 LEU    66      42.148  37.374  64.632  1.00  0.00           H  
ATOM   1040 HD12 LEU    66      40.780  37.991  65.608  1.00  0.00           H  
ATOM   1041 HD13 LEU    66      42.510  38.376  66.014  1.00  0.00           H  
ATOM   1042 HD21 LEU    66      42.223  36.156  68.680  1.00  0.00           H  
ATOM   1043 HD22 LEU    66      42.844  37.638  68.204  1.00  0.00           H  
ATOM   1044 HD23 LEU    66      41.002  37.273  68.292  1.00  0.00           H  
ATOM   1045  N   PRO    67      38.692  34.256  68.341  1.00  0.00           N  
ATOM   1046  CA  PRO    67      37.271  34.022  68.490  1.00  0.00           C  
ATOM   1047  C   PRO    67      36.316  34.308  67.264  1.00  0.00           C  
ATOM   1048  O   PRO    67      36.551  35.281  66.502  1.00  0.00           O  
ATOM   1049  CD  PRO    67      39.119  35.160  69.329  1.00  0.00           C  
ATOM   1050  CG  PRO    67      38.076  35.137  70.403  1.00  0.00           C  
ATOM   1051  CB  PRO    67      36.791  34.943  69.638  1.00  0.00           C  
ATOM   1052  HD2 PRO    67      39.083  36.173  68.927  1.00  0.00           H  
ATOM   1053  HD3 PRO    67      40.120  34.900  69.676  1.00  0.00           H  
ATOM   1054  HG2 PRO    67      38.078  36.037  71.018  1.00  0.00           H  
ATOM   1055  HG3 PRO    67      38.256  34.348  71.134  1.00  0.00           H  
ATOM   1056  HB2 PRO    67      36.362  35.862  69.240  1.00  0.00           H  
ATOM   1057  HB3 PRO    67      36.061  34.395  70.233  1.00  0.00           H  
ATOM   1058  HA  PRO    67      37.087  32.963  68.667  1.00  0.00           H  
ATOM   1059  N   ASP    68      35.302  33.540  67.063  1.00  0.00           N  
ATOM   1060  CA  ASP    68      34.468  33.547  65.917  1.00  0.00           C  
ATOM   1061  C   ASP    68      33.423  34.660  65.940  1.00  0.00           C  
ATOM   1062  O   ASP    68      33.135  35.282  66.947  1.00  0.00           O  
ATOM   1063  CB  ASP    68      33.690  32.211  65.799  1.00  0.00           C  
ATOM   1064  CG  ASP    68      34.590  31.058  65.370  1.00  0.00           C  
ATOM   1065  OD1 ASP    68      34.702  29.983  66.015  1.00  0.00           O  
ATOM   1066  OD2 ASP    68      35.328  31.207  64.341  1.00  0.00           O1-
ATOM   1067  H   ASP    68      35.016  32.834  67.727  1.00  0.00           H  
ATOM   1068  HA  ASP    68      35.108  33.581  65.035  1.00  0.00           H  
ATOM   1069  HB2 ASP    68      33.322  31.991  66.801  1.00  0.00           H  
ATOM   1070  HB3 ASP    68      32.876  32.296  65.079  1.00  0.00           H  
ATOM   1071  N   ARG    69      32.937  34.902  64.715  1.00  0.00           N  
ATOM   1072  CA  ARG    69      31.863  35.924  64.523  1.00  0.00           C  
ATOM   1073  C   ARG    69      31.022  35.627  63.257  1.00  0.00           C  
ATOM   1074  O   ARG    69      31.506  35.125  62.243  1.00  0.00           O  
ATOM   1075  CB  ARG    69      32.402  37.381  64.550  1.00  0.00           C  
ATOM   1076  CG  ARG    69      33.177  37.683  63.248  1.00  0.00           C  
ATOM   1077  CD  ARG    69      33.945  39.033  63.286  1.00  0.00           C  
ATOM   1078  NE  ARG    69      34.416  39.312  61.919  1.00  0.00           N  
ATOM   1079  CZ  ARG    69      35.101  40.423  61.518  1.00  0.00           C  
ATOM   1080  NH1 ARG    69      35.583  41.298  62.389  1.00  0.00           N  
ATOM   1081  NH2 ARG    69      35.393  40.608  60.246  1.00  0.00           N1+
ATOM   1082  H   ARG    69      33.246  34.334  63.939  1.00  0.00           H  
ATOM   1083  HA  ARG    69      31.172  35.874  65.365  1.00  0.00           H  
ATOM   1084  HB2 ARG    69      31.627  38.147  64.570  1.00  0.00           H  
ATOM   1085  HB3 ARG    69      32.990  37.562  65.450  1.00  0.00           H  
ATOM   1086  HG2 ARG    69      33.910  36.905  63.033  1.00  0.00           H  
ATOM   1087  HG3 ARG    69      32.438  37.688  62.447  1.00  0.00           H  
ATOM   1088  HD2 ARG    69      33.160  39.731  63.575  1.00  0.00           H  
ATOM   1089  HD3 ARG    69      34.749  39.002  64.022  1.00  0.00           H  
ATOM   1090  HE  ARG    69      34.042  38.737  61.178  1.00  0.00           H  
ATOM   1091 HH11 ARG    69      35.357  41.173  63.365  1.00  0.00           H  
ATOM   1092 HH12 ARG    69      36.305  41.897  62.015  1.00  0.00           H  
ATOM   1093 HH21 ARG    69      35.164  39.890  59.574  1.00  0.00           H  
ATOM   1094 HH22 ARG    69      35.934  41.433  60.030  1.00  0.00           H  
ATOM   1095  N   VAL    70      29.727  35.811  63.469  1.00  0.00           N  
ATOM   1096  CA  VAL    70      28.700  35.494  62.462  1.00  0.00           C  
ATOM   1097  C   VAL    70      27.846  36.730  62.165  1.00  0.00           C  
ATOM   1098  O   VAL    70      27.424  37.445  63.018  1.00  0.00           O  
ATOM   1099  CB  VAL    70      27.829  34.308  62.852  1.00  0.00           C  
ATOM   1100  CG1 VAL    70      26.989  33.795  61.694  1.00  0.00           C  
ATOM   1101  CG2 VAL    70      28.742  33.205  63.371  1.00  0.00           C  
ATOM   1102  H   VAL    70      29.397  36.050  64.393  1.00  0.00           H  
ATOM   1103  HA  VAL    70      29.123  35.290  61.479  1.00  0.00           H  
ATOM   1104  HB  VAL    70      27.072  34.622  63.571  1.00  0.00           H  
ATOM   1105 HG11 VAL    70      26.488  32.858  61.935  1.00  0.00           H  
ATOM   1106 HG12 VAL    70      26.194  34.496  61.438  1.00  0.00           H  
ATOM   1107 HG13 VAL    70      27.643  33.645  60.835  1.00  0.00           H  
ATOM   1108 HG21 VAL    70      29.426  32.876  62.589  1.00  0.00           H  
ATOM   1109 HG22 VAL    70      29.300  33.504  64.259  1.00  0.00           H  
ATOM   1110 HG23 VAL    70      28.115  32.398  63.750  1.00  0.00           H  
ATOM   1111  N   ALA    71      27.585  36.881  60.864  1.00  0.00           N  
ATOM   1112  CA  ALA    71      26.786  38.017  60.319  1.00  0.00           C  
ATOM   1113  C   ALA    71      25.266  37.931  60.637  1.00  0.00           C  
ATOM   1114  O   ALA    71      24.710  36.854  60.890  1.00  0.00           O  
ATOM   1115  CB  ALA    71      27.018  38.005  58.850  1.00  0.00           C  
ATOM   1116  H   ALA    71      27.933  36.222  60.182  1.00  0.00           H  
ATOM   1117  HA  ALA    71      27.125  38.978  60.706  1.00  0.00           H  
ATOM   1118  HB1 ALA    71      26.564  37.116  58.412  1.00  0.00           H  
ATOM   1119  HB2 ALA    71      26.565  38.933  58.505  1.00  0.00           H  
ATOM   1120  HB3 ALA    71      28.053  37.958  58.511  1.00  0.00           H  
ATOM   1121  N   THR    72      24.548  39.024  60.464  1.00  0.00           N  
ATOM   1122  CA  THR    72      23.055  38.910  60.417  1.00  0.00           C  
ATOM   1123  C   THR    72      22.511  38.305  59.168  1.00  0.00           C  
ATOM   1124  O   THR    72      22.915  38.691  58.085  1.00  0.00           O  
ATOM   1125  CB  THR    72      22.358  40.274  60.596  1.00  0.00           C  
ATOM   1126  CG2 THR    72      20.873  40.331  60.544  1.00  0.00           C  
ATOM   1127  OG1 THR    72      22.779  40.758  61.905  1.00  0.00           O  
ATOM   1128  H   THR    72      24.947  39.950  60.521  1.00  0.00           H  
ATOM   1129  HA  THR    72      22.646  38.356  61.262  1.00  0.00           H  
ATOM   1130  HB  THR    72      22.737  40.941  59.821  1.00  0.00           H  
ATOM   1131 HG21 THR    72      20.674  41.357  60.852  1.00  0.00           H  
ATOM   1132 HG22 THR    72      20.601  40.328  59.488  1.00  0.00           H  
ATOM   1133 HG23 THR    72      20.301  39.583  61.094  1.00  0.00           H  
ATOM   1134  HG1 THR    72      23.530  41.321  61.703  1.00  0.00           H  
ATOM   1135  N   SER    73      21.806  37.199  59.351  1.00  0.00           N  
ATOM   1136  CA  SER    73      21.467  36.199  58.289  1.00  0.00           C  
ATOM   1137  C   SER    73      20.427  36.593  57.262  1.00  0.00           C  
ATOM   1138  O   SER    73      20.316  35.964  56.190  1.00  0.00           O  
ATOM   1139  CB  SER    73      20.893  34.925  58.933  1.00  0.00           C  
ATOM   1140  OG  SER    73      21.838  34.199  59.690  1.00  0.00           O  
ATOM   1141  H   SER    73      21.667  36.978  60.327  1.00  0.00           H  
ATOM   1142  HA  SER    73      22.317  35.919  57.668  1.00  0.00           H  
ATOM   1143  HB2 SER    73      20.041  35.088  59.593  1.00  0.00           H  
ATOM   1144  HB3 SER    73      20.488  34.291  58.144  1.00  0.00           H  
ATOM   1145  HG  SER    73      21.433  33.367  59.948  1.00  0.00           H  
ATOM   1146  N   ARG    74      19.758  37.751  57.378  1.00  0.00           N  
ATOM   1147  CA  ARG    74      19.079  38.461  56.283  1.00  0.00           C  
ATOM   1148  C   ARG    74      19.849  39.715  55.945  1.00  0.00           C  
ATOM   1149  O   ARG    74      20.145  40.442  56.916  1.00  0.00           O  
ATOM   1150  CB  ARG    74      17.606  38.798  56.689  1.00  0.00           C  
ATOM   1151  CG  ARG    74      16.709  37.587  56.928  1.00  0.00           C  
ATOM   1152  CD  ARG    74      16.409  36.911  55.567  1.00  0.00           C  
ATOM   1153  NE  ARG    74      15.554  35.682  55.754  1.00  0.00           N  
ATOM   1154  CZ  ARG    74      14.546  35.334  55.006  1.00  0.00           C  
ATOM   1155  NH1 ARG    74      14.265  35.928  53.828  1.00  0.00           N  
ATOM   1156  NH2 ARG    74      13.698  34.477  55.479  1.00  0.00           N1+
ATOM   1157  H   ARG    74      20.020  38.295  58.188  1.00  0.00           H  
ATOM   1158  HA  ARG    74      19.003  37.861  55.376  1.00  0.00           H  
ATOM   1159  HB2 ARG    74      17.730  39.260  57.668  1.00  0.00           H  
ATOM   1160  HB3 ARG    74      17.174  39.411  55.897  1.00  0.00           H  
ATOM   1161  HG2 ARG    74      17.194  36.748  57.431  1.00  0.00           H  
ATOM   1162  HG3 ARG    74      15.785  37.879  57.427  1.00  0.00           H  
ATOM   1163  HD2 ARG    74      15.915  37.652  54.940  1.00  0.00           H  
ATOM   1164  HD3 ARG    74      17.334  36.452  55.215  1.00  0.00           H  
ATOM   1165  HE  ARG    74      15.712  35.218  56.637  1.00  0.00           H  
ATOM   1166 HH11 ARG    74      14.854  36.661  53.457  1.00  0.00           H  
ATOM   1167 HH12 ARG    74      13.547  35.604  53.196  1.00  0.00           H  
ATOM   1168 HH21 ARG    74      13.938  33.952  56.307  1.00  0.00           H  
ATOM   1169 HH22 ARG    74      12.994  34.001  54.933  1.00  0.00           H  
ATOM   1170  N   ILE    75      20.054  39.997  54.657  1.00  0.00           N  
ATOM   1171  CA  ILE    75      20.334  41.362  54.260  1.00  0.00           C  
ATOM   1172  C   ILE    75      19.069  42.147  54.037  1.00  0.00           C  
ATOM   1173  O   ILE    75      18.014  41.642  53.669  1.00  0.00           O  
ATOM   1174  CB  ILE    75      21.359  41.420  53.123  1.00  0.00           C  
ATOM   1175  CG2 ILE    75      20.682  41.289  51.761  1.00  0.00           C  
ATOM   1176  CG1 ILE    75      22.080  42.723  53.194  1.00  0.00           C  
ATOM   1177  CD1 ILE    75      23.352  42.524  52.229  1.00  0.00           C  
ATOM   1178  H   ILE    75      19.746  39.287  54.008  1.00  0.00           H  
ATOM   1179  HA  ILE    75      20.911  41.825  55.061  1.00  0.00           H  
ATOM   1180  HB  ILE    75      22.073  40.630  53.358  1.00  0.00           H  
ATOM   1181 HG21 ILE    75      20.127  42.207  51.567  1.00  0.00           H  
ATOM   1182 HG22 ILE    75      21.368  41.096  50.937  1.00  0.00           H  
ATOM   1183 HG23 ILE    75      19.944  40.487  51.748  1.00  0.00           H  
ATOM   1184 HG12 ILE    75      21.531  43.563  52.768  1.00  0.00           H  
ATOM   1185 HG13 ILE    75      22.397  42.900  54.222  1.00  0.00           H  
ATOM   1186 HD11 ILE    75      23.157  42.344  51.172  1.00  0.00           H  
ATOM   1187 HD12 ILE    75      24.006  43.375  52.418  1.00  0.00           H  
ATOM   1188 HD13 ILE    75      23.836  41.648  52.661  1.00  0.00           H  
ATOM   1189  N   SER    76      19.068  43.492  54.266  1.00  0.00           N  
ATOM   1190  CA  SER    76      17.930  44.359  53.940  1.00  0.00           C  
ATOM   1191  C   SER    76      18.024  44.945  52.515  1.00  0.00           C  
ATOM   1192  O   SER    76      19.120  45.180  52.042  1.00  0.00           O  
ATOM   1193  CB  SER    76      17.824  45.439  54.941  1.00  0.00           C  
ATOM   1194  OG  SER    76      19.067  46.155  55.275  1.00  0.00           O  
ATOM   1195  H   SER    76      20.002  43.860  54.375  1.00  0.00           H  
ATOM   1196  HA  SER    76      17.065  43.698  53.994  1.00  0.00           H  
ATOM   1197  HB2 SER    76      17.012  46.110  54.663  1.00  0.00           H  
ATOM   1198  HB3 SER    76      17.429  44.981  55.848  1.00  0.00           H  
ATOM   1199  HG  SER    76      19.295  46.146  56.208  1.00  0.00           H  
ATOM   1200  N   ASP    77      16.882  45.093  51.883  1.00  0.00           N  
ATOM   1201  CA  ASP    77      16.671  45.433  50.448  1.00  0.00           C  
ATOM   1202  C   ASP    77      17.419  44.392  49.598  1.00  0.00           C  
ATOM   1203  O   ASP    77      18.055  44.761  48.597  1.00  0.00           O  
ATOM   1204  CB  ASP    77      17.010  46.903  49.996  1.00  0.00           C  
ATOM   1205  CG  ASP    77      16.087  47.893  50.674  1.00  0.00           C  
ATOM   1206  OD1 ASP    77      16.542  48.923  51.226  1.00  0.00           O  
ATOM   1207  OD2 ASP    77      14.880  47.728  50.732  1.00  0.00           O1-
ATOM   1208  H   ASP    77      16.045  44.756  52.337  1.00  0.00           H  
ATOM   1209  HA  ASP    77      15.615  45.194  50.322  1.00  0.00           H  
ATOM   1210  HB2 ASP    77      18.077  47.088  50.123  1.00  0.00           H  
ATOM   1211  HB3 ASP    77      16.842  47.017  48.925  1.00  0.00           H  
ATOM   1212  N   ALA    78      17.260  43.124  49.929  1.00  0.00           N  
ATOM   1213  CA  ALA    78      17.909  42.013  49.278  1.00  0.00           C  
ATOM   1214  C   ALA    78      17.637  41.838  47.745  1.00  0.00           C  
ATOM   1215  O   ALA    78      18.240  40.973  47.109  1.00  0.00           O  
ATOM   1216  CB  ALA    78      17.466  40.748  50.064  1.00  0.00           C  
ATOM   1217  H   ALA    78      16.804  42.890  50.799  1.00  0.00           H  
ATOM   1218  HA  ALA    78      18.986  42.163  49.361  1.00  0.00           H  
ATOM   1219  HB1 ALA    78      18.052  39.879  49.763  1.00  0.00           H  
ATOM   1220  HB2 ALA    78      17.584  40.885  51.139  1.00  0.00           H  
ATOM   1221  HB3 ALA    78      16.408  40.524  49.931  1.00  0.00           H  
ATOM   1222  N   HIS    79      16.691  42.595  47.187  1.00  0.00           N  
ATOM   1223  CA  HIS    79      16.401  42.675  45.757  1.00  0.00           C  
ATOM   1224  C   HIS    79      17.580  43.312  45.038  1.00  0.00           C  
ATOM   1225  O   HIS    79      18.152  42.699  44.190  1.00  0.00           O  
ATOM   1226  CB  HIS    79      15.071  43.475  45.628  1.00  0.00           C  
ATOM   1227  CG  HIS    79      14.976  44.873  46.144  1.00  0.00           C  
ATOM   1228  ND1 HIS    79      14.774  45.264  47.492  1.00  0.00           N  
ATOM   1229  CE1 HIS    79      14.671  46.608  47.438  1.00  0.00           C  
ATOM   1230  NE2 HIS    79      14.676  47.061  46.172  1.00  0.00           N  
ATOM   1231  CD2 HIS    79      14.905  45.959  45.362  1.00  0.00           C  
ATOM   1232  H   HIS    79      16.364  43.418  47.672  1.00  0.00           H  
ATOM   1233  HA  HIS    79      16.265  41.684  45.324  1.00  0.00           H  
ATOM   1234  HB2 HIS    79      14.851  43.388  44.564  1.00  0.00           H  
ATOM   1235  HB3 HIS    79      14.284  42.878  46.089  1.00  0.00           H  
ATOM   1236  HE1 HIS    79      14.482  47.267  48.273  1.00  0.00           H  
ATOM   1237  HE2 HIS    79      14.653  48.043  45.937  1.00  0.00           H  
ATOM   1238  HD2 HIS    79      14.910  46.053  44.286  1.00  0.00           H  
ATOM   1239  N   LEU    80      18.035  44.523  45.541  1.00  0.00           N  
ATOM   1240  CA  LEU    80      19.162  45.334  45.061  1.00  0.00           C  
ATOM   1241  C   LEU    80      20.380  44.396  45.114  1.00  0.00           C  
ATOM   1242  O   LEU    80      21.204  44.548  44.200  1.00  0.00           O  
ATOM   1243  CB  LEU    80      19.462  46.470  46.048  1.00  0.00           C  
ATOM   1244  CG  LEU    80      18.356  47.552  46.292  1.00  0.00           C  
ATOM   1245  CD1 LEU    80      18.701  48.501  47.422  1.00  0.00           C  
ATOM   1246  CD2 LEU    80      18.053  48.238  44.923  1.00  0.00           C  
ATOM   1247  H   LEU    80      17.464  44.931  46.267  1.00  0.00           H  
ATOM   1248  HA  LEU    80      18.924  45.613  44.034  1.00  0.00           H  
ATOM   1249  HB2 LEU    80      19.617  45.975  47.006  1.00  0.00           H  
ATOM   1250  HB3 LEU    80      20.456  46.899  45.924  1.00  0.00           H  
ATOM   1251  HG  LEU    80      17.492  47.062  46.739  1.00  0.00           H  
ATOM   1252 HD11 LEU    80      19.149  47.968  48.260  1.00  0.00           H  
ATOM   1253 HD12 LEU    80      19.285  49.383  47.161  1.00  0.00           H  
ATOM   1254 HD13 LEU    80      17.754  48.842  47.839  1.00  0.00           H  
ATOM   1255 HD21 LEU    80      19.005  48.566  44.504  1.00  0.00           H  
ATOM   1256 HD22 LEU    80      17.714  47.507  44.189  1.00  0.00           H  
ATOM   1257 HD23 LEU    80      17.410  49.117  44.968  1.00  0.00           H  
ATOM   1258  N   ALA    81      20.525  43.528  46.132  1.00  0.00           N  
ATOM   1259  CA  ALA    81      21.588  42.535  46.236  1.00  0.00           C  
ATOM   1260  C   ALA    81      21.588  41.611  45.091  1.00  0.00           C  
ATOM   1261  O   ALA    81      22.591  41.329  44.478  1.00  0.00           O  
ATOM   1262  CB  ALA    81      21.543  41.789  47.555  1.00  0.00           C  
ATOM   1263  H   ALA    81      19.749  43.387  46.762  1.00  0.00           H  
ATOM   1264  HA  ALA    81      22.531  43.071  46.128  1.00  0.00           H  
ATOM   1265  HB1 ALA    81      20.693  41.108  47.608  1.00  0.00           H  
ATOM   1266  HB2 ALA    81      22.482  41.261  47.718  1.00  0.00           H  
ATOM   1267  HB3 ALA    81      21.475  42.540  48.342  1.00  0.00           H  
ATOM   1268  N   ASP    82      20.435  41.018  44.775  1.00  0.00           N  
ATOM   1269  CA  ASP    82      20.293  40.189  43.578  1.00  0.00           C  
ATOM   1270  C   ASP    82      20.572  40.941  42.229  1.00  0.00           C  
ATOM   1271  O   ASP    82      21.245  40.428  41.363  1.00  0.00           O  
ATOM   1272  CB  ASP    82      18.977  39.382  43.631  1.00  0.00           C  
ATOM   1273  CG  ASP    82      19.046  38.123  44.497  1.00  0.00           C  
ATOM   1274  OD1 ASP    82      20.139  37.624  44.908  1.00  0.00           O  
ATOM   1275  OD2 ASP    82      17.950  37.658  44.841  1.00  0.00           O1-
ATOM   1276  H   ASP    82      19.593  41.239  45.288  1.00  0.00           H  
ATOM   1277  HA  ASP    82      21.139  39.511  43.699  1.00  0.00           H  
ATOM   1278  HB2 ASP    82      18.218  39.975  44.141  1.00  0.00           H  
ATOM   1279  HB3 ASP    82      18.644  39.202  42.609  1.00  0.00           H  
ATOM   1280  N   THR    83      20.164  42.202  42.203  1.00  0.00           N  
ATOM   1281  CA  THR    83      20.569  43.160  41.205  1.00  0.00           C  
ATOM   1282  C   THR    83      22.123  43.392  41.085  1.00  0.00           C  
ATOM   1283  O   THR    83      22.624  43.295  39.958  1.00  0.00           O  
ATOM   1284  CB  THR    83      19.887  44.544  41.325  1.00  0.00           C  
ATOM   1285  CG2 THR    83      19.977  45.424  40.054  1.00  0.00           C  
ATOM   1286  OG1 THR    83      18.494  44.441  41.388  1.00  0.00           O  
ATOM   1287  H   THR    83      19.784  42.559  43.067  1.00  0.00           H  
ATOM   1288  HA  THR    83      20.238  42.780  40.238  1.00  0.00           H  
ATOM   1289  HB  THR    83      20.294  45.292  42.006  1.00  0.00           H  
ATOM   1290 HG21 THR    83      19.625  44.939  39.143  1.00  0.00           H  
ATOM   1291 HG22 THR    83      19.437  46.358  40.210  1.00  0.00           H  
ATOM   1292 HG23 THR    83      21.009  45.744  39.913  1.00  0.00           H  
ATOM   1293  HG1 THR    83      18.106  44.287  40.523  1.00  0.00           H  
ATOM   1294  N   MET    84      22.810  43.671  42.216  1.00  0.00           N  
ATOM   1295  CA  MET    84      24.208  44.205  42.175  1.00  0.00           C  
ATOM   1296  C   MET    84      25.335  43.283  41.593  1.00  0.00           C  
ATOM   1297  O   MET    84      26.380  43.725  41.089  1.00  0.00           O  
ATOM   1298  CB  MET    84      24.576  44.783  43.549  1.00  0.00           C  
ATOM   1299  CG  MET    84      26.058  45.283  43.668  1.00  0.00           C  
ATOM   1300  SD  MET    84      26.336  46.772  44.654  1.00  0.00           S  
ATOM   1301  CE  MET    84      25.904  46.152  46.286  1.00  0.00           C  
ATOM   1302  H   MET    84      22.256  43.863  43.039  1.00  0.00           H  
ATOM   1303  HA  MET    84      24.016  45.054  41.519  1.00  0.00           H  
ATOM   1304  HB2 MET    84      23.947  45.657  43.713  1.00  0.00           H  
ATOM   1305  HB3 MET    84      24.257  44.062  44.303  1.00  0.00           H  
ATOM   1306  HG2 MET    84      26.647  44.421  43.980  1.00  0.00           H  
ATOM   1307  HG3 MET    84      26.337  45.593  42.661  1.00  0.00           H  
ATOM   1308  HE1 MET    84      24.986  45.576  46.163  1.00  0.00           H  
ATOM   1309  HE2 MET    84      26.715  45.514  46.636  1.00  0.00           H  
ATOM   1310  HE3 MET    84      25.760  47.052  46.884  1.00  0.00           H  
ATOM   1311  N   ILE    85      25.131  41.983  41.809  1.00  0.00           N  
ATOM   1312  CA  ILE    85      26.158  41.029  41.347  1.00  0.00           C  
ATOM   1313  C   ILE    85      26.442  40.967  39.868  1.00  0.00           C  
ATOM   1314  O   ILE    85      25.500  41.103  39.055  1.00  0.00           O  
ATOM   1315  CB  ILE    85      25.677  39.653  41.743  1.00  0.00           C  
ATOM   1316  CG2 ILE    85      26.544  38.510  41.149  1.00  0.00           C  
ATOM   1317  CG1 ILE    85      25.541  39.365  43.252  1.00  0.00           C  
ATOM   1318  CD1 ILE    85      24.398  38.455  43.676  1.00  0.00           C  
ATOM   1319  H   ILE    85      24.273  41.604  42.184  1.00  0.00           H  
ATOM   1320  HA  ILE    85      27.091  41.291  41.846  1.00  0.00           H  
ATOM   1321  HB  ILE    85      24.724  39.469  41.246  1.00  0.00           H  
ATOM   1322 HG21 ILE    85      27.578  38.589  41.483  1.00  0.00           H  
ATOM   1323 HG22 ILE    85      26.234  37.493  41.391  1.00  0.00           H  
ATOM   1324 HG23 ILE    85      26.282  38.431  40.094  1.00  0.00           H  
ATOM   1325 HG12 ILE    85      26.461  38.935  43.648  1.00  0.00           H  
ATOM   1326 HG13 ILE    85      25.318  40.323  43.721  1.00  0.00           H  
ATOM   1327 HD11 ILE    85      23.532  38.992  43.289  1.00  0.00           H  
ATOM   1328 HD12 ILE    85      24.496  37.526  43.114  1.00  0.00           H  
ATOM   1329 HD13 ILE    85      24.388  38.424  44.765  1.00  0.00           H  
ATOM   1330  N   GLY    86      27.679  40.891  39.503  1.00  0.00           N  
ATOM   1331  CA  GLY    86      28.185  40.812  38.135  1.00  0.00           C  
ATOM   1332  C   GLY    86      28.207  42.077  37.331  1.00  0.00           C  
ATOM   1333  O   GLY    86      28.657  42.085  36.164  1.00  0.00           O  
ATOM   1334  H   GLY    86      28.400  41.037  40.195  1.00  0.00           H  
ATOM   1335  HA2 GLY    86      29.123  40.281  38.298  1.00  0.00           H  
ATOM   1336  HA3 GLY    86      27.609  40.138  37.501  1.00  0.00           H  
ATOM   1337  N   LYS    87      27.809  43.204  37.873  1.00  0.00           N  
ATOM   1338  CA  LYS    87      27.622  44.467  37.146  1.00  0.00           C  
ATOM   1339  C   LYS    87      28.882  45.273  37.163  1.00  0.00           C  
ATOM   1340  O   LYS    87      29.727  45.146  38.073  1.00  0.00           O  
ATOM   1341  CB  LYS    87      26.357  45.269  37.627  1.00  0.00           C  
ATOM   1342  CG  LYS    87      25.035  44.481  37.881  1.00  0.00           C  
ATOM   1343  CD  LYS    87      24.442  44.069  36.557  1.00  0.00           C  
ATOM   1344  CE  LYS    87      23.168  43.224  36.652  1.00  0.00           C  
ATOM   1345  NZ  LYS    87      23.526  41.913  37.277  1.00  0.00           N1+
ATOM   1346  H   LYS    87      27.635  43.254  38.866  1.00  0.00           H  
ATOM   1347  HA  LYS    87      27.323  44.218  36.128  1.00  0.00           H  
ATOM   1348  HB2 LYS    87      26.533  45.777  38.575  1.00  0.00           H  
ATOM   1349  HB3 LYS    87      26.046  45.963  36.845  1.00  0.00           H  
ATOM   1350  HG2 LYS    87      25.339  43.592  38.435  1.00  0.00           H  
ATOM   1351  HG3 LYS    87      24.447  45.244  38.390  1.00  0.00           H  
ATOM   1352  HD2 LYS    87      24.206  44.965  35.983  1.00  0.00           H  
ATOM   1353  HD3 LYS    87      25.223  43.523  36.028  1.00  0.00           H  
ATOM   1354  HE2 LYS    87      22.358  43.714  37.191  1.00  0.00           H  
ATOM   1355  HE3 LYS    87      22.831  42.999  35.640  1.00  0.00           H  
ATOM   1356  HZ1 LYS    87      24.052  41.944  38.139  1.00  0.00           H  
ATOM   1357  HZ2 LYS    87      22.744  41.309  37.490  1.00  0.00           H  
ATOM   1358  HZ3 LYS    87      24.170  41.396  36.696  1.00  0.00           H  
ATOM   1359  N   ALA    88      28.965  46.144  36.137  1.00  0.00           N  
ATOM   1360  CA  ALA    88      29.762  47.351  36.033  1.00  0.00           C  
ATOM   1361  C   ALA    88      29.210  48.343  37.095  1.00  0.00           C  
ATOM   1362  O   ALA    88      27.972  48.514  37.227  1.00  0.00           O  
ATOM   1363  CB  ALA    88      29.763  47.864  34.562  1.00  0.00           C  
ATOM   1364  H   ALA    88      28.170  46.031  35.524  1.00  0.00           H  
ATOM   1365  HA  ALA    88      30.796  47.139  36.306  1.00  0.00           H  
ATOM   1366  HB1 ALA    88      28.776  47.705  34.127  1.00  0.00           H  
ATOM   1367  HB2 ALA    88      29.998  48.923  34.456  1.00  0.00           H  
ATOM   1368  HB3 ALA    88      30.469  47.408  33.869  1.00  0.00           H  
ATOM   1369  N   VAL    89      30.086  49.024  37.836  1.00  0.00           N  
ATOM   1370  CA  VAL    89      29.726  50.031  38.836  1.00  0.00           C  
ATOM   1371  C   VAL    89      30.583  51.246  38.617  1.00  0.00           C  
ATOM   1372  O   VAL    89      31.665  51.144  38.117  1.00  0.00           O  
ATOM   1373  CB  VAL    89      29.731  49.481  40.221  1.00  0.00           C  
ATOM   1374  CG1 VAL    89      28.998  48.119  40.357  1.00  0.00           C  
ATOM   1375  CG2 VAL    89      31.102  49.396  40.915  1.00  0.00           C  
ATOM   1376  H   VAL    89      31.070  48.871  37.672  1.00  0.00           H  
ATOM   1377  HA  VAL    89      28.759  50.419  38.516  1.00  0.00           H  
ATOM   1378  HB  VAL    89      29.165  50.218  40.790  1.00  0.00           H  
ATOM   1379 HG11 VAL    89      28.054  48.187  39.816  1.00  0.00           H  
ATOM   1380 HG12 VAL    89      29.538  47.220  40.061  1.00  0.00           H  
ATOM   1381 HG13 VAL    89      28.771  47.981  41.414  1.00  0.00           H  
ATOM   1382 HG21 VAL    89      31.022  49.150  41.974  1.00  0.00           H  
ATOM   1383 HG22 VAL    89      31.707  48.660  40.386  1.00  0.00           H  
ATOM   1384 HG23 VAL    89      31.525  50.401  40.894  1.00  0.00           H  
ATOM   1385  N   GLU    90      30.143  52.332  39.179  1.00  0.00           N  
ATOM   1386  CA  GLU    90      30.921  53.479  39.519  1.00  0.00           C  
ATOM   1387  C   GLU    90      30.707  53.798  41.025  1.00  0.00           C  
ATOM   1388  O   GLU    90      29.566  53.595  41.519  1.00  0.00           O  
ATOM   1389  CB  GLU    90      30.483  54.664  38.729  1.00  0.00           C  
ATOM   1390  CG  GLU    90      31.155  54.576  37.397  1.00  0.00           C  
ATOM   1391  CD  GLU    90      31.005  55.876  36.572  1.00  0.00           C  
ATOM   1392  OE1 GLU    90      31.375  56.083  35.393  1.00  0.00           O  
ATOM   1393  OE2 GLU    90      30.451  56.877  37.150  1.00  0.00           O1-
ATOM   1394  H   GLU    90      29.211  52.310  39.565  1.00  0.00           H  
ATOM   1395  HA  GLU    90      31.996  53.306  39.462  1.00  0.00           H  
ATOM   1396  HB2 GLU    90      29.399  54.694  38.614  1.00  0.00           H  
ATOM   1397  HB3 GLU    90      30.907  55.484  39.310  1.00  0.00           H  
ATOM   1398  HG2 GLU    90      32.224  54.371  37.455  1.00  0.00           H  
ATOM   1399  HG3 GLU    90      30.772  53.772  36.768  1.00  0.00           H  
ATOM   1400  N   HIS    91      31.795  54.079  41.731  1.00  0.00           N  
ATOM   1401  CA  HIS    91      31.923  53.944  43.228  1.00  0.00           C  
ATOM   1402  C   HIS    91      32.845  54.999  43.821  1.00  0.00           C  
ATOM   1403  O   HIS    91      33.796  55.421  43.124  1.00  0.00           O  
ATOM   1404  CB  HIS    91      32.397  52.531  43.335  1.00  0.00           C  
ATOM   1405  CG  HIS    91      32.498  52.139  44.801  1.00  0.00           C  
ATOM   1406  ND1 HIS    91      33.369  51.222  45.406  1.00  0.00           N  
ATOM   1407  CE1 HIS    91      33.059  51.014  46.669  1.00  0.00           C  
ATOM   1408  NE2 HIS    91      31.975  51.747  46.978  1.00  0.00           N  
ATOM   1409  CD2 HIS    91      31.626  52.494  45.779  1.00  0.00           C  
ATOM   1410  H   HIS    91      32.599  54.339  41.176  1.00  0.00           H  
ATOM   1411  HA  HIS    91      30.907  54.049  43.608  1.00  0.00           H  
ATOM   1412  HB2 HIS    91      31.666  51.890  42.842  1.00  0.00           H  
ATOM   1413  HB3 HIS    91      33.395  52.528  42.897  1.00  0.00           H  
ATOM   1414  HE1 HIS    91      33.694  50.479  47.361  1.00  0.00           H  
ATOM   1415  HE2 HIS    91      31.592  51.796  47.911  1.00  0.00           H  
ATOM   1416  HD2 HIS    91      30.837  53.231  45.753  1.00  0.00           H  
ATOM   1417  N   MET    92      32.703  55.354  45.090  1.00  0.00           N  
ATOM   1418  CA  MET    92      33.613  56.137  45.855  1.00  0.00           C  
ATOM   1419  C   MET    92      34.625  55.245  46.603  1.00  0.00           C  
ATOM   1420  O   MET    92      34.271  54.223  47.218  1.00  0.00           O  
ATOM   1421  CB  MET    92      33.034  57.183  46.779  1.00  0.00           C  
ATOM   1422  CG  MET    92      32.321  58.191  45.845  1.00  0.00           C  
ATOM   1423  SD  MET    92      31.889  59.858  46.608  1.00  0.00           S  
ATOM   1424  CE  MET    92      30.578  59.424  47.786  1.00  0.00           C  
ATOM   1425  H   MET    92      31.899  55.069  45.631  1.00  0.00           H  
ATOM   1426  HA  MET    92      34.177  56.647  45.073  1.00  0.00           H  
ATOM   1427  HB2 MET    92      32.279  56.690  47.392  1.00  0.00           H  
ATOM   1428  HB3 MET    92      33.777  57.686  47.398  1.00  0.00           H  
ATOM   1429  HG2 MET    92      33.015  58.434  45.040  1.00  0.00           H  
ATOM   1430  HG3 MET    92      31.392  57.842  45.396  1.00  0.00           H  
ATOM   1431  HE1 MET    92      30.334  60.344  48.317  1.00  0.00           H  
ATOM   1432  HE2 MET    92      29.743  58.935  47.284  1.00  0.00           H  
ATOM   1433  HE3 MET    92      30.880  58.672  48.515  1.00  0.00           H  
ATOM   1434  N   PHE    93      35.908  55.647  46.531  1.00  0.00           N  
ATOM   1435  CA  PHE    93      37.104  54.782  46.901  1.00  0.00           C  
ATOM   1436  C   PHE    93      38.235  55.773  47.351  1.00  0.00           C  
ATOM   1437  O   PHE    93      38.419  56.889  46.802  1.00  0.00           O  
ATOM   1438  CB  PHE    93      37.541  53.888  45.766  1.00  0.00           C  
ATOM   1439  CG  PHE    93      38.741  52.956  45.910  1.00  0.00           C  
ATOM   1440  CD1 PHE    93      38.710  51.840  46.698  1.00  0.00           C  
ATOM   1441  CE1 PHE    93      39.797  51.034  46.834  1.00  0.00           C  
ATOM   1442  CZ  PHE    93      40.968  51.380  46.068  1.00  0.00           C  
ATOM   1443  CE2 PHE    93      41.010  52.566  45.402  1.00  0.00           C  
ATOM   1444  CD2 PHE    93      39.939  53.443  45.388  1.00  0.00           C  
ATOM   1445  H   PHE    93      36.125  56.469  45.986  1.00  0.00           H  
ATOM   1446  HA  PHE    93      36.744  54.086  47.659  1.00  0.00           H  
ATOM   1447  HB2 PHE    93      36.739  53.210  45.472  1.00  0.00           H  
ATOM   1448  HB3 PHE    93      37.804  54.511  44.912  1.00  0.00           H  
ATOM   1449  HD1 PHE    93      37.806  51.486  47.171  1.00  0.00           H  
ATOM   1450  HE1 PHE    93      39.686  50.098  47.362  1.00  0.00           H  
ATOM   1451  HZ  PHE    93      41.744  50.674  45.816  1.00  0.00           H  
ATOM   1452  HE2 PHE    93      41.884  52.770  44.800  1.00  0.00           H  
ATOM   1453  HD2 PHE    93      40.097  54.399  44.912  1.00  0.00           H  
ATOM   1454  N   GLU    94      38.840  55.481  48.488  1.00  0.00           N  
ATOM   1455  CA  GLU    94      39.775  56.455  49.166  1.00  0.00           C  
ATOM   1456  C   GLU    94      41.034  56.698  48.380  1.00  0.00           C  
ATOM   1457  O   GLU    94      41.634  55.717  47.830  1.00  0.00           O  
ATOM   1458  CB  GLU    94      40.200  55.906  50.536  1.00  0.00           C  
ATOM   1459  CG  GLU    94      39.213  56.282  51.692  1.00  0.00           C  
ATOM   1460  CD  GLU    94      39.608  55.635  53.029  1.00  0.00           C  
ATOM   1461  OE1 GLU    94      39.515  56.270  54.145  1.00  0.00           O  
ATOM   1462  OE2 GLU    94      39.999  54.498  53.222  1.00  0.00           O1-
ATOM   1463  H   GLU    94      38.766  54.544  48.858  1.00  0.00           H  
ATOM   1464  HA  GLU    94      39.269  57.400  49.363  1.00  0.00           H  
ATOM   1465  HB2 GLU    94      40.414  54.838  50.534  1.00  0.00           H  
ATOM   1466  HB3 GLU    94      41.161  56.311  50.853  1.00  0.00           H  
ATOM   1467  HG2 GLU    94      39.229  57.363  51.835  1.00  0.00           H  
ATOM   1468  HG3 GLU    94      38.208  56.064  51.331  1.00  0.00           H  
ATOM   1469  N   THR    95      41.593  57.928  48.432  1.00  0.00           N  
ATOM   1470  CA  THR    95      42.968  58.172  47.993  1.00  0.00           C  
ATOM   1471  C   THR    95      44.013  57.619  49.001  1.00  0.00           C  
ATOM   1472  O   THR    95      44.607  58.345  49.806  1.00  0.00           O  
ATOM   1473  CB  THR    95      43.313  59.683  47.762  1.00  0.00           C  
ATOM   1474  CG2 THR    95      44.766  59.940  47.214  1.00  0.00           C  
ATOM   1475  OG1 THR    95      42.460  60.386  46.945  1.00  0.00           O  
ATOM   1476  H   THR    95      41.188  58.639  49.024  1.00  0.00           H  
ATOM   1477  HA  THR    95      43.123  57.597  47.080  1.00  0.00           H  
ATOM   1478  HB  THR    95      43.127  60.166  48.722  1.00  0.00           H  
ATOM   1479 HG21 THR    95      44.755  59.800  46.133  1.00  0.00           H  
ATOM   1480 HG22 THR    95      45.008  60.998  47.323  1.00  0.00           H  
ATOM   1481 HG23 THR    95      45.565  59.306  47.599  1.00  0.00           H  
ATOM   1482  HG1 THR    95      41.698  60.606  47.485  1.00  0.00           H  
ATOM   1483  N   GLU    96      44.152  56.258  49.047  1.00  0.00           N  
ATOM   1484  CA  GLU    96      45.013  55.503  50.025  1.00  0.00           C  
ATOM   1485  C   GLU    96      44.546  55.537  51.479  1.00  0.00           C  
ATOM   1486  O   GLU    96      44.672  54.568  52.159  1.00  0.00           O  
ATOM   1487  CB  GLU    96      46.566  55.703  49.945  1.00  0.00           C  
ATOM   1488  CG  GLU    96      47.134  55.732  48.587  1.00  0.00           C  
ATOM   1489  CD  GLU    96      48.501  56.331  48.539  1.00  0.00           C  
ATOM   1490  OE1 GLU    96      48.688  57.513  48.061  1.00  0.00           O  
ATOM   1491  OE2 GLU    96      49.440  55.602  48.956  1.00  0.00           O1-
ATOM   1492  H   GLU    96      43.506  55.696  48.511  1.00  0.00           H  
ATOM   1493  HA  GLU    96      44.858  54.464  49.733  1.00  0.00           H  
ATOM   1494  HB2 GLU    96      46.740  56.661  50.435  1.00  0.00           H  
ATOM   1495  HB3 GLU    96      46.973  54.889  50.544  1.00  0.00           H  
ATOM   1496  HG2 GLU    96      47.143  54.701  48.233  1.00  0.00           H  
ATOM   1497  HG3 GLU    96      46.395  56.201  47.938  1.00  0.00           H  
ATOM   1498  N   ASP    97      44.102  56.743  51.995  1.00  0.00           N  
ATOM   1499  CA  ASP    97      43.381  56.936  53.276  1.00  0.00           C  
ATOM   1500  C   ASP    97      42.741  58.357  53.255  1.00  0.00           C  
ATOM   1501  O   ASP    97      43.452  59.270  52.883  1.00  0.00           O  
ATOM   1502  CB  ASP    97      44.298  56.779  54.523  1.00  0.00           C  
ATOM   1503  CG  ASP    97      43.615  56.741  55.903  1.00  0.00           C  
ATOM   1504  OD1 ASP    97      42.360  57.001  55.960  1.00  0.00           O  
ATOM   1505  OD2 ASP    97      44.305  56.635  56.927  1.00  0.00           O1-
ATOM   1506  H   ASP    97      43.998  57.513  51.349  1.00  0.00           H  
ATOM   1507  HA  ASP    97      42.535  56.253  53.206  1.00  0.00           H  
ATOM   1508  HB2 ASP    97      44.653  55.757  54.389  1.00  0.00           H  
ATOM   1509  HB3 ASP    97      44.996  57.608  54.414  1.00  0.00           H  
ATOM   1510  N   GLY    98      41.437  58.541  53.475  1.00  0.00           N  
ATOM   1511  CA  GLY    98      40.804  59.837  53.141  1.00  0.00           C  
ATOM   1512  C   GLY    98      40.561  60.142  51.672  1.00  0.00           C  
ATOM   1513  O   GLY    98      40.737  59.267  50.761  1.00  0.00           O  
ATOM   1514  H   GLY    98      40.820  57.829  53.838  1.00  0.00           H  
ATOM   1515  HA2 GLY    98      39.847  59.950  53.649  1.00  0.00           H  
ATOM   1516  HA3 GLY    98      41.433  60.647  53.510  1.00  0.00           H  
ATOM   1517  N   SER    99      40.212  61.402  51.421  1.00  0.00           N  
ATOM   1518  CA  SER    99      40.066  62.057  50.105  1.00  0.00           C  
ATOM   1519  C   SER    99      39.339  61.210  49.072  1.00  0.00           C  
ATOM   1520  O   SER    99      39.865  61.086  47.932  1.00  0.00           O  
ATOM   1521  CB  SER    99      41.379  62.550  49.565  1.00  0.00           C  
ATOM   1522  OG  SER    99      42.019  63.512  50.478  1.00  0.00           O  
ATOM   1523  H   SER    99      39.815  61.922  52.190  1.00  0.00           H  
ATOM   1524  HA  SER    99      39.462  62.952  50.252  1.00  0.00           H  
ATOM   1525  HB2 SER    99      42.115  61.749  49.507  1.00  0.00           H  
ATOM   1526  HB3 SER    99      41.233  63.015  48.591  1.00  0.00           H  
ATOM   1527  HG  SER    99      42.353  62.990  51.211  1.00  0.00           H  
ATOM   1528  N   LYS   100      38.253  60.544  49.398  1.00  0.00           N  
ATOM   1529  CA  LYS   100      37.553  59.593  48.485  1.00  0.00           C  
ATOM   1530  C   LYS   100      37.122  60.240  47.201  1.00  0.00           C  
ATOM   1531  O   LYS   100      36.647  61.364  47.285  1.00  0.00           O  
ATOM   1532  CB  LYS   100      36.259  59.139  49.116  1.00  0.00           C  
ATOM   1533  CG  LYS   100      36.495  58.202  50.326  1.00  0.00           C  
ATOM   1534  CD  LYS   100      35.138  57.525  50.640  1.00  0.00           C  
ATOM   1535  CE  LYS   100      35.280  56.316  51.629  1.00  0.00           C  
ATOM   1536  NZ  LYS   100      34.005  55.603  51.833  1.00  0.00           N1+
ATOM   1537  H   LYS   100      37.845  60.756  50.297  1.00  0.00           H  
ATOM   1538  HA  LYS   100      38.242  58.787  48.229  1.00  0.00           H  
ATOM   1539  HB2 LYS   100      35.616  59.936  49.488  1.00  0.00           H  
ATOM   1540  HB3 LYS   100      35.734  58.623  48.313  1.00  0.00           H  
ATOM   1541  HG2 LYS   100      37.166  57.408  49.999  1.00  0.00           H  
ATOM   1542  HG3 LYS   100      36.860  58.842  51.129  1.00  0.00           H  
ATOM   1543  HD2 LYS   100      34.434  58.217  51.102  1.00  0.00           H  
ATOM   1544  HD3 LYS   100      34.601  57.198  49.750  1.00  0.00           H  
ATOM   1545  HE2 LYS   100      36.040  55.635  51.245  1.00  0.00           H  
ATOM   1546  HE3 LYS   100      35.598  56.720  52.590  1.00  0.00           H  
ATOM   1547  HZ1 LYS   100      34.182  54.767  52.371  1.00  0.00           H  
ATOM   1548  HZ2 LYS   100      33.322  56.199  52.279  1.00  0.00           H  
ATOM   1549  HZ3 LYS   100      33.586  55.434  50.929  1.00  0.00           H  
ATOM   1550  N   ASP   101      37.107  59.545  46.087  1.00  0.00           N  
ATOM   1551  CA  ASP   101      36.796  60.038  44.764  1.00  0.00           C  
ATOM   1552  C   ASP   101      36.124  58.896  43.975  1.00  0.00           C  
ATOM   1553  O   ASP   101      36.228  57.701  44.303  1.00  0.00           O  
ATOM   1554  CB  ASP   101      38.177  60.478  44.156  1.00  0.00           C  
ATOM   1555  CG  ASP   101      37.957  61.605  43.065  1.00  0.00           C  
ATOM   1556  OD1 ASP   101      38.955  62.311  42.642  1.00  0.00           O  
ATOM   1557  OD2 ASP   101      36.846  61.833  42.541  1.00  0.00           O1-
ATOM   1558  H   ASP   101      37.373  58.572  46.131  1.00  0.00           H  
ATOM   1559  HA  ASP   101      36.197  60.949  44.784  1.00  0.00           H  
ATOM   1560  HB2 ASP   101      38.812  60.881  44.946  1.00  0.00           H  
ATOM   1561  HB3 ASP   101      38.509  59.566  43.660  1.00  0.00           H  
ATOM   1562  N   GLU   102      35.445  59.200  42.892  1.00  0.00           N  
ATOM   1563  CA  GLU   102      34.718  58.294  42.022  1.00  0.00           C  
ATOM   1564  C   GLU   102      35.664  57.620  41.078  1.00  0.00           C  
ATOM   1565  O   GLU   102      36.477  58.245  40.410  1.00  0.00           O  
ATOM   1566  CB  GLU   102      33.590  59.030  41.268  1.00  0.00           C  
ATOM   1567  CG  GLU   102      32.364  59.199  42.230  1.00  0.00           C  
ATOM   1568  CD  GLU   102      31.124  59.893  41.681  1.00  0.00           C  
ATOM   1569  OE1 GLU   102      30.095  59.904  42.285  1.00  0.00           O  
ATOM   1570  OE2 GLU   102      31.183  60.285  40.520  1.00  0.00           O1-
ATOM   1571  H   GLU   102      35.651  60.139  42.582  1.00  0.00           H  
ATOM   1572  HA  GLU   102      34.326  57.589  42.755  1.00  0.00           H  
ATOM   1573  HB2 GLU   102      34.047  59.930  40.857  1.00  0.00           H  
ATOM   1574  HB3 GLU   102      33.206  58.439  40.436  1.00  0.00           H  
ATOM   1575  HG2 GLU   102      32.133  58.184  42.551  1.00  0.00           H  
ATOM   1576  HG3 GLU   102      32.638  59.758  43.125  1.00  0.00           H  
ATOM   1577  N   TRP   103      35.415  56.309  40.917  1.00  0.00           N  
ATOM   1578  CA  TRP   103      36.190  55.488  39.974  1.00  0.00           C  
ATOM   1579  C   TRP   103      35.242  54.382  39.387  1.00  0.00           C  
ATOM   1580  O   TRP   103      34.275  53.878  40.048  1.00  0.00           O  
ATOM   1581  CB  TRP   103      37.377  54.754  40.795  1.00  0.00           C  
ATOM   1582  CG  TRP   103      38.425  55.635  41.411  1.00  0.00           C  
ATOM   1583  CD1 TRP   103      38.475  56.278  42.614  1.00  0.00           C  
ATOM   1584  NE1 TRP   103      39.577  56.986  42.752  1.00  0.00           N  
ATOM   1585  CE2 TRP   103      40.256  57.070  41.564  1.00  0.00           C  
ATOM   1586  CZ2 TRP   103      41.378  57.809  41.161  1.00  0.00           C  
ATOM   1587  CH2 TRP   103      41.859  57.667  39.842  1.00  0.00           C  
ATOM   1588  CZ3 TRP   103      41.242  56.680  39.003  1.00  0.00           C  
ATOM   1589  CE3 TRP   103      40.087  55.993  39.440  1.00  0.00           C  
ATOM   1590  CD2 TRP   103      39.578  56.170  40.733  1.00  0.00           C  
ATOM   1591  H   TRP   103      34.761  55.906  41.573  1.00  0.00           H  
ATOM   1592  HA  TRP   103      36.658  56.037  39.155  1.00  0.00           H  
ATOM   1593  HB2 TRP   103      36.998  54.017  41.503  1.00  0.00           H  
ATOM   1594  HB3 TRP   103      37.937  54.153  40.079  1.00  0.00           H  
ATOM   1595  HD1 TRP   103      37.722  56.211  43.386  1.00  0.00           H  
ATOM   1596  HE1 TRP   103      39.714  57.637  43.511  1.00  0.00           H  
ATOM   1597  HZ2 TRP   103      41.843  58.478  41.870  1.00  0.00           H  
ATOM   1598  HH2 TRP   103      42.740  58.201  39.518  1.00  0.00           H  
ATOM   1599  HZ3 TRP   103      41.665  56.474  38.031  1.00  0.00           H  
ATOM   1600  HE3 TRP   103      39.526  55.293  38.839  1.00  0.00           H  
ATOM   1601  N   ARG   104      35.445  54.026  38.089  1.00  0.00           N  
ATOM   1602  CA  ARG   104      34.797  52.889  37.430  1.00  0.00           C  
ATOM   1603  C   ARG   104      35.411  51.614  37.896  1.00  0.00           C  
ATOM   1604  O   ARG   104      36.617  51.575  37.880  1.00  0.00           O  
ATOM   1605  CB  ARG   104      34.958  53.115  35.851  1.00  0.00           C  
ATOM   1606  CG  ARG   104      34.129  52.269  34.896  1.00  0.00           C  
ATOM   1607  CD  ARG   104      32.637  52.555  35.088  1.00  0.00           C  
ATOM   1608  NE  ARG   104      31.851  52.204  33.914  1.00  0.00           N  
ATOM   1609  CZ  ARG   104      31.188  53.038  33.023  1.00  0.00           C  
ATOM   1610  NH1 ARG   104      31.202  54.357  33.194  1.00  0.00           N  
ATOM   1611  NH2 ARG   104      30.492  52.461  32.048  1.00  0.00           N1+
ATOM   1612  H   ARG   104      35.944  54.709  37.537  1.00  0.00           H  
ATOM   1613  HA  ARG   104      33.724  52.889  37.618  1.00  0.00           H  
ATOM   1614  HB2 ARG   104      34.747  54.165  35.649  1.00  0.00           H  
ATOM   1615  HB3 ARG   104      36.018  52.902  35.714  1.00  0.00           H  
ATOM   1616  HG2 ARG   104      34.504  52.527  33.905  1.00  0.00           H  
ATOM   1617  HG3 ARG   104      34.463  51.232  34.871  1.00  0.00           H  
ATOM   1618  HD2 ARG   104      32.183  51.968  35.887  1.00  0.00           H  
ATOM   1619  HD3 ARG   104      32.465  53.601  35.339  1.00  0.00           H  
ATOM   1620  HE  ARG   104      31.701  51.219  33.749  1.00  0.00           H  
ATOM   1621 HH11 ARG   104      31.659  54.773  33.993  1.00  0.00           H  
ATOM   1622 HH12 ARG   104      30.661  54.941  32.573  1.00  0.00           H  
ATOM   1623 HH21 ARG   104      30.439  51.463  31.903  1.00  0.00           H  
ATOM   1624 HH22 ARG   104      30.116  53.094  31.356  1.00  0.00           H  
ATOM   1625  N   GLY   105      34.652  50.512  38.087  1.00  0.00           N  
ATOM   1626  CA  GLY   105      35.151  49.142  38.299  1.00  0.00           C  
ATOM   1627  C   GLY   105      34.007  48.103  38.073  1.00  0.00           C  
ATOM   1628  O   GLY   105      32.972  48.435  37.477  1.00  0.00           O  
ATOM   1629  H   GLY   105      33.676  50.717  37.929  1.00  0.00           H  
ATOM   1630  HA2 GLY   105      35.935  48.890  37.586  1.00  0.00           H  
ATOM   1631  HA3 GLY   105      35.446  48.998  39.339  1.00  0.00           H  
ATOM   1632  N   MET   106      34.183  46.830  38.552  1.00  0.00           N  
ATOM   1633  CA  MET   106      33.192  45.829  38.448  1.00  0.00           C  
ATOM   1634  C   MET   106      32.984  45.058  39.719  1.00  0.00           C  
ATOM   1635  O   MET   106      33.966  44.769  40.417  1.00  0.00           O  
ATOM   1636  CB  MET   106      33.430  44.881  37.285  1.00  0.00           C  
ATOM   1637  CG  MET   106      34.847  44.233  37.363  1.00  0.00           C  
ATOM   1638  SD  MET   106      35.273  42.979  36.128  1.00  0.00           S  
ATOM   1639  CE  MET   106      35.894  43.946  34.705  1.00  0.00           C  
ATOM   1640  H   MET   106      35.094  46.543  38.882  1.00  0.00           H  
ATOM   1641  HA  MET   106      32.248  46.345  38.272  1.00  0.00           H  
ATOM   1642  HB2 MET   106      32.731  44.045  37.271  1.00  0.00           H  
ATOM   1643  HB3 MET   106      33.302  45.401  36.336  1.00  0.00           H  
ATOM   1644  HG2 MET   106      35.519  45.088  37.278  1.00  0.00           H  
ATOM   1645  HG3 MET   106      34.958  43.719  38.318  1.00  0.00           H  
ATOM   1646  HE1 MET   106      36.948  44.181  34.849  1.00  0.00           H  
ATOM   1647  HE2 MET   106      35.604  43.397  33.809  1.00  0.00           H  
ATOM   1648  HE3 MET   106      35.335  44.876  34.596  1.00  0.00           H  
ATOM   1649  N   VAL   107      31.791  44.541  39.868  1.00  0.00           N  
ATOM   1650  CA  VAL   107      31.500  43.604  40.978  1.00  0.00           C  
ATOM   1651  C   VAL   107      31.393  42.151  40.609  1.00  0.00           C  
ATOM   1652  O   VAL   107      30.820  41.874  39.610  1.00  0.00           O  
ATOM   1653  CB  VAL   107      30.168  44.019  41.707  1.00  0.00           C  
ATOM   1654  CG1 VAL   107      29.688  43.015  42.750  1.00  0.00           C  
ATOM   1655  CG2 VAL   107      30.344  45.324  42.426  1.00  0.00           C  
ATOM   1656  H   VAL   107      31.030  44.863  39.287  1.00  0.00           H  
ATOM   1657  HA  VAL   107      32.301  43.536  41.714  1.00  0.00           H  
ATOM   1658  HB  VAL   107      29.446  44.164  40.903  1.00  0.00           H  
ATOM   1659 HG11 VAL   107      30.586  42.844  43.344  1.00  0.00           H  
ATOM   1660 HG12 VAL   107      28.816  43.414  43.268  1.00  0.00           H  
ATOM   1661 HG13 VAL   107      29.324  42.100  42.282  1.00  0.00           H  
ATOM   1662 HG21 VAL   107      30.762  46.037  41.716  1.00  0.00           H  
ATOM   1663 HG22 VAL   107      29.368  45.658  42.777  1.00  0.00           H  
ATOM   1664 HG23 VAL   107      31.074  45.060  43.191  1.00  0.00           H  
ATOM   1665  N   LEU   108      31.874  41.250  41.433  1.00  0.00           N  
ATOM   1666  CA  LEU   108      32.355  39.946  40.957  1.00  0.00           C  
ATOM   1667  C   LEU   108      31.445  38.872  41.613  1.00  0.00           C  
ATOM   1668  O   LEU   108      30.836  38.015  40.945  1.00  0.00           O  
ATOM   1669  CB  LEU   108      33.793  39.755  41.558  1.00  0.00           C  
ATOM   1670  CG  LEU   108      34.724  40.942  41.131  1.00  0.00           C  
ATOM   1671  CD1 LEU   108      36.032  40.927  41.882  1.00  0.00           C  
ATOM   1672  CD2 LEU   108      35.004  40.914  39.566  1.00  0.00           C  
ATOM   1673  H   LEU   108      32.230  41.526  42.338  1.00  0.00           H  
ATOM   1674  HA  LEU   108      32.418  39.896  39.870  1.00  0.00           H  
ATOM   1675  HB2 LEU   108      33.732  39.799  42.646  1.00  0.00           H  
ATOM   1676  HB3 LEU   108      34.101  38.797  41.140  1.00  0.00           H  
ATOM   1677  HG  LEU   108      34.213  41.885  41.323  1.00  0.00           H  
ATOM   1678 HD11 LEU   108      35.787  40.857  42.942  1.00  0.00           H  
ATOM   1679 HD12 LEU   108      36.534  39.993  41.629  1.00  0.00           H  
ATOM   1680 HD13 LEU   108      36.590  41.845  41.699  1.00  0.00           H  
ATOM   1681 HD21 LEU   108      35.599  41.794  39.317  1.00  0.00           H  
ATOM   1682 HD22 LEU   108      35.520  39.968  39.405  1.00  0.00           H  
ATOM   1683 HD23 LEU   108      34.114  40.997  38.943  1.00  0.00           H  
ATOM   1684  N   ALA   109      31.196  38.951  42.918  1.00  0.00           N  
ATOM   1685  CA  ALA   109      30.387  37.976  43.691  1.00  0.00           C  
ATOM   1686  C   ALA   109      30.043  38.551  45.118  1.00  0.00           C  
ATOM   1687  O   ALA   109      30.682  39.519  45.596  1.00  0.00           O  
ATOM   1688  CB  ALA   109      31.192  36.636  43.847  1.00  0.00           C  
ATOM   1689  H   ALA   109      31.637  39.652  43.496  1.00  0.00           H  
ATOM   1690  HA  ALA   109      29.533  37.728  43.060  1.00  0.00           H  
ATOM   1691  HB1 ALA   109      31.603  36.547  44.853  1.00  0.00           H  
ATOM   1692  HB2 ALA   109      30.538  35.765  43.791  1.00  0.00           H  
ATOM   1693  HB3 ALA   109      31.875  36.555  43.002  1.00  0.00           H  
ATOM   1694  N   ARG   110      29.049  38.038  45.901  1.00  0.00           N  
ATOM   1695  CA  ARG   110      28.890  38.217  47.337  1.00  0.00           C  
ATOM   1696  C   ARG   110      29.721  37.191  48.155  1.00  0.00           C  
ATOM   1697  O   ARG   110      29.749  36.075  47.656  1.00  0.00           O  
ATOM   1698  CB  ARG   110      27.444  38.093  47.766  1.00  0.00           C  
ATOM   1699  CG  ARG   110      26.498  39.212  47.420  1.00  0.00           C  
ATOM   1700  CD  ARG   110      25.047  39.148  47.845  1.00  0.00           C  
ATOM   1701  NE  ARG   110      24.920  39.255  49.299  1.00  0.00           N  
ATOM   1702  CZ  ARG   110      23.757  39.029  49.962  1.00  0.00           C  
ATOM   1703  NH1 ARG   110      22.606  39.024  49.465  1.00  0.00           N  
ATOM   1704  NH2 ARG   110      23.764  38.902  51.257  1.00  0.00           N1+
ATOM   1705  H   ARG   110      28.502  37.327  45.437  1.00  0.00           H  
ATOM   1706  HA  ARG   110      29.152  39.243  47.596  1.00  0.00           H  
ATOM   1707  HB2 ARG   110      27.094  37.166  47.310  1.00  0.00           H  
ATOM   1708  HB3 ARG   110      27.483  37.983  48.850  1.00  0.00           H  
ATOM   1709  HG2 ARG   110      26.919  40.121  47.850  1.00  0.00           H  
ATOM   1710  HG3 ARG   110      26.501  39.322  46.335  1.00  0.00           H  
ATOM   1711  HD2 ARG   110      24.386  39.883  47.385  1.00  0.00           H  
ATOM   1712  HD3 ARG   110      24.651  38.196  47.489  1.00  0.00           H  
ATOM   1713  HE  ARG   110      25.727  39.445  49.875  1.00  0.00           H  
ATOM   1714 HH11 ARG   110      22.616  39.037  48.455  1.00  0.00           H  
ATOM   1715 HH12 ARG   110      21.885  38.568  50.005  1.00  0.00           H  
ATOM   1716 HH21 ARG   110      24.640  39.057  51.736  1.00  0.00           H  
ATOM   1717 HH22 ARG   110      22.965  38.559  51.771  1.00  0.00           H  
ATOM   1718  N   ALA   111      30.493  37.581  49.200  1.00  0.00           N  
ATOM   1719  CA  ALA   111      31.612  36.790  49.688  1.00  0.00           C  
ATOM   1720  C   ALA   111      31.151  35.495  50.516  1.00  0.00           C  
ATOM   1721  O   ALA   111      29.985  35.391  50.935  1.00  0.00           O  
ATOM   1722  CB  ALA   111      32.570  37.675  50.539  1.00  0.00           C  
ATOM   1723  H   ALA   111      30.397  38.543  49.492  1.00  0.00           H  
ATOM   1724  HA  ALA   111      32.193  36.427  48.840  1.00  0.00           H  
ATOM   1725  HB1 ALA   111      32.916  38.635  50.156  1.00  0.00           H  
ATOM   1726  HB2 ALA   111      32.102  37.983  51.473  1.00  0.00           H  
ATOM   1727  HB3 ALA   111      33.473  37.123  50.802  1.00  0.00           H  
ATOM   1728  N   PRO   112      31.981  34.453  50.577  1.00  0.00           N  
ATOM   1729  CA  PRO   112      31.929  33.389  51.534  1.00  0.00           C  
ATOM   1730  C   PRO   112      32.316  33.855  52.877  1.00  0.00           C  
ATOM   1731  O   PRO   112      33.081  34.818  53.022  1.00  0.00           O  
ATOM   1732  CD  PRO   112      33.079  34.218  49.621  1.00  0.00           C  
ATOM   1733  CG  PRO   112      33.888  33.105  50.175  1.00  0.00           C  
ATOM   1734  CB  PRO   112      32.831  32.298  50.973  1.00  0.00           C  
ATOM   1735  HD2 PRO   112      33.693  35.118  49.593  1.00  0.00           H  
ATOM   1736  HD3 PRO   112      32.727  34.113  48.595  1.00  0.00           H  
ATOM   1737  HG2 PRO   112      34.689  33.498  50.802  1.00  0.00           H  
ATOM   1738  HG3 PRO   112      34.161  32.418  49.375  1.00  0.00           H  
ATOM   1739  HB2 PRO   112      33.309  31.701  51.749  1.00  0.00           H  
ATOM   1740  HB3 PRO   112      32.228  31.727  50.267  1.00  0.00           H  
ATOM   1741  HA  PRO   112      30.903  33.040  51.645  1.00  0.00           H  
ATOM   1742  N   VAL   113      31.791  33.353  53.947  1.00  0.00           N  
ATOM   1743  CA  VAL   113      31.989  33.765  55.411  1.00  0.00           C  
ATOM   1744  C   VAL   113      31.481  35.198  55.763  1.00  0.00           C  
ATOM   1745  O   VAL   113      31.148  35.474  56.957  1.00  0.00           O  
ATOM   1746  CB  VAL   113      33.407  33.462  55.975  1.00  0.00           C  
ATOM   1747  CG1 VAL   113      33.557  33.634  57.524  1.00  0.00           C  
ATOM   1748  CG2 VAL   113      33.927  32.021  55.602  1.00  0.00           C  
ATOM   1749  H   VAL   113      31.117  32.626  53.757  1.00  0.00           H  
ATOM   1750  HA  VAL   113      31.279  33.148  55.962  1.00  0.00           H  
ATOM   1751  HB  VAL   113      34.032  34.206  55.479  1.00  0.00           H  
ATOM   1752 HG11 VAL   113      33.546  34.718  57.634  1.00  0.00           H  
ATOM   1753 HG12 VAL   113      32.766  33.230  58.156  1.00  0.00           H  
ATOM   1754 HG13 VAL   113      34.498  33.149  57.782  1.00  0.00           H  
ATOM   1755 HG21 VAL   113      34.866  31.777  56.098  1.00  0.00           H  
ATOM   1756 HG22 VAL   113      33.141  31.298  55.823  1.00  0.00           H  
ATOM   1757 HG23 VAL   113      34.162  32.148  54.545  1.00  0.00           H  
ATOM   1758  N   MET   114      31.429  36.045  54.747  1.00  0.00           N  
ATOM   1759  CA  MET   114      31.026  37.443  54.899  1.00  0.00           C  
ATOM   1760  C   MET   114      29.948  37.903  53.855  1.00  0.00           C  
ATOM   1761  O   MET   114      30.182  38.848  53.164  1.00  0.00           O  
ATOM   1762  CB  MET   114      32.306  38.320  54.940  1.00  0.00           C  
ATOM   1763  CG  MET   114      33.479  37.887  55.946  1.00  0.00           C  
ATOM   1764  SD  MET   114      34.849  39.142  56.169  1.00  0.00           S  
ATOM   1765  CE  MET   114      33.879  40.477  56.851  1.00  0.00           C  
ATOM   1766  H   MET   114      31.751  35.777  53.828  1.00  0.00           H  
ATOM   1767  HA  MET   114      30.572  37.460  55.889  1.00  0.00           H  
ATOM   1768  HB2 MET   114      32.728  38.460  53.946  1.00  0.00           H  
ATOM   1769  HB3 MET   114      31.973  39.312  55.248  1.00  0.00           H  
ATOM   1770  HG2 MET   114      33.014  37.546  56.871  1.00  0.00           H  
ATOM   1771  HG3 MET   114      33.877  36.953  55.552  1.00  0.00           H  
ATOM   1772  HE1 MET   114      33.705  40.229  57.898  1.00  0.00           H  
ATOM   1773  HE2 MET   114      34.396  41.435  56.797  1.00  0.00           H  
ATOM   1774  HE3 MET   114      32.976  40.619  56.257  1.00  0.00           H  
ATOM   1775  N   ASN   115      28.864  37.184  53.816  1.00  0.00           N  
ATOM   1776  CA  ASN   115      27.941  37.319  52.693  1.00  0.00           C  
ATOM   1777  C   ASN   115      27.210  38.679  52.682  1.00  0.00           C  
ATOM   1778  O   ASN   115      26.543  38.984  51.708  1.00  0.00           O  
ATOM   1779  CB  ASN   115      26.909  36.177  52.689  1.00  0.00           C  
ATOM   1780  CG  ASN   115      26.217  35.902  51.360  1.00  0.00           C  
ATOM   1781  OD1 ASN   115      25.015  36.178  51.236  1.00  0.00           O  
ATOM   1782  ND2 ASN   115      26.934  35.468  50.350  1.00  0.00           N  
ATOM   1783  H   ASN   115      28.673  36.388  54.407  1.00  0.00           H  
ATOM   1784  HA  ASN   115      28.499  37.230  51.761  1.00  0.00           H  
ATOM   1785  HB2 ASN   115      27.514  35.296  52.898  1.00  0.00           H  
ATOM   1786  HB3 ASN   115      26.113  36.336  53.417  1.00  0.00           H  
ATOM   1787 HD21 ASN   115      27.944  35.496  50.347  1.00  0.00           H  
ATOM   1788 HD22 ASN   115      26.471  35.062  49.550  1.00  0.00           H  
ATOM   1789  N   THR   116      27.286  39.478  53.707  1.00  0.00           N  
ATOM   1790  CA  THR   116      26.864  40.896  53.604  1.00  0.00           C  
ATOM   1791  C   THR   116      27.857  41.783  52.831  1.00  0.00           C  
ATOM   1792  O   THR   116      27.646  42.980  52.639  1.00  0.00           O  
ATOM   1793  CB  THR   116      26.547  41.590  54.929  1.00  0.00           C  
ATOM   1794  CG2 THR   116      25.561  41.017  55.899  1.00  0.00           C  
ATOM   1795  OG1 THR   116      27.781  41.768  55.554  1.00  0.00           O  
ATOM   1796  H   THR   116      27.635  39.197  54.612  1.00  0.00           H  
ATOM   1797  HA  THR   116      25.923  40.923  53.054  1.00  0.00           H  
ATOM   1798  HB  THR   116      26.333  42.639  54.721  1.00  0.00           H  
ATOM   1799 HG21 THR   116      26.013  40.351  56.635  1.00  0.00           H  
ATOM   1800 HG22 THR   116      25.145  41.791  56.544  1.00  0.00           H  
ATOM   1801 HG23 THR   116      24.756  40.466  55.413  1.00  0.00           H  
ATOM   1802  HG1 THR   116      27.756  42.670  55.881  1.00  0.00           H  
ATOM   1803  N   TRP   117      29.062  41.261  52.507  1.00  0.00           N  
ATOM   1804  CA  TRP   117      30.116  42.013  51.758  1.00  0.00           C  
ATOM   1805  C   TRP   117      30.232  41.540  50.304  1.00  0.00           C  
ATOM   1806  O   TRP   117      29.882  40.390  50.018  1.00  0.00           O  
ATOM   1807  CB  TRP   117      31.499  41.690  52.439  1.00  0.00           C  
ATOM   1808  CG  TRP   117      31.642  42.092  53.808  1.00  0.00           C  
ATOM   1809  CD1 TRP   117      30.765  41.832  54.864  1.00  0.00           C  
ATOM   1810  NE1 TRP   117      31.150  42.574  55.934  1.00  0.00           N  
ATOM   1811  CE2 TRP   117      32.261  43.304  55.744  1.00  0.00           C  
ATOM   1812  CZ2 TRP   117      33.039  44.133  56.605  1.00  0.00           C  
ATOM   1813  CH2 TRP   117      34.148  44.880  56.007  1.00  0.00           C  
ATOM   1814  CZ3 TRP   117      34.536  44.619  54.658  1.00  0.00           C  
ATOM   1815  CE3 TRP   117      33.790  43.650  53.856  1.00  0.00           C  
ATOM   1816  CD2 TRP   117      32.619  43.063  54.387  1.00  0.00           C  
ATOM   1817  H   TRP   117      29.153  40.267  52.659  1.00  0.00           H  
ATOM   1818  HA  TRP   117      29.912  43.082  51.693  1.00  0.00           H  
ATOM   1819  HB2 TRP   117      31.702  40.629  52.295  1.00  0.00           H  
ATOM   1820  HB3 TRP   117      32.313  42.146  51.876  1.00  0.00           H  
ATOM   1821  HD1 TRP   117      29.891  41.202  54.929  1.00  0.00           H  
ATOM   1822  HE1 TRP   117      30.592  42.645  56.773  1.00  0.00           H  
ATOM   1823  HZ2 TRP   117      32.690  44.260  57.619  1.00  0.00           H  
ATOM   1824  HH2 TRP   117      34.661  45.685  56.512  1.00  0.00           H  
ATOM   1825  HZ3 TRP   117      35.377  45.122  54.203  1.00  0.00           H  
ATOM   1826  HE3 TRP   117      34.165  43.479  52.857  1.00  0.00           H  
ATOM   1827  N   PHE   118      30.821  42.433  49.479  1.00  0.00           N  
ATOM   1828  CA  PHE   118      31.053  42.113  48.041  1.00  0.00           C  
ATOM   1829  C   PHE   118      32.566  42.222  47.677  1.00  0.00           C  
ATOM   1830  O   PHE   118      33.214  43.165  48.026  1.00  0.00           O  
ATOM   1831  CB  PHE   118      30.254  43.071  47.242  1.00  0.00           C  
ATOM   1832  CG  PHE   118      28.735  42.921  47.178  1.00  0.00           C  
ATOM   1833  CD1 PHE   118      27.971  43.316  48.308  1.00  0.00           C  
ATOM   1834  CE1 PHE   118      26.564  43.232  48.207  1.00  0.00           C  
ATOM   1835  CZ  PHE   118      25.999  42.797  47.061  1.00  0.00           C  
ATOM   1836  CE2 PHE   118      26.712  42.339  45.952  1.00  0.00           C  
ATOM   1837  CD2 PHE   118      28.143  42.396  46.014  1.00  0.00           C  
ATOM   1838  H   PHE   118      31.252  43.271  49.843  1.00  0.00           H  
ATOM   1839  HA  PHE   118      30.706  41.085  47.938  1.00  0.00           H  
ATOM   1840  HB2 PHE   118      30.369  44.100  47.585  1.00  0.00           H  
ATOM   1841  HB3 PHE   118      30.580  43.054  46.202  1.00  0.00           H  
ATOM   1842  HD1 PHE   118      28.472  43.480  49.250  1.00  0.00           H  
ATOM   1843  HE1 PHE   118      25.996  43.592  49.053  1.00  0.00           H  
ATOM   1844  HZ  PHE   118      24.924  42.701  47.035  1.00  0.00           H  
ATOM   1845  HE2 PHE   118      26.214  41.736  45.207  1.00  0.00           H  
ATOM   1846  HD2 PHE   118      28.729  42.025  45.185  1.00  0.00           H  
ATOM   1847  N   TYR   119      33.002  41.270  46.803  1.00  0.00           N  
ATOM   1848  CA  TYR   119      34.296  41.355  46.053  1.00  0.00           C  
ATOM   1849  C   TYR   119      34.024  42.233  44.890  1.00  0.00           C  
ATOM   1850  O   TYR   119      33.103  42.096  44.118  1.00  0.00           O  
ATOM   1851  CB  TYR   119      34.532  39.936  45.530  1.00  0.00           C  
ATOM   1852  CG  TYR   119      34.887  38.784  46.452  1.00  0.00           C  
ATOM   1853  CD1 TYR   119      35.888  39.030  47.424  1.00  0.00           C  
ATOM   1854  CE1 TYR   119      36.312  37.987  48.208  1.00  0.00           C  
ATOM   1855  CZ  TYR   119      35.816  36.661  48.031  1.00  0.00           C  
ATOM   1856  OH  TYR   119      36.280  35.621  48.779  1.00  0.00           O  
ATOM   1857  CE2 TYR   119      34.902  36.393  46.952  1.00  0.00           C  
ATOM   1858  CD2 TYR   119      34.424  37.454  46.179  1.00  0.00           C  
ATOM   1859  H   TYR   119      32.281  40.592  46.599  1.00  0.00           H  
ATOM   1860  HA  TYR   119      35.192  41.682  46.582  1.00  0.00           H  
ATOM   1861  HB2 TYR   119      33.678  39.634  44.923  1.00  0.00           H  
ATOM   1862  HB3 TYR   119      35.344  40.037  44.810  1.00  0.00           H  
ATOM   1863  HD1 TYR   119      36.328  40.016  47.401  1.00  0.00           H  
ATOM   1864  HE1 TYR   119      37.036  38.060  49.006  1.00  0.00           H  
ATOM   1865  HH  TYR   119      36.450  34.814  48.289  1.00  0.00           H  
ATOM   1866  HE2 TYR   119      34.612  35.360  46.831  1.00  0.00           H  
ATOM   1867  HD2 TYR   119      33.849  37.296  45.278  1.00  0.00           H  
ATOM   1868  N   ILE   120      35.043  43.094  44.686  1.00  0.00           N  
ATOM   1869  CA  ILE   120      35.123  44.220  43.716  1.00  0.00           C  
ATOM   1870  C   ILE   120      36.588  44.543  43.248  1.00  0.00           C  
ATOM   1871  O   ILE   120      37.559  44.115  43.863  1.00  0.00           O  
ATOM   1872  CB  ILE   120      34.460  45.515  44.326  1.00  0.00           C  
ATOM   1873  CG2 ILE   120      35.028  46.014  45.652  1.00  0.00           C  
ATOM   1874  CG1 ILE   120      34.358  46.736  43.352  1.00  0.00           C  
ATOM   1875  CD1 ILE   120      33.254  47.720  43.543  1.00  0.00           C  
ATOM   1876  H   ILE   120      35.756  43.089  45.402  1.00  0.00           H  
ATOM   1877  HA  ILE   120      34.612  43.847  42.829  1.00  0.00           H  
ATOM   1878  HB  ILE   120      33.451  45.204  44.594  1.00  0.00           H  
ATOM   1879 HG21 ILE   120      34.364  46.762  46.085  1.00  0.00           H  
ATOM   1880 HG22 ILE   120      35.200  45.241  46.401  1.00  0.00           H  
ATOM   1881 HG23 ILE   120      35.920  46.582  45.390  1.00  0.00           H  
ATOM   1882 HG12 ILE   120      35.356  47.172  43.403  1.00  0.00           H  
ATOM   1883 HG13 ILE   120      34.209  46.497  42.299  1.00  0.00           H  
ATOM   1884 HD11 ILE   120      33.150  48.454  42.744  1.00  0.00           H  
ATOM   1885 HD12 ILE   120      32.299  47.199  43.609  1.00  0.00           H  
ATOM   1886 HD13 ILE   120      33.478  48.370  44.389  1.00  0.00           H  
ATOM   1887  N   THR   121      36.650  45.247  42.133  1.00  0.00           N  
ATOM   1888  CA  THR   121      37.966  45.620  41.447  1.00  0.00           C  
ATOM   1889  C   THR   121      37.763  46.729  40.494  1.00  0.00           C  
ATOM   1890  O   THR   121      36.694  46.821  39.954  1.00  0.00           O  
ATOM   1891  CB  THR   121      38.531  44.389  40.708  1.00  0.00           C  
ATOM   1892  CG2 THR   121      37.829  43.999  39.351  1.00  0.00           C  
ATOM   1893  OG1 THR   121      39.913  44.494  40.388  1.00  0.00           O  
ATOM   1894  H   THR   121      35.843  45.674  41.702  1.00  0.00           H  
ATOM   1895  HA  THR   121      38.654  45.957  42.222  1.00  0.00           H  
ATOM   1896  HB  THR   121      38.527  43.523  41.369  1.00  0.00           H  
ATOM   1897 HG21 THR   121      36.878  43.573  39.669  1.00  0.00           H  
ATOM   1898 HG22 THR   121      37.579  44.838  38.703  1.00  0.00           H  
ATOM   1899 HG23 THR   121      38.378  43.234  38.801  1.00  0.00           H  
ATOM   1900  HG1 THR   121      40.446  44.569  41.183  1.00  0.00           H  
ATOM   1901  N   TYR   122      38.774  47.609  40.282  1.00  0.00           N  
ATOM   1902  CA  TYR   122      38.641  48.869  39.564  1.00  0.00           C  
ATOM   1903  C   TYR   122      39.297  48.875  38.153  1.00  0.00           C  
ATOM   1904  O   TYR   122      40.368  48.284  38.013  1.00  0.00           O  
ATOM   1905  CB  TYR   122      39.158  50.046  40.468  1.00  0.00           C  
ATOM   1906  CG  TYR   122      38.340  50.210  41.780  1.00  0.00           C  
ATOM   1907  CD1 TYR   122      38.847  49.628  42.997  1.00  0.00           C  
ATOM   1908  CE1 TYR   122      38.076  49.570  44.178  1.00  0.00           C  
ATOM   1909  CZ  TYR   122      36.839  50.181  44.120  1.00  0.00           C  
ATOM   1910  OH  TYR   122      36.227  50.287  45.348  1.00  0.00           O  
ATOM   1911  CE2 TYR   122      36.332  50.768  42.983  1.00  0.00           C  
ATOM   1912  CD2 TYR   122      37.109  50.804  41.735  1.00  0.00           C  
ATOM   1913  H   TYR   122      39.699  47.295  40.538  1.00  0.00           H  
ATOM   1914  HA  TYR   122      37.575  49.046  39.421  1.00  0.00           H  
ATOM   1915  HB2 TYR   122      40.231  49.919  40.608  1.00  0.00           H  
ATOM   1916  HB3 TYR   122      39.177  50.925  39.823  1.00  0.00           H  
ATOM   1917  HD1 TYR   122      39.886  49.335  43.045  1.00  0.00           H  
ATOM   1918  HE1 TYR   122      38.431  49.228  45.139  1.00  0.00           H  
ATOM   1919  HH  TYR   122      35.413  50.780  45.227  1.00  0.00           H  
ATOM   1920  HE2 TYR   122      35.443  51.381  43.013  1.00  0.00           H  
ATOM   1921  HD2 TYR   122      36.863  51.444  40.900  1.00  0.00           H  
ATOM   1922  N   GLU   123      38.750  49.678  37.222  1.00  0.00           N  
ATOM   1923  CA  GLU   123      39.175  49.701  35.781  1.00  0.00           C  
ATOM   1924  C   GLU   123      40.646  50.111  35.556  1.00  0.00           C  
ATOM   1925  O   GLU   123      41.361  49.686  34.704  1.00  0.00           O  
ATOM   1926  CB  GLU   123      38.240  50.630  34.967  1.00  0.00           C  
ATOM   1927  CG  GLU   123      38.679  51.104  33.600  1.00  0.00           C  
ATOM   1928  CD  GLU   123      37.463  51.710  32.870  1.00  0.00           C  
ATOM   1929  OE1 GLU   123      36.407  51.122  32.558  1.00  0.00           O  
ATOM   1930  OE2 GLU   123      37.487  52.966  32.688  1.00  0.00           O1-
ATOM   1931  H   GLU   123      37.943  50.251  37.424  1.00  0.00           H  
ATOM   1932  HA  GLU   123      39.090  48.713  35.328  1.00  0.00           H  
ATOM   1933  HB2 GLU   123      37.340  50.032  34.828  1.00  0.00           H  
ATOM   1934  HB3 GLU   123      37.958  51.526  35.521  1.00  0.00           H  
ATOM   1935  HG2 GLU   123      39.469  51.837  33.760  1.00  0.00           H  
ATOM   1936  HG3 GLU   123      39.110  50.290  33.016  1.00  0.00           H  
ATOM   1937  N   LYS   124      41.232  50.944  36.464  1.00  0.00           N  
ATOM   1938  CA  LYS   124      42.634  51.401  36.607  1.00  0.00           C  
ATOM   1939  C   LYS   124      43.464  50.704  37.681  1.00  0.00           C  
ATOM   1940  O   LYS   124      44.562  51.166  37.953  1.00  0.00           O  
ATOM   1941  CB  LYS   124      42.508  52.931  36.800  1.00  0.00           C  
ATOM   1942  CG  LYS   124      42.037  53.668  35.557  1.00  0.00           C  
ATOM   1943  CD  LYS   124      42.813  53.393  34.295  1.00  0.00           C  
ATOM   1944  CE  LYS   124      44.344  53.454  34.432  1.00  0.00           C  
ATOM   1945  NZ  LYS   124      44.885  54.774  34.686  1.00  0.00           N1+
ATOM   1946  H   LYS   124      40.672  51.283  37.233  1.00  0.00           H  
ATOM   1947  HA  LYS   124      43.096  51.202  35.641  1.00  0.00           H  
ATOM   1948  HB2 LYS   124      41.914  53.300  37.637  1.00  0.00           H  
ATOM   1949  HB3 LYS   124      43.519  53.214  37.095  1.00  0.00           H  
ATOM   1950  HG2 LYS   124      41.027  53.330  35.327  1.00  0.00           H  
ATOM   1951  HG3 LYS   124      42.088  54.739  35.755  1.00  0.00           H  
ATOM   1952  HD2 LYS   124      42.659  52.369  33.952  1.00  0.00           H  
ATOM   1953  HD3 LYS   124      42.428  54.004  33.478  1.00  0.00           H  
ATOM   1954  HE2 LYS   124      44.729  52.896  35.286  1.00  0.00           H  
ATOM   1955  HE3 LYS   124      44.747  53.089  33.488  1.00  0.00           H  
ATOM   1956  HZ1 LYS   124      44.292  55.487  34.285  1.00  0.00           H  
ATOM   1957  HZ2 LYS   124      44.855  55.112  35.637  1.00  0.00           H  
ATOM   1958  HZ3 LYS   124      45.802  54.938  34.296  1.00  0.00           H  
ATOM   1959  N   ASP   125      42.881  49.802  38.457  1.00  0.00           N  
ATOM   1960  CA  ASP   125      43.637  48.921  39.370  1.00  0.00           C  
ATOM   1961  C   ASP   125      43.230  47.480  39.387  1.00  0.00           C  
ATOM   1962  O   ASP   125      42.230  47.215  40.059  1.00  0.00           O  
ATOM   1963  CB  ASP   125      43.702  49.578  40.783  1.00  0.00           C  
ATOM   1964  CG  ASP   125      44.604  48.844  41.897  1.00  0.00           C  
ATOM   1965  OD1 ASP   125      44.616  49.188  43.086  1.00  0.00           O  
ATOM   1966  OD2 ASP   125      45.404  47.903  41.534  1.00  0.00           O1-
ATOM   1967  H   ASP   125      41.935  49.523  38.237  1.00  0.00           H  
ATOM   1968  HA  ASP   125      44.661  48.941  38.997  1.00  0.00           H  
ATOM   1969  HB2 ASP   125      44.019  50.620  40.739  1.00  0.00           H  
ATOM   1970  HB3 ASP   125      42.663  49.532  41.106  1.00  0.00           H  
ATOM   1971  N   PRO   126      43.917  46.495  38.729  1.00  0.00           N  
ATOM   1972  CA  PRO   126      43.488  45.104  38.727  1.00  0.00           C  
ATOM   1973  C   PRO   126      43.516  44.377  40.086  1.00  0.00           C  
ATOM   1974  O   PRO   126      43.330  43.163  40.082  1.00  0.00           O  
ATOM   1975  CD  PRO   126      44.887  46.713  37.686  1.00  0.00           C  
ATOM   1976  CG  PRO   126      45.581  45.377  37.498  1.00  0.00           C  
ATOM   1977  CB  PRO   126      44.401  44.470  37.584  1.00  0.00           C  
ATOM   1978  HD2 PRO   126      45.590  47.529  37.851  1.00  0.00           H  
ATOM   1979  HD3 PRO   126      44.453  46.962  36.717  1.00  0.00           H  
ATOM   1980  HG2 PRO   126      46.418  45.268  38.188  1.00  0.00           H  
ATOM   1981  HG3 PRO   126      45.977  45.192  36.500  1.00  0.00           H  
ATOM   1982  HB2 PRO   126      44.743  43.474  37.865  1.00  0.00           H  
ATOM   1983  HB3 PRO   126      43.797  44.514  36.678  1.00  0.00           H  
ATOM   1984  HA  PRO   126      42.452  45.158  38.391  1.00  0.00           H  
ATOM   1985  N   VAL   127      43.602  45.048  41.282  1.00  0.00           N  
ATOM   1986  CA  VAL   127      43.590  44.395  42.604  1.00  0.00           C  
ATOM   1987  C   VAL   127      42.194  44.083  43.136  1.00  0.00           C  
ATOM   1988  O   VAL   127      41.279  44.918  42.928  1.00  0.00           O  
ATOM   1989  CB  VAL   127      44.433  45.230  43.569  1.00  0.00           C  
ATOM   1990  CG1 VAL   127      44.228  44.897  45.033  1.00  0.00           C  
ATOM   1991  CG2 VAL   127      45.950  44.964  43.300  1.00  0.00           C  
ATOM   1992  H   VAL   127      43.795  46.029  41.137  1.00  0.00           H  
ATOM   1993  HA  VAL   127      44.026  43.415  42.412  1.00  0.00           H  
ATOM   1994  HB  VAL   127      44.190  46.286  43.453  1.00  0.00           H  
ATOM   1995 HG11 VAL   127      44.496  43.842  45.082  1.00  0.00           H  
ATOM   1996 HG12 VAL   127      44.876  45.477  45.691  1.00  0.00           H  
ATOM   1997 HG13 VAL   127      43.170  45.001  45.274  1.00  0.00           H  
ATOM   1998 HG21 VAL   127      46.200  45.348  42.311  1.00  0.00           H  
ATOM   1999 HG22 VAL   127      46.533  45.609  43.957  1.00  0.00           H  
ATOM   2000 HG23 VAL   127      46.216  43.912  43.197  1.00  0.00           H  
ATOM   2001  N   LEU   128      42.006  42.946  43.819  1.00  0.00           N  
ATOM   2002  CA  LEU   128      40.806  42.486  44.516  1.00  0.00           C  
ATOM   2003  C   LEU   128      40.627  43.296  45.829  1.00  0.00           C  
ATOM   2004  O   LEU   128      41.490  43.285  46.764  1.00  0.00           O  
ATOM   2005  CB  LEU   128      40.832  40.948  44.801  1.00  0.00           C  
ATOM   2006  CG  LEU   128      39.562  40.461  45.607  1.00  0.00           C  
ATOM   2007  CD1 LEU   128      38.250  40.743  44.798  1.00  0.00           C  
ATOM   2008  CD2 LEU   128      39.589  38.974  45.814  1.00  0.00           C  
ATOM   2009  H   LEU   128      42.778  42.297  43.763  1.00  0.00           H  
ATOM   2010  HA  LEU   128      39.962  42.650  43.845  1.00  0.00           H  
ATOM   2011  HB2 LEU   128      40.808  40.303  43.923  1.00  0.00           H  
ATOM   2012  HB3 LEU   128      41.675  40.788  45.474  1.00  0.00           H  
ATOM   2013  HG  LEU   128      39.509  40.898  46.604  1.00  0.00           H  
ATOM   2014 HD11 LEU   128      37.774  41.676  45.099  1.00  0.00           H  
ATOM   2015 HD12 LEU   128      38.430  40.793  43.724  1.00  0.00           H  
ATOM   2016 HD13 LEU   128      37.516  39.957  44.979  1.00  0.00           H  
ATOM   2017 HD21 LEU   128      40.560  38.782  46.271  1.00  0.00           H  
ATOM   2018 HD22 LEU   128      38.770  38.657  46.460  1.00  0.00           H  
ATOM   2019 HD23 LEU   128      39.612  38.403  44.886  1.00  0.00           H  
ATOM   2020  N   TYR   129      39.460  43.922  45.973  1.00  0.00           N  
ATOM   2021  CA  TYR   129      38.955  44.598  47.225  1.00  0.00           C  
ATOM   2022  C   TYR   129      37.638  44.034  47.745  1.00  0.00           C  
ATOM   2023  O   TYR   129      36.875  43.294  47.087  1.00  0.00           O  
ATOM   2024  CB  TYR   129      38.901  46.158  46.864  1.00  0.00           C  
ATOM   2025  CG  TYR   129      40.275  46.770  46.541  1.00  0.00           C  
ATOM   2026  CD1 TYR   129      40.565  47.018  45.225  1.00  0.00           C  
ATOM   2027  CE1 TYR   129      41.790  47.634  44.844  1.00  0.00           C  
ATOM   2028  CZ  TYR   129      42.689  47.997  45.864  1.00  0.00           C  
ATOM   2029  OH  TYR   129      43.848  48.642  45.515  1.00  0.00           O  
ATOM   2030  CE2 TYR   129      42.374  47.666  47.251  1.00  0.00           C  
ATOM   2031  CD2 TYR   129      41.133  47.089  47.642  1.00  0.00           C  
ATOM   2032  H   TYR   129      38.926  44.165  45.151  1.00  0.00           H  
ATOM   2033  HA  TYR   129      39.732  44.413  47.966  1.00  0.00           H  
ATOM   2034  HB2 TYR   129      38.251  46.223  45.991  1.00  0.00           H  
ATOM   2035  HB3 TYR   129      38.404  46.657  47.697  1.00  0.00           H  
ATOM   2036  HD1 TYR   129      39.903  46.671  44.445  1.00  0.00           H  
ATOM   2037  HE1 TYR   129      42.010  47.766  43.794  1.00  0.00           H  
ATOM   2038  HH  TYR   129      44.098  48.449  44.609  1.00  0.00           H  
ATOM   2039  HE2 TYR   129      43.109  47.802  48.031  1.00  0.00           H  
ATOM   2040  HD2 TYR   129      40.923  46.836  48.671  1.00  0.00           H  
ATOM   2041  N   MET   130      37.284  44.353  49.032  1.00  0.00           N  
ATOM   2042  CA  MET   130      36.180  43.906  49.744  1.00  0.00           C  
ATOM   2043  C   MET   130      35.571  44.883  50.669  1.00  0.00           C  
ATOM   2044  O   MET   130      36.244  45.379  51.563  1.00  0.00           O  
ATOM   2045  CB  MET   130      36.481  42.636  50.538  1.00  0.00           C  
ATOM   2046  CG  MET   130      35.313  41.655  50.391  1.00  0.00           C  
ATOM   2047  SD  MET   130      35.245  40.044  51.263  1.00  0.00           S  
ATOM   2048  CE  MET   130      35.318  40.527  53.049  1.00  0.00           C  
ATOM   2049  H   MET   130      37.909  44.853  49.648  1.00  0.00           H  
ATOM   2050  HA  MET   130      35.445  43.567  49.014  1.00  0.00           H  
ATOM   2051  HB2 MET   130      37.250  42.026  50.065  1.00  0.00           H  
ATOM   2052  HB3 MET   130      36.719  42.832  51.583  1.00  0.00           H  
ATOM   2053  HG2 MET   130      34.404  42.156  50.725  1.00  0.00           H  
ATOM   2054  HG3 MET   130      35.186  41.438  49.331  1.00  0.00           H  
ATOM   2055  HE1 MET   130      36.327  40.923  53.160  1.00  0.00           H  
ATOM   2056  HE2 MET   130      34.485  41.207  53.230  1.00  0.00           H  
ATOM   2057  HE3 MET   130      35.116  39.612  53.607  1.00  0.00           H  
ATOM   2058  N   TYR   131      34.260  45.199  50.518  1.00  0.00           N  
ATOM   2059  CA  TYR   131      33.570  46.168  51.348  1.00  0.00           C  
ATOM   2060  C   TYR   131      32.039  45.841  51.588  1.00  0.00           C  
ATOM   2061  O   TYR   131      31.555  44.967  50.843  1.00  0.00           O  
ATOM   2062  CB  TYR   131      33.661  47.551  50.521  1.00  0.00           C  
ATOM   2063  CG  TYR   131      35.059  48.236  50.400  1.00  0.00           C  
ATOM   2064  CD1 TYR   131      35.679  48.263  49.133  1.00  0.00           C  
ATOM   2065  CE1 TYR   131      36.871  49.055  48.934  1.00  0.00           C  
ATOM   2066  CZ  TYR   131      37.369  49.788  50.002  1.00  0.00           C  
ATOM   2067  OH  TYR   131      38.488  50.465  49.772  1.00  0.00           O  
ATOM   2068  CE2 TYR   131      36.728  49.785  51.265  1.00  0.00           C  
ATOM   2069  CD2 TYR   131      35.559  49.032  51.455  1.00  0.00           C  
ATOM   2070  H   TYR   131      33.726  44.734  49.797  1.00  0.00           H  
ATOM   2071  HA  TYR   131      34.119  46.337  52.275  1.00  0.00           H  
ATOM   2072  HB2 TYR   131      33.266  47.315  49.533  1.00  0.00           H  
ATOM   2073  HB3 TYR   131      32.923  48.254  50.909  1.00  0.00           H  
ATOM   2074  HD1 TYR   131      35.175  47.793  48.302  1.00  0.00           H  
ATOM   2075  HE1 TYR   131      37.345  49.252  47.984  1.00  0.00           H  
ATOM   2076  HH  TYR   131      39.025  50.531  50.565  1.00  0.00           H  
ATOM   2077  HE2 TYR   131      37.076  50.456  52.036  1.00  0.00           H  
ATOM   2078  HD2 TYR   131      35.100  48.992  52.433  1.00  0.00           H  
ATOM   2079  N   GLN   132      31.292  46.546  52.447  1.00  0.00           N  
ATOM   2080  CA  GLN   132      29.864  46.346  52.456  1.00  0.00           C  
ATOM   2081  C   GLN   132      29.154  47.220  51.386  1.00  0.00           C  
ATOM   2082  O   GLN   132      28.563  48.239  51.805  1.00  0.00           O  
ATOM   2083  CB  GLN   132      29.366  46.453  53.930  1.00  0.00           C  
ATOM   2084  CG  GLN   132      29.753  45.261  54.851  1.00  0.00           C  
ATOM   2085  CD  GLN   132      28.977  45.093  56.137  1.00  0.00           C  
ATOM   2086  OE1 GLN   132      28.078  44.287  56.235  1.00  0.00           O  
ATOM   2087  NE2 GLN   132      29.459  45.713  57.212  1.00  0.00           N  
ATOM   2088  H   GLN   132      31.802  47.154  53.072  1.00  0.00           H  
ATOM   2089  HA  GLN   132      29.581  45.345  52.130  1.00  0.00           H  
ATOM   2090  HB2 GLN   132      29.781  47.380  54.325  1.00  0.00           H  
ATOM   2091  HB3 GLN   132      28.281  46.555  53.949  1.00  0.00           H  
ATOM   2092  HG2 GLN   132      29.631  44.324  54.307  1.00  0.00           H  
ATOM   2093  HG3 GLN   132      30.767  45.474  55.188  1.00  0.00           H  
ATOM   2094 HE21 GLN   132      30.131  46.454  57.077  1.00  0.00           H  
ATOM   2095 HE22 GLN   132      29.043  45.492  58.106  1.00  0.00           H  
ATOM   2096  N   LEU   133      29.194  46.886  50.109  1.00  0.00           N  
ATOM   2097  CA  LEU   133      28.847  47.773  49.045  1.00  0.00           C  
ATOM   2098  C   LEU   133      27.319  48.116  48.993  1.00  0.00           C  
ATOM   2099  O   LEU   133      26.962  49.141  48.406  1.00  0.00           O  
ATOM   2100  CB  LEU   133      29.178  47.011  47.743  1.00  0.00           C  
ATOM   2101  CG  LEU   133      30.661  46.813  47.307  1.00  0.00           C  
ATOM   2102  CD1 LEU   133      30.592  46.344  45.777  1.00  0.00           C  
ATOM   2103  CD2 LEU   133      31.485  48.117  47.405  1.00  0.00           C  
ATOM   2104  H   LEU   133      29.620  46.008  49.849  1.00  0.00           H  
ATOM   2105  HA  LEU   133      29.268  48.776  49.115  1.00  0.00           H  
ATOM   2106  HB2 LEU   133      28.726  46.020  47.685  1.00  0.00           H  
ATOM   2107  HB3 LEU   133      28.803  47.623  46.923  1.00  0.00           H  
ATOM   2108  HG  LEU   133      31.086  46.047  47.954  1.00  0.00           H  
ATOM   2109 HD11 LEU   133      31.540  46.022  45.346  1.00  0.00           H  
ATOM   2110 HD12 LEU   133      29.941  45.486  45.608  1.00  0.00           H  
ATOM   2111 HD13 LEU   133      30.369  47.209  45.152  1.00  0.00           H  
ATOM   2112 HD21 LEU   133      32.499  47.883  47.082  1.00  0.00           H  
ATOM   2113 HD22 LEU   133      31.129  48.897  46.732  1.00  0.00           H  
ATOM   2114 HD23 LEU   133      31.408  48.355  48.466  1.00  0.00           H  
ATOM   2115  N   LEU   134      26.379  47.332  49.545  1.00  0.00           N  
ATOM   2116  CA  LEU   134      24.999  47.695  49.556  1.00  0.00           C  
ATOM   2117  C   LEU   134      24.594  48.814  50.472  1.00  0.00           C  
ATOM   2118  O   LEU   134      23.677  49.572  50.104  1.00  0.00           O  
ATOM   2119  CB  LEU   134      24.114  46.458  49.875  1.00  0.00           C  
ATOM   2120  CG  LEU   134      22.557  46.712  49.890  1.00  0.00           C  
ATOM   2121  CD1 LEU   134      22.114  46.835  48.466  1.00  0.00           C  
ATOM   2122  CD2 LEU   134      22.063  45.338  50.436  1.00  0.00           C  
ATOM   2123  H   LEU   134      26.719  46.581  50.129  1.00  0.00           H  
ATOM   2124  HA  LEU   134      24.754  48.109  48.578  1.00  0.00           H  
ATOM   2125  HB2 LEU   134      24.364  45.613  49.233  1.00  0.00           H  
ATOM   2126  HB3 LEU   134      24.385  46.209  50.902  1.00  0.00           H  
ATOM   2127  HG  LEU   134      22.307  47.445  50.657  1.00  0.00           H  
ATOM   2128 HD11 LEU   134      22.321  45.865  48.014  1.00  0.00           H  
ATOM   2129 HD12 LEU   134      21.043  47.010  48.371  1.00  0.00           H  
ATOM   2130 HD13 LEU   134      22.619  47.703  48.042  1.00  0.00           H  
ATOM   2131 HD21 LEU   134      21.000  45.136  50.306  1.00  0.00           H  
ATOM   2132 HD22 LEU   134      22.641  44.520  50.005  1.00  0.00           H  
ATOM   2133 HD23 LEU   134      22.265  45.232  51.502  1.00  0.00           H  
ATOM   2134  N   ASP   135      25.312  49.088  51.550  1.00  0.00           N  
ATOM   2135  CA  ASP   135      25.160  50.313  52.324  1.00  0.00           C  
ATOM   2136  C   ASP   135      25.532  51.574  51.510  1.00  0.00           C  
ATOM   2137  O   ASP   135      24.900  52.624  51.625  1.00  0.00           O  
ATOM   2138  CB  ASP   135      25.974  50.172  53.637  1.00  0.00           C  
ATOM   2139  CG  ASP   135      25.504  48.991  54.570  1.00  0.00           C  
ATOM   2140  OD1 ASP   135      24.437  49.187  55.262  1.00  0.00           O  
ATOM   2141  OD2 ASP   135      26.243  47.984  54.758  1.00  0.00           O1-
ATOM   2142  H   ASP   135      26.021  48.442  51.864  1.00  0.00           H  
ATOM   2143  HA  ASP   135      24.105  50.393  52.585  1.00  0.00           H  
ATOM   2144  HB2 ASP   135      27.028  50.034  53.395  1.00  0.00           H  
ATOM   2145  HB3 ASP   135      25.999  51.135  54.147  1.00  0.00           H  
ATOM   2146  N   ASP   136      26.565  51.475  50.644  1.00  0.00           N  
ATOM   2147  CA  ASP   136      27.118  52.429  49.657  1.00  0.00           C  
ATOM   2148  C   ASP   136      26.143  52.632  48.514  1.00  0.00           C  
ATOM   2149  O   ASP   136      26.098  53.720  48.010  1.00  0.00           O  
ATOM   2150  CB  ASP   136      28.542  51.933  49.072  1.00  0.00           C  
ATOM   2151  CG  ASP   136      29.757  52.187  49.997  1.00  0.00           C  
ATOM   2152  OD1 ASP   136      30.854  52.131  49.410  1.00  0.00           O  
ATOM   2153  OD2 ASP   136      29.649  52.204  51.221  1.00  0.00           O1-
ATOM   2154  H   ASP   136      27.162  50.681  50.822  1.00  0.00           H  
ATOM   2155  HA  ASP   136      27.245  53.378  50.177  1.00  0.00           H  
ATOM   2156  HB2 ASP   136      28.506  50.846  48.997  1.00  0.00           H  
ATOM   2157  HB3 ASP   136      28.661  52.378  48.084  1.00  0.00           H  
ATOM   2158  N   TYR   137      25.361  51.629  48.062  1.00  0.00           N  
ATOM   2159  CA  TYR   137      24.276  51.625  47.093  1.00  0.00           C  
ATOM   2160  C   TYR   137      22.937  52.273  47.674  1.00  0.00           C  
ATOM   2161  O   TYR   137      22.376  53.129  47.000  1.00  0.00           O  
ATOM   2162  CB  TYR   137      24.016  50.207  46.540  1.00  0.00           C  
ATOM   2163  CG  TYR   137      23.091  49.846  45.368  1.00  0.00           C  
ATOM   2164  CD1 TYR   137      22.838  48.477  45.200  1.00  0.00           C  
ATOM   2165  CE1 TYR   137      22.105  48.045  44.052  1.00  0.00           C  
ATOM   2166  CZ  TYR   137      21.631  48.968  43.119  1.00  0.00           C  
ATOM   2167  OH  TYR   137      20.873  48.562  42.092  1.00  0.00           O  
ATOM   2168  CE2 TYR   137      21.683  50.364  43.389  1.00  0.00           C  
ATOM   2169  CD2 TYR   137      22.432  50.787  44.481  1.00  0.00           C  
ATOM   2170  H   TYR   137      25.532  50.731  48.492  1.00  0.00           H  
ATOM   2171  HA  TYR   137      24.520  52.296  46.270  1.00  0.00           H  
ATOM   2172  HB2 TYR   137      24.918  49.643  46.305  1.00  0.00           H  
ATOM   2173  HB3 TYR   137      23.664  49.661  47.415  1.00  0.00           H  
ATOM   2174  HD1 TYR   137      23.131  47.691  45.881  1.00  0.00           H  
ATOM   2175  HE1 TYR   137      21.970  46.989  43.873  1.00  0.00           H  
ATOM   2176  HH  TYR   137      20.415  49.250  41.603  1.00  0.00           H  
ATOM   2177  HE2 TYR   137      21.256  51.068  42.690  1.00  0.00           H  
ATOM   2178  HD2 TYR   137      22.642  51.844  44.556  1.00  0.00           H  
ATOM   2179  N   LYS   138      22.682  52.154  48.985  1.00  0.00           N  
ATOM   2180  CA  LYS   138      21.589  52.869  49.580  1.00  0.00           C  
ATOM   2181  C   LYS   138      21.955  54.315  49.822  1.00  0.00           C  
ATOM   2182  O   LYS   138      21.068  55.155  50.003  1.00  0.00           O  
ATOM   2183  CB  LYS   138      21.220  52.217  50.935  1.00  0.00           C  
ATOM   2184  CG  LYS   138      20.605  50.823  50.717  1.00  0.00           C  
ATOM   2185  CD  LYS   138      20.599  49.941  52.000  1.00  0.00           C  
ATOM   2186  CE  LYS   138      20.119  48.508  51.731  1.00  0.00           C  
ATOM   2187  NZ  LYS   138      20.333  47.530  52.932  1.00  0.00           N1+
ATOM   2188  H   LYS   138      23.279  51.590  49.573  1.00  0.00           H  
ATOM   2189  HA  LYS   138      20.675  52.895  48.986  1.00  0.00           H  
ATOM   2190  HB2 LYS   138      22.152  52.194  51.501  1.00  0.00           H  
ATOM   2191  HB3 LYS   138      20.589  52.930  51.465  1.00  0.00           H  
ATOM   2192  HG2 LYS   138      19.583  50.951  50.359  1.00  0.00           H  
ATOM   2193  HG3 LYS   138      21.195  50.344  49.936  1.00  0.00           H  
ATOM   2194  HD2 LYS   138      21.566  50.010  52.497  1.00  0.00           H  
ATOM   2195  HD3 LYS   138      19.935  50.456  52.695  1.00  0.00           H  
ATOM   2196  HE2 LYS   138      19.061  48.557  51.474  1.00  0.00           H  
ATOM   2197  HE3 LYS   138      20.687  48.189  50.857  1.00  0.00           H  
ATOM   2198  HZ1 LYS   138      19.743  47.715  53.731  1.00  0.00           H  
ATOM   2199  HZ2 LYS   138      19.966  46.661  52.573  1.00  0.00           H  
ATOM   2200  HZ3 LYS   138      21.299  47.589  53.221  1.00  0.00           H  
ATOM   2201  N   GLU   139      23.229  54.662  49.978  1.00  0.00           N  
ATOM   2202  CA  GLU   139      23.686  56.059  50.104  1.00  0.00           C  
ATOM   2203  C   GLU   139      23.798  56.840  48.743  1.00  0.00           C  
ATOM   2204  O   GLU   139      23.611  58.016  48.590  1.00  0.00           O  
ATOM   2205  CB  GLU   139      25.094  56.158  50.830  1.00  0.00           C  
ATOM   2206  CG  GLU   139      25.589  57.615  50.953  1.00  0.00           C  
ATOM   2207  CD  GLU   139      24.515  58.560  51.666  1.00  0.00           C  
ATOM   2208  OE1 GLU   139      23.618  58.056  52.356  1.00  0.00           O  
ATOM   2209  OE2 GLU   139      24.524  59.805  51.572  1.00  0.00           O1-
ATOM   2210  H   GLU   139      23.889  53.908  50.103  1.00  0.00           H  
ATOM   2211  HA  GLU   139      23.038  56.682  50.721  1.00  0.00           H  
ATOM   2212  HB2 GLU   139      25.109  55.708  51.823  1.00  0.00           H  
ATOM   2213  HB3 GLU   139      25.805  55.578  50.243  1.00  0.00           H  
ATOM   2214  HG2 GLU   139      26.466  57.523  51.593  1.00  0.00           H  
ATOM   2215  HG3 GLU   139      25.771  57.893  49.915  1.00  0.00           H  
ATOM   2216  N   GLY   140      24.152  56.012  47.763  1.00  0.00           N  
ATOM   2217  CA  GLY   140      24.427  56.490  46.413  1.00  0.00           C  
ATOM   2218  C   GLY   140      25.852  56.739  46.177  1.00  0.00           C  
ATOM   2219  O   GLY   140      26.216  57.055  45.038  1.00  0.00           O  
ATOM   2220  H   GLY   140      24.079  55.030  47.987  1.00  0.00           H  
ATOM   2221  HA2 GLY   140      24.164  55.704  45.705  1.00  0.00           H  
ATOM   2222  HA3 GLY   140      23.804  57.351  46.172  1.00  0.00           H  
ATOM   2223  N   ASP   141      26.717  56.442  47.199  1.00  0.00           N  
ATOM   2224  CA  ASP   141      28.142  56.429  46.995  1.00  0.00           C  
ATOM   2225  C   ASP   141      28.623  55.458  45.880  1.00  0.00           C  
ATOM   2226  O   ASP   141      29.784  55.603  45.386  1.00  0.00           O  
ATOM   2227  CB  ASP   141      28.859  56.022  48.400  1.00  0.00           C  
ATOM   2228  CG  ASP   141      28.667  56.970  49.590  1.00  0.00           C  
ATOM   2229  OD1 ASP   141      28.313  58.124  49.320  1.00  0.00           O  
ATOM   2230  OD2 ASP   141      28.864  56.590  50.801  1.00  0.00           O1-
ATOM   2231  H   ASP   141      26.339  56.158  48.092  1.00  0.00           H  
ATOM   2232  HA  ASP   141      28.534  57.408  46.723  1.00  0.00           H  
ATOM   2233  HB2 ASP   141      28.486  55.047  48.710  1.00  0.00           H  
ATOM   2234  HB3 ASP   141      29.942  55.988  48.283  1.00  0.00           H  
ATOM   2235  N   LEU   142      27.773  54.389  45.742  1.00  0.00           N  
ATOM   2236  CA  LEU   142      27.857  53.415  44.659  1.00  0.00           C  
ATOM   2237  C   LEU   142      26.709  53.577  43.656  1.00  0.00           C  
ATOM   2238  O   LEU   142      25.567  53.819  44.006  1.00  0.00           O  
ATOM   2239  CB  LEU   142      27.919  51.973  45.196  1.00  0.00           C  
ATOM   2240  CG  LEU   142      28.015  50.833  44.088  1.00  0.00           C  
ATOM   2241  CD1 LEU   142      29.005  49.720  44.540  1.00  0.00           C  
ATOM   2242  CD2 LEU   142      26.647  50.205  43.732  1.00  0.00           C  
ATOM   2243  H   LEU   142      26.956  54.381  46.337  1.00  0.00           H  
ATOM   2244  HA  LEU   142      28.796  53.554  44.123  1.00  0.00           H  
ATOM   2245  HB2 LEU   142      28.778  51.775  45.837  1.00  0.00           H  
ATOM   2246  HB3 LEU   142      27.087  51.874  45.892  1.00  0.00           H  
ATOM   2247  HG  LEU   142      28.442  51.365  43.238  1.00  0.00           H  
ATOM   2248 HD11 LEU   142      28.591  49.148  45.370  1.00  0.00           H  
ATOM   2249 HD12 LEU   142      29.386  49.094  43.733  1.00  0.00           H  
ATOM   2250 HD13 LEU   142      29.938  50.195  44.844  1.00  0.00           H  
ATOM   2251 HD21 LEU   142      26.773  49.374  43.037  1.00  0.00           H  
ATOM   2252 HD22 LEU   142      26.225  49.814  44.658  1.00  0.00           H  
ATOM   2253 HD23 LEU   142      25.888  50.854  43.296  1.00  0.00           H  
ATOM   2254  N   ARG   143      26.897  53.242  42.337  1.00  0.00           N  
ATOM   2255  CA  ARG   143      25.856  53.117  41.253  1.00  0.00           C  
ATOM   2256  C   ARG   143      26.172  52.012  40.216  1.00  0.00           C  
ATOM   2257  O   ARG   143      27.291  51.872  39.709  1.00  0.00           O  
ATOM   2258  CB  ARG   143      25.560  54.483  40.550  1.00  0.00           C  
ATOM   2259  CG  ARG   143      26.863  55.102  40.103  1.00  0.00           C  
ATOM   2260  CD  ARG   143      26.750  56.297  39.138  1.00  0.00           C  
ATOM   2261  NE  ARG   143      28.003  57.017  38.914  1.00  0.00           N  
ATOM   2262  CZ  ARG   143      28.590  57.913  39.654  1.00  0.00           C  
ATOM   2263  NH1 ARG   143      28.030  58.456  40.683  1.00  0.00           N  
ATOM   2264  NH2 ARG   143      29.761  58.274  39.254  1.00  0.00           N1+
ATOM   2265  H   ARG   143      27.807  52.943  42.015  1.00  0.00           H  
ATOM   2266  HA  ARG   143      24.992  52.792  41.832  1.00  0.00           H  
ATOM   2267  HB2 ARG   143      25.006  54.433  39.613  1.00  0.00           H  
ATOM   2268  HB3 ARG   143      25.029  55.143  41.236  1.00  0.00           H  
ATOM   2269  HG2 ARG   143      27.372  55.403  41.019  1.00  0.00           H  
ATOM   2270  HG3 ARG   143      27.476  54.392  39.549  1.00  0.00           H  
ATOM   2271  HD2 ARG   143      26.383  55.885  38.198  1.00  0.00           H  
ATOM   2272  HD3 ARG   143      26.073  57.058  39.528  1.00  0.00           H  
ATOM   2273  HE  ARG   143      28.506  56.906  38.045  1.00  0.00           H  
ATOM   2274 HH11 ARG   143      27.166  58.056  41.019  1.00  0.00           H  
ATOM   2275 HH12 ARG   143      28.633  58.979  41.301  1.00  0.00           H  
ATOM   2276 HH21 ARG   143      30.194  57.799  38.475  1.00  0.00           H  
ATOM   2277 HH22 ARG   143      30.216  59.110  39.591  1.00  0.00           H  
ATOM   2278  N   ILE   144      25.122  51.289  39.853  1.00  0.00           N  
ATOM   2279  CA  ILE   144      25.151  50.360  38.766  1.00  0.00           C  
ATOM   2280  C   ILE   144      25.215  51.088  37.421  1.00  0.00           C  
ATOM   2281  O   ILE   144      24.455  52.027  37.201  1.00  0.00           O  
ATOM   2282  CB  ILE   144      23.959  49.333  38.784  1.00  0.00           C  
ATOM   2283  CG2 ILE   144      24.157  48.123  37.787  1.00  0.00           C  
ATOM   2284  CG1 ILE   144      23.680  48.679  40.145  1.00  0.00           C  
ATOM   2285  CD1 ILE   144      24.719  47.754  40.706  1.00  0.00           C  
ATOM   2286  H   ILE   144      24.161  51.520  40.057  1.00  0.00           H  
ATOM   2287  HA  ILE   144      26.074  49.783  38.819  1.00  0.00           H  
ATOM   2288  HB  ILE   144      23.082  49.879  38.434  1.00  0.00           H  
ATOM   2289 HG21 ILE   144      24.478  48.322  36.764  1.00  0.00           H  
ATOM   2290 HG22 ILE   144      25.150  47.712  37.970  1.00  0.00           H  
ATOM   2291 HG23 ILE   144      23.279  47.478  37.748  1.00  0.00           H  
ATOM   2292 HG12 ILE   144      23.364  49.401  40.897  1.00  0.00           H  
ATOM   2293 HG13 ILE   144      22.863  47.969  40.019  1.00  0.00           H  
ATOM   2294 HD11 ILE   144      24.990  47.049  39.921  1.00  0.00           H  
ATOM   2295 HD12 ILE   144      25.513  48.447  40.983  1.00  0.00           H  
ATOM   2296 HD13 ILE   144      24.388  47.170  41.565  1.00  0.00           H  
ATOM   2297  N   MET   145      25.933  50.552  36.445  1.00  0.00           N  
ATOM   2298  CA  MET   145      26.246  51.125  35.099  1.00  0.00           C  
ATOM   2299  C   MET   145      25.685  50.139  33.987  1.00  0.00           C  
ATOM   2300  O   MET   145      25.345  48.998  34.350  1.00  0.00           O  
ATOM   2301  CB  MET   145      27.769  51.374  35.002  1.00  0.00           C  
ATOM   2302  CG  MET   145      28.299  52.328  36.075  1.00  0.00           C  
ATOM   2303  SD  MET   145      27.640  54.029  36.113  1.00  0.00           S  
ATOM   2304  CE  MET   145      28.004  54.516  34.413  1.00  0.00           C  
ATOM   2305  H   MET   145      26.461  49.718  36.659  1.00  0.00           H  
ATOM   2306  HA  MET   145      25.760  52.080  34.900  1.00  0.00           H  
ATOM   2307  HB2 MET   145      28.247  50.428  35.258  1.00  0.00           H  
ATOM   2308  HB3 MET   145      28.113  51.664  34.009  1.00  0.00           H  
ATOM   2309  HG2 MET   145      28.042  51.897  37.043  1.00  0.00           H  
ATOM   2310  HG3 MET   145      29.389  52.321  36.082  1.00  0.00           H  
ATOM   2311  HE1 MET   145      28.208  55.583  34.326  1.00  0.00           H  
ATOM   2312  HE2 MET   145      28.904  53.999  34.082  1.00  0.00           H  
ATOM   2313  HE3 MET   145      27.221  54.145  33.751  1.00  0.00           H  
ATOM   2314  N   PRO   146      25.587  50.692  32.753  1.00  0.00           N  
ATOM   2315  CA  PRO   146      25.077  49.928  31.684  1.00  0.00           C  
ATOM   2316  C   PRO   146      25.913  48.632  31.413  1.00  0.00           C  
ATOM   2317  O   PRO   146      27.053  48.766  31.160  1.00  0.00           O  
ATOM   2318  CD  PRO   146      25.724  52.116  32.341  1.00  0.00           C  
ATOM   2319  CG  PRO   146      24.792  52.262  31.061  1.00  0.00           C  
ATOM   2320  CB  PRO   146      24.848  50.868  30.469  1.00  0.00           C  
ATOM   2321  HD2 PRO   146      26.754  52.273  32.023  1.00  0.00           H  
ATOM   2322  HD3 PRO   146      25.461  52.845  33.108  1.00  0.00           H  
ATOM   2323  HG2 PRO   146      25.153  53.096  30.459  1.00  0.00           H  
ATOM   2324  HG3 PRO   146      23.758  52.399  31.379  1.00  0.00           H  
ATOM   2325  HB2 PRO   146      25.728  50.942  29.831  1.00  0.00           H  
ATOM   2326  HB3 PRO   146      23.882  50.722  29.985  1.00  0.00           H  
ATOM   2327  HA  PRO   146      24.079  49.594  31.966  1.00  0.00           H  
ATOM   2328  N   ASP   147      25.280  47.464  31.393  1.00  0.00           N  
ATOM   2329  CA  ASP   147      25.876  46.185  30.901  1.00  0.00           C  
ATOM   2330  C   ASP   147      26.727  46.168  29.600  1.00  0.00           C  
ATOM   2331  O   ASP   147      27.826  45.587  29.580  1.00  0.00           O  
ATOM   2332  CB  ASP   147      24.770  45.111  30.844  1.00  0.00           C  
ATOM   2333  CG  ASP   147      23.908  45.177  31.992  1.00  0.00           C  
ATOM   2334  OD1 ASP   147      24.393  44.950  33.099  1.00  0.00           O  
ATOM   2335  OD2 ASP   147      22.740  45.614  31.833  1.00  0.00           O1-
ATOM   2336  H   ASP   147      24.273  47.498  31.463  1.00  0.00           H  
ATOM   2337  HA  ASP   147      26.646  45.783  31.559  1.00  0.00           H  
ATOM   2338  HB2 ASP   147      24.170  45.256  29.945  1.00  0.00           H  
ATOM   2339  HB3 ASP   147      25.274  44.145  30.819  1.00  0.00           H  
ATOM   2340  N   SER   148      26.393  46.778  28.475  1.00  0.00           N  
ATOM   2341  CA  SER   148      25.067  47.374  28.115  1.00  0.00           C  
ATOM   2342  C   SER   148      24.195  46.350  27.441  1.00  0.00           C  
ATOM   2343  O   SER   148      24.593  45.456  26.662  1.00  0.00           O  
ATOM   2344  CB  SER   148      25.290  48.664  27.287  1.00  0.00           C  
ATOM   2345  OG  SER   148      23.994  49.136  27.026  1.00  0.00           O  
ATOM   2346  H   SER   148      27.124  46.866  27.783  1.00  0.00           H  
ATOM   2347  HA  SER   148      24.606  47.832  28.990  1.00  0.00           H  
ATOM   2348  HB2 SER   148      25.827  49.428  27.849  1.00  0.00           H  
ATOM   2349  HB3 SER   148      25.733  48.466  26.312  1.00  0.00           H  
ATOM   2350  HG  SER   148      23.860  49.108  26.076  1.00  0.00           H  
ATOM   2351  N   ASN   149      22.926  46.382  27.861  1.00  0.00           N  
ATOM   2352  CA  ASN   149      21.914  45.311  27.571  1.00  0.00           C  
ATOM   2353  C   ASN   149      21.482  45.317  26.092  1.00  0.00           C  
ATOM   2354  O   ASN   149      21.111  44.277  25.598  1.00  0.00           O  
ATOM   2355  CB  ASN   149      20.747  45.522  28.497  1.00  0.00           C  
ATOM   2356  CG  ASN   149      19.850  46.685  28.133  1.00  0.00           C  
ATOM   2357  OD1 ASN   149      18.774  46.577  27.530  1.00  0.00           O  
ATOM   2358  ND2 ASN   149      20.342  47.889  28.403  1.00  0.00           N  
ATOM   2359  H   ASN   149      22.715  47.059  28.580  1.00  0.00           H  
ATOM   2360  HA  ASN   149      22.236  44.293  27.788  1.00  0.00           H  
ATOM   2361  HB2 ASN   149      20.140  44.618  28.440  1.00  0.00           H  
ATOM   2362  HB3 ASN   149      21.104  45.596  29.525  1.00  0.00           H  
ATOM   2363 HD21 ASN   149      21.105  48.056  29.044  1.00  0.00           H  
ATOM   2364 HD22 ASN   149      19.720  48.627  28.108  1.00  0.00           H  
ATOM   2365  N   ASP   150      21.610  46.453  25.389  1.00  0.00           N  
ATOM   2366  CA  ASP   150      21.397  46.642  23.974  1.00  0.00           C  
ATOM   2367  C   ASP   150      22.553  46.005  23.015  1.00  0.00           C  
ATOM   2368  O   ASP   150      22.328  45.832  21.871  1.00  0.00           O  
ATOM   2369  CB  ASP   150      21.257  48.132  23.755  1.00  0.00           C  
ATOM   2370  CG  ASP   150      22.529  49.035  23.756  1.00  0.00           C  
ATOM   2371  OD1 ASP   150      23.321  48.849  24.647  1.00  0.00           O  
ATOM   2372  OD2 ASP   150      22.535  50.028  22.978  1.00  0.00           O1-
ATOM   2373  H   ASP   150      21.979  47.260  25.872  1.00  0.00           H  
ATOM   2374  HA  ASP   150      20.500  46.087  23.696  1.00  0.00           H  
ATOM   2375  HB2 ASP   150      20.679  48.239  22.837  1.00  0.00           H  
ATOM   2376  HB3 ASP   150      20.644  48.540  24.558  1.00  0.00           H  
ATOM   2377  N   SER   151      23.765  45.873  23.587  1.00  0.00           N  
ATOM   2378  CA  SER   151      24.983  45.679  22.807  1.00  0.00           C  
ATOM   2379  C   SER   151      25.083  44.332  21.996  1.00  0.00           C  
ATOM   2380  O   SER   151      25.737  44.365  20.958  1.00  0.00           O  
ATOM   2381  CB  SER   151      26.178  45.798  23.719  1.00  0.00           C  
ATOM   2382  OG  SER   151      27.393  46.080  23.084  1.00  0.00           O  
ATOM   2383  H   SER   151      23.853  46.054  24.576  1.00  0.00           H  
ATOM   2384  HA  SER   151      25.118  46.402  22.002  1.00  0.00           H  
ATOM   2385  HB2 SER   151      25.992  46.650  24.373  1.00  0.00           H  
ATOM   2386  HB3 SER   151      26.356  44.900  24.310  1.00  0.00           H  
ATOM   2387  HG  SER   151      27.754  45.274  22.708  1.00  0.00           H  
ATOM   2388  N   PRO   152      24.681  43.131  22.496  1.00  0.00           N  
ATOM   2389  CA  PRO   152      25.032  41.775  21.941  1.00  0.00           C  
ATOM   2390  C   PRO   152      24.789  41.608  20.401  1.00  0.00           C  
ATOM   2391  O   PRO   152      25.641  40.857  19.897  1.00  0.00           O  
ATOM   2392  CD  PRO   152      24.042  43.051  23.905  1.00  0.00           C  
ATOM   2393  CG  PRO   152      24.182  41.519  24.237  1.00  0.00           C  
ATOM   2394  CB  PRO   152      24.209  40.842  22.898  1.00  0.00           C  
ATOM   2395  HD2 PRO   152      23.008  43.378  24.013  1.00  0.00           H  
ATOM   2396  HD3 PRO   152      24.681  43.595  24.601  1.00  0.00           H  
ATOM   2397  HG2 PRO   152      23.368  41.182  24.878  1.00  0.00           H  
ATOM   2398  HG3 PRO   152      25.134  41.352  24.742  1.00  0.00           H  
ATOM   2399  HB2 PRO   152      23.206  40.847  22.470  1.00  0.00           H  
ATOM   2400  HB3 PRO   152      24.631  39.837  22.903  1.00  0.00           H  
ATOM   2401  HA  PRO   152      26.084  41.561  22.128  1.00  0.00           H  
ATOM   2402  N   PRO   153      23.775  42.246  19.739  1.00  0.00           N  
ATOM   2403  CA  PRO   153      23.511  42.205  18.311  1.00  0.00           C  
ATOM   2404  C   PRO   153      24.748  42.546  17.436  1.00  0.00           C  
ATOM   2405  O   PRO   153      24.776  42.281  16.226  1.00  0.00           O  
ATOM   2406  CD  PRO   153      22.563  42.924  20.250  1.00  0.00           C  
ATOM   2407  CG  PRO   153      21.504  42.960  19.226  1.00  0.00           C  
ATOM   2408  CB  PRO   153      22.398  43.151  17.969  1.00  0.00           C  
ATOM   2409  HD2 PRO   153      22.945  43.909  20.519  1.00  0.00           H  
ATOM   2410  HD3 PRO   153      22.341  42.481  21.220  1.00  0.00           H  
ATOM   2411  HG2 PRO   153      20.751  43.735  19.370  1.00  0.00           H  
ATOM   2412  HG3 PRO   153      20.962  42.015  19.241  1.00  0.00           H  
ATOM   2413  HB2 PRO   153      22.586  44.225  17.959  1.00  0.00           H  
ATOM   2414  HB3 PRO   153      21.887  42.933  17.032  1.00  0.00           H  
ATOM   2415  HA  PRO   153      23.135  41.210  18.070  1.00  0.00           H  
ATOM   2416  N   ALA   154      25.734  43.223  18.000  1.00  0.00           N  
ATOM   2417  CA  ALA   154      27.091  43.585  17.568  1.00  0.00           C  
ATOM   2418  C   ALA   154      28.321  42.959  18.259  1.00  0.00           C  
ATOM   2419  O   ALA   154      29.428  43.369  17.916  1.00  0.00           O  
ATOM   2420  CB  ALA   154      27.103  45.090  17.434  1.00  0.00           C  
ATOM   2421  H   ALA   154      25.580  43.436  18.976  1.00  0.00           H  
ATOM   2422  HA  ALA   154      27.230  43.100  16.602  1.00  0.00           H  
ATOM   2423  HB1 ALA   154      26.237  45.592  17.003  1.00  0.00           H  
ATOM   2424  HB2 ALA   154      27.259  45.586  18.392  1.00  0.00           H  
ATOM   2425  HB3 ALA   154      28.003  45.260  16.844  1.00  0.00           H  
ATOM   2426  N   GLU   155      28.143  42.059  19.231  1.00  0.00           N  
ATOM   2427  CA  GLU   155      29.244  41.249  19.850  1.00  0.00           C  
ATOM   2428  C   GLU   155      29.636  39.912  19.109  1.00  0.00           C  
ATOM   2429  O   GLU   155      28.766  39.235  18.425  1.00  0.00           O  
ATOM   2430  CB  GLU   155      28.915  40.867  21.289  1.00  0.00           C  
ATOM   2431  CG  GLU   155      28.617  42.112  22.210  1.00  0.00           C  
ATOM   2432  CD  GLU   155      29.787  43.029  22.567  1.00  0.00           C  
ATOM   2433  OE1 GLU   155      29.619  44.233  22.573  1.00  0.00           O  
ATOM   2434  OE2 GLU   155      30.909  42.547  23.001  1.00  0.00           O1-
ATOM   2435  H   GLU   155      27.209  41.826  19.537  1.00  0.00           H  
ATOM   2436  HA  GLU   155      30.111  41.908  19.891  1.00  0.00           H  
ATOM   2437  HB2 GLU   155      28.124  40.123  21.388  1.00  0.00           H  
ATOM   2438  HB3 GLU   155      29.796  40.396  21.724  1.00  0.00           H  
ATOM   2439  HG2 GLU   155      27.793  42.642  21.732  1.00  0.00           H  
ATOM   2440  HG3 GLU   155      28.237  41.700  23.144  1.00  0.00           H  
ATOM   2441  N   ARG   156      30.892  39.414  19.216  1.00  0.00           N  
ATOM   2442  CA  ARG   156      31.474  38.305  18.391  1.00  0.00           C  
ATOM   2443  C   ARG   156      31.299  36.903  18.994  1.00  0.00           C  
ATOM   2444  O   ARG   156      31.553  36.696  20.215  1.00  0.00           O  
ATOM   2445  CB  ARG   156      32.973  38.551  18.006  1.00  0.00           C  
ATOM   2446  CG  ARG   156      33.644  37.403  17.192  1.00  0.00           C  
ATOM   2447  CD  ARG   156      35.209  37.583  16.896  1.00  0.00           C  
ATOM   2448  NE  ARG   156      35.917  37.677  18.171  1.00  0.00           N  
ATOM   2449  CZ  ARG   156      36.486  36.654  18.815  1.00  0.00           C  
ATOM   2450  NH1 ARG   156      36.363  35.407  18.535  1.00  0.00           N  
ATOM   2451  NH2 ARG   156      37.245  36.778  19.831  1.00  0.00           N1+
ATOM   2452  H   ARG   156      31.465  39.880  19.905  1.00  0.00           H  
ATOM   2453  HA  ARG   156      30.818  38.297  17.521  1.00  0.00           H  
ATOM   2454  HB2 ARG   156      32.993  39.490  17.452  1.00  0.00           H  
ATOM   2455  HB3 ARG   156      33.544  38.648  18.929  1.00  0.00           H  
ATOM   2456  HG2 ARG   156      33.421  36.449  17.670  1.00  0.00           H  
ATOM   2457  HG3 ARG   156      33.060  37.438  16.272  1.00  0.00           H  
ATOM   2458  HD2 ARG   156      35.569  36.693  16.380  1.00  0.00           H  
ATOM   2459  HD3 ARG   156      35.331  38.495  16.312  1.00  0.00           H  
ATOM   2460  HE  ARG   156      36.271  38.566  18.495  1.00  0.00           H  
ATOM   2461 HH11 ARG   156      35.831  35.181  17.707  1.00  0.00           H  
ATOM   2462 HH12 ARG   156      36.700  34.676  19.145  1.00  0.00           H  
ATOM   2463 HH21 ARG   156      37.515  37.704  20.129  1.00  0.00           H  
ATOM   2464 HH22 ARG   156      37.728  35.935  20.109  1.00  0.00           H  
ATOM   2465  N   GLU   157      30.913  35.950  18.209  1.00  0.00           N  
ATOM   2466  CA  GLU   157      30.592  34.612  18.701  1.00  0.00           C  
ATOM   2467  C   GLU   157      31.838  33.917  19.048  1.00  0.00           C  
ATOM   2468  O   GLU   157      32.932  34.079  18.475  1.00  0.00           O  
ATOM   2469  CB  GLU   157      29.911  33.770  17.552  1.00  0.00           C  
ATOM   2470  CG  GLU   157      28.472  34.272  17.328  1.00  0.00           C  
ATOM   2471  CD  GLU   157      27.513  34.128  18.392  1.00  0.00           C  
ATOM   2472  OE1 GLU   157      26.388  34.731  18.328  1.00  0.00           O  
ATOM   2473  OE2 GLU   157      27.754  33.263  19.282  1.00  0.00           O1-
ATOM   2474  H   GLU   157      30.782  36.091  17.217  1.00  0.00           H  
ATOM   2475  HA  GLU   157      29.933  34.703  19.564  1.00  0.00           H  
ATOM   2476  HB2 GLU   157      30.464  33.904  16.622  1.00  0.00           H  
ATOM   2477  HB3 GLU   157      29.861  32.724  17.854  1.00  0.00           H  
ATOM   2478  HG2 GLU   157      28.545  35.343  17.137  1.00  0.00           H  
ATOM   2479  HG3 GLU   157      28.015  33.828  16.444  1.00  0.00           H  
ATOM   2480  N   PRO   158      31.763  32.852  19.962  1.00  0.00           N  
ATOM   2481  CA  PRO   158      33.013  32.075  20.333  1.00  0.00           C  
ATOM   2482  C   PRO   158      33.839  31.558  19.130  1.00  0.00           C  
ATOM   2483  O   PRO   158      33.362  31.314  17.996  1.00  0.00           O  
ATOM   2484  CD  PRO   158      30.666  32.479  20.905  1.00  0.00           C  
ATOM   2485  CG  PRO   158      31.380  31.552  21.922  1.00  0.00           C  
ATOM   2486  CB  PRO   158      32.592  30.945  21.262  1.00  0.00           C  
ATOM   2487  HD2 PRO   158      29.926  31.978  20.282  1.00  0.00           H  
ATOM   2488  HD3 PRO   158      30.412  33.457  21.315  1.00  0.00           H  
ATOM   2489  HG2 PRO   158      30.681  30.840  22.359  1.00  0.00           H  
ATOM   2490  HG3 PRO   158      31.796  32.158  22.727  1.00  0.00           H  
ATOM   2491  HB2 PRO   158      32.294  30.048  20.718  1.00  0.00           H  
ATOM   2492  HB3 PRO   158      33.360  30.659  21.980  1.00  0.00           H  
ATOM   2493  HA  PRO   158      33.577  32.777  20.947  1.00  0.00           H  
ATOM   2494  N   GLY   159      35.158  31.474  19.315  1.00  0.00           N  
ATOM   2495  CA  GLY   159      36.090  30.921  18.273  1.00  0.00           C  
ATOM   2496  C   GLY   159      37.553  30.771  18.752  1.00  0.00           C  
ATOM   2497  O   GLY   159      38.347  30.136  18.041  1.00  0.00           O  
ATOM   2498  H   GLY   159      35.596  31.718  20.193  1.00  0.00           H  
ATOM   2499  HA2 GLY   159      35.683  30.008  17.838  1.00  0.00           H  
ATOM   2500  HA3 GLY   159      36.112  31.573  17.400  1.00  0.00           H  
ATOM   2501  N   GLU   160      37.991  31.498  19.767  1.00  0.00           N  
ATOM   2502  CA  GLU   160      39.161  31.173  20.639  1.00  0.00           C  
ATOM   2503  C   GLU   160      39.202  29.628  21.009  1.00  0.00           C  
ATOM   2504  O   GLU   160      38.305  28.820  20.842  1.00  0.00           O  
ATOM   2505  CB  GLU   160      39.192  31.996  21.887  1.00  0.00           C  
ATOM   2506  CG  GLU   160      39.740  33.481  21.884  1.00  0.00           C  
ATOM   2507  CD  GLU   160      38.971  34.413  20.957  1.00  0.00           C  
ATOM   2508  OE1 GLU   160      39.591  35.342  20.350  1.00  0.00           O  
ATOM   2509  OE2 GLU   160      37.751  34.321  20.708  1.00  0.00           O1-
ATOM   2510  H   GLU   160      37.337  32.131  20.204  1.00  0.00           H  
ATOM   2511  HA  GLU   160      40.016  31.297  19.974  1.00  0.00           H  
ATOM   2512  HB2 GLU   160      38.224  32.082  22.381  1.00  0.00           H  
ATOM   2513  HB3 GLU   160      39.885  31.512  22.575  1.00  0.00           H  
ATOM   2514  HG2 GLU   160      39.679  33.947  22.867  1.00  0.00           H  
ATOM   2515  HG3 GLU   160      40.786  33.506  21.579  1.00  0.00           H  
ATOM   2516  N   VAL   161      40.329  29.121  21.471  1.00  0.00           N  
ATOM   2517  CA  VAL   161      40.526  27.689  21.672  1.00  0.00           C  
ATOM   2518  C   VAL   161      39.687  27.181  22.826  1.00  0.00           C  
ATOM   2519  O   VAL   161      39.846  27.773  23.913  1.00  0.00           O  
ATOM   2520  CB  VAL   161      41.995  27.210  21.954  1.00  0.00           C  
ATOM   2521  CG1 VAL   161      42.129  25.714  21.969  1.00  0.00           C  
ATOM   2522  CG2 VAL   161      42.894  27.648  20.742  1.00  0.00           C  
ATOM   2523  H   VAL   161      41.151  29.682  21.640  1.00  0.00           H  
ATOM   2524  HA  VAL   161      40.229  27.136  20.781  1.00  0.00           H  
ATOM   2525  HB  VAL   161      42.452  27.614  22.857  1.00  0.00           H  
ATOM   2526 HG11 VAL   161      41.643  25.394  22.891  1.00  0.00           H  
ATOM   2527 HG12 VAL   161      41.628  25.261  21.114  1.00  0.00           H  
ATOM   2528 HG13 VAL   161      43.181  25.463  22.100  1.00  0.00           H  
ATOM   2529 HG21 VAL   161      42.417  27.405  19.793  1.00  0.00           H  
ATOM   2530 HG22 VAL   161      43.092  28.719  20.802  1.00  0.00           H  
ATOM   2531 HG23 VAL   161      43.877  27.179  20.773  1.00  0.00           H  
ATOM   2532  N   VAL   162      39.006  26.030  22.669  1.00  0.00           N  
ATOM   2533  CA  VAL   162      38.426  25.214  23.767  1.00  0.00           C  
ATOM   2534  C   VAL   162      39.592  24.665  24.663  1.00  0.00           C  
ATOM   2535  O   VAL   162      40.365  23.835  24.279  1.00  0.00           O  
ATOM   2536  CB  VAL   162      37.524  24.029  23.309  1.00  0.00           C  
ATOM   2537  CG1 VAL   162      36.975  23.247  24.507  1.00  0.00           C  
ATOM   2538  CG2 VAL   162      36.288  24.538  22.593  1.00  0.00           C  
ATOM   2539  H   VAL   162      39.041  25.635  21.740  1.00  0.00           H  
ATOM   2540  HA  VAL   162      37.903  25.901  24.433  1.00  0.00           H  
ATOM   2541  HB  VAL   162      38.107  23.361  22.675  1.00  0.00           H  
ATOM   2542 HG11 VAL   162      37.752  23.059  25.248  1.00  0.00           H  
ATOM   2543 HG12 VAL   162      36.268  23.828  25.101  1.00  0.00           H  
ATOM   2544 HG13 VAL   162      36.470  22.315  24.253  1.00  0.00           H  
ATOM   2545 HG21 VAL   162      36.591  24.827  21.587  1.00  0.00           H  
ATOM   2546 HG22 VAL   162      35.594  23.707  22.470  1.00  0.00           H  
ATOM   2547 HG23 VAL   162      35.884  25.435  23.064  1.00  0.00           H  
ATOM   2548  N   ASP   163      39.693  25.257  25.857  1.00  0.00           N  
ATOM   2549  CA  ASP   163      40.766  24.985  26.880  1.00  0.00           C  
ATOM   2550  C   ASP   163      40.352  25.840  28.047  1.00  0.00           C  
ATOM   2551  O   ASP   163      40.247  27.042  27.932  1.00  0.00           O  
ATOM   2552  CB  ASP   163      42.198  25.410  26.366  1.00  0.00           C  
ATOM   2553  CG  ASP   163      43.316  24.728  27.120  1.00  0.00           C  
ATOM   2554  OD1 ASP   163      44.271  25.423  27.458  1.00  0.00           O  
ATOM   2555  OD2 ASP   163      43.158  23.506  27.365  1.00  0.00           O1-
ATOM   2556  H   ASP   163      39.121  26.055  26.095  1.00  0.00           H  
ATOM   2557  HA  ASP   163      40.835  23.939  27.177  1.00  0.00           H  
ATOM   2558  HB2 ASP   163      42.219  25.115  25.317  1.00  0.00           H  
ATOM   2559  HB3 ASP   163      42.245  26.489  26.511  1.00  0.00           H  
ATOM   2560  N   SER   164      40.213  25.239  29.228  1.00  0.00           N  
ATOM   2561  CA  SER   164      39.924  26.069  30.451  1.00  0.00           C  
ATOM   2562  C   SER   164      41.161  26.889  30.800  1.00  0.00           C  
ATOM   2563  O   SER   164      42.311  26.344  30.657  1.00  0.00           O  
ATOM   2564  CB  SER   164      39.545  25.057  31.578  1.00  0.00           C  
ATOM   2565  OG  SER   164      39.426  25.862  32.781  1.00  0.00           O  
ATOM   2566  H   SER   164      40.186  24.231  29.297  1.00  0.00           H  
ATOM   2567  HA  SER   164      39.107  26.791  30.466  1.00  0.00           H  
ATOM   2568  HB2 SER   164      38.562  24.649  31.341  1.00  0.00           H  
ATOM   2569  HB3 SER   164      40.176  24.196  31.799  1.00  0.00           H  
ATOM   2570  HG  SER   164      38.605  25.670  33.241  1.00  0.00           H  
ATOM   2571  N   LEU   165      40.987  28.159  31.084  1.00  0.00           N  
ATOM   2572  CA  LEU   165      42.097  28.991  31.511  1.00  0.00           C  
ATOM   2573  C   LEU   165      42.521  28.873  33.008  1.00  0.00           C  
ATOM   2574  O   LEU   165      43.708  29.167  33.288  1.00  0.00           O  
ATOM   2575  CB  LEU   165      41.706  30.418  31.127  1.00  0.00           C  
ATOM   2576  CG  LEU   165      42.853  31.415  30.966  1.00  0.00           C  
ATOM   2577  CD1 LEU   165      43.962  30.852  30.067  1.00  0.00           C  
ATOM   2578  CD2 LEU   165      42.312  32.709  30.377  1.00  0.00           C  
ATOM   2579  H   LEU   165      40.063  28.521  31.274  1.00  0.00           H  
ATOM   2580  HA  LEU   165      42.884  28.621  30.853  1.00  0.00           H  
ATOM   2581  HB2 LEU   165      41.072  30.410  30.240  1.00  0.00           H  
ATOM   2582  HB3 LEU   165      41.085  30.770  31.951  1.00  0.00           H  
ATOM   2583  HG  LEU   165      43.282  31.428  31.968  1.00  0.00           H  
ATOM   2584 HD11 LEU   165      44.626  31.670  29.789  1.00  0.00           H  
ATOM   2585 HD12 LEU   165      44.590  30.094  30.537  1.00  0.00           H  
ATOM   2586 HD13 LEU   165      43.602  30.476  29.109  1.00  0.00           H  
ATOM   2587 HD21 LEU   165      42.007  32.601  29.336  1.00  0.00           H  
ATOM   2588 HD22 LEU   165      41.596  33.253  30.993  1.00  0.00           H  
ATOM   2589 HD23 LEU   165      43.127  33.417  30.234  1.00  0.00           H  
ATOM   2590  N   VAL   166      41.622  28.463  33.842  1.00  0.00           N  
ATOM   2591  CA  VAL   166      41.961  28.237  35.270  1.00  0.00           C  
ATOM   2592  C   VAL   166      43.010  27.165  35.486  1.00  0.00           C  
ATOM   2593  O   VAL   166      43.024  26.138  34.816  1.00  0.00           O  
ATOM   2594  CB  VAL   166      40.660  27.946  36.078  1.00  0.00           C  
ATOM   2595  CG1 VAL   166      41.042  28.056  37.527  1.00  0.00           C  
ATOM   2596  CG2 VAL   166      39.441  28.822  35.699  1.00  0.00           C  
ATOM   2597  H   VAL   166      40.737  28.127  33.491  1.00  0.00           H  
ATOM   2598  HA  VAL   166      42.440  29.122  35.689  1.00  0.00           H  
ATOM   2599  HB  VAL   166      40.405  26.920  35.811  1.00  0.00           H  
ATOM   2600 HG11 VAL   166      40.231  27.802  38.209  1.00  0.00           H  
ATOM   2601 HG12 VAL   166      41.992  27.602  37.808  1.00  0.00           H  
ATOM   2602 HG13 VAL   166      41.248  29.098  37.771  1.00  0.00           H  
ATOM   2603 HG21 VAL   166      39.020  28.578  34.723  1.00  0.00           H  
ATOM   2604 HG22 VAL   166      38.645  28.818  36.444  1.00  0.00           H  
ATOM   2605 HG23 VAL   166      39.800  29.851  35.710  1.00  0.00           H  
ATOM   2606  N   GLY   167      44.020  27.384  36.325  1.00  0.00           N  
ATOM   2607  CA  GLY   167      45.116  26.442  36.529  1.00  0.00           C  
ATOM   2608  C   GLY   167      46.284  26.630  35.476  1.00  0.00           C  
ATOM   2609  O   GLY   167      47.266  25.871  35.521  1.00  0.00           O  
ATOM   2610  H   GLY   167      44.078  28.113  37.021  1.00  0.00           H  
ATOM   2611  HA2 GLY   167      45.604  26.456  37.503  1.00  0.00           H  
ATOM   2612  HA3 GLY   167      44.659  25.458  36.417  1.00  0.00           H  
ATOM   2613  N   LYS   168      46.289  27.573  34.541  1.00  0.00           N  
ATOM   2614  CA  LYS   168      47.428  27.775  33.545  1.00  0.00           C  
ATOM   2615  C   LYS   168      48.501  28.805  34.040  1.00  0.00           C  
ATOM   2616  O   LYS   168      48.161  29.804  34.645  1.00  0.00           O  
ATOM   2617  CB  LYS   168      46.790  28.346  32.235  1.00  0.00           C  
ATOM   2618  CG  LYS   168      45.794  27.361  31.570  1.00  0.00           C  
ATOM   2619  CD  LYS   168      46.380  25.974  31.265  1.00  0.00           C  
ATOM   2620  CE  LYS   168      45.717  25.388  30.012  1.00  0.00           C  
ATOM   2621  NZ  LYS   168      46.569  25.496  28.817  1.00  0.00           N1+
ATOM   2622  H   LYS   168      45.506  28.198  34.415  1.00  0.00           H  
ATOM   2623  HA  LYS   168      47.900  26.812  33.351  1.00  0.00           H  
ATOM   2624  HB2 LYS   168      46.217  29.263  32.375  1.00  0.00           H  
ATOM   2625  HB3 LYS   168      47.590  28.484  31.507  1.00  0.00           H  
ATOM   2626  HG2 LYS   168      44.901  27.204  32.175  1.00  0.00           H  
ATOM   2627  HG3 LYS   168      45.286  27.766  30.695  1.00  0.00           H  
ATOM   2628  HD2 LYS   168      47.421  26.153  30.996  1.00  0.00           H  
ATOM   2629  HD3 LYS   168      46.328  25.334  32.146  1.00  0.00           H  
ATOM   2630  HE2 LYS   168      45.444  24.350  30.202  1.00  0.00           H  
ATOM   2631  HE3 LYS   168      44.818  25.936  29.730  1.00  0.00           H  
ATOM   2632  HZ1 LYS   168      47.359  24.867  28.865  1.00  0.00           H  
ATOM   2633  HZ2 LYS   168      45.989  25.239  28.031  1.00  0.00           H  
ATOM   2634  HZ3 LYS   168      47.009  26.396  28.691  1.00  0.00           H  
ATOM   2635  N   GLN   169      49.829  28.571  33.848  1.00  0.00           N  
ATOM   2636  CA  GLN   169      50.868  29.578  34.059  1.00  0.00           C  
ATOM   2637  C   GLN   169      50.675  30.768  33.143  1.00  0.00           C  
ATOM   2638  O   GLN   169      50.071  30.608  32.089  1.00  0.00           O  
ATOM   2639  CB  GLN   169      52.274  29.004  33.792  1.00  0.00           C  
ATOM   2640  CG  GLN   169      52.490  27.864  34.836  1.00  0.00           C  
ATOM   2641  CD  GLN   169      53.543  26.827  34.355  1.00  0.00           C  
ATOM   2642  OE1 GLN   169      54.095  26.823  33.257  1.00  0.00           O  
ATOM   2643  NE2 GLN   169      53.832  25.920  35.241  1.00  0.00           N  
ATOM   2644  H   GLN   169      50.154  27.758  33.345  1.00  0.00           H  
ATOM   2645  HA  GLN   169      50.806  29.793  35.126  1.00  0.00           H  
ATOM   2646  HB2 GLN   169      52.347  28.750  32.734  1.00  0.00           H  
ATOM   2647  HB3 GLN   169      53.082  29.729  33.880  1.00  0.00           H  
ATOM   2648  HG2 GLN   169      52.866  28.324  35.750  1.00  0.00           H  
ATOM   2649  HG3 GLN   169      51.565  27.384  35.156  1.00  0.00           H  
ATOM   2650 HE21 GLN   169      53.410  25.875  36.158  1.00  0.00           H  
ATOM   2651 HE22 GLN   169      54.526  25.227  35.005  1.00  0.00           H  
ATOM   2652  N   VAL   170      51.194  31.957  33.525  1.00  0.00           N  
ATOM   2653  CA  VAL   170      50.873  33.260  32.883  1.00  0.00           C  
ATOM   2654  C   VAL   170      51.877  34.283  33.217  1.00  0.00           C  
ATOM   2655  O   VAL   170      52.276  34.358  34.350  1.00  0.00           O  
ATOM   2656  CB  VAL   170      49.333  33.628  33.085  1.00  0.00           C  
ATOM   2657  CG1 VAL   170      49.105  33.924  34.587  1.00  0.00           C  
ATOM   2658  CG2 VAL   170      48.894  34.887  32.294  1.00  0.00           C  
ATOM   2659  H   VAL   170      51.706  32.108  34.383  1.00  0.00           H  
ATOM   2660  HA  VAL   170      50.926  33.195  31.796  1.00  0.00           H  
ATOM   2661  HB  VAL   170      48.634  32.850  32.777  1.00  0.00           H  
ATOM   2662 HG11 VAL   170      48.039  34.138  34.658  1.00  0.00           H  
ATOM   2663 HG12 VAL   170      49.494  33.121  35.212  1.00  0.00           H  
ATOM   2664 HG13 VAL   170      49.726  34.816  34.674  1.00  0.00           H  
ATOM   2665 HG21 VAL   170      49.355  35.796  32.680  1.00  0.00           H  
ATOM   2666 HG22 VAL   170      48.926  34.702  31.220  1.00  0.00           H  
ATOM   2667 HG23 VAL   170      47.818  34.979  32.441  1.00  0.00           H  
ATOM   2668  N   GLU   171      52.190  35.248  32.347  1.00  0.00           N  
ATOM   2669  CA  GLU   171      53.222  36.255  32.671  1.00  0.00           C  
ATOM   2670  C   GLU   171      52.638  37.653  32.443  1.00  0.00           C  
ATOM   2671  O   GLU   171      52.220  37.886  31.295  1.00  0.00           O  
ATOM   2672  CB  GLU   171      54.397  36.000  31.796  1.00  0.00           C  
ATOM   2673  CG  GLU   171      55.509  37.027  32.062  1.00  0.00           C  
ATOM   2674  CD  GLU   171      56.804  37.013  31.195  1.00  0.00           C  
ATOM   2675  OE1 GLU   171      57.050  36.054  30.464  1.00  0.00           O  
ATOM   2676  OE2 GLU   171      57.643  38.004  31.358  1.00  0.00           O1-
ATOM   2677  H   GLU   171      51.862  35.161  31.396  1.00  0.00           H  
ATOM   2678  HA  GLU   171      53.601  36.206  33.692  1.00  0.00           H  
ATOM   2679  HB2 GLU   171      54.814  34.993  31.835  1.00  0.00           H  
ATOM   2680  HB3 GLU   171      54.076  36.311  30.802  1.00  0.00           H  
ATOM   2681  HG2 GLU   171      55.114  38.042  32.026  1.00  0.00           H  
ATOM   2682  HG3 GLU   171      55.838  36.958  33.099  1.00  0.00           H  
ATOM   2683  N   TYR   172      52.635  38.637  33.399  1.00  0.00           N  
ATOM   2684  CA  TYR   172      51.778  39.840  33.258  1.00  0.00           C  
ATOM   2685  C   TYR   172      52.489  41.096  33.812  1.00  0.00           C  
ATOM   2686  O   TYR   172      53.391  40.921  34.662  1.00  0.00           O  
ATOM   2687  CB  TYR   172      50.385  39.586  33.900  1.00  0.00           C  
ATOM   2688  CG  TYR   172      49.210  40.246  33.155  1.00  0.00           C  
ATOM   2689  CD1 TYR   172      48.498  39.500  32.180  1.00  0.00           C  
ATOM   2690  CE1 TYR   172      47.381  40.045  31.561  1.00  0.00           C  
ATOM   2691  CZ  TYR   172      47.102  41.420  31.645  1.00  0.00           C  
ATOM   2692  OH  TYR   172      46.079  41.942  30.940  1.00  0.00           O  
ATOM   2693  CE2 TYR   172      47.832  42.202  32.541  1.00  0.00           C  
ATOM   2694  CD2 TYR   172      48.847  41.569  33.309  1.00  0.00           C  
ATOM   2695  H   TYR   172      52.932  38.308  34.306  1.00  0.00           H  
ATOM   2696  HA  TYR   172      51.607  40.007  32.195  1.00  0.00           H  
ATOM   2697  HB2 TYR   172      50.150  38.522  33.943  1.00  0.00           H  
ATOM   2698  HB3 TYR   172      50.357  40.010  34.904  1.00  0.00           H  
ATOM   2699  HD1 TYR   172      48.594  38.424  32.145  1.00  0.00           H  
ATOM   2700  HE1 TYR   172      46.665  39.420  31.048  1.00  0.00           H  
ATOM   2701  HH  TYR   172      45.543  42.585  31.410  1.00  0.00           H  
ATOM   2702  HE2 TYR   172      47.701  43.272  32.605  1.00  0.00           H  
ATOM   2703  HD2 TYR   172      49.324  42.136  34.095  1.00  0.00           H  
ATOM   2704  N   ALA   173      52.127  42.297  33.359  1.00  0.00           N  
ATOM   2705  CA  ALA   173      52.634  43.579  33.721  1.00  0.00           C  
ATOM   2706  C   ALA   173      52.173  43.905  35.086  1.00  0.00           C  
ATOM   2707  O   ALA   173      51.039  43.680  35.428  1.00  0.00           O  
ATOM   2708  CB  ALA   173      52.229  44.767  32.804  1.00  0.00           C  
ATOM   2709  H   ALA   173      51.460  42.198  32.607  1.00  0.00           H  
ATOM   2710  HA  ALA   173      53.705  43.394  33.800  1.00  0.00           H  
ATOM   2711  HB1 ALA   173      52.791  45.608  33.208  1.00  0.00           H  
ATOM   2712  HB2 ALA   173      52.490  44.597  31.759  1.00  0.00           H  
ATOM   2713  HB3 ALA   173      51.163  44.993  32.777  1.00  0.00           H  
ATOM   2714  N   LYS   174      53.108  44.532  35.817  1.00  0.00           N  
ATOM   2715  CA  LYS   174      52.834  45.489  36.853  1.00  0.00           C  
ATOM   2716  C   LYS   174      52.710  46.939  36.317  1.00  0.00           C  
ATOM   2717  O   LYS   174      53.164  47.206  35.209  1.00  0.00           O  
ATOM   2718  CB  LYS   174      53.935  45.487  37.880  1.00  0.00           C  
ATOM   2719  CG  LYS   174      53.391  45.879  39.324  1.00  0.00           C  
ATOM   2720  CD  LYS   174      54.574  46.099  40.317  1.00  0.00           C  
ATOM   2721  CE  LYS   174      54.018  46.451  41.742  1.00  0.00           C  
ATOM   2722  NZ  LYS   174      53.633  47.882  41.966  1.00  0.00           N1+
ATOM   2723  H   LYS   174      53.939  44.665  35.258  1.00  0.00           H  
ATOM   2724  HA  LYS   174      51.913  45.217  37.371  1.00  0.00           H  
ATOM   2725  HB2 LYS   174      54.272  44.466  38.061  1.00  0.00           H  
ATOM   2726  HB3 LYS   174      54.827  46.051  37.611  1.00  0.00           H  
ATOM   2727  HG2 LYS   174      52.799  46.794  39.364  1.00  0.00           H  
ATOM   2728  HG3 LYS   174      52.754  45.086  39.716  1.00  0.00           H  
ATOM   2729  HD2 LYS   174      55.161  45.189  40.441  1.00  0.00           H  
ATOM   2730  HD3 LYS   174      55.191  46.939  39.996  1.00  0.00           H  
ATOM   2731  HE2 LYS   174      53.285  45.699  42.033  1.00  0.00           H  
ATOM   2732  HE3 LYS   174      54.874  46.261  42.390  1.00  0.00           H  
ATOM   2733  HZ1 LYS   174      52.856  48.034  41.339  1.00  0.00           H  
ATOM   2734  HZ2 LYS   174      53.338  47.971  42.928  1.00  0.00           H  
ATOM   2735  HZ3 LYS   174      54.316  48.584  41.716  1.00  0.00           H  
ATOM   2736  N   GLU   175      52.064  47.808  37.096  1.00  0.00           N  
ATOM   2737  CA  GLU   175      51.765  49.157  36.601  1.00  0.00           C  
ATOM   2738  C   GLU   175      52.944  50.215  36.466  1.00  0.00           C  
ATOM   2739  O   GLU   175      52.678  51.389  36.250  1.00  0.00           O  
ATOM   2740  CB  GLU   175      50.666  49.727  37.437  1.00  0.00           C  
ATOM   2741  CG  GLU   175      50.965  50.381  38.741  1.00  0.00           C  
ATOM   2742  CD  GLU   175      51.869  49.553  39.681  1.00  0.00           C  
ATOM   2743  OE1 GLU   175      53.054  49.981  39.922  1.00  0.00           O  
ATOM   2744  OE2 GLU   175      51.473  48.490  40.232  1.00  0.00           O1-
ATOM   2745  H   GLU   175      51.720  47.527  38.004  1.00  0.00           H  
ATOM   2746  HA  GLU   175      51.428  49.167  35.565  1.00  0.00           H  
ATOM   2747  HB2 GLU   175      50.069  50.289  36.718  1.00  0.00           H  
ATOM   2748  HB3 GLU   175      50.058  48.850  37.661  1.00  0.00           H  
ATOM   2749  HG2 GLU   175      51.227  51.427  38.580  1.00  0.00           H  
ATOM   2750  HG3 GLU   175      50.016  50.436  39.274  1.00  0.00           H  
ATOM   2751  N   ASP   176      54.176  49.717  36.602  1.00  0.00           N  
ATOM   2752  CA  ASP   176      55.383  50.438  36.286  1.00  0.00           C  
ATOM   2753  C   ASP   176      55.911  50.087  34.890  1.00  0.00           C  
ATOM   2754  O   ASP   176      56.953  50.590  34.418  1.00  0.00           O  
ATOM   2755  CB  ASP   176      56.424  50.238  37.425  1.00  0.00           C  
ATOM   2756  CG  ASP   176      57.083  48.847  37.516  1.00  0.00           C  
ATOM   2757  OD1 ASP   176      56.433  47.828  37.108  1.00  0.00           O  
ATOM   2758  OD2 ASP   176      58.187  48.730  38.112  1.00  0.00           O1-
ATOM   2759  H   ASP   176      54.329  48.743  36.821  1.00  0.00           H  
ATOM   2760  HA  ASP   176      55.113  51.494  36.305  1.00  0.00           H  
ATOM   2761  HB2 ASP   176      57.185  50.992  37.224  1.00  0.00           H  
ATOM   2762  HB3 ASP   176      55.944  50.441  38.382  1.00  0.00           H  
ATOM   2763  N   GLY   177      55.193  49.195  34.170  1.00  0.00           N  
ATOM   2764  CA  GLY   177      55.405  48.747  32.818  1.00  0.00           C  
ATOM   2765  C   GLY   177      56.005  47.400  32.738  1.00  0.00           C  
ATOM   2766  O   GLY   177      56.275  46.960  31.600  1.00  0.00           O  
ATOM   2767  H   GLY   177      54.375  48.826  34.634  1.00  0.00           H  
ATOM   2768  HA2 GLY   177      54.418  48.722  32.357  1.00  0.00           H  
ATOM   2769  HA3 GLY   177      55.953  49.379  32.119  1.00  0.00           H  
ATOM   2770  N   SER   178      56.484  46.797  33.844  1.00  0.00           N  
ATOM   2771  CA  SER   178      57.323  45.566  33.804  1.00  0.00           C  
ATOM   2772  C   SER   178      56.572  44.266  33.995  1.00  0.00           C  
ATOM   2773  O   SER   178      55.581  44.223  34.773  1.00  0.00           O  
ATOM   2774  CB  SER   178      58.417  45.710  34.891  1.00  0.00           C  
ATOM   2775  OG  SER   178      57.890  45.701  36.168  1.00  0.00           O  
ATOM   2776  H   SER   178      56.102  47.075  34.737  1.00  0.00           H  
ATOM   2777  HA  SER   178      57.840  45.569  32.844  1.00  0.00           H  
ATOM   2778  HB2 SER   178      58.968  44.776  34.999  1.00  0.00           H  
ATOM   2779  HB3 SER   178      59.039  46.594  34.756  1.00  0.00           H  
ATOM   2780  HG  SER   178      57.490  46.552  36.361  1.00  0.00           H  
ATOM   2781  N   LYS   179      57.070  43.110  33.647  1.00  0.00           N  
ATOM   2782  CA  LYS   179      56.342  41.892  33.662  1.00  0.00           C  
ATOM   2783  C   LYS   179      56.971  40.657  34.307  1.00  0.00           C  
ATOM   2784  O   LYS   179      58.169  40.591  34.494  1.00  0.00           O  
ATOM   2785  CB  LYS   179      55.776  41.654  32.306  1.00  0.00           C  
ATOM   2786  CG  LYS   179      56.758  41.688  31.181  1.00  0.00           C  
ATOM   2787  CD  LYS   179      56.079  41.083  29.967  1.00  0.00           C  
ATOM   2788  CE  LYS   179      57.073  40.995  28.793  1.00  0.00           C  
ATOM   2789  NZ  LYS   179      58.220  40.144  29.229  1.00  0.00           N1+
ATOM   2790  H   LYS   179      57.991  43.133  33.232  1.00  0.00           H  
ATOM   2791  HA  LYS   179      55.463  41.998  34.298  1.00  0.00           H  
ATOM   2792  HB2 LYS   179      55.180  40.745  32.223  1.00  0.00           H  
ATOM   2793  HB3 LYS   179      55.114  42.494  32.096  1.00  0.00           H  
ATOM   2794  HG2 LYS   179      57.116  42.694  30.962  1.00  0.00           H  
ATOM   2795  HG3 LYS   179      57.648  41.114  31.443  1.00  0.00           H  
ATOM   2796  HD2 LYS   179      55.817  40.085  30.319  1.00  0.00           H  
ATOM   2797  HD3 LYS   179      55.240  41.713  29.672  1.00  0.00           H  
ATOM   2798  HE2 LYS   179      56.574  40.490  27.966  1.00  0.00           H  
ATOM   2799  HE3 LYS   179      57.401  42.000  28.530  1.00  0.00           H  
ATOM   2800  HZ1 LYS   179      57.967  39.368  29.823  1.00  0.00           H  
ATOM   2801  HZ2 LYS   179      58.578  39.615  28.447  1.00  0.00           H  
ATOM   2802  HZ3 LYS   179      58.968  40.651  29.680  1.00  0.00           H  
ATOM   2803  N   ARG   180      56.128  39.780  34.833  1.00  0.00           N  
ATOM   2804  CA  ARG   180      56.492  38.648  35.696  1.00  0.00           C  
ATOM   2805  C   ARG   180      55.442  37.574  35.833  1.00  0.00           C  
ATOM   2806  O   ARG   180      54.337  37.726  35.311  1.00  0.00           O  
ATOM   2807  CB  ARG   180      56.838  39.059  37.135  1.00  0.00           C  
ATOM   2808  CG  ARG   180      55.718  39.463  38.055  1.00  0.00           C  
ATOM   2809  CD  ARG   180      54.926  40.630  37.479  1.00  0.00           C  
ATOM   2810  NE  ARG   180      54.157  41.366  38.459  1.00  0.00           N  
ATOM   2811  CZ  ARG   180      52.860  41.639  38.449  1.00  0.00           C  
ATOM   2812  NH1 ARG   180      52.039  41.507  37.405  1.00  0.00           N  
ATOM   2813  NH2 ARG   180      52.391  42.366  39.418  1.00  0.00           N1+
ATOM   2814  H   ARG   180      55.143  39.914  34.652  1.00  0.00           H  
ATOM   2815  HA  ARG   180      57.300  38.131  35.180  1.00  0.00           H  
ATOM   2816  HB2 ARG   180      57.295  38.197  37.621  1.00  0.00           H  
ATOM   2817  HB3 ARG   180      57.590  39.840  37.016  1.00  0.00           H  
ATOM   2818  HG2 ARG   180      54.993  38.659  38.177  1.00  0.00           H  
ATOM   2819  HG3 ARG   180      56.161  39.767  39.003  1.00  0.00           H  
ATOM   2820  HD2 ARG   180      55.497  41.334  36.873  1.00  0.00           H  
ATOM   2821  HD3 ARG   180      54.122  40.126  36.942  1.00  0.00           H  
ATOM   2822  HE  ARG   180      54.652  41.387  39.339  1.00  0.00           H  
ATOM   2823 HH11 ARG   180      52.353  41.076  36.547  1.00  0.00           H  
ATOM   2824 HH12 ARG   180      51.208  42.061  37.560  1.00  0.00           H  
ATOM   2825 HH21 ARG   180      52.957  42.644  40.207  1.00  0.00           H  
ATOM   2826 HH22 ARG   180      51.396  42.535  39.406  1.00  0.00           H  
ATOM   2827  N   THR   181      55.828  36.338  36.297  1.00  0.00           N  
ATOM   2828  CA  THR   181      55.109  35.038  36.115  1.00  0.00           C  
ATOM   2829  C   THR   181      54.046  34.873  37.259  1.00  0.00           C  
ATOM   2830  O   THR   181      54.146  35.348  38.431  1.00  0.00           O  
ATOM   2831  CB  THR   181      56.101  33.808  36.197  1.00  0.00           C  
ATOM   2832  CG2 THR   181      57.000  33.808  34.925  1.00  0.00           C  
ATOM   2833  OG1 THR   181      56.939  33.938  37.345  1.00  0.00           O  
ATOM   2834  H   THR   181      56.747  36.237  36.703  1.00  0.00           H  
ATOM   2835  HA  THR   181      54.513  35.011  35.203  1.00  0.00           H  
ATOM   2836  HB  THR   181      55.459  32.956  36.421  1.00  0.00           H  
ATOM   2837 HG21 THR   181      57.693  32.971  34.839  1.00  0.00           H  
ATOM   2838 HG22 THR   181      56.288  33.816  34.100  1.00  0.00           H  
ATOM   2839 HG23 THR   181      57.570  34.734  34.855  1.00  0.00           H  
ATOM   2840  HG1 THR   181      56.491  33.556  38.103  1.00  0.00           H  
ATOM   2841  N   GLY   182      52.921  34.187  36.895  1.00  0.00           N  
ATOM   2842  CA  GLY   182      52.039  33.711  37.940  1.00  0.00           C  
ATOM   2843  C   GLY   182      51.260  32.533  37.408  1.00  0.00           C  
ATOM   2844  O   GLY   182      51.754  31.751  36.560  1.00  0.00           O  
ATOM   2845  H   GLY   182      52.810  33.905  35.931  1.00  0.00           H  
ATOM   2846  HA2 GLY   182      52.637  33.396  38.795  1.00  0.00           H  
ATOM   2847  HA3 GLY   182      51.298  34.403  38.339  1.00  0.00           H  
ATOM   2848  N   MET   183      50.104  32.218  38.018  1.00  0.00           N  
ATOM   2849  CA  MET   183      49.178  31.234  37.444  1.00  0.00           C  
ATOM   2850  C   MET   183      47.749  31.787  37.491  1.00  0.00           C  
ATOM   2851  O   MET   183      47.403  32.693  38.336  1.00  0.00           O  
ATOM   2852  CB  MET   183      49.146  29.987  38.338  1.00  0.00           C  
ATOM   2853  CG  MET   183      48.231  28.850  37.807  1.00  0.00           C  
ATOM   2854  SD  MET   183      48.185  27.310  38.706  1.00  0.00           S  
ATOM   2855  CE  MET   183      49.776  26.640  38.187  1.00  0.00           C  
ATOM   2856  H   MET   183      49.845  32.914  38.704  1.00  0.00           H  
ATOM   2857  HA  MET   183      49.430  30.960  36.420  1.00  0.00           H  
ATOM   2858  HB2 MET   183      50.179  29.642  38.382  1.00  0.00           H  
ATOM   2859  HB3 MET   183      48.727  30.399  39.256  1.00  0.00           H  
ATOM   2860  HG2 MET   183      47.196  29.191  37.770  1.00  0.00           H  
ATOM   2861  HG3 MET   183      48.601  28.561  36.824  1.00  0.00           H  
ATOM   2862  HE1 MET   183      50.388  27.409  37.715  1.00  0.00           H  
ATOM   2863  HE2 MET   183      50.356  26.285  39.039  1.00  0.00           H  
ATOM   2864  HE3 MET   183      49.638  25.836  37.464  1.00  0.00           H  
ATOM   2865  N   VAL   184      46.842  31.270  36.674  1.00  0.00           N  
ATOM   2866  CA  VAL   184      45.428  31.595  36.818  1.00  0.00           C  
ATOM   2867  C   VAL   184      44.692  30.774  37.845  1.00  0.00           C  
ATOM   2868  O   VAL   184      44.855  29.578  37.939  1.00  0.00           O  
ATOM   2869  CB  VAL   184      44.767  31.419  35.405  1.00  0.00           C  
ATOM   2870  CG1 VAL   184      43.245  31.778  35.427  1.00  0.00           C  
ATOM   2871  CG2 VAL   184      45.445  32.242  34.241  1.00  0.00           C  
ATOM   2872  H   VAL   184      47.125  30.576  35.996  1.00  0.00           H  
ATOM   2873  HA  VAL   184      45.286  32.638  37.103  1.00  0.00           H  
ATOM   2874  HB  VAL   184      44.884  30.352  35.215  1.00  0.00           H  
ATOM   2875 HG11 VAL   184      42.708  31.119  36.109  1.00  0.00           H  
ATOM   2876 HG12 VAL   184      43.073  32.765  35.856  1.00  0.00           H  
ATOM   2877 HG13 VAL   184      42.786  31.667  34.445  1.00  0.00           H  
ATOM   2878 HG21 VAL   184      45.161  33.294  34.208  1.00  0.00           H  
ATOM   2879 HG22 VAL   184      46.528  32.133  34.286  1.00  0.00           H  
ATOM   2880 HG23 VAL   184      44.951  31.926  33.323  1.00  0.00           H  
ATOM   2881  N   ILE   185      43.899  31.422  38.716  1.00  0.00           N  
ATOM   2882  CA  ILE   185      43.432  30.821  39.989  1.00  0.00           C  
ATOM   2883  C   ILE   185      41.943  30.595  40.203  1.00  0.00           C  
ATOM   2884  O   ILE   185      41.624  29.689  41.010  1.00  0.00           O  
ATOM   2885  CB  ILE   185      44.155  31.379  41.215  1.00  0.00           C  
ATOM   2886  CG2 ILE   185      45.690  31.111  41.220  1.00  0.00           C  
ATOM   2887  CG1 ILE   185      43.839  32.821  41.564  1.00  0.00           C  
ATOM   2888  CD1 ILE   185      44.060  33.228  42.971  1.00  0.00           C  
ATOM   2889  H   ILE   185      43.558  32.335  38.449  1.00  0.00           H  
ATOM   2890  HA  ILE   185      43.781  29.791  39.924  1.00  0.00           H  
ATOM   2891  HB  ILE   185      43.812  30.734  42.023  1.00  0.00           H  
ATOM   2892 HG21 ILE   185      45.729  30.030  41.086  1.00  0.00           H  
ATOM   2893 HG22 ILE   185      46.261  31.611  40.439  1.00  0.00           H  
ATOM   2894 HG23 ILE   185      46.126  31.371  42.185  1.00  0.00           H  
ATOM   2895 HG12 ILE   185      44.442  33.459  40.919  1.00  0.00           H  
ATOM   2896 HG13 ILE   185      42.800  32.942  41.256  1.00  0.00           H  
ATOM   2897 HD11 ILE   185      45.105  33.038  43.213  1.00  0.00           H  
ATOM   2898 HD12 ILE   185      43.782  34.275  43.096  1.00  0.00           H  
ATOM   2899 HD13 ILE   185      43.424  32.569  43.562  1.00  0.00           H  
ATOM   2900  N   HIS   186      41.091  31.377  39.589  1.00  0.00           N  
ATOM   2901  CA  HIS   186      39.669  31.250  39.652  1.00  0.00           C  
ATOM   2902  C   HIS   186      38.913  31.849  38.456  1.00  0.00           C  
ATOM   2903  O   HIS   186      39.517  32.756  37.780  1.00  0.00           O  
ATOM   2904  CB  HIS   186      39.263  31.897  41.006  1.00  0.00           C  
ATOM   2905  CG  HIS   186      37.783  31.921  41.279  1.00  0.00           C  
ATOM   2906  ND1 HIS   186      36.956  30.783  41.464  1.00  0.00           N  
ATOM   2907  CE1 HIS   186      35.721  31.288  41.714  1.00  0.00           C  
ATOM   2908  NE2 HIS   186      35.745  32.624  41.725  1.00  0.00           N  
ATOM   2909  CD2 HIS   186      37.061  33.041  41.538  1.00  0.00           C  
ATOM   2910  H   HIS   186      41.457  32.197  39.126  1.00  0.00           H  
ATOM   2911  HA  HIS   186      39.344  30.210  39.687  1.00  0.00           H  
ATOM   2912  HB2 HIS   186      39.756  31.247  41.729  1.00  0.00           H  
ATOM   2913  HB3 HIS   186      39.611  32.929  41.058  1.00  0.00           H  
ATOM   2914  HE1 HIS   186      34.860  30.730  42.053  1.00  0.00           H  
ATOM   2915  HE2 HIS   186      34.942  33.216  41.881  1.00  0.00           H  
ATOM   2916  HD2 HIS   186      37.378  34.071  41.474  1.00  0.00           H  
ATOM   2917  N   GLN   187      37.616  31.540  38.241  1.00  0.00           N  
ATOM   2918  CA  GLN   187      36.818  32.139  37.220  1.00  0.00           C  
ATOM   2919  C   GLN   187      35.474  32.602  37.778  1.00  0.00           C  
ATOM   2920  O   GLN   187      34.842  31.867  38.528  1.00  0.00           O  
ATOM   2921  CB  GLN   187      36.544  31.077  36.103  1.00  0.00           C  
ATOM   2922  CG  GLN   187      35.933  31.699  34.839  1.00  0.00           C  
ATOM   2923  CD  GLN   187      35.492  30.586  33.828  1.00  0.00           C  
ATOM   2924  OE1 GLN   187      35.761  29.407  33.919  1.00  0.00           O  
ATOM   2925  NE2 GLN   187      34.824  30.948  32.773  1.00  0.00           N  
ATOM   2926  H   GLN   187      37.261  30.881  38.919  1.00  0.00           H  
ATOM   2927  HA  GLN   187      37.324  32.947  36.692  1.00  0.00           H  
ATOM   2928  HB2 GLN   187      37.533  30.745  35.787  1.00  0.00           H  
ATOM   2929  HB3 GLN   187      35.950  30.209  36.388  1.00  0.00           H  
ATOM   2930  HG2 GLN   187      35.106  32.345  35.132  1.00  0.00           H  
ATOM   2931  HG3 GLN   187      36.643  32.387  34.382  1.00  0.00           H  
ATOM   2932 HE21 GLN   187      34.790  31.917  32.488  1.00  0.00           H  
ATOM   2933 HE22 GLN   187      34.362  30.200  32.276  1.00  0.00           H  
ATOM   2934  N   VAL   188      35.023  33.812  37.464  1.00  0.00           N  
ATOM   2935  CA  VAL   188      33.855  34.505  38.041  1.00  0.00           C  
ATOM   2936  C   VAL   188      32.486  34.088  37.502  1.00  0.00           C  
ATOM   2937  O   VAL   188      32.189  34.476  36.337  1.00  0.00           O  
ATOM   2938  CB  VAL   188      33.967  35.996  37.958  1.00  0.00           C  
ATOM   2939  CG1 VAL   188      33.082  36.641  39.087  1.00  0.00           C  
ATOM   2940  CG2 VAL   188      35.382  36.498  38.335  1.00  0.00           C  
ATOM   2941  H   VAL   188      35.568  34.364  36.817  1.00  0.00           H  
ATOM   2942  HA  VAL   188      33.850  34.265  39.104  1.00  0.00           H  
ATOM   2943  HB  VAL   188      33.555  36.449  37.056  1.00  0.00           H  
ATOM   2944 HG11 VAL   188      32.039  36.350  38.964  1.00  0.00           H  
ATOM   2945 HG12 VAL   188      33.332  36.386  40.117  1.00  0.00           H  
ATOM   2946 HG13 VAL   188      33.172  37.712  38.906  1.00  0.00           H  
ATOM   2947 HG21 VAL   188      35.870  35.993  39.169  1.00  0.00           H  
ATOM   2948 HG22 VAL   188      36.056  36.174  37.543  1.00  0.00           H  
ATOM   2949 HG23 VAL   188      35.375  37.574  38.510  1.00  0.00           H  
ATOM   2950  N   GLU   189      31.633  33.442  38.291  1.00  0.00           N  
ATOM   2951  CA  GLU   189      30.431  32.874  37.738  1.00  0.00           C  
ATOM   2952  C   GLU   189      29.399  33.941  37.273  1.00  0.00           C  
ATOM   2953  O   GLU   189      28.666  33.723  36.287  1.00  0.00           O  
ATOM   2954  CB  GLU   189      29.813  32.108  38.933  1.00  0.00           C  
ATOM   2955  CG  GLU   189      28.488  31.343  38.734  1.00  0.00           C  
ATOM   2956  CD  GLU   189      28.475  30.587  37.455  1.00  0.00           C  
ATOM   2957  OE1 GLU   189      27.706  30.919  36.505  1.00  0.00           O  
ATOM   2958  OE2 GLU   189      29.295  29.665  37.364  1.00  0.00           O1-
ATOM   2959  H   GLU   189      31.948  33.087  39.183  1.00  0.00           H  
ATOM   2960  HA  GLU   189      30.662  32.155  36.953  1.00  0.00           H  
ATOM   2961  HB2 GLU   189      30.578  31.378  39.196  1.00  0.00           H  
ATOM   2962  HB3 GLU   189      29.719  32.799  39.771  1.00  0.00           H  
ATOM   2963  HG2 GLU   189      28.365  30.602  39.524  1.00  0.00           H  
ATOM   2964  HG3 GLU   189      27.745  32.139  38.682  1.00  0.00           H  
ATOM   2965  N   ALA   190      29.428  35.216  37.801  1.00  0.00           N  
ATOM   2966  CA  ALA   190      28.530  36.230  37.367  1.00  0.00           C  
ATOM   2967  C   ALA   190      29.099  36.987  36.087  1.00  0.00           C  
ATOM   2968  O   ALA   190      28.379  37.646  35.304  1.00  0.00           O  
ATOM   2969  CB  ALA   190      28.266  37.153  38.525  1.00  0.00           C  
ATOM   2970  H   ALA   190      30.064  35.362  38.572  1.00  0.00           H  
ATOM   2971  HA  ALA   190      27.553  35.902  37.014  1.00  0.00           H  
ATOM   2972  HB1 ALA   190      27.376  37.720  38.254  1.00  0.00           H  
ATOM   2973  HB2 ALA   190      28.025  36.693  39.484  1.00  0.00           H  
ATOM   2974  HB3 ALA   190      29.127  37.817  38.602  1.00  0.00           H  
ATOM   2975  N   LYS   191      30.392  36.775  35.868  1.00  0.00           N  
ATOM   2976  CA  LYS   191      31.148  37.469  34.847  1.00  0.00           C  
ATOM   2977  C   LYS   191      32.068  36.500  34.082  1.00  0.00           C  
ATOM   2978  O   LYS   191      33.260  36.411  34.412  1.00  0.00           O  
ATOM   2979  CB  LYS   191      31.925  38.658  35.437  1.00  0.00           C  
ATOM   2980  CG  LYS   191      31.041  39.691  36.215  1.00  0.00           C  
ATOM   2981  CD  LYS   191      31.657  41.115  36.479  1.00  0.00           C  
ATOM   2982  CE  LYS   191      32.011  41.819  35.164  1.00  0.00           C  
ATOM   2983  NZ  LYS   191      30.802  42.229  34.364  1.00  0.00           N1+
ATOM   2984  H   LYS   191      30.862  36.191  36.545  1.00  0.00           H  
ATOM   2985  HA  LYS   191      30.496  37.948  34.118  1.00  0.00           H  
ATOM   2986  HB2 LYS   191      32.754  38.403  36.096  1.00  0.00           H  
ATOM   2987  HB3 LYS   191      32.394  39.111  34.562  1.00  0.00           H  
ATOM   2988  HG2 LYS   191      30.059  39.776  35.751  1.00  0.00           H  
ATOM   2989  HG3 LYS   191      30.792  39.261  37.186  1.00  0.00           H  
ATOM   2990  HD2 LYS   191      30.999  41.705  37.117  1.00  0.00           H  
ATOM   2991  HD3 LYS   191      32.515  41.070  37.150  1.00  0.00           H  
ATOM   2992  HE2 LYS   191      32.441  42.816  35.258  1.00  0.00           H  
ATOM   2993  HE3 LYS   191      32.726  41.144  34.694  1.00  0.00           H  
ATOM   2994  HZ1 LYS   191      30.914  43.095  33.857  1.00  0.00           H  
ATOM   2995  HZ2 LYS   191      30.465  41.507  33.744  1.00  0.00           H  
ATOM   2996  HZ3 LYS   191      30.047  42.389  35.016  1.00  0.00           H  
ATOM   2997  N   PRO   192      31.561  35.589  33.207  1.00  0.00           N  
ATOM   2998  CA  PRO   192      32.313  34.382  32.860  1.00  0.00           C  
ATOM   2999  C   PRO   192      33.612  34.572  32.073  1.00  0.00           C  
ATOM   3000  O   PRO   192      34.380  33.633  32.105  1.00  0.00           O  
ATOM   3001  CD  PRO   192      30.115  35.380  32.918  1.00  0.00           C  
ATOM   3002  CG  PRO   192      30.012  33.871  32.651  1.00  0.00           C  
ATOM   3003  CB  PRO   192      31.387  33.510  32.056  1.00  0.00           C  
ATOM   3004  HD2 PRO   192      29.828  35.939  32.027  1.00  0.00           H  
ATOM   3005  HD3 PRO   192      29.421  35.600  33.729  1.00  0.00           H  
ATOM   3006  HG2 PRO   192      29.208  33.533  31.996  1.00  0.00           H  
ATOM   3007  HG3 PRO   192      29.856  33.347  33.593  1.00  0.00           H  
ATOM   3008  HB2 PRO   192      31.389  33.850  31.020  1.00  0.00           H  
ATOM   3009  HB3 PRO   192      31.646  32.460  32.192  1.00  0.00           H  
ATOM   3010  HA  PRO   192      32.656  33.924  33.787  1.00  0.00           H  
ATOM   3011  N   SER   193      33.956  35.745  31.450  1.00  0.00           N  
ATOM   3012  CA  SER   193      35.266  36.121  30.839  1.00  0.00           C  
ATOM   3013  C   SER   193      36.372  36.599  31.821  1.00  0.00           C  
ATOM   3014  O   SER   193      37.474  37.016  31.340  1.00  0.00           O  
ATOM   3015  CB  SER   193      35.020  37.199  29.768  1.00  0.00           C  
ATOM   3016  OG  SER   193      34.349  38.289  30.303  1.00  0.00           O  
ATOM   3017  H   SER   193      33.293  36.503  31.528  1.00  0.00           H  
ATOM   3018  HA  SER   193      35.593  35.197  30.361  1.00  0.00           H  
ATOM   3019  HB2 SER   193      35.923  37.593  29.301  1.00  0.00           H  
ATOM   3020  HB3 SER   193      34.516  36.811  28.883  1.00  0.00           H  
ATOM   3021  HG  SER   193      34.921  39.046  30.451  1.00  0.00           H  
ATOM   3022  N   VAL   194      36.089  36.619  33.140  1.00  0.00           N  
ATOM   3023  CA  VAL   194      36.923  37.226  34.121  1.00  0.00           C  
ATOM   3024  C   VAL   194      37.500  36.212  35.110  1.00  0.00           C  
ATOM   3025  O   VAL   194      36.794  35.266  35.528  1.00  0.00           O  
ATOM   3026  CB  VAL   194      36.011  38.271  34.878  1.00  0.00           C  
ATOM   3027  CG1 VAL   194      36.758  39.106  35.988  1.00  0.00           C  
ATOM   3028  CG2 VAL   194      35.348  39.372  33.956  1.00  0.00           C  
ATOM   3029  H   VAL   194      35.191  36.246  33.415  1.00  0.00           H  
ATOM   3030  HA  VAL   194      37.782  37.745  33.695  1.00  0.00           H  
ATOM   3031  HB  VAL   194      35.179  37.813  35.413  1.00  0.00           H  
ATOM   3032 HG11 VAL   194      37.540  39.734  35.560  1.00  0.00           H  
ATOM   3033 HG12 VAL   194      36.048  39.719  36.543  1.00  0.00           H  
ATOM   3034 HG13 VAL   194      37.242  38.461  36.721  1.00  0.00           H  
ATOM   3035 HG21 VAL   194      36.081  39.980  33.426  1.00  0.00           H  
ATOM   3036 HG22 VAL   194      34.753  38.848  33.209  1.00  0.00           H  
ATOM   3037 HG23 VAL   194      34.633  39.878  34.605  1.00  0.00           H  
ATOM   3038  N   TYR   195      38.795  36.374  35.357  1.00  0.00           N  
ATOM   3039  CA  TYR   195      39.610  35.385  36.044  1.00  0.00           C  
ATOM   3040  C   TYR   195      40.548  35.953  37.062  1.00  0.00           C  
ATOM   3041  O   TYR   195      41.110  37.021  36.864  1.00  0.00           O  
ATOM   3042  CB  TYR   195      40.407  34.617  34.983  1.00  0.00           C  
ATOM   3043  CG  TYR   195      39.738  33.809  33.923  1.00  0.00           C  
ATOM   3044  CD1 TYR   195      39.225  34.405  32.723  1.00  0.00           C  
ATOM   3045  CE1 TYR   195      38.582  33.615  31.737  1.00  0.00           C  
ATOM   3046  CZ  TYR   195      38.390  32.260  32.027  1.00  0.00           C  
ATOM   3047  OH  TYR   195      37.606  31.491  31.248  1.00  0.00           O  
ATOM   3048  CE2 TYR   195      38.877  31.595  33.178  1.00  0.00           C  
ATOM   3049  CD2 TYR   195      39.526  32.425  34.097  1.00  0.00           C  
ATOM   3050  H   TYR   195      39.265  37.200  35.016  1.00  0.00           H  
ATOM   3051  HA  TYR   195      38.990  34.677  36.594  1.00  0.00           H  
ATOM   3052  HB2 TYR   195      41.066  35.297  34.443  1.00  0.00           H  
ATOM   3053  HB3 TYR   195      41.116  33.947  35.471  1.00  0.00           H  
ATOM   3054  HD1 TYR   195      39.359  35.473  32.642  1.00  0.00           H  
ATOM   3055  HE1 TYR   195      37.981  34.123  30.997  1.00  0.00           H  
ATOM   3056  HH  TYR   195      37.822  30.568  31.397  1.00  0.00           H  
ATOM   3057  HE2 TYR   195      38.704  30.551  33.396  1.00  0.00           H  
ATOM   3058  HD2 TYR   195      39.642  32.001  35.084  1.00  0.00           H  
ATOM   3059  N   PHE   196      40.717  35.272  38.194  1.00  0.00           N  
ATOM   3060  CA  PHE   196      41.674  35.698  39.285  1.00  0.00           C  
ATOM   3061  C   PHE   196      43.003  35.127  38.910  1.00  0.00           C  
ATOM   3062  O   PHE   196      43.083  33.981  38.466  1.00  0.00           O  
ATOM   3063  CB  PHE   196      41.237  35.258  40.699  1.00  0.00           C  
ATOM   3064  CG  PHE   196      39.940  35.883  41.301  1.00  0.00           C  
ATOM   3065  CD1 PHE   196      39.093  36.657  40.529  1.00  0.00           C  
ATOM   3066  CE1 PHE   196      37.906  37.102  41.122  1.00  0.00           C  
ATOM   3067  CZ  PHE   196      37.493  36.781  42.434  1.00  0.00           C  
ATOM   3068  CE2 PHE   196      38.364  35.951  43.161  1.00  0.00           C  
ATOM   3069  CD2 PHE   196      39.563  35.564  42.605  1.00  0.00           C  
ATOM   3070  H   PHE   196      40.109  34.467  38.240  1.00  0.00           H  
ATOM   3071  HA  PHE   196      41.762  36.781  39.364  1.00  0.00           H  
ATOM   3072  HB2 PHE   196      41.227  34.171  40.786  1.00  0.00           H  
ATOM   3073  HB3 PHE   196      42.058  35.628  41.312  1.00  0.00           H  
ATOM   3074  HD1 PHE   196      39.254  36.835  39.476  1.00  0.00           H  
ATOM   3075  HE1 PHE   196      37.176  37.615  40.513  1.00  0.00           H  
ATOM   3076  HZ  PHE   196      36.588  37.208  42.841  1.00  0.00           H  
ATOM   3077  HE2 PHE   196      38.142  35.630  44.168  1.00  0.00           H  
ATOM   3078  HD2 PHE   196      40.177  34.969  43.264  1.00  0.00           H  
ATOM   3079  N   ILE   197      44.071  35.934  39.149  1.00  0.00           N  
ATOM   3080  CA  ILE   197      45.424  35.556  38.902  1.00  0.00           C  
ATOM   3081  C   ILE   197      46.233  35.879  40.195  1.00  0.00           C  
ATOM   3082  O   ILE   197      46.074  36.860  40.924  1.00  0.00           O  
ATOM   3083  CB  ILE   197      46.064  36.275  37.589  1.00  0.00           C  
ATOM   3084  CG2 ILE   197      47.588  36.303  37.546  1.00  0.00           C  
ATOM   3085  CG1 ILE   197      45.617  35.387  36.384  1.00  0.00           C  
ATOM   3086  CD1 ILE   197      45.540  36.219  35.019  1.00  0.00           C  
ATOM   3087  H   ILE   197      43.834  36.856  39.487  1.00  0.00           H  
ATOM   3088  HA  ILE   197      45.569  34.480  38.801  1.00  0.00           H  
ATOM   3089  HB  ILE   197      45.642  37.272  37.460  1.00  0.00           H  
ATOM   3090 HG21 ILE   197      47.792  36.523  36.499  1.00  0.00           H  
ATOM   3091 HG22 ILE   197      47.997  37.057  38.220  1.00  0.00           H  
ATOM   3092 HG23 ILE   197      48.018  35.342  37.826  1.00  0.00           H  
ATOM   3093 HG12 ILE   197      46.387  34.629  36.237  1.00  0.00           H  
ATOM   3094 HG13 ILE   197      44.727  34.785  36.568  1.00  0.00           H  
ATOM   3095 HD11 ILE   197      46.274  37.017  34.908  1.00  0.00           H  
ATOM   3096 HD12 ILE   197      45.902  35.480  34.304  1.00  0.00           H  
ATOM   3097 HD13 ILE   197      44.543  36.588  34.780  1.00  0.00           H  
ATOM   3098  N   LYS   198      47.219  35.028  40.456  1.00  0.00           N  
ATOM   3099  CA  LYS   198      48.274  35.206  41.496  1.00  0.00           C  
ATOM   3100  C   LYS   198      49.623  35.204  40.872  1.00  0.00           C  
ATOM   3101  O   LYS   198      49.974  34.223  40.193  1.00  0.00           O  
ATOM   3102  CB  LYS   198      48.105  34.165  42.620  1.00  0.00           C  
ATOM   3103  CG  LYS   198      49.136  34.008  43.770  1.00  0.00           C  
ATOM   3104  CD  LYS   198      49.183  35.268  44.636  1.00  0.00           C  
ATOM   3105  CE  LYS   198      49.930  34.962  45.931  1.00  0.00           C  
ATOM   3106  NZ  LYS   198      51.359  34.579  45.721  1.00  0.00           N1+
ATOM   3107  H   LYS   198      47.385  34.300  39.775  1.00  0.00           H  
ATOM   3108  HA  LYS   198      48.132  36.172  41.983  1.00  0.00           H  
ATOM   3109  HB2 LYS   198      47.180  34.336  43.170  1.00  0.00           H  
ATOM   3110  HB3 LYS   198      48.083  33.145  42.237  1.00  0.00           H  
ATOM   3111  HG2 LYS   198      48.827  33.092  44.273  1.00  0.00           H  
ATOM   3112  HG3 LYS   198      50.126  33.893  43.328  1.00  0.00           H  
ATOM   3113  HD2 LYS   198      49.678  36.086  44.111  1.00  0.00           H  
ATOM   3114  HD3 LYS   198      48.216  35.603  45.012  1.00  0.00           H  
ATOM   3115  HE2 LYS   198      49.845  35.867  46.533  1.00  0.00           H  
ATOM   3116  HE3 LYS   198      49.478  34.164  46.520  1.00  0.00           H  
ATOM   3117  HZ1 LYS   198      51.698  35.286  45.084  1.00  0.00           H  
ATOM   3118  HZ2 LYS   198      51.876  34.642  46.587  1.00  0.00           H  
ATOM   3119  HZ3 LYS   198      51.457  33.670  45.292  1.00  0.00           H  
ATOM   3120  N   PHE   199      50.409  36.178  41.154  1.00  0.00           N  
ATOM   3121  CA  PHE   199      51.847  36.254  40.901  1.00  0.00           C  
ATOM   3122  C   PHE   199      52.697  35.583  42.035  1.00  0.00           C  
ATOM   3123  O   PHE   199      52.462  35.735  43.227  1.00  0.00           O  
ATOM   3124  CB  PHE   199      52.254  37.675  40.422  1.00  0.00           C  
ATOM   3125  CG  PHE   199      51.309  38.211  39.367  1.00  0.00           C  
ATOM   3126  CD1 PHE   199      50.252  39.104  39.657  1.00  0.00           C  
ATOM   3127  CE1 PHE   199      49.331  39.496  38.656  1.00  0.00           C  
ATOM   3128  CZ  PHE   199      49.491  39.012  37.331  1.00  0.00           C  
ATOM   3129  CE2 PHE   199      50.557  38.181  36.977  1.00  0.00           C  
ATOM   3130  CD2 PHE   199      51.439  37.815  37.987  1.00  0.00           C  
ATOM   3131  H   PHE   199      50.112  36.930  41.760  1.00  0.00           H  
ATOM   3132  HA  PHE   199      51.931  35.510  40.110  1.00  0.00           H  
ATOM   3133  HB2 PHE   199      52.156  38.255  41.340  1.00  0.00           H  
ATOM   3134  HB3 PHE   199      53.255  37.635  39.993  1.00  0.00           H  
ATOM   3135  HD1 PHE   199      50.181  39.474  40.669  1.00  0.00           H  
ATOM   3136  HE1 PHE   199      48.445  40.068  38.891  1.00  0.00           H  
ATOM   3137  HZ  PHE   199      48.863  39.262  36.488  1.00  0.00           H  
ATOM   3138  HE2 PHE   199      50.717  37.721  36.013  1.00  0.00           H  
ATOM   3139  HD2 PHE   199      52.345  37.262  37.786  1.00  0.00           H  
ATOM   3140  N   ASP   200      53.767  35.039  41.578  1.00  0.00           N  
ATOM   3141  CA  ASP   200      54.699  34.184  42.360  1.00  0.00           C  
ATOM   3142  C   ASP   200      55.491  34.846  43.432  1.00  0.00           C  
ATOM   3143  O   ASP   200      56.324  34.191  44.127  1.00  0.00           O  
ATOM   3144  CB  ASP   200      55.678  33.453  41.415  1.00  0.00           C  
ATOM   3145  CG  ASP   200      55.004  32.696  40.265  1.00  0.00           C  
ATOM   3146  OD1 ASP   200      53.941  32.080  40.464  1.00  0.00           O  
ATOM   3147  OD2 ASP   200      55.568  32.794  39.110  1.00  0.00           O1-
ATOM   3148  H   ASP   200      53.948  35.175  40.594  1.00  0.00           H  
ATOM   3149  HA  ASP   200      54.122  33.406  42.861  1.00  0.00           H  
ATOM   3150  HB2 ASP   200      56.209  34.230  40.865  1.00  0.00           H  
ATOM   3151  HB3 ASP   200      56.500  32.888  41.855  1.00  0.00           H  
ATOM   3152  N   ASP   201      55.390  36.160  43.660  1.00  0.00           N  
ATOM   3153  CA  ASP   201      56.207  36.926  44.572  1.00  0.00           C  
ATOM   3154  C   ASP   201      55.409  38.036  45.326  1.00  0.00           C  
ATOM   3155  O   ASP   201      56.026  38.835  46.092  1.00  0.00           O  
ATOM   3156  CB  ASP   201      57.401  37.505  43.753  1.00  0.00           C  
ATOM   3157  CG  ASP   201      57.001  38.707  42.800  1.00  0.00           C  
ATOM   3158  OD1 ASP   201      56.266  38.486  41.771  1.00  0.00           O  
ATOM   3159  OD2 ASP   201      57.671  39.749  42.957  1.00  0.00           O1-
ATOM   3160  H   ASP   201      54.753  36.655  43.053  1.00  0.00           H  
ATOM   3161  HA  ASP   201      56.757  36.354  45.319  1.00  0.00           H  
ATOM   3162  HB2 ASP   201      58.120  37.853  44.494  1.00  0.00           H  
ATOM   3163  HB3 ASP   201      57.900  36.662  43.275  1.00  0.00           H  
ATOM   3164  N   ASP   202      54.089  38.123  45.066  1.00  0.00           N  
ATOM   3165  CA  ASP   202      53.235  39.188  45.543  1.00  0.00           C  
ATOM   3166  C   ASP   202      52.117  38.445  46.337  1.00  0.00           C  
ATOM   3167  O   ASP   202      51.437  37.573  45.780  1.00  0.00           O  
ATOM   3168  CB  ASP   202      52.618  39.935  44.301  1.00  0.00           C  
ATOM   3169  CG  ASP   202      52.120  41.339  44.670  1.00  0.00           C  
ATOM   3170  OD1 ASP   202      51.750  41.570  45.860  1.00  0.00           O  
ATOM   3171  OD2 ASP   202      51.996  42.176  43.782  1.00  0.00           O1-
ATOM   3172  H   ASP   202      53.610  37.488  44.443  1.00  0.00           H  
ATOM   3173  HA  ASP   202      53.866  39.855  46.130  1.00  0.00           H  
ATOM   3174  HB2 ASP   202      53.355  40.091  43.513  1.00  0.00           H  
ATOM   3175  HB3 ASP   202      51.819  39.307  43.908  1.00  0.00           H  
ATOM   3176  N   PHE   203      51.810  38.893  47.570  1.00  0.00           N  
ATOM   3177  CA  PHE   203      50.595  38.509  48.346  1.00  0.00           C  
ATOM   3178  C   PHE   203      49.268  39.063  47.822  1.00  0.00           C  
ATOM   3179  O   PHE   203      48.222  38.455  48.091  1.00  0.00           O  
ATOM   3180  CB  PHE   203      50.880  38.748  49.835  1.00  0.00           C  
ATOM   3181  CG  PHE   203      51.445  40.090  50.143  1.00  0.00           C  
ATOM   3182  CD1 PHE   203      50.651  41.225  50.067  1.00  0.00           C  
ATOM   3183  CE1 PHE   203      51.062  42.504  50.526  1.00  0.00           C  
ATOM   3184  CZ  PHE   203      52.368  42.565  51.093  1.00  0.00           C  
ATOM   3185  CE2 PHE   203      53.155  41.429  51.238  1.00  0.00           C  
ATOM   3186  CD2 PHE   203      52.712  40.188  50.730  1.00  0.00           C  
ATOM   3187  H   PHE   203      52.361  39.593  48.047  1.00  0.00           H  
ATOM   3188  HA  PHE   203      50.551  37.421  48.326  1.00  0.00           H  
ATOM   3189  HB2 PHE   203      50.081  38.414  50.496  1.00  0.00           H  
ATOM   3190  HB3 PHE   203      51.698  38.059  50.046  1.00  0.00           H  
ATOM   3191  HD1 PHE   203      49.622  41.210  49.740  1.00  0.00           H  
ATOM   3192  HE1 PHE   203      50.424  43.374  50.466  1.00  0.00           H  
ATOM   3193  HZ  PHE   203      52.569  43.490  51.613  1.00  0.00           H  
ATOM   3194  HE2 PHE   203      54.105  41.423  51.751  1.00  0.00           H  
ATOM   3195  HD2 PHE   203      53.367  39.357  50.946  1.00  0.00           H  
ATOM   3196  N   HIS   204      49.252  40.149  46.984  1.00  0.00           N  
ATOM   3197  CA  HIS   204      48.007  40.677  46.461  1.00  0.00           C  
ATOM   3198  C   HIS   204      47.310  39.774  45.367  1.00  0.00           C  
ATOM   3199  O   HIS   204      47.990  39.139  44.538  1.00  0.00           O  
ATOM   3200  CB  HIS   204      48.263  42.019  45.775  1.00  0.00           C  
ATOM   3201  CG  HIS   204      48.764  43.163  46.665  1.00  0.00           C  
ATOM   3202  ND1 HIS   204      50.111  43.515  46.730  1.00  0.00           N1+
ATOM   3203  CE1 HIS   204      50.264  44.646  47.373  1.00  0.00           C  
ATOM   3204  NE2 HIS   204      49.050  45.135  47.587  1.00  0.00           N  
ATOM   3205  CD2 HIS   204      48.057  44.254  47.146  1.00  0.00           C  
ATOM   3206  H   HIS   204      50.152  40.525  46.722  1.00  0.00           H  
ATOM   3207  HA  HIS   204      47.350  40.754  47.327  1.00  0.00           H  
ATOM   3208  HB2 HIS   204      49.006  41.866  44.992  1.00  0.00           H  
ATOM   3209  HB3 HIS   204      47.304  42.266  45.320  1.00  0.00           H  
ATOM   3210  HD1 HIS   204      50.865  42.969  46.338  1.00  0.00           H  
ATOM   3211  HE1 HIS   204      51.238  45.039  47.626  1.00  0.00           H  
ATOM   3212  HE2 HIS   204      48.865  45.994  48.085  1.00  0.00           H  
ATOM   3213  HD2 HIS   204      46.981  44.292  47.231  1.00  0.00           H  
ATOM   3214  N   ILE   205      45.954  39.684  45.421  1.00  0.00           N  
ATOM   3215  CA  ILE   205      45.076  38.991  44.456  1.00  0.00           C  
ATOM   3216  C   ILE   205      44.756  40.012  43.358  1.00  0.00           C  
ATOM   3217  O   ILE   205      44.522  41.205  43.632  1.00  0.00           O  
ATOM   3218  CB  ILE   205      43.713  38.429  45.059  1.00  0.00           C  
ATOM   3219  CG2 ILE   205      42.743  37.877  44.075  1.00  0.00           C  
ATOM   3220  CG1 ILE   205      44.125  37.400  46.135  1.00  0.00           C  
ATOM   3221  CD1 ILE   205      44.753  36.135  45.549  1.00  0.00           C  
ATOM   3222  H   ILE   205      45.424  40.209  46.101  1.00  0.00           H  
ATOM   3223  HA  ILE   205      45.599  38.205  43.912  1.00  0.00           H  
ATOM   3224  HB  ILE   205      43.134  39.229  45.520  1.00  0.00           H  
ATOM   3225 HG21 ILE   205      43.279  37.385  43.263  1.00  0.00           H  
ATOM   3226 HG22 ILE   205      42.009  37.242  44.571  1.00  0.00           H  
ATOM   3227 HG23 ILE   205      42.275  38.747  43.613  1.00  0.00           H  
ATOM   3228 HG12 ILE   205      44.711  37.948  46.873  1.00  0.00           H  
ATOM   3229 HG13 ILE   205      43.242  37.127  46.714  1.00  0.00           H  
ATOM   3230 HD11 ILE   205      43.951  35.707  44.947  1.00  0.00           H  
ATOM   3231 HD12 ILE   205      45.653  36.314  44.961  1.00  0.00           H  
ATOM   3232 HD13 ILE   205      45.025  35.478  46.375  1.00  0.00           H  
ATOM   3233  N   TYR   206      44.805  39.503  42.134  1.00  0.00           N  
ATOM   3234  CA  TYR   206      44.570  40.313  40.930  1.00  0.00           C  
ATOM   3235  C   TYR   206      43.422  39.779  40.130  1.00  0.00           C  
ATOM   3236  O   TYR   206      43.227  38.553  40.192  1.00  0.00           O  
ATOM   3237  CB  TYR   206      45.872  40.509  40.211  1.00  0.00           C  
ATOM   3238  CG  TYR   206      46.974  41.312  40.956  1.00  0.00           C  
ATOM   3239  CD1 TYR   206      47.908  40.592  41.784  1.00  0.00           C  
ATOM   3240  CE1 TYR   206      49.017  41.220  42.338  1.00  0.00           C  
ATOM   3241  CZ  TYR   206      49.219  42.605  41.999  1.00  0.00           C  
ATOM   3242  OH  TYR   206      50.153  43.379  42.668  1.00  0.00           O  
ATOM   3243  CE2 TYR   206      48.254  43.350  41.276  1.00  0.00           C  
ATOM   3244  CD2 TYR   206      47.181  42.654  40.725  1.00  0.00           C  
ATOM   3245  H   TYR   206      45.226  38.611  41.917  1.00  0.00           H  
ATOM   3246  HA  TYR   206      44.252  41.301  41.261  1.00  0.00           H  
ATOM   3247  HB2 TYR   206      46.255  39.512  39.994  1.00  0.00           H  
ATOM   3248  HB3 TYR   206      45.720  41.033  39.267  1.00  0.00           H  
ATOM   3249  HD1 TYR   206      47.802  39.532  41.959  1.00  0.00           H  
ATOM   3250  HE1 TYR   206      49.753  40.671  42.906  1.00  0.00           H  
ATOM   3251  HH  TYR   206      50.775  42.850  43.173  1.00  0.00           H  
ATOM   3252  HE2 TYR   206      48.382  44.403  41.072  1.00  0.00           H  
ATOM   3253  HD2 TYR   206      46.463  43.182  40.114  1.00  0.00           H  
ATOM   3254  N   VAL   207      42.831  40.575  39.222  1.00  0.00           N  
ATOM   3255  CA  VAL   207      41.540  40.166  38.542  1.00  0.00           C  
ATOM   3256  C   VAL   207      41.492  40.680  37.103  1.00  0.00           C  
ATOM   3257  O   VAL   207      41.775  41.900  37.001  1.00  0.00           O  
ATOM   3258  CB  VAL   207      40.306  40.627  39.298  1.00  0.00           C  
ATOM   3259  CG1 VAL   207      39.016  39.956  38.755  1.00  0.00           C  
ATOM   3260  CG2 VAL   207      40.402  40.517  40.877  1.00  0.00           C  
ATOM   3261  H   VAL   207      43.134  41.538  39.203  1.00  0.00           H  
ATOM   3262  HA  VAL   207      41.516  39.077  38.487  1.00  0.00           H  
ATOM   3263  HB  VAL   207      40.262  41.706  39.149  1.00  0.00           H  
ATOM   3264 HG11 VAL   207      38.495  39.509  39.601  1.00  0.00           H  
ATOM   3265 HG12 VAL   207      38.378  40.638  38.192  1.00  0.00           H  
ATOM   3266 HG13 VAL   207      39.283  39.028  38.250  1.00  0.00           H  
ATOM   3267 HG21 VAL   207      41.317  40.951  41.280  1.00  0.00           H  
ATOM   3268 HG22 VAL   207      39.512  40.997  41.284  1.00  0.00           H  
ATOM   3269 HG23 VAL   207      40.324  39.473  41.180  1.00  0.00           H  
ATOM   3270  N   TYR   208      41.265  39.780  36.122  1.00  0.00           N  
ATOM   3271  CA  TYR   208      41.466  40.107  34.662  1.00  0.00           C  
ATOM   3272  C   TYR   208      40.461  39.460  33.705  1.00  0.00           C  
ATOM   3273  O   TYR   208      40.182  38.297  33.896  1.00  0.00           O  
ATOM   3274  CB  TYR   208      42.880  39.684  34.190  1.00  0.00           C  
ATOM   3275  CG  TYR   208      43.980  40.323  34.973  1.00  0.00           C  
ATOM   3276  CD1 TYR   208      44.503  41.609  34.575  1.00  0.00           C  
ATOM   3277  CE1 TYR   208      45.524  42.216  35.306  1.00  0.00           C  
ATOM   3278  CZ  TYR   208      46.093  41.528  36.412  1.00  0.00           C  
ATOM   3279  OH  TYR   208      47.035  42.108  37.198  1.00  0.00           O  
ATOM   3280  CE2 TYR   208      45.613  40.255  36.738  1.00  0.00           C  
ATOM   3281  CD2 TYR   208      44.526  39.701  36.079  1.00  0.00           C  
ATOM   3282  H   TYR   208      41.165  38.815  36.401  1.00  0.00           H  
ATOM   3283  HA  TYR   208      41.433  41.185  34.506  1.00  0.00           H  
ATOM   3284  HB2 TYR   208      42.953  38.599  34.261  1.00  0.00           H  
ATOM   3285  HB3 TYR   208      42.973  39.830  33.114  1.00  0.00           H  
ATOM   3286  HD1 TYR   208      44.039  42.204  33.802  1.00  0.00           H  
ATOM   3287  HE1 TYR   208      45.852  43.190  34.975  1.00  0.00           H  
ATOM   3288  HH  TYR   208      47.382  42.894  36.769  1.00  0.00           H  
ATOM   3289  HE2 TYR   208      46.002  39.757  37.614  1.00  0.00           H  
ATOM   3290  HD2 TYR   208      44.110  38.794  36.492  1.00  0.00           H  
ATOM   3291  N   ASP   209      40.028  40.303  32.791  1.00  0.00           N  
ATOM   3292  CA  ASP   209      39.097  39.854  31.694  1.00  0.00           C  
ATOM   3293  C   ASP   209      39.813  39.423  30.402  1.00  0.00           C  
ATOM   3294  O   ASP   209      40.458  40.289  29.798  1.00  0.00           O  
ATOM   3295  CB  ASP   209      38.130  41.033  31.380  1.00  0.00           C  
ATOM   3296  CG  ASP   209      37.117  40.725  30.298  1.00  0.00           C  
ATOM   3297  OD1 ASP   209      37.371  40.834  29.077  1.00  0.00           O  
ATOM   3298  OD2 ASP   209      35.994  40.303  30.681  1.00  0.00           O1-
ATOM   3299  H   ASP   209      40.254  41.285  32.713  1.00  0.00           H  
ATOM   3300  HA  ASP   209      38.502  38.992  31.999  1.00  0.00           H  
ATOM   3301  HB2 ASP   209      37.683  41.322  32.331  1.00  0.00           H  
ATOM   3302  HB3 ASP   209      38.479  41.979  30.968  1.00  0.00           H  
ATOM   3303  N   LEU   210      39.776  38.130  30.112  1.00  0.00           N  
ATOM   3304  CA  LEU   210      40.793  37.531  29.157  1.00  0.00           C  
ATOM   3305  C   LEU   210      40.217  36.690  27.919  1.00  0.00           C  
ATOM   3306  O   LEU   210      40.913  36.523  26.922  1.00  0.00           O  
ATOM   3307  CB  LEU   210      41.723  36.626  30.013  1.00  0.00           C  
ATOM   3308  CG  LEU   210      42.482  37.310  31.054  1.00  0.00           C  
ATOM   3309  CD1 LEU   210      43.569  36.313  31.529  1.00  0.00           C  
ATOM   3310  CD2 LEU   210      43.225  38.517  30.575  1.00  0.00           C  
ATOM   3311  H   LEU   210      39.127  37.554  30.628  1.00  0.00           H  
ATOM   3312  HA  LEU   210      41.374  38.333  28.703  1.00  0.00           H  
ATOM   3313  HB2 LEU   210      41.027  35.884  30.405  1.00  0.00           H  
ATOM   3314  HB3 LEU   210      42.372  36.122  29.298  1.00  0.00           H  
ATOM   3315  HG  LEU   210      41.822  37.538  31.891  1.00  0.00           H  
ATOM   3316 HD11 LEU   210      43.116  35.349  31.759  1.00  0.00           H  
ATOM   3317 HD12 LEU   210      44.354  36.210  30.781  1.00  0.00           H  
ATOM   3318 HD13 LEU   210      43.972  36.716  32.459  1.00  0.00           H  
ATOM   3319 HD21 LEU   210      42.637  39.432  30.505  1.00  0.00           H  
ATOM   3320 HD22 LEU   210      44.010  38.926  31.212  1.00  0.00           H  
ATOM   3321 HD23 LEU   210      43.745  38.406  29.624  1.00  0.00           H  
ATOM   3322  N   VAL   211      39.034  36.075  28.002  1.00  0.00           N  
ATOM   3323  CA  VAL   211      38.493  35.253  26.966  1.00  0.00           C  
ATOM   3324  C   VAL   211      37.016  34.967  27.249  1.00  0.00           C  
ATOM   3325  O   VAL   211      36.627  34.816  28.399  1.00  0.00           O  
ATOM   3326  CB  VAL   211      39.256  33.917  26.809  1.00  0.00           C  
ATOM   3327  CG1 VAL   211      39.100  32.885  27.951  1.00  0.00           C  
ATOM   3328  CG2 VAL   211      38.810  33.318  25.447  1.00  0.00           C  
ATOM   3329  H   VAL   211      38.410  36.465  28.694  1.00  0.00           H  
ATOM   3330  HA  VAL   211      38.598  35.914  26.106  1.00  0.00           H  
ATOM   3331  HB  VAL   211      40.323  34.134  26.772  1.00  0.00           H  
ATOM   3332 HG11 VAL   211      38.060  32.659  28.186  1.00  0.00           H  
ATOM   3333 HG12 VAL   211      39.598  31.973  27.619  1.00  0.00           H  
ATOM   3334 HG13 VAL   211      39.444  33.333  28.883  1.00  0.00           H  
ATOM   3335 HG21 VAL   211      37.866  32.775  25.504  1.00  0.00           H  
ATOM   3336 HG22 VAL   211      38.571  34.170  24.811  1.00  0.00           H  
ATOM   3337 HG23 VAL   211      39.622  32.761  24.980  1.00  0.00           H  
ATOM   3338  N   LYS   212      36.181  34.888  26.185  1.00  0.00           N  
ATOM   3339  CA  LYS   212      34.747  34.691  26.200  1.00  0.00           C  
ATOM   3340  C   LYS   212      34.277  33.477  25.424  1.00  0.00           C  
ATOM   3341  O   LYS   212      34.974  33.114  24.506  1.00  0.00           O  
ATOM   3342  CB  LYS   212      34.144  36.005  25.821  1.00  0.00           C  
ATOM   3343  CG  LYS   212      32.581  36.068  25.878  1.00  0.00           C  
ATOM   3344  CD  LYS   212      31.958  37.414  25.750  1.00  0.00           C  
ATOM   3345  CE  LYS   212      30.515  37.408  26.149  1.00  0.00           C  
ATOM   3346  NZ  LYS   212      29.845  38.722  25.816  1.00  0.00           N1+
ATOM   3347  H   LYS   212      36.604  34.912  25.268  1.00  0.00           H  
ATOM   3348  HA  LYS   212      34.462  34.491  27.233  1.00  0.00           H  
ATOM   3349  HB2 LYS   212      34.562  36.637  26.605  1.00  0.00           H  
ATOM   3350  HB3 LYS   212      34.579  36.349  24.883  1.00  0.00           H  
ATOM   3351  HG2 LYS   212      32.088  35.402  25.171  1.00  0.00           H  
ATOM   3352  HG3 LYS   212      32.476  35.645  26.877  1.00  0.00           H  
ATOM   3353  HD2 LYS   212      32.483  38.151  26.358  1.00  0.00           H  
ATOM   3354  HD3 LYS   212      31.989  37.675  24.693  1.00  0.00           H  
ATOM   3355  HE2 LYS   212      30.059  36.558  25.643  1.00  0.00           H  
ATOM   3356  HE3 LYS   212      30.395  37.105  27.189  1.00  0.00           H  
ATOM   3357  HZ1 LYS   212      30.105  39.043  24.895  1.00  0.00           H  
ATOM   3358  HZ2 LYS   212      28.847  38.675  25.963  1.00  0.00           H  
ATOM   3359  HZ3 LYS   212      30.109  39.413  26.505  1.00  0.00           H  
ATOM   3360  N   NME   213      33.258  32.751  25.894  1.00  0.00           N  
ATOM   3361  C   NME   213      32.676  31.488  25.411  1.00  0.00           C  
ATOM   3362  H   NME   213      32.731  33.151  26.657  1.00  0.00           H  
ATOM   3363  H1  NME   213      31.663  31.558  25.015  1.00  0.00           H  
ATOM   3364  H2  NME   213      33.293  31.062  24.619  1.00  0.00           H  
ATOM   3365  H3  NME   213      32.563  30.697  26.153  1.00  0.00           H  
TER    3366      NME   213
CONECT 3361 3363 3364 3365
CONECT 3363 3361
CONECT 3364 3361
CONECT 3365 3361
END   
