# Supplementary material for: Exploring Aromatic Cage Flexibility Using Cosolvent Molecular Dynamics Simulations—An In-Silico Case Study of Tudor Domains
Source: J Chem Inf Model. 2024 May 21;64(11):4553–69. doi: 10.1021/acs.jcim.4c00298 (PMC11167732; doi:10.1021/acs.jcim.4c00298)
Supplement: Supplementary file 2 — ci4c00298_si_002.zip [file ci4c00298_si_002.zip › SPIN1/cluster_representatives/domain2/05_ACN_rep_c2.pdb]

TITLE     rep06.c2
REMARK   4      COMPLIES WITH FORMAT V. 3.0, 1-DEC-2006
REMARK 888
REMARK 888 WRITTEN BY MAESTRO (A PRODUCT OF SCHRODINGER, LLC)
CRYST1   81.917   81.917   81.917 109.47 109.47 109.47 P 1           1
ATOM      1  CH3 ACE     1      43.804  16.115  63.862  1.00  0.00           C  
ATOM      2  C   ACE     1      42.899  17.276  63.510  1.00  0.00           C  
ATOM      3  O   ACE     1      41.658  17.016  63.393  1.00  0.00           O  
ATOM      4  H1  ACE     1      43.503  15.292  63.213  1.00  0.00           H  
ATOM      5  H2  ACE     1      44.868  16.348  63.877  1.00  0.00           H  
ATOM      6  H3  ACE     1      43.612  15.801  64.888  1.00  0.00           H  
ATOM      7  N   ARG     2      43.503  18.469  63.284  1.00  0.00           N  
ATOM      8  CA  ARG     2      42.978  19.818  62.943  1.00  0.00           C  
ATOM      9  C   ARG     2      42.178  19.849  61.662  1.00  0.00           C  
ATOM     10  O   ARG     2      42.665  19.395  60.614  1.00  0.00           O  
ATOM     11  CB  ARG     2      43.932  20.995  63.080  1.00  0.00           C  
ATOM     12  CG  ARG     2      44.328  21.372  64.513  1.00  0.00           C  
ATOM     13  CD  ARG     2      45.450  22.368  64.437  1.00  0.00           C  
ATOM     14  NE  ARG     2      45.718  22.910  65.832  1.00  0.00           N  
ATOM     15  CZ  ARG     2      45.446  24.155  66.178  1.00  0.00           C  
ATOM     16  NH1 ARG     2      44.877  25.039  65.386  1.00  0.00           N  
ATOM     17  NH2 ARG     2      45.699  24.548  67.383  1.00  0.00           N1+
ATOM     18  H   ARG     2      44.490  18.401  63.487  1.00  0.00           H  
ATOM     19  HA  ARG     2      42.271  19.980  63.756  1.00  0.00           H  
ATOM     20  HB2 ARG     2      44.839  20.822  62.500  1.00  0.00           H  
ATOM     21  HB3 ARG     2      43.692  21.928  62.571  1.00  0.00           H  
ATOM     22  HG2 ARG     2      43.518  21.642  65.190  1.00  0.00           H  
ATOM     23  HG3 ARG     2      44.743  20.567  65.120  1.00  0.00           H  
ATOM     24  HD2 ARG     2      46.310  21.880  63.979  1.00  0.00           H  
ATOM     25  HD3 ARG     2      45.237  23.143  63.701  1.00  0.00           H  
ATOM     26  HE  ARG     2      46.017  22.246  66.532  1.00  0.00           H  
ATOM     27 HH11 ARG     2      44.819  24.845  64.396  1.00  0.00           H  
ATOM     28 HH12 ARG     2      44.602  25.947  65.732  1.00  0.00           H  
ATOM     29 HH21 ARG     2      46.260  23.956  67.979  1.00  0.00           H  
ATOM     30 HH22 ARG     2      45.235  25.366  67.749  1.00  0.00           H  
ATOM     31  N   ARG     3      41.047  20.547  61.722  1.00  0.00           N  
ATOM     32  CA  ARG     3      40.160  20.913  60.613  1.00  0.00           C  
ATOM     33  C   ARG     3      40.876  21.629  59.480  1.00  0.00           C  
ATOM     34  O   ARG     3      41.807  22.408  59.601  1.00  0.00           O  
ATOM     35  CB  ARG     3      39.039  21.800  61.280  1.00  0.00           C  
ATOM     36  CG  ARG     3      38.121  21.103  62.287  1.00  0.00           C  
ATOM     37  CD  ARG     3      37.239  22.058  63.225  1.00  0.00           C  
ATOM     38  NE  ARG     3      38.108  22.977  63.947  1.00  0.00           N  
ATOM     39  CZ  ARG     3      37.756  24.222  64.245  1.00  0.00           C  
ATOM     40  NH1 ARG     3      36.609  24.851  63.995  1.00  0.00           N  
ATOM     41  NH2 ARG     3      38.580  24.916  64.837  1.00  0.00           N1+
ATOM     42  H   ARG     3      40.785  20.619  62.694  1.00  0.00           H  
ATOM     43  HA  ARG     3      39.723  19.978  60.263  1.00  0.00           H  
ATOM     44  HB2 ARG     3      39.680  22.421  61.906  1.00  0.00           H  
ATOM     45  HB3 ARG     3      38.436  22.350  60.558  1.00  0.00           H  
ATOM     46  HG2 ARG     3      37.527  20.344  61.779  1.00  0.00           H  
ATOM     47  HG3 ARG     3      38.767  20.509  62.933  1.00  0.00           H  
ATOM     48  HD2 ARG     3      36.684  22.646  62.493  1.00  0.00           H  
ATOM     49  HD3 ARG     3      36.587  21.481  63.881  1.00  0.00           H  
ATOM     50  HE  ARG     3      39.036  22.610  64.103  1.00  0.00           H  
ATOM     51 HH11 ARG     3      35.803  24.261  63.845  1.00  0.00           H  
ATOM     52 HH12 ARG     3      36.557  25.802  64.332  1.00  0.00           H  
ATOM     53 HH21 ARG     3      39.263  24.466  65.429  1.00  0.00           H  
ATOM     54 HH22 ARG     3      38.260  25.771  65.269  1.00  0.00           H  
ATOM     55  N   ASN     4      40.094  21.635  58.339  1.00  0.00           N  
ATOM     56  CA  ASN     4      40.246  22.558  57.306  1.00  0.00           C  
ATOM     57  C   ASN     4      39.560  23.890  57.747  1.00  0.00           C  
ATOM     58  O   ASN     4      38.505  23.984  58.329  1.00  0.00           O  
ATOM     59  CB  ASN     4      39.632  21.933  55.967  1.00  0.00           C  
ATOM     60  CG  ASN     4      39.164  23.020  54.939  1.00  0.00           C  
ATOM     61  OD1 ASN     4      38.661  24.101  55.199  1.00  0.00           O  
ATOM     62  ND2 ASN     4      39.197  22.677  53.658  1.00  0.00           N  
ATOM     63  H   ASN     4      39.581  20.780  58.181  1.00  0.00           H  
ATOM     64  HA  ASN     4      41.324  22.708  57.251  1.00  0.00           H  
ATOM     65  HB2 ASN     4      40.404  21.299  55.531  1.00  0.00           H  
ATOM     66  HB3 ASN     4      38.791  21.261  56.135  1.00  0.00           H  
ATOM     67 HD21 ASN     4      39.768  21.872  53.444  1.00  0.00           H  
ATOM     68 HD22 ASN     4      38.995  23.330  52.914  1.00  0.00           H  
ATOM     69  N   ILE     5      40.259  24.980  57.434  1.00  0.00           N  
ATOM     70  CA  ILE     5      40.221  26.311  58.017  1.00  0.00           C  
ATOM     71  C   ILE     5      39.115  27.160  57.525  1.00  0.00           C  
ATOM     72  O   ILE     5      38.696  28.167  58.103  1.00  0.00           O  
ATOM     73  CB  ILE     5      41.633  26.910  57.799  1.00  0.00           C  
ATOM     74  CG2 ILE     5      41.871  28.075  58.766  1.00  0.00           C  
ATOM     75  CG1 ILE     5      42.733  25.854  58.138  1.00  0.00           C  
ATOM     76  CD1 ILE     5      44.208  26.312  58.096  1.00  0.00           C  
ATOM     77  H   ILE     5      40.910  24.704  56.712  1.00  0.00           H  
ATOM     78  HA  ILE     5      39.993  26.226  59.080  1.00  0.00           H  
ATOM     79  HB  ILE     5      41.759  27.480  56.879  1.00  0.00           H  
ATOM     80 HG21 ILE     5      42.663  28.718  58.383  1.00  0.00           H  
ATOM     81 HG22 ILE     5      40.987  28.691  58.936  1.00  0.00           H  
ATOM     82 HG23 ILE     5      42.111  27.663  59.746  1.00  0.00           H  
ATOM     83 HG12 ILE     5      42.592  25.412  59.124  1.00  0.00           H  
ATOM     84 HG13 ILE     5      42.703  25.099  57.353  1.00  0.00           H  
ATOM     85 HD11 ILE     5      44.418  26.710  57.103  1.00  0.00           H  
ATOM     86 HD12 ILE     5      44.448  26.957  58.941  1.00  0.00           H  
ATOM     87 HD13 ILE     5      44.894  25.471  58.193  1.00  0.00           H  
ATOM     88  N   VAL     6      38.522  26.865  56.334  1.00  0.00           N  
ATOM     89  CA  VAL     6      37.433  27.665  55.734  1.00  0.00           C  
ATOM     90  C   VAL     6      36.300  27.816  56.628  1.00  0.00           C  
ATOM     91  O   VAL     6      35.818  26.888  57.321  1.00  0.00           O  
ATOM     92  CB  VAL     6      36.911  27.005  54.423  1.00  0.00           C  
ATOM     93  CG1 VAL     6      35.693  27.716  53.900  1.00  0.00           C  
ATOM     94  CG2 VAL     6      37.910  27.079  53.283  1.00  0.00           C  
ATOM     95  H   VAL     6      38.911  26.083  55.826  1.00  0.00           H  
ATOM     96  HA  VAL     6      37.809  28.653  55.471  1.00  0.00           H  
ATOM     97  HB  VAL     6      36.586  25.988  54.644  1.00  0.00           H  
ATOM     98 HG11 VAL     6      35.442  27.243  52.951  1.00  0.00           H  
ATOM     99 HG12 VAL     6      34.778  27.579  54.476  1.00  0.00           H  
ATOM    100 HG13 VAL     6      35.899  28.785  53.841  1.00  0.00           H  
ATOM    101 HG21 VAL     6      38.818  26.532  53.538  1.00  0.00           H  
ATOM    102 HG22 VAL     6      37.438  26.510  52.483  1.00  0.00           H  
ATOM    103 HG23 VAL     6      38.152  28.131  53.135  1.00  0.00           H  
ATOM    104  N   GLY     7      35.786  29.077  56.686  1.00  0.00           N  
ATOM    105  CA  GLY     7      34.807  29.612  57.696  1.00  0.00           C  
ATOM    106  C   GLY     7      35.314  29.923  59.122  1.00  0.00           C  
ATOM    107  O   GLY     7      34.563  30.418  59.961  1.00  0.00           O  
ATOM    108  H   GLY     7      36.303  29.840  56.272  1.00  0.00           H  
ATOM    109  HA2 GLY     7      34.510  30.594  57.327  1.00  0.00           H  
ATOM    110  HA3 GLY     7      33.927  28.973  57.766  1.00  0.00           H  
ATOM    111  N   CYS     8      36.586  29.660  59.434  1.00  0.00           N  
ATOM    112  CA  CYS     8      37.136  30.037  60.657  1.00  0.00           C  
ATOM    113  C   CYS     8      37.970  31.341  60.592  1.00  0.00           C  
ATOM    114  O   CYS     8      38.500  31.790  59.596  1.00  0.00           O  
ATOM    115  CB  CYS     8      38.063  28.937  61.229  1.00  0.00           C  
ATOM    116  SG  CYS     8      37.126  27.420  61.349  1.00  0.00           S  
ATOM    117  H   CYS     8      37.158  29.218  58.729  1.00  0.00           H  
ATOM    118  HA  CYS     8      36.395  30.248  61.428  1.00  0.00           H  
ATOM    119  HB2 CYS     8      38.969  28.864  60.628  1.00  0.00           H  
ATOM    120  HB3 CYS     8      38.361  29.215  62.240  1.00  0.00           H  
ATOM    121  HG  CYS     8      35.886  27.830  61.628  1.00  0.00           H  
ATOM    122  N   ARG     9      37.888  32.022  61.773  1.00  0.00           N  
ATOM    123  CA  ARG     9      38.665  33.233  62.107  1.00  0.00           C  
ATOM    124  C   ARG     9      40.092  32.861  62.541  1.00  0.00           C  
ATOM    125  O   ARG     9      40.302  31.833  63.202  1.00  0.00           O  
ATOM    126  CB  ARG     9      37.944  33.845  63.308  1.00  0.00           C  
ATOM    127  CG  ARG     9      36.568  34.505  63.111  1.00  0.00           C  
ATOM    128  CD  ARG     9      36.630  35.775  62.335  1.00  0.00           C  
ATOM    129  NE  ARG     9      37.457  36.775  63.011  1.00  0.00           N  
ATOM    130  CZ  ARG     9      37.982  37.872  62.542  1.00  0.00           C  
ATOM    131  NH1 ARG     9      37.981  38.265  61.375  1.00  0.00           N  
ATOM    132  NH2 ARG     9      38.625  38.718  63.316  1.00  0.00           N1+
ATOM    133  H   ARG     9      37.198  31.645  62.407  1.00  0.00           H  
ATOM    134  HA  ARG     9      38.783  33.802  61.185  1.00  0.00           H  
ATOM    135  HB2 ARG     9      37.768  33.211  64.177  1.00  0.00           H  
ATOM    136  HB3 ARG     9      38.638  34.621  63.629  1.00  0.00           H  
ATOM    137  HG2 ARG     9      35.960  33.775  62.578  1.00  0.00           H  
ATOM    138  HG3 ARG     9      36.097  34.783  64.054  1.00  0.00           H  
ATOM    139  HD2 ARG     9      37.043  35.526  61.358  1.00  0.00           H  
ATOM    140  HD3 ARG     9      35.729  36.299  62.017  1.00  0.00           H  
ATOM    141  HE  ARG     9      37.650  36.769  64.002  1.00  0.00           H  
ATOM    142 HH11 ARG     9      37.323  37.800  60.766  1.00  0.00           H  
ATOM    143 HH12 ARG     9      38.605  39.006  61.089  1.00  0.00           H  
ATOM    144 HH21 ARG     9      38.811  38.424  64.264  1.00  0.00           H  
ATOM    145 HH22 ARG     9      39.084  39.553  62.982  1.00  0.00           H  
ATOM    146  N   ILE    10      41.074  33.680  62.143  1.00  0.00           N  
ATOM    147  CA  ILE    10      42.429  33.254  62.312  1.00  0.00           C  
ATOM    148  C   ILE    10      43.306  34.440  62.690  1.00  0.00           C  
ATOM    149  O   ILE    10      43.006  35.638  62.431  1.00  0.00           O  
ATOM    150  CB  ILE    10      42.927  32.676  60.986  1.00  0.00           C  
ATOM    151  CG2 ILE    10      42.240  31.323  60.613  1.00  0.00           C  
ATOM    152  CG1 ILE    10      43.223  33.702  59.833  1.00  0.00           C  
ATOM    153  CD1 ILE    10      44.708  33.922  59.704  1.00  0.00           C  
ATOM    154  H   ILE    10      40.856  34.505  61.602  1.00  0.00           H  
ATOM    155  HA  ILE    10      42.473  32.527  63.123  1.00  0.00           H  
ATOM    156  HB  ILE    10      43.903  32.368  61.360  1.00  0.00           H  
ATOM    157 HG21 ILE    10      42.751  30.781  59.817  1.00  0.00           H  
ATOM    158 HG22 ILE    10      42.182  30.685  61.495  1.00  0.00           H  
ATOM    159 HG23 ILE    10      41.220  31.527  60.287  1.00  0.00           H  
ATOM    160 HG12 ILE    10      42.811  33.272  58.920  1.00  0.00           H  
ATOM    161 HG13 ILE    10      42.687  34.637  59.995  1.00  0.00           H  
ATOM    162 HD11 ILE    10      45.088  34.623  60.447  1.00  0.00           H  
ATOM    163 HD12 ILE    10      45.269  32.988  59.686  1.00  0.00           H  
ATOM    164 HD13 ILE    10      44.878  34.453  58.767  1.00  0.00           H  
ATOM    165  N   GLN    11      44.444  34.152  63.292  1.00  0.00           N  
ATOM    166  CA  GLN    11      45.625  35.002  63.365  1.00  0.00           C  
ATOM    167  C   GLN    11      46.912  34.208  63.178  1.00  0.00           C  
ATOM    168  O   GLN    11      47.026  33.027  63.319  1.00  0.00           O  
ATOM    169  CB  GLN    11      45.637  35.840  64.611  1.00  0.00           C  
ATOM    170  CG  GLN    11      45.723  35.110  65.993  1.00  0.00           C  
ATOM    171  CD  GLN    11      47.093  34.645  66.319  1.00  0.00           C  
ATOM    172  OE1 GLN    11      48.052  35.377  66.457  1.00  0.00           O  
ATOM    173  NE2 GLN    11      47.315  33.423  66.723  1.00  0.00           N  
ATOM    174  H   GLN    11      44.594  33.171  63.481  1.00  0.00           H  
ATOM    175  HA  GLN    11      45.574  35.658  62.496  1.00  0.00           H  
ATOM    176  HB2 GLN    11      46.321  36.673  64.451  1.00  0.00           H  
ATOM    177  HB3 GLN    11      44.640  36.246  64.776  1.00  0.00           H  
ATOM    178  HG2 GLN    11      45.439  35.734  66.840  1.00  0.00           H  
ATOM    179  HG3 GLN    11      45.055  34.255  65.888  1.00  0.00           H  
ATOM    180 HE21 GLN    11      46.610  32.708  66.612  1.00  0.00           H  
ATOM    181 HE22 GLN    11      48.269  33.219  66.985  1.00  0.00           H  
ATOM    182  N   HIS    12      47.962  34.905  62.700  1.00  0.00           N  
ATOM    183  CA  HIS    12      49.327  34.440  62.528  1.00  0.00           C  
ATOM    184  C   HIS    12      50.336  35.515  62.503  1.00  0.00           C  
ATOM    185  O   HIS    12      50.050  36.694  62.271  1.00  0.00           O  
ATOM    186  CB  HIS    12      49.522  33.561  61.269  1.00  0.00           C  
ATOM    187  CG  HIS    12      49.473  34.331  59.971  1.00  0.00           C  
ATOM    188  ND1 HIS    12      50.407  35.144  59.458  1.00  0.00           N  
ATOM    189  CE1 HIS    12      50.087  35.465  58.175  1.00  0.00           C  
ATOM    190  NE2 HIS    12      48.857  35.066  57.922  1.00  0.00           N  
ATOM    191  CD2 HIS    12      48.424  34.389  59.081  1.00  0.00           C  
ATOM    192  H   HIS    12      47.857  35.902  62.578  1.00  0.00           H  
ATOM    193  HA  HIS    12      49.584  33.788  63.363  1.00  0.00           H  
ATOM    194  HB2 HIS    12      50.445  32.981  61.298  1.00  0.00           H  
ATOM    195  HB3 HIS    12      48.710  32.836  61.223  1.00  0.00           H  
ATOM    196  HD1 HIS    12      51.316  35.370  59.837  1.00  0.00           H  
ATOM    197  HE1 HIS    12      50.664  36.096  57.514  1.00  0.00           H  
ATOM    198  HD2 HIS    12      47.428  34.014  59.267  1.00  0.00           H  
ATOM    199  N   GLY    13      51.600  35.186  62.874  1.00  0.00           N  
ATOM    200  CA  GLY    13      52.796  35.977  62.685  1.00  0.00           C  
ATOM    201  C   GLY    13      53.396  35.861  61.287  1.00  0.00           C  
ATOM    202  O   GLY    13      53.063  34.923  60.563  1.00  0.00           O  
ATOM    203  H   GLY    13      51.833  34.214  63.023  1.00  0.00           H  
ATOM    204  HA2 GLY    13      52.760  37.029  62.966  1.00  0.00           H  
ATOM    205  HA3 GLY    13      53.663  35.534  63.174  1.00  0.00           H  
ATOM    206  N   TRP    14      54.226  36.903  60.889  1.00  0.00           N  
ATOM    207  CA  TRP    14      54.861  36.908  59.588  1.00  0.00           C  
ATOM    208  C   TRP    14      56.166  37.656  59.579  1.00  0.00           C  
ATOM    209  O   TRP    14      56.332  38.698  60.250  1.00  0.00           O  
ATOM    210  CB  TRP    14      53.783  37.559  58.609  1.00  0.00           C  
ATOM    211  CG  TRP    14      54.232  37.799  57.188  1.00  0.00           C  
ATOM    212  CD1 TRP    14      54.983  38.870  56.850  1.00  0.00           C  
ATOM    213  NE1 TRP    14      55.268  38.663  55.535  1.00  0.00           N  
ATOM    214  CE2 TRP    14      54.938  37.426  55.034  1.00  0.00           C  
ATOM    215  CZ2 TRP    14      55.078  36.741  53.772  1.00  0.00           C  
ATOM    216  CH2 TRP    14      54.377  35.541  53.539  1.00  0.00           C  
ATOM    217  CZ3 TRP    14      53.603  34.977  54.619  1.00  0.00           C  
ATOM    218  CE3 TRP    14      53.517  35.698  55.796  1.00  0.00           C  
ATOM    219  CD2 TRP    14      54.122  36.954  56.025  1.00  0.00           C  
ATOM    220  H   TRP    14      54.428  37.655  61.532  1.00  0.00           H  
ATOM    221  HA  TRP    14      54.906  35.922  59.127  1.00  0.00           H  
ATOM    222  HB2 TRP    14      52.878  36.957  58.691  1.00  0.00           H  
ATOM    223  HB3 TRP    14      53.539  38.531  59.037  1.00  0.00           H  
ATOM    224  HD1 TRP    14      55.323  39.669  57.493  1.00  0.00           H  
ATOM    225  HE1 TRP    14      55.843  39.331  55.042  1.00  0.00           H  
ATOM    226  HZ2 TRP    14      55.733  37.114  52.998  1.00  0.00           H  
ATOM    227  HH2 TRP    14      54.463  34.924  52.658  1.00  0.00           H  
ATOM    228  HZ3 TRP    14      53.173  34.000  54.458  1.00  0.00           H  
ATOM    229  HE3 TRP    14      52.976  35.347  56.662  1.00  0.00           H  
ATOM    230  N   LYS    15      57.145  37.078  58.893  1.00  0.00           N  
ATOM    231  CA  LYS    15      58.502  37.636  58.745  1.00  0.00           C  
ATOM    232  C   LYS    15      58.986  37.037  57.441  1.00  0.00           C  
ATOM    233  O   LYS    15      59.248  35.813  57.315  1.00  0.00           O  
ATOM    234  CB  LYS    15      59.361  37.202  60.014  1.00  0.00           C  
ATOM    235  CG  LYS    15      60.661  37.868  59.989  1.00  0.00           C  
ATOM    236  CD  LYS    15      61.633  37.572  61.203  1.00  0.00           C  
ATOM    237  CE  LYS    15      62.898  38.475  61.405  1.00  0.00           C  
ATOM    238  NZ  LYS    15      63.837  38.445  60.234  1.00  0.00           N1+
ATOM    239  H   LYS    15      56.898  36.148  58.584  1.00  0.00           H  
ATOM    240  HA  LYS    15      58.407  38.722  58.774  1.00  0.00           H  
ATOM    241  HB2 LYS    15      58.933  37.359  61.005  1.00  0.00           H  
ATOM    242  HB3 LYS    15      59.546  36.147  59.813  1.00  0.00           H  
ATOM    243  HG2 LYS    15      61.091  37.601  59.023  1.00  0.00           H  
ATOM    244  HG3 LYS    15      60.450  38.934  59.907  1.00  0.00           H  
ATOM    245  HD2 LYS    15      61.080  37.467  62.137  1.00  0.00           H  
ATOM    246  HD3 LYS    15      62.060  36.596  60.972  1.00  0.00           H  
ATOM    247  HE2 LYS    15      62.483  39.471  61.555  1.00  0.00           H  
ATOM    248  HE3 LYS    15      63.539  38.139  62.220  1.00  0.00           H  
ATOM    249  HZ1 LYS    15      63.390  38.748  59.381  1.00  0.00           H  
ATOM    250  HZ2 LYS    15      64.594  39.104  60.354  1.00  0.00           H  
ATOM    251  HZ3 LYS    15      64.219  37.523  60.079  1.00  0.00           H  
ATOM    252  N   GLU    16      59.118  37.892  56.479  1.00  0.00           N  
ATOM    253  CA  GLU    16      59.699  37.718  55.153  1.00  0.00           C  
ATOM    254  C   GLU    16      61.252  37.560  55.281  1.00  0.00           C  
ATOM    255  O   GLU    16      61.870  38.604  55.152  1.00  0.00           O  
ATOM    256  CB  GLU    16      59.188  38.903  54.290  1.00  0.00           C  
ATOM    257  CG  GLU    16      59.599  38.906  52.843  1.00  0.00           C  
ATOM    258  CD  GLU    16      59.314  37.591  52.136  1.00  0.00           C  
ATOM    259  OE1 GLU    16      60.223  36.734  52.186  1.00  0.00           O  
ATOM    260  OE2 GLU    16      58.354  37.486  51.365  1.00  0.00           O1-
ATOM    261  H   GLU    16      59.122  38.819  56.881  1.00  0.00           H  
ATOM    262  HA  GLU    16      59.237  36.846  54.691  1.00  0.00           H  
ATOM    263  HB2 GLU    16      58.100  38.911  54.363  1.00  0.00           H  
ATOM    264  HB3 GLU    16      59.472  39.846  54.757  1.00  0.00           H  
ATOM    265  HG2 GLU    16      59.063  39.697  52.318  1.00  0.00           H  
ATOM    266  HG3 GLU    16      60.666  39.123  52.871  1.00  0.00           H  
ATOM    267  N   GLY    17      61.758  36.383  55.666  1.00  0.00           N  
ATOM    268  CA  GLY    17      63.138  36.147  56.019  1.00  0.00           C  
ATOM    269  C   GLY    17      63.881  37.359  56.562  1.00  0.00           C  
ATOM    270  O   GLY    17      63.584  37.736  57.705  1.00  0.00           O  
ATOM    271  H   GLY    17      61.131  35.643  55.947  1.00  0.00           H  
ATOM    272  HA2 GLY    17      63.112  35.371  56.784  1.00  0.00           H  
ATOM    273  HA3 GLY    17      63.657  35.800  55.125  1.00  0.00           H  
ATOM    274  N   ASN    18      64.736  38.008  55.836  1.00  0.00           N  
ATOM    275  CA  ASN    18      65.609  39.054  56.351  1.00  0.00           C  
ATOM    276  C   ASN    18      64.918  40.451  56.618  1.00  0.00           C  
ATOM    277  O   ASN    18      65.610  41.465  56.750  1.00  0.00           O  
ATOM    278  CB  ASN    18      66.822  39.113  55.366  1.00  0.00           C  
ATOM    279  CG  ASN    18      67.665  37.870  55.243  1.00  0.00           C  
ATOM    280  OD1 ASN    18      67.939  37.305  56.274  1.00  0.00           O  
ATOM    281  ND2 ASN    18      68.020  37.383  54.072  1.00  0.00           N  
ATOM    282  H   ASN    18      64.947  37.621  54.927  1.00  0.00           H  
ATOM    283  HA  ASN    18      66.010  38.669  57.288  1.00  0.00           H  
ATOM    284  HB2 ASN    18      66.446  39.234  54.350  1.00  0.00           H  
ATOM    285  HB3 ASN    18      67.392  40.015  55.592  1.00  0.00           H  
ATOM    286 HD21 ASN    18      67.849  38.011  53.300  1.00  0.00           H  
ATOM    287 HD22 ASN    18      68.625  36.575  54.086  1.00  0.00           H  
ATOM    288  N   GLY    19      63.562  40.529  56.595  1.00  0.00           N  
ATOM    289  CA  GLY    19      62.730  41.627  57.037  1.00  0.00           C  
ATOM    290  C   GLY    19      62.142  41.525  58.419  1.00  0.00           C  
ATOM    291  O   GLY    19      62.319  40.462  59.042  1.00  0.00           O  
ATOM    292  H   GLY    19      63.043  39.670  56.487  1.00  0.00           H  
ATOM    293  HA2 GLY    19      63.340  42.524  56.926  1.00  0.00           H  
ATOM    294  HA3 GLY    19      61.933  41.706  56.297  1.00  0.00           H  
ATOM    295  N   PRO    20      61.571  42.647  58.921  1.00  0.00           N  
ATOM    296  CA  PRO    20      60.900  42.808  60.200  1.00  0.00           C  
ATOM    297  C   PRO    20      59.721  41.912  60.520  1.00  0.00           C  
ATOM    298  O   PRO    20      58.879  41.745  59.615  1.00  0.00           O  
ATOM    299  CD  PRO    20      61.550  43.908  58.243  1.00  0.00           C  
ATOM    300  CG  PRO    20      60.391  44.736  58.886  1.00  0.00           C  
ATOM    301  CB  PRO    20      60.568  44.281  60.336  1.00  0.00           C  
ATOM    302  HD2 PRO    20      61.309  43.812  57.184  1.00  0.00           H  
ATOM    303  HD3 PRO    20      62.477  44.474  58.337  1.00  0.00           H  
ATOM    304  HG2 PRO    20      59.422  44.375  58.542  1.00  0.00           H  
ATOM    305  HG3 PRO    20      60.491  45.808  58.720  1.00  0.00           H  
ATOM    306  HB2 PRO    20      59.645  44.352  60.911  1.00  0.00           H  
ATOM    307  HB3 PRO    20      61.310  44.879  60.866  1.00  0.00           H  
ATOM    308  HA  PRO    20      61.601  42.590  61.006  1.00  0.00           H  
ATOM    309  N   VAL    21      59.626  41.304  61.709  1.00  0.00           N  
ATOM    310  CA  VAL    21      58.376  40.604  62.086  1.00  0.00           C  
ATOM    311  C   VAL    21      57.060  41.448  62.214  1.00  0.00           C  
ATOM    312  O   VAL    21      57.112  42.536  62.799  1.00  0.00           O  
ATOM    313  CB  VAL    21      58.603  39.868  63.384  1.00  0.00           C  
ATOM    314  CG1 VAL    21      59.013  40.725  64.558  1.00  0.00           C  
ATOM    315  CG2 VAL    21      57.482  38.968  63.866  1.00  0.00           C  
ATOM    316  H   VAL    21      60.433  41.365  62.314  1.00  0.00           H  
ATOM    317  HA  VAL    21      58.163  39.823  61.357  1.00  0.00           H  
ATOM    318  HB  VAL    21      59.359  39.106  63.194  1.00  0.00           H  
ATOM    319 HG11 VAL    21      59.224  39.992  65.336  1.00  0.00           H  
ATOM    320 HG12 VAL    21      59.887  41.329  64.314  1.00  0.00           H  
ATOM    321 HG13 VAL    21      58.206  41.371  64.903  1.00  0.00           H  
ATOM    322 HG21 VAL    21      56.691  39.545  64.344  1.00  0.00           H  
ATOM    323 HG22 VAL    21      57.026  38.348  63.093  1.00  0.00           H  
ATOM    324 HG23 VAL    21      57.963  38.311  64.591  1.00  0.00           H  
ATOM    325  N   THR    22      55.858  40.896  61.929  1.00  0.00           N  
ATOM    326  CA  THR    22      54.540  41.497  62.174  1.00  0.00           C  
ATOM    327  C   THR    22      53.492  40.356  62.421  1.00  0.00           C  
ATOM    328  O   THR    22      53.908  39.207  62.560  1.00  0.00           O  
ATOM    329  CB  THR    22      54.141  42.357  61.027  1.00  0.00           C  
ATOM    330  CG2 THR    22      54.174  41.586  59.671  1.00  0.00           C  
ATOM    331  OG1 THR    22      52.828  42.836  61.176  1.00  0.00           O  
ATOM    332  H   THR    22      55.820  39.930  61.636  1.00  0.00           H  
ATOM    333  HA  THR    22      54.539  42.059  63.108  1.00  0.00           H  
ATOM    334  HB  THR    22      54.814  43.203  60.887  1.00  0.00           H  
ATOM    335 HG21 THR    22      53.617  40.649  59.660  1.00  0.00           H  
ATOM    336 HG22 THR    22      53.600  42.212  58.988  1.00  0.00           H  
ATOM    337 HG23 THR    22      55.240  41.528  59.452  1.00  0.00           H  
ATOM    338  HG1 THR    22      52.798  43.775  61.372  1.00  0.00           H  
ATOM    339  N   GLN    23      52.226  40.699  62.756  1.00  0.00           N  
ATOM    340  CA  GLN    23      51.229  39.738  63.156  1.00  0.00           C  
ATOM    341  C   GLN    23      49.847  40.335  62.808  1.00  0.00           C  
ATOM    342  O   GLN    23      49.471  41.488  63.091  1.00  0.00           O  
ATOM    343  CB  GLN    23      51.423  39.308  64.583  1.00  0.00           C  
ATOM    344  CG  GLN    23      50.560  38.288  65.275  1.00  0.00           C  
ATOM    345  CD  GLN    23      49.178  38.842  65.675  1.00  0.00           C  
ATOM    346  OE1 GLN    23      49.052  40.000  66.041  1.00  0.00           O  
ATOM    347  NE2 GLN    23      48.176  38.041  65.758  1.00  0.00           N  
ATOM    348  H   GLN    23      51.978  41.653  62.537  1.00  0.00           H  
ATOM    349  HA  GLN    23      51.384  38.807  62.612  1.00  0.00           H  
ATOM    350  HB2 GLN    23      52.423  38.890  64.691  1.00  0.00           H  
ATOM    351  HB3 GLN    23      51.452  40.238  65.150  1.00  0.00           H  
ATOM    352  HG2 GLN    23      50.426  37.422  64.626  1.00  0.00           H  
ATOM    353  HG3 GLN    23      51.050  37.897  66.167  1.00  0.00           H  
ATOM    354 HE21 GLN    23      48.319  37.042  65.724  1.00  0.00           H  
ATOM    355 HE22 GLN    23      47.247  38.363  65.992  1.00  0.00           H  
ATOM    356  N   TRP    24      48.940  39.477  62.285  1.00  0.00           N  
ATOM    357  CA  TRP    24      47.633  39.860  61.599  1.00  0.00           C  
ATOM    358  C   TRP    24      46.500  38.872  62.091  1.00  0.00           C  
ATOM    359  O   TRP    24      46.851  37.719  62.404  1.00  0.00           O  
ATOM    360  CB  TRP    24      47.772  39.776  60.048  1.00  0.00           C  
ATOM    361  CG  TRP    24      48.927  40.441  59.421  1.00  0.00           C  
ATOM    362  CD1 TRP    24      49.487  41.621  59.912  1.00  0.00           C  
ATOM    363  NE1 TRP    24      50.518  42.004  59.071  1.00  0.00           N  
ATOM    364  CE2 TRP    24      50.679  41.081  58.049  1.00  0.00           C  
ATOM    365  CZ2 TRP    24      51.625  40.895  56.953  1.00  0.00           C  
ATOM    366  CH2 TRP    24      51.503  39.738  56.188  1.00  0.00           C  
ATOM    367  CZ3 TRP    24      50.414  38.838  56.349  1.00  0.00           C  
ATOM    368  CE3 TRP    24      49.543  38.944  57.406  1.00  0.00           C  
ATOM    369  CD2 TRP    24      49.666  40.035  58.296  1.00  0.00           C  
ATOM    370  H   TRP    24      49.181  38.500  62.198  1.00  0.00           H  
ATOM    371  HA  TRP    24      47.349  40.876  61.875  1.00  0.00           H  
ATOM    372  HB2 TRP    24      47.925  38.742  59.738  1.00  0.00           H  
ATOM    373  HB3 TRP    24      46.966  40.331  59.568  1.00  0.00           H  
ATOM    374  HD1 TRP    24      49.118  42.223  60.730  1.00  0.00           H  
ATOM    375  HE1 TRP    24      51.074  42.846  59.123  1.00  0.00           H  
ATOM    376  HZ2 TRP    24      52.413  41.620  56.814  1.00  0.00           H  
ATOM    377  HH2 TRP    24      52.260  39.577  55.435  1.00  0.00           H  
ATOM    378  HZ3 TRP    24      50.495  38.002  55.671  1.00  0.00           H  
ATOM    379  HE3 TRP    24      48.684  38.299  57.514  1.00  0.00           H  
ATOM    380  N   LYS    25      45.234  39.385  62.070  1.00  0.00           N  
ATOM    381  CA  LYS    25      44.002  38.568  62.227  1.00  0.00           C  
ATOM    382  C   LYS    25      43.058  38.790  61.056  1.00  0.00           C  
ATOM    383  O   LYS    25      42.998  39.895  60.492  1.00  0.00           O  
ATOM    384  CB  LYS    25      43.288  38.826  63.600  1.00  0.00           C  
ATOM    385  CG  LYS    25      42.745  40.253  63.770  1.00  0.00           C  
ATOM    386  CD  LYS    25      41.742  40.386  64.929  1.00  0.00           C  
ATOM    387  CE  LYS    25      41.343  41.829  65.036  1.00  0.00           C  
ATOM    388  NZ  LYS    25      40.108  42.049  65.900  1.00  0.00           N1+
ATOM    389  H   LYS    25      45.202  40.363  61.819  1.00  0.00           H  
ATOM    390  HA  LYS    25      44.206  37.499  62.165  1.00  0.00           H  
ATOM    391  HB2 LYS    25      42.496  38.078  63.656  1.00  0.00           H  
ATOM    392  HB3 LYS    25      43.994  38.570  64.390  1.00  0.00           H  
ATOM    393  HG2 LYS    25      43.534  40.970  63.996  1.00  0.00           H  
ATOM    394  HG3 LYS    25      42.127  40.648  62.964  1.00  0.00           H  
ATOM    395  HD2 LYS    25      40.818  39.851  64.708  1.00  0.00           H  
ATOM    396  HD3 LYS    25      42.164  39.957  65.838  1.00  0.00           H  
ATOM    397  HE2 LYS    25      42.223  42.338  65.427  1.00  0.00           H  
ATOM    398  HE3 LYS    25      41.312  42.322  64.065  1.00  0.00           H  
ATOM    399  HZ1 LYS    25      39.309  41.598  65.478  1.00  0.00           H  
ATOM    400  HZ2 LYS    25      40.365  41.764  66.835  1.00  0.00           H  
ATOM    401  HZ3 LYS    25      39.810  43.013  65.874  1.00  0.00           H  
ATOM    402  N   GLY    26      42.289  37.724  60.728  1.00  0.00           N  
ATOM    403  CA  GLY    26      41.454  37.708  59.467  1.00  0.00           C  
ATOM    404  C   GLY    26      40.369  36.597  59.584  1.00  0.00           C  
ATOM    405  O   GLY    26      40.129  35.929  60.581  1.00  0.00           O  
ATOM    406  H   GLY    26      42.407  36.872  61.258  1.00  0.00           H  
ATOM    407  HA2 GLY    26      40.919  38.657  59.466  1.00  0.00           H  
ATOM    408  HA3 GLY    26      41.966  37.554  58.517  1.00  0.00           H  
ATOM    409  N   THR    27      39.661  36.355  58.499  1.00  0.00           N  
ATOM    410  CA  THR    27      38.620  35.403  58.269  1.00  0.00           C  
ATOM    411  C   THR    27      39.125  34.618  57.071  1.00  0.00           C  
ATOM    412  O   THR    27      39.317  35.256  55.996  1.00  0.00           O  
ATOM    413  CB  THR    27      37.264  36.047  58.006  1.00  0.00           C  
ATOM    414  CG2 THR    27      36.148  35.039  57.970  1.00  0.00           C  
ATOM    415  OG1 THR    27      36.884  36.973  58.997  1.00  0.00           O  
ATOM    416  H   THR    27      39.778  37.030  57.758  1.00  0.00           H  
ATOM    417  HA  THR    27      38.521  34.763  59.146  1.00  0.00           H  
ATOM    418  HB  THR    27      37.276  36.449  56.992  1.00  0.00           H  
ATOM    419 HG21 THR    27      36.300  34.341  57.147  1.00  0.00           H  
ATOM    420 HG22 THR    27      36.069  34.384  58.837  1.00  0.00           H  
ATOM    421 HG23 THR    27      35.165  35.487  57.819  1.00  0.00           H  
ATOM    422  HG1 THR    27      37.353  37.776  58.761  1.00  0.00           H  
ATOM    423  N   VAL    28      39.285  33.282  57.208  1.00  0.00           N  
ATOM    424  CA  VAL    28      39.460  32.362  56.060  1.00  0.00           C  
ATOM    425  C   VAL    28      38.136  32.108  55.307  1.00  0.00           C  
ATOM    426  O   VAL    28      37.231  31.502  55.932  1.00  0.00           O  
ATOM    427  CB  VAL    28      40.138  31.048  56.423  1.00  0.00           C  
ATOM    428  CG1 VAL    28      40.596  30.276  55.105  1.00  0.00           C  
ATOM    429  CG2 VAL    28      41.407  31.307  57.196  1.00  0.00           C  
ATOM    430  H   VAL    28      38.883  32.770  57.980  1.00  0.00           H  
ATOM    431  HA  VAL    28      40.118  32.900  55.378  1.00  0.00           H  
ATOM    432  HB  VAL    28      39.447  30.371  56.926  1.00  0.00           H  
ATOM    433 HG11 VAL    28      41.383  30.847  54.611  1.00  0.00           H  
ATOM    434 HG12 VAL    28      41.026  29.301  55.333  1.00  0.00           H  
ATOM    435 HG13 VAL    28      39.802  30.067  54.388  1.00  0.00           H  
ATOM    436 HG21 VAL    28      42.006  32.100  56.748  1.00  0.00           H  
ATOM    437 HG22 VAL    28      41.080  31.693  58.162  1.00  0.00           H  
ATOM    438 HG23 VAL    28      42.115  30.498  57.370  1.00  0.00           H  
ATOM    439  N   LEU    29      38.032  32.620  54.103  1.00  0.00           N  
ATOM    440  CA  LEU    29      36.824  32.690  53.333  1.00  0.00           C  
ATOM    441  C   LEU    29      36.491  31.426  52.535  1.00  0.00           C  
ATOM    442  O   LEU    29      35.330  30.986  52.456  1.00  0.00           O  
ATOM    443  CB  LEU    29      36.867  33.919  52.426  1.00  0.00           C  
ATOM    444  CG  LEU    29      37.537  35.201  52.912  1.00  0.00           C  
ATOM    445  CD1 LEU    29      37.467  36.274  51.839  1.00  0.00           C  
ATOM    446  CD2 LEU    29      36.792  35.758  54.129  1.00  0.00           C  
ATOM    447  H   LEU    29      38.868  32.932  53.630  1.00  0.00           H  
ATOM    448  HA  LEU    29      36.033  32.821  54.071  1.00  0.00           H  
ATOM    449  HB2 LEU    29      37.314  33.694  51.458  1.00  0.00           H  
ATOM    450  HB3 LEU    29      35.849  34.173  52.128  1.00  0.00           H  
ATOM    451  HG  LEU    29      38.568  34.990  53.193  1.00  0.00           H  
ATOM    452 HD11 LEU    29      36.516  36.764  51.629  1.00  0.00           H  
ATOM    453 HD12 LEU    29      38.168  37.072  52.083  1.00  0.00           H  
ATOM    454 HD13 LEU    29      37.851  35.883  50.897  1.00  0.00           H  
ATOM    455 HD21 LEU    29      36.931  35.036  54.934  1.00  0.00           H  
ATOM    456 HD22 LEU    29      37.258  36.682  54.471  1.00  0.00           H  
ATOM    457 HD23 LEU    29      35.757  35.981  53.874  1.00  0.00           H  
ATOM    458  N   ASP    30      37.556  31.083  51.826  1.00  0.00           N  
ATOM    459  CA  ASP    30      37.466  30.053  50.814  1.00  0.00           C  
ATOM    460  C   ASP    30      38.848  29.297  50.628  1.00  0.00           C  
ATOM    461  O   ASP    30      39.744  29.681  51.362  1.00  0.00           O  
ATOM    462  CB  ASP    30      36.936  30.600  49.460  1.00  0.00           C  
ATOM    463  CG  ASP    30      35.993  29.678  48.665  1.00  0.00           C  
ATOM    464  OD1 ASP    30      35.328  30.204  47.752  1.00  0.00           O  
ATOM    465  OD2 ASP    30      35.965  28.417  48.848  1.00  0.00           O1-
ATOM    466  H   ASP    30      38.468  31.436  52.080  1.00  0.00           H  
ATOM    467  HA  ASP    30      36.844  29.242  51.192  1.00  0.00           H  
ATOM    468  HB2 ASP    30      36.464  31.577  49.562  1.00  0.00           H  
ATOM    469  HB3 ASP    30      37.787  30.851  48.826  1.00  0.00           H  
ATOM    470  N   GLN    31      39.013  28.429  49.648  1.00  0.00           N  
ATOM    471  CA  GLN    31      40.272  27.803  49.135  1.00  0.00           C  
ATOM    472  C   GLN    31      40.214  27.642  47.583  1.00  0.00           C  
ATOM    473  O   GLN    31      39.143  27.796  46.909  1.00  0.00           O  
ATOM    474  CB  GLN    31      40.462  26.548  49.870  1.00  0.00           C  
ATOM    475  CG  GLN    31      39.779  25.273  49.410  1.00  0.00           C  
ATOM    476  CD  GLN    31      39.938  24.148  50.416  1.00  0.00           C  
ATOM    477  OE1 GLN    31      38.933  23.589  50.827  1.00  0.00           O  
ATOM    478  NE2 GLN    31      41.144  23.848  50.956  1.00  0.00           N  
ATOM    479  H   GLN    31      38.141  28.104  49.254  1.00  0.00           H  
ATOM    480  HA  GLN    31      41.127  28.439  49.365  1.00  0.00           H  
ATOM    481  HB2 GLN    31      41.533  26.368  49.965  1.00  0.00           H  
ATOM    482  HB3 GLN    31      40.107  26.770  50.877  1.00  0.00           H  
ATOM    483  HG2 GLN    31      38.725  25.457  49.203  1.00  0.00           H  
ATOM    484  HG3 GLN    31      40.303  24.862  48.547  1.00  0.00           H  
ATOM    485 HE21 GLN    31      41.950  24.357  50.623  1.00  0.00           H  
ATOM    486 HE22 GLN    31      41.287  23.223  51.737  1.00  0.00           H  
ATOM    487  N   VAL    32      41.382  27.396  46.925  1.00  0.00           N  
ATOM    488  CA  VAL    32      41.456  27.353  45.427  1.00  0.00           C  
ATOM    489  C   VAL    32      41.148  25.865  44.928  1.00  0.00           C  
ATOM    490  O   VAL    32      41.936  25.024  45.246  1.00  0.00           O  
ATOM    491  CB  VAL    32      42.833  27.842  44.837  1.00  0.00           C  
ATOM    492  CG1 VAL    32      43.067  27.658  43.385  1.00  0.00           C  
ATOM    493  CG2 VAL    32      43.163  29.339  45.031  1.00  0.00           C  
ATOM    494  H   VAL    32      42.242  27.391  47.455  1.00  0.00           H  
ATOM    495  HA  VAL    32      40.766  28.121  45.077  1.00  0.00           H  
ATOM    496  HB  VAL    32      43.658  27.446  45.428  1.00  0.00           H  
ATOM    497 HG11 VAL    32      42.794  26.612  43.250  1.00  0.00           H  
ATOM    498 HG12 VAL    32      42.422  28.318  42.804  1.00  0.00           H  
ATOM    499 HG13 VAL    32      44.104  27.868  43.122  1.00  0.00           H  
ATOM    500 HG21 VAL    32      42.675  30.034  44.349  1.00  0.00           H  
ATOM    501 HG22 VAL    32      43.079  29.723  46.048  1.00  0.00           H  
ATOM    502 HG23 VAL    32      44.222  29.470  44.808  1.00  0.00           H  
ATOM    503  N   PRO    33      40.101  25.578  44.132  1.00  0.00           N  
ATOM    504  CA  PRO    33      39.806  24.216  43.620  1.00  0.00           C  
ATOM    505  C   PRO    33      40.926  23.488  42.893  1.00  0.00           C  
ATOM    506  O   PRO    33      40.969  22.261  43.000  1.00  0.00           O  
ATOM    507  CD  PRO    33      39.119  26.564  43.617  1.00  0.00           C  
ATOM    508  CG  PRO    33      37.897  25.680  43.366  1.00  0.00           C  
ATOM    509  CB  PRO    33      38.490  24.367  42.811  1.00  0.00           C  
ATOM    510  HD2 PRO    33      39.407  27.002  42.661  1.00  0.00           H  
ATOM    511  HD3 PRO    33      38.845  27.347  44.325  1.00  0.00           H  
ATOM    512  HG2 PRO    33      37.265  26.194  42.641  1.00  0.00           H  
ATOM    513  HG3 PRO    33      37.278  25.568  44.256  1.00  0.00           H  
ATOM    514  HB2 PRO    33      38.736  24.471  41.755  1.00  0.00           H  
ATOM    515  HB3 PRO    33      37.812  23.515  42.784  1.00  0.00           H  
ATOM    516  HA  PRO    33      39.512  23.656  44.508  1.00  0.00           H  
ATOM    517  N   VAL    34      41.836  24.208  42.252  1.00  0.00           N  
ATOM    518  CA  VAL    34      42.895  23.531  41.455  1.00  0.00           C  
ATOM    519  C   VAL    34      44.246  23.459  42.156  1.00  0.00           C  
ATOM    520  O   VAL    34      45.289  22.865  41.721  1.00  0.00           O  
ATOM    521  CB  VAL    34      43.017  24.073  40.098  1.00  0.00           C  
ATOM    522  CG1 VAL    34      41.772  23.759  39.221  1.00  0.00           C  
ATOM    523  CG2 VAL    34      43.245  25.550  40.114  1.00  0.00           C  
ATOM    524  H   VAL    34      41.762  25.210  42.157  1.00  0.00           H  
ATOM    525  HA  VAL    34      42.551  22.511  41.284  1.00  0.00           H  
ATOM    526  HB  VAL    34      43.851  23.587  39.592  1.00  0.00           H  
ATOM    527 HG11 VAL    34      41.856  22.685  39.054  1.00  0.00           H  
ATOM    528 HG12 VAL    34      40.836  23.833  39.775  1.00  0.00           H  
ATOM    529 HG13 VAL    34      41.664  24.206  38.232  1.00  0.00           H  
ATOM    530 HG21 VAL    34      44.162  25.547  40.702  1.00  0.00           H  
ATOM    531 HG22 VAL    34      43.462  25.814  39.079  1.00  0.00           H  
ATOM    532 HG23 VAL    34      42.435  26.173  40.494  1.00  0.00           H  
ATOM    533  N   ASN    35      44.242  23.936  43.397  1.00  0.00           N  
ATOM    534  CA  ASN    35      45.421  24.126  44.220  1.00  0.00           C  
ATOM    535  C   ASN    35      44.949  24.229  45.675  1.00  0.00           C  
ATOM    536  O   ASN    35      44.967  25.308  46.268  1.00  0.00           O  
ATOM    537  CB  ASN    35      46.215  25.257  43.646  1.00  0.00           C  
ATOM    538  CG  ASN    35      47.473  25.574  44.407  1.00  0.00           C  
ATOM    539  OD1 ASN    35      48.058  24.697  45.014  1.00  0.00           O  
ATOM    540  ND2 ASN    35      47.932  26.810  44.472  1.00  0.00           N  
ATOM    541  H   ASN    35      43.367  24.309  43.737  1.00  0.00           H  
ATOM    542  HA  ASN    35      45.973  23.192  44.120  1.00  0.00           H  
ATOM    543  HB2 ASN    35      46.505  25.026  42.620  1.00  0.00           H  
ATOM    544  HB3 ASN    35      45.547  26.114  43.726  1.00  0.00           H  
ATOM    545 HD21 ASN    35      47.522  27.653  44.095  1.00  0.00           H  
ATOM    546 HD22 ASN    35      48.828  27.010  44.893  1.00  0.00           H  
ATOM    547  N   PRO    36      44.344  23.188  46.271  1.00  0.00           N  
ATOM    548  CA  PRO    36      43.552  23.293  47.500  1.00  0.00           C  
ATOM    549  C   PRO    36      44.331  23.811  48.717  1.00  0.00           C  
ATOM    550  O   PRO    36      43.703  24.187  49.693  1.00  0.00           O  
ATOM    551  CD  PRO    36      44.334  21.807  45.689  1.00  0.00           C  
ATOM    552  CG  PRO    36      43.240  21.149  46.448  1.00  0.00           C  
ATOM    553  CB  PRO    36      43.274  21.800  47.845  1.00  0.00           C  
ATOM    554  HD2 PRO    36      45.362  21.445  45.732  1.00  0.00           H  
ATOM    555  HD3 PRO    36      44.123  21.817  44.620  1.00  0.00           H  
ATOM    556  HG2 PRO    36      43.574  20.114  46.528  1.00  0.00           H  
ATOM    557  HG3 PRO    36      42.250  21.256  46.006  1.00  0.00           H  
ATOM    558  HB2 PRO    36      44.112  21.315  48.347  1.00  0.00           H  
ATOM    559  HB3 PRO    36      42.323  21.613  48.344  1.00  0.00           H  
ATOM    560  HA  PRO    36      42.590  23.781  47.341  1.00  0.00           H  
ATOM    561  N   SER    37      45.633  23.771  48.700  1.00  0.00           N  
ATOM    562  CA  SER    37      46.505  24.292  49.801  1.00  0.00           C  
ATOM    563  C   SER    37      46.347  25.744  50.048  1.00  0.00           C  
ATOM    564  O   SER    37      46.646  26.240  51.115  1.00  0.00           O  
ATOM    565  CB  SER    37      47.908  23.831  49.467  1.00  0.00           C  
ATOM    566  OG  SER    37      48.473  24.577  48.383  1.00  0.00           O  
ATOM    567  H   SER    37      46.072  23.524  47.824  1.00  0.00           H  
ATOM    568  HA  SER    37      46.200  23.790  50.719  1.00  0.00           H  
ATOM    569  HB2 SER    37      48.546  23.999  50.335  1.00  0.00           H  
ATOM    570  HB3 SER    37      47.902  22.769  49.221  1.00  0.00           H  
ATOM    571  HG  SER    37      49.332  24.847  48.715  1.00  0.00           H  
ATOM    572  N   LEU    38      45.906  26.437  49.014  1.00  0.00           N  
ATOM    573  CA  LEU    38      45.776  27.879  49.027  1.00  0.00           C  
ATOM    574  C   LEU    38      44.416  28.197  49.605  1.00  0.00           C  
ATOM    575  O   LEU    38      43.402  28.187  48.943  1.00  0.00           O  
ATOM    576  CB  LEU    38      46.004  28.597  47.643  1.00  0.00           C  
ATOM    577  CG  LEU    38      46.700  29.963  47.848  1.00  0.00           C  
ATOM    578  CD1 LEU    38      48.122  30.017  47.253  1.00  0.00           C  
ATOM    579  CD2 LEU    38      45.863  31.015  47.266  1.00  0.00           C  
ATOM    580  H   LEU    38      45.610  25.913  48.203  1.00  0.00           H  
ATOM    581  HA  LEU    38      46.607  28.164  49.672  1.00  0.00           H  
ATOM    582  HB2 LEU    38      46.703  27.960  47.101  1.00  0.00           H  
ATOM    583  HB3 LEU    38      45.046  28.690  47.132  1.00  0.00           H  
ATOM    584  HG  LEU    38      46.692  30.206  48.910  1.00  0.00           H  
ATOM    585 HD11 LEU    38      48.472  31.049  47.216  1.00  0.00           H  
ATOM    586 HD12 LEU    38      48.766  29.308  47.773  1.00  0.00           H  
ATOM    587 HD13 LEU    38      47.992  29.663  46.230  1.00  0.00           H  
ATOM    588 HD21 LEU    38      45.540  30.752  46.259  1.00  0.00           H  
ATOM    589 HD22 LEU    38      44.960  31.002  47.877  1.00  0.00           H  
ATOM    590 HD23 LEU    38      46.334  31.998  47.274  1.00  0.00           H  
ATOM    591  N   TYR    39      44.460  28.604  50.911  1.00  0.00           N  
ATOM    592  CA  TYR    39      43.392  29.221  51.504  1.00  0.00           C  
ATOM    593  C   TYR    39      43.320  30.595  50.919  1.00  0.00           C  
ATOM    594  O   TYR    39      44.310  31.227  50.544  1.00  0.00           O  
ATOM    595  CB  TYR    39      43.541  29.145  53.076  1.00  0.00           C  
ATOM    596  CG  TYR    39      43.242  27.709  53.607  1.00  0.00           C  
ATOM    597  CD1 TYR    39      44.301  26.817  53.807  1.00  0.00           C  
ATOM    598  CE1 TYR    39      44.041  25.481  54.298  1.00  0.00           C  
ATOM    599  CZ  TYR    39      42.740  24.974  54.463  1.00  0.00           C  
ATOM    600  OH  TYR    39      42.485  23.766  55.022  1.00  0.00           O  
ATOM    601  CE2 TYR    39      41.666  25.846  54.242  1.00  0.00           C  
ATOM    602  CD2 TYR    39      41.887  27.215  53.850  1.00  0.00           C  
ATOM    603  H   TYR    39      45.370  28.889  51.242  1.00  0.00           H  
ATOM    604  HA  TYR    39      42.479  28.676  51.261  1.00  0.00           H  
ATOM    605  HB2 TYR    39      44.544  29.483  53.336  1.00  0.00           H  
ATOM    606  HB3 TYR    39      42.850  29.827  53.571  1.00  0.00           H  
ATOM    607  HD1 TYR    39      45.309  27.086  53.524  1.00  0.00           H  
ATOM    608  HE1 TYR    39      44.916  24.901  54.548  1.00  0.00           H  
ATOM    609  HH  TYR    39      43.271  23.241  54.855  1.00  0.00           H  
ATOM    610  HE2 TYR    39      40.683  25.463  54.472  1.00  0.00           H  
ATOM    611  HD2 TYR    39      40.994  27.759  53.580  1.00  0.00           H  
ATOM    612  N   LEU    40      42.079  31.079  50.767  1.00  0.00           N  
ATOM    613  CA  LEU    40      41.707  32.482  50.457  1.00  0.00           C  
ATOM    614  C   LEU    40      41.194  33.160  51.726  1.00  0.00           C  
ATOM    615  O   LEU    40      40.397  32.618  52.538  1.00  0.00           O  
ATOM    616  CB  LEU    40      40.687  32.627  49.254  1.00  0.00           C  
ATOM    617  CG  LEU    40      41.451  32.363  47.842  1.00  0.00           C  
ATOM    618  CD1 LEU    40      40.317  31.934  46.891  1.00  0.00           C  
ATOM    619  CD2 LEU    40      42.137  33.619  47.235  1.00  0.00           C  
ATOM    620  H   LEU    40      41.295  30.469  50.951  1.00  0.00           H  
ATOM    621  HA  LEU    40      42.652  32.955  50.186  1.00  0.00           H  
ATOM    622  HB2 LEU    40      39.943  31.844  49.402  1.00  0.00           H  
ATOM    623  HB3 LEU    40      40.118  33.555  49.305  1.00  0.00           H  
ATOM    624  HG  LEU    40      42.215  31.586  47.857  1.00  0.00           H  
ATOM    625 HD11 LEU    40      40.024  30.935  47.214  1.00  0.00           H  
ATOM    626 HD12 LEU    40      39.465  32.613  46.874  1.00  0.00           H  
ATOM    627 HD13 LEU    40      40.771  31.837  45.905  1.00  0.00           H  
ATOM    628 HD21 LEU    40      43.003  33.977  47.791  1.00  0.00           H  
ATOM    629 HD22 LEU    40      42.532  33.322  46.263  1.00  0.00           H  
ATOM    630 HD23 LEU    40      41.357  34.382  47.233  1.00  0.00           H  
ATOM    631  N   ILE    41      41.783  34.376  51.970  1.00  0.00           N  
ATOM    632  CA  ILE    41      41.873  35.088  53.230  1.00  0.00           C  
ATOM    633  C   ILE    41      41.602  36.665  53.047  1.00  0.00           C  
ATOM    634  O   ILE    41      41.908  37.259  52.014  1.00  0.00           O  
ATOM    635  CB  ILE    41      43.332  34.909  53.646  1.00  0.00           C  
ATOM    636  CG2 ILE    41      43.741  35.644  54.947  1.00  0.00           C  
ATOM    637  CG1 ILE    41      43.529  33.389  54.017  1.00  0.00           C  
ATOM    638  CD1 ILE    41      44.986  33.046  54.493  1.00  0.00           C  
ATOM    639  H   ILE    41      42.256  34.806  51.188  1.00  0.00           H  
ATOM    640  HA  ILE    41      41.200  34.668  53.978  1.00  0.00           H  
ATOM    641  HB  ILE    41      44.011  35.323  52.901  1.00  0.00           H  
ATOM    642 HG21 ILE    41      43.442  36.686  54.832  1.00  0.00           H  
ATOM    643 HG22 ILE    41      43.237  35.296  55.848  1.00  0.00           H  
ATOM    644 HG23 ILE    41      44.825  35.656  55.067  1.00  0.00           H  
ATOM    645 HG12 ILE    41      42.775  33.097  54.749  1.00  0.00           H  
ATOM    646 HG13 ILE    41      43.406  32.769  53.129  1.00  0.00           H  
ATOM    647 HD11 ILE    41      45.666  33.639  53.881  1.00  0.00           H  
ATOM    648 HD12 ILE    41      45.068  33.280  55.554  1.00  0.00           H  
ATOM    649 HD13 ILE    41      45.150  31.970  54.544  1.00  0.00           H  
ATOM    650  N   LYS    42      40.949  37.290  54.045  1.00  0.00           N  
ATOM    651  CA  LYS    42      40.832  38.733  54.130  1.00  0.00           C  
ATOM    652  C   LYS    42      41.360  39.106  55.600  1.00  0.00           C  
ATOM    653  O   LYS    42      40.745  38.539  56.537  1.00  0.00           O  
ATOM    654  CB  LYS    42      39.364  39.102  53.924  1.00  0.00           C  
ATOM    655  CG  LYS    42      39.048  40.558  54.387  1.00  0.00           C  
ATOM    656  CD  LYS    42      39.638  41.546  53.396  1.00  0.00           C  
ATOM    657  CE  LYS    42      38.937  42.945  53.588  1.00  0.00           C  
ATOM    658  NZ  LYS    42      38.997  43.412  55.002  1.00  0.00           N1+
ATOM    659  H   LYS    42      40.694  36.750  54.859  1.00  0.00           H  
ATOM    660  HA  LYS    42      41.478  39.263  53.430  1.00  0.00           H  
ATOM    661  HB2 LYS    42      39.077  38.993  52.878  1.00  0.00           H  
ATOM    662  HB3 LYS    42      38.673  38.492  54.505  1.00  0.00           H  
ATOM    663  HG2 LYS    42      37.966  40.549  54.255  1.00  0.00           H  
ATOM    664  HG3 LYS    42      39.360  40.776  55.408  1.00  0.00           H  
ATOM    665  HD2 LYS    42      40.675  41.747  53.665  1.00  0.00           H  
ATOM    666  HD3 LYS    42      39.511  41.193  52.372  1.00  0.00           H  
ATOM    667  HE2 LYS    42      39.415  43.692  52.954  1.00  0.00           H  
ATOM    668  HE3 LYS    42      37.909  42.922  53.227  1.00  0.00           H  
ATOM    669  HZ1 LYS    42      39.939  43.710  55.212  1.00  0.00           H  
ATOM    670  HZ2 LYS    42      38.374  44.184  55.191  1.00  0.00           H  
ATOM    671  HZ3 LYS    42      38.796  42.698  55.687  1.00  0.00           H  
ATOM    672  N   TYR    43      42.434  39.846  55.747  1.00  0.00           N  
ATOM    673  CA  TYR    43      42.918  40.396  56.965  1.00  0.00           C  
ATOM    674  C   TYR    43      42.024  41.551  57.456  1.00  0.00           C  
ATOM    675  O   TYR    43      41.667  42.421  56.690  1.00  0.00           O  
ATOM    676  CB  TYR    43      44.433  40.779  57.012  1.00  0.00           C  
ATOM    677  CG  TYR    43      45.254  39.517  56.803  1.00  0.00           C  
ATOM    678  CD1 TYR    43      45.813  39.317  55.545  1.00  0.00           C  
ATOM    679  CE1 TYR    43      46.450  38.090  55.236  1.00  0.00           C  
ATOM    680  CZ  TYR    43      46.677  37.131  56.267  1.00  0.00           C  
ATOM    681  OH  TYR    43      47.256  35.887  56.009  1.00  0.00           O  
ATOM    682  CE2 TYR    43      46.141  37.329  57.557  1.00  0.00           C  
ATOM    683  CD2 TYR    43      45.494  38.558  57.801  1.00  0.00           C  
ATOM    684  H   TYR    43      42.974  40.186  54.963  1.00  0.00           H  
ATOM    685  HA  TYR    43      42.726  39.632  57.719  1.00  0.00           H  
ATOM    686  HB2 TYR    43      44.578  41.477  56.188  1.00  0.00           H  
ATOM    687  HB3 TYR    43      44.682  41.175  57.997  1.00  0.00           H  
ATOM    688  HD1 TYR    43      45.699  40.047  54.757  1.00  0.00           H  
ATOM    689  HE1 TYR    43      46.871  37.985  54.247  1.00  0.00           H  
ATOM    690  HH  TYR    43      47.659  35.739  56.867  1.00  0.00           H  
ATOM    691  HE2 TYR    43      46.222  36.573  58.324  1.00  0.00           H  
ATOM    692  HD2 TYR    43      45.182  38.861  58.790  1.00  0.00           H  
ATOM    693  N   ASP    44      41.767  41.680  58.750  1.00  0.00           N  
ATOM    694  CA  ASP    44      41.174  42.867  59.419  1.00  0.00           C  
ATOM    695  C   ASP    44      42.212  44.018  59.302  1.00  0.00           C  
ATOM    696  O   ASP    44      43.397  43.830  59.639  1.00  0.00           O  
ATOM    697  CB  ASP    44      40.783  42.470  60.789  1.00  0.00           C  
ATOM    698  CG  ASP    44      39.697  41.398  60.867  1.00  0.00           C  
ATOM    699  OD1 ASP    44      39.421  40.909  61.970  1.00  0.00           O  
ATOM    700  OD2 ASP    44      39.099  41.095  59.821  1.00  0.00           O1-
ATOM    701  H   ASP    44      42.102  40.936  59.345  1.00  0.00           H  
ATOM    702  HA  ASP    44      40.312  43.243  58.868  1.00  0.00           H  
ATOM    703  HB2 ASP    44      41.706  42.138  61.265  1.00  0.00           H  
ATOM    704  HB3 ASP    44      40.436  43.283  61.426  1.00  0.00           H  
ATOM    705  N   GLY    45      41.731  45.198  58.847  1.00  0.00           N  
ATOM    706  CA  GLY    45      42.687  46.348  58.636  1.00  0.00           C  
ATOM    707  C   GLY    45      43.374  46.502  57.267  1.00  0.00           C  
ATOM    708  O   GLY    45      44.181  47.409  57.157  1.00  0.00           O  
ATOM    709  H   GLY    45      40.745  45.238  58.629  1.00  0.00           H  
ATOM    710  HA2 GLY    45      42.257  47.265  59.039  1.00  0.00           H  
ATOM    711  HA3 GLY    45      43.574  46.308  59.269  1.00  0.00           H  
ATOM    712  N   PHE    46      43.045  45.594  56.326  1.00  0.00           N  
ATOM    713  CA  PHE    46      43.522  45.577  54.970  1.00  0.00           C  
ATOM    714  C   PHE    46      42.291  45.286  54.044  1.00  0.00           C  
ATOM    715  O   PHE    46      41.493  44.430  54.337  1.00  0.00           O  
ATOM    716  CB  PHE    46      44.662  44.579  54.839  1.00  0.00           C  
ATOM    717  CG  PHE    46      45.925  44.901  55.595  1.00  0.00           C  
ATOM    718  CD1 PHE    46      46.252  44.260  56.837  1.00  0.00           C  
ATOM    719  CE1 PHE    46      47.447  44.586  57.467  1.00  0.00           C  
ATOM    720  CZ  PHE    46      48.359  45.351  56.811  1.00  0.00           C  
ATOM    721  CE2 PHE    46      48.009  46.068  55.625  1.00  0.00           C  
ATOM    722  CD2 PHE    46      46.757  45.879  55.047  1.00  0.00           C  
ATOM    723  H   PHE    46      42.432  44.853  56.635  1.00  0.00           H  
ATOM    724  HA  PHE    46      43.977  46.533  54.712  1.00  0.00           H  
ATOM    725  HB2 PHE    46      44.222  43.695  55.302  1.00  0.00           H  
ATOM    726  HB3 PHE    46      44.876  44.357  53.793  1.00  0.00           H  
ATOM    727  HD1 PHE    46      45.626  43.465  57.214  1.00  0.00           H  
ATOM    728  HE1 PHE    46      47.756  43.946  58.280  1.00  0.00           H  
ATOM    729  HZ  PHE    46      49.303  45.670  57.227  1.00  0.00           H  
ATOM    730  HE2 PHE    46      48.801  46.630  55.153  1.00  0.00           H  
ATOM    731  HD2 PHE    46      46.475  46.373  54.129  1.00  0.00           H  
ATOM    732  N   ASP    47      41.974  46.213  53.070  1.00  0.00           N  
ATOM    733  CA  ASP    47      40.764  46.076  52.194  1.00  0.00           C  
ATOM    734  C   ASP    47      40.854  44.932  51.151  1.00  0.00           C  
ATOM    735  O   ASP    47      39.800  44.391  50.709  1.00  0.00           O  
ATOM    736  CB  ASP    47      40.395  47.450  51.634  1.00  0.00           C  
ATOM    737  CG  ASP    47      40.295  48.621  52.686  1.00  0.00           C  
ATOM    738  OD1 ASP    47      40.358  48.522  53.939  1.00  0.00           O  
ATOM    739  OD2 ASP    47      39.968  49.801  52.277  1.00  0.00           O1-
ATOM    740  H   ASP    47      42.685  46.906  52.882  1.00  0.00           H  
ATOM    741  HA  ASP    47      39.953  45.799  52.867  1.00  0.00           H  
ATOM    742  HB2 ASP    47      41.139  47.905  50.981  1.00  0.00           H  
ATOM    743  HB3 ASP    47      39.444  47.370  51.107  1.00  0.00           H  
ATOM    744  N   CYS    48      42.025  44.561  50.734  1.00  0.00           N  
ATOM    745  CA  CYS    48      42.269  43.575  49.691  1.00  0.00           C  
ATOM    746  C   CYS    48      42.005  42.158  50.206  1.00  0.00           C  
ATOM    747  O   CYS    48      42.010  41.850  51.397  1.00  0.00           O  
ATOM    748  CB  CYS    48      43.709  43.765  49.199  1.00  0.00           C  
ATOM    749  SG  CYS    48      44.077  45.378  48.736  1.00  0.00           S  
ATOM    750  H   CYS    48      42.767  44.982  51.275  1.00  0.00           H  
ATOM    751  HA  CYS    48      41.563  43.774  48.884  1.00  0.00           H  
ATOM    752  HB2 CYS    48      44.267  43.526  50.104  1.00  0.00           H  
ATOM    753  HB3 CYS    48      43.998  43.024  48.454  1.00  0.00           H  
ATOM    754  HG  CYS    48      43.123  45.493  47.808  1.00  0.00           H  
ATOM    755  N   VAL    49      41.951  41.183  49.239  1.00  0.00           N  
ATOM    756  CA  VAL    49      41.824  39.735  49.319  1.00  0.00           C  
ATOM    757  C   VAL    49      43.217  39.171  49.117  1.00  0.00           C  
ATOM    758  O   VAL    49      44.018  39.586  48.245  1.00  0.00           O  
ATOM    759  CB  VAL    49      40.787  39.186  48.332  1.00  0.00           C  
ATOM    760  CG1 VAL    49      40.623  37.721  48.444  1.00  0.00           C  
ATOM    761  CG2 VAL    49      39.361  39.813  48.755  1.00  0.00           C  
ATOM    762  H   VAL    49      41.973  41.532  48.292  1.00  0.00           H  
ATOM    763  HA  VAL    49      41.399  39.505  50.296  1.00  0.00           H  
ATOM    764  HB  VAL    49      41.010  39.554  47.331  1.00  0.00           H  
ATOM    765 HG11 VAL    49      39.898  37.358  47.716  1.00  0.00           H  
ATOM    766 HG12 VAL    49      41.519  37.206  48.097  1.00  0.00           H  
ATOM    767 HG13 VAL    49      40.313  37.436  49.449  1.00  0.00           H  
ATOM    768 HG21 VAL    49      39.499  40.893  48.702  1.00  0.00           H  
ATOM    769 HG22 VAL    49      38.421  39.346  48.460  1.00  0.00           H  
ATOM    770 HG23 VAL    49      39.366  39.715  49.840  1.00  0.00           H  
ATOM    771  N   TYR    50      43.499  38.128  49.844  1.00  0.00           N  
ATOM    772  CA  TYR    50      44.797  37.441  49.890  1.00  0.00           C  
ATOM    773  C   TYR    50      44.599  35.889  49.775  1.00  0.00           C  
ATOM    774  O   TYR    50      43.506  35.377  49.977  1.00  0.00           O  
ATOM    775  CB  TYR    50      45.670  37.769  51.126  1.00  0.00           C  
ATOM    776  CG  TYR    50      45.997  39.187  51.516  1.00  0.00           C  
ATOM    777  CD1 TYR    50      45.038  40.120  51.929  1.00  0.00           C  
ATOM    778  CE1 TYR    50      45.243  41.468  52.116  1.00  0.00           C  
ATOM    779  CZ  TYR    50      46.551  41.977  51.926  1.00  0.00           C  
ATOM    780  OH  TYR    50      46.800  43.307  51.964  1.00  0.00           O  
ATOM    781  CE2 TYR    50      47.562  41.056  51.604  1.00  0.00           C  
ATOM    782  CD2 TYR    50      47.304  39.718  51.348  1.00  0.00           C  
ATOM    783  H   TYR    50      42.773  37.757  50.439  1.00  0.00           H  
ATOM    784  HA  TYR    50      45.386  37.871  49.080  1.00  0.00           H  
ATOM    785  HB2 TYR    50      45.046  37.407  51.944  1.00  0.00           H  
ATOM    786  HB3 TYR    50      46.592  37.188  51.136  1.00  0.00           H  
ATOM    787  HD1 TYR    50      44.021  39.766  52.009  1.00  0.00           H  
ATOM    788  HE1 TYR    50      44.443  42.183  52.245  1.00  0.00           H  
ATOM    789  HH  TYR    50      47.614  43.575  52.397  1.00  0.00           H  
ATOM    790  HE2 TYR    50      48.559  41.437  51.440  1.00  0.00           H  
ATOM    791  HD2 TYR    50      48.160  39.072  51.221  1.00  0.00           H  
ATOM    792  N   GLY    51      45.700  35.199  49.545  1.00  0.00           N  
ATOM    793  CA  GLY    51      45.803  33.761  49.893  1.00  0.00           C  
ATOM    794  C   GLY    51      47.174  33.297  50.211  1.00  0.00           C  
ATOM    795  O   GLY    51      48.175  33.841  49.717  1.00  0.00           O  
ATOM    796  H   GLY    51      46.545  35.740  49.429  1.00  0.00           H  
ATOM    797  HA2 GLY    51      45.095  33.603  50.706  1.00  0.00           H  
ATOM    798  HA3 GLY    51      45.489  33.163  49.037  1.00  0.00           H  
ATOM    799  N   LEU    52      47.236  32.239  50.965  1.00  0.00           N  
ATOM    800  CA  LEU    52      48.438  31.590  51.212  1.00  0.00           C  
ATOM    801  C   LEU    52      48.266  30.078  51.416  1.00  0.00           C  
ATOM    802  O   LEU    52      47.204  29.553  51.796  1.00  0.00           O  
ATOM    803  CB  LEU    52      49.081  32.115  52.537  1.00  0.00           C  
ATOM    804  CG  LEU    52      49.497  33.590  52.528  1.00  0.00           C  
ATOM    805  CD1 LEU    52      49.968  34.054  53.912  1.00  0.00           C  
ATOM    806  CD2 LEU    52      50.727  33.794  51.725  1.00  0.00           C  
ATOM    807  H   LEU    52      46.400  31.736  51.227  1.00  0.00           H  
ATOM    808  HA  LEU    52      49.175  31.753  50.426  1.00  0.00           H  
ATOM    809  HB2 LEU    52      48.268  31.923  53.238  1.00  0.00           H  
ATOM    810  HB3 LEU    52      49.943  31.503  52.802  1.00  0.00           H  
ATOM    811  HG  LEU    52      48.651  34.197  52.204  1.00  0.00           H  
ATOM    812 HD11 LEU    52      49.242  33.696  54.642  1.00  0.00           H  
ATOM    813 HD12 LEU    52      50.919  33.707  54.315  1.00  0.00           H  
ATOM    814 HD13 LEU    52      49.975  35.141  53.992  1.00  0.00           H  
ATOM    815 HD21 LEU    52      50.604  33.515  50.679  1.00  0.00           H  
ATOM    816 HD22 LEU    52      51.004  34.846  51.642  1.00  0.00           H  
ATOM    817 HD23 LEU    52      51.506  33.181  52.178  1.00  0.00           H  
ATOM    818  N   GLU    53      49.375  29.407  51.227  1.00  0.00           N  
ATOM    819  CA  GLU    53      49.658  28.042  51.764  1.00  0.00           C  
ATOM    820  C   GLU    53      49.806  28.169  53.281  1.00  0.00           C  
ATOM    821  O   GLU    53      50.878  28.007  53.863  1.00  0.00           O  
ATOM    822  CB  GLU    53      50.810  27.368  51.043  1.00  0.00           C  
ATOM    823  CG  GLU    53      50.310  26.875  49.658  1.00  0.00           C  
ATOM    824  CD  GLU    53      51.413  26.023  48.949  1.00  0.00           C  
ATOM    825  OE1 GLU    53      52.548  26.583  48.824  1.00  0.00           O  
ATOM    826  OE2 GLU    53      51.123  24.857  48.597  1.00  0.00           O1-
ATOM    827  H   GLU    53      50.153  29.882  50.791  1.00  0.00           H  
ATOM    828  HA  GLU    53      48.771  27.434  51.588  1.00  0.00           H  
ATOM    829  HB2 GLU    53      51.665  28.039  51.119  1.00  0.00           H  
ATOM    830  HB3 GLU    53      51.006  26.483  51.647  1.00  0.00           H  
ATOM    831  HG2 GLU    53      49.354  26.364  49.769  1.00  0.00           H  
ATOM    832  HG3 GLU    53      50.169  27.796  49.093  1.00  0.00           H  
ATOM    833  N   LEU    54      48.697  28.503  53.920  1.00  0.00           N  
ATOM    834  CA  LEU    54      48.538  29.142  55.230  1.00  0.00           C  
ATOM    835  C   LEU    54      49.215  28.315  56.313  1.00  0.00           C  
ATOM    836  O   LEU    54      49.949  28.847  57.180  1.00  0.00           O  
ATOM    837  CB  LEU    54      47.018  29.461  55.582  1.00  0.00           C  
ATOM    838  CG  LEU    54      46.797  29.926  57.054  1.00  0.00           C  
ATOM    839  CD1 LEU    54      47.317  31.302  57.095  1.00  0.00           C  
ATOM    840  CD2 LEU    54      45.292  29.931  57.427  1.00  0.00           C  
ATOM    841  H   LEU    54      47.887  28.469  53.318  1.00  0.00           H  
ATOM    842  HA  LEU    54      49.083  30.085  55.286  1.00  0.00           H  
ATOM    843  HB2 LEU    54      46.641  30.257  54.939  1.00  0.00           H  
ATOM    844  HB3 LEU    54      46.410  28.579  55.381  1.00  0.00           H  
ATOM    845  HG  LEU    54      47.317  29.233  57.716  1.00  0.00           H  
ATOM    846 HD11 LEU    54      48.365  31.488  56.859  1.00  0.00           H  
ATOM    847 HD12 LEU    54      46.738  31.893  56.385  1.00  0.00           H  
ATOM    848 HD13 LEU    54      47.123  31.703  58.090  1.00  0.00           H  
ATOM    849 HD21 LEU    54      44.795  30.668  56.795  1.00  0.00           H  
ATOM    850 HD22 LEU    54      44.982  28.921  57.159  1.00  0.00           H  
ATOM    851 HD23 LEU    54      45.172  30.103  58.496  1.00  0.00           H  
ATOM    852  N   ASN    55      48.970  26.999  56.358  1.00  0.00           N  
ATOM    853  CA  ASN    55      49.578  26.020  57.226  1.00  0.00           C  
ATOM    854  C   ASN    55      50.990  25.516  56.762  1.00  0.00           C  
ATOM    855  O   ASN    55      51.534  24.609  57.367  1.00  0.00           O  
ATOM    856  CB  ASN    55      48.598  24.784  57.320  1.00  0.00           C  
ATOM    857  CG  ASN    55      48.156  24.182  56.012  1.00  0.00           C  
ATOM    858  OD1 ASN    55      47.390  24.673  55.229  1.00  0.00           O  
ATOM    859  ND2 ASN    55      48.649  23.053  55.622  1.00  0.00           N  
ATOM    860  H   ASN    55      48.425  26.660  55.578  1.00  0.00           H  
ATOM    861  HA  ASN    55      49.661  26.402  58.243  1.00  0.00           H  
ATOM    862  HB2 ASN    55      48.998  24.097  58.066  1.00  0.00           H  
ATOM    863  HB3 ASN    55      47.655  25.162  57.716  1.00  0.00           H  
ATOM    864 HD21 ASN    55      49.395  22.684  56.193  1.00  0.00           H  
ATOM    865 HD22 ASN    55      48.555  22.579  54.735  1.00  0.00           H  
ATOM    866  N   LYS    56      51.733  26.116  55.761  1.00  0.00           N  
ATOM    867  CA  LYS    56      52.847  25.518  55.096  1.00  0.00           C  
ATOM    868  C   LYS    56      53.953  26.502  54.889  1.00  0.00           C  
ATOM    869  O   LYS    56      55.075  26.199  55.234  1.00  0.00           O  
ATOM    870  CB  LYS    56      52.507  25.026  53.685  1.00  0.00           C  
ATOM    871  CG  LYS    56      52.215  23.537  53.742  1.00  0.00           C  
ATOM    872  CD  LYS    56      51.483  23.036  52.463  1.00  0.00           C  
ATOM    873  CE  LYS    56      51.106  21.589  52.527  1.00  0.00           C  
ATOM    874  NZ  LYS    56      52.270  20.817  52.981  1.00  0.00           N1+
ATOM    875  H   LYS    56      51.421  27.021  55.439  1.00  0.00           H  
ATOM    876  HA  LYS    56      53.290  24.770  55.754  1.00  0.00           H  
ATOM    877  HB2 LYS    56      51.649  25.591  53.319  1.00  0.00           H  
ATOM    878  HB3 LYS    56      53.336  25.205  53.001  1.00  0.00           H  
ATOM    879  HG2 LYS    56      53.140  22.978  53.885  1.00  0.00           H  
ATOM    880  HG3 LYS    56      51.610  23.390  54.636  1.00  0.00           H  
ATOM    881  HD2 LYS    56      50.533  23.570  52.477  1.00  0.00           H  
ATOM    882  HD3 LYS    56      52.029  23.246  51.542  1.00  0.00           H  
ATOM    883  HE2 LYS    56      50.268  21.517  53.220  1.00  0.00           H  
ATOM    884  HE3 LYS    56      50.795  21.145  51.581  1.00  0.00           H  
ATOM    885  HZ1 LYS    56      52.076  19.831  53.090  1.00  0.00           H  
ATOM    886  HZ2 LYS    56      53.039  20.779  52.327  1.00  0.00           H  
ATOM    887  HZ3 LYS    56      52.519  21.092  53.920  1.00  0.00           H  
ATOM    888  N   ASP    57      53.638  27.741  54.372  1.00  0.00           N  
ATOM    889  CA  ASP    57      54.655  28.692  53.992  1.00  0.00           C  
ATOM    890  C   ASP    57      55.467  29.161  55.222  1.00  0.00           C  
ATOM    891  O   ASP    57      54.849  29.476  56.178  1.00  0.00           O  
ATOM    892  CB  ASP    57      53.935  29.939  53.315  1.00  0.00           C  
ATOM    893  CG  ASP    57      54.826  30.935  52.633  1.00  0.00           C  
ATOM    894  OD1 ASP    57      55.861  31.306  53.227  1.00  0.00           O  
ATOM    895  OD2 ASP    57      54.490  31.299  51.463  1.00  0.00           O1-
ATOM    896  H   ASP    57      52.686  27.906  54.075  1.00  0.00           H  
ATOM    897  HA  ASP    57      55.252  28.311  53.164  1.00  0.00           H  
ATOM    898  HB2 ASP    57      53.189  29.555  52.619  1.00  0.00           H  
ATOM    899  HB3 ASP    57      53.485  30.465  54.157  1.00  0.00           H  
ATOM    900  N   GLU    58      56.779  29.023  55.199  1.00  0.00           N  
ATOM    901  CA  GLU    58      57.687  29.259  56.364  1.00  0.00           C  
ATOM    902  C   GLU    58      57.805  30.745  56.790  1.00  0.00           C  
ATOM    903  O   GLU    58      58.317  31.028  57.893  1.00  0.00           O  
ATOM    904  CB  GLU    58      59.154  28.843  55.909  1.00  0.00           C  
ATOM    905  CG  GLU    58      59.319  27.288  56.075  1.00  0.00           C  
ATOM    906  CD  GLU    58      58.291  26.520  55.251  1.00  0.00           C  
ATOM    907  OE1 GLU    58      57.954  26.853  54.068  1.00  0.00           O  
ATOM    908  OE2 GLU    58      57.967  25.391  55.612  1.00  0.00           O1-
ATOM    909  H   GLU    58      57.257  28.765  54.347  1.00  0.00           H  
ATOM    910  HA  GLU    58      57.444  28.669  57.249  1.00  0.00           H  
ATOM    911  HB2 GLU    58      59.362  29.097  54.870  1.00  0.00           H  
ATOM    912  HB3 GLU    58      59.866  29.405  56.514  1.00  0.00           H  
ATOM    913  HG2 GLU    58      60.303  26.970  55.731  1.00  0.00           H  
ATOM    914  HG3 GLU    58      59.294  26.994  57.125  1.00  0.00           H  
ATOM    915  N   ARG    59      57.307  31.689  55.944  1.00  0.00           N  
ATOM    916  CA  ARG    59      57.195  33.081  56.380  1.00  0.00           C  
ATOM    917  C   ARG    59      56.084  33.181  57.378  1.00  0.00           C  
ATOM    918  O   ARG    59      56.034  34.120  58.128  1.00  0.00           O  
ATOM    919  CB  ARG    59      57.147  33.996  55.161  1.00  0.00           C  
ATOM    920  CG  ARG    59      58.374  33.868  54.336  1.00  0.00           C  
ATOM    921  CD  ARG    59      58.268  34.356  52.859  1.00  0.00           C  
ATOM    922  NE  ARG    59      57.219  33.689  52.029  1.00  0.00           N  
ATOM    923  CZ  ARG    59      56.597  34.140  50.911  1.00  0.00           C  
ATOM    924  NH1 ARG    59      56.957  35.260  50.377  1.00  0.00           N  
ATOM    925  NH2 ARG    59      55.580  33.488  50.333  1.00  0.00           N1+
ATOM    926  H   ARG    59      56.954  31.289  55.086  1.00  0.00           H  
ATOM    927  HA  ARG    59      58.137  33.374  56.845  1.00  0.00           H  
ATOM    928  HB2 ARG    59      56.348  33.634  54.515  1.00  0.00           H  
ATOM    929  HB3 ARG    59      56.889  35.020  55.431  1.00  0.00           H  
ATOM    930  HG2 ARG    59      59.083  34.535  54.826  1.00  0.00           H  
ATOM    931  HG3 ARG    59      58.816  32.871  54.328  1.00  0.00           H  
ATOM    932  HD2 ARG    59      57.973  35.406  52.864  1.00  0.00           H  
ATOM    933  HD3 ARG    59      59.234  34.291  52.357  1.00  0.00           H  
ATOM    934  HE  ARG    59      56.938  32.798  52.413  1.00  0.00           H  
ATOM    935 HH11 ARG    59      57.511  35.955  50.857  1.00  0.00           H  
ATOM    936 HH12 ARG    59      56.337  35.628  49.670  1.00  0.00           H  
ATOM    937 HH21 ARG    59      55.070  32.764  50.819  1.00  0.00           H  
ATOM    938 HH22 ARG    59      55.439  33.521  49.333  1.00  0.00           H  
ATOM    939  N   VAL    60      55.132  32.227  57.443  1.00  0.00           N  
ATOM    940  CA  VAL    60      54.104  32.151  58.456  1.00  0.00           C  
ATOM    941  C   VAL    60      54.627  31.459  59.709  1.00  0.00           C  
ATOM    942  O   VAL    60      55.283  30.435  59.665  1.00  0.00           O  
ATOM    943  CB  VAL    60      52.873  31.482  57.939  1.00  0.00           C  
ATOM    944  CG1 VAL    60      51.737  31.581  58.959  1.00  0.00           C  
ATOM    945  CG2 VAL    60      52.372  31.897  56.515  1.00  0.00           C  
ATOM    946  H   VAL    60      55.205  31.459  56.792  1.00  0.00           H  
ATOM    947  HA  VAL    60      53.799  33.150  58.768  1.00  0.00           H  
ATOM    948  HB  VAL    60      53.089  30.422  57.802  1.00  0.00           H  
ATOM    949 HG11 VAL    60      51.891  30.890  59.789  1.00  0.00           H  
ATOM    950 HG12 VAL    60      51.621  32.608  59.304  1.00  0.00           H  
ATOM    951 HG13 VAL    60      50.841  31.156  58.505  1.00  0.00           H  
ATOM    952 HG21 VAL    60      51.716  31.292  55.889  1.00  0.00           H  
ATOM    953 HG22 VAL    60      51.819  32.829  56.632  1.00  0.00           H  
ATOM    954 HG23 VAL    60      53.298  31.895  55.941  1.00  0.00           H  
ATOM    955  N   SER    61      54.128  31.877  60.908  1.00  0.00           N  
ATOM    956  CA  SER    61      54.440  31.315  62.228  1.00  0.00           C  
ATOM    957  C   SER    61      53.335  31.643  63.223  1.00  0.00           C  
ATOM    958  O   SER    61      52.493  32.462  62.931  1.00  0.00           O  
ATOM    959  CB  SER    61      55.802  31.788  62.843  1.00  0.00           C  
ATOM    960  OG  SER    61      56.362  30.909  63.799  1.00  0.00           O  
ATOM    961  H   SER    61      53.483  32.654  60.916  1.00  0.00           H  
ATOM    962  HA  SER    61      54.647  30.256  62.078  1.00  0.00           H  
ATOM    963  HB2 SER    61      56.493  31.896  62.007  1.00  0.00           H  
ATOM    964  HB3 SER    61      55.615  32.725  63.367  1.00  0.00           H  
ATOM    965  HG  SER    61      57.311  30.766  63.820  1.00  0.00           H  
ATOM    966  N   ALA    62      53.317  31.023  64.401  1.00  0.00           N  
ATOM    967  CA  ALA    62      52.403  31.284  65.493  1.00  0.00           C  
ATOM    968  C   ALA    62      50.982  31.377  65.104  1.00  0.00           C  
ATOM    969  O   ALA    62      50.168  32.056  65.631  1.00  0.00           O  
ATOM    970  CB  ALA    62      52.876  32.533  66.279  1.00  0.00           C  
ATOM    971  H   ALA    62      54.025  30.317  64.543  1.00  0.00           H  
ATOM    972  HA  ALA    62      52.419  30.399  66.129  1.00  0.00           H  
ATOM    973  HB1 ALA    62      52.299  32.490  67.203  1.00  0.00           H  
ATOM    974  HB2 ALA    62      53.904  32.433  66.627  1.00  0.00           H  
ATOM    975  HB3 ALA    62      52.814  33.479  65.741  1.00  0.00           H  
ATOM    976  N   LEU    63      50.570  30.572  64.098  1.00  0.00           N  
ATOM    977  CA  LEU    63      49.180  30.467  63.616  1.00  0.00           C  
ATOM    978  C   LEU    63      48.276  29.820  64.663  1.00  0.00           C  
ATOM    979  O   LEU    63      48.634  28.807  65.196  1.00  0.00           O  
ATOM    980  CB  LEU    63      49.144  29.684  62.298  1.00  0.00           C  
ATOM    981  CG  LEU    63      47.882  29.241  61.683  1.00  0.00           C  
ATOM    982  CD1 LEU    63      47.047  30.279  60.937  1.00  0.00           C  
ATOM    983  CD2 LEU    63      48.253  28.202  60.521  1.00  0.00           C  
ATOM    984  H   LEU    63      51.331  30.049  63.690  1.00  0.00           H  
ATOM    985  HA  LEU    63      48.777  31.451  63.378  1.00  0.00           H  
ATOM    986  HB2 LEU    63      49.739  30.151  61.513  1.00  0.00           H  
ATOM    987  HB3 LEU    63      49.658  28.752  62.533  1.00  0.00           H  
ATOM    988  HG  LEU    63      47.323  28.727  62.464  1.00  0.00           H  
ATOM    989 HD11 LEU    63      46.801  31.149  61.545  1.00  0.00           H  
ATOM    990 HD12 LEU    63      47.533  30.612  60.020  1.00  0.00           H  
ATOM    991 HD13 LEU    63      46.094  29.780  60.762  1.00  0.00           H  
ATOM    992 HD21 LEU    63      47.233  27.973  60.210  1.00  0.00           H  
ATOM    993 HD22 LEU    63      48.873  28.680  59.763  1.00  0.00           H  
ATOM    994 HD23 LEU    63      48.684  27.254  60.842  1.00  0.00           H  
ATOM    995  N   GLU    64      46.954  30.303  64.788  1.00  0.00           N  
ATOM    996  CA  GLU    64      45.817  29.733  65.609  1.00  0.00           C  
ATOM    997  C   GLU    64      44.460  30.212  65.087  1.00  0.00           C  
ATOM    998  O   GLU    64      44.358  31.387  64.614  1.00  0.00           O  
ATOM    999  CB  GLU    64      46.025  29.984  67.140  1.00  0.00           C  
ATOM   1000  CG  GLU    64      45.133  29.340  68.179  1.00  0.00           C  
ATOM   1001  CD  GLU    64      44.944  27.812  67.874  1.00  0.00           C  
ATOM   1002  OE1 GLU    64      44.215  27.385  66.941  1.00  0.00           O  
ATOM   1003  OE2 GLU    64      45.363  26.910  68.643  1.00  0.00           O1-
ATOM   1004  H   GLU    64      46.611  31.109  64.285  1.00  0.00           H  
ATOM   1005  HA  GLU    64      45.737  28.646  65.619  1.00  0.00           H  
ATOM   1006  HB2 GLU    64      47.039  29.663  67.380  1.00  0.00           H  
ATOM   1007  HB3 GLU    64      46.014  31.024  67.465  1.00  0.00           H  
ATOM   1008  HG2 GLU    64      45.463  29.661  69.168  1.00  0.00           H  
ATOM   1009  HG3 GLU    64      44.193  29.861  67.991  1.00  0.00           H  
ATOM   1010  N   VAL    65      43.442  29.332  65.183  1.00  0.00           N  
ATOM   1011  CA  VAL    65      42.008  29.676  64.876  1.00  0.00           C  
ATOM   1012  C   VAL    65      41.276  30.241  66.079  1.00  0.00           C  
ATOM   1013  O   VAL    65      41.454  29.726  67.214  1.00  0.00           O  
ATOM   1014  CB  VAL    65      41.370  28.416  64.415  1.00  0.00           C  
ATOM   1015  CG1 VAL    65      39.837  28.253  64.549  1.00  0.00           C  
ATOM   1016  CG2 VAL    65      41.796  27.998  62.942  1.00  0.00           C  
ATOM   1017  H   VAL    65      43.647  28.503  65.723  1.00  0.00           H  
ATOM   1018  HA  VAL    65      42.019  30.500  64.163  1.00  0.00           H  
ATOM   1019  HB  VAL    65      41.733  27.636  65.083  1.00  0.00           H  
ATOM   1020 HG11 VAL    65      39.603  28.212  65.613  1.00  0.00           H  
ATOM   1021 HG12 VAL    65      39.271  29.124  64.219  1.00  0.00           H  
ATOM   1022 HG13 VAL    65      39.568  27.326  64.043  1.00  0.00           H  
ATOM   1023 HG21 VAL    65      41.423  26.976  62.869  1.00  0.00           H  
ATOM   1024 HG22 VAL    65      41.206  28.546  62.208  1.00  0.00           H  
ATOM   1025 HG23 VAL    65      42.862  28.032  62.717  1.00  0.00           H  
ATOM   1026  N   LEU    66      40.463  31.257  65.821  1.00  0.00           N  
ATOM   1027  CA  LEU    66      39.771  31.975  66.919  1.00  0.00           C  
ATOM   1028  C   LEU    66      38.292  31.640  67.079  1.00  0.00           C  
ATOM   1029  O   LEU    66      37.666  31.321  66.051  1.00  0.00           O  
ATOM   1030  CB  LEU    66      40.114  33.491  66.604  1.00  0.00           C  
ATOM   1031  CG  LEU    66      41.606  33.906  66.348  1.00  0.00           C  
ATOM   1032  CD1 LEU    66      41.752  35.359  65.919  1.00  0.00           C  
ATOM   1033  CD2 LEU    66      42.332  33.784  67.789  1.00  0.00           C  
ATOM   1034  H   LEU    66      40.336  31.507  64.851  1.00  0.00           H  
ATOM   1035  HA  LEU    66      40.272  31.793  67.869  1.00  0.00           H  
ATOM   1036  HB2 LEU    66      39.676  33.706  65.629  1.00  0.00           H  
ATOM   1037  HB3 LEU    66      39.708  34.166  67.357  1.00  0.00           H  
ATOM   1038  HG  LEU    66      42.142  33.224  65.688  1.00  0.00           H  
ATOM   1039 HD11 LEU    66      42.789  35.654  66.078  1.00  0.00           H  
ATOM   1040 HD12 LEU    66      41.375  35.571  64.918  1.00  0.00           H  
ATOM   1041 HD13 LEU    66      41.221  35.942  66.671  1.00  0.00           H  
ATOM   1042 HD21 LEU    66      41.906  34.603  68.369  1.00  0.00           H  
ATOM   1043 HD22 LEU    66      42.122  32.861  68.329  1.00  0.00           H  
ATOM   1044 HD23 LEU    66      43.396  33.996  67.686  1.00  0.00           H  
ATOM   1045  N   PRO    67      37.671  31.842  68.235  1.00  0.00           N  
ATOM   1046  CA  PRO    67      36.307  31.426  68.575  1.00  0.00           C  
ATOM   1047  C   PRO    67      35.250  32.182  67.795  1.00  0.00           C  
ATOM   1048  O   PRO    67      35.531  33.302  67.327  1.00  0.00           O  
ATOM   1049  CD  PRO    67      38.237  32.573  69.416  1.00  0.00           C  
ATOM   1050  CG  PRO    67      37.019  32.897  70.303  1.00  0.00           C  
ATOM   1051  CB  PRO    67      36.086  31.674  70.028  1.00  0.00           C  
ATOM   1052  HD2 PRO    67      38.671  33.538  69.155  1.00  0.00           H  
ATOM   1053  HD3 PRO    67      39.043  32.026  69.905  1.00  0.00           H  
ATOM   1054  HG2 PRO    67      36.550  33.812  69.941  1.00  0.00           H  
ATOM   1055  HG3 PRO    67      37.311  32.991  71.349  1.00  0.00           H  
ATOM   1056  HB2 PRO    67      35.044  31.854  70.292  1.00  0.00           H  
ATOM   1057  HB3 PRO    67      36.468  30.836  70.610  1.00  0.00           H  
ATOM   1058  HA  PRO    67      36.300  30.363  68.334  1.00  0.00           H  
ATOM   1059  N   ASP    68      34.009  31.586  67.508  1.00  0.00           N  
ATOM   1060  CA  ASP    68      33.052  32.135  66.499  1.00  0.00           C  
ATOM   1061  C   ASP    68      32.145  33.272  67.120  1.00  0.00           C  
ATOM   1062  O   ASP    68      31.833  33.322  68.326  1.00  0.00           O  
ATOM   1063  CB  ASP    68      32.266  30.929  65.932  1.00  0.00           C  
ATOM   1064  CG  ASP    68      33.170  29.773  65.581  1.00  0.00           C  
ATOM   1065  OD1 ASP    68      33.079  28.767  66.387  1.00  0.00           O  
ATOM   1066  OD2 ASP    68      33.900  29.655  64.527  1.00  0.00           O1-
ATOM   1067  H   ASP    68      33.732  30.757  68.015  1.00  0.00           H  
ATOM   1068  HA  ASP    68      33.617  32.527  65.653  1.00  0.00           H  
ATOM   1069  HB2 ASP    68      31.452  30.626  66.592  1.00  0.00           H  
ATOM   1070  HB3 ASP    68      31.779  31.251  65.012  1.00  0.00           H  
ATOM   1071  N   ARG    69      31.731  34.150  66.201  1.00  0.00           N  
ATOM   1072  CA  ARG    69      30.710  35.186  66.344  1.00  0.00           C  
ATOM   1073  C   ARG    69      29.418  34.916  65.592  1.00  0.00           C  
ATOM   1074  O   ARG    69      29.433  34.293  64.467  1.00  0.00           O  
ATOM   1075  CB  ARG    69      31.267  36.574  66.092  1.00  0.00           C  
ATOM   1076  CG  ARG    69      32.438  36.958  67.006  1.00  0.00           C  
ATOM   1077  CD  ARG    69      32.279  36.793  68.511  1.00  0.00           C  
ATOM   1078  NE  ARG    69      33.361  37.158  69.314  1.00  0.00           N  
ATOM   1079  CZ  ARG    69      34.012  36.455  70.167  1.00  0.00           C  
ATOM   1080  NH1 ARG    69      33.796  35.216  70.501  1.00  0.00           N  
ATOM   1081  NH2 ARG    69      35.076  37.040  70.721  1.00  0.00           N1+
ATOM   1082  H   ARG    69      32.226  34.249  65.326  1.00  0.00           H  
ATOM   1083  HA  ARG    69      30.446  35.135  67.402  1.00  0.00           H  
ATOM   1084  HB2 ARG    69      31.563  36.540  65.044  1.00  0.00           H  
ATOM   1085  HB3 ARG    69      30.487  37.308  66.290  1.00  0.00           H  
ATOM   1086  HG2 ARG    69      33.306  36.414  66.633  1.00  0.00           H  
ATOM   1087  HG3 ARG    69      32.582  38.027  66.850  1.00  0.00           H  
ATOM   1088  HD2 ARG    69      31.479  37.454  68.846  1.00  0.00           H  
ATOM   1089  HD3 ARG    69      31.966  35.775  68.741  1.00  0.00           H  
ATOM   1090  HE  ARG    69      33.705  38.087  69.118  1.00  0.00           H  
ATOM   1091 HH11 ARG    69      32.921  34.901  70.107  1.00  0.00           H  
ATOM   1092 HH12 ARG    69      34.137  34.884  71.392  1.00  0.00           H  
ATOM   1093 HH21 ARG    69      35.330  37.932  70.321  1.00  0.00           H  
ATOM   1094 HH22 ARG    69      35.799  36.530  71.208  1.00  0.00           H  
ATOM   1095  N   VAL    70      28.293  35.419  66.056  1.00  0.00           N  
ATOM   1096  CA  VAL    70      26.996  35.209  65.410  1.00  0.00           C  
ATOM   1097  C   VAL    70      27.011  35.634  63.946  1.00  0.00           C  
ATOM   1098  O   VAL    70      27.640  36.590  63.557  1.00  0.00           O  
ATOM   1099  CB  VAL    70      25.837  35.980  66.149  1.00  0.00           C  
ATOM   1100  CG1 VAL    70      24.410  36.103  65.531  1.00  0.00           C  
ATOM   1101  CG2 VAL    70      25.610  35.475  67.605  1.00  0.00           C  
ATOM   1102  H   VAL    70      28.338  35.703  67.024  1.00  0.00           H  
ATOM   1103  HA  VAL    70      26.696  34.161  65.390  1.00  0.00           H  
ATOM   1104  HB  VAL    70      26.194  37.007  66.223  1.00  0.00           H  
ATOM   1105 HG11 VAL    70      23.845  35.196  65.745  1.00  0.00           H  
ATOM   1106 HG12 VAL    70      23.785  36.878  65.976  1.00  0.00           H  
ATOM   1107 HG13 VAL    70      24.504  36.063  64.446  1.00  0.00           H  
ATOM   1108 HG21 VAL    70      26.280  35.915  68.343  1.00  0.00           H  
ATOM   1109 HG22 VAL    70      24.640  35.919  67.830  1.00  0.00           H  
ATOM   1110 HG23 VAL    70      25.573  34.385  67.602  1.00  0.00           H  
ATOM   1111  N   ALA    71      26.376  34.837  63.073  1.00  0.00           N  
ATOM   1112  CA  ALA    71      26.204  35.230  61.633  1.00  0.00           C  
ATOM   1113  C   ALA    71      24.907  34.566  60.925  1.00  0.00           C  
ATOM   1114  O   ALA    71      24.205  33.765  61.448  1.00  0.00           O  
ATOM   1115  CB  ALA    71      27.453  34.725  60.947  1.00  0.00           C  
ATOM   1116  H   ALA    71      25.845  34.044  63.404  1.00  0.00           H  
ATOM   1117  HA  ALA    71      26.131  36.310  61.509  1.00  0.00           H  
ATOM   1118  HB1 ALA    71      27.681  33.701  61.239  1.00  0.00           H  
ATOM   1119  HB2 ALA    71      27.242  34.676  59.878  1.00  0.00           H  
ATOM   1120  HB3 ALA    71      28.380  35.204  61.263  1.00  0.00           H  
ATOM   1121  N   THR    72      24.855  34.853  59.652  1.00  0.00           N  
ATOM   1122  CA  THR    72      23.942  34.162  58.677  1.00  0.00           C  
ATOM   1123  C   THR    72      24.337  34.284  57.190  1.00  0.00           C  
ATOM   1124  O   THR    72      25.101  35.153  56.793  1.00  0.00           O  
ATOM   1125  CB  THR    72      22.620  34.815  58.908  1.00  0.00           C  
ATOM   1126  CG2 THR    72      22.643  36.338  58.681  1.00  0.00           C  
ATOM   1127  OG1 THR    72      21.613  34.267  58.067  1.00  0.00           O  
ATOM   1128  H   THR    72      25.506  35.539  59.296  1.00  0.00           H  
ATOM   1129  HA  THR    72      23.889  33.098  58.908  1.00  0.00           H  
ATOM   1130  HB  THR    72      22.341  34.581  59.936  1.00  0.00           H  
ATOM   1131 HG21 THR    72      22.932  36.615  57.667  1.00  0.00           H  
ATOM   1132 HG22 THR    72      21.652  36.754  58.856  1.00  0.00           H  
ATOM   1133 HG23 THR    72      23.219  36.803  59.481  1.00  0.00           H  
ATOM   1134  HG1 THR    72      21.339  33.384  58.325  1.00  0.00           H  
ATOM   1135  N   SER    73      23.758  33.427  56.357  1.00  0.00           N  
ATOM   1136  CA  SER    73      24.036  33.195  54.906  1.00  0.00           C  
ATOM   1137  C   SER    73      23.071  33.932  54.004  1.00  0.00           C  
ATOM   1138  O   SER    73      22.875  33.693  52.799  1.00  0.00           O  
ATOM   1139  CB  SER    73      24.049  31.743  54.505  1.00  0.00           C  
ATOM   1140  OG  SER    73      23.012  31.094  55.057  1.00  0.00           O  
ATOM   1141  H   SER    73      22.934  32.955  56.703  1.00  0.00           H  
ATOM   1142  HA  SER    73      25.031  33.572  54.667  1.00  0.00           H  
ATOM   1143  HB2 SER    73      23.876  31.595  53.439  1.00  0.00           H  
ATOM   1144  HB3 SER    73      24.979  31.236  54.761  1.00  0.00           H  
ATOM   1145  HG  SER    73      23.175  30.163  54.886  1.00  0.00           H  
ATOM   1146  N   ARG    74      22.328  34.821  54.661  1.00  0.00           N  
ATOM   1147  CA  ARG    74      21.171  35.454  54.027  1.00  0.00           C  
ATOM   1148  C   ARG    74      21.064  36.908  54.289  1.00  0.00           C  
ATOM   1149  O   ARG    74      21.284  37.263  55.413  1.00  0.00           O  
ATOM   1150  CB  ARG    74      19.950  34.629  54.431  1.00  0.00           C  
ATOM   1151  CG  ARG    74      18.756  35.092  53.554  1.00  0.00           C  
ATOM   1152  CD  ARG    74      17.656  34.036  53.605  1.00  0.00           C  
ATOM   1153  NE  ARG    74      17.016  34.095  54.937  1.00  0.00           N  
ATOM   1154  CZ  ARG    74      17.104  33.154  55.877  1.00  0.00           C  
ATOM   1155  NH1 ARG    74      17.725  31.992  55.710  1.00  0.00           N  
ATOM   1156  NH2 ARG    74      16.573  33.373  57.033  1.00  0.00           N1+
ATOM   1157  H   ARG    74      22.613  35.094  55.591  1.00  0.00           H  
ATOM   1158  HA  ARG    74      21.279  35.352  52.947  1.00  0.00           H  
ATOM   1159  HB2 ARG    74      20.183  33.639  54.039  1.00  0.00           H  
ATOM   1160  HB3 ARG    74      19.825  34.615  55.514  1.00  0.00           H  
ATOM   1161  HG2 ARG    74      18.256  35.982  53.936  1.00  0.00           H  
ATOM   1162  HG3 ARG    74      19.039  35.148  52.503  1.00  0.00           H  
ATOM   1163  HD2 ARG    74      16.792  34.208  52.962  1.00  0.00           H  
ATOM   1164  HD3 ARG    74      18.032  33.049  53.337  1.00  0.00           H  
ATOM   1165  HE  ARG    74      16.461  34.886  55.229  1.00  0.00           H  
ATOM   1166 HH11 ARG    74      18.293  31.792  54.899  1.00  0.00           H  
ATOM   1167 HH12 ARG    74      17.851  31.289  56.424  1.00  0.00           H  
ATOM   1168 HH21 ARG    74      15.962  34.157  57.212  1.00  0.00           H  
ATOM   1169 HH22 ARG    74      16.457  32.617  57.693  1.00  0.00           H  
ATOM   1170  N   ILE    75      20.943  37.729  53.209  1.00  0.00           N  
ATOM   1171  CA  ILE    75      21.030  39.211  53.375  1.00  0.00           C  
ATOM   1172  C   ILE    75      19.628  39.800  53.387  1.00  0.00           C  
ATOM   1173  O   ILE    75      18.691  39.342  52.735  1.00  0.00           O  
ATOM   1174  CB  ILE    75      22.033  39.748  52.330  1.00  0.00           C  
ATOM   1175  CG2 ILE    75      21.545  39.668  50.916  1.00  0.00           C  
ATOM   1176  CG1 ILE    75      22.566  41.172  52.822  1.00  0.00           C  
ATOM   1177  CD1 ILE    75      23.704  41.816  52.052  1.00  0.00           C  
ATOM   1178  H   ILE    75      20.917  37.285  52.303  1.00  0.00           H  
ATOM   1179  HA  ILE    75      21.470  39.378  54.358  1.00  0.00           H  
ATOM   1180  HB  ILE    75      22.928  39.141  52.460  1.00  0.00           H  
ATOM   1181 HG21 ILE    75      20.764  40.424  50.838  1.00  0.00           H  
ATOM   1182 HG22 ILE    75      22.281  39.979  50.173  1.00  0.00           H  
ATOM   1183 HG23 ILE    75      21.094  38.707  50.671  1.00  0.00           H  
ATOM   1184 HG12 ILE    75      21.732  41.874  52.808  1.00  0.00           H  
ATOM   1185 HG13 ILE    75      22.914  41.069  53.850  1.00  0.00           H  
ATOM   1186 HD11 ILE    75      23.833  42.783  52.537  1.00  0.00           H  
ATOM   1187 HD12 ILE    75      24.513  41.091  52.143  1.00  0.00           H  
ATOM   1188 HD13 ILE    75      23.377  41.828  51.012  1.00  0.00           H  
ATOM   1189  N   SER    76      19.508  40.899  54.150  1.00  0.00           N  
ATOM   1190  CA  SER    76      18.311  41.783  54.050  1.00  0.00           C  
ATOM   1191  C   SER    76      18.305  42.525  52.633  1.00  0.00           C  
ATOM   1192  O   SER    76      19.435  42.833  52.110  1.00  0.00           O  
ATOM   1193  CB  SER    76      17.990  42.656  55.327  1.00  0.00           C  
ATOM   1194  OG  SER    76      18.779  43.839  55.625  1.00  0.00           O  
ATOM   1195  H   SER    76      20.308  41.226  54.672  1.00  0.00           H  
ATOM   1196  HA  SER    76      17.417  41.160  54.034  1.00  0.00           H  
ATOM   1197  HB2 SER    76      16.946  42.968  55.309  1.00  0.00           H  
ATOM   1198  HB3 SER    76      18.038  42.006  56.201  1.00  0.00           H  
ATOM   1199  HG  SER    76      18.757  44.081  56.554  1.00  0.00           H  
ATOM   1200  N   ASP    77      17.175  42.930  52.033  1.00  0.00           N  
ATOM   1201  CA  ASP    77      17.157  43.230  50.606  1.00  0.00           C  
ATOM   1202  C   ASP    77      18.044  42.289  49.719  1.00  0.00           C  
ATOM   1203  O   ASP    77      18.707  42.739  48.814  1.00  0.00           O  
ATOM   1204  CB  ASP    77      17.476  44.714  50.352  1.00  0.00           C  
ATOM   1205  CG  ASP    77      16.625  45.786  51.082  1.00  0.00           C  
ATOM   1206  OD1 ASP    77      15.500  45.376  51.545  1.00  0.00           O  
ATOM   1207  OD2 ASP    77      16.956  46.983  51.126  1.00  0.00           O1-
ATOM   1208  H   ASP    77      16.243  42.832  52.408  1.00  0.00           H  
ATOM   1209  HA  ASP    77      16.122  43.124  50.280  1.00  0.00           H  
ATOM   1210  HB2 ASP    77      18.521  44.959  50.544  1.00  0.00           H  
ATOM   1211  HB3 ASP    77      17.228  44.828  49.297  1.00  0.00           H  
ATOM   1212  N   ALA    78      17.769  40.966  49.852  1.00  0.00           N  
ATOM   1213  CA  ALA    78      18.324  39.933  49.006  1.00  0.00           C  
ATOM   1214  C   ALA    78      18.172  40.106  47.556  1.00  0.00           C  
ATOM   1215  O   ALA    78      19.153  39.855  46.865  1.00  0.00           O  
ATOM   1216  CB  ALA    78      17.744  38.535  49.364  1.00  0.00           C  
ATOM   1217  H   ALA    78      17.077  40.728  50.548  1.00  0.00           H  
ATOM   1218  HA  ALA    78      19.389  39.786  49.186  1.00  0.00           H  
ATOM   1219  HB1 ALA    78      18.100  38.204  50.339  1.00  0.00           H  
ATOM   1220  HB2 ALA    78      16.655  38.482  49.362  1.00  0.00           H  
ATOM   1221  HB3 ALA    78      18.142  37.794  48.671  1.00  0.00           H  
ATOM   1222  N   HIS    79      17.020  40.440  47.049  1.00  0.00           N  
ATOM   1223  CA  HIS    79      16.884  40.791  45.636  1.00  0.00           C  
ATOM   1224  C   HIS    79      17.725  42.008  45.176  1.00  0.00           C  
ATOM   1225  O   HIS    79      18.263  41.839  44.107  1.00  0.00           O  
ATOM   1226  CB  HIS    79      15.391  40.919  45.286  1.00  0.00           C  
ATOM   1227  CG  HIS    79      15.201  41.278  43.816  1.00  0.00           C  
ATOM   1228  ND1 HIS    79      15.651  40.504  42.722  1.00  0.00           N  
ATOM   1229  CE1 HIS    79      15.347  41.267  41.661  1.00  0.00           C  
ATOM   1230  NE2 HIS    79      14.812  42.399  42.000  1.00  0.00           N  
ATOM   1231  CD2 HIS    79      14.800  42.493  43.378  1.00  0.00           C  
ATOM   1232  H   HIS    79      16.240  40.671  47.648  1.00  0.00           H  
ATOM   1233  HA  HIS    79      17.319  39.949  45.098  1.00  0.00           H  
ATOM   1234  HB2 HIS    79      14.900  39.960  45.449  1.00  0.00           H  
ATOM   1235  HB3 HIS    79      14.882  41.745  45.783  1.00  0.00           H  
ATOM   1236  HE1 HIS    79      15.548  40.980  40.639  1.00  0.00           H  
ATOM   1237  HE2 HIS    79      14.668  43.128  41.316  1.00  0.00           H  
ATOM   1238  HD2 HIS    79      14.542  43.374  43.948  1.00  0.00           H  
ATOM   1239  N   LEU    80      17.893  43.054  45.981  1.00  0.00           N  
ATOM   1240  CA  LEU    80      18.702  44.228  45.518  1.00  0.00           C  
ATOM   1241  C   LEU    80      20.124  43.757  45.436  1.00  0.00           C  
ATOM   1242  O   LEU    80      20.771  43.972  44.419  1.00  0.00           O  
ATOM   1243  CB  LEU    80      18.520  45.516  46.364  1.00  0.00           C  
ATOM   1244  CG  LEU    80      17.373  46.454  46.108  1.00  0.00           C  
ATOM   1245  CD1 LEU    80      15.991  45.796  46.196  1.00  0.00           C  
ATOM   1246  CD2 LEU    80      17.452  47.641  47.121  1.00  0.00           C  
ATOM   1247  H   LEU    80      17.602  42.938  46.941  1.00  0.00           H  
ATOM   1248  HA  LEU    80      18.419  44.551  44.516  1.00  0.00           H  
ATOM   1249  HB2 LEU    80      18.416  45.167  47.391  1.00  0.00           H  
ATOM   1250  HB3 LEU    80      19.430  46.101  46.234  1.00  0.00           H  
ATOM   1251  HG  LEU    80      17.520  46.809  45.088  1.00  0.00           H  
ATOM   1252 HD11 LEU    80      15.144  46.480  46.144  1.00  0.00           H  
ATOM   1253 HD12 LEU    80      15.892  45.038  45.419  1.00  0.00           H  
ATOM   1254 HD13 LEU    80      15.897  45.406  47.210  1.00  0.00           H  
ATOM   1255 HD21 LEU    80      17.158  47.452  48.154  1.00  0.00           H  
ATOM   1256 HD22 LEU    80      18.391  48.195  47.096  1.00  0.00           H  
ATOM   1257 HD23 LEU    80      16.774  48.406  46.743  1.00  0.00           H  
ATOM   1258  N   ALA    81      20.660  43.141  46.464  1.00  0.00           N  
ATOM   1259  CA  ALA    81      22.004  42.574  46.461  1.00  0.00           C  
ATOM   1260  C   ALA    81      22.267  41.533  45.292  1.00  0.00           C  
ATOM   1261  O   ALA    81      23.351  41.536  44.679  1.00  0.00           O  
ATOM   1262  CB  ALA    81      22.188  42.031  47.836  1.00  0.00           C  
ATOM   1263  H   ALA    81      20.035  43.052  47.253  1.00  0.00           H  
ATOM   1264  HA  ALA    81      22.768  43.350  46.414  1.00  0.00           H  
ATOM   1265  HB1 ALA    81      21.381  41.320  48.012  1.00  0.00           H  
ATOM   1266  HB2 ALA    81      23.166  41.559  47.935  1.00  0.00           H  
ATOM   1267  HB3 ALA    81      22.093  42.748  48.651  1.00  0.00           H  
ATOM   1268  N   ASP    82      21.303  40.717  44.889  1.00  0.00           N  
ATOM   1269  CA  ASP    82      21.538  39.750  43.824  1.00  0.00           C  
ATOM   1270  C   ASP    82      21.598  40.445  42.491  1.00  0.00           C  
ATOM   1271  O   ASP    82      22.463  40.189  41.607  1.00  0.00           O  
ATOM   1272  CB  ASP    82      20.576  38.602  43.778  1.00  0.00           C  
ATOM   1273  CG  ASP    82      20.881  37.417  44.727  1.00  0.00           C  
ATOM   1274  OD1 ASP    82      21.797  37.447  45.550  1.00  0.00           O  
ATOM   1275  OD2 ASP    82      20.322  36.327  44.394  1.00  0.00           O1-
ATOM   1276  H   ASP    82      20.468  40.535  45.428  1.00  0.00           H  
ATOM   1277  HA  ASP    82      22.549  39.360  43.938  1.00  0.00           H  
ATOM   1278  HB2 ASP    82      19.594  38.999  44.034  1.00  0.00           H  
ATOM   1279  HB3 ASP    82      20.424  38.214  42.770  1.00  0.00           H  
ATOM   1280  N   THR    83      20.686  41.431  42.323  1.00  0.00           N  
ATOM   1281  CA  THR    83      20.712  42.384  41.180  1.00  0.00           C  
ATOM   1282  C   THR    83      22.033  43.150  40.978  1.00  0.00           C  
ATOM   1283  O   THR    83      22.455  43.423  39.822  1.00  0.00           O  
ATOM   1284  CB  THR    83      19.515  43.383  41.264  1.00  0.00           C  
ATOM   1285  CG2 THR    83      19.446  44.356  40.113  1.00  0.00           C  
ATOM   1286  OG1 THR    83      18.291  42.675  41.322  1.00  0.00           O  
ATOM   1287  H   THR    83      19.864  41.544  42.899  1.00  0.00           H  
ATOM   1288  HA  THR    83      20.648  41.873  40.219  1.00  0.00           H  
ATOM   1289  HB  THR    83      19.493  43.948  42.195  1.00  0.00           H  
ATOM   1290 HG21 THR    83      20.159  45.177  40.185  1.00  0.00           H  
ATOM   1291 HG22 THR    83      19.465  43.889  39.129  1.00  0.00           H  
ATOM   1292 HG23 THR    83      18.502  44.876  40.277  1.00  0.00           H  
ATOM   1293  HG1 THR    83      18.157  42.320  42.204  1.00  0.00           H  
ATOM   1294  N   MET    84      22.748  43.354  42.054  1.00  0.00           N  
ATOM   1295  CA  MET    84      24.014  44.064  42.026  1.00  0.00           C  
ATOM   1296  C   MET    84      25.214  43.248  41.476  1.00  0.00           C  
ATOM   1297  O   MET    84      26.310  43.834  41.235  1.00  0.00           O  
ATOM   1298  CB  MET    84      24.308  44.756  43.350  1.00  0.00           C  
ATOM   1299  CG  MET    84      25.227  45.871  43.248  1.00  0.00           C  
ATOM   1300  SD  MET    84      25.108  47.033  44.621  1.00  0.00           S  
ATOM   1301  CE  MET    84      25.836  46.112  46.018  1.00  0.00           C  
ATOM   1302  H   MET    84      22.478  42.973  42.950  1.00  0.00           H  
ATOM   1303  HA  MET    84      23.824  44.841  41.286  1.00  0.00           H  
ATOM   1304  HB2 MET    84      23.359  45.104  43.756  1.00  0.00           H  
ATOM   1305  HB3 MET    84      24.752  43.936  43.914  1.00  0.00           H  
ATOM   1306  HG2 MET    84      26.241  45.490  43.375  1.00  0.00           H  
ATOM   1307  HG3 MET    84      25.072  46.333  42.274  1.00  0.00           H  
ATOM   1308  HE1 MET    84      26.213  46.841  46.735  1.00  0.00           H  
ATOM   1309  HE2 MET    84      25.072  45.532  46.535  1.00  0.00           H  
ATOM   1310  HE3 MET    84      26.660  45.466  45.713  1.00  0.00           H  
ATOM   1311  N   ILE    85      25.029  41.912  41.357  1.00  0.00           N  
ATOM   1312  CA  ILE    85      26.058  40.972  40.845  1.00  0.00           C  
ATOM   1313  C   ILE    85      26.359  41.197  39.388  1.00  0.00           C  
ATOM   1314  O   ILE    85      25.481  41.475  38.566  1.00  0.00           O  
ATOM   1315  CB  ILE    85      25.806  39.527  41.342  1.00  0.00           C  
ATOM   1316  CG2 ILE    85      27.057  38.654  41.041  1.00  0.00           C  
ATOM   1317  CG1 ILE    85      25.458  39.466  42.882  1.00  0.00           C  
ATOM   1318  CD1 ILE    85      26.502  39.880  43.864  1.00  0.00           C  
ATOM   1319  H   ILE    85      24.141  41.521  41.635  1.00  0.00           H  
ATOM   1320  HA  ILE    85      26.968  41.268  41.366  1.00  0.00           H  
ATOM   1321  HB  ILE    85      24.973  39.104  40.781  1.00  0.00           H  
ATOM   1322 HG21 ILE    85      27.074  38.548  39.956  1.00  0.00           H  
ATOM   1323 HG22 ILE    85      28.032  39.067  41.302  1.00  0.00           H  
ATOM   1324 HG23 ILE    85      26.900  37.724  41.586  1.00  0.00           H  
ATOM   1325 HG12 ILE    85      24.610  40.075  43.197  1.00  0.00           H  
ATOM   1326 HG13 ILE    85      25.192  38.448  43.165  1.00  0.00           H  
ATOM   1327 HD11 ILE    85      26.119  39.747  44.875  1.00  0.00           H  
ATOM   1328 HD12 ILE    85      27.386  39.268  43.680  1.00  0.00           H  
ATOM   1329 HD13 ILE    85      26.651  40.944  43.680  1.00  0.00           H  
ATOM   1330  N   GLY    86      27.617  41.014  39.065  1.00  0.00           N  
ATOM   1331  CA  GLY    86      28.227  41.204  37.658  1.00  0.00           C  
ATOM   1332  C   GLY    86      28.156  42.585  37.012  1.00  0.00           C  
ATOM   1333  O   GLY    86      28.580  42.831  35.914  1.00  0.00           O  
ATOM   1334  H   GLY    86      28.338  41.065  39.770  1.00  0.00           H  
ATOM   1335  HA2 GLY    86      29.247  40.824  37.609  1.00  0.00           H  
ATOM   1336  HA3 GLY    86      27.688  40.508  37.016  1.00  0.00           H  
ATOM   1337  N   LYS    87      27.549  43.503  37.740  1.00  0.00           N  
ATOM   1338  CA  LYS    87      27.321  44.850  37.185  1.00  0.00           C  
ATOM   1339  C   LYS    87      28.655  45.662  37.143  1.00  0.00           C  
ATOM   1340  O   LYS    87      29.483  45.581  38.038  1.00  0.00           O  
ATOM   1341  CB  LYS    87      26.357  45.669  38.130  1.00  0.00           C  
ATOM   1342  CG  LYS    87      25.019  45.153  38.340  1.00  0.00           C  
ATOM   1343  CD  LYS    87      24.239  45.067  37.015  1.00  0.00           C  
ATOM   1344  CE  LYS    87      22.901  44.338  36.891  1.00  0.00           C  
ATOM   1345  NZ  LYS    87      23.050  42.911  37.167  1.00  0.00           N1+
ATOM   1346  H   LYS    87      27.265  43.257  38.678  1.00  0.00           H  
ATOM   1347  HA  LYS    87      26.936  44.785  36.169  1.00  0.00           H  
ATOM   1348  HB2 LYS    87      26.838  45.920  39.075  1.00  0.00           H  
ATOM   1349  HB3 LYS    87      26.295  46.606  37.578  1.00  0.00           H  
ATOM   1350  HG2 LYS    87      25.038  44.179  38.828  1.00  0.00           H  
ATOM   1351  HG3 LYS    87      24.416  45.763  39.014  1.00  0.00           H  
ATOM   1352  HD2 LYS    87      24.015  46.094  36.727  1.00  0.00           H  
ATOM   1353  HD3 LYS    87      24.886  44.612  36.264  1.00  0.00           H  
ATOM   1354  HE2 LYS    87      22.263  44.864  37.600  1.00  0.00           H  
ATOM   1355  HE3 LYS    87      22.447  44.528  35.918  1.00  0.00           H  
ATOM   1356  HZ1 LYS    87      23.857  42.615  36.637  1.00  0.00           H  
ATOM   1357  HZ2 LYS    87      23.211  42.709  38.143  1.00  0.00           H  
ATOM   1358  HZ3 LYS    87      22.189  42.435  36.939  1.00  0.00           H  
ATOM   1359  N   ALA    88      28.905  46.369  35.996  1.00  0.00           N  
ATOM   1360  CA  ALA    88      29.750  47.537  36.024  1.00  0.00           C  
ATOM   1361  C   ALA    88      29.313  48.619  37.144  1.00  0.00           C  
ATOM   1362  O   ALA    88      28.162  48.950  37.325  1.00  0.00           O  
ATOM   1363  CB  ALA    88      29.842  48.052  34.609  1.00  0.00           C  
ATOM   1364  H   ALA    88      28.184  46.278  35.296  1.00  0.00           H  
ATOM   1365  HA  ALA    88      30.790  47.267  36.208  1.00  0.00           H  
ATOM   1366  HB1 ALA    88      30.135  47.210  33.981  1.00  0.00           H  
ATOM   1367  HB2 ALA    88      28.833  48.376  34.350  1.00  0.00           H  
ATOM   1368  HB3 ALA    88      30.548  48.876  34.512  1.00  0.00           H  
ATOM   1369  N   VAL    89      30.240  49.286  37.877  1.00  0.00           N  
ATOM   1370  CA  VAL    89      29.872  50.356  38.841  1.00  0.00           C  
ATOM   1371  C   VAL    89      30.719  51.613  38.843  1.00  0.00           C  
ATOM   1372  O   VAL    89      31.809  51.638  38.270  1.00  0.00           O  
ATOM   1373  CB  VAL    89      29.903  49.696  40.250  1.00  0.00           C  
ATOM   1374  CG1 VAL    89      28.575  48.975  40.593  1.00  0.00           C  
ATOM   1375  CG2 VAL    89      31.148  48.770  40.570  1.00  0.00           C  
ATOM   1376  H   VAL    89      31.224  49.080  37.776  1.00  0.00           H  
ATOM   1377  HA  VAL    89      28.838  50.637  38.636  1.00  0.00           H  
ATOM   1378  HB  VAL    89      29.920  50.483  41.005  1.00  0.00           H  
ATOM   1379 HG11 VAL    89      27.717  49.616  40.394  1.00  0.00           H  
ATOM   1380 HG12 VAL    89      28.493  48.094  39.956  1.00  0.00           H  
ATOM   1381 HG13 VAL    89      28.601  48.694  41.646  1.00  0.00           H  
ATOM   1382 HG21 VAL    89      32.035  49.402  40.522  1.00  0.00           H  
ATOM   1383 HG22 VAL    89      31.000  48.458  41.604  1.00  0.00           H  
ATOM   1384 HG23 VAL    89      31.409  48.022  39.821  1.00  0.00           H  
ATOM   1385  N   GLU    90      30.254  52.724  39.479  1.00  0.00           N  
ATOM   1386  CA  GLU    90      31.031  53.942  39.723  1.00  0.00           C  
ATOM   1387  C   GLU    90      30.912  54.249  41.267  1.00  0.00           C  
ATOM   1388  O   GLU    90      29.860  54.716  41.714  1.00  0.00           O  
ATOM   1389  CB  GLU    90      30.665  55.089  38.724  1.00  0.00           C  
ATOM   1390  CG  GLU    90      31.666  56.280  38.995  1.00  0.00           C  
ATOM   1391  CD  GLU    90      31.404  57.447  38.041  1.00  0.00           C  
ATOM   1392  OE1 GLU    90      30.236  57.679  37.568  1.00  0.00           O  
ATOM   1393  OE2 GLU    90      32.344  58.193  37.799  1.00  0.00           O1-
ATOM   1394  H   GLU    90      29.288  52.720  39.772  1.00  0.00           H  
ATOM   1395  HA  GLU    90      32.089  53.789  39.513  1.00  0.00           H  
ATOM   1396  HB2 GLU    90      30.906  54.703  37.734  1.00  0.00           H  
ATOM   1397  HB3 GLU    90      29.596  55.263  38.845  1.00  0.00           H  
ATOM   1398  HG2 GLU    90      31.379  56.493  40.025  1.00  0.00           H  
ATOM   1399  HG3 GLU    90      32.717  56.012  38.887  1.00  0.00           H  
ATOM   1400  N   HIS    91      31.986  54.001  41.972  1.00  0.00           N  
ATOM   1401  CA  HIS    91      32.043  53.907  43.420  1.00  0.00           C  
ATOM   1402  C   HIS    91      33.124  54.880  43.939  1.00  0.00           C  
ATOM   1403  O   HIS    91      34.220  54.996  43.444  1.00  0.00           O  
ATOM   1404  CB  HIS    91      32.501  52.469  43.698  1.00  0.00           C  
ATOM   1405  CG  HIS    91      32.623  52.043  45.182  1.00  0.00           C  
ATOM   1406  ND1 HIS    91      33.394  50.920  45.628  1.00  0.00           N  
ATOM   1407  CE1 HIS    91      33.119  50.846  46.931  1.00  0.00           C  
ATOM   1408  NE2 HIS    91      32.221  51.731  47.293  1.00  0.00           N  
ATOM   1409  CD2 HIS    91      31.933  52.547  46.210  1.00  0.00           C  
ATOM   1410  H   HIS    91      32.800  53.625  41.508  1.00  0.00           H  
ATOM   1411  HA  HIS    91      31.043  54.074  43.821  1.00  0.00           H  
ATOM   1412  HB2 HIS    91      31.732  51.781  43.344  1.00  0.00           H  
ATOM   1413  HB3 HIS    91      33.449  52.140  43.274  1.00  0.00           H  
ATOM   1414  HE1 HIS    91      33.767  50.280  47.584  1.00  0.00           H  
ATOM   1415  HE2 HIS    91      31.921  51.858  48.248  1.00  0.00           H  
ATOM   1416  HD2 HIS    91      31.227  53.363  46.221  1.00  0.00           H  
ATOM   1417  N   MET    92      32.678  55.617  44.974  1.00  0.00           N  
ATOM   1418  CA  MET    92      33.607  56.535  45.783  1.00  0.00           C  
ATOM   1419  C   MET    92      34.563  55.626  46.607  1.00  0.00           C  
ATOM   1420  O   MET    92      34.102  54.710  47.318  1.00  0.00           O  
ATOM   1421  CB  MET    92      32.696  57.392  46.597  1.00  0.00           C  
ATOM   1422  CG  MET    92      33.393  58.319  47.567  1.00  0.00           C  
ATOM   1423  SD  MET    92      33.193  60.130  47.256  1.00  0.00           S  
ATOM   1424  CE  MET    92      31.534  60.639  47.858  1.00  0.00           C  
ATOM   1425  H   MET    92      31.767  55.432  45.368  1.00  0.00           H  
ATOM   1426  HA  MET    92      34.081  57.180  45.044  1.00  0.00           H  
ATOM   1427  HB2 MET    92      32.195  58.024  45.865  1.00  0.00           H  
ATOM   1428  HB3 MET    92      31.867  56.902  47.107  1.00  0.00           H  
ATOM   1429  HG2 MET    92      32.921  58.276  48.549  1.00  0.00           H  
ATOM   1430  HG3 MET    92      34.425  57.980  47.657  1.00  0.00           H  
ATOM   1431  HE1 MET    92      30.838  59.824  47.656  1.00  0.00           H  
ATOM   1432  HE2 MET    92      31.675  60.786  48.928  1.00  0.00           H  
ATOM   1433  HE3 MET    92      31.178  61.602  47.491  1.00  0.00           H  
ATOM   1434  N   PHE    93      35.861  55.841  46.521  1.00  0.00           N  
ATOM   1435  CA  PHE    93      37.004  55.093  47.015  1.00  0.00           C  
ATOM   1436  C   PHE    93      37.741  56.041  47.930  1.00  0.00           C  
ATOM   1437  O   PHE    93      38.095  57.167  47.516  1.00  0.00           O  
ATOM   1438  CB  PHE    93      37.792  54.477  45.848  1.00  0.00           C  
ATOM   1439  CG  PHE    93      38.997  53.670  46.207  1.00  0.00           C  
ATOM   1440  CD1 PHE    93      38.842  52.460  46.840  1.00  0.00           C  
ATOM   1441  CE1 PHE    93      39.905  51.584  47.032  1.00  0.00           C  
ATOM   1442  CZ  PHE    93      41.217  51.928  46.630  1.00  0.00           C  
ATOM   1443  CE2 PHE    93      41.447  53.230  46.086  1.00  0.00           C  
ATOM   1444  CD2 PHE    93      40.322  54.065  45.780  1.00  0.00           C  
ATOM   1445  H   PHE    93      36.222  56.562  45.913  1.00  0.00           H  
ATOM   1446  HA  PHE    93      36.611  54.318  47.673  1.00  0.00           H  
ATOM   1447  HB2 PHE    93      37.085  53.832  45.327  1.00  0.00           H  
ATOM   1448  HB3 PHE    93      38.115  55.255  45.157  1.00  0.00           H  
ATOM   1449  HD1 PHE    93      37.864  52.252  47.249  1.00  0.00           H  
ATOM   1450  HE1 PHE    93      39.797  50.632  47.531  1.00  0.00           H  
ATOM   1451  HZ  PHE    93      41.998  51.218  46.861  1.00  0.00           H  
ATOM   1452  HE2 PHE    93      42.445  53.401  45.709  1.00  0.00           H  
ATOM   1453  HD2 PHE    93      40.413  54.961  45.183  1.00  0.00           H  
ATOM   1454  N   GLU    94      38.212  55.469  49.070  1.00  0.00           N  
ATOM   1455  CA  GLU    94      38.991  56.188  50.154  1.00  0.00           C  
ATOM   1456  C   GLU    94      40.494  55.883  50.022  1.00  0.00           C  
ATOM   1457  O   GLU    94      40.793  54.838  50.587  1.00  0.00           O  
ATOM   1458  CB  GLU    94      38.349  55.888  51.563  1.00  0.00           C  
ATOM   1459  CG  GLU    94      36.909  56.368  51.614  1.00  0.00           C  
ATOM   1460  CD  GLU    94      36.438  56.359  53.030  1.00  0.00           C  
ATOM   1461  OE1 GLU    94      36.646  55.395  53.838  1.00  0.00           O  
ATOM   1462  OE2 GLU    94      35.763  57.364  53.391  1.00  0.00           O1-
ATOM   1463  H   GLU    94      38.059  54.480  49.208  1.00  0.00           H  
ATOM   1464  HA  GLU    94      38.800  57.253  50.022  1.00  0.00           H  
ATOM   1465  HB2 GLU    94      38.339  54.807  51.704  1.00  0.00           H  
ATOM   1466  HB3 GLU    94      39.035  56.280  52.314  1.00  0.00           H  
ATOM   1467  HG2 GLU    94      36.939  57.376  51.200  1.00  0.00           H  
ATOM   1468  HG3 GLU    94      36.300  55.697  51.008  1.00  0.00           H  
ATOM   1469  N   THR    95      41.392  56.659  49.449  1.00  0.00           N  
ATOM   1470  CA  THR    95      42.851  56.471  49.445  1.00  0.00           C  
ATOM   1471  C   THR    95      43.457  56.744  50.832  1.00  0.00           C  
ATOM   1472  O   THR    95      42.956  57.543  51.576  1.00  0.00           O  
ATOM   1473  CB  THR    95      43.493  57.343  48.345  1.00  0.00           C  
ATOM   1474  CG2 THR    95      44.984  57.292  48.268  1.00  0.00           C  
ATOM   1475  OG1 THR    95      43.070  56.941  47.046  1.00  0.00           O  
ATOM   1476  H   THR    95      41.028  57.490  49.003  1.00  0.00           H  
ATOM   1477  HA  THR    95      42.991  55.419  49.196  1.00  0.00           H  
ATOM   1478  HB  THR    95      43.188  58.381  48.483  1.00  0.00           H  
ATOM   1479 HG21 THR    95      45.403  57.847  47.429  1.00  0.00           H  
ATOM   1480 HG22 THR    95      45.266  57.811  49.184  1.00  0.00           H  
ATOM   1481 HG23 THR    95      45.329  56.260  48.192  1.00  0.00           H  
ATOM   1482  HG1 THR    95      42.155  57.214  46.951  1.00  0.00           H  
ATOM   1483  N   GLU    96      44.521  56.040  51.290  1.00  0.00           N  
ATOM   1484  CA  GLU    96      45.076  56.164  52.667  1.00  0.00           C  
ATOM   1485  C   GLU    96      45.731  57.544  53.030  1.00  0.00           C  
ATOM   1486  O   GLU    96      46.341  57.697  54.112  1.00  0.00           O  
ATOM   1487  CB  GLU    96      46.100  55.037  52.840  1.00  0.00           C  
ATOM   1488  CG  GLU    96      45.593  53.622  52.504  1.00  0.00           C  
ATOM   1489  CD  GLU    96      44.257  53.245  53.196  1.00  0.00           C  
ATOM   1490  OE1 GLU    96      43.537  52.419  52.649  1.00  0.00           O  
ATOM   1491  OE2 GLU    96      44.007  53.674  54.332  1.00  0.00           O1-
ATOM   1492  H   GLU    96      44.969  55.324  50.736  1.00  0.00           H  
ATOM   1493  HA  GLU    96      44.234  55.999  53.340  1.00  0.00           H  
ATOM   1494  HB2 GLU    96      46.860  55.323  52.113  1.00  0.00           H  
ATOM   1495  HB3 GLU    96      46.437  54.982  53.875  1.00  0.00           H  
ATOM   1496  HG2 GLU    96      45.436  53.503  51.432  1.00  0.00           H  
ATOM   1497  HG3 GLU    96      46.423  52.992  52.823  1.00  0.00           H  
ATOM   1498  N   ASP    97      45.696  58.521  52.069  1.00  0.00           N  
ATOM   1499  CA  ASP    97      45.797  59.970  52.256  1.00  0.00           C  
ATOM   1500  C   ASP    97      44.614  60.737  52.815  1.00  0.00           C  
ATOM   1501  O   ASP    97      44.594  61.963  52.971  1.00  0.00           O  
ATOM   1502  CB  ASP    97      46.366  60.569  50.994  1.00  0.00           C  
ATOM   1503  CG  ASP    97      47.737  60.025  50.676  1.00  0.00           C  
ATOM   1504  OD1 ASP    97      48.045  59.930  49.464  1.00  0.00           O  
ATOM   1505  OD2 ASP    97      48.547  59.796  51.595  1.00  0.00           O1-
ATOM   1506  H   ASP    97      45.298  58.254  51.181  1.00  0.00           H  
ATOM   1507  HA  ASP    97      46.570  60.083  53.015  1.00  0.00           H  
ATOM   1508  HB2 ASP    97      45.681  60.422  50.159  1.00  0.00           H  
ATOM   1509  HB3 ASP    97      46.489  61.637  51.172  1.00  0.00           H  
ATOM   1510  N   GLY    98      43.531  59.939  53.167  1.00  0.00           N  
ATOM   1511  CA  GLY    98      42.471  60.524  53.899  1.00  0.00           C  
ATOM   1512  C   GLY    98      41.440  61.372  53.071  1.00  0.00           C  
ATOM   1513  O   GLY    98      40.857  62.407  53.497  1.00  0.00           O  
ATOM   1514  H   GLY    98      43.586  58.964  52.910  1.00  0.00           H  
ATOM   1515  HA2 GLY    98      41.912  59.693  54.329  1.00  0.00           H  
ATOM   1516  HA3 GLY    98      42.896  61.211  54.631  1.00  0.00           H  
ATOM   1517  N   SER    99      41.275  60.988  51.853  1.00  0.00           N  
ATOM   1518  CA  SER    99      40.538  61.717  50.828  1.00  0.00           C  
ATOM   1519  C   SER    99      39.924  60.768  49.774  1.00  0.00           C  
ATOM   1520  O   SER    99      40.390  59.662  49.482  1.00  0.00           O  
ATOM   1521  CB  SER    99      41.575  62.603  50.113  1.00  0.00           C  
ATOM   1522  OG  SER    99      40.881  63.360  49.189  1.00  0.00           O  
ATOM   1523  H   SER    99      41.745  60.169  51.494  1.00  0.00           H  
ATOM   1524  HA  SER    99      39.750  62.304  51.299  1.00  0.00           H  
ATOM   1525  HB2 SER    99      42.079  63.281  50.801  1.00  0.00           H  
ATOM   1526  HB3 SER    99      42.304  61.942  49.645  1.00  0.00           H  
ATOM   1527  HG  SER    99      40.183  63.796  49.683  1.00  0.00           H  
ATOM   1528  N   LYS   100      38.760  61.149  49.342  1.00  0.00           N  
ATOM   1529  CA  LYS   100      37.840  60.202  48.592  1.00  0.00           C  
ATOM   1530  C   LYS   100      37.582  60.801  47.181  1.00  0.00           C  
ATOM   1531  O   LYS   100      37.380  61.991  47.042  1.00  0.00           O  
ATOM   1532  CB  LYS   100      36.594  59.835  49.370  1.00  0.00           C  
ATOM   1533  CG  LYS   100      35.796  61.042  49.907  1.00  0.00           C  
ATOM   1534  CD  LYS   100      34.482  60.439  50.527  1.00  0.00           C  
ATOM   1535  CE  LYS   100      34.786  60.116  52.018  1.00  0.00           C  
ATOM   1536  NZ  LYS   100      33.887  59.025  52.385  1.00  0.00           N1+
ATOM   1537  H   LYS   100      38.590  62.143  49.408  1.00  0.00           H  
ATOM   1538  HA  LYS   100      38.383  59.272  48.418  1.00  0.00           H  
ATOM   1539  HB2 LYS   100      35.995  59.292  48.640  1.00  0.00           H  
ATOM   1540  HB3 LYS   100      36.884  59.168  50.182  1.00  0.00           H  
ATOM   1541  HG2 LYS   100      36.357  61.498  50.722  1.00  0.00           H  
ATOM   1542  HG3 LYS   100      35.599  61.788  49.136  1.00  0.00           H  
ATOM   1543  HD2 LYS   100      33.727  61.222  50.447  1.00  0.00           H  
ATOM   1544  HD3 LYS   100      34.160  59.562  49.966  1.00  0.00           H  
ATOM   1545  HE2 LYS   100      35.814  59.761  52.080  1.00  0.00           H  
ATOM   1546  HE3 LYS   100      34.698  61.041  52.589  1.00  0.00           H  
ATOM   1547  HZ1 LYS   100      34.111  58.087  52.086  1.00  0.00           H  
ATOM   1548  HZ2 LYS   100      33.657  59.034  53.368  1.00  0.00           H  
ATOM   1549  HZ3 LYS   100      32.940  59.136  52.051  1.00  0.00           H  
ATOM   1550  N   ASP   101      37.455  59.909  46.189  1.00  0.00           N  
ATOM   1551  CA  ASP   101      37.049  60.193  44.766  1.00  0.00           C  
ATOM   1552  C   ASP   101      36.370  59.065  44.033  1.00  0.00           C  
ATOM   1553  O   ASP   101      36.522  57.902  44.429  1.00  0.00           O  
ATOM   1554  CB  ASP   101      38.185  60.741  43.911  1.00  0.00           C  
ATOM   1555  CG  ASP   101      37.696  61.505  42.711  1.00  0.00           C  
ATOM   1556  OD1 ASP   101      38.461  61.686  41.766  1.00  0.00           O  
ATOM   1557  OD2 ASP   101      36.566  62.060  42.759  1.00  0.00           O1-
ATOM   1558  H   ASP   101      37.638  58.969  46.508  1.00  0.00           H  
ATOM   1559  HA  ASP   101      36.400  61.062  44.875  1.00  0.00           H  
ATOM   1560  HB2 ASP   101      38.664  61.464  44.572  1.00  0.00           H  
ATOM   1561  HB3 ASP   101      38.960  60.051  43.579  1.00  0.00           H  
ATOM   1562  N   GLU   102      35.594  59.316  43.017  1.00  0.00           N  
ATOM   1563  CA  GLU   102      34.847  58.379  42.223  1.00  0.00           C  
ATOM   1564  C   GLU   102      35.558  57.829  40.992  1.00  0.00           C  
ATOM   1565  O   GLU   102      36.018  58.604  40.136  1.00  0.00           O  
ATOM   1566  CB  GLU   102      33.522  58.980  41.781  1.00  0.00           C  
ATOM   1567  CG  GLU   102      32.480  59.155  42.928  1.00  0.00           C  
ATOM   1568  CD  GLU   102      31.212  59.811  42.468  1.00  0.00           C  
ATOM   1569  OE1 GLU   102      30.462  60.447  43.256  1.00  0.00           O  
ATOM   1570  OE2 GLU   102      30.876  59.761  41.227  1.00  0.00           O1-
ATOM   1571  H   GLU   102      35.554  60.252  42.638  1.00  0.00           H  
ATOM   1572  HA  GLU   102      34.609  57.451  42.742  1.00  0.00           H  
ATOM   1573  HB2 GLU   102      33.888  59.917  41.363  1.00  0.00           H  
ATOM   1574  HB3 GLU   102      33.076  58.295  41.059  1.00  0.00           H  
ATOM   1575  HG2 GLU   102      32.276  58.154  43.309  1.00  0.00           H  
ATOM   1576  HG3 GLU   102      33.005  59.836  43.598  1.00  0.00           H  
ATOM   1577  N   TRP   103      35.737  56.428  40.920  1.00  0.00           N  
ATOM   1578  CA  TRP   103      36.204  55.722  39.767  1.00  0.00           C  
ATOM   1579  C   TRP   103      35.367  54.383  39.448  1.00  0.00           C  
ATOM   1580  O   TRP   103      34.713  53.767  40.310  1.00  0.00           O  
ATOM   1581  CB  TRP   103      37.735  55.545  39.945  1.00  0.00           C  
ATOM   1582  CG  TRP   103      38.179  54.628  41.013  1.00  0.00           C  
ATOM   1583  CD1 TRP   103      37.361  53.924  41.849  1.00  0.00           C  
ATOM   1584  NE1 TRP   103      38.148  53.215  42.749  1.00  0.00           N  
ATOM   1585  CE2 TRP   103      39.480  53.174  42.372  1.00  0.00           C  
ATOM   1586  CZ2 TRP   103      40.645  52.526  42.727  1.00  0.00           C  
ATOM   1587  CH2 TRP   103      41.897  52.790  42.172  1.00  0.00           C  
ATOM   1588  CZ3 TRP   103      41.907  53.753  41.178  1.00  0.00           C  
ATOM   1589  CE3 TRP   103      40.790  54.513  40.834  1.00  0.00           C  
ATOM   1590  CD2 TRP   103      39.536  54.171  41.341  1.00  0.00           C  
ATOM   1591  H   TRP   103      35.544  55.939  41.783  1.00  0.00           H  
ATOM   1592  HA  TRP   103      36.147  56.363  38.888  1.00  0.00           H  
ATOM   1593  HB2 TRP   103      38.141  55.051  39.062  1.00  0.00           H  
ATOM   1594  HB3 TRP   103      38.241  56.503  40.060  1.00  0.00           H  
ATOM   1595  HD1 TRP   103      36.286  53.969  41.937  1.00  0.00           H  
ATOM   1596  HE1 TRP   103      37.789  52.583  43.450  1.00  0.00           H  
ATOM   1597  HZ2 TRP   103      40.469  51.837  43.539  1.00  0.00           H  
ATOM   1598  HH2 TRP   103      42.665  52.124  42.536  1.00  0.00           H  
ATOM   1599  HZ3 TRP   103      42.872  54.130  40.872  1.00  0.00           H  
ATOM   1600  HE3 TRP   103      40.832  55.328  40.126  1.00  0.00           H  
ATOM   1601  N   ARG   104      35.358  53.895  38.234  1.00  0.00           N  
ATOM   1602  CA  ARG   104      34.489  52.720  37.784  1.00  0.00           C  
ATOM   1603  C   ARG   104      35.139  51.423  38.193  1.00  0.00           C  
ATOM   1604  O   ARG   104      36.348  51.347  38.498  1.00  0.00           O  
ATOM   1605  CB  ARG   104      34.183  52.810  36.287  1.00  0.00           C  
ATOM   1606  CG  ARG   104      33.462  54.094  35.823  1.00  0.00           C  
ATOM   1607  CD  ARG   104      33.307  54.080  34.331  1.00  0.00           C  
ATOM   1608  NE  ARG   104      34.540  54.084  33.488  1.00  0.00           N  
ATOM   1609  CZ  ARG   104      34.794  54.676  32.353  1.00  0.00           C  
ATOM   1610  NH1 ARG   104      34.038  55.427  31.654  1.00  0.00           N  
ATOM   1611  NH2 ARG   104      35.930  54.447  31.741  1.00  0.00           N1+
ATOM   1612  H   ARG   104      35.966  54.307  37.541  1.00  0.00           H  
ATOM   1613  HA  ARG   104      33.614  52.849  38.421  1.00  0.00           H  
ATOM   1614  HB2 ARG   104      35.107  52.792  35.709  1.00  0.00           H  
ATOM   1615  HB3 ARG   104      33.552  51.970  35.996  1.00  0.00           H  
ATOM   1616  HG2 ARG   104      32.467  54.182  36.261  1.00  0.00           H  
ATOM   1617  HG3 ARG   104      33.975  55.030  36.047  1.00  0.00           H  
ATOM   1618  HD2 ARG   104      32.703  53.220  34.042  1.00  0.00           H  
ATOM   1619  HD3 ARG   104      32.849  55.031  34.059  1.00  0.00           H  
ATOM   1620  HE  ARG   104      35.272  53.442  33.755  1.00  0.00           H  
ATOM   1621 HH11 ARG   104      33.123  55.681  31.998  1.00  0.00           H  
ATOM   1622 HH12 ARG   104      34.378  55.657  30.731  1.00  0.00           H  
ATOM   1623 HH21 ARG   104      36.669  53.889  32.144  1.00  0.00           H  
ATOM   1624 HH22 ARG   104      36.065  54.812  30.809  1.00  0.00           H  
ATOM   1625  N   GLY   105      34.319  50.426  38.331  1.00  0.00           N  
ATOM   1626  CA  GLY   105      34.713  49.081  38.769  1.00  0.00           C  
ATOM   1627  C   GLY   105      33.730  47.985  38.408  1.00  0.00           C  
ATOM   1628  O   GLY   105      32.819  48.256  37.646  1.00  0.00           O  
ATOM   1629  H   GLY   105      33.360  50.520  38.031  1.00  0.00           H  
ATOM   1630  HA2 GLY   105      35.655  48.783  38.308  1.00  0.00           H  
ATOM   1631  HA3 GLY   105      34.873  49.024  39.846  1.00  0.00           H  
ATOM   1632  N   MET   106      33.849  46.766  38.989  1.00  0.00           N  
ATOM   1633  CA  MET   106      32.806  45.766  38.775  1.00  0.00           C  
ATOM   1634  C   MET   106      32.610  44.956  40.066  1.00  0.00           C  
ATOM   1635  O   MET   106      33.595  44.443  40.637  1.00  0.00           O  
ATOM   1636  CB  MET   106      33.215  44.784  37.579  1.00  0.00           C  
ATOM   1637  CG  MET   106      32.102  43.826  37.121  1.00  0.00           C  
ATOM   1638  SD  MET   106      32.483  42.893  35.550  1.00  0.00           S  
ATOM   1639  CE  MET   106      32.308  44.182  34.365  1.00  0.00           C  
ATOM   1640  H   MET   106      34.461  46.669  39.786  1.00  0.00           H  
ATOM   1641  HA  MET   106      31.880  46.272  38.501  1.00  0.00           H  
ATOM   1642  HB2 MET   106      33.567  45.390  36.743  1.00  0.00           H  
ATOM   1643  HB3 MET   106      34.017  44.106  37.872  1.00  0.00           H  
ATOM   1644  HG2 MET   106      31.874  43.188  37.975  1.00  0.00           H  
ATOM   1645  HG3 MET   106      31.208  44.442  37.017  1.00  0.00           H  
ATOM   1646  HE1 MET   106      32.366  43.822  33.338  1.00  0.00           H  
ATOM   1647  HE2 MET   106      31.307  44.570  34.552  1.00  0.00           H  
ATOM   1648  HE3 MET   106      33.071  44.947  34.508  1.00  0.00           H  
ATOM   1649  N   VAL   107      31.362  44.810  40.438  1.00  0.00           N  
ATOM   1650  CA  VAL   107      30.957  43.884  41.479  1.00  0.00           C  
ATOM   1651  C   VAL   107      31.070  42.466  40.896  1.00  0.00           C  
ATOM   1652  O   VAL   107      30.368  42.243  39.905  1.00  0.00           O  
ATOM   1653  CB  VAL   107      29.503  44.140  41.949  1.00  0.00           C  
ATOM   1654  CG1 VAL   107      29.146  43.370  43.169  1.00  0.00           C  
ATOM   1655  CG2 VAL   107      29.131  45.569  42.265  1.00  0.00           C  
ATOM   1656  H   VAL   107      30.706  45.126  39.738  1.00  0.00           H  
ATOM   1657  HA  VAL   107      31.546  44.058  42.379  1.00  0.00           H  
ATOM   1658  HB  VAL   107      28.800  43.888  41.156  1.00  0.00           H  
ATOM   1659 HG11 VAL   107      29.387  42.307  43.175  1.00  0.00           H  
ATOM   1660 HG12 VAL   107      29.663  43.739  44.055  1.00  0.00           H  
ATOM   1661 HG13 VAL   107      28.079  43.518  43.339  1.00  0.00           H  
ATOM   1662 HG21 VAL   107      30.003  46.223  42.287  1.00  0.00           H  
ATOM   1663 HG22 VAL   107      28.410  46.027  41.588  1.00  0.00           H  
ATOM   1664 HG23 VAL   107      28.677  45.723  43.243  1.00  0.00           H  
ATOM   1665  N   LEU   108      31.807  41.563  41.474  1.00  0.00           N  
ATOM   1666  CA  LEU   108      32.115  40.158  41.005  1.00  0.00           C  
ATOM   1667  C   LEU   108      31.230  39.057  41.589  1.00  0.00           C  
ATOM   1668  O   LEU   108      30.828  38.103  40.918  1.00  0.00           O  
ATOM   1669  CB  LEU   108      33.602  39.834  41.223  1.00  0.00           C  
ATOM   1670  CG  LEU   108      34.600  40.945  40.836  1.00  0.00           C  
ATOM   1671  CD1 LEU   108      36.030  40.635  41.402  1.00  0.00           C  
ATOM   1672  CD2 LEU   108      34.718  41.146  39.266  1.00  0.00           C  
ATOM   1673  H   LEU   108      32.572  41.892  42.046  1.00  0.00           H  
ATOM   1674  HA  LEU   108      31.991  40.056  39.927  1.00  0.00           H  
ATOM   1675  HB2 LEU   108      33.747  39.650  42.288  1.00  0.00           H  
ATOM   1676  HB3 LEU   108      33.800  38.993  40.558  1.00  0.00           H  
ATOM   1677  HG  LEU   108      34.275  41.892  41.266  1.00  0.00           H  
ATOM   1678 HD11 LEU   108      36.593  41.544  41.193  1.00  0.00           H  
ATOM   1679 HD12 LEU   108      35.921  40.477  42.475  1.00  0.00           H  
ATOM   1680 HD13 LEU   108      36.452  39.714  41.000  1.00  0.00           H  
ATOM   1681 HD21 LEU   108      35.158  40.266  38.796  1.00  0.00           H  
ATOM   1682 HD22 LEU   108      33.708  41.245  38.868  1.00  0.00           H  
ATOM   1683 HD23 LEU   108      35.335  42.035  39.135  1.00  0.00           H  
ATOM   1684  N   ALA   109      30.924  39.181  42.886  1.00  0.00           N  
ATOM   1685  CA  ALA   109      30.202  38.260  43.651  1.00  0.00           C  
ATOM   1686  C   ALA   109      29.958  38.806  45.158  1.00  0.00           C  
ATOM   1687  O   ALA   109      30.826  39.567  45.593  1.00  0.00           O  
ATOM   1688  CB  ALA   109      30.961  36.887  43.822  1.00  0.00           C  
ATOM   1689  H   ALA   109      31.165  40.036  43.367  1.00  0.00           H  
ATOM   1690  HA  ALA   109      29.226  38.174  43.175  1.00  0.00           H  
ATOM   1691  HB1 ALA   109      30.328  36.163  44.338  1.00  0.00           H  
ATOM   1692  HB2 ALA   109      31.040  36.451  42.826  1.00  0.00           H  
ATOM   1693  HB3 ALA   109      31.902  37.091  44.332  1.00  0.00           H  
ATOM   1694  N   ARG   110      28.968  38.372  45.983  1.00  0.00           N  
ATOM   1695  CA  ARG   110      29.013  38.374  47.455  1.00  0.00           C  
ATOM   1696  C   ARG   110      30.172  37.452  47.896  1.00  0.00           C  
ATOM   1697  O   ARG   110      30.293  36.330  47.288  1.00  0.00           O  
ATOM   1698  CB  ARG   110      27.698  37.907  48.099  1.00  0.00           C  
ATOM   1699  CG  ARG   110      26.640  38.910  47.979  1.00  0.00           C  
ATOM   1700  CD  ARG   110      25.207  38.533  48.471  1.00  0.00           C  
ATOM   1701  NE  ARG   110      24.477  37.651  47.524  1.00  0.00           N  
ATOM   1702  CZ  ARG   110      24.530  36.358  47.544  1.00  0.00           C  
ATOM   1703  NH1 ARG   110      25.293  35.625  48.307  1.00  0.00           N  
ATOM   1704  NH2 ARG   110      23.672  35.684  46.826  1.00  0.00           N1+
ATOM   1705  H   ARG   110      28.235  37.798  45.591  1.00  0.00           H  
ATOM   1706  HA  ARG   110      29.346  39.375  47.730  1.00  0.00           H  
ATOM   1707  HB2 ARG   110      27.371  37.005  47.581  1.00  0.00           H  
ATOM   1708  HB3 ARG   110      27.894  37.625  49.133  1.00  0.00           H  
ATOM   1709  HG2 ARG   110      26.912  39.815  48.522  1.00  0.00           H  
ATOM   1710  HG3 ARG   110      26.472  39.158  46.931  1.00  0.00           H  
ATOM   1711  HD2 ARG   110      25.304  38.007  49.420  1.00  0.00           H  
ATOM   1712  HD3 ARG   110      24.550  39.399  48.561  1.00  0.00           H  
ATOM   1713  HE  ARG   110      23.743  38.022  46.938  1.00  0.00           H  
ATOM   1714 HH11 ARG   110      25.836  36.176  48.957  1.00  0.00           H  
ATOM   1715 HH12 ARG   110      25.159  34.625  48.350  1.00  0.00           H  
ATOM   1716 HH21 ARG   110      22.910  36.100  46.309  1.00  0.00           H  
ATOM   1717 HH22 ARG   110      23.604  34.689  46.988  1.00  0.00           H  
ATOM   1718  N   ALA   111      31.030  37.906  48.831  1.00  0.00           N  
ATOM   1719  CA  ALA   111      32.099  37.118  49.470  1.00  0.00           C  
ATOM   1720  C   ALA   111      31.638  35.871  50.242  1.00  0.00           C  
ATOM   1721  O   ALA   111      30.617  35.943  50.912  1.00  0.00           O  
ATOM   1722  CB  ALA   111      32.978  38.122  50.303  1.00  0.00           C  
ATOM   1723  H   ALA   111      30.836  38.834  49.180  1.00  0.00           H  
ATOM   1724  HA  ALA   111      32.620  36.705  48.606  1.00  0.00           H  
ATOM   1725  HB1 ALA   111      33.208  39.003  49.704  1.00  0.00           H  
ATOM   1726  HB2 ALA   111      32.521  38.468  51.230  1.00  0.00           H  
ATOM   1727  HB3 ALA   111      33.881  37.581  50.587  1.00  0.00           H  
ATOM   1728  N   PRO   112      32.344  34.688  50.260  1.00  0.00           N  
ATOM   1729  CA  PRO   112      31.976  33.628  51.154  1.00  0.00           C  
ATOM   1730  C   PRO   112      32.227  33.914  52.613  1.00  0.00           C  
ATOM   1731  O   PRO   112      33.069  34.840  52.878  1.00  0.00           O  
ATOM   1732  CD  PRO   112      33.447  34.436  49.388  1.00  0.00           C  
ATOM   1733  CG  PRO   112      33.869  33.023  49.769  1.00  0.00           C  
ATOM   1734  CB  PRO   112      32.760  32.424  50.675  1.00  0.00           C  
ATOM   1735  HD2 PRO   112      34.281  35.109  49.586  1.00  0.00           H  
ATOM   1736  HD3 PRO   112      33.131  34.532  48.349  1.00  0.00           H  
ATOM   1737  HG2 PRO   112      34.669  33.234  50.478  1.00  0.00           H  
ATOM   1738  HG3 PRO   112      34.264  32.512  48.891  1.00  0.00           H  
ATOM   1739  HB2 PRO   112      33.128  31.832  51.513  1.00  0.00           H  
ATOM   1740  HB3 PRO   112      32.019  31.864  50.104  1.00  0.00           H  
ATOM   1741  HA  PRO   112      30.905  33.426  51.169  1.00  0.00           H  
ATOM   1742  N   VAL   113      31.483  33.272  53.578  1.00  0.00           N  
ATOM   1743  CA  VAL   113      31.538  33.591  54.980  1.00  0.00           C  
ATOM   1744  C   VAL   113      31.034  34.971  55.403  1.00  0.00           C  
ATOM   1745  O   VAL   113      30.015  35.055  56.088  1.00  0.00           O  
ATOM   1746  CB  VAL   113      32.920  33.212  55.561  1.00  0.00           C  
ATOM   1747  CG1 VAL   113      32.932  33.214  57.102  1.00  0.00           C  
ATOM   1748  CG2 VAL   113      33.281  31.719  55.169  1.00  0.00           C  
ATOM   1749  H   VAL   113      30.761  32.632  53.281  1.00  0.00           H  
ATOM   1750  HA  VAL   113      30.827  32.856  55.358  1.00  0.00           H  
ATOM   1751  HB  VAL   113      33.677  33.938  55.263  1.00  0.00           H  
ATOM   1752 HG11 VAL   113      32.666  34.231  57.392  1.00  0.00           H  
ATOM   1753 HG12 VAL   113      32.286  32.447  57.529  1.00  0.00           H  
ATOM   1754 HG13 VAL   113      33.954  32.924  57.349  1.00  0.00           H  
ATOM   1755 HG21 VAL   113      32.429  31.088  55.422  1.00  0.00           H  
ATOM   1756 HG22 VAL   113      33.424  31.586  54.097  1.00  0.00           H  
ATOM   1757 HG23 VAL   113      34.255  31.318  55.447  1.00  0.00           H  
ATOM   1758  N   MET   114      31.712  35.980  54.893  1.00  0.00           N  
ATOM   1759  CA  MET   114      31.408  37.439  55.070  1.00  0.00           C  
ATOM   1760  C   MET   114      30.446  37.745  54.008  1.00  0.00           C  
ATOM   1761  O   MET   114      30.709  38.504  53.084  1.00  0.00           O  
ATOM   1762  CB  MET   114      32.661  38.316  55.170  1.00  0.00           C  
ATOM   1763  CG  MET   114      33.533  37.825  56.268  1.00  0.00           C  
ATOM   1764  SD  MET   114      35.303  38.385  56.291  1.00  0.00           S  
ATOM   1765  CE  MET   114      35.130  40.128  56.349  1.00  0.00           C  
ATOM   1766  H   MET   114      32.448  35.751  54.240  1.00  0.00           H  
ATOM   1767  HA  MET   114      30.789  37.492  55.965  1.00  0.00           H  
ATOM   1768  HB2 MET   114      33.266  38.244  54.265  1.00  0.00           H  
ATOM   1769  HB3 MET   114      32.334  39.330  55.399  1.00  0.00           H  
ATOM   1770  HG2 MET   114      33.015  38.041  57.202  1.00  0.00           H  
ATOM   1771  HG3 MET   114      33.753  36.758  56.259  1.00  0.00           H  
ATOM   1772  HE1 MET   114      36.098  40.627  56.387  1.00  0.00           H  
ATOM   1773  HE2 MET   114      34.580  40.510  55.489  1.00  0.00           H  
ATOM   1774  HE3 MET   114      34.587  40.369  57.263  1.00  0.00           H  
ATOM   1775  N   ASN   115      29.216  37.145  53.985  1.00  0.00           N  
ATOM   1776  CA  ASN   115      28.258  37.218  52.836  1.00  0.00           C  
ATOM   1777  C   ASN   115      27.731  38.681  52.565  1.00  0.00           C  
ATOM   1778  O   ASN   115      27.282  39.015  51.499  1.00  0.00           O  
ATOM   1779  CB  ASN   115      27.088  36.269  53.127  1.00  0.00           C  
ATOM   1780  CG  ASN   115      25.949  36.359  52.196  1.00  0.00           C  
ATOM   1781  OD1 ASN   115      26.051  35.890  51.063  1.00  0.00           O  
ATOM   1782  ND2 ASN   115      24.796  36.834  52.599  1.00  0.00           N  
ATOM   1783  H   ASN   115      28.973  36.527  54.746  1.00  0.00           H  
ATOM   1784  HA  ASN   115      28.789  36.980  51.915  1.00  0.00           H  
ATOM   1785  HB2 ASN   115      27.459  35.244  53.123  1.00  0.00           H  
ATOM   1786  HB3 ASN   115      26.706  36.437  54.134  1.00  0.00           H  
ATOM   1787 HD21 ASN   115      24.587  37.185  53.522  1.00  0.00           H  
ATOM   1788 HD22 ASN   115      24.054  36.597  51.956  1.00  0.00           H  
ATOM   1789  N   THR   116      27.888  39.618  53.488  1.00  0.00           N  
ATOM   1790  CA  THR   116      27.419  41.027  53.312  1.00  0.00           C  
ATOM   1791  C   THR   116      28.398  41.938  52.651  1.00  0.00           C  
ATOM   1792  O   THR   116      28.006  42.901  52.016  1.00  0.00           O  
ATOM   1793  CB  THR   116      26.849  41.528  54.661  1.00  0.00           C  
ATOM   1794  CG2 THR   116      25.732  40.724  55.315  1.00  0.00           C  
ATOM   1795  OG1 THR   116      27.825  41.688  55.567  1.00  0.00           O  
ATOM   1796  H   THR   116      28.191  39.327  54.406  1.00  0.00           H  
ATOM   1797  HA  THR   116      26.572  40.957  52.630  1.00  0.00           H  
ATOM   1798  HB  THR   116      26.392  42.468  54.353  1.00  0.00           H  
ATOM   1799 HG21 THR   116      26.072  39.737  55.630  1.00  0.00           H  
ATOM   1800 HG22 THR   116      25.244  41.304  56.098  1.00  0.00           H  
ATOM   1801 HG23 THR   116      25.029  40.579  54.494  1.00  0.00           H  
ATOM   1802  HG1 THR   116      28.255  40.863  55.804  1.00  0.00           H  
ATOM   1803  N   TRP   117      29.679  41.546  52.690  1.00  0.00           N  
ATOM   1804  CA  TRP   117      30.728  42.206  51.950  1.00  0.00           C  
ATOM   1805  C   TRP   117      30.735  41.650  50.464  1.00  0.00           C  
ATOM   1806  O   TRP   117      30.599  40.430  50.290  1.00  0.00           O  
ATOM   1807  CB  TRP   117      32.094  41.933  52.550  1.00  0.00           C  
ATOM   1808  CG  TRP   117      32.286  42.330  53.964  1.00  0.00           C  
ATOM   1809  CD1 TRP   117      31.705  41.846  55.091  1.00  0.00           C  
ATOM   1810  NE1 TRP   117      32.004  42.560  56.218  1.00  0.00           N  
ATOM   1811  CE2 TRP   117      32.811  43.611  55.853  1.00  0.00           C  
ATOM   1812  CZ2 TRP   117      33.355  44.690  56.645  1.00  0.00           C  
ATOM   1813  CH2 TRP   117      34.186  45.604  55.988  1.00  0.00           C  
ATOM   1814  CZ3 TRP   117      34.504  45.424  54.626  1.00  0.00           C  
ATOM   1815  CE3 TRP   117      33.906  44.403  53.808  1.00  0.00           C  
ATOM   1816  CD2 TRP   117      32.971  43.511  54.449  1.00  0.00           C  
ATOM   1817  H   TRP   117      29.917  40.674  53.143  1.00  0.00           H  
ATOM   1818  HA  TRP   117      30.526  43.276  51.902  1.00  0.00           H  
ATOM   1819  HB2 TRP   117      32.254  40.855  52.527  1.00  0.00           H  
ATOM   1820  HB3 TRP   117      32.693  42.528  51.861  1.00  0.00           H  
ATOM   1821  HD1 TRP   117      31.178  40.906  55.167  1.00  0.00           H  
ATOM   1822  HE1 TRP   117      31.588  42.310  57.104  1.00  0.00           H  
ATOM   1823  HZ2 TRP   117      33.098  44.813  57.687  1.00  0.00           H  
ATOM   1824  HH2 TRP   117      34.605  46.424  56.551  1.00  0.00           H  
ATOM   1825  HZ3 TRP   117      35.162  46.099  54.098  1.00  0.00           H  
ATOM   1826  HE3 TRP   117      34.116  44.325  52.752  1.00  0.00           H  
ATOM   1827  N   PHE   118      31.076  42.422  49.462  1.00  0.00           N  
ATOM   1828  CA  PHE   118      31.170  41.993  48.048  1.00  0.00           C  
ATOM   1829  C   PHE   118      32.601  41.866  47.658  1.00  0.00           C  
ATOM   1830  O   PHE   118      33.422  42.702  48.024  1.00  0.00           O  
ATOM   1831  CB  PHE   118      30.447  43.009  47.164  1.00  0.00           C  
ATOM   1832  CG  PHE   118      28.947  42.905  47.335  1.00  0.00           C  
ATOM   1833  CD1 PHE   118      28.377  43.335  48.559  1.00  0.00           C  
ATOM   1834  CE1 PHE   118      27.029  43.506  48.721  1.00  0.00           C  
ATOM   1835  CZ  PHE   118      26.167  43.099  47.685  1.00  0.00           C  
ATOM   1836  CE2 PHE   118      26.650  42.464  46.523  1.00  0.00           C  
ATOM   1837  CD2 PHE   118      28.078  42.363  46.368  1.00  0.00           C  
ATOM   1838  H   PHE   118      31.318  43.379  49.677  1.00  0.00           H  
ATOM   1839  HA  PHE   118      30.642  41.064  47.833  1.00  0.00           H  
ATOM   1840  HB2 PHE   118      30.691  44.008  47.526  1.00  0.00           H  
ATOM   1841  HB3 PHE   118      30.706  42.835  46.120  1.00  0.00           H  
ATOM   1842  HD1 PHE   118      28.952  43.682  49.405  1.00  0.00           H  
ATOM   1843  HE1 PHE   118      26.673  43.989  49.619  1.00  0.00           H  
ATOM   1844  HZ  PHE   118      25.099  43.125  47.845  1.00  0.00           H  
ATOM   1845  HE2 PHE   118      25.977  42.173  45.730  1.00  0.00           H  
ATOM   1846  HD2 PHE   118      28.570  41.922  45.512  1.00  0.00           H  
ATOM   1847  N   TYR   119      32.991  40.988  46.745  1.00  0.00           N  
ATOM   1848  CA  TYR   119      34.236  41.014  45.920  1.00  0.00           C  
ATOM   1849  C   TYR   119      34.031  42.020  44.788  1.00  0.00           C  
ATOM   1850  O   TYR   119      33.049  42.023  44.058  1.00  0.00           O  
ATOM   1851  CB  TYR   119      34.455  39.633  45.302  1.00  0.00           C  
ATOM   1852  CG  TYR   119      35.207  38.559  46.123  1.00  0.00           C  
ATOM   1853  CD1 TYR   119      35.146  37.242  45.629  1.00  0.00           C  
ATOM   1854  CE1 TYR   119      35.815  36.236  46.330  1.00  0.00           C  
ATOM   1855  CZ  TYR   119      36.603  36.455  47.512  1.00  0.00           C  
ATOM   1856  OH  TYR   119      37.269  35.397  48.167  1.00  0.00           O  
ATOM   1857  CE2 TYR   119      36.478  37.799  48.067  1.00  0.00           C  
ATOM   1858  CD2 TYR   119      35.836  38.774  47.349  1.00  0.00           C  
ATOM   1859  H   TYR   119      32.323  40.341  46.351  1.00  0.00           H  
ATOM   1860  HA  TYR   119      35.119  41.391  46.437  1.00  0.00           H  
ATOM   1861  HB2 TYR   119      33.492  39.210  45.017  1.00  0.00           H  
ATOM   1862  HB3 TYR   119      35.030  39.805  44.392  1.00  0.00           H  
ATOM   1863  HD1 TYR   119      34.587  37.096  44.716  1.00  0.00           H  
ATOM   1864  HE1 TYR   119      35.752  35.215  45.982  1.00  0.00           H  
ATOM   1865  HH  TYR   119      37.303  34.720  47.487  1.00  0.00           H  
ATOM   1866  HE2 TYR   119      36.933  38.107  48.996  1.00  0.00           H  
ATOM   1867  HD2 TYR   119      35.796  39.787  47.722  1.00  0.00           H  
ATOM   1868  N   ILE   120      35.008  42.892  44.553  1.00  0.00           N  
ATOM   1869  CA  ILE   120      35.030  44.012  43.658  1.00  0.00           C  
ATOM   1870  C   ILE   120      36.398  44.274  43.094  1.00  0.00           C  
ATOM   1871  O   ILE   120      37.390  44.140  43.804  1.00  0.00           O  
ATOM   1872  CB  ILE   120      34.401  45.250  44.264  1.00  0.00           C  
ATOM   1873  CG2 ILE   120      34.811  45.488  45.764  1.00  0.00           C  
ATOM   1874  CG1 ILE   120      34.440  46.459  43.332  1.00  0.00           C  
ATOM   1875  CD1 ILE   120      33.391  47.553  43.628  1.00  0.00           C  
ATOM   1876  H   ILE   120      35.825  42.760  45.132  1.00  0.00           H  
ATOM   1877  HA  ILE   120      34.376  43.741  42.829  1.00  0.00           H  
ATOM   1878  HB  ILE   120      33.340  45.021  44.369  1.00  0.00           H  
ATOM   1879 HG21 ILE   120      34.452  46.390  46.261  1.00  0.00           H  
ATOM   1880 HG22 ILE   120      34.405  44.701  46.400  1.00  0.00           H  
ATOM   1881 HG23 ILE   120      35.895  45.549  45.855  1.00  0.00           H  
ATOM   1882 HG12 ILE   120      35.415  46.945  43.362  1.00  0.00           H  
ATOM   1883 HG13 ILE   120      34.198  46.101  42.331  1.00  0.00           H  
ATOM   1884 HD11 ILE   120      33.579  48.025  44.592  1.00  0.00           H  
ATOM   1885 HD12 ILE   120      33.444  48.311  42.846  1.00  0.00           H  
ATOM   1886 HD13 ILE   120      32.362  47.196  43.677  1.00  0.00           H  
ATOM   1887  N   THR   121      36.627  44.700  41.856  1.00  0.00           N  
ATOM   1888  CA  THR   121      37.899  45.155  41.319  1.00  0.00           C  
ATOM   1889  C   THR   121      37.608  46.519  40.545  1.00  0.00           C  
ATOM   1890  O   THR   121      36.410  46.815  40.480  1.00  0.00           O  
ATOM   1891  CB  THR   121      38.547  44.125  40.410  1.00  0.00           C  
ATOM   1892  CG2 THR   121      37.783  43.641  39.165  1.00  0.00           C  
ATOM   1893  OG1 THR   121      39.788  44.464  40.057  1.00  0.00           O  
ATOM   1894  H   THR   121      35.846  44.971  41.277  1.00  0.00           H  
ATOM   1895  HA  THR   121      38.643  45.243  42.111  1.00  0.00           H  
ATOM   1896  HB  THR   121      38.583  43.280  41.097  1.00  0.00           H  
ATOM   1897 HG21 THR   121      37.916  42.572  39.002  1.00  0.00           H  
ATOM   1898 HG22 THR   121      36.722  43.773  39.377  1.00  0.00           H  
ATOM   1899 HG23 THR   121      38.011  44.170  38.239  1.00  0.00           H  
ATOM   1900  HG1 THR   121      40.242  44.617  40.889  1.00  0.00           H  
ATOM   1901  N   TYR   122      38.679  47.352  40.285  1.00  0.00           N  
ATOM   1902  CA  TYR   122      38.608  48.692  39.798  1.00  0.00           C  
ATOM   1903  C   TYR   122      39.177  48.853  38.392  1.00  0.00           C  
ATOM   1904  O   TYR   122      40.129  48.159  38.070  1.00  0.00           O  
ATOM   1905  CB  TYR   122      39.154  49.737  40.820  1.00  0.00           C  
ATOM   1906  CG  TYR   122      38.390  49.821  42.060  1.00  0.00           C  
ATOM   1907  CD1 TYR   122      38.817  49.315  43.295  1.00  0.00           C  
ATOM   1908  CE1 TYR   122      38.097  49.395  44.509  1.00  0.00           C  
ATOM   1909  CZ  TYR   122      36.778  49.907  44.441  1.00  0.00           C  
ATOM   1910  OH  TYR   122      36.012  49.895  45.580  1.00  0.00           O  
ATOM   1911  CE2 TYR   122      36.258  50.283  43.205  1.00  0.00           C  
ATOM   1912  CD2 TYR   122      37.042  50.254  42.044  1.00  0.00           C  
ATOM   1913  H   TYR   122      39.598  46.945  40.377  1.00  0.00           H  
ATOM   1914  HA  TYR   122      37.541  48.907  39.731  1.00  0.00           H  
ATOM   1915  HB2 TYR   122      40.234  49.637  40.927  1.00  0.00           H  
ATOM   1916  HB3 TYR   122      39.146  50.695  40.301  1.00  0.00           H  
ATOM   1917  HD1 TYR   122      39.769  48.820  43.418  1.00  0.00           H  
ATOM   1918  HE1 TYR   122      38.567  49.090  45.432  1.00  0.00           H  
ATOM   1919  HH  TYR   122      35.113  50.156  45.368  1.00  0.00           H  
ATOM   1920  HE2 TYR   122      35.247  50.645  43.090  1.00  0.00           H  
ATOM   1921  HD2 TYR   122      36.707  50.679  41.110  1.00  0.00           H  
ATOM   1922  N   GLU   123      38.552  49.715  37.607  1.00  0.00           N  
ATOM   1923  CA  GLU   123      38.821  49.958  36.179  1.00  0.00           C  
ATOM   1924  C   GLU   123      40.306  50.347  36.022  1.00  0.00           C  
ATOM   1925  O   GLU   123      40.871  50.052  35.011  1.00  0.00           O  
ATOM   1926  CB  GLU   123      37.811  50.983  35.645  1.00  0.00           C  
ATOM   1927  CG  GLU   123      38.019  51.212  34.230  1.00  0.00           C  
ATOM   1928  CD  GLU   123      38.185  52.682  33.884  1.00  0.00           C  
ATOM   1929  OE1 GLU   123      37.325  53.493  34.336  1.00  0.00           O  
ATOM   1930  OE2 GLU   123      39.068  53.053  33.132  1.00  0.00           O1-
ATOM   1931  H   GLU   123      37.920  50.334  38.094  1.00  0.00           H  
ATOM   1932  HA  GLU   123      38.699  49.070  35.558  1.00  0.00           H  
ATOM   1933  HB2 GLU   123      36.832  50.510  35.722  1.00  0.00           H  
ATOM   1934  HB3 GLU   123      37.886  51.825  36.334  1.00  0.00           H  
ATOM   1935  HG2 GLU   123      38.854  50.665  33.792  1.00  0.00           H  
ATOM   1936  HG3 GLU   123      37.086  50.810  33.834  1.00  0.00           H  
ATOM   1937  N   LYS   124      40.905  51.042  37.028  1.00  0.00           N  
ATOM   1938  CA  LYS   124      42.230  51.611  37.019  1.00  0.00           C  
ATOM   1939  C   LYS   124      43.157  50.937  38.042  1.00  0.00           C  
ATOM   1940  O   LYS   124      44.323  51.302  38.246  1.00  0.00           O  
ATOM   1941  CB  LYS   124      42.018  53.126  37.377  1.00  0.00           C  
ATOM   1942  CG  LYS   124      41.401  53.863  36.201  1.00  0.00           C  
ATOM   1943  CD  LYS   124      41.016  55.339  36.488  1.00  0.00           C  
ATOM   1944  CE  LYS   124      40.651  56.048  35.197  1.00  0.00           C  
ATOM   1945  NZ  LYS   124      39.446  55.470  34.578  1.00  0.00           N1+
ATOM   1946  H   LYS   124      40.310  51.399  37.761  1.00  0.00           H  
ATOM   1947  HA  LYS   124      42.669  51.483  36.029  1.00  0.00           H  
ATOM   1948  HB2 LYS   124      41.329  53.162  38.221  1.00  0.00           H  
ATOM   1949  HB3 LYS   124      42.979  53.560  37.652  1.00  0.00           H  
ATOM   1950  HG2 LYS   124      42.092  53.936  35.361  1.00  0.00           H  
ATOM   1951  HG3 LYS   124      40.525  53.375  35.774  1.00  0.00           H  
ATOM   1952  HD2 LYS   124      40.202  55.373  37.213  1.00  0.00           H  
ATOM   1953  HD3 LYS   124      41.789  55.960  36.942  1.00  0.00           H  
ATOM   1954  HE2 LYS   124      40.490  57.102  35.422  1.00  0.00           H  
ATOM   1955  HE3 LYS   124      41.472  55.957  34.485  1.00  0.00           H  
ATOM   1956  HZ1 LYS   124      38.958  56.089  33.946  1.00  0.00           H  
ATOM   1957  HZ2 LYS   124      39.656  54.598  34.114  1.00  0.00           H  
ATOM   1958  HZ3 LYS   124      38.855  55.346  35.388  1.00  0.00           H  
ATOM   1959  N   ASP   125      42.705  49.878  38.661  1.00  0.00           N  
ATOM   1960  CA  ASP   125      43.550  49.059  39.571  1.00  0.00           C  
ATOM   1961  C   ASP   125      43.131  47.575  39.471  1.00  0.00           C  
ATOM   1962  O   ASP   125      42.038  47.251  39.880  1.00  0.00           O  
ATOM   1963  CB  ASP   125      43.558  49.657  40.971  1.00  0.00           C  
ATOM   1964  CG  ASP   125      44.524  48.953  41.862  1.00  0.00           C  
ATOM   1965  OD1 ASP   125      45.272  48.051  41.511  1.00  0.00           O  
ATOM   1966  OD2 ASP   125      44.515  49.436  43.002  1.00  0.00           O1-
ATOM   1967  H   ASP   125      41.858  49.433  38.335  1.00  0.00           H  
ATOM   1968  HA  ASP   125      44.537  49.139  39.116  1.00  0.00           H  
ATOM   1969  HB2 ASP   125      43.902  50.689  40.901  1.00  0.00           H  
ATOM   1970  HB3 ASP   125      42.563  49.656  41.416  1.00  0.00           H  
ATOM   1971  N   PRO   126      44.000  46.617  38.954  1.00  0.00           N  
ATOM   1972  CA  PRO   126      43.672  45.174  38.884  1.00  0.00           C  
ATOM   1973  C   PRO   126      43.457  44.415  40.163  1.00  0.00           C  
ATOM   1974  O   PRO   126      42.953  43.298  40.104  1.00  0.00           O  
ATOM   1975  CD  PRO   126      45.147  46.911  38.118  1.00  0.00           C  
ATOM   1976  CG  PRO   126      45.223  45.751  37.149  1.00  0.00           C  
ATOM   1977  CB  PRO   126      44.785  44.646  38.045  1.00  0.00           C  
ATOM   1978  HD2 PRO   126      46.094  46.993  38.651  1.00  0.00           H  
ATOM   1979  HD3 PRO   126      45.032  47.778  37.468  1.00  0.00           H  
ATOM   1980  HG2 PRO   126      46.280  45.611  36.927  1.00  0.00           H  
ATOM   1981  HG3 PRO   126      44.577  45.889  36.282  1.00  0.00           H  
ATOM   1982  HB2 PRO   126      45.687  44.289  38.540  1.00  0.00           H  
ATOM   1983  HB3 PRO   126      44.501  43.726  37.535  1.00  0.00           H  
ATOM   1984  HA  PRO   126      42.760  44.968  38.324  1.00  0.00           H  
ATOM   1985  N   VAL   127      43.815  44.916  41.302  1.00  0.00           N  
ATOM   1986  CA  VAL   127      43.773  44.227  42.616  1.00  0.00           C  
ATOM   1987  C   VAL   127      42.304  43.989  43.004  1.00  0.00           C  
ATOM   1988  O   VAL   127      41.432  44.813  42.876  1.00  0.00           O  
ATOM   1989  CB  VAL   127      44.587  44.793  43.794  1.00  0.00           C  
ATOM   1990  CG1 VAL   127      44.493  44.001  45.126  1.00  0.00           C  
ATOM   1991  CG2 VAL   127      46.068  44.999  43.326  1.00  0.00           C  
ATOM   1992  H   VAL   127      44.284  45.806  41.391  1.00  0.00           H  
ATOM   1993  HA  VAL   127      44.243  43.301  42.286  1.00  0.00           H  
ATOM   1994  HB  VAL   127      44.221  45.779  44.078  1.00  0.00           H  
ATOM   1995 HG11 VAL   127      45.096  44.578  45.827  1.00  0.00           H  
ATOM   1996 HG12 VAL   127      43.466  43.975  45.491  1.00  0.00           H  
ATOM   1997 HG13 VAL   127      44.819  42.967  45.013  1.00  0.00           H  
ATOM   1998 HG21 VAL   127      46.581  44.039  43.383  1.00  0.00           H  
ATOM   1999 HG22 VAL   127      45.994  45.438  42.331  1.00  0.00           H  
ATOM   2000 HG23 VAL   127      46.491  45.684  44.061  1.00  0.00           H  
ATOM   2001  N   LEU   128      42.073  42.722  43.517  1.00  0.00           N  
ATOM   2002  CA  LEU   128      40.876  42.314  44.285  1.00  0.00           C  
ATOM   2003  C   LEU   128      40.710  42.942  45.714  1.00  0.00           C  
ATOM   2004  O   LEU   128      41.528  42.763  46.626  1.00  0.00           O  
ATOM   2005  CB  LEU   128      40.799  40.790  44.350  1.00  0.00           C  
ATOM   2006  CG  LEU   128      39.496  40.229  44.920  1.00  0.00           C  
ATOM   2007  CD1 LEU   128      38.335  40.547  43.993  1.00  0.00           C  
ATOM   2008  CD2 LEU   128      39.606  38.739  44.910  1.00  0.00           C  
ATOM   2009  H   LEU   128      42.815  42.039  43.473  1.00  0.00           H  
ATOM   2010  HA  LEU   128      40.062  42.731  43.692  1.00  0.00           H  
ATOM   2011  HB2 LEU   128      40.983  40.325  43.381  1.00  0.00           H  
ATOM   2012  HB3 LEU   128      41.645  40.569  45.001  1.00  0.00           H  
ATOM   2013  HG  LEU   128      39.392  40.532  45.962  1.00  0.00           H  
ATOM   2014 HD11 LEU   128      37.415  39.977  44.124  1.00  0.00           H  
ATOM   2015 HD12 LEU   128      38.066  41.601  44.065  1.00  0.00           H  
ATOM   2016 HD13 LEU   128      38.591  40.318  42.959  1.00  0.00           H  
ATOM   2017 HD21 LEU   128      38.657  38.383  45.310  1.00  0.00           H  
ATOM   2018 HD22 LEU   128      39.683  38.323  43.906  1.00  0.00           H  
ATOM   2019 HD23 LEU   128      40.527  38.464  45.425  1.00  0.00           H  
ATOM   2020  N   TYR   129      39.576  43.622  45.839  1.00  0.00           N  
ATOM   2021  CA  TYR   129      39.075  44.230  47.085  1.00  0.00           C  
ATOM   2022  C   TYR   129      37.761  43.554  47.554  1.00  0.00           C  
ATOM   2023  O   TYR   129      37.106  42.836  46.820  1.00  0.00           O  
ATOM   2024  CB  TYR   129      38.926  45.778  46.968  1.00  0.00           C  
ATOM   2025  CG  TYR   129      40.143  46.570  46.597  1.00  0.00           C  
ATOM   2026  CD1 TYR   129      40.586  46.688  45.253  1.00  0.00           C  
ATOM   2027  CE1 TYR   129      41.815  47.351  44.973  1.00  0.00           C  
ATOM   2028  CZ  TYR   129      42.539  47.984  45.982  1.00  0.00           C  
ATOM   2029  OH  TYR   129      43.526  48.904  45.703  1.00  0.00           O  
ATOM   2030  CE2 TYR   129      42.097  47.860  47.333  1.00  0.00           C  
ATOM   2031  CD2 TYR   129      40.880  47.147  47.667  1.00  0.00           C  
ATOM   2032  H   TYR   129      39.064  43.830  44.994  1.00  0.00           H  
ATOM   2033  HA  TYR   129      39.791  43.980  47.868  1.00  0.00           H  
ATOM   2034  HB2 TYR   129      38.112  45.850  46.246  1.00  0.00           H  
ATOM   2035  HB3 TYR   129      38.545  46.107  47.935  1.00  0.00           H  
ATOM   2036  HD1 TYR   129      39.948  46.379  44.438  1.00  0.00           H  
ATOM   2037  HE1 TYR   129      42.130  47.582  43.966  1.00  0.00           H  
ATOM   2038  HH  TYR   129      43.688  48.945  44.758  1.00  0.00           H  
ATOM   2039  HE2 TYR   129      42.520  48.426  48.149  1.00  0.00           H  
ATOM   2040  HD2 TYR   129      40.666  47.002  48.716  1.00  0.00           H  
ATOM   2041  N   MET   130      37.348  43.872  48.786  1.00  0.00           N  
ATOM   2042  CA  MET   130      35.985  43.611  49.300  1.00  0.00           C  
ATOM   2043  C   MET   130      35.439  44.730  50.210  1.00  0.00           C  
ATOM   2044  O   MET   130      36.203  45.273  51.005  1.00  0.00           O  
ATOM   2045  CB  MET   130      35.794  42.239  49.982  1.00  0.00           C  
ATOM   2046  CG  MET   130      36.673  42.073  51.204  1.00  0.00           C  
ATOM   2047  SD  MET   130      36.597  40.292  51.620  1.00  0.00           S  
ATOM   2048  CE  MET   130      35.162  39.944  52.614  1.00  0.00           C  
ATOM   2049  H   MET   130      37.984  44.401  49.366  1.00  0.00           H  
ATOM   2050  HA  MET   130      35.429  43.697  48.366  1.00  0.00           H  
ATOM   2051  HB2 MET   130      34.754  42.171  50.302  1.00  0.00           H  
ATOM   2052  HB3 MET   130      35.971  41.443  49.259  1.00  0.00           H  
ATOM   2053  HG2 MET   130      37.701  42.278  50.907  1.00  0.00           H  
ATOM   2054  HG3 MET   130      36.374  42.592  52.115  1.00  0.00           H  
ATOM   2055  HE1 MET   130      35.166  38.863  52.755  1.00  0.00           H  
ATOM   2056  HE2 MET   130      35.213  40.398  53.604  1.00  0.00           H  
ATOM   2057  HE3 MET   130      34.194  40.227  52.197  1.00  0.00           H  
ATOM   2058  N   TYR   131      34.121  45.051  50.128  1.00  0.00           N  
ATOM   2059  CA  TYR   131      33.509  46.179  50.726  1.00  0.00           C  
ATOM   2060  C   TYR   131      31.969  45.924  50.895  1.00  0.00           C  
ATOM   2061  O   TYR   131      31.416  45.374  49.945  1.00  0.00           O  
ATOM   2062  CB  TYR   131      33.653  47.389  49.909  1.00  0.00           C  
ATOM   2063  CG  TYR   131      35.073  47.973  49.843  1.00  0.00           C  
ATOM   2064  CD1 TYR   131      35.692  48.047  48.574  1.00  0.00           C  
ATOM   2065  CE1 TYR   131      37.063  48.517  48.505  1.00  0.00           C  
ATOM   2066  CZ  TYR   131      37.578  49.036  49.713  1.00  0.00           C  
ATOM   2067  OH  TYR   131      38.818  49.514  49.719  1.00  0.00           O  
ATOM   2068  CE2 TYR   131      36.828  49.091  50.928  1.00  0.00           C  
ATOM   2069  CD2 TYR   131      35.587  48.495  51.053  1.00  0.00           C  
ATOM   2070  H   TYR   131      33.651  44.731  49.293  1.00  0.00           H  
ATOM   2071  HA  TYR   131      33.895  46.391  51.724  1.00  0.00           H  
ATOM   2072  HB2 TYR   131      33.361  47.232  48.870  1.00  0.00           H  
ATOM   2073  HB3 TYR   131      32.964  48.195  50.163  1.00  0.00           H  
ATOM   2074  HD1 TYR   131      35.248  47.609  47.692  1.00  0.00           H  
ATOM   2075  HE1 TYR   131      37.635  48.403  47.597  1.00  0.00           H  
ATOM   2076  HH  TYR   131      39.215  49.538  50.593  1.00  0.00           H  
ATOM   2077  HE2 TYR   131      37.218  49.641  51.772  1.00  0.00           H  
ATOM   2078  HD2 TYR   131      35.095  48.632  52.006  1.00  0.00           H  
ATOM   2079  N   GLN   132      31.313  46.480  51.893  1.00  0.00           N  
ATOM   2080  CA  GLN   132      29.863  46.491  52.165  1.00  0.00           C  
ATOM   2081  C   GLN   132      29.103  47.427  51.185  1.00  0.00           C  
ATOM   2082  O   GLN   132      28.689  48.509  51.570  1.00  0.00           O  
ATOM   2083  CB  GLN   132      29.586  46.806  53.660  1.00  0.00           C  
ATOM   2084  CG  GLN   132      29.709  45.472  54.478  1.00  0.00           C  
ATOM   2085  CD  GLN   132      30.095  45.597  56.018  1.00  0.00           C  
ATOM   2086  OE1 GLN   132      30.461  46.630  56.552  1.00  0.00           O  
ATOM   2087  NE2 GLN   132      29.849  44.607  56.815  1.00  0.00           N  
ATOM   2088  H   GLN   132      31.939  46.847  52.595  1.00  0.00           H  
ATOM   2089  HA  GLN   132      29.478  45.480  52.029  1.00  0.00           H  
ATOM   2090  HB2 GLN   132      30.304  47.554  53.996  1.00  0.00           H  
ATOM   2091  HB3 GLN   132      28.594  47.245  53.764  1.00  0.00           H  
ATOM   2092  HG2 GLN   132      28.739  44.987  54.365  1.00  0.00           H  
ATOM   2093  HG3 GLN   132      30.442  44.797  54.036  1.00  0.00           H  
ATOM   2094 HE21 GLN   132      29.500  43.730  56.455  1.00  0.00           H  
ATOM   2095 HE22 GLN   132      29.943  44.761  57.809  1.00  0.00           H  
ATOM   2096  N   LEU   133      29.018  47.031  49.914  1.00  0.00           N  
ATOM   2097  CA  LEU   133      28.559  47.903  48.773  1.00  0.00           C  
ATOM   2098  C   LEU   133      27.109  48.355  48.889  1.00  0.00           C  
ATOM   2099  O   LEU   133      26.651  49.195  48.123  1.00  0.00           O  
ATOM   2100  CB  LEU   133      28.848  47.136  47.447  1.00  0.00           C  
ATOM   2101  CG  LEU   133      30.267  46.944  47.006  1.00  0.00           C  
ATOM   2102  CD1 LEU   133      30.238  46.419  45.520  1.00  0.00           C  
ATOM   2103  CD2 LEU   133      31.164  48.260  47.084  1.00  0.00           C  
ATOM   2104  H   LEU   133      29.479  46.176  49.639  1.00  0.00           H  
ATOM   2105  HA  LEU   133      29.163  48.811  48.785  1.00  0.00           H  
ATOM   2106  HB2 LEU   133      28.270  46.214  47.504  1.00  0.00           H  
ATOM   2107  HB3 LEU   133      28.319  47.722  46.695  1.00  0.00           H  
ATOM   2108  HG  LEU   133      30.743  46.181  47.622  1.00  0.00           H  
ATOM   2109 HD11 LEU   133      29.505  45.614  45.450  1.00  0.00           H  
ATOM   2110 HD12 LEU   133      29.854  47.199  44.864  1.00  0.00           H  
ATOM   2111 HD13 LEU   133      31.270  46.078  45.444  1.00  0.00           H  
ATOM   2112 HD21 LEU   133      30.578  49.032  46.584  1.00  0.00           H  
ATOM   2113 HD22 LEU   133      31.338  48.621  48.097  1.00  0.00           H  
ATOM   2114 HD23 LEU   133      32.142  48.015  46.670  1.00  0.00           H  
ATOM   2115  N   LEU   134      26.324  47.730  49.762  1.00  0.00           N  
ATOM   2116  CA  LEU   134      24.850  47.853  49.668  1.00  0.00           C  
ATOM   2117  C   LEU   134      24.450  49.109  50.445  1.00  0.00           C  
ATOM   2118  O   LEU   134      23.640  49.889  49.993  1.00  0.00           O  
ATOM   2119  CB  LEU   134      24.118  46.552  50.212  1.00  0.00           C  
ATOM   2120  CG  LEU   134      22.586  46.578  50.045  1.00  0.00           C  
ATOM   2121  CD1 LEU   134      22.245  46.553  48.565  1.00  0.00           C  
ATOM   2122  CD2 LEU   134      21.962  45.401  50.715  1.00  0.00           C  
ATOM   2123  H   LEU   134      26.760  47.119  50.438  1.00  0.00           H  
ATOM   2124  HA  LEU   134      24.594  47.969  48.615  1.00  0.00           H  
ATOM   2125  HB2 LEU   134      24.748  45.773  49.784  1.00  0.00           H  
ATOM   2126  HB3 LEU   134      24.275  46.691  51.282  1.00  0.00           H  
ATOM   2127  HG  LEU   134      22.075  47.415  50.520  1.00  0.00           H  
ATOM   2128 HD11 LEU   134      22.644  47.427  48.050  1.00  0.00           H  
ATOM   2129 HD12 LEU   134      22.665  45.677  48.071  1.00  0.00           H  
ATOM   2130 HD13 LEU   134      21.180  46.653  48.354  1.00  0.00           H  
ATOM   2131 HD21 LEU   134      22.449  44.471  50.419  1.00  0.00           H  
ATOM   2132 HD22 LEU   134      22.099  45.667  51.763  1.00  0.00           H  
ATOM   2133 HD23 LEU   134      20.910  45.361  50.431  1.00  0.00           H  
ATOM   2134  N   ASP   135      25.149  49.394  51.525  1.00  0.00           N  
ATOM   2135  CA  ASP   135      25.160  50.705  52.130  1.00  0.00           C  
ATOM   2136  C   ASP   135      25.609  51.853  51.220  1.00  0.00           C  
ATOM   2137  O   ASP   135      24.996  52.883  51.289  1.00  0.00           O  
ATOM   2138  CB  ASP   135      25.945  50.712  53.405  1.00  0.00           C  
ATOM   2139  CG  ASP   135      25.301  49.969  54.593  1.00  0.00           C  
ATOM   2140  OD1 ASP   135      24.165  49.504  54.439  1.00  0.00           O  
ATOM   2141  OD2 ASP   135      25.960  49.831  55.667  1.00  0.00           O1-
ATOM   2142  H   ASP   135      25.793  48.686  51.845  1.00  0.00           H  
ATOM   2143  HA  ASP   135      24.130  50.974  52.365  1.00  0.00           H  
ATOM   2144  HB2 ASP   135      26.890  50.213  53.190  1.00  0.00           H  
ATOM   2145  HB3 ASP   135      26.164  51.716  53.767  1.00  0.00           H  
ATOM   2146  N   ASP   136      26.580  51.633  50.353  1.00  0.00           N  
ATOM   2147  CA  ASP   136      27.086  52.640  49.388  1.00  0.00           C  
ATOM   2148  C   ASP   136      26.124  52.825  48.155  1.00  0.00           C  
ATOM   2149  O   ASP   136      25.945  53.900  47.654  1.00  0.00           O  
ATOM   2150  CB  ASP   136      28.486  52.289  48.926  1.00  0.00           C  
ATOM   2151  CG  ASP   136      29.584  52.268  50.012  1.00  0.00           C  
ATOM   2152  OD1 ASP   136      29.425  52.799  51.139  1.00  0.00           O  
ATOM   2153  OD2 ASP   136      30.679  51.707  49.763  1.00  0.00           O1-
ATOM   2154  H   ASP   136      27.084  50.762  50.434  1.00  0.00           H  
ATOM   2155  HA  ASP   136      27.166  53.630  49.837  1.00  0.00           H  
ATOM   2156  HB2 ASP   136      28.491  51.336  48.397  1.00  0.00           H  
ATOM   2157  HB3 ASP   136      28.844  52.913  48.107  1.00  0.00           H  
ATOM   2158  N   TYR   137      25.351  51.789  47.849  1.00  0.00           N  
ATOM   2159  CA  TYR   137      24.335  51.899  46.782  1.00  0.00           C  
ATOM   2160  C   TYR   137      23.083  52.658  47.340  1.00  0.00           C  
ATOM   2161  O   TYR   137      22.604  53.589  46.721  1.00  0.00           O  
ATOM   2162  CB  TYR   137      23.844  50.513  46.361  1.00  0.00           C  
ATOM   2163  CG  TYR   137      22.603  50.417  45.507  1.00  0.00           C  
ATOM   2164  CD1 TYR   137      21.357  50.144  46.102  1.00  0.00           C  
ATOM   2165  CE1 TYR   137      20.173  50.133  45.315  1.00  0.00           C  
ATOM   2166  CZ  TYR   137      20.192  50.572  43.938  1.00  0.00           C  
ATOM   2167  OH  TYR   137      19.059  50.824  43.310  1.00  0.00           O  
ATOM   2168  CE2 TYR   137      21.469  50.933  43.374  1.00  0.00           C  
ATOM   2169  CD2 TYR   137      22.673  50.791  44.156  1.00  0.00           C  
ATOM   2170  H   TYR   137      25.687  50.869  48.093  1.00  0.00           H  
ATOM   2171  HA  TYR   137      24.688  52.540  45.973  1.00  0.00           H  
ATOM   2172  HB2 TYR   137      24.642  49.947  45.880  1.00  0.00           H  
ATOM   2173  HB3 TYR   137      23.692  49.969  47.293  1.00  0.00           H  
ATOM   2174  HD1 TYR   137      21.272  49.897  47.150  1.00  0.00           H  
ATOM   2175  HE1 TYR   137      19.285  49.795  45.828  1.00  0.00           H  
ATOM   2176  HH  TYR   137      19.141  51.542  42.678  1.00  0.00           H  
ATOM   2177  HE2 TYR   137      21.457  51.290  42.355  1.00  0.00           H  
ATOM   2178  HD2 TYR   137      23.620  51.128  43.760  1.00  0.00           H  
ATOM   2179  N   LYS   138      22.647  52.309  48.574  1.00  0.00           N  
ATOM   2180  CA  LYS   138      21.613  53.059  49.369  1.00  0.00           C  
ATOM   2181  C   LYS   138      21.930  54.527  49.754  1.00  0.00           C  
ATOM   2182  O   LYS   138      21.071  55.394  49.822  1.00  0.00           O  
ATOM   2183  CB  LYS   138      21.181  52.296  50.661  1.00  0.00           C  
ATOM   2184  CG  LYS   138      20.542  50.889  50.348  1.00  0.00           C  
ATOM   2185  CD  LYS   138      20.284  50.125  51.570  1.00  0.00           C  
ATOM   2186  CE  LYS   138      19.591  48.789  51.212  1.00  0.00           C  
ATOM   2187  NZ  LYS   138      18.922  48.259  52.395  1.00  0.00           N1+
ATOM   2188  H   LYS   138      23.125  51.523  48.992  1.00  0.00           H  
ATOM   2189  HA  LYS   138      20.725  53.178  48.749  1.00  0.00           H  
ATOM   2190  HB2 LYS   138      22.105  52.266  51.238  1.00  0.00           H  
ATOM   2191  HB3 LYS   138      20.460  52.835  51.275  1.00  0.00           H  
ATOM   2192  HG2 LYS   138      19.591  51.002  49.827  1.00  0.00           H  
ATOM   2193  HG3 LYS   138      21.308  50.389  49.755  1.00  0.00           H  
ATOM   2194  HD2 LYS   138      21.276  49.901  51.964  1.00  0.00           H  
ATOM   2195  HD3 LYS   138      19.774  50.754  52.300  1.00  0.00           H  
ATOM   2196  HE2 LYS   138      18.905  48.858  50.368  1.00  0.00           H  
ATOM   2197  HE3 LYS   138      20.426  48.142  50.942  1.00  0.00           H  
ATOM   2198  HZ1 LYS   138      18.285  47.483  52.280  1.00  0.00           H  
ATOM   2199  HZ2 LYS   138      19.613  47.802  52.973  1.00  0.00           H  
ATOM   2200  HZ3 LYS   138      18.488  49.023  52.894  1.00  0.00           H  
ATOM   2201  N   GLU   139      23.249  54.896  49.843  1.00  0.00           N  
ATOM   2202  CA  GLU   139      23.895  56.262  50.021  1.00  0.00           C  
ATOM   2203  C   GLU   139      23.939  57.065  48.735  1.00  0.00           C  
ATOM   2204  O   GLU   139      23.866  58.288  48.752  1.00  0.00           O  
ATOM   2205  CB  GLU   139      25.304  56.044  50.594  1.00  0.00           C  
ATOM   2206  CG  GLU   139      26.054  57.240  51.192  1.00  0.00           C  
ATOM   2207  CD  GLU   139      25.307  58.021  52.236  1.00  0.00           C  
ATOM   2208  OE1 GLU   139      25.641  59.227  52.409  1.00  0.00           O  
ATOM   2209  OE2 GLU   139      24.288  57.564  52.838  1.00  0.00           O1-
ATOM   2210  H   GLU   139      23.912  54.154  50.016  1.00  0.00           H  
ATOM   2211  HA  GLU   139      23.253  56.796  50.721  1.00  0.00           H  
ATOM   2212  HB2 GLU   139      25.285  55.440  51.502  1.00  0.00           H  
ATOM   2213  HB3 GLU   139      25.844  55.496  49.822  1.00  0.00           H  
ATOM   2214  HG2 GLU   139      26.909  56.815  51.717  1.00  0.00           H  
ATOM   2215  HG3 GLU   139      26.446  57.879  50.400  1.00  0.00           H  
ATOM   2216  N   GLY   140      24.178  56.491  47.561  1.00  0.00           N  
ATOM   2217  CA  GLY   140      24.571  57.149  46.288  1.00  0.00           C  
ATOM   2218  C   GLY   140      26.095  57.231  46.097  1.00  0.00           C  
ATOM   2219  O   GLY   140      26.509  57.960  45.222  1.00  0.00           O  
ATOM   2220  H   GLY   140      24.295  55.490  47.505  1.00  0.00           H  
ATOM   2221  HA2 GLY   140      24.227  56.528  45.461  1.00  0.00           H  
ATOM   2222  HA3 GLY   140      24.065  58.114  46.328  1.00  0.00           H  
ATOM   2223  N   ASP   141      26.920  56.660  46.995  1.00  0.00           N  
ATOM   2224  CA  ASP   141      28.376  56.539  46.779  1.00  0.00           C  
ATOM   2225  C   ASP   141      28.663  55.539  45.660  1.00  0.00           C  
ATOM   2226  O   ASP   141      29.774  55.534  45.140  1.00  0.00           O  
ATOM   2227  CB  ASP   141      29.055  56.017  48.070  1.00  0.00           C  
ATOM   2228  CG  ASP   141      29.549  56.972  49.088  1.00  0.00           C  
ATOM   2229  OD1 ASP   141      28.917  58.095  49.154  1.00  0.00           O  
ATOM   2230  OD2 ASP   141      30.468  56.575  49.873  1.00  0.00           O1-
ATOM   2231  H   ASP   141      26.571  55.935  47.606  1.00  0.00           H  
ATOM   2232  HA  ASP   141      28.725  57.501  46.404  1.00  0.00           H  
ATOM   2233  HB2 ASP   141      28.382  55.337  48.594  1.00  0.00           H  
ATOM   2234  HB3 ASP   141      29.933  55.504  47.679  1.00  0.00           H  
ATOM   2235  N   LEU   142      27.740  54.682  45.312  1.00  0.00           N  
ATOM   2236  CA  LEU   142      27.832  53.622  44.280  1.00  0.00           C  
ATOM   2237  C   LEU   142      26.656  53.867  43.338  1.00  0.00           C  
ATOM   2238  O   LEU   142      25.494  53.972  43.810  1.00  0.00           O  
ATOM   2239  CB  LEU   142      27.913  52.297  44.974  1.00  0.00           C  
ATOM   2240  CG  LEU   142      28.026  51.163  43.910  1.00  0.00           C  
ATOM   2241  CD1 LEU   142      28.882  49.989  44.422  1.00  0.00           C  
ATOM   2242  CD2 LEU   142      26.711  50.489  43.400  1.00  0.00           C  
ATOM   2243  H   LEU   142      26.865  54.740  45.812  1.00  0.00           H  
ATOM   2244  HA  LEU   142      28.783  53.703  43.754  1.00  0.00           H  
ATOM   2245  HB2 LEU   142      28.816  52.168  45.571  1.00  0.00           H  
ATOM   2246  HB3 LEU   142      27.060  52.107  45.625  1.00  0.00           H  
ATOM   2247  HG  LEU   142      28.512  51.606  43.040  1.00  0.00           H  
ATOM   2248 HD11 LEU   142      29.876  50.343  44.695  1.00  0.00           H  
ATOM   2249 HD12 LEU   142      28.291  49.543  45.222  1.00  0.00           H  
ATOM   2250 HD13 LEU   142      29.061  49.230  43.661  1.00  0.00           H  
ATOM   2251 HD21 LEU   142      26.056  51.260  42.996  1.00  0.00           H  
ATOM   2252 HD22 LEU   142      26.819  49.773  42.585  1.00  0.00           H  
ATOM   2253 HD23 LEU   142      26.283  49.912  44.221  1.00  0.00           H  
ATOM   2254  N   ARG   143      27.011  53.862  41.988  1.00  0.00           N  
ATOM   2255  CA  ARG   143      25.940  53.776  40.924  1.00  0.00           C  
ATOM   2256  C   ARG   143      26.343  52.846  39.789  1.00  0.00           C  
ATOM   2257  O   ARG   143      27.511  52.692  39.449  1.00  0.00           O  
ATOM   2258  CB  ARG   143      25.557  55.187  40.378  1.00  0.00           C  
ATOM   2259  CG  ARG   143      25.533  56.394  41.380  1.00  0.00           C  
ATOM   2260  CD  ARG   143      25.287  57.702  40.612  1.00  0.00           C  
ATOM   2261  NE  ARG   143      26.419  58.309  39.934  1.00  0.00           N  
ATOM   2262  CZ  ARG   143      27.465  58.894  40.549  1.00  0.00           C  
ATOM   2263  NH1 ARG   143      27.410  59.330  41.775  1.00  0.00           N  
ATOM   2264  NH2 ARG   143      28.594  58.936  39.990  1.00  0.00           N1+
ATOM   2265  H   ARG   143      27.991  53.818  41.746  1.00  0.00           H  
ATOM   2266  HA  ARG   143      25.030  53.357  41.354  1.00  0.00           H  
ATOM   2267  HB2 ARG   143      26.328  55.430  39.647  1.00  0.00           H  
ATOM   2268  HB3 ARG   143      24.591  55.044  39.895  1.00  0.00           H  
ATOM   2269  HG2 ARG   143      24.702  56.159  42.045  1.00  0.00           H  
ATOM   2270  HG3 ARG   143      26.381  56.456  42.062  1.00  0.00           H  
ATOM   2271  HD2 ARG   143      24.596  57.357  39.843  1.00  0.00           H  
ATOM   2272  HD3 ARG   143      24.832  58.403  41.311  1.00  0.00           H  
ATOM   2273  HE  ARG   143      26.608  58.112  38.962  1.00  0.00           H  
ATOM   2274 HH11 ARG   143      26.499  59.346  42.211  1.00  0.00           H  
ATOM   2275 HH12 ARG   143      28.273  59.679  42.168  1.00  0.00           H  
ATOM   2276 HH21 ARG   143      28.680  58.621  39.034  1.00  0.00           H  
ATOM   2277 HH22 ARG   143      29.384  59.071  40.605  1.00  0.00           H  
ATOM   2278  N   ILE   144      25.279  52.133  39.262  1.00  0.00           N  
ATOM   2279  CA  ILE   144      25.571  51.029  38.265  1.00  0.00           C  
ATOM   2280  C   ILE   144      25.907  51.726  36.947  1.00  0.00           C  
ATOM   2281  O   ILE   144      25.308  52.779  36.612  1.00  0.00           O  
ATOM   2282  CB  ILE   144      24.332  50.053  38.104  1.00  0.00           C  
ATOM   2283  CG2 ILE   144      24.305  49.195  36.802  1.00  0.00           C  
ATOM   2284  CG1 ILE   144      24.407  48.910  39.205  1.00  0.00           C  
ATOM   2285  CD1 ILE   144      24.276  49.424  40.654  1.00  0.00           C  
ATOM   2286  H   ILE   144      24.324  52.361  39.503  1.00  0.00           H  
ATOM   2287  HA  ILE   144      26.425  50.417  38.554  1.00  0.00           H  
ATOM   2288  HB  ILE   144      23.389  50.584  38.227  1.00  0.00           H  
ATOM   2289 HG21 ILE   144      24.201  49.783  35.890  1.00  0.00           H  
ATOM   2290 HG22 ILE   144      25.292  48.748  36.687  1.00  0.00           H  
ATOM   2291 HG23 ILE   144      23.511  48.453  36.892  1.00  0.00           H  
ATOM   2292 HG12 ILE   144      23.663  48.133  39.035  1.00  0.00           H  
ATOM   2293 HG13 ILE   144      25.346  48.359  39.142  1.00  0.00           H  
ATOM   2294 HD11 ILE   144      25.157  49.996  40.943  1.00  0.00           H  
ATOM   2295 HD12 ILE   144      23.456  50.143  40.671  1.00  0.00           H  
ATOM   2296 HD13 ILE   144      24.066  48.593  41.328  1.00  0.00           H  
ATOM   2297  N   MET   145      26.752  51.133  36.123  1.00  0.00           N  
ATOM   2298  CA  MET   145      27.145  51.601  34.820  1.00  0.00           C  
ATOM   2299  C   MET   145      26.793  50.509  33.811  1.00  0.00           C  
ATOM   2300  O   MET   145      26.738  49.348  34.177  1.00  0.00           O  
ATOM   2301  CB  MET   145      28.579  51.937  34.743  1.00  0.00           C  
ATOM   2302  CG  MET   145      29.070  52.955  35.783  1.00  0.00           C  
ATOM   2303  SD  MET   145      28.867  54.836  35.763  1.00  0.00           S  
ATOM   2304  CE  MET   145      29.905  55.433  34.415  1.00  0.00           C  
ATOM   2305  H   MET   145      27.214  50.324  36.514  1.00  0.00           H  
ATOM   2306  HA  MET   145      26.634  52.542  34.617  1.00  0.00           H  
ATOM   2307  HB2 MET   145      29.201  51.059  34.918  1.00  0.00           H  
ATOM   2308  HB3 MET   145      28.868  52.229  33.733  1.00  0.00           H  
ATOM   2309  HG2 MET   145      28.790  52.620  36.782  1.00  0.00           H  
ATOM   2310  HG3 MET   145      30.145  52.814  35.670  1.00  0.00           H  
ATOM   2311  HE1 MET   145      30.904  55.151  34.747  1.00  0.00           H  
ATOM   2312  HE2 MET   145      29.573  55.099  33.432  1.00  0.00           H  
ATOM   2313  HE3 MET   145      29.918  56.518  34.519  1.00  0.00           H  
ATOM   2314  N   PRO   146      26.677  50.901  32.533  1.00  0.00           N  
ATOM   2315  CA  PRO   146      26.503  49.896  31.442  1.00  0.00           C  
ATOM   2316  C   PRO   146      27.560  48.805  31.252  1.00  0.00           C  
ATOM   2317  O   PRO   146      28.669  48.870  31.690  1.00  0.00           O  
ATOM   2318  CD  PRO   146      26.640  52.251  32.040  1.00  0.00           C  
ATOM   2319  CG  PRO   146      25.769  52.082  30.723  1.00  0.00           C  
ATOM   2320  CB  PRO   146      26.373  50.755  30.212  1.00  0.00           C  
ATOM   2321  HD2 PRO   146      27.594  52.646  31.691  1.00  0.00           H  
ATOM   2322  HD3 PRO   146      26.057  52.888  32.706  1.00  0.00           H  
ATOM   2323  HG2 PRO   146      25.819  52.966  30.088  1.00  0.00           H  
ATOM   2324  HG3 PRO   146      24.702  52.036  30.943  1.00  0.00           H  
ATOM   2325  HB2 PRO   146      27.316  51.006  29.726  1.00  0.00           H  
ATOM   2326  HB3 PRO   146      25.671  50.242  29.555  1.00  0.00           H  
ATOM   2327  HA  PRO   146      25.559  49.388  31.643  1.00  0.00           H  
ATOM   2328  N   ASP   147      27.145  47.837  30.460  1.00  0.00           N  
ATOM   2329  CA  ASP   147      27.732  46.445  30.556  1.00  0.00           C  
ATOM   2330  C   ASP   147      29.044  46.278  29.753  1.00  0.00           C  
ATOM   2331  O   ASP   147      30.119  46.161  30.331  1.00  0.00           O  
ATOM   2332  CB  ASP   147      26.775  45.247  30.303  1.00  0.00           C  
ATOM   2333  CG  ASP   147      25.513  45.287  31.006  1.00  0.00           C  
ATOM   2334  OD1 ASP   147      25.534  45.663  32.193  1.00  0.00           O  
ATOM   2335  OD2 ASP   147      24.496  44.931  30.349  1.00  0.00           O1-
ATOM   2336  H   ASP   147      26.175  47.938  30.197  1.00  0.00           H  
ATOM   2337  HA  ASP   147      28.205  46.335  31.531  1.00  0.00           H  
ATOM   2338  HB2 ASP   147      26.560  45.146  29.239  1.00  0.00           H  
ATOM   2339  HB3 ASP   147      27.276  44.328  30.607  1.00  0.00           H  
ATOM   2340  N   SER   148      28.998  46.391  28.447  1.00  0.00           N  
ATOM   2341  CA  SER   148      27.941  46.809  27.470  1.00  0.00           C  
ATOM   2342  C   SER   148      28.074  46.119  26.095  1.00  0.00           C  
ATOM   2343  O   SER   148      29.134  46.008  25.568  1.00  0.00           O  
ATOM   2344  CB  SER   148      28.009  48.336  27.253  1.00  0.00           C  
ATOM   2345  OG  SER   148      26.953  49.015  26.754  1.00  0.00           O  
ATOM   2346  H   SER   148      29.901  46.159  28.058  1.00  0.00           H  
ATOM   2347  HA  SER   148      26.945  46.535  27.819  1.00  0.00           H  
ATOM   2348  HB2 SER   148      28.272  48.789  28.209  1.00  0.00           H  
ATOM   2349  HB3 SER   148      28.928  48.491  26.687  1.00  0.00           H  
ATOM   2350  HG  SER   148      26.879  49.969  26.835  1.00  0.00           H  
ATOM   2351  N   ASN   149      26.884  45.612  25.669  1.00  0.00           N  
ATOM   2352  CA  ASN   149      26.857  44.923  24.351  1.00  0.00           C  
ATOM   2353  C   ASN   149      27.075  45.818  23.065  1.00  0.00           C  
ATOM   2354  O   ASN   149      27.035  45.324  21.944  1.00  0.00           O  
ATOM   2355  CB  ASN   149      25.575  44.113  24.144  1.00  0.00           C  
ATOM   2356  CG  ASN   149      25.515  43.237  22.895  1.00  0.00           C  
ATOM   2357  OD1 ASN   149      26.224  42.192  22.775  1.00  0.00           O  
ATOM   2358  ND2 ASN   149      24.690  43.568  21.943  1.00  0.00           N  
ATOM   2359  H   ASN   149      26.062  45.560  26.253  1.00  0.00           H  
ATOM   2360  HA  ASN   149      27.662  44.191  24.408  1.00  0.00           H  
ATOM   2361  HB2 ASN   149      25.515  43.486  25.033  1.00  0.00           H  
ATOM   2362  HB3 ASN   149      24.803  44.880  24.087  1.00  0.00           H  
ATOM   2363 HD21 ASN   149      23.998  44.294  22.059  1.00  0.00           H  
ATOM   2364 HD22 ASN   149      24.511  43.109  21.061  1.00  0.00           H  
ATOM   2365  N   ASP   150      27.381  47.088  23.335  1.00  0.00           N  
ATOM   2366  CA  ASP   150      27.510  48.086  22.244  1.00  0.00           C  
ATOM   2367  C   ASP   150      28.531  47.768  21.153  1.00  0.00           C  
ATOM   2368  O   ASP   150      28.325  48.169  19.959  1.00  0.00           O  
ATOM   2369  CB  ASP   150      27.673  49.502  22.788  1.00  0.00           C  
ATOM   2370  CG  ASP   150      28.935  49.754  23.510  1.00  0.00           C  
ATOM   2371  OD1 ASP   150      29.908  48.972  23.378  1.00  0.00           O  
ATOM   2372  OD2 ASP   150      29.120  50.835  24.171  1.00  0.00           O1-
ATOM   2373  H   ASP   150      27.274  47.431  24.279  1.00  0.00           H  
ATOM   2374  HA  ASP   150      26.509  48.184  21.825  1.00  0.00           H  
ATOM   2375  HB2 ASP   150      27.658  50.171  21.927  1.00  0.00           H  
ATOM   2376  HB3 ASP   150      26.846  49.711  23.467  1.00  0.00           H  
ATOM   2377  N   SER   151      29.605  47.047  21.488  1.00  0.00           N  
ATOM   2378  CA  SER   151      30.754  46.730  20.618  1.00  0.00           C  
ATOM   2379  C   SER   151      31.212  45.214  20.499  1.00  0.00           C  
ATOM   2380  O   SER   151      31.686  44.877  19.399  1.00  0.00           O  
ATOM   2381  CB  SER   151      32.018  47.578  20.911  1.00  0.00           C  
ATOM   2382  OG  SER   151      32.183  47.547  22.301  1.00  0.00           O  
ATOM   2383  H   SER   151      29.690  46.706  22.435  1.00  0.00           H  
ATOM   2384  HA  SER   151      30.476  47.000  19.600  1.00  0.00           H  
ATOM   2385  HB2 SER   151      32.897  47.311  20.324  1.00  0.00           H  
ATOM   2386  HB3 SER   151      31.641  48.573  20.672  1.00  0.00           H  
ATOM   2387  HG  SER   151      31.545  48.111  22.743  1.00  0.00           H  
ATOM   2388  N   PRO   152      31.049  44.306  21.501  1.00  0.00           N  
ATOM   2389  CA  PRO   152      31.543  42.903  21.437  1.00  0.00           C  
ATOM   2390  C   PRO   152      30.944  42.104  20.257  1.00  0.00           C  
ATOM   2391  O   PRO   152      31.744  41.290  19.739  1.00  0.00           O  
ATOM   2392  CD  PRO   152      30.498  44.600  22.799  1.00  0.00           C  
ATOM   2393  CG  PRO   152      31.122  43.567  23.720  1.00  0.00           C  
ATOM   2394  CB  PRO   152      31.145  42.309  22.795  1.00  0.00           C  
ATOM   2395  HD2 PRO   152      29.414  44.534  22.711  1.00  0.00           H  
ATOM   2396  HD3 PRO   152      30.746  45.591  23.180  1.00  0.00           H  
ATOM   2397  HG2 PRO   152      30.420  43.365  24.529  1.00  0.00           H  
ATOM   2398  HG3 PRO   152      32.157  43.869  23.879  1.00  0.00           H  
ATOM   2399  HB2 PRO   152      30.208  41.751  22.785  1.00  0.00           H  
ATOM   2400  HB3 PRO   152      31.845  41.548  23.138  1.00  0.00           H  
ATOM   2401  HA  PRO   152      32.629  42.946  21.358  1.00  0.00           H  
ATOM   2402  N   PRO   153      29.731  42.222  19.725  1.00  0.00           N  
ATOM   2403  CA  PRO   153      29.275  41.584  18.463  1.00  0.00           C  
ATOM   2404  C   PRO   153      30.240  41.845  17.233  1.00  0.00           C  
ATOM   2405  O   PRO   153      30.425  41.007  16.342  1.00  0.00           O  
ATOM   2406  CD  PRO   153      28.615  42.870  20.398  1.00  0.00           C  
ATOM   2407  CG  PRO   153      27.336  42.535  19.611  1.00  0.00           C  
ATOM   2408  CB  PRO   153      27.827  42.103  18.223  1.00  0.00           C  
ATOM   2409  HD2 PRO   153      28.873  43.925  20.492  1.00  0.00           H  
ATOM   2410  HD3 PRO   153      28.633  42.501  21.424  1.00  0.00           H  
ATOM   2411  HG2 PRO   153      26.649  43.377  19.528  1.00  0.00           H  
ATOM   2412  HG3 PRO   153      26.827  41.703  20.098  1.00  0.00           H  
ATOM   2413  HB2 PRO   153      27.970  42.967  17.573  1.00  0.00           H  
ATOM   2414  HB3 PRO   153      27.161  41.388  17.739  1.00  0.00           H  
ATOM   2415  HA  PRO   153      29.231  40.502  18.588  1.00  0.00           H  
ATOM   2416  N   ALA   154      30.893  43.019  17.218  1.00  0.00           N  
ATOM   2417  CA  ALA   154      31.814  43.587  16.183  1.00  0.00           C  
ATOM   2418  C   ALA   154      33.345  43.479  16.490  1.00  0.00           C  
ATOM   2419  O   ALA   154      34.226  43.376  15.567  1.00  0.00           O  
ATOM   2420  CB  ALA   154      31.327  44.953  15.860  1.00  0.00           C  
ATOM   2421  H   ALA   154      30.729  43.650  17.990  1.00  0.00           H  
ATOM   2422  HA  ALA   154      31.697  43.048  15.243  1.00  0.00           H  
ATOM   2423  HB1 ALA   154      31.557  45.560  16.735  1.00  0.00           H  
ATOM   2424  HB2 ALA   154      31.673  45.352  14.907  1.00  0.00           H  
ATOM   2425  HB3 ALA   154      30.238  44.996  15.888  1.00  0.00           H  
ATOM   2426  N   GLU   155      33.765  43.368  17.791  1.00  0.00           N  
ATOM   2427  CA  GLU   155      35.138  42.935  18.116  1.00  0.00           C  
ATOM   2428  C   GLU   155      35.401  41.424  17.844  1.00  0.00           C  
ATOM   2429  O   GLU   155      36.520  41.073  17.382  1.00  0.00           O  
ATOM   2430  CB  GLU   155      35.524  43.244  19.526  1.00  0.00           C  
ATOM   2431  CG  GLU   155      35.205  44.581  20.171  1.00  0.00           C  
ATOM   2432  CD  GLU   155      36.102  45.625  19.535  1.00  0.00           C  
ATOM   2433  OE1 GLU   155      37.292  45.741  19.792  1.00  0.00           O  
ATOM   2434  OE2 GLU   155      35.577  46.431  18.701  1.00  0.00           O1-
ATOM   2435  H   GLU   155      33.032  43.476  18.477  1.00  0.00           H  
ATOM   2436  HA  GLU   155      35.861  43.523  17.551  1.00  0.00           H  
ATOM   2437  HB2 GLU   155      35.092  42.438  20.119  1.00  0.00           H  
ATOM   2438  HB3 GLU   155      36.566  42.998  19.727  1.00  0.00           H  
ATOM   2439  HG2 GLU   155      34.145  44.812  20.065  1.00  0.00           H  
ATOM   2440  HG3 GLU   155      35.448  44.651  21.232  1.00  0.00           H  
ATOM   2441  N   ARG   156      34.383  40.578  18.082  1.00  0.00           N  
ATOM   2442  CA  ARG   156      34.445  39.095  17.938  1.00  0.00           C  
ATOM   2443  C   ARG   156      34.644  38.618  16.456  1.00  0.00           C  
ATOM   2444  O   ARG   156      34.427  39.386  15.557  1.00  0.00           O  
ATOM   2445  CB  ARG   156      33.167  38.448  18.527  1.00  0.00           C  
ATOM   2446  CG  ARG   156      32.964  38.413  20.009  1.00  0.00           C  
ATOM   2447  CD  ARG   156      33.501  37.159  20.628  1.00  0.00           C  
ATOM   2448  NE  ARG   156      34.971  37.002  20.553  1.00  0.00           N  
ATOM   2449  CZ  ARG   156      35.835  37.534  21.416  1.00  0.00           C  
ATOM   2450  NH1 ARG   156      35.533  38.129  22.554  1.00  0.00           N  
ATOM   2451  NH2 ARG   156      37.081  37.563  20.988  1.00  0.00           N1+
ATOM   2452  H   ARG   156      33.555  40.936  18.538  1.00  0.00           H  
ATOM   2453  HA  ARG   156      35.276  38.806  18.580  1.00  0.00           H  
ATOM   2454  HB2 ARG   156      32.278  38.912  18.098  1.00  0.00           H  
ATOM   2455  HB3 ARG   156      33.149  37.393  18.254  1.00  0.00           H  
ATOM   2456  HG2 ARG   156      33.210  39.232  20.684  1.00  0.00           H  
ATOM   2457  HG3 ARG   156      31.893  38.222  20.087  1.00  0.00           H  
ATOM   2458  HD2 ARG   156      33.213  37.051  21.673  1.00  0.00           H  
ATOM   2459  HD3 ARG   156      33.063  36.280  20.155  1.00  0.00           H  
ATOM   2460  HE  ARG   156      35.233  36.493  19.721  1.00  0.00           H  
ATOM   2461 HH11 ARG   156      34.563  38.113  22.835  1.00  0.00           H  
ATOM   2462 HH12 ARG   156      36.225  38.606  23.114  1.00  0.00           H  
ATOM   2463 HH21 ARG   156      37.237  37.332  20.017  1.00  0.00           H  
ATOM   2464 HH22 ARG   156      37.796  37.959  21.582  1.00  0.00           H  
ATOM   2465  N   GLU   157      34.851  37.327  16.262  1.00  0.00           N  
ATOM   2466  CA  GLU   157      35.393  36.673  15.067  1.00  0.00           C  
ATOM   2467  C   GLU   157      34.746  35.267  14.786  1.00  0.00           C  
ATOM   2468  O   GLU   157      34.250  34.578  15.684  1.00  0.00           O  
ATOM   2469  CB  GLU   157      36.931  36.714  15.145  1.00  0.00           C  
ATOM   2470  CG  GLU   157      37.531  35.786  16.224  1.00  0.00           C  
ATOM   2471  CD  GLU   157      37.559  36.434  17.664  1.00  0.00           C  
ATOM   2472  OE1 GLU   157      36.442  36.546  18.304  1.00  0.00           O  
ATOM   2473  OE2 GLU   157      38.630  36.876  18.045  1.00  0.00           O1-
ATOM   2474  H   GLU   157      34.817  36.816  17.132  1.00  0.00           H  
ATOM   2475  HA  GLU   157      35.124  37.293  14.212  1.00  0.00           H  
ATOM   2476  HB2 GLU   157      37.357  36.499  14.165  1.00  0.00           H  
ATOM   2477  HB3 GLU   157      37.247  37.731  15.377  1.00  0.00           H  
ATOM   2478  HG2 GLU   157      36.898  34.904  16.135  1.00  0.00           H  
ATOM   2479  HG3 GLU   157      38.525  35.485  15.893  1.00  0.00           H  
ATOM   2480  N   PRO   158      34.685  34.808  13.508  1.00  0.00           N  
ATOM   2481  CA  PRO   158      34.598  33.352  13.160  1.00  0.00           C  
ATOM   2482  C   PRO   158      35.725  32.486  13.919  1.00  0.00           C  
ATOM   2483  O   PRO   158      36.939  32.925  13.849  1.00  0.00           O  
ATOM   2484  CD  PRO   158      34.771  35.647  12.239  1.00  0.00           C  
ATOM   2485  CG  PRO   158      34.493  34.571  11.097  1.00  0.00           C  
ATOM   2486  CB  PRO   158      34.992  33.266  11.743  1.00  0.00           C  
ATOM   2487  HD2 PRO   158      35.788  36.030  12.165  1.00  0.00           H  
ATOM   2488  HD3 PRO   158      33.977  36.380  12.383  1.00  0.00           H  
ATOM   2489  HG2 PRO   158      35.140  34.791  10.248  1.00  0.00           H  
ATOM   2490  HG3 PRO   158      33.428  34.501  10.879  1.00  0.00           H  
ATOM   2491  HB2 PRO   158      36.042  33.018  11.589  1.00  0.00           H  
ATOM   2492  HB3 PRO   158      34.483  32.478  11.188  1.00  0.00           H  
ATOM   2493  HA  PRO   158      33.587  32.976  13.317  1.00  0.00           H  
ATOM   2494  N   GLY   159      35.331  31.485  14.626  1.00  0.00           N  
ATOM   2495  CA  GLY   159      36.263  30.624  15.420  1.00  0.00           C  
ATOM   2496  C   GLY   159      36.965  31.439  16.556  1.00  0.00           C  
ATOM   2497  O   GLY   159      36.448  32.405  17.083  1.00  0.00           O  
ATOM   2498  H   GLY   159      34.350  31.263  14.718  1.00  0.00           H  
ATOM   2499  HA2 GLY   159      35.747  29.819  15.944  1.00  0.00           H  
ATOM   2500  HA3 GLY   159      37.063  30.229  14.793  1.00  0.00           H  
ATOM   2501  N   GLU   160      38.190  31.137  16.905  1.00  0.00           N  
ATOM   2502  CA  GLU   160      38.933  31.690  17.978  1.00  0.00           C  
ATOM   2503  C   GLU   160      38.187  31.697  19.348  1.00  0.00           C  
ATOM   2504  O   GLU   160      38.438  32.547  20.241  1.00  0.00           O  
ATOM   2505  CB  GLU   160      39.668  33.014  17.675  1.00  0.00           C  
ATOM   2506  CG  GLU   160      40.684  33.096  16.498  1.00  0.00           C  
ATOM   2507  CD  GLU   160      41.738  31.931  16.443  1.00  0.00           C  
ATOM   2508  OE1 GLU   160      41.510  31.002  15.647  1.00  0.00           O  
ATOM   2509  OE2 GLU   160      42.746  31.940  17.128  1.00  0.00           O1-
ATOM   2510  H   GLU   160      38.676  30.500  16.291  1.00  0.00           H  
ATOM   2511  HA  GLU   160      39.723  30.967  18.182  1.00  0.00           H  
ATOM   2512  HB2 GLU   160      38.921  33.743  17.361  1.00  0.00           H  
ATOM   2513  HB3 GLU   160      40.283  33.398  18.490  1.00  0.00           H  
ATOM   2514  HG2 GLU   160      40.184  33.114  15.530  1.00  0.00           H  
ATOM   2515  HG3 GLU   160      41.234  34.038  16.502  1.00  0.00           H  
ATOM   2516  N   VAL   161      37.328  30.695  19.565  1.00  0.00           N  
ATOM   2517  CA  VAL   161      36.649  30.499  20.841  1.00  0.00           C  
ATOM   2518  C   VAL   161      37.535  29.637  21.792  1.00  0.00           C  
ATOM   2519  O   VAL   161      38.194  28.751  21.356  1.00  0.00           O  
ATOM   2520  CB  VAL   161      35.257  29.807  20.533  1.00  0.00           C  
ATOM   2521  CG1 VAL   161      35.406  28.488  19.862  1.00  0.00           C  
ATOM   2522  CG2 VAL   161      34.472  29.640  21.876  1.00  0.00           C  
ATOM   2523  H   VAL   161      37.219  29.935  18.909  1.00  0.00           H  
ATOM   2524  HA  VAL   161      36.475  31.470  21.304  1.00  0.00           H  
ATOM   2525  HB  VAL   161      34.590  30.380  19.889  1.00  0.00           H  
ATOM   2526 HG11 VAL   161      34.485  27.907  19.808  1.00  0.00           H  
ATOM   2527 HG12 VAL   161      35.742  28.744  18.857  1.00  0.00           H  
ATOM   2528 HG13 VAL   161      36.148  27.833  20.318  1.00  0.00           H  
ATOM   2529 HG21 VAL   161      34.403  30.618  22.353  1.00  0.00           H  
ATOM   2530 HG22 VAL   161      33.480  29.290  21.589  1.00  0.00           H  
ATOM   2531 HG23 VAL   161      34.864  28.965  22.636  1.00  0.00           H  
ATOM   2532  N   VAL   162      37.401  29.879  23.108  1.00  0.00           N  
ATOM   2533  CA  VAL   162      37.936  29.076  24.230  1.00  0.00           C  
ATOM   2534  C   VAL   162      37.258  29.407  25.590  1.00  0.00           C  
ATOM   2535  O   VAL   162      36.638  30.477  25.615  1.00  0.00           O  
ATOM   2536  CB  VAL   162      39.423  29.113  24.287  1.00  0.00           C  
ATOM   2537  CG1 VAL   162      40.044  30.321  25.078  1.00  0.00           C  
ATOM   2538  CG2 VAL   162      39.976  27.912  24.944  1.00  0.00           C  
ATOM   2539  H   VAL   162      36.818  30.637  23.433  1.00  0.00           H  
ATOM   2540  HA  VAL   162      37.700  28.052  23.939  1.00  0.00           H  
ATOM   2541  HB  VAL   162      39.828  29.120  23.275  1.00  0.00           H  
ATOM   2542 HG11 VAL   162      39.990  30.213  26.162  1.00  0.00           H  
ATOM   2543 HG12 VAL   162      41.078  30.496  24.783  1.00  0.00           H  
ATOM   2544 HG13 VAL   162      39.455  31.204  24.832  1.00  0.00           H  
ATOM   2545 HG21 VAL   162      39.597  27.014  24.457  1.00  0.00           H  
ATOM   2546 HG22 VAL   162      41.066  27.944  24.951  1.00  0.00           H  
ATOM   2547 HG23 VAL   162      39.759  27.871  26.011  1.00  0.00           H  
ATOM   2548  N   ASP   163      37.276  28.574  26.573  1.00  0.00           N  
ATOM   2549  CA  ASP   163      36.825  28.811  28.004  1.00  0.00           C  
ATOM   2550  C   ASP   163      37.550  27.833  28.967  1.00  0.00           C  
ATOM   2551  O   ASP   163      38.298  26.906  28.569  1.00  0.00           O  
ATOM   2552  CB  ASP   163      35.362  28.581  28.109  1.00  0.00           C  
ATOM   2553  CG  ASP   163      34.635  28.807  29.484  1.00  0.00           C  
ATOM   2554  OD1 ASP   163      33.722  28.002  29.840  1.00  0.00           O  
ATOM   2555  OD2 ASP   163      35.060  29.750  30.213  1.00  0.00           O1-
ATOM   2556  H   ASP   163      37.785  27.719  26.402  1.00  0.00           H  
ATOM   2557  HA  ASP   163      37.014  29.817  28.377  1.00  0.00           H  
ATOM   2558  HB2 ASP   163      34.903  29.293  27.424  1.00  0.00           H  
ATOM   2559  HB3 ASP   163      34.965  27.625  27.768  1.00  0.00           H  
ATOM   2560  N   SER   164      37.438  28.155  30.239  1.00  0.00           N  
ATOM   2561  CA  SER   164      37.934  27.388  31.378  1.00  0.00           C  
ATOM   2562  C   SER   164      39.447  27.097  31.450  1.00  0.00           C  
ATOM   2563  O   SER   164      39.826  25.942  31.798  1.00  0.00           O  
ATOM   2564  CB  SER   164      37.009  26.165  31.670  1.00  0.00           C  
ATOM   2565  OG  SER   164      35.617  26.646  31.777  1.00  0.00           O  
ATOM   2566  H   SER   164      36.885  28.950  30.525  1.00  0.00           H  
ATOM   2567  HA  SER   164      37.764  28.192  32.094  1.00  0.00           H  
ATOM   2568  HB2 SER   164      37.009  25.433  30.863  1.00  0.00           H  
ATOM   2569  HB3 SER   164      37.357  25.654  32.568  1.00  0.00           H  
ATOM   2570  HG  SER   164      35.031  25.893  31.665  1.00  0.00           H  
ATOM   2571  N   LEU   165      40.209  28.089  31.220  1.00  0.00           N  
ATOM   2572  CA  LEU   165      41.685  28.125  31.258  1.00  0.00           C  
ATOM   2573  C   LEU   165      42.253  28.079  32.783  1.00  0.00           C  
ATOM   2574  O   LEU   165      43.433  28.391  33.011  1.00  0.00           O  
ATOM   2575  CB  LEU   165      42.243  29.472  30.699  1.00  0.00           C  
ATOM   2576  CG  LEU   165      41.743  29.824  29.363  1.00  0.00           C  
ATOM   2577  CD1 LEU   165      42.368  31.172  29.072  1.00  0.00           C  
ATOM   2578  CD2 LEU   165      42.068  28.710  28.324  1.00  0.00           C  
ATOM   2579  H   LEU   165      39.838  29.018  31.076  1.00  0.00           H  
ATOM   2580  HA  LEU   165      42.067  27.289  30.672  1.00  0.00           H  
ATOM   2581  HB2 LEU   165      41.816  30.098  31.482  1.00  0.00           H  
ATOM   2582  HB3 LEU   165      43.330  29.521  30.760  1.00  0.00           H  
ATOM   2583  HG  LEU   165      40.659  29.931  29.340  1.00  0.00           H  
ATOM   2584 HD11 LEU   165      41.964  31.546  28.131  1.00  0.00           H  
ATOM   2585 HD12 LEU   165      42.102  31.858  29.877  1.00  0.00           H  
ATOM   2586 HD13 LEU   165      43.446  31.112  28.928  1.00  0.00           H  
ATOM   2587 HD21 LEU   165      43.155  28.635  28.303  1.00  0.00           H  
ATOM   2588 HD22 LEU   165      41.633  27.744  28.578  1.00  0.00           H  
ATOM   2589 HD23 LEU   165      41.761  29.076  27.344  1.00  0.00           H  
ATOM   2590  N   VAL   166      41.426  27.539  33.759  1.00  0.00           N  
ATOM   2591  CA  VAL   166      41.833  27.452  35.137  1.00  0.00           C  
ATOM   2592  C   VAL   166      43.060  26.554  35.297  1.00  0.00           C  
ATOM   2593  O   VAL   166      43.196  25.563  34.540  1.00  0.00           O  
ATOM   2594  CB  VAL   166      40.760  26.877  36.123  1.00  0.00           C  
ATOM   2595  CG1 VAL   166      39.719  27.946  36.450  1.00  0.00           C  
ATOM   2596  CG2 VAL   166      40.096  25.661  35.489  1.00  0.00           C  
ATOM   2597  H   VAL   166      40.607  27.012  33.491  1.00  0.00           H  
ATOM   2598  HA  VAL   166      42.047  28.433  35.561  1.00  0.00           H  
ATOM   2599  HB  VAL   166      41.214  26.456  37.020  1.00  0.00           H  
ATOM   2600 HG11 VAL   166      39.314  28.404  35.547  1.00  0.00           H  
ATOM   2601 HG12 VAL   166      38.893  27.559  37.046  1.00  0.00           H  
ATOM   2602 HG13 VAL   166      40.254  28.686  37.046  1.00  0.00           H  
ATOM   2603 HG21 VAL   166      40.820  24.957  35.077  1.00  0.00           H  
ATOM   2604 HG22 VAL   166      39.526  25.230  36.312  1.00  0.00           H  
ATOM   2605 HG23 VAL   166      39.424  25.961  34.685  1.00  0.00           H  
ATOM   2606  N   GLY   167      43.880  26.846  36.280  1.00  0.00           N  
ATOM   2607  CA  GLY   167      45.086  26.105  36.437  1.00  0.00           C  
ATOM   2608  C   GLY   167      46.160  26.471  35.471  1.00  0.00           C  
ATOM   2609  O   GLY   167      47.368  26.104  35.670  1.00  0.00           O  
ATOM   2610  H   GLY   167      43.727  27.552  36.986  1.00  0.00           H  
ATOM   2611  HA2 GLY   167      45.441  26.348  37.438  1.00  0.00           H  
ATOM   2612  HA3 GLY   167      44.922  25.028  36.423  1.00  0.00           H  
ATOM   2613  N   LYS   168      45.867  27.161  34.307  1.00  0.00           N  
ATOM   2614  CA  LYS   168      46.949  27.611  33.400  1.00  0.00           C  
ATOM   2615  C   LYS   168      47.964  28.528  34.107  1.00  0.00           C  
ATOM   2616  O   LYS   168      47.585  29.467  34.849  1.00  0.00           O  
ATOM   2617  CB  LYS   168      46.298  28.389  32.193  1.00  0.00           C  
ATOM   2618  CG  LYS   168      47.289  28.502  30.950  1.00  0.00           C  
ATOM   2619  CD  LYS   168      46.627  29.553  30.033  1.00  0.00           C  
ATOM   2620  CE  LYS   168      47.510  29.560  28.805  1.00  0.00           C  
ATOM   2621  NZ  LYS   168      47.007  30.211  27.593  1.00  0.00           N1+
ATOM   2622  H   LYS   168      44.981  27.519  33.980  1.00  0.00           H  
ATOM   2623  HA  LYS   168      47.415  26.670  33.107  1.00  0.00           H  
ATOM   2624  HB2 LYS   168      45.377  27.921  31.848  1.00  0.00           H  
ATOM   2625  HB3 LYS   168      46.050  29.390  32.545  1.00  0.00           H  
ATOM   2626  HG2 LYS   168      48.258  28.908  31.241  1.00  0.00           H  
ATOM   2627  HG3 LYS   168      47.392  27.546  30.437  1.00  0.00           H  
ATOM   2628  HD2 LYS   168      45.666  29.138  29.728  1.00  0.00           H  
ATOM   2629  HD3 LYS   168      46.716  30.491  30.581  1.00  0.00           H  
ATOM   2630  HE2 LYS   168      48.504  29.968  28.990  1.00  0.00           H  
ATOM   2631  HE3 LYS   168      47.710  28.539  28.480  1.00  0.00           H  
ATOM   2632  HZ1 LYS   168      46.837  31.194  27.749  1.00  0.00           H  
ATOM   2633  HZ2 LYS   168      47.504  30.147  26.716  1.00  0.00           H  
ATOM   2634  HZ3 LYS   168      46.076  29.871  27.401  1.00  0.00           H  
ATOM   2635  N   GLN   169      49.279  28.203  33.935  1.00  0.00           N  
ATOM   2636  CA  GLN   169      50.331  29.126  34.249  1.00  0.00           C  
ATOM   2637  C   GLN   169      50.604  30.203  33.183  1.00  0.00           C  
ATOM   2638  O   GLN   169      50.553  29.834  32.007  1.00  0.00           O  
ATOM   2639  CB  GLN   169      51.623  28.237  34.356  1.00  0.00           C  
ATOM   2640  CG  GLN   169      51.848  27.289  35.482  1.00  0.00           C  
ATOM   2641  CD  GLN   169      52.132  28.007  36.787  1.00  0.00           C  
ATOM   2642  OE1 GLN   169      52.467  29.156  36.835  1.00  0.00           O  
ATOM   2643  NE2 GLN   169      52.253  27.349  37.898  1.00  0.00           N  
ATOM   2644  H   GLN   169      49.589  27.377  33.444  1.00  0.00           H  
ATOM   2645  HA  GLN   169      50.214  29.611  35.218  1.00  0.00           H  
ATOM   2646  HB2 GLN   169      51.675  27.624  33.457  1.00  0.00           H  
ATOM   2647  HB3 GLN   169      52.509  28.871  34.312  1.00  0.00           H  
ATOM   2648  HG2 GLN   169      50.924  26.720  35.581  1.00  0.00           H  
ATOM   2649  HG3 GLN   169      52.727  26.659  35.346  1.00  0.00           H  
ATOM   2650 HE21 GLN   169      52.173  26.348  38.011  1.00  0.00           H  
ATOM   2651 HE22 GLN   169      52.194  27.903  38.741  1.00  0.00           H  
ATOM   2652  N   VAL   170      50.793  31.410  33.745  1.00  0.00           N  
ATOM   2653  CA  VAL   170      50.770  32.698  33.026  1.00  0.00           C  
ATOM   2654  C   VAL   170      51.777  33.819  33.356  1.00  0.00           C  
ATOM   2655  O   VAL   170      52.344  33.741  34.406  1.00  0.00           O  
ATOM   2656  CB  VAL   170      49.339  33.376  33.035  1.00  0.00           C  
ATOM   2657  CG1 VAL   170      48.344  32.476  32.334  1.00  0.00           C  
ATOM   2658  CG2 VAL   170      48.885  33.771  34.422  1.00  0.00           C  
ATOM   2659  H   VAL   170      50.854  31.478  34.751  1.00  0.00           H  
ATOM   2660  HA  VAL   170      51.119  32.394  32.039  1.00  0.00           H  
ATOM   2661  HB  VAL   170      49.386  34.272  32.416  1.00  0.00           H  
ATOM   2662 HG11 VAL   170      48.572  32.250  31.293  1.00  0.00           H  
ATOM   2663 HG12 VAL   170      48.213  31.521  32.842  1.00  0.00           H  
ATOM   2664 HG13 VAL   170      47.340  32.877  32.192  1.00  0.00           H  
ATOM   2665 HG21 VAL   170      49.588  34.446  34.911  1.00  0.00           H  
ATOM   2666 HG22 VAL   170      47.897  34.215  34.304  1.00  0.00           H  
ATOM   2667 HG23 VAL   170      48.913  32.935  35.120  1.00  0.00           H  
ATOM   2668  N   GLU   171      51.969  34.839  32.547  1.00  0.00           N  
ATOM   2669  CA  GLU   171      53.019  35.779  32.786  1.00  0.00           C  
ATOM   2670  C   GLU   171      52.743  37.190  32.223  1.00  0.00           C  
ATOM   2671  O   GLU   171      52.293  37.212  31.068  1.00  0.00           O  
ATOM   2672  CB  GLU   171      54.264  35.158  32.222  1.00  0.00           C  
ATOM   2673  CG  GLU   171      55.603  36.000  32.376  1.00  0.00           C  
ATOM   2674  CD  GLU   171      56.176  36.430  31.025  1.00  0.00           C  
ATOM   2675  OE1 GLU   171      57.001  35.689  30.424  1.00  0.00           O  
ATOM   2676  OE2 GLU   171      55.657  37.389  30.404  1.00  0.00           O1-
ATOM   2677  H   GLU   171      51.433  34.916  31.695  1.00  0.00           H  
ATOM   2678  HA  GLU   171      53.276  35.882  33.840  1.00  0.00           H  
ATOM   2679  HB2 GLU   171      54.430  34.185  32.683  1.00  0.00           H  
ATOM   2680  HB3 GLU   171      54.133  34.846  31.186  1.00  0.00           H  
ATOM   2681  HG2 GLU   171      55.462  36.926  32.935  1.00  0.00           H  
ATOM   2682  HG3 GLU   171      56.402  35.487  32.912  1.00  0.00           H  
ATOM   2683  N   TYR   172      52.716  38.218  33.074  1.00  0.00           N  
ATOM   2684  CA  TYR   172      52.174  39.485  32.741  1.00  0.00           C  
ATOM   2685  C   TYR   172      53.099  40.605  33.393  1.00  0.00           C  
ATOM   2686  O   TYR   172      54.021  40.354  34.138  1.00  0.00           O  
ATOM   2687  CB  TYR   172      50.788  39.583  33.366  1.00  0.00           C  
ATOM   2688  CG  TYR   172      49.818  40.563  32.676  1.00  0.00           C  
ATOM   2689  CD1 TYR   172      49.594  40.644  31.312  1.00  0.00           C  
ATOM   2690  CE1 TYR   172      48.637  41.499  30.779  1.00  0.00           C  
ATOM   2691  CZ  TYR   172      47.988  42.504  31.612  1.00  0.00           C  
ATOM   2692  OH  TYR   172      47.225  43.474  31.112  1.00  0.00           O  
ATOM   2693  CE2 TYR   172      48.245  42.472  32.967  1.00  0.00           C  
ATOM   2694  CD2 TYR   172      49.208  41.512  33.529  1.00  0.00           C  
ATOM   2695  H   TYR   172      52.991  38.036  34.029  1.00  0.00           H  
ATOM   2696  HA  TYR   172      52.100  39.720  31.679  1.00  0.00           H  
ATOM   2697  HB2 TYR   172      50.300  38.611  33.288  1.00  0.00           H  
ATOM   2698  HB3 TYR   172      50.931  39.894  34.401  1.00  0.00           H  
ATOM   2699  HD1 TYR   172      50.150  40.008  30.639  1.00  0.00           H  
ATOM   2700  HE1 TYR   172      48.658  41.604  29.704  1.00  0.00           H  
ATOM   2701  HH  TYR   172      46.977  44.149  31.747  1.00  0.00           H  
ATOM   2702  HE2 TYR   172      47.834  43.258  33.583  1.00  0.00           H  
ATOM   2703  HD2 TYR   172      49.438  41.637  34.577  1.00  0.00           H  
ATOM   2704  N   ALA   173      52.749  41.869  33.147  1.00  0.00           N  
ATOM   2705  CA  ALA   173      53.328  43.035  33.877  1.00  0.00           C  
ATOM   2706  C   ALA   173      52.831  43.135  35.315  1.00  0.00           C  
ATOM   2707  O   ALA   173      51.671  42.880  35.727  1.00  0.00           O  
ATOM   2708  CB  ALA   173      52.986  44.277  33.030  1.00  0.00           C  
ATOM   2709  H   ALA   173      52.004  42.115  32.510  1.00  0.00           H  
ATOM   2710  HA  ALA   173      54.411  42.945  33.798  1.00  0.00           H  
ATOM   2711  HB1 ALA   173      51.931  44.549  33.064  1.00  0.00           H  
ATOM   2712  HB2 ALA   173      53.515  45.116  33.483  1.00  0.00           H  
ATOM   2713  HB3 ALA   173      53.380  44.173  32.020  1.00  0.00           H  
ATOM   2714  N   LYS   174      53.717  43.693  36.089  1.00  0.00           N  
ATOM   2715  CA  LYS   174      53.523  44.337  37.398  1.00  0.00           C  
ATOM   2716  C   LYS   174      53.018  45.755  37.124  1.00  0.00           C  
ATOM   2717  O   LYS   174      53.318  46.310  36.105  1.00  0.00           O  
ATOM   2718  CB  LYS   174      54.806  44.274  38.222  1.00  0.00           C  
ATOM   2719  CG  LYS   174      54.737  44.767  39.684  1.00  0.00           C  
ATOM   2720  CD  LYS   174      55.999  44.508  40.493  1.00  0.00           C  
ATOM   2721  CE  LYS   174      55.906  45.092  41.891  1.00  0.00           C  
ATOM   2722  NZ  LYS   174      55.506  46.486  42.004  1.00  0.00           N1+
ATOM   2723  H   LYS   174      54.661  43.774  35.740  1.00  0.00           H  
ATOM   2724  HA  LYS   174      52.721  43.874  37.973  1.00  0.00           H  
ATOM   2725  HB2 LYS   174      55.322  43.329  38.049  1.00  0.00           H  
ATOM   2726  HB3 LYS   174      55.509  44.904  37.677  1.00  0.00           H  
ATOM   2727  HG2 LYS   174      54.647  45.845  39.547  1.00  0.00           H  
ATOM   2728  HG3 LYS   174      53.886  44.426  40.273  1.00  0.00           H  
ATOM   2729  HD2 LYS   174      56.223  43.443  40.564  1.00  0.00           H  
ATOM   2730  HD3 LYS   174      56.891  44.939  40.037  1.00  0.00           H  
ATOM   2731  HE2 LYS   174      55.323  44.448  42.550  1.00  0.00           H  
ATOM   2732  HE3 LYS   174      56.955  45.140  42.182  1.00  0.00           H  
ATOM   2733  HZ1 LYS   174      55.470  46.863  42.940  1.00  0.00           H  
ATOM   2734  HZ2 LYS   174      56.272  47.042  41.651  1.00  0.00           H  
ATOM   2735  HZ3 LYS   174      54.672  46.607  41.447  1.00  0.00           H  
ATOM   2736  N   GLU   175      52.321  46.353  38.138  1.00  0.00           N  
ATOM   2737  CA  GLU   175      51.789  47.750  37.887  1.00  0.00           C  
ATOM   2738  C   GLU   175      52.910  48.772  37.534  1.00  0.00           C  
ATOM   2739  O   GLU   175      52.651  49.819  37.094  1.00  0.00           O  
ATOM   2740  CB  GLU   175      51.016  48.339  39.072  1.00  0.00           C  
ATOM   2741  CG  GLU   175      51.665  48.994  40.290  1.00  0.00           C  
ATOM   2742  CD  GLU   175      52.745  48.206  41.036  1.00  0.00           C  
ATOM   2743  OE1 GLU   175      52.778  46.979  41.024  1.00  0.00           O  
ATOM   2744  OE2 GLU   175      53.713  48.761  41.576  1.00  0.00           O1-
ATOM   2745  H   GLU   175      52.208  45.924  39.045  1.00  0.00           H  
ATOM   2746  HA  GLU   175      51.183  47.659  36.986  1.00  0.00           H  
ATOM   2747  HB2 GLU   175      50.416  49.113  38.593  1.00  0.00           H  
ATOM   2748  HB3 GLU   175      50.309  47.582  39.410  1.00  0.00           H  
ATOM   2749  HG2 GLU   175      52.128  49.915  39.937  1.00  0.00           H  
ATOM   2750  HG3 GLU   175      51.020  49.325  41.104  1.00  0.00           H  
ATOM   2751  N   ASP   176      54.188  48.454  37.720  1.00  0.00           N  
ATOM   2752  CA  ASP   176      55.385  49.276  37.493  1.00  0.00           C  
ATOM   2753  C   ASP   176      56.128  49.088  36.163  1.00  0.00           C  
ATOM   2754  O   ASP   176      57.142  49.728  35.956  1.00  0.00           O  
ATOM   2755  CB  ASP   176      56.303  49.153  38.668  1.00  0.00           C  
ATOM   2756  CG  ASP   176      56.863  47.740  38.882  1.00  0.00           C  
ATOM   2757  OD1 ASP   176      57.187  47.517  40.034  1.00  0.00           O  
ATOM   2758  OD2 ASP   176      56.871  46.876  37.983  1.00  0.00           O1-
ATOM   2759  H   ASP   176      54.382  47.497  37.977  1.00  0.00           H  
ATOM   2760  HA  ASP   176      55.033  50.307  37.489  1.00  0.00           H  
ATOM   2761  HB2 ASP   176      57.209  49.757  38.644  1.00  0.00           H  
ATOM   2762  HB3 ASP   176      55.700  49.455  39.525  1.00  0.00           H  
ATOM   2763  N   GLY   177      55.652  48.188  35.303  1.00  0.00           N  
ATOM   2764  CA  GLY   177      56.231  47.838  34.016  1.00  0.00           C  
ATOM   2765  C   GLY   177      57.216  46.622  34.099  1.00  0.00           C  
ATOM   2766  O   GLY   177      57.692  46.124  33.084  1.00  0.00           O  
ATOM   2767  H   GLY   177      54.788  47.709  35.512  1.00  0.00           H  
ATOM   2768  HA2 GLY   177      55.467  47.480  33.327  1.00  0.00           H  
ATOM   2769  HA3 GLY   177      56.617  48.727  33.518  1.00  0.00           H  
ATOM   2770  N   SER   178      57.642  46.128  35.240  1.00  0.00           N  
ATOM   2771  CA  SER   178      58.391  44.861  35.452  1.00  0.00           C  
ATOM   2772  C   SER   178      57.621  43.574  35.061  1.00  0.00           C  
ATOM   2773  O   SER   178      56.414  43.601  34.821  1.00  0.00           O  
ATOM   2774  CB  SER   178      59.019  44.842  36.838  1.00  0.00           C  
ATOM   2775  OG  SER   178      57.983  44.552  37.682  1.00  0.00           O  
ATOM   2776  H   SER   178      57.045  46.409  36.005  1.00  0.00           H  
ATOM   2777  HA  SER   178      59.259  44.946  34.799  1.00  0.00           H  
ATOM   2778  HB2 SER   178      59.813  44.115  37.012  1.00  0.00           H  
ATOM   2779  HB3 SER   178      59.444  45.826  37.036  1.00  0.00           H  
ATOM   2780  HG  SER   178      57.488  45.365  37.804  1.00  0.00           H  
ATOM   2781  N   LYS   179      58.315  42.432  34.904  1.00  0.00           N  
ATOM   2782  CA  LYS   179      57.784  41.100  34.517  1.00  0.00           C  
ATOM   2783  C   LYS   179      57.330  40.365  35.770  1.00  0.00           C  
ATOM   2784  O   LYS   179      58.083  40.330  36.743  1.00  0.00           O  
ATOM   2785  CB  LYS   179      58.918  40.278  33.771  1.00  0.00           C  
ATOM   2786  CG  LYS   179      58.496  38.810  33.423  1.00  0.00           C  
ATOM   2787  CD  LYS   179      59.583  38.145  32.446  1.00  0.00           C  
ATOM   2788  CE  LYS   179      59.714  38.802  31.122  1.00  0.00           C  
ATOM   2789  NZ  LYS   179      60.386  37.960  30.072  1.00  0.00           N1+
ATOM   2790  H   LYS   179      59.304  42.487  35.101  1.00  0.00           H  
ATOM   2791  HA  LYS   179      56.928  41.345  33.889  1.00  0.00           H  
ATOM   2792  HB2 LYS   179      59.316  40.755  32.875  1.00  0.00           H  
ATOM   2793  HB3 LYS   179      59.801  40.228  34.407  1.00  0.00           H  
ATOM   2794  HG2 LYS   179      58.540  38.229  34.344  1.00  0.00           H  
ATOM   2795  HG3 LYS   179      57.540  38.838  32.901  1.00  0.00           H  
ATOM   2796  HD2 LYS   179      60.524  38.201  32.994  1.00  0.00           H  
ATOM   2797  HD3 LYS   179      59.280  37.111  32.281  1.00  0.00           H  
ATOM   2798  HE2 LYS   179      58.748  39.089  30.707  1.00  0.00           H  
ATOM   2799  HE3 LYS   179      60.227  39.759  31.216  1.00  0.00           H  
ATOM   2800  HZ1 LYS   179      60.456  38.444  29.188  1.00  0.00           H  
ATOM   2801  HZ2 LYS   179      61.315  37.667  30.336  1.00  0.00           H  
ATOM   2802  HZ3 LYS   179      59.856  37.107  29.960  1.00  0.00           H  
ATOM   2803  N   ARG   180      56.196  39.598  35.729  1.00  0.00           N  
ATOM   2804  CA  ARG   180      55.812  38.673  36.793  1.00  0.00           C  
ATOM   2805  C   ARG   180      55.050  37.425  36.270  1.00  0.00           C  
ATOM   2806  O   ARG   180      54.084  37.530  35.470  1.00  0.00           O  
ATOM   2807  CB  ARG   180      54.974  39.491  37.824  1.00  0.00           C  
ATOM   2808  CG  ARG   180      53.477  39.879  37.450  1.00  0.00           C  
ATOM   2809  CD  ARG   180      52.907  40.835  38.458  1.00  0.00           C  
ATOM   2810  NE  ARG   180      53.185  40.410  39.871  1.00  0.00           N  
ATOM   2811  CZ  ARG   180      52.699  41.091  40.930  1.00  0.00           C  
ATOM   2812  NH1 ARG   180      51.910  42.161  40.781  1.00  0.00           N  
ATOM   2813  NH2 ARG   180      53.014  40.850  42.125  1.00  0.00           N1+
ATOM   2814  H   ARG   180      55.603  39.701  34.917  1.00  0.00           H  
ATOM   2815  HA  ARG   180      56.761  38.291  37.168  1.00  0.00           H  
ATOM   2816  HB2 ARG   180      54.982  38.945  38.767  1.00  0.00           H  
ATOM   2817  HB3 ARG   180      55.512  40.424  37.991  1.00  0.00           H  
ATOM   2818  HG2 ARG   180      53.384  40.348  36.471  1.00  0.00           H  
ATOM   2819  HG3 ARG   180      52.743  39.074  37.421  1.00  0.00           H  
ATOM   2820  HD2 ARG   180      53.322  41.818  38.234  1.00  0.00           H  
ATOM   2821  HD3 ARG   180      51.827  40.896  38.328  1.00  0.00           H  
ATOM   2822  HE  ARG   180      53.898  39.701  39.964  1.00  0.00           H  
ATOM   2823 HH11 ARG   180      51.633  42.446  39.852  1.00  0.00           H  
ATOM   2824 HH12 ARG   180      51.435  42.446  41.625  1.00  0.00           H  
ATOM   2825 HH21 ARG   180      53.680  40.122  42.339  1.00  0.00           H  
ATOM   2826 HH22 ARG   180      52.921  41.631  42.759  1.00  0.00           H  
ATOM   2827  N   THR   181      55.407  36.195  36.768  1.00  0.00           N  
ATOM   2828  CA  THR   181      54.652  34.944  36.564  1.00  0.00           C  
ATOM   2829  C   THR   181      53.655  34.498  37.652  1.00  0.00           C  
ATOM   2830  O   THR   181      53.557  35.172  38.682  1.00  0.00           O  
ATOM   2831  CB  THR   181      55.677  33.850  36.470  1.00  0.00           C  
ATOM   2832  CG2 THR   181      56.723  33.890  35.317  1.00  0.00           C  
ATOM   2833  OG1 THR   181      56.394  33.688  37.679  1.00  0.00           O  
ATOM   2834  H   THR   181      56.220  36.129  37.363  1.00  0.00           H  
ATOM   2835  HA  THR   181      54.042  35.048  35.667  1.00  0.00           H  
ATOM   2836  HB  THR   181      55.121  32.932  36.281  1.00  0.00           H  
ATOM   2837 HG21 THR   181      57.181  34.821  34.984  1.00  0.00           H  
ATOM   2838 HG22 THR   181      57.580  33.241  35.499  1.00  0.00           H  
ATOM   2839 HG23 THR   181      56.209  33.602  34.400  1.00  0.00           H  
ATOM   2840  HG1 THR   181      55.932  33.048  38.226  1.00  0.00           H  
ATOM   2841  N   GLY   182      52.723  33.593  37.416  1.00  0.00           N  
ATOM   2842  CA  GLY   182      51.474  33.329  38.188  1.00  0.00           C  
ATOM   2843  C   GLY   182      50.601  32.190  37.536  1.00  0.00           C  
ATOM   2844  O   GLY   182      50.956  31.532  36.547  1.00  0.00           O  
ATOM   2845  H   GLY   182      52.709  33.179  36.495  1.00  0.00           H  
ATOM   2846  HA2 GLY   182      51.881  33.028  39.153  1.00  0.00           H  
ATOM   2847  HA3 GLY   182      50.921  34.268  38.216  1.00  0.00           H  
ATOM   2848  N   MET   183      49.451  31.995  38.132  1.00  0.00           N  
ATOM   2849  CA  MET   183      48.473  30.985  37.642  1.00  0.00           C  
ATOM   2850  C   MET   183      47.052  31.495  37.676  1.00  0.00           C  
ATOM   2851  O   MET   183      46.742  32.262  38.655  1.00  0.00           O  
ATOM   2852  CB  MET   183      48.745  29.681  38.464  1.00  0.00           C  
ATOM   2853  CG  MET   183      47.613  28.719  38.249  1.00  0.00           C  
ATOM   2854  SD  MET   183      47.681  27.143  39.108  1.00  0.00           S  
ATOM   2855  CE  MET   183      47.544  27.465  40.856  1.00  0.00           C  
ATOM   2856  H   MET   183      49.214  32.576  38.924  1.00  0.00           H  
ATOM   2857  HA  MET   183      48.556  30.638  36.612  1.00  0.00           H  
ATOM   2858  HB2 MET   183      49.664  29.173  38.170  1.00  0.00           H  
ATOM   2859  HB3 MET   183      48.901  29.954  39.507  1.00  0.00           H  
ATOM   2860  HG2 MET   183      46.628  29.124  38.484  1.00  0.00           H  
ATOM   2861  HG3 MET   183      47.488  28.469  37.196  1.00  0.00           H  
ATOM   2862  HE1 MET   183      46.511  27.808  40.917  1.00  0.00           H  
ATOM   2863  HE2 MET   183      47.727  26.581  41.466  1.00  0.00           H  
ATOM   2864  HE3 MET   183      48.275  28.250  41.054  1.00  0.00           H  
ATOM   2865  N   VAL   184      46.275  31.122  36.652  1.00  0.00           N  
ATOM   2866  CA  VAL   184      44.790  31.441  36.703  1.00  0.00           C  
ATOM   2867  C   VAL   184      44.017  30.604  37.748  1.00  0.00           C  
ATOM   2868  O   VAL   184      43.694  29.481  37.510  1.00  0.00           O  
ATOM   2869  CB  VAL   184      44.219  31.183  35.264  1.00  0.00           C  
ATOM   2870  CG1 VAL   184      42.681  31.335  35.077  1.00  0.00           C  
ATOM   2871  CG2 VAL   184      44.817  32.161  34.277  1.00  0.00           C  
ATOM   2872  H   VAL   184      46.615  30.447  35.982  1.00  0.00           H  
ATOM   2873  HA  VAL   184      44.684  32.505  36.914  1.00  0.00           H  
ATOM   2874  HB  VAL   184      44.414  30.154  34.961  1.00  0.00           H  
ATOM   2875 HG11 VAL   184      42.423  32.378  35.263  1.00  0.00           H  
ATOM   2876 HG12 VAL   184      42.266  30.985  34.132  1.00  0.00           H  
ATOM   2877 HG13 VAL   184      42.181  30.666  35.777  1.00  0.00           H  
ATOM   2878 HG21 VAL   184      44.429  33.170  34.418  1.00  0.00           H  
ATOM   2879 HG22 VAL   184      45.904  32.080  34.299  1.00  0.00           H  
ATOM   2880 HG23 VAL   184      44.536  31.819  33.281  1.00  0.00           H  
ATOM   2881  N   ILE   185      44.021  31.109  39.005  1.00  0.00           N  
ATOM   2882  CA  ILE   185      43.652  30.273  40.196  1.00  0.00           C  
ATOM   2883  C   ILE   185      42.129  29.872  40.038  1.00  0.00           C  
ATOM   2884  O   ILE   185      41.814  28.775  40.455  1.00  0.00           O  
ATOM   2885  CB  ILE   185      43.907  31.021  41.563  1.00  0.00           C  
ATOM   2886  CG2 ILE   185      45.452  31.118  41.845  1.00  0.00           C  
ATOM   2887  CG1 ILE   185      43.127  32.291  41.652  1.00  0.00           C  
ATOM   2888  CD1 ILE   185      43.440  33.138  42.913  1.00  0.00           C  
ATOM   2889  H   ILE   185      44.655  31.884  39.129  1.00  0.00           H  
ATOM   2890  HA  ILE   185      44.208  29.337  40.252  1.00  0.00           H  
ATOM   2891  HB  ILE   185      43.557  30.394  42.383  1.00  0.00           H  
ATOM   2892 HG21 ILE   185      45.899  30.134  41.704  1.00  0.00           H  
ATOM   2893 HG22 ILE   185      45.938  31.769  41.118  1.00  0.00           H  
ATOM   2894 HG23 ILE   185      45.604  31.433  42.877  1.00  0.00           H  
ATOM   2895 HG12 ILE   185      43.346  32.987  40.842  1.00  0.00           H  
ATOM   2896 HG13 ILE   185      42.072  32.036  41.749  1.00  0.00           H  
ATOM   2897 HD11 ILE   185      42.669  33.905  42.982  1.00  0.00           H  
ATOM   2898 HD12 ILE   185      43.521  32.475  43.774  1.00  0.00           H  
ATOM   2899 HD13 ILE   185      44.426  33.574  42.755  1.00  0.00           H  
ATOM   2900  N   HIS   186      41.211  30.768  39.536  1.00  0.00           N  
ATOM   2901  CA  HIS   186      39.803  30.428  39.409  1.00  0.00           C  
ATOM   2902  C   HIS   186      39.008  31.409  38.556  1.00  0.00           C  
ATOM   2903  O   HIS   186      39.598  32.386  38.123  1.00  0.00           O  
ATOM   2904  CB  HIS   186      39.171  30.527  40.858  1.00  0.00           C  
ATOM   2905  CG  HIS   186      37.888  29.764  41.001  1.00  0.00           C  
ATOM   2906  ND1 HIS   186      37.585  28.503  40.376  1.00  0.00           N  
ATOM   2907  CE1 HIS   186      36.400  28.150  40.842  1.00  0.00           C  
ATOM   2908  NE2 HIS   186      35.912  29.092  41.750  1.00  0.00           N  
ATOM   2909  CD2 HIS   186      36.890  30.044  41.914  1.00  0.00           C  
ATOM   2910  H   HIS   186      41.466  31.703  39.252  1.00  0.00           H  
ATOM   2911  HA  HIS   186      39.619  29.450  38.965  1.00  0.00           H  
ATOM   2912  HB2 HIS   186      39.756  30.199  41.717  1.00  0.00           H  
ATOM   2913  HB3 HIS   186      38.908  31.580  40.960  1.00  0.00           H  
ATOM   2914  HE1 HIS   186      35.990  27.156  40.740  1.00  0.00           H  
ATOM   2915  HE2 HIS   186      35.071  29.022  42.304  1.00  0.00           H  
ATOM   2916  HD2 HIS   186      36.901  30.793  42.692  1.00  0.00           H  
ATOM   2917  N   GLN   187      37.733  31.171  38.184  1.00  0.00           N  
ATOM   2918  CA  GLN   187      36.899  31.922  37.253  1.00  0.00           C  
ATOM   2919  C   GLN   187      35.720  32.747  37.914  1.00  0.00           C  
ATOM   2920  O   GLN   187      35.281  32.334  38.979  1.00  0.00           O  
ATOM   2921  CB  GLN   187      36.332  30.856  36.312  1.00  0.00           C  
ATOM   2922  CG  GLN   187      35.953  31.556  35.029  1.00  0.00           C  
ATOM   2923  CD  GLN   187      35.699  30.694  33.796  1.00  0.00           C  
ATOM   2924  OE1 GLN   187      35.609  29.503  33.972  1.00  0.00           O  
ATOM   2925  NE2 GLN   187      35.755  31.254  32.620  1.00  0.00           N  
ATOM   2926  H   GLN   187      37.442  30.268  38.529  1.00  0.00           H  
ATOM   2927  HA  GLN   187      37.566  32.643  36.780  1.00  0.00           H  
ATOM   2928  HB2 GLN   187      37.142  30.149  36.129  1.00  0.00           H  
ATOM   2929  HB3 GLN   187      35.479  30.352  36.768  1.00  0.00           H  
ATOM   2930  HG2 GLN   187      35.110  32.228  35.192  1.00  0.00           H  
ATOM   2931  HG3 GLN   187      36.719  32.251  34.686  1.00  0.00           H  
ATOM   2932 HE21 GLN   187      35.864  32.258  32.599  1.00  0.00           H  
ATOM   2933 HE22 GLN   187      35.641  30.777  31.737  1.00  0.00           H  
ATOM   2934  N   VAL   188      35.248  33.820  37.326  1.00  0.00           N  
ATOM   2935  CA  VAL   188      34.124  34.739  37.732  1.00  0.00           C  
ATOM   2936  C   VAL   188      32.891  34.192  37.047  1.00  0.00           C  
ATOM   2937  O   VAL   188      32.729  34.255  35.852  1.00  0.00           O  
ATOM   2938  CB  VAL   188      34.294  36.311  37.508  1.00  0.00           C  
ATOM   2939  CG1 VAL   188      33.118  37.073  38.017  1.00  0.00           C  
ATOM   2940  CG2 VAL   188      35.536  36.904  38.210  1.00  0.00           C  
ATOM   2941  H   VAL   188      35.654  34.050  36.431  1.00  0.00           H  
ATOM   2942  HA  VAL   188      33.971  34.747  38.812  1.00  0.00           H  
ATOM   2943  HB  VAL   188      34.489  36.605  36.477  1.00  0.00           H  
ATOM   2944 HG11 VAL   188      32.159  36.761  37.605  1.00  0.00           H  
ATOM   2945 HG12 VAL   188      32.826  36.830  39.039  1.00  0.00           H  
ATOM   2946 HG13 VAL   188      33.283  38.125  37.783  1.00  0.00           H  
ATOM   2947 HG21 VAL   188      35.709  37.923  37.862  1.00  0.00           H  
ATOM   2948 HG22 VAL   188      35.385  36.854  39.288  1.00  0.00           H  
ATOM   2949 HG23 VAL   188      36.353  36.252  37.901  1.00  0.00           H  
ATOM   2950  N   GLU   189      31.925  33.729  37.844  1.00  0.00           N  
ATOM   2951  CA  GLU   189      30.590  33.261  37.332  1.00  0.00           C  
ATOM   2952  C   GLU   189      29.821  34.439  36.745  1.00  0.00           C  
ATOM   2953  O   GLU   189      29.271  34.256  35.641  1.00  0.00           O  
ATOM   2954  CB  GLU   189      29.727  32.618  38.453  1.00  0.00           C  
ATOM   2955  CG  GLU   189      28.347  32.136  37.928  1.00  0.00           C  
ATOM   2956  CD  GLU   189      27.702  30.964  38.624  1.00  0.00           C  
ATOM   2957  OE1 GLU   189      28.260  30.552  39.698  1.00  0.00           O  
ATOM   2958  OE2 GLU   189      26.749  30.270  38.093  1.00  0.00           O1-
ATOM   2959  H   GLU   189      32.047  33.651  38.844  1.00  0.00           H  
ATOM   2960  HA  GLU   189      30.737  32.483  36.583  1.00  0.00           H  
ATOM   2961  HB2 GLU   189      30.280  31.816  38.944  1.00  0.00           H  
ATOM   2962  HB3 GLU   189      29.463  33.322  39.242  1.00  0.00           H  
ATOM   2963  HG2 GLU   189      27.708  33.011  37.811  1.00  0.00           H  
ATOM   2964  HG3 GLU   189      28.566  31.870  36.894  1.00  0.00           H  
ATOM   2965  N   ALA   190      29.809  35.628  37.381  1.00  0.00           N  
ATOM   2966  CA  ALA   190      29.108  36.884  37.093  1.00  0.00           C  
ATOM   2967  C   ALA   190      29.555  37.528  35.774  1.00  0.00           C  
ATOM   2968  O   ALA   190      28.935  38.437  35.210  1.00  0.00           O  
ATOM   2969  CB  ALA   190      29.361  37.727  38.309  1.00  0.00           C  
ATOM   2970  H   ALA   190      30.317  35.568  38.253  1.00  0.00           H  
ATOM   2971  HA  ALA   190      28.022  36.787  37.113  1.00  0.00           H  
ATOM   2972  HB1 ALA   190      29.025  37.191  39.197  1.00  0.00           H  
ATOM   2973  HB2 ALA   190      30.422  37.950  38.412  1.00  0.00           H  
ATOM   2974  HB3 ALA   190      28.718  38.607  38.326  1.00  0.00           H  
ATOM   2975  N   LYS   191      30.666  37.086  35.166  1.00  0.00           N  
ATOM   2976  CA  LYS   191      31.182  37.466  33.854  1.00  0.00           C  
ATOM   2977  C   LYS   191      32.153  36.387  33.330  1.00  0.00           C  
ATOM   2978  O   LYS   191      33.343  36.654  33.488  1.00  0.00           O  
ATOM   2979  CB  LYS   191      31.728  38.921  33.858  1.00  0.00           C  
ATOM   2980  CG  LYS   191      32.191  39.453  32.477  1.00  0.00           C  
ATOM   2981  CD  LYS   191      32.574  40.937  32.499  1.00  0.00           C  
ATOM   2982  CE  LYS   191      32.713  41.569  31.103  1.00  0.00           C  
ATOM   2983  NZ  LYS   191      33.518  40.821  30.089  1.00  0.00           N1+
ATOM   2984  H   LYS   191      31.218  36.462  35.736  1.00  0.00           H  
ATOM   2985  HA  LYS   191      30.343  37.492  33.158  1.00  0.00           H  
ATOM   2986  HB2 LYS   191      30.856  39.554  34.023  1.00  0.00           H  
ATOM   2987  HB3 LYS   191      32.543  39.059  34.568  1.00  0.00           H  
ATOM   2988  HG2 LYS   191      32.890  38.745  32.032  1.00  0.00           H  
ATOM   2989  HG3 LYS   191      31.352  39.323  31.792  1.00  0.00           H  
ATOM   2990  HD2 LYS   191      31.771  41.489  32.989  1.00  0.00           H  
ATOM   2991  HD3 LYS   191      33.476  41.036  33.103  1.00  0.00           H  
ATOM   2992  HE2 LYS   191      31.693  41.571  30.717  1.00  0.00           H  
ATOM   2993  HE3 LYS   191      32.845  42.636  31.285  1.00  0.00           H  
ATOM   2994  HZ1 LYS   191      33.251  41.123  29.163  1.00  0.00           H  
ATOM   2995  HZ2 LYS   191      34.505  40.993  30.211  1.00  0.00           H  
ATOM   2996  HZ3 LYS   191      33.415  39.818  30.155  1.00  0.00           H  
ATOM   2997  N   PRO   192      31.728  35.283  32.625  1.00  0.00           N  
ATOM   2998  CA  PRO   192      32.640  34.187  32.302  1.00  0.00           C  
ATOM   2999  C   PRO   192      33.989  34.478  31.547  1.00  0.00           C  
ATOM   3000  O   PRO   192      34.918  33.757  31.796  1.00  0.00           O  
ATOM   3001  CD  PRO   192      30.396  34.736  32.490  1.00  0.00           C  
ATOM   3002  CG  PRO   192      30.525  33.275  32.210  1.00  0.00           C  
ATOM   3003  CB  PRO   192      31.833  33.174  31.497  1.00  0.00           C  
ATOM   3004  HD2 PRO   192      30.020  35.287  31.628  1.00  0.00           H  
ATOM   3005  HD3 PRO   192      29.754  34.800  33.369  1.00  0.00           H  
ATOM   3006  HG2 PRO   192      29.683  32.916  31.618  1.00  0.00           H  
ATOM   3007  HG3 PRO   192      30.469  32.837  33.206  1.00  0.00           H  
ATOM   3008  HB2 PRO   192      31.746  33.344  30.423  1.00  0.00           H  
ATOM   3009  HB3 PRO   192      32.268  32.177  31.561  1.00  0.00           H  
ATOM   3010  HA  PRO   192      32.838  33.730  33.272  1.00  0.00           H  
ATOM   3011  N   SER   193      34.153  35.592  30.772  1.00  0.00           N  
ATOM   3012  CA  SER   193      35.524  35.929  30.325  1.00  0.00           C  
ATOM   3013  C   SER   193      36.624  36.365  31.408  1.00  0.00           C  
ATOM   3014  O   SER   193      37.788  36.542  31.063  1.00  0.00           O  
ATOM   3015  CB  SER   193      35.330  37.131  29.341  1.00  0.00           C  
ATOM   3016  OG  SER   193      34.469  38.079  29.911  1.00  0.00           O  
ATOM   3017  H   SER   193      33.409  36.237  30.546  1.00  0.00           H  
ATOM   3018  HA  SER   193      35.958  35.080  29.798  1.00  0.00           H  
ATOM   3019  HB2 SER   193      36.297  37.627  29.254  1.00  0.00           H  
ATOM   3020  HB3 SER   193      34.906  36.868  28.372  1.00  0.00           H  
ATOM   3021  HG  SER   193      35.072  38.761  30.216  1.00  0.00           H  
ATOM   3022  N   VAL   194      36.192  36.519  32.668  1.00  0.00           N  
ATOM   3023  CA  VAL   194      36.974  37.109  33.827  1.00  0.00           C  
ATOM   3024  C   VAL   194      37.381  35.995  34.805  1.00  0.00           C  
ATOM   3025  O   VAL   194      36.580  35.225  35.312  1.00  0.00           O  
ATOM   3026  CB  VAL   194      36.312  38.311  34.541  1.00  0.00           C  
ATOM   3027  CG1 VAL   194      37.239  39.117  35.517  1.00  0.00           C  
ATOM   3028  CG2 VAL   194      35.771  39.387  33.488  1.00  0.00           C  
ATOM   3029  H   VAL   194      35.240  36.239  32.856  1.00  0.00           H  
ATOM   3030  HA  VAL   194      37.845  37.503  33.304  1.00  0.00           H  
ATOM   3031  HB  VAL   194      35.482  38.022  35.186  1.00  0.00           H  
ATOM   3032 HG11 VAL   194      36.654  39.914  35.976  1.00  0.00           H  
ATOM   3033 HG12 VAL   194      37.795  38.472  36.197  1.00  0.00           H  
ATOM   3034 HG13 VAL   194      37.961  39.615  34.869  1.00  0.00           H  
ATOM   3035 HG21 VAL   194      35.191  40.125  34.043  1.00  0.00           H  
ATOM   3036 HG22 VAL   194      36.561  39.916  32.955  1.00  0.00           H  
ATOM   3037 HG23 VAL   194      35.208  38.881  32.703  1.00  0.00           H  
ATOM   3038  N   TYR   195      38.668  36.155  35.231  1.00  0.00           N  
ATOM   3039  CA  TYR   195      39.281  35.235  36.107  1.00  0.00           C  
ATOM   3040  C   TYR   195      40.030  35.884  37.314  1.00  0.00           C  
ATOM   3041  O   TYR   195      40.500  36.954  37.123  1.00  0.00           O  
ATOM   3042  CB  TYR   195      40.301  34.325  35.318  1.00  0.00           C  
ATOM   3043  CG  TYR   195      39.629  33.370  34.347  1.00  0.00           C  
ATOM   3044  CD1 TYR   195      39.341  33.902  33.056  1.00  0.00           C  
ATOM   3045  CE1 TYR   195      38.945  33.026  32.023  1.00  0.00           C  
ATOM   3046  CZ  TYR   195      38.906  31.643  32.254  1.00  0.00           C  
ATOM   3047  OH  TYR   195      38.702  30.752  31.228  1.00  0.00           O  
ATOM   3048  CE2 TYR   195      39.174  31.075  33.589  1.00  0.00           C  
ATOM   3049  CD2 TYR   195      39.494  31.978  34.644  1.00  0.00           C  
ATOM   3050  H   TYR   195      39.193  36.966  34.937  1.00  0.00           H  
ATOM   3051  HA  TYR   195      38.537  34.599  36.586  1.00  0.00           H  
ATOM   3052  HB2 TYR   195      41.148  34.878  34.912  1.00  0.00           H  
ATOM   3053  HB3 TYR   195      40.719  33.687  36.097  1.00  0.00           H  
ATOM   3054  HD1 TYR   195      39.366  34.971  32.904  1.00  0.00           H  
ATOM   3055  HE1 TYR   195      38.670  33.396  31.046  1.00  0.00           H  
ATOM   3056  HH  TYR   195      38.752  31.210  30.386  1.00  0.00           H  
ATOM   3057  HE2 TYR   195      38.968  30.028  33.754  1.00  0.00           H  
ATOM   3058  HD2 TYR   195      39.722  31.584  35.623  1.00  0.00           H  
ATOM   3059  N   PHE   196      40.143  35.212  38.418  1.00  0.00           N  
ATOM   3060  CA  PHE   196      40.967  35.644  39.539  1.00  0.00           C  
ATOM   3061  C   PHE   196      42.342  34.951  39.214  1.00  0.00           C  
ATOM   3062  O   PHE   196      42.381  33.831  38.764  1.00  0.00           O  
ATOM   3063  CB  PHE   196      40.443  35.055  40.855  1.00  0.00           C  
ATOM   3064  CG  PHE   196      39.038  35.509  41.271  1.00  0.00           C  
ATOM   3065  CD1 PHE   196      38.857  36.773  41.879  1.00  0.00           C  
ATOM   3066  CE1 PHE   196      37.582  37.169  42.333  1.00  0.00           C  
ATOM   3067  CZ  PHE   196      36.530  36.273  42.294  1.00  0.00           C  
ATOM   3068  CE2 PHE   196      36.723  35.007  41.707  1.00  0.00           C  
ATOM   3069  CD2 PHE   196      38.038  34.577  41.242  1.00  0.00           C  
ATOM   3070  H   PHE   196      39.809  34.261  38.476  1.00  0.00           H  
ATOM   3071  HA  PHE   196      41.113  36.708  39.722  1.00  0.00           H  
ATOM   3072  HB2 PHE   196      40.444  33.965  40.860  1.00  0.00           H  
ATOM   3073  HB3 PHE   196      41.121  35.484  41.592  1.00  0.00           H  
ATOM   3074  HD1 PHE   196      39.677  37.475  41.914  1.00  0.00           H  
ATOM   3075  HE1 PHE   196      37.449  38.221  42.542  1.00  0.00           H  
ATOM   3076  HZ  PHE   196      35.526  36.492  42.627  1.00  0.00           H  
ATOM   3077  HE2 PHE   196      35.869  34.356  41.591  1.00  0.00           H  
ATOM   3078  HD2 PHE   196      38.168  33.651  40.701  1.00  0.00           H  
ATOM   3079  N   ILE   197      43.428  35.621  39.678  1.00  0.00           N  
ATOM   3080  CA  ILE   197      44.839  35.406  39.443  1.00  0.00           C  
ATOM   3081  C   ILE   197      45.612  35.417  40.784  1.00  0.00           C  
ATOM   3082  O   ILE   197      45.387  36.317  41.648  1.00  0.00           O  
ATOM   3083  CB  ILE   197      45.466  36.484  38.438  1.00  0.00           C  
ATOM   3084  CG2 ILE   197      46.854  35.985  38.089  1.00  0.00           C  
ATOM   3085  CG1 ILE   197      44.645  36.746  37.171  1.00  0.00           C  
ATOM   3086  CD1 ILE   197      44.302  35.572  36.211  1.00  0.00           C  
ATOM   3087  H   ILE   197      43.238  36.558  40.004  1.00  0.00           H  
ATOM   3088  HA  ILE   197      44.943  34.450  38.930  1.00  0.00           H  
ATOM   3089  HB  ILE   197      45.623  37.388  39.026  1.00  0.00           H  
ATOM   3090 HG21 ILE   197      47.263  36.565  37.262  1.00  0.00           H  
ATOM   3091 HG22 ILE   197      47.473  36.303  38.928  1.00  0.00           H  
ATOM   3092 HG23 ILE   197      47.005  34.908  38.006  1.00  0.00           H  
ATOM   3093 HG12 ILE   197      43.688  37.207  37.416  1.00  0.00           H  
ATOM   3094 HG13 ILE   197      45.103  37.478  36.505  1.00  0.00           H  
ATOM   3095 HD11 ILE   197      43.789  36.008  35.353  1.00  0.00           H  
ATOM   3096 HD12 ILE   197      45.260  35.109  35.975  1.00  0.00           H  
ATOM   3097 HD13 ILE   197      43.593  34.866  36.644  1.00  0.00           H  
ATOM   3098  N   LYS   198      46.542  34.530  40.940  1.00  0.00           N  
ATOM   3099  CA  LYS   198      47.682  34.682  41.912  1.00  0.00           C  
ATOM   3100  C   LYS   198      49.046  34.769  41.124  1.00  0.00           C  
ATOM   3101  O   LYS   198      49.361  34.041  40.199  1.00  0.00           O  
ATOM   3102  CB  LYS   198      47.569  33.706  43.081  1.00  0.00           C  
ATOM   3103  CG  LYS   198      48.619  34.208  44.116  1.00  0.00           C  
ATOM   3104  CD  LYS   198      48.798  33.286  45.359  1.00  0.00           C  
ATOM   3105  CE  LYS   198      49.698  33.839  46.437  1.00  0.00           C  
ATOM   3106  NZ  LYS   198      51.176  33.966  45.992  1.00  0.00           N1+
ATOM   3107  H   LYS   198      46.523  33.858  40.186  1.00  0.00           H  
ATOM   3108  HA  LYS   198      47.578  35.670  42.359  1.00  0.00           H  
ATOM   3109  HB2 LYS   198      46.603  33.845  43.565  1.00  0.00           H  
ATOM   3110  HB3 LYS   198      47.835  32.756  42.616  1.00  0.00           H  
ATOM   3111  HG2 LYS   198      49.552  34.227  43.552  1.00  0.00           H  
ATOM   3112  HG3 LYS   198      48.332  35.174  44.533  1.00  0.00           H  
ATOM   3113  HD2 LYS   198      47.821  33.264  45.840  1.00  0.00           H  
ATOM   3114  HD3 LYS   198      49.029  32.263  45.065  1.00  0.00           H  
ATOM   3115  HE2 LYS   198      49.457  34.895  46.560  1.00  0.00           H  
ATOM   3116  HE3 LYS   198      49.517  33.164  47.273  1.00  0.00           H  
ATOM   3117  HZ1 LYS   198      51.504  33.186  45.441  1.00  0.00           H  
ATOM   3118  HZ2 LYS   198      51.222  34.698  45.298  1.00  0.00           H  
ATOM   3119  HZ3 LYS   198      51.610  34.353  46.818  1.00  0.00           H  
ATOM   3120  N   PHE   199      49.871  35.695  41.625  1.00  0.00           N  
ATOM   3121  CA  PHE   199      51.287  35.925  41.198  1.00  0.00           C  
ATOM   3122  C   PHE   199      52.237  35.386  42.221  1.00  0.00           C  
ATOM   3123  O   PHE   199      52.025  35.421  43.448  1.00  0.00           O  
ATOM   3124  CB  PHE   199      51.428  37.402  40.935  1.00  0.00           C  
ATOM   3125  CG  PHE   199      50.632  37.833  39.735  1.00  0.00           C  
ATOM   3126  CD1 PHE   199      49.709  38.907  39.880  1.00  0.00           C  
ATOM   3127  CE1 PHE   199      48.908  39.381  38.850  1.00  0.00           C  
ATOM   3128  CZ  PHE   199      49.139  38.800  37.581  1.00  0.00           C  
ATOM   3129  CE2 PHE   199      50.083  37.788  37.389  1.00  0.00           C  
ATOM   3130  CD2 PHE   199      50.844  37.298  38.414  1.00  0.00           C  
ATOM   3131  H   PHE   199      49.598  36.235  42.434  1.00  0.00           H  
ATOM   3132  HA  PHE   199      51.509  35.410  40.264  1.00  0.00           H  
ATOM   3133  HB2 PHE   199      51.189  38.040  41.786  1.00  0.00           H  
ATOM   3134  HB3 PHE   199      52.476  37.515  40.657  1.00  0.00           H  
ATOM   3135  HD1 PHE   199      49.668  39.387  40.846  1.00  0.00           H  
ATOM   3136  HE1 PHE   199      48.107  40.100  38.931  1.00  0.00           H  
ATOM   3137  HZ  PHE   199      48.530  39.183  36.775  1.00  0.00           H  
ATOM   3138  HE2 PHE   199      50.270  37.381  36.406  1.00  0.00           H  
ATOM   3139  HD2 PHE   199      51.574  36.520  38.248  1.00  0.00           H  
ATOM   3140  N   ASP   200      53.354  34.879  41.685  1.00  0.00           N  
ATOM   3141  CA  ASP   200      54.336  34.004  42.395  1.00  0.00           C  
ATOM   3142  C   ASP   200      55.255  34.802  43.384  1.00  0.00           C  
ATOM   3143  O   ASP   200      56.120  34.101  44.044  1.00  0.00           O  
ATOM   3144  CB  ASP   200      55.197  33.203  41.392  1.00  0.00           C  
ATOM   3145  CG  ASP   200      54.500  32.306  40.412  1.00  0.00           C  
ATOM   3146  OD1 ASP   200      54.869  32.204  39.225  1.00  0.00           O  
ATOM   3147  OD2 ASP   200      53.689  31.530  40.947  1.00  0.00           O1-
ATOM   3148  H   ASP   200      53.443  35.024  40.689  1.00  0.00           H  
ATOM   3149  HA  ASP   200      53.616  33.411  42.959  1.00  0.00           H  
ATOM   3150  HB2 ASP   200      55.742  33.876  40.729  1.00  0.00           H  
ATOM   3151  HB3 ASP   200      55.939  32.612  41.930  1.00  0.00           H  
ATOM   3152  N   ASP   201      55.236  36.126  43.376  1.00  0.00           N  
ATOM   3153  CA  ASP   201      55.877  37.034  44.345  1.00  0.00           C  
ATOM   3154  C   ASP   201      54.967  37.625  45.446  1.00  0.00           C  
ATOM   3155  O   ASP   201      55.462  38.132  46.426  1.00  0.00           O  
ATOM   3156  CB  ASP   201      56.658  38.197  43.601  1.00  0.00           C  
ATOM   3157  CG  ASP   201      55.775  39.160  42.771  1.00  0.00           C  
ATOM   3158  OD1 ASP   201      54.729  38.752  42.231  1.00  0.00           O  
ATOM   3159  OD2 ASP   201      56.158  40.328  42.587  1.00  0.00           O1-
ATOM   3160  H   ASP   201      54.725  36.551  42.616  1.00  0.00           H  
ATOM   3161  HA  ASP   201      56.661  36.427  44.797  1.00  0.00           H  
ATOM   3162  HB2 ASP   201      57.188  38.737  44.387  1.00  0.00           H  
ATOM   3163  HB3 ASP   201      57.488  37.833  42.996  1.00  0.00           H  
ATOM   3164  N   ASP   202      53.595  37.508  45.286  1.00  0.00           N  
ATOM   3165  CA  ASP   202      52.696  38.358  46.100  1.00  0.00           C  
ATOM   3166  C   ASP   202      51.459  37.610  46.537  1.00  0.00           C  
ATOM   3167  O   ASP   202      50.818  36.903  45.732  1.00  0.00           O  
ATOM   3168  CB  ASP   202      52.323  39.586  45.263  1.00  0.00           C  
ATOM   3169  CG  ASP   202      51.306  40.577  45.765  1.00  0.00           C  
ATOM   3170  OD1 ASP   202      50.802  40.444  46.898  1.00  0.00           O  
ATOM   3171  OD2 ASP   202      51.105  41.646  45.095  1.00  0.00           O1-
ATOM   3172  H   ASP   202      53.236  36.910  44.556  1.00  0.00           H  
ATOM   3173  HA  ASP   202      53.156  38.891  46.933  1.00  0.00           H  
ATOM   3174  HB2 ASP   202      53.278  40.107  45.204  1.00  0.00           H  
ATOM   3175  HB3 ASP   202      51.950  39.321  44.274  1.00  0.00           H  
ATOM   3176  N   PHE   203      51.004  37.832  47.753  1.00  0.00           N  
ATOM   3177  CA  PHE   203      49.772  37.225  48.410  1.00  0.00           C  
ATOM   3178  C   PHE   203      48.431  37.927  47.973  1.00  0.00           C  
ATOM   3179  O   PHE   203      47.378  37.319  48.065  1.00  0.00           O  
ATOM   3180  CB  PHE   203      49.954  37.254  49.906  1.00  0.00           C  
ATOM   3181  CG  PHE   203      50.818  38.353  50.544  1.00  0.00           C  
ATOM   3182  CD1 PHE   203      50.544  39.681  50.143  1.00  0.00           C  
ATOM   3183  CE1 PHE   203      51.363  40.731  50.587  1.00  0.00           C  
ATOM   3184  CZ  PHE   203      52.443  40.428  51.391  1.00  0.00           C  
ATOM   3185  CE2 PHE   203      52.634  39.188  51.899  1.00  0.00           C  
ATOM   3186  CD2 PHE   203      51.855  38.097  51.457  1.00  0.00           C  
ATOM   3187  H   PHE   203      51.628  38.436  48.268  1.00  0.00           H  
ATOM   3188  HA  PHE   203      49.659  36.170  48.159  1.00  0.00           H  
ATOM   3189  HB2 PHE   203      48.982  37.235  50.396  1.00  0.00           H  
ATOM   3190  HB3 PHE   203      50.394  36.318  50.250  1.00  0.00           H  
ATOM   3191  HD1 PHE   203      49.762  39.925  49.440  1.00  0.00           H  
ATOM   3192  HE1 PHE   203      51.131  41.740  50.278  1.00  0.00           H  
ATOM   3193  HZ  PHE   203      53.096  41.235  51.687  1.00  0.00           H  
ATOM   3194  HE2 PHE   203      53.430  39.017  52.609  1.00  0.00           H  
ATOM   3195  HD2 PHE   203      52.229  37.098  51.627  1.00  0.00           H  
ATOM   3196  N   HIS   204      48.482  39.159  47.478  1.00  0.00           N  
ATOM   3197  CA  HIS   204      47.354  39.835  46.818  1.00  0.00           C  
ATOM   3198  C   HIS   204      46.821  39.017  45.564  1.00  0.00           C  
ATOM   3199  O   HIS   204      47.577  38.509  44.765  1.00  0.00           O  
ATOM   3200  CB  HIS   204      47.691  41.300  46.318  1.00  0.00           C  
ATOM   3201  CG  HIS   204      48.091  42.288  47.397  1.00  0.00           C  
ATOM   3202  ND1 HIS   204      49.379  42.442  47.854  1.00  0.00           N1+
ATOM   3203  CE1 HIS   204      49.396  43.454  48.728  1.00  0.00           C  
ATOM   3204  NE2 HIS   204      48.119  43.920  48.866  1.00  0.00           N  
ATOM   3205  CD2 HIS   204      47.345  43.161  48.067  1.00  0.00           C  
ATOM   3206  H   HIS   204      49.420  39.474  47.280  1.00  0.00           H  
ATOM   3207  HA  HIS   204      46.567  39.839  47.572  1.00  0.00           H  
ATOM   3208  HB2 HIS   204      48.558  41.244  45.661  1.00  0.00           H  
ATOM   3209  HB3 HIS   204      46.772  41.597  45.813  1.00  0.00           H  
ATOM   3210  HD1 HIS   204      50.165  42.026  47.374  1.00  0.00           H  
ATOM   3211  HE1 HIS   204      50.309  43.816  49.176  1.00  0.00           H  
ATOM   3212  HE2 HIS   204      47.766  44.735  49.347  1.00  0.00           H  
ATOM   3213  HD2 HIS   204      46.311  43.353  47.823  1.00  0.00           H  
ATOM   3214  N   ILE   205      45.474  38.800  45.580  1.00  0.00           N  
ATOM   3215  CA  ILE   205      44.704  38.354  44.399  1.00  0.00           C  
ATOM   3216  C   ILE   205      44.512  39.474  43.402  1.00  0.00           C  
ATOM   3217  O   ILE   205      44.426  40.636  43.767  1.00  0.00           O  
ATOM   3218  CB  ILE   205      43.369  37.639  44.869  1.00  0.00           C  
ATOM   3219  CG2 ILE   205      42.498  37.140  43.758  1.00  0.00           C  
ATOM   3220  CG1 ILE   205      43.550  36.505  45.893  1.00  0.00           C  
ATOM   3221  CD1 ILE   205      44.767  35.654  45.558  1.00  0.00           C  
ATOM   3222  H   ILE   205      44.966  39.233  46.338  1.00  0.00           H  
ATOM   3223  HA  ILE   205      45.220  37.476  44.011  1.00  0.00           H  
ATOM   3224  HB  ILE   205      42.842  38.448  45.373  1.00  0.00           H  
ATOM   3225 HG21 ILE   205      42.169  37.994  43.165  1.00  0.00           H  
ATOM   3226 HG22 ILE   205      43.117  36.619  43.028  1.00  0.00           H  
ATOM   3227 HG23 ILE   205      41.724  36.462  44.119  1.00  0.00           H  
ATOM   3228 HG12 ILE   205      43.746  36.866  46.902  1.00  0.00           H  
ATOM   3229 HG13 ILE   205      42.606  35.969  45.990  1.00  0.00           H  
ATOM   3230 HD11 ILE   205      44.705  35.290  44.533  1.00  0.00           H  
ATOM   3231 HD12 ILE   205      45.758  36.053  45.776  1.00  0.00           H  
ATOM   3232 HD13 ILE   205      44.594  34.746  46.136  1.00  0.00           H  
ATOM   3233  N   TYR   206      44.488  39.176  42.108  1.00  0.00           N  
ATOM   3234  CA  TYR   206      44.265  40.148  40.966  1.00  0.00           C  
ATOM   3235  C   TYR   206      43.181  39.571  39.983  1.00  0.00           C  
ATOM   3236  O   TYR   206      42.901  38.380  40.016  1.00  0.00           O  
ATOM   3237  CB  TYR   206      45.630  40.303  40.306  1.00  0.00           C  
ATOM   3238  CG  TYR   206      46.746  40.908  41.148  1.00  0.00           C  
ATOM   3239  CD1 TYR   206      47.497  40.130  42.023  1.00  0.00           C  
ATOM   3240  CE1 TYR   206      48.576  40.759  42.723  1.00  0.00           C  
ATOM   3241  CZ  TYR   206      48.782  42.114  42.595  1.00  0.00           C  
ATOM   3242  OH  TYR   206      49.776  42.730  43.249  1.00  0.00           O  
ATOM   3243  CE2 TYR   206      48.054  42.876  41.589  1.00  0.00           C  
ATOM   3244  CD2 TYR   206      46.988  42.270  40.936  1.00  0.00           C  
ATOM   3245  H   TYR   206      44.652  38.229  41.797  1.00  0.00           H  
ATOM   3246  HA  TYR   206      43.892  41.041  41.468  1.00  0.00           H  
ATOM   3247  HB2 TYR   206      45.900  39.399  39.759  1.00  0.00           H  
ATOM   3248  HB3 TYR   206      45.406  40.974  39.477  1.00  0.00           H  
ATOM   3249  HD1 TYR   206      47.303  39.072  42.129  1.00  0.00           H  
ATOM   3250  HE1 TYR   206      49.175  40.178  43.408  1.00  0.00           H  
ATOM   3251  HH  TYR   206      50.113  42.240  44.002  1.00  0.00           H  
ATOM   3252  HE2 TYR   206      48.368  43.891  41.392  1.00  0.00           H  
ATOM   3253  HD2 TYR   206      46.384  42.862  40.265  1.00  0.00           H  
ATOM   3254  N   VAL   207      42.534  40.394  39.148  1.00  0.00           N  
ATOM   3255  CA  VAL   207      41.352  40.082  38.388  1.00  0.00           C  
ATOM   3256  C   VAL   207      41.410  40.828  37.049  1.00  0.00           C  
ATOM   3257  O   VAL   207      41.640  42.032  37.022  1.00  0.00           O  
ATOM   3258  CB  VAL   207      40.026  40.465  39.069  1.00  0.00           C  
ATOM   3259  CG1 VAL   207      38.701  40.200  38.303  1.00  0.00           C  
ATOM   3260  CG2 VAL   207      39.823  39.637  40.394  1.00  0.00           C  
ATOM   3261  H   VAL   207      42.803  41.367  39.158  1.00  0.00           H  
ATOM   3262  HA  VAL   207      41.382  39.020  38.145  1.00  0.00           H  
ATOM   3263  HB  VAL   207      40.086  41.540  39.240  1.00  0.00           H  
ATOM   3264 HG11 VAL   207      38.696  40.750  37.363  1.00  0.00           H  
ATOM   3265 HG12 VAL   207      38.648  39.123  38.139  1.00  0.00           H  
ATOM   3266 HG13 VAL   207      37.810  40.323  38.919  1.00  0.00           H  
ATOM   3267 HG21 VAL   207      39.751  38.575  40.161  1.00  0.00           H  
ATOM   3268 HG22 VAL   207      40.641  39.655  41.113  1.00  0.00           H  
ATOM   3269 HG23 VAL   207      38.954  40.044  40.911  1.00  0.00           H  
ATOM   3270  N   TYR   208      41.208  40.072  35.989  1.00  0.00           N  
ATOM   3271  CA  TYR   208      41.385  40.530  34.608  1.00  0.00           C  
ATOM   3272  C   TYR   208      40.402  39.700  33.655  1.00  0.00           C  
ATOM   3273  O   TYR   208      40.072  38.539  33.940  1.00  0.00           O  
ATOM   3274  CB  TYR   208      42.821  40.430  34.117  1.00  0.00           C  
ATOM   3275  CG  TYR   208      43.993  41.025  34.951  1.00  0.00           C  
ATOM   3276  CD1 TYR   208      44.515  42.325  34.727  1.00  0.00           C  
ATOM   3277  CE1 TYR   208      45.688  42.697  35.439  1.00  0.00           C  
ATOM   3278  CZ  TYR   208      46.255  41.812  36.415  1.00  0.00           C  
ATOM   3279  OH  TYR   208      47.466  42.009  36.954  1.00  0.00           O  
ATOM   3280  CE2 TYR   208      45.636  40.548  36.671  1.00  0.00           C  
ATOM   3281  CD2 TYR   208      44.503  40.205  35.958  1.00  0.00           C  
ATOM   3282  H   TYR   208      40.997  39.099  36.162  1.00  0.00           H  
ATOM   3283  HA  TYR   208      41.056  41.564  34.504  1.00  0.00           H  
ATOM   3284  HB2 TYR   208      43.098  39.388  33.959  1.00  0.00           H  
ATOM   3285  HB3 TYR   208      42.953  40.820  33.107  1.00  0.00           H  
ATOM   3286  HD1 TYR   208      44.064  42.970  33.988  1.00  0.00           H  
ATOM   3287  HE1 TYR   208      46.199  43.637  35.289  1.00  0.00           H  
ATOM   3288  HH  TYR   208      47.867  42.758  36.506  1.00  0.00           H  
ATOM   3289  HE2 TYR   208      46.082  39.855  37.370  1.00  0.00           H  
ATOM   3290  HD2 TYR   208      44.059  39.230  36.093  1.00  0.00           H  
ATOM   3291  N   ASP   209      39.958  40.319  32.576  1.00  0.00           N  
ATOM   3292  CA  ASP   209      39.356  39.653  31.421  1.00  0.00           C  
ATOM   3293  C   ASP   209      40.444  39.050  30.590  1.00  0.00           C  
ATOM   3294  O   ASP   209      41.345  39.747  30.128  1.00  0.00           O  
ATOM   3295  CB  ASP   209      38.467  40.674  30.691  1.00  0.00           C  
ATOM   3296  CG  ASP   209      37.350  39.974  29.893  1.00  0.00           C  
ATOM   3297  OD1 ASP   209      36.197  40.186  30.261  1.00  0.00           O  
ATOM   3298  OD2 ASP   209      37.596  39.322  28.872  1.00  0.00           O1-
ATOM   3299  H   ASP   209      40.058  41.321  32.500  1.00  0.00           H  
ATOM   3300  HA  ASP   209      38.673  38.867  31.743  1.00  0.00           H  
ATOM   3301  HB2 ASP   209      38.095  41.317  31.489  1.00  0.00           H  
ATOM   3302  HB3 ASP   209      38.965  41.442  30.099  1.00  0.00           H  
ATOM   3303  N   LEU   210      40.375  37.760  30.372  1.00  0.00           N  
ATOM   3304  CA  LEU   210      41.411  37.005  29.650  1.00  0.00           C  
ATOM   3305  C   LEU   210      40.901  36.807  28.180  1.00  0.00           C  
ATOM   3306  O   LEU   210      41.709  36.559  27.276  1.00  0.00           O  
ATOM   3307  CB  LEU   210      41.670  35.689  30.346  1.00  0.00           C  
ATOM   3308  CG  LEU   210      42.076  35.902  31.835  1.00  0.00           C  
ATOM   3309  CD1 LEU   210      42.490  34.572  32.444  1.00  0.00           C  
ATOM   3310  CD2 LEU   210      43.155  36.941  32.060  1.00  0.00           C  
ATOM   3311  H   LEU   210      39.654  37.254  30.866  1.00  0.00           H  
ATOM   3312  HA  LEU   210      42.314  37.572  29.424  1.00  0.00           H  
ATOM   3313  HB2 LEU   210      40.835  34.997  30.237  1.00  0.00           H  
ATOM   3314  HB3 LEU   210      42.594  35.306  29.911  1.00  0.00           H  
ATOM   3315  HG  LEU   210      41.142  36.254  32.273  1.00  0.00           H  
ATOM   3316 HD11 LEU   210      43.337  34.301  31.814  1.00  0.00           H  
ATOM   3317 HD12 LEU   210      42.749  34.632  33.501  1.00  0.00           H  
ATOM   3318 HD13 LEU   210      41.784  33.751  32.318  1.00  0.00           H  
ATOM   3319 HD21 LEU   210      43.719  36.907  32.992  1.00  0.00           H  
ATOM   3320 HD22 LEU   210      44.014  36.910  31.390  1.00  0.00           H  
ATOM   3321 HD23 LEU   210      42.857  37.972  31.867  1.00  0.00           H  
ATOM   3322  N   VAL   211      39.658  37.012  27.863  1.00  0.00           N  
ATOM   3323  CA  VAL   211      39.024  36.972  26.539  1.00  0.00           C  
ATOM   3324  C   VAL   211      39.356  38.314  25.772  1.00  0.00           C  
ATOM   3325  O   VAL   211      39.673  38.258  24.567  1.00  0.00           O  
ATOM   3326  CB  VAL   211      37.526  36.556  26.521  1.00  0.00           C  
ATOM   3327  CG1 VAL   211      36.725  36.732  25.258  1.00  0.00           C  
ATOM   3328  CG2 VAL   211      37.313  35.088  26.941  1.00  0.00           C  
ATOM   3329  H   VAL   211      39.060  37.142  28.666  1.00  0.00           H  
ATOM   3330  HA  VAL   211      39.576  36.173  26.042  1.00  0.00           H  
ATOM   3331  HB  VAL   211      37.132  37.106  27.375  1.00  0.00           H  
ATOM   3332 HG11 VAL   211      37.263  36.286  24.422  1.00  0.00           H  
ATOM   3333 HG12 VAL   211      35.688  36.412  25.364  1.00  0.00           H  
ATOM   3334 HG13 VAL   211      36.636  37.809  25.121  1.00  0.00           H  
ATOM   3335 HG21 VAL   211      36.340  34.892  27.392  1.00  0.00           H  
ATOM   3336 HG22 VAL   211      37.249  34.465  26.048  1.00  0.00           H  
ATOM   3337 HG23 VAL   211      38.104  34.693  27.579  1.00  0.00           H  
ATOM   3338  N   LYS   212      39.375  39.453  26.513  1.00  0.00           N  
ATOM   3339  CA  LYS   212      39.830  40.769  26.137  1.00  0.00           C  
ATOM   3340  C   LYS   212      41.227  40.709  25.352  1.00  0.00           C  
ATOM   3341  O   LYS   212      42.175  40.063  25.816  1.00  0.00           O  
ATOM   3342  CB  LYS   212      39.730  41.820  27.290  1.00  0.00           C  
ATOM   3343  CG  LYS   212      40.244  43.214  26.956  1.00  0.00           C  
ATOM   3344  CD  LYS   212      40.030  44.304  28.017  1.00  0.00           C  
ATOM   3345  CE  LYS   212      38.575  44.623  27.911  1.00  0.00           C  
ATOM   3346  NZ  LYS   212      38.084  45.674  28.889  1.00  0.00           N1+
ATOM   3347  H   LYS   212      39.119  39.221  27.461  1.00  0.00           H  
ATOM   3348  HA  LYS   212      39.062  41.060  25.420  1.00  0.00           H  
ATOM   3349  HB2 LYS   212      38.686  41.902  27.593  1.00  0.00           H  
ATOM   3350  HB3 LYS   212      40.318  41.492  28.148  1.00  0.00           H  
ATOM   3351  HG2 LYS   212      41.322  43.122  26.828  1.00  0.00           H  
ATOM   3352  HG3 LYS   212      39.697  43.595  26.093  1.00  0.00           H  
ATOM   3353  HD2 LYS   212      40.309  43.940  29.006  1.00  0.00           H  
ATOM   3354  HD3 LYS   212      40.709  45.098  27.706  1.00  0.00           H  
ATOM   3355  HE2 LYS   212      38.280  44.822  26.881  1.00  0.00           H  
ATOM   3356  HE3 LYS   212      38.012  43.732  28.191  1.00  0.00           H  
ATOM   3357  HZ1 LYS   212      38.385  45.552  29.845  1.00  0.00           H  
ATOM   3358  HZ2 LYS   212      38.390  46.614  28.682  1.00  0.00           H  
ATOM   3359  HZ3 LYS   212      37.077  45.645  28.824  1.00  0.00           H  
ATOM   3360  N   NME   213      41.364  41.555  24.301  1.00  0.00           N  
ATOM   3361  C   NME   213      42.441  41.755  23.295  1.00  0.00           C  
ATOM   3362  H   NME   213      40.596  42.175  24.088  1.00  0.00           H  
ATOM   3363  H1  NME   213      43.306  42.311  23.657  1.00  0.00           H  
ATOM   3364  H2  NME   213      42.809  40.762  23.040  1.00  0.00           H  
ATOM   3365  H3  NME   213      42.115  42.284  22.399  1.00  0.00           H  
TER    3366      NME   213
CONECT 3361 3363 3364 3365
CONECT 3363 3361
CONECT 3364 3361
CONECT 3365 3361
END   
