# Supplementary material for: Exploring Aromatic Cage Flexibility Using Cosolvent Molecular Dynamics Simulations—An In-Silico Case Study of Tudor Domains
Source: J Chem Inf Model. 2024 May 21;64(11):4553–69. doi: 10.1021/acs.jcim.4c00298 (PMC11167732; doi:10.1021/acs.jcim.4c00298)
Supplement: Supplementary file 2 — ci4c00298_si_002.zip [file ci4c00298_si_002.zip › SPIN1/cluster_representatives/domain2/05_ACN_rep_c1.pdb]

TITLE     rep06.c1
REMARK   4      COMPLIES WITH FORMAT V. 3.0, 1-DEC-2006
REMARK 888
REMARK 888 WRITTEN BY MAESTRO (A PRODUCT OF SCHRODINGER, LLC)
CRYST1   81.890   81.890   81.890 109.47 109.47 109.47 P 1           1
ATOM      1  CH3 ACE     1      41.489  17.485  65.829  1.00  0.00           C  
ATOM      2  C   ACE     1      41.155  18.940  65.837  1.00  0.00           C  
ATOM      3  O   ACE     1      40.068  19.347  66.195  1.00  0.00           O  
ATOM      4  H1  ACE     1      42.157  17.308  66.672  1.00  0.00           H  
ATOM      5  H2  ACE     1      40.636  16.810  65.899  1.00  0.00           H  
ATOM      6  H3  ACE     1      41.961  17.349  64.857  1.00  0.00           H  
ATOM      7  N   ARG     2      42.093  19.788  65.450  1.00  0.00           N  
ATOM      8  CA  ARG     2      41.904  21.209  65.074  1.00  0.00           C  
ATOM      9  C   ARG     2      41.033  21.344  63.845  1.00  0.00           C  
ATOM     10  O   ARG     2      41.056  20.549  62.888  1.00  0.00           O  
ATOM     11  CB  ARG     2      43.268  21.769  64.844  1.00  0.00           C  
ATOM     12  CG  ARG     2      43.324  23.367  64.764  1.00  0.00           C  
ATOM     13  CD  ARG     2      44.832  23.858  64.801  1.00  0.00           C  
ATOM     14  NE  ARG     2      45.530  23.659  63.489  1.00  0.00           N  
ATOM     15  CZ  ARG     2      46.440  24.399  62.988  1.00  0.00           C  
ATOM     16  NH1 ARG     2      47.100  25.209  63.735  1.00  0.00           N  
ATOM     17  NH2 ARG     2      46.681  24.205  61.714  1.00  0.00           N1+
ATOM     18  H   ARG     2      43.015  19.425  65.254  1.00  0.00           H  
ATOM     19  HA  ARG     2      41.345  21.807  65.795  1.00  0.00           H  
ATOM     20  HB2 ARG     2      43.865  21.533  65.724  1.00  0.00           H  
ATOM     21  HB3 ARG     2      43.708  21.360  63.935  1.00  0.00           H  
ATOM     22  HG2 ARG     2      42.901  23.745  63.832  1.00  0.00           H  
ATOM     23  HG3 ARG     2      42.790  23.766  65.626  1.00  0.00           H  
ATOM     24  HD2 ARG     2      44.929  24.933  64.948  1.00  0.00           H  
ATOM     25  HD3 ARG     2      45.376  23.297  65.561  1.00  0.00           H  
ATOM     26  HE  ARG     2      45.118  23.010  62.834  1.00  0.00           H  
ATOM     27 HH11 ARG     2      46.758  25.351  64.675  1.00  0.00           H  
ATOM     28 HH12 ARG     2      47.672  25.810  63.160  1.00  0.00           H  
ATOM     29 HH21 ARG     2      46.058  23.643  61.153  1.00  0.00           H  
ATOM     30 HH22 ARG     2      47.449  24.708  61.293  1.00  0.00           H  
ATOM     31  N   ARG     3      40.271  22.399  63.863  1.00  0.00           N  
ATOM     32  CA  ARG     3      39.447  22.843  62.756  1.00  0.00           C  
ATOM     33  C   ARG     3      40.060  22.926  61.367  1.00  0.00           C  
ATOM     34  O   ARG     3      41.280  23.119  61.317  1.00  0.00           O  
ATOM     35  CB  ARG     3      38.742  24.175  63.069  1.00  0.00           C  
ATOM     36  CG  ARG     3      37.381  23.984  63.780  1.00  0.00           C  
ATOM     37  CD  ARG     3      37.277  23.340  65.136  1.00  0.00           C  
ATOM     38  NE  ARG     3      35.818  23.262  65.493  1.00  0.00           N  
ATOM     39  CZ  ARG     3      35.278  22.628  66.538  1.00  0.00           C  
ATOM     40  NH1 ARG     3      36.016  22.000  67.441  1.00  0.00           N  
ATOM     41  NH2 ARG     3      33.983  22.537  66.749  1.00  0.00           N1+
ATOM     42  H   ARG     3      40.459  23.012  64.644  1.00  0.00           H  
ATOM     43  HA  ARG     3      38.763  22.026  62.528  1.00  0.00           H  
ATOM     44  HB2 ARG     3      39.383  24.820  63.669  1.00  0.00           H  
ATOM     45  HB3 ARG     3      38.483  24.725  62.165  1.00  0.00           H  
ATOM     46  HG2 ARG     3      37.048  25.021  63.792  1.00  0.00           H  
ATOM     47  HG3 ARG     3      36.754  23.368  63.135  1.00  0.00           H  
ATOM     48  HD2 ARG     3      37.674  22.326  65.080  1.00  0.00           H  
ATOM     49  HD3 ARG     3      37.829  23.945  65.854  1.00  0.00           H  
ATOM     50  HE  ARG     3      35.178  23.586  64.783  1.00  0.00           H  
ATOM     51 HH11 ARG     3      37.007  21.837  67.341  1.00  0.00           H  
ATOM     52 HH12 ARG     3      35.422  21.531  68.111  1.00  0.00           H  
ATOM     53 HH21 ARG     3      33.338  23.058  66.172  1.00  0.00           H  
ATOM     54 HH22 ARG     3      33.712  21.958  67.530  1.00  0.00           H  
ATOM     55  N   ASN     4      39.339  22.811  60.293  1.00  0.00           N  
ATOM     56  CA  ASN     4      39.851  23.144  59.008  1.00  0.00           C  
ATOM     57  C   ASN     4      40.337  24.598  58.831  1.00  0.00           C  
ATOM     58  O   ASN     4      39.655  25.539  59.328  1.00  0.00           O  
ATOM     59  CB  ASN     4      38.702  22.715  58.033  1.00  0.00           C  
ATOM     60  CG  ASN     4      39.089  22.696  56.536  1.00  0.00           C  
ATOM     61  OD1 ASN     4      40.227  23.060  56.174  1.00  0.00           O  
ATOM     62  ND2 ASN     4      38.213  22.182  55.721  1.00  0.00           N  
ATOM     63  H   ASN     4      38.339  22.666  60.296  1.00  0.00           H  
ATOM     64  HA  ASN     4      40.661  22.482  58.702  1.00  0.00           H  
ATOM     65  HB2 ASN     4      38.395  21.693  58.259  1.00  0.00           H  
ATOM     66  HB3 ASN     4      37.747  23.241  58.016  1.00  0.00           H  
ATOM     67 HD21 ASN     4      37.414  21.831  56.229  1.00  0.00           H  
ATOM     68 HD22 ASN     4      38.330  22.277  54.722  1.00  0.00           H  
ATOM     69  N   ILE     5      41.461  24.806  58.133  1.00  0.00           N  
ATOM     70  CA  ILE     5      41.978  26.133  57.825  1.00  0.00           C  
ATOM     71  C   ILE     5      41.035  26.804  56.858  1.00  0.00           C  
ATOM     72  O   ILE     5      40.899  28.020  56.916  1.00  0.00           O  
ATOM     73  CB  ILE     5      43.431  26.096  57.324  1.00  0.00           C  
ATOM     74  CG2 ILE     5      44.005  27.463  56.865  1.00  0.00           C  
ATOM     75  CG1 ILE     5      44.339  25.531  58.451  1.00  0.00           C  
ATOM     76  CD1 ILE     5      44.495  26.404  59.797  1.00  0.00           C  
ATOM     77  H   ILE     5      41.965  24.004  57.782  1.00  0.00           H  
ATOM     78  HA  ILE     5      41.851  26.794  58.682  1.00  0.00           H  
ATOM     79  HB  ILE     5      43.481  25.400  56.486  1.00  0.00           H  
ATOM     80 HG21 ILE     5      43.513  27.686  55.918  1.00  0.00           H  
ATOM     81 HG22 ILE     5      43.786  28.216  57.622  1.00  0.00           H  
ATOM     82 HG23 ILE     5      45.091  27.394  56.794  1.00  0.00           H  
ATOM     83 HG12 ILE     5      43.986  24.574  58.834  1.00  0.00           H  
ATOM     84 HG13 ILE     5      45.360  25.526  58.069  1.00  0.00           H  
ATOM     85 HD11 ILE     5      43.527  26.321  60.291  1.00  0.00           H  
ATOM     86 HD12 ILE     5      45.282  25.898  60.357  1.00  0.00           H  
ATOM     87 HD13 ILE     5      44.756  27.418  59.493  1.00  0.00           H  
ATOM     88  N   VAL     6      40.311  26.031  56.055  1.00  0.00           N  
ATOM     89  CA  VAL     6      39.192  26.503  55.221  1.00  0.00           C  
ATOM     90  C   VAL     6      38.080  27.231  55.968  1.00  0.00           C  
ATOM     91  O   VAL     6      37.346  26.673  56.731  1.00  0.00           O  
ATOM     92  CB  VAL     6      38.718  25.482  54.159  1.00  0.00           C  
ATOM     93  CG1 VAL     6      37.519  25.919  53.302  1.00  0.00           C  
ATOM     94  CG2 VAL     6      39.896  25.102  53.256  1.00  0.00           C  
ATOM     95  H   VAL     6      40.348  25.035  56.216  1.00  0.00           H  
ATOM     96  HA  VAL     6      39.666  27.228  54.558  1.00  0.00           H  
ATOM     97  HB  VAL     6      38.324  24.564  54.594  1.00  0.00           H  
ATOM     98 HG11 VAL     6      37.854  26.690  52.609  1.00  0.00           H  
ATOM     99 HG12 VAL     6      37.223  25.149  52.590  1.00  0.00           H  
ATOM    100 HG13 VAL     6      36.702  26.242  53.947  1.00  0.00           H  
ATOM    101 HG21 VAL     6      40.555  25.952  53.080  1.00  0.00           H  
ATOM    102 HG22 VAL     6      40.503  24.401  53.828  1.00  0.00           H  
ATOM    103 HG23 VAL     6      39.467  24.705  52.336  1.00  0.00           H  
ATOM    104  N   GLY     7      38.050  28.573  55.889  1.00  0.00           N  
ATOM    105  CA  GLY     7      37.039  29.437  56.565  1.00  0.00           C  
ATOM    106  C   GLY     7      37.513  30.053  57.936  1.00  0.00           C  
ATOM    107  O   GLY     7      36.713  30.585  58.639  1.00  0.00           O  
ATOM    108  H   GLY     7      38.722  29.080  55.330  1.00  0.00           H  
ATOM    109  HA2 GLY     7      36.920  30.285  55.891  1.00  0.00           H  
ATOM    110  HA3 GLY     7      36.035  29.015  56.612  1.00  0.00           H  
ATOM    111  N   CYS     8      38.711  29.762  58.437  1.00  0.00           N  
ATOM    112  CA  CYS     8      39.261  30.164  59.742  1.00  0.00           C  
ATOM    113  C   CYS     8      40.099  31.521  59.820  1.00  0.00           C  
ATOM    114  O   CYS     8      40.655  32.002  58.805  1.00  0.00           O  
ATOM    115  CB  CYS     8      40.168  29.005  60.136  1.00  0.00           C  
ATOM    116  SG  CYS     8      40.595  28.925  61.957  1.00  0.00           S  
ATOM    117  H   CYS     8      39.363  29.298  57.821  1.00  0.00           H  
ATOM    118  HA  CYS     8      38.490  30.171  60.513  1.00  0.00           H  
ATOM    119  HB2 CYS     8      39.641  28.093  59.853  1.00  0.00           H  
ATOM    120  HB3 CYS     8      41.032  29.106  59.479  1.00  0.00           H  
ATOM    121  HG  CYS     8      41.551  29.858  61.965  1.00  0.00           H  
ATOM    122  N   ARG     9      40.263  32.012  61.051  1.00  0.00           N  
ATOM    123  CA  ARG     9      41.218  33.038  61.592  1.00  0.00           C  
ATOM    124  C   ARG     9      42.608  32.479  61.859  1.00  0.00           C  
ATOM    125  O   ARG     9      42.738  31.484  62.507  1.00  0.00           O  
ATOM    126  CB  ARG     9      40.607  33.653  62.818  1.00  0.00           C  
ATOM    127  CG  ARG     9      39.273  34.309  62.632  1.00  0.00           C  
ATOM    128  CD  ARG     9      39.263  35.578  61.694  1.00  0.00           C  
ATOM    129  NE  ARG     9      39.807  36.787  62.413  1.00  0.00           N  
ATOM    130  CZ  ARG     9      40.443  37.820  61.839  1.00  0.00           C  
ATOM    131  NH1 ARG     9      40.526  38.061  60.577  1.00  0.00           N  
ATOM    132  NH2 ARG     9      40.983  38.739  62.571  1.00  0.00           N1+
ATOM    133  H   ARG     9      39.728  31.574  61.787  1.00  0.00           H  
ATOM    134  HA  ARG     9      41.279  33.821  60.836  1.00  0.00           H  
ATOM    135  HB2 ARG     9      40.451  32.832  63.517  1.00  0.00           H  
ATOM    136  HB3 ARG     9      41.258  34.440  63.199  1.00  0.00           H  
ATOM    137  HG2 ARG     9      38.568  33.632  62.149  1.00  0.00           H  
ATOM    138  HG3 ARG     9      38.794  34.536  63.584  1.00  0.00           H  
ATOM    139  HD2 ARG     9      39.926  35.454  60.838  1.00  0.00           H  
ATOM    140  HD3 ARG     9      38.235  35.817  61.423  1.00  0.00           H  
ATOM    141  HE  ARG     9      39.705  36.839  63.416  1.00  0.00           H  
ATOM    142 HH11 ARG     9      40.094  37.532  59.833  1.00  0.00           H  
ATOM    143 HH12 ARG     9      40.910  38.933  60.242  1.00  0.00           H  
ATOM    144 HH21 ARG     9      41.021  38.588  63.569  1.00  0.00           H  
ATOM    145 HH22 ARG     9      41.459  39.563  62.233  1.00  0.00           H  
ATOM    146  N   ILE    10      43.697  33.176  61.595  1.00  0.00           N  
ATOM    147  CA  ILE    10      45.089  32.728  61.787  1.00  0.00           C  
ATOM    148  C   ILE    10      45.969  33.913  62.027  1.00  0.00           C  
ATOM    149  O   ILE    10      45.753  35.065  61.614  1.00  0.00           O  
ATOM    150  CB  ILE    10      45.619  31.932  60.601  1.00  0.00           C  
ATOM    151  CG2 ILE    10      44.877  30.578  60.450  1.00  0.00           C  
ATOM    152  CG1 ILE    10      45.640  32.755  59.276  1.00  0.00           C  
ATOM    153  CD1 ILE    10      46.282  32.103  58.159  1.00  0.00           C  
ATOM    154  H   ILE    10      43.611  34.092  61.178  1.00  0.00           H  
ATOM    155  HA  ILE    10      45.141  32.111  62.684  1.00  0.00           H  
ATOM    156  HB  ILE    10      46.614  31.593  60.889  1.00  0.00           H  
ATOM    157 HG21 ILE    10      45.208  30.063  59.548  1.00  0.00           H  
ATOM    158 HG22 ILE    10      45.060  30.018  61.367  1.00  0.00           H  
ATOM    159 HG23 ILE    10      43.799  30.637  60.304  1.00  0.00           H  
ATOM    160 HG12 ILE    10      44.640  32.940  58.884  1.00  0.00           H  
ATOM    161 HG13 ILE    10      46.026  33.751  59.490  1.00  0.00           H  
ATOM    162 HD11 ILE    10      47.246  31.663  58.415  1.00  0.00           H  
ATOM    163 HD12 ILE    10      45.599  31.314  57.847  1.00  0.00           H  
ATOM    164 HD13 ILE    10      46.501  32.758  57.315  1.00  0.00           H  
ATOM    165  N   GLN    11      47.136  33.744  62.620  1.00  0.00           N  
ATOM    166  CA  GLN    11      48.130  34.737  62.802  1.00  0.00           C  
ATOM    167  C   GLN    11      49.514  34.083  62.625  1.00  0.00           C  
ATOM    168  O   GLN    11      49.687  32.876  62.947  1.00  0.00           O  
ATOM    169  CB  GLN    11      48.072  35.468  64.135  1.00  0.00           C  
ATOM    170  CG  GLN    11      48.420  34.675  65.409  1.00  0.00           C  
ATOM    171  CD  GLN    11      49.018  35.481  66.558  1.00  0.00           C  
ATOM    172  OE1 GLN    11      48.458  36.478  67.028  1.00  0.00           O  
ATOM    173  NE2 GLN    11      50.177  35.252  67.000  1.00  0.00           N  
ATOM    174  H   GLN    11      47.257  32.870  63.111  1.00  0.00           H  
ATOM    175  HA  GLN    11      48.154  35.500  62.025  1.00  0.00           H  
ATOM    176  HB2 GLN    11      48.672  36.369  64.006  1.00  0.00           H  
ATOM    177  HB3 GLN    11      47.077  35.911  64.184  1.00  0.00           H  
ATOM    178  HG2 GLN    11      47.539  34.131  65.747  1.00  0.00           H  
ATOM    179  HG3 GLN    11      49.177  33.907  65.250  1.00  0.00           H  
ATOM    180 HE21 GLN    11      50.643  34.412  66.686  1.00  0.00           H  
ATOM    181 HE22 GLN    11      50.438  35.678  67.878  1.00  0.00           H  
ATOM    182  N   HIS    12      50.510  34.890  62.235  1.00  0.00           N  
ATOM    183  CA  HIS    12      51.874  34.381  61.917  1.00  0.00           C  
ATOM    184  C   HIS    12      52.968  35.425  61.657  1.00  0.00           C  
ATOM    185  O   HIS    12      52.712  36.597  61.330  1.00  0.00           O  
ATOM    186  CB  HIS    12      51.783  33.455  60.670  1.00  0.00           C  
ATOM    187  CG  HIS    12      51.441  34.074  59.344  1.00  0.00           C  
ATOM    188  ND1 HIS    12      52.276  34.619  58.401  1.00  0.00           N  
ATOM    189  CE1 HIS    12      51.539  35.143  57.447  1.00  0.00           C  
ATOM    190  NE2 HIS    12      50.259  34.908  57.631  1.00  0.00           N  
ATOM    191  CD2 HIS    12      50.150  34.205  58.820  1.00  0.00           C  
ATOM    192  H   HIS    12      50.269  35.859  62.089  1.00  0.00           H  
ATOM    193  HA  HIS    12      52.187  33.747  62.747  1.00  0.00           H  
ATOM    194  HB2 HIS    12      52.755  32.973  60.569  1.00  0.00           H  
ATOM    195  HB3 HIS    12      51.054  32.671  60.880  1.00  0.00           H  
ATOM    196  HD1 HIS    12      53.268  34.773  58.519  1.00  0.00           H  
ATOM    197  HE1 HIS    12      51.947  35.724  56.633  1.00  0.00           H  
ATOM    198  HD2 HIS    12      49.272  33.933  59.387  1.00  0.00           H  
ATOM    199  N   GLY    13      54.195  34.925  61.695  1.00  0.00           N  
ATOM    200  CA  GLY    13      55.353  35.674  61.096  1.00  0.00           C  
ATOM    201  C   GLY    13      55.567  35.543  59.593  1.00  0.00           C  
ATOM    202  O   GLY    13      54.990  34.762  58.894  1.00  0.00           O  
ATOM    203  H   GLY    13      54.333  33.981  62.027  1.00  0.00           H  
ATOM    204  HA2 GLY    13      55.213  36.738  61.288  1.00  0.00           H  
ATOM    205  HA3 GLY    13      56.238  35.456  61.693  1.00  0.00           H  
ATOM    206  N   TRP    14      56.293  36.443  58.929  1.00  0.00           N  
ATOM    207  CA  TRP    14      56.622  36.362  57.479  1.00  0.00           C  
ATOM    208  C   TRP    14      58.064  36.849  57.164  1.00  0.00           C  
ATOM    209  O   TRP    14      58.588  37.752  57.755  1.00  0.00           O  
ATOM    210  CB  TRP    14      55.581  37.168  56.670  1.00  0.00           C  
ATOM    211  CG  TRP    14      55.764  37.180  55.223  1.00  0.00           C  
ATOM    212  CD1 TRP    14      56.455  38.198  54.602  1.00  0.00           C  
ATOM    213  NE1 TRP    14      56.531  37.866  53.271  1.00  0.00           N  
ATOM    214  CE2 TRP    14      56.021  36.625  53.022  1.00  0.00           C  
ATOM    215  CZ2 TRP    14      55.843  35.991  51.795  1.00  0.00           C  
ATOM    216  CH2 TRP    14      55.399  34.626  51.856  1.00  0.00           C  
ATOM    217  CZ3 TRP    14      55.166  33.992  53.080  1.00  0.00           C  
ATOM    218  CE3 TRP    14      55.240  34.694  54.290  1.00  0.00           C  
ATOM    219  CD2 TRP    14      55.719  36.061  54.290  1.00  0.00           C  
ATOM    220  H   TRP    14      56.727  37.189  59.453  1.00  0.00           H  
ATOM    221  HA  TRP    14      56.566  35.329  57.136  1.00  0.00           H  
ATOM    222  HB2 TRP    14      54.578  36.855  56.959  1.00  0.00           H  
ATOM    223  HB3 TRP    14      55.661  38.217  56.957  1.00  0.00           H  
ATOM    224  HD1 TRP    14      56.857  39.042  55.143  1.00  0.00           H  
ATOM    225  HE1 TRP    14      56.845  38.479  52.532  1.00  0.00           H  
ATOM    226  HZ2 TRP    14      55.944  36.508  50.852  1.00  0.00           H  
ATOM    227  HH2 TRP    14      55.365  34.125  50.900  1.00  0.00           H  
ATOM    228  HZ3 TRP    14      54.950  32.936  53.138  1.00  0.00           H  
ATOM    229  HE3 TRP    14      54.863  34.267  55.207  1.00  0.00           H  
ATOM    230  N   LYS    15      58.679  36.228  56.117  1.00  0.00           N  
ATOM    231  CA  LYS    15      59.965  36.609  55.532  1.00  0.00           C  
ATOM    232  C   LYS    15      59.734  37.659  54.469  1.00  0.00           C  
ATOM    233  O   LYS    15      59.589  37.436  53.294  1.00  0.00           O  
ATOM    234  CB  LYS    15      60.677  35.339  54.982  1.00  0.00           C  
ATOM    235  CG  LYS    15      62.210  35.418  54.869  1.00  0.00           C  
ATOM    236  CD  LYS    15      62.916  35.384  56.243  1.00  0.00           C  
ATOM    237  CE  LYS    15      64.412  35.515  56.176  1.00  0.00           C  
ATOM    238  NZ  LYS    15      65.059  35.691  57.449  1.00  0.00           N1+
ATOM    239  H   LYS    15      58.167  35.478  55.674  1.00  0.00           H  
ATOM    240  HA  LYS    15      60.603  36.980  56.334  1.00  0.00           H  
ATOM    241  HB2 LYS    15      60.445  34.546  55.693  1.00  0.00           H  
ATOM    242  HB3 LYS    15      60.289  35.040  54.008  1.00  0.00           H  
ATOM    243  HG2 LYS    15      62.439  34.510  54.311  1.00  0.00           H  
ATOM    244  HG3 LYS    15      62.369  36.302  54.252  1.00  0.00           H  
ATOM    245  HD2 LYS    15      62.514  36.152  56.903  1.00  0.00           H  
ATOM    246  HD3 LYS    15      62.628  34.515  56.836  1.00  0.00           H  
ATOM    247  HE2 LYS    15      64.780  34.596  55.721  1.00  0.00           H  
ATOM    248  HE3 LYS    15      64.770  36.312  55.525  1.00  0.00           H  
ATOM    249  HZ1 LYS    15      64.794  36.522  57.958  1.00  0.00           H  
ATOM    250  HZ2 LYS    15      65.047  34.883  58.056  1.00  0.00           H  
ATOM    251  HZ3 LYS    15      66.021  35.880  57.205  1.00  0.00           H  
ATOM    252  N   GLU    16      59.705  38.897  55.037  1.00  0.00           N  
ATOM    253  CA  GLU    16      59.657  40.087  54.142  1.00  0.00           C  
ATOM    254  C   GLU    16      60.955  40.322  53.344  1.00  0.00           C  
ATOM    255  O   GLU    16      60.863  40.779  52.210  1.00  0.00           O  
ATOM    256  CB  GLU    16      59.293  41.265  55.117  1.00  0.00           C  
ATOM    257  CG  GLU    16      58.996  42.590  54.512  1.00  0.00           C  
ATOM    258  CD  GLU    16      58.133  42.563  53.272  1.00  0.00           C  
ATOM    259  OE1 GLU    16      57.232  41.677  53.105  1.00  0.00           O  
ATOM    260  OE2 GLU    16      58.334  43.485  52.449  1.00  0.00           O1-
ATOM    261  H   GLU    16      59.781  38.941  56.043  1.00  0.00           H  
ATOM    262  HA  GLU    16      58.807  39.967  53.471  1.00  0.00           H  
ATOM    263  HB2 GLU    16      58.375  40.918  55.592  1.00  0.00           H  
ATOM    264  HB3 GLU    16      60.017  41.359  55.927  1.00  0.00           H  
ATOM    265  HG2 GLU    16      58.517  43.249  55.237  1.00  0.00           H  
ATOM    266  HG3 GLU    16      60.000  42.983  54.350  1.00  0.00           H  
ATOM    267  N   GLY    17      62.135  39.975  53.905  1.00  0.00           N  
ATOM    268  CA  GLY    17      63.452  39.999  53.344  1.00  0.00           C  
ATOM    269  C   GLY    17      64.474  39.246  54.139  1.00  0.00           C  
ATOM    270  O   GLY    17      64.080  38.518  55.002  1.00  0.00           O  
ATOM    271  H   GLY    17      62.095  39.640  54.857  1.00  0.00           H  
ATOM    272  HA2 GLY    17      63.453  39.609  52.327  1.00  0.00           H  
ATOM    273  HA3 GLY    17      63.715  41.052  53.446  1.00  0.00           H  
ATOM    274  N   ASN    18      65.772  39.414  54.004  1.00  0.00           N  
ATOM    275  CA  ASN    18      66.877  38.829  54.827  1.00  0.00           C  
ATOM    276  C   ASN    18      66.804  39.161  56.315  1.00  0.00           C  
ATOM    277  O   ASN    18      67.463  38.520  57.064  1.00  0.00           O  
ATOM    278  CB  ASN    18      68.232  39.345  54.183  1.00  0.00           C  
ATOM    279  CG  ASN    18      68.409  39.085  52.707  1.00  0.00           C  
ATOM    280  OD1 ASN    18      67.679  38.292  52.142  1.00  0.00           O  
ATOM    281  ND2 ASN    18      69.292  39.884  52.095  1.00  0.00           N  
ATOM    282  H   ASN    18      65.961  40.023  53.221  1.00  0.00           H  
ATOM    283  HA  ASN    18      66.765  37.746  54.799  1.00  0.00           H  
ATOM    284  HB2 ASN    18      68.367  40.390  54.462  1.00  0.00           H  
ATOM    285  HB3 ASN    18      69.062  38.851  54.689  1.00  0.00           H  
ATOM    286 HD21 ASN    18      69.882  40.528  52.603  1.00  0.00           H  
ATOM    287 HD22 ASN    18      69.469  39.660  51.126  1.00  0.00           H  
ATOM    288  N   GLY    19      65.990  40.061  56.720  1.00  0.00           N  
ATOM    289  CA  GLY    19      65.794  40.471  58.146  1.00  0.00           C  
ATOM    290  C   GLY    19      64.963  39.480  58.925  1.00  0.00           C  
ATOM    291  O   GLY    19      64.492  38.456  58.380  1.00  0.00           O  
ATOM    292  H   GLY    19      65.312  40.419  56.062  1.00  0.00           H  
ATOM    293  HA2 GLY    19      66.729  40.609  58.688  1.00  0.00           H  
ATOM    294  HA3 GLY    19      65.244  41.412  58.179  1.00  0.00           H  
ATOM    295  N   PRO    20      64.742  39.776  60.260  1.00  0.00           N  
ATOM    296  CA  PRO    20      63.767  39.068  61.079  1.00  0.00           C  
ATOM    297  C   PRO    20      62.363  39.278  60.561  1.00  0.00           C  
ATOM    298  O   PRO    20      62.284  40.152  59.679  1.00  0.00           O  
ATOM    299  CD  PRO    20      65.299  40.890  60.958  1.00  0.00           C  
ATOM    300  CG  PRO    20      64.663  40.986  62.348  1.00  0.00           C  
ATOM    301  CB  PRO    20      63.961  39.638  62.489  1.00  0.00           C  
ATOM    302  HD2 PRO    20      65.058  41.829  60.461  1.00  0.00           H  
ATOM    303  HD3 PRO    20      66.364  40.701  61.094  1.00  0.00           H  
ATOM    304  HG2 PRO    20      63.923  41.771  62.501  1.00  0.00           H  
ATOM    305  HG3 PRO    20      65.402  41.120  63.139  1.00  0.00           H  
ATOM    306  HB2 PRO    20      63.028  39.730  63.044  1.00  0.00           H  
ATOM    307  HB3 PRO    20      64.582  38.886  62.976  1.00  0.00           H  
ATOM    308  HA  PRO    20      63.949  37.994  61.122  1.00  0.00           H  
ATOM    309  N   VAL    21      61.347  38.580  61.014  1.00  0.00           N  
ATOM    310  CA  VAL    21      59.966  38.547  60.396  1.00  0.00           C  
ATOM    311  C   VAL    21      59.184  39.863  60.632  1.00  0.00           C  
ATOM    312  O   VAL    21      59.487  40.747  61.431  1.00  0.00           O  
ATOM    313  CB  VAL    21      59.212  37.289  60.975  1.00  0.00           C  
ATOM    314  CG1 VAL    21      59.964  35.988  60.549  1.00  0.00           C  
ATOM    315  CG2 VAL    21      58.880  37.344  62.455  1.00  0.00           C  
ATOM    316  H   VAL    21      61.457  38.061  61.873  1.00  0.00           H  
ATOM    317  HA  VAL    21      59.990  38.310  59.332  1.00  0.00           H  
ATOM    318  HB  VAL    21      58.254  37.185  60.466  1.00  0.00           H  
ATOM    319 HG11 VAL    21      59.692  35.759  59.518  1.00  0.00           H  
ATOM    320 HG12 VAL    21      61.047  36.075  60.638  1.00  0.00           H  
ATOM    321 HG13 VAL    21      59.687  35.175  61.219  1.00  0.00           H  
ATOM    322 HG21 VAL    21      58.551  36.340  62.723  1.00  0.00           H  
ATOM    323 HG22 VAL    21      59.802  37.504  63.014  1.00  0.00           H  
ATOM    324 HG23 VAL    21      58.157  38.139  62.640  1.00  0.00           H  
ATOM    325  N   THR    22      58.107  39.958  59.820  1.00  0.00           N  
ATOM    326  CA  THR    22      56.967  40.941  59.957  1.00  0.00           C  
ATOM    327  C   THR    22      55.748  40.134  60.471  1.00  0.00           C  
ATOM    328  O   THR    22      55.785  38.925  60.556  1.00  0.00           O  
ATOM    329  CB  THR    22      56.611  41.671  58.651  1.00  0.00           C  
ATOM    330  CG2 THR    22      57.800  42.393  58.013  1.00  0.00           C  
ATOM    331  OG1 THR    22      56.266  40.653  57.732  1.00  0.00           O  
ATOM    332  H   THR    22      57.896  39.190  59.198  1.00  0.00           H  
ATOM    333  HA  THR    22      57.196  41.721  60.683  1.00  0.00           H  
ATOM    334  HB  THR    22      55.829  42.424  58.741  1.00  0.00           H  
ATOM    335 HG21 THR    22      57.458  42.836  57.078  1.00  0.00           H  
ATOM    336 HG22 THR    22      58.095  43.200  58.684  1.00  0.00           H  
ATOM    337 HG23 THR    22      58.684  41.815  57.740  1.00  0.00           H  
ATOM    338  HG1 THR    22      55.923  41.149  56.985  1.00  0.00           H  
ATOM    339  N   GLN    23      54.727  40.862  60.886  1.00  0.00           N  
ATOM    340  CA  GLN    23      53.518  40.463  61.535  1.00  0.00           C  
ATOM    341  C   GLN    23      52.255  40.420  60.652  1.00  0.00           C  
ATOM    342  O   GLN    23      51.725  41.381  60.234  1.00  0.00           O  
ATOM    343  CB  GLN    23      53.426  41.363  62.826  1.00  0.00           C  
ATOM    344  CG  GLN    23      54.747  41.544  63.594  1.00  0.00           C  
ATOM    345  CD  GLN    23      55.307  40.220  64.136  1.00  0.00           C  
ATOM    346  OE1 GLN    23      54.625  39.226  64.291  1.00  0.00           O  
ATOM    347  NE2 GLN    23      56.592  40.194  64.367  1.00  0.00           N  
ATOM    348  H   GLN    23      54.779  41.857  60.724  1.00  0.00           H  
ATOM    349  HA  GLN    23      53.582  39.414  61.825  1.00  0.00           H  
ATOM    350  HB2 GLN    23      53.192  42.391  62.549  1.00  0.00           H  
ATOM    351  HB3 GLN    23      52.693  40.980  63.536  1.00  0.00           H  
ATOM    352  HG2 GLN    23      55.448  42.085  62.958  1.00  0.00           H  
ATOM    353  HG3 GLN    23      54.498  42.249  64.386  1.00  0.00           H  
ATOM    354 HE21 GLN    23      57.244  40.947  64.197  1.00  0.00           H  
ATOM    355 HE22 GLN    23      56.905  39.329  64.786  1.00  0.00           H  
ATOM    356  N   TRP    24      51.635  39.259  60.517  1.00  0.00           N  
ATOM    357  CA  TRP    24      50.373  39.084  59.736  1.00  0.00           C  
ATOM    358  C   TRP    24      49.301  38.361  60.487  1.00  0.00           C  
ATOM    359  O   TRP    24      49.587  37.465  61.311  1.00  0.00           O  
ATOM    360  CB  TRP    24      50.782  38.318  58.457  1.00  0.00           C  
ATOM    361  CG  TRP    24      51.667  39.174  57.569  1.00  0.00           C  
ATOM    362  CD1 TRP    24      52.995  39.339  57.643  1.00  0.00           C  
ATOM    363  NE1 TRP    24      53.390  40.110  56.509  1.00  0.00           N  
ATOM    364  CE2 TRP    24      52.330  40.569  55.835  1.00  0.00           C  
ATOM    365  CZ2 TRP    24      52.210  41.479  54.720  1.00  0.00           C  
ATOM    366  CH2 TRP    24      50.964  41.859  54.248  1.00  0.00           C  
ATOM    367  CZ3 TRP    24      49.815  41.321  54.776  1.00  0.00           C  
ATOM    368  CE3 TRP    24      49.924  40.338  55.846  1.00  0.00           C  
ATOM    369  CD2 TRP    24      51.200  40.043  56.441  1.00  0.00           C  
ATOM    370  H   TRP    24      52.058  38.418  60.883  1.00  0.00           H  
ATOM    371  HA  TRP    24      49.934  40.056  59.510  1.00  0.00           H  
ATOM    372  HB2 TRP    24      51.299  37.425  58.810  1.00  0.00           H  
ATOM    373  HB3 TRP    24      49.961  38.089  57.778  1.00  0.00           H  
ATOM    374  HD1 TRP    24      53.646  38.801  58.316  1.00  0.00           H  
ATOM    375  HE1 TRP    24      54.358  40.274  56.275  1.00  0.00           H  
ATOM    376  HZ2 TRP    24      53.038  41.851  54.133  1.00  0.00           H  
ATOM    377  HH2 TRP    24      50.879  42.453  53.350  1.00  0.00           H  
ATOM    378  HZ3 TRP    24      48.849  41.592  54.376  1.00  0.00           H  
ATOM    379  HE3 TRP    24      49.082  39.935  56.389  1.00  0.00           H  
ATOM    380  N   LYS    25      48.065  38.748  60.137  1.00  0.00           N  
ATOM    381  CA  LYS    25      46.886  38.169  60.820  1.00  0.00           C  
ATOM    382  C   LYS    25      45.572  38.450  60.015  1.00  0.00           C  
ATOM    383  O   LYS    25      45.351  39.449  59.374  1.00  0.00           O  
ATOM    384  CB  LYS    25      46.756  38.853  62.159  1.00  0.00           C  
ATOM    385  CG  LYS    25      45.567  38.520  62.986  1.00  0.00           C  
ATOM    386  CD  LYS    25      45.605  39.485  64.199  1.00  0.00           C  
ATOM    387  CE  LYS    25      44.539  38.975  65.233  1.00  0.00           C  
ATOM    388  NZ  LYS    25      45.019  39.281  66.605  1.00  0.00           N1+
ATOM    389  H   LYS    25      47.840  39.352  59.360  1.00  0.00           H  
ATOM    390  HA  LYS    25      46.844  37.081  60.868  1.00  0.00           H  
ATOM    391  HB2 LYS    25      47.622  38.389  62.631  1.00  0.00           H  
ATOM    392  HB3 LYS    25      47.076  39.893  62.086  1.00  0.00           H  
ATOM    393  HG2 LYS    25      44.645  38.625  62.415  1.00  0.00           H  
ATOM    394  HG3 LYS    25      45.582  37.448  63.184  1.00  0.00           H  
ATOM    395  HD2 LYS    25      46.594  39.461  64.657  1.00  0.00           H  
ATOM    396  HD3 LYS    25      45.436  40.504  63.850  1.00  0.00           H  
ATOM    397  HE2 LYS    25      43.541  39.365  65.032  1.00  0.00           H  
ATOM    398  HE3 LYS    25      44.417  37.908  65.046  1.00  0.00           H  
ATOM    399  HZ1 LYS    25      46.010  39.230  66.798  1.00  0.00           H  
ATOM    400  HZ2 LYS    25      44.666  40.215  66.754  1.00  0.00           H  
ATOM    401  HZ3 LYS    25      44.556  38.689  67.282  1.00  0.00           H  
ATOM    402  N   GLY    26      44.692  37.429  59.975  1.00  0.00           N  
ATOM    403  CA  GLY    26      43.646  37.360  58.922  1.00  0.00           C  
ATOM    404  C   GLY    26      42.577  36.268  58.936  1.00  0.00           C  
ATOM    405  O   GLY    26      42.722  35.268  59.645  1.00  0.00           O  
ATOM    406  H   GLY    26      44.844  36.608  60.544  1.00  0.00           H  
ATOM    407  HA2 GLY    26      43.080  38.290  58.860  1.00  0.00           H  
ATOM    408  HA3 GLY    26      44.130  37.374  57.945  1.00  0.00           H  
ATOM    409  N   THR    27      41.596  36.293  58.063  1.00  0.00           N  
ATOM    410  CA  THR    27      40.580  35.259  57.732  1.00  0.00           C  
ATOM    411  C   THR    27      40.958  34.535  56.383  1.00  0.00           C  
ATOM    412  O   THR    27      41.197  35.163  55.344  1.00  0.00           O  
ATOM    413  CB  THR    27      39.140  35.706  57.679  1.00  0.00           C  
ATOM    414  CG2 THR    27      38.246  34.498  57.732  1.00  0.00           C  
ATOM    415  OG1 THR    27      38.867  36.431  58.881  1.00  0.00           O  
ATOM    416  H   THR    27      41.543  37.161  57.550  1.00  0.00           H  
ATOM    417  HA  THR    27      40.691  34.568  58.567  1.00  0.00           H  
ATOM    418  HB  THR    27      38.914  36.305  56.797  1.00  0.00           H  
ATOM    419 HG21 THR    27      38.384  33.925  56.815  1.00  0.00           H  
ATOM    420 HG22 THR    27      38.428  33.890  58.618  1.00  0.00           H  
ATOM    421 HG23 THR    27      37.232  34.890  57.816  1.00  0.00           H  
ATOM    422  HG1 THR    27      37.921  36.589  58.930  1.00  0.00           H  
ATOM    423  N   VAL    28      41.010  33.148  56.355  1.00  0.00           N  
ATOM    424  CA  VAL    28      41.073  32.290  55.180  1.00  0.00           C  
ATOM    425  C   VAL    28      39.698  31.925  54.707  1.00  0.00           C  
ATOM    426  O   VAL    28      38.886  31.480  55.564  1.00  0.00           O  
ATOM    427  CB  VAL    28      41.886  31.048  55.503  1.00  0.00           C  
ATOM    428  CG1 VAL    28      41.755  30.036  54.424  1.00  0.00           C  
ATOM    429  CG2 VAL    28      43.406  31.415  55.644  1.00  0.00           C  
ATOM    430  H   VAL    28      40.926  32.677  57.245  1.00  0.00           H  
ATOM    431  HA  VAL    28      41.581  32.761  54.338  1.00  0.00           H  
ATOM    432  HB  VAL    28      41.504  30.589  56.415  1.00  0.00           H  
ATOM    433 HG11 VAL    28      42.712  29.530  54.297  1.00  0.00           H  
ATOM    434 HG12 VAL    28      41.014  29.281  54.688  1.00  0.00           H  
ATOM    435 HG13 VAL    28      41.405  30.425  53.467  1.00  0.00           H  
ATOM    436 HG21 VAL    28      43.495  32.440  56.002  1.00  0.00           H  
ATOM    437 HG22 VAL    28      43.979  30.942  56.442  1.00  0.00           H  
ATOM    438 HG23 VAL    28      43.802  31.265  54.640  1.00  0.00           H  
ATOM    439  N   LEU    29      39.438  32.183  53.452  1.00  0.00           N  
ATOM    440  CA  LEU    29      38.154  32.213  52.810  1.00  0.00           C  
ATOM    441  C   LEU    29      38.037  30.812  52.200  1.00  0.00           C  
ATOM    442  O   LEU    29      36.979  30.174  52.359  1.00  0.00           O  
ATOM    443  CB  LEU    29      38.084  33.373  51.832  1.00  0.00           C  
ATOM    444  CG  LEU    29      38.367  34.856  52.151  1.00  0.00           C  
ATOM    445  CD1 LEU    29      38.296  35.831  50.989  1.00  0.00           C  
ATOM    446  CD2 LEU    29      37.450  35.480  53.223  1.00  0.00           C  
ATOM    447  H   LEU    29      40.245  32.187  52.845  1.00  0.00           H  
ATOM    448  HA  LEU    29      37.319  32.299  53.505  1.00  0.00           H  
ATOM    449  HB2 LEU    29      38.797  33.214  51.023  1.00  0.00           H  
ATOM    450  HB3 LEU    29      37.103  33.397  51.358  1.00  0.00           H  
ATOM    451  HG  LEU    29      39.370  35.050  52.531  1.00  0.00           H  
ATOM    452 HD11 LEU    29      38.549  36.796  51.428  1.00  0.00           H  
ATOM    453 HD12 LEU    29      39.029  35.618  50.211  1.00  0.00           H  
ATOM    454 HD13 LEU    29      37.284  35.783  50.588  1.00  0.00           H  
ATOM    455 HD21 LEU    29      36.416  35.410  52.883  1.00  0.00           H  
ATOM    456 HD22 LEU    29      37.740  34.988  54.151  1.00  0.00           H  
ATOM    457 HD23 LEU    29      37.711  36.523  53.399  1.00  0.00           H  
ATOM    458  N   ASP    30      39.015  30.303  51.490  1.00  0.00           N  
ATOM    459  CA  ASP    30      38.834  29.068  50.699  1.00  0.00           C  
ATOM    460  C   ASP    30      40.185  28.394  50.398  1.00  0.00           C  
ATOM    461  O   ASP    30      41.285  28.876  50.733  1.00  0.00           O  
ATOM    462  CB  ASP    30      38.094  29.432  49.403  1.00  0.00           C  
ATOM    463  CG  ASP    30      37.275  28.279  48.827  1.00  0.00           C  
ATOM    464  OD1 ASP    30      36.403  28.467  47.934  1.00  0.00           O  
ATOM    465  OD2 ASP    30      37.533  27.078  49.145  1.00  0.00           O1-
ATOM    466  H   ASP    30      39.822  30.887  51.325  1.00  0.00           H  
ATOM    467  HA  ASP    30      38.227  28.378  51.285  1.00  0.00           H  
ATOM    468  HB2 ASP    30      37.426  30.287  49.515  1.00  0.00           H  
ATOM    469  HB3 ASP    30      38.816  29.720  48.639  1.00  0.00           H  
ATOM    470  N   GLN    31      40.078  27.323  49.668  1.00  0.00           N  
ATOM    471  CA  GLN    31      41.219  26.755  48.953  1.00  0.00           C  
ATOM    472  C   GLN    31      41.082  26.918  47.371  1.00  0.00           C  
ATOM    473  O   GLN    31      40.012  27.212  46.751  1.00  0.00           O  
ATOM    474  CB  GLN    31      41.361  25.277  49.212  1.00  0.00           C  
ATOM    475  CG  GLN    31      40.357  24.269  48.573  1.00  0.00           C  
ATOM    476  CD  GLN    31      39.567  23.513  49.630  1.00  0.00           C  
ATOM    477  OE1 GLN    31      39.831  22.402  50.011  1.00  0.00           O  
ATOM    478  NE2 GLN    31      38.479  24.120  50.089  1.00  0.00           N  
ATOM    479  H   GLN    31      39.161  27.098  49.310  1.00  0.00           H  
ATOM    480  HA  GLN    31      42.172  27.219  49.206  1.00  0.00           H  
ATOM    481  HB2 GLN    31      42.319  24.991  48.779  1.00  0.00           H  
ATOM    482  HB3 GLN    31      41.444  25.106  50.286  1.00  0.00           H  
ATOM    483  HG2 GLN    31      39.585  24.730  47.957  1.00  0.00           H  
ATOM    484  HG3 GLN    31      40.924  23.599  47.927  1.00  0.00           H  
ATOM    485 HE21 GLN    31      38.204  25.008  49.693  1.00  0.00           H  
ATOM    486 HE22 GLN    31      37.831  23.672  50.721  1.00  0.00           H  
ATOM    487  N   VAL    32      42.244  26.804  46.631  1.00  0.00           N  
ATOM    488  CA  VAL    32      42.288  26.920  45.155  1.00  0.00           C  
ATOM    489  C   VAL    32      42.023  25.527  44.534  1.00  0.00           C  
ATOM    490  O   VAL    32      42.683  24.543  44.984  1.00  0.00           O  
ATOM    491  CB  VAL    32      43.614  27.569  44.719  1.00  0.00           C  
ATOM    492  CG1 VAL    32      43.889  27.491  43.172  1.00  0.00           C  
ATOM    493  CG2 VAL    32      43.663  29.056  45.037  1.00  0.00           C  
ATOM    494  H   VAL    32      43.074  26.514  47.126  1.00  0.00           H  
ATOM    495  HA  VAL    32      41.477  27.586  44.858  1.00  0.00           H  
ATOM    496  HB  VAL    32      44.337  27.014  45.317  1.00  0.00           H  
ATOM    497 HG11 VAL    32      43.008  27.796  42.607  1.00  0.00           H  
ATOM    498 HG12 VAL    32      44.818  27.977  42.876  1.00  0.00           H  
ATOM    499 HG13 VAL    32      44.088  26.459  42.881  1.00  0.00           H  
ATOM    500 HG21 VAL    32      44.633  29.553  45.046  1.00  0.00           H  
ATOM    501 HG22 VAL    32      42.980  29.642  44.421  1.00  0.00           H  
ATOM    502 HG23 VAL    32      43.254  29.227  46.033  1.00  0.00           H  
ATOM    503  N   PRO    33      41.100  25.275  43.543  1.00  0.00           N  
ATOM    504  CA  PRO    33      40.831  23.895  43.098  1.00  0.00           C  
ATOM    505  C   PRO    33      42.061  23.245  42.295  1.00  0.00           C  
ATOM    506  O   PRO    33      42.314  21.992  42.398  1.00  0.00           O  
ATOM    507  CD  PRO    33      40.225  26.227  42.896  1.00  0.00           C  
ATOM    508  CG  PRO    33      39.446  25.394  41.854  1.00  0.00           C  
ATOM    509  CB  PRO    33      39.508  23.924  42.355  1.00  0.00           C  
ATOM    510  HD2 PRO    33      40.865  26.980  42.436  1.00  0.00           H  
ATOM    511  HD3 PRO    33      39.568  26.718  43.615  1.00  0.00           H  
ATOM    512  HG2 PRO    33      39.913  25.483  40.872  1.00  0.00           H  
ATOM    513  HG3 PRO    33      38.429  25.785  41.863  1.00  0.00           H  
ATOM    514  HB2 PRO    33      39.435  23.146  41.596  1.00  0.00           H  
ATOM    515  HB3 PRO    33      38.664  23.770  43.027  1.00  0.00           H  
ATOM    516  HA  PRO    33      40.628  23.377  44.036  1.00  0.00           H  
ATOM    517  N   VAL    34      42.879  24.094  41.649  1.00  0.00           N  
ATOM    518  CA  VAL    34      44.082  23.612  40.959  1.00  0.00           C  
ATOM    519  C   VAL    34      45.121  23.242  42.044  1.00  0.00           C  
ATOM    520  O   VAL    34      46.141  22.632  41.713  1.00  0.00           O  
ATOM    521  CB  VAL    34      44.668  24.677  40.017  1.00  0.00           C  
ATOM    522  CG1 VAL    34      45.682  24.225  39.019  1.00  0.00           C  
ATOM    523  CG2 VAL    34      43.558  25.094  39.061  1.00  0.00           C  
ATOM    524  H   VAL    34      42.742  25.093  41.580  1.00  0.00           H  
ATOM    525  HA  VAL    34      43.834  22.742  40.351  1.00  0.00           H  
ATOM    526  HB  VAL    34      44.988  25.553  40.580  1.00  0.00           H  
ATOM    527 HG11 VAL    34      46.675  24.042  39.430  1.00  0.00           H  
ATOM    528 HG12 VAL    34      45.257  23.309  38.609  1.00  0.00           H  
ATOM    529 HG13 VAL    34      45.843  24.870  38.155  1.00  0.00           H  
ATOM    530 HG21 VAL    34      43.810  26.047  38.597  1.00  0.00           H  
ATOM    531 HG22 VAL    34      43.389  24.304  38.328  1.00  0.00           H  
ATOM    532 HG23 VAL    34      42.630  25.434  39.520  1.00  0.00           H  
ATOM    533  N   ASN    35      44.900  23.550  43.288  1.00  0.00           N  
ATOM    534  CA  ASN    35      45.876  23.343  44.350  1.00  0.00           C  
ATOM    535  C   ASN    35      45.178  23.518  45.744  1.00  0.00           C  
ATOM    536  O   ASN    35      45.101  24.656  46.300  1.00  0.00           O  
ATOM    537  CB  ASN    35      46.994  24.449  44.203  1.00  0.00           C  
ATOM    538  CG  ASN    35      48.156  24.418  45.232  1.00  0.00           C  
ATOM    539  OD1 ASN    35      48.045  23.974  46.341  1.00  0.00           O  
ATOM    540  ND2 ASN    35      49.119  25.226  45.043  1.00  0.00           N  
ATOM    541  H   ASN    35      44.072  24.082  43.513  1.00  0.00           H  
ATOM    542  HA  ASN    35      46.305  22.344  44.279  1.00  0.00           H  
ATOM    543  HB2 ASN    35      47.448  24.429  43.212  1.00  0.00           H  
ATOM    544  HB3 ASN    35      46.495  25.410  44.331  1.00  0.00           H  
ATOM    545 HD21 ASN    35      49.165  25.804  44.217  1.00  0.00           H  
ATOM    546 HD22 ASN    35      49.924  25.234  45.653  1.00  0.00           H  
ATOM    547  N   PRO    36      44.719  22.403  46.363  1.00  0.00           N  
ATOM    548  CA  PRO    36      43.937  22.376  47.589  1.00  0.00           C  
ATOM    549  C   PRO    36      44.698  22.943  48.809  1.00  0.00           C  
ATOM    550  O   PRO    36      44.069  23.279  49.788  1.00  0.00           O  
ATOM    551  CD  PRO    36      44.453  21.156  45.703  1.00  0.00           C  
ATOM    552  CG  PRO    36      43.209  20.563  46.392  1.00  0.00           C  
ATOM    553  CB  PRO    36      43.443  21.002  47.789  1.00  0.00           C  
ATOM    554  HD2 PRO    36      45.295  20.463  45.709  1.00  0.00           H  
ATOM    555  HD3 PRO    36      44.154  21.246  44.658  1.00  0.00           H  
ATOM    556  HG2 PRO    36      43.189  19.474  46.359  1.00  0.00           H  
ATOM    557  HG3 PRO    36      42.308  20.984  45.945  1.00  0.00           H  
ATOM    558  HB2 PRO    36      44.167  20.374  48.308  1.00  0.00           H  
ATOM    559  HB3 PRO    36      42.498  21.121  48.318  1.00  0.00           H  
ATOM    560  HA  PRO    36      43.125  23.095  47.478  1.00  0.00           H  
ATOM    561  N   SER    37      46.034  23.070  48.706  1.00  0.00           N  
ATOM    562  CA  SER    37      46.944  23.613  49.775  1.00  0.00           C  
ATOM    563  C   SER    37      47.060  25.153  49.697  1.00  0.00           C  
ATOM    564  O   SER    37      47.434  25.764  50.684  1.00  0.00           O  
ATOM    565  CB  SER    37      48.247  22.818  49.723  1.00  0.00           C  
ATOM    566  OG  SER    37      49.097  23.231  48.679  1.00  0.00           O  
ATOM    567  H   SER    37      46.521  22.708  47.899  1.00  0.00           H  
ATOM    568  HA  SER    37      46.450  23.355  50.712  1.00  0.00           H  
ATOM    569  HB2 SER    37      48.917  22.924  50.576  1.00  0.00           H  
ATOM    570  HB3 SER    37      47.974  21.763  49.757  1.00  0.00           H  
ATOM    571  HG  SER    37      48.578  23.567  47.944  1.00  0.00           H  
ATOM    572  N   LEU    38      46.839  25.708  48.516  1.00  0.00           N  
ATOM    573  CA  LEU    38      46.830  27.184  48.345  1.00  0.00           C  
ATOM    574  C   LEU    38      45.460  27.750  48.827  1.00  0.00           C  
ATOM    575  O   LEU    38      44.415  27.642  48.198  1.00  0.00           O  
ATOM    576  CB  LEU    38      47.301  27.509  46.968  1.00  0.00           C  
ATOM    577  CG  LEU    38      47.150  28.939  46.434  1.00  0.00           C  
ATOM    578  CD1 LEU    38      48.085  29.876  47.157  1.00  0.00           C  
ATOM    579  CD2 LEU    38      47.433  29.060  44.901  1.00  0.00           C  
ATOM    580  H   LEU    38      46.308  25.084  47.925  1.00  0.00           H  
ATOM    581  HA  LEU    38      47.538  27.731  48.968  1.00  0.00           H  
ATOM    582  HB2 LEU    38      48.333  27.163  46.898  1.00  0.00           H  
ATOM    583  HB3 LEU    38      46.658  26.923  46.312  1.00  0.00           H  
ATOM    584  HG  LEU    38      46.101  29.212  46.552  1.00  0.00           H  
ATOM    585 HD11 LEU    38      49.091  29.479  47.017  1.00  0.00           H  
ATOM    586 HD12 LEU    38      48.133  30.884  46.745  1.00  0.00           H  
ATOM    587 HD13 LEU    38      47.999  29.943  48.241  1.00  0.00           H  
ATOM    588 HD21 LEU    38      48.509  28.945  44.777  1.00  0.00           H  
ATOM    589 HD22 LEU    38      46.927  28.230  44.408  1.00  0.00           H  
ATOM    590 HD23 LEU    38      47.078  30.034  44.563  1.00  0.00           H  
ATOM    591  N   TYR    39      45.576  28.373  49.989  1.00  0.00           N  
ATOM    592  CA  TYR    39      44.465  29.047  50.647  1.00  0.00           C  
ATOM    593  C   TYR    39      44.416  30.492  50.087  1.00  0.00           C  
ATOM    594  O   TYR    39      45.439  31.049  49.744  1.00  0.00           O  
ATOM    595  CB  TYR    39      44.654  29.103  52.118  1.00  0.00           C  
ATOM    596  CG  TYR    39      44.815  27.762  52.776  1.00  0.00           C  
ATOM    597  CD1 TYR    39      46.055  27.382  53.273  1.00  0.00           C  
ATOM    598  CE1 TYR    39      46.241  26.190  54.004  1.00  0.00           C  
ATOM    599  CZ  TYR    39      45.130  25.253  54.074  1.00  0.00           C  
ATOM    600  OH  TYR    39      45.276  24.228  54.897  1.00  0.00           O  
ATOM    601  CE2 TYR    39      43.886  25.628  53.526  1.00  0.00           C  
ATOM    602  CD2 TYR    39      43.696  26.896  52.959  1.00  0.00           C  
ATOM    603  H   TYR    39      46.481  28.434  50.435  1.00  0.00           H  
ATOM    604  HA  TYR    39      43.543  28.537  50.368  1.00  0.00           H  
ATOM    605  HB2 TYR    39      45.463  29.750  52.456  1.00  0.00           H  
ATOM    606  HB3 TYR    39      43.711  29.557  52.425  1.00  0.00           H  
ATOM    607  HD1 TYR    39      46.900  28.010  53.034  1.00  0.00           H  
ATOM    608  HE1 TYR    39      47.156  25.913  54.507  1.00  0.00           H  
ATOM    609  HH  TYR    39      44.450  23.744  54.957  1.00  0.00           H  
ATOM    610  HE2 TYR    39      43.013  25.005  53.650  1.00  0.00           H  
ATOM    611  HD2 TYR    39      42.812  27.074  52.364  1.00  0.00           H  
ATOM    612  N   LEU    40      43.224  31.077  50.160  1.00  0.00           N  
ATOM    613  CA  LEU    40      42.944  32.510  49.910  1.00  0.00           C  
ATOM    614  C   LEU    40      42.561  33.256  51.157  1.00  0.00           C  
ATOM    615  O   LEU    40      41.770  32.746  51.889  1.00  0.00           O  
ATOM    616  CB  LEU    40      41.805  32.739  48.869  1.00  0.00           C  
ATOM    617  CG  LEU    40      41.840  32.098  47.484  1.00  0.00           C  
ATOM    618  CD1 LEU    40      40.674  32.519  46.548  1.00  0.00           C  
ATOM    619  CD2 LEU    40      43.168  32.417  46.860  1.00  0.00           C  
ATOM    620  H   LEU    40      42.490  30.551  50.611  1.00  0.00           H  
ATOM    621  HA  LEU    40      43.866  33.017  49.626  1.00  0.00           H  
ATOM    622  HB2 LEU    40      40.888  32.273  49.230  1.00  0.00           H  
ATOM    623  HB3 LEU    40      41.650  33.816  48.814  1.00  0.00           H  
ATOM    624  HG  LEU    40      41.831  31.014  47.599  1.00  0.00           H  
ATOM    625 HD11 LEU    40      39.679  32.508  46.993  1.00  0.00           H  
ATOM    626 HD12 LEU    40      40.949  33.441  46.037  1.00  0.00           H  
ATOM    627 HD13 LEU    40      40.660  31.792  45.736  1.00  0.00           H  
ATOM    628 HD21 LEU    40      43.160  32.164  45.800  1.00  0.00           H  
ATOM    629 HD22 LEU    40      43.329  33.476  47.063  1.00  0.00           H  
ATOM    630 HD23 LEU    40      43.986  31.952  47.410  1.00  0.00           H  
ATOM    631  N   ILE    41      43.134  34.434  51.389  1.00  0.00           N  
ATOM    632  CA  ILE    41      43.243  35.066  52.750  1.00  0.00           C  
ATOM    633  C   ILE    41      42.848  36.566  52.591  1.00  0.00           C  
ATOM    634  O   ILE    41      43.472  37.392  51.860  1.00  0.00           O  
ATOM    635  CB  ILE    41      44.625  34.894  53.306  1.00  0.00           C  
ATOM    636  CG2 ILE    41      44.876  35.574  54.603  1.00  0.00           C  
ATOM    637  CG1 ILE    41      45.152  33.419  53.315  1.00  0.00           C  
ATOM    638  CD1 ILE    41      46.555  33.289  52.773  1.00  0.00           C  
ATOM    639  H   ILE    41      43.691  34.881  50.675  1.00  0.00           H  
ATOM    640  HA  ILE    41      42.553  34.518  53.391  1.00  0.00           H  
ATOM    641  HB  ILE    41      45.205  35.409  52.541  1.00  0.00           H  
ATOM    642 HG21 ILE    41      44.253  35.006  55.295  1.00  0.00           H  
ATOM    643 HG22 ILE    41      45.934  35.480  54.848  1.00  0.00           H  
ATOM    644 HG23 ILE    41      44.574  36.615  54.719  1.00  0.00           H  
ATOM    645 HG12 ILE    41      45.273  33.008  54.317  1.00  0.00           H  
ATOM    646 HG13 ILE    41      44.520  32.661  52.853  1.00  0.00           H  
ATOM    647 HD11 ILE    41      47.210  33.723  53.527  1.00  0.00           H  
ATOM    648 HD12 ILE    41      46.745  32.226  52.624  1.00  0.00           H  
ATOM    649 HD13 ILE    41      46.769  33.769  51.818  1.00  0.00           H  
ATOM    650  N   LYS    42      41.905  37.083  53.460  1.00  0.00           N  
ATOM    651  CA  LYS    42      41.588  38.511  53.702  1.00  0.00           C  
ATOM    652  C   LYS    42      42.435  38.787  54.979  1.00  0.00           C  
ATOM    653  O   LYS    42      42.146  38.282  56.087  1.00  0.00           O  
ATOM    654  CB  LYS    42      40.094  38.736  53.976  1.00  0.00           C  
ATOM    655  CG  LYS    42      39.623  40.213  54.095  1.00  0.00           C  
ATOM    656  CD  LYS    42      40.208  41.185  53.061  1.00  0.00           C  
ATOM    657  CE  LYS    42      39.416  42.458  52.950  1.00  0.00           C  
ATOM    658  NZ  LYS    42      39.134  43.217  54.169  1.00  0.00           N1+
ATOM    659  H   LYS    42      41.379  36.330  53.879  1.00  0.00           H  
ATOM    660  HA  LYS    42      41.889  39.120  52.850  1.00  0.00           H  
ATOM    661  HB2 LYS    42      39.532  38.318  53.141  1.00  0.00           H  
ATOM    662  HB3 LYS    42      39.770  38.213  54.876  1.00  0.00           H  
ATOM    663  HG2 LYS    42      38.539  40.317  54.045  1.00  0.00           H  
ATOM    664  HG3 LYS    42      39.797  40.629  55.087  1.00  0.00           H  
ATOM    665  HD2 LYS    42      41.232  41.501  53.258  1.00  0.00           H  
ATOM    666  HD3 LYS    42      40.156  40.691  52.090  1.00  0.00           H  
ATOM    667  HE2 LYS    42      39.970  43.164  52.332  1.00  0.00           H  
ATOM    668  HE3 LYS    42      38.436  42.190  52.555  1.00  0.00           H  
ATOM    669  HZ1 LYS    42      38.619  42.687  54.857  1.00  0.00           H  
ATOM    670  HZ2 LYS    42      39.984  43.655  54.496  1.00  0.00           H  
ATOM    671  HZ3 LYS    42      38.506  44.002  54.069  1.00  0.00           H  
ATOM    672  N   TYR    43      43.538  39.511  54.872  1.00  0.00           N  
ATOM    673  CA  TYR    43      44.308  39.928  56.042  1.00  0.00           C  
ATOM    674  C   TYR    43      43.692  41.191  56.700  1.00  0.00           C  
ATOM    675  O   TYR    43      43.040  42.011  56.103  1.00  0.00           O  
ATOM    676  CB  TYR    43      45.735  40.237  55.610  1.00  0.00           C  
ATOM    677  CG  TYR    43      46.544  38.982  55.326  1.00  0.00           C  
ATOM    678  CD1 TYR    43      47.074  38.717  54.008  1.00  0.00           C  
ATOM    679  CE1 TYR    43      47.777  37.552  53.800  1.00  0.00           C  
ATOM    680  CZ  TYR    43      48.149  36.711  54.901  1.00  0.00           C  
ATOM    681  OH  TYR    43      49.081  35.671  54.775  1.00  0.00           O  
ATOM    682  CE2 TYR    43      47.675  36.992  56.203  1.00  0.00           C  
ATOM    683  CD2 TYR    43      46.829  38.099  56.341  1.00  0.00           C  
ATOM    684  H   TYR    43      43.736  39.950  53.984  1.00  0.00           H  
ATOM    685  HA  TYR    43      44.364  39.119  56.771  1.00  0.00           H  
ATOM    686  HB2 TYR    43      45.666  40.956  54.793  1.00  0.00           H  
ATOM    687  HB3 TYR    43      46.242  40.674  56.469  1.00  0.00           H  
ATOM    688  HD1 TYR    43      47.002  39.461  53.228  1.00  0.00           H  
ATOM    689  HE1 TYR    43      47.981  37.292  52.771  1.00  0.00           H  
ATOM    690  HH  TYR    43      49.335  35.313  55.629  1.00  0.00           H  
ATOM    691  HE2 TYR    43      47.932  36.336  57.022  1.00  0.00           H  
ATOM    692  HD2 TYR    43      46.544  38.301  57.363  1.00  0.00           H  
ATOM    693  N   ASP    44      44.026  41.343  57.993  1.00  0.00           N  
ATOM    694  CA  ASP    44      43.453  42.414  58.898  1.00  0.00           C  
ATOM    695  C   ASP    44      44.037  43.742  58.630  1.00  0.00           C  
ATOM    696  O   ASP    44      45.239  43.820  58.353  1.00  0.00           O  
ATOM    697  CB  ASP    44      43.657  42.071  60.370  1.00  0.00           C  
ATOM    698  CG  ASP    44      42.675  41.003  60.730  1.00  0.00           C  
ATOM    699  OD1 ASP    44      42.219  40.215  59.909  1.00  0.00           O  
ATOM    700  OD2 ASP    44      42.327  40.944  61.927  1.00  0.00           O1-
ATOM    701  H   ASP    44      44.559  40.634  58.477  1.00  0.00           H  
ATOM    702  HA  ASP    44      42.395  42.418  58.635  1.00  0.00           H  
ATOM    703  HB2 ASP    44      44.720  41.845  60.446  1.00  0.00           H  
ATOM    704  HB3 ASP    44      43.330  42.919  60.972  1.00  0.00           H  
ATOM    705  N   GLY    45      43.178  44.771  58.462  1.00  0.00           N  
ATOM    706  CA  GLY    45      43.548  46.155  58.005  1.00  0.00           C  
ATOM    707  C   GLY    45      43.604  46.468  56.498  1.00  0.00           C  
ATOM    708  O   GLY    45      43.544  47.626  56.051  1.00  0.00           O  
ATOM    709  H   GLY    45      42.188  44.687  58.644  1.00  0.00           H  
ATOM    710  HA2 GLY    45      42.744  46.775  58.401  1.00  0.00           H  
ATOM    711  HA3 GLY    45      44.481  46.437  58.492  1.00  0.00           H  
ATOM    712  N   PHE    46      43.789  45.408  55.704  1.00  0.00           N  
ATOM    713  CA  PHE    46      43.794  45.438  54.242  1.00  0.00           C  
ATOM    714  C   PHE    46      42.343  45.390  53.661  1.00  0.00           C  
ATOM    715  O   PHE    46      41.404  44.740  54.100  1.00  0.00           O  
ATOM    716  CB  PHE    46      44.627  44.275  53.739  1.00  0.00           C  
ATOM    717  CG  PHE    46      46.123  44.359  54.047  1.00  0.00           C  
ATOM    718  CD1 PHE    46      46.520  43.845  55.278  1.00  0.00           C  
ATOM    719  CE1 PHE    46      47.812  44.094  55.808  1.00  0.00           C  
ATOM    720  CZ  PHE    46      48.720  44.721  54.936  1.00  0.00           C  
ATOM    721  CE2 PHE    46      48.381  45.120  53.640  1.00  0.00           C  
ATOM    722  CD2 PHE    46      47.031  45.020  53.230  1.00  0.00           C  
ATOM    723  H   PHE    46      43.733  44.547  56.229  1.00  0.00           H  
ATOM    724  HA  PHE    46      44.268  46.346  53.868  1.00  0.00           H  
ATOM    725  HB2 PHE    46      44.136  43.368  54.091  1.00  0.00           H  
ATOM    726  HB3 PHE    46      44.717  44.175  52.657  1.00  0.00           H  
ATOM    727  HD1 PHE    46      45.801  43.297  55.869  1.00  0.00           H  
ATOM    728  HE1 PHE    46      48.100  43.712  56.776  1.00  0.00           H  
ATOM    729  HZ  PHE    46      49.741  44.839  55.268  1.00  0.00           H  
ATOM    730  HE2 PHE    46      49.115  45.567  52.984  1.00  0.00           H  
ATOM    731  HD2 PHE    46      46.654  45.479  52.329  1.00  0.00           H  
ATOM    732  N   ASP    47      42.219  45.979  52.478  1.00  0.00           N  
ATOM    733  CA  ASP    47      41.058  45.822  51.554  1.00  0.00           C  
ATOM    734  C   ASP    47      41.112  44.732  50.464  1.00  0.00           C  
ATOM    735  O   ASP    47      40.094  44.338  49.884  1.00  0.00           O  
ATOM    736  CB  ASP    47      40.593  47.203  50.981  1.00  0.00           C  
ATOM    737  CG  ASP    47      40.677  48.517  51.869  1.00  0.00           C  
ATOM    738  OD1 ASP    47      40.382  49.593  51.268  1.00  0.00           O  
ATOM    739  OD2 ASP    47      40.941  48.546  53.093  1.00  0.00           O1-
ATOM    740  H   ASP    47      43.004  46.539  52.178  1.00  0.00           H  
ATOM    741  HA  ASP    47      40.270  45.436  52.201  1.00  0.00           H  
ATOM    742  HB2 ASP    47      41.356  47.313  50.210  1.00  0.00           H  
ATOM    743  HB3 ASP    47      39.589  47.076  50.577  1.00  0.00           H  
ATOM    744  N   CYS    48      42.287  44.136  50.228  1.00  0.00           N  
ATOM    745  CA  CYS    48      42.570  43.045  49.235  1.00  0.00           C  
ATOM    746  C   CYS    48      42.493  41.598  49.694  1.00  0.00           C  
ATOM    747  O   CYS    48      42.415  41.314  50.888  1.00  0.00           O  
ATOM    748  CB  CYS    48      43.888  43.304  48.417  1.00  0.00           C  
ATOM    749  SG  CYS    48      44.440  45.026  48.364  1.00  0.00           S  
ATOM    750  H   CYS    48      43.046  44.580  50.725  1.00  0.00           H  
ATOM    751  HA  CYS    48      41.839  43.139  48.432  1.00  0.00           H  
ATOM    752  HB2 CYS    48      44.638  42.664  48.881  1.00  0.00           H  
ATOM    753  HB3 CYS    48      43.754  42.993  47.381  1.00  0.00           H  
ATOM    754  HG  CYS    48      43.394  45.361  47.603  1.00  0.00           H  
ATOM    755  N   VAL    49      42.393  40.652  48.719  1.00  0.00           N  
ATOM    756  CA  VAL    49      42.501  39.180  48.851  1.00  0.00           C  
ATOM    757  C   VAL    49      43.907  38.830  48.346  1.00  0.00           C  
ATOM    758  O   VAL    49      44.490  39.338  47.405  1.00  0.00           O  
ATOM    759  CB  VAL    49      41.383  38.395  48.148  1.00  0.00           C  
ATOM    760  CG1 VAL    49      41.548  36.851  48.396  1.00  0.00           C  
ATOM    761  CG2 VAL    49      40.016  38.643  48.794  1.00  0.00           C  
ATOM    762  H   VAL    49      42.564  40.960  47.772  1.00  0.00           H  
ATOM    763  HA  VAL    49      42.551  38.913  49.906  1.00  0.00           H  
ATOM    764  HB  VAL    49      41.383  38.627  47.083  1.00  0.00           H  
ATOM    765 HG11 VAL    49      41.591  36.575  49.450  1.00  0.00           H  
ATOM    766 HG12 VAL    49      40.796  36.263  47.869  1.00  0.00           H  
ATOM    767 HG13 VAL    49      42.512  36.521  48.008  1.00  0.00           H  
ATOM    768 HG21 VAL    49      40.056  38.419  49.860  1.00  0.00           H  
ATOM    769 HG22 VAL    49      39.809  39.707  48.680  1.00  0.00           H  
ATOM    770 HG23 VAL    49      39.213  38.070  48.332  1.00  0.00           H  
ATOM    771  N   TYR    50      44.496  37.864  49.107  1.00  0.00           N  
ATOM    772  CA  TYR    50      45.796  37.348  48.947  1.00  0.00           C  
ATOM    773  C   TYR    50      45.823  35.817  48.916  1.00  0.00           C  
ATOM    774  O   TYR    50      44.834  35.194  49.327  1.00  0.00           O  
ATOM    775  CB  TYR    50      46.704  37.894  50.037  1.00  0.00           C  
ATOM    776  CG  TYR    50      46.654  39.394  50.120  1.00  0.00           C  
ATOM    777  CD1 TYR    50      45.678  40.029  50.946  1.00  0.00           C  
ATOM    778  CE1 TYR    50      45.645  41.411  51.011  1.00  0.00           C  
ATOM    779  CZ  TYR    50      46.564  42.144  50.288  1.00  0.00           C  
ATOM    780  OH  TYR    50      46.600  43.530  50.411  1.00  0.00           O  
ATOM    781  CE2 TYR    50      47.571  41.504  49.487  1.00  0.00           C  
ATOM    782  CD2 TYR    50      47.659  40.121  49.450  1.00  0.00           C  
ATOM    783  H   TYR    50      44.086  37.628  49.999  1.00  0.00           H  
ATOM    784  HA  TYR    50      46.261  37.804  48.073  1.00  0.00           H  
ATOM    785  HB2 TYR    50      46.384  37.409  50.959  1.00  0.00           H  
ATOM    786  HB3 TYR    50      47.718  37.597  49.771  1.00  0.00           H  
ATOM    787  HD1 TYR    50      44.957  39.467  51.521  1.00  0.00           H  
ATOM    788  HE1 TYR    50      44.849  41.897  51.557  1.00  0.00           H  
ATOM    789  HH  TYR    50      47.427  43.907  50.102  1.00  0.00           H  
ATOM    790  HE2 TYR    50      48.244  42.174  48.973  1.00  0.00           H  
ATOM    791  HD2 TYR    50      48.350  39.553  48.844  1.00  0.00           H  
ATOM    792  N   GLY    51      46.941  35.207  48.621  1.00  0.00           N  
ATOM    793  CA  GLY    51      47.093  33.686  48.545  1.00  0.00           C  
ATOM    794  C   GLY    51      48.531  33.221  48.917  1.00  0.00           C  
ATOM    795  O   GLY    51      49.487  33.617  48.226  1.00  0.00           O  
ATOM    796  H   GLY    51      47.699  35.838  48.401  1.00  0.00           H  
ATOM    797  HA2 GLY    51      46.354  33.209  49.188  1.00  0.00           H  
ATOM    798  HA3 GLY    51      46.776  33.411  47.539  1.00  0.00           H  
ATOM    799  N   LEU    52      48.629  32.262  49.816  1.00  0.00           N  
ATOM    800  CA  LEU    52      49.874  31.612  50.370  1.00  0.00           C  
ATOM    801  C   LEU    52      49.612  30.084  50.716  1.00  0.00           C  
ATOM    802  O   LEU    52      48.509  29.730  51.228  1.00  0.00           O  
ATOM    803  CB  LEU    52      50.370  32.299  51.661  1.00  0.00           C  
ATOM    804  CG  LEU    52      50.971  33.714  51.425  1.00  0.00           C  
ATOM    805  CD1 LEU    52      51.446  34.205  52.791  1.00  0.00           C  
ATOM    806  CD2 LEU    52      52.105  33.841  50.398  1.00  0.00           C  
ATOM    807  H   LEU    52      47.769  31.863  50.163  1.00  0.00           H  
ATOM    808  HA  LEU    52      50.660  31.706  49.620  1.00  0.00           H  
ATOM    809  HB2 LEU    52      49.459  32.393  52.251  1.00  0.00           H  
ATOM    810  HB3 LEU    52      51.110  31.673  52.159  1.00  0.00           H  
ATOM    811  HG  LEU    52      50.223  34.458  51.152  1.00  0.00           H  
ATOM    812 HD11 LEU    52      51.462  35.288  52.909  1.00  0.00           H  
ATOM    813 HD12 LEU    52      50.804  33.817  53.582  1.00  0.00           H  
ATOM    814 HD13 LEU    52      52.433  33.755  52.900  1.00  0.00           H  
ATOM    815 HD21 LEU    52      52.667  34.767  50.526  1.00  0.00           H  
ATOM    816 HD22 LEU    52      52.786  33.025  50.638  1.00  0.00           H  
ATOM    817 HD23 LEU    52      51.720  33.728  49.385  1.00  0.00           H  
ATOM    818  N   GLU    53      50.629  29.244  50.419  1.00  0.00           N  
ATOM    819  CA  GLU    53      50.653  27.748  50.815  1.00  0.00           C  
ATOM    820  C   GLU    53      51.196  27.596  52.273  1.00  0.00           C  
ATOM    821  O   GLU    53      52.284  27.149  52.494  1.00  0.00           O  
ATOM    822  CB  GLU    53      51.355  26.896  49.765  1.00  0.00           C  
ATOM    823  CG  GLU    53      50.531  26.585  48.546  1.00  0.00           C  
ATOM    824  CD  GLU    53      51.249  26.390  47.223  1.00  0.00           C  
ATOM    825  OE1 GLU    53      51.401  25.242  46.768  1.00  0.00           O  
ATOM    826  OE2 GLU    53      51.914  27.351  46.726  1.00  0.00           O1-
ATOM    827  H   GLU    53      51.413  29.555  49.865  1.00  0.00           H  
ATOM    828  HA  GLU    53      49.581  27.561  50.886  1.00  0.00           H  
ATOM    829  HB2 GLU    53      52.312  27.317  49.455  1.00  0.00           H  
ATOM    830  HB3 GLU    53      51.525  25.924  50.227  1.00  0.00           H  
ATOM    831  HG2 GLU    53      49.795  25.810  48.761  1.00  0.00           H  
ATOM    832  HG3 GLU    53      49.961  27.495  48.360  1.00  0.00           H  
ATOM    833  N   LEU    54      50.308  28.132  53.207  1.00  0.00           N  
ATOM    834  CA  LEU    54      50.655  28.512  54.607  1.00  0.00           C  
ATOM    835  C   LEU    54      51.225  27.344  55.470  1.00  0.00           C  
ATOM    836  O   LEU    54      52.007  27.657  56.434  1.00  0.00           O  
ATOM    837  CB  LEU    54      49.358  28.957  55.339  1.00  0.00           C  
ATOM    838  CG  LEU    54      48.737  30.323  55.014  1.00  0.00           C  
ATOM    839  CD1 LEU    54      47.364  30.439  55.686  1.00  0.00           C  
ATOM    840  CD2 LEU    54      49.647  31.416  55.679  1.00  0.00           C  
ATOM    841  H   LEU    54      49.454  28.456  52.777  1.00  0.00           H  
ATOM    842  HA  LEU    54      51.310  29.380  54.532  1.00  0.00           H  
ATOM    843  HB2 LEU    54      48.676  28.108  55.296  1.00  0.00           H  
ATOM    844  HB3 LEU    54      49.584  28.970  56.405  1.00  0.00           H  
ATOM    845  HG  LEU    54      48.670  30.426  53.931  1.00  0.00           H  
ATOM    846 HD11 LEU    54      47.082  31.491  55.743  1.00  0.00           H  
ATOM    847 HD12 LEU    54      46.620  29.942  55.063  1.00  0.00           H  
ATOM    848 HD13 LEU    54      47.372  29.908  56.638  1.00  0.00           H  
ATOM    849 HD21 LEU    54      49.203  32.388  55.466  1.00  0.00           H  
ATOM    850 HD22 LEU    54      49.682  31.227  56.752  1.00  0.00           H  
ATOM    851 HD23 LEU    54      50.642  31.281  55.255  1.00  0.00           H  
ATOM    852  N   ASN    55      50.870  26.090  55.188  1.00  0.00           N  
ATOM    853  CA  ASN    55      51.454  24.927  55.895  1.00  0.00           C  
ATOM    854  C   ASN    55      52.839  24.578  55.320  1.00  0.00           C  
ATOM    855  O   ASN    55      53.759  24.200  56.033  1.00  0.00           O  
ATOM    856  CB  ASN    55      50.463  23.717  55.788  1.00  0.00           C  
ATOM    857  CG  ASN    55      49.065  24.097  56.130  1.00  0.00           C  
ATOM    858  OD1 ASN    55      48.825  24.981  56.955  1.00  0.00           O  
ATOM    859  ND2 ASN    55      48.079  23.491  55.577  1.00  0.00           N  
ATOM    860  H   ASN    55      50.331  25.902  54.355  1.00  0.00           H  
ATOM    861  HA  ASN    55      51.611  25.188  56.942  1.00  0.00           H  
ATOM    862  HB2 ASN    55      50.509  23.191  54.835  1.00  0.00           H  
ATOM    863  HB3 ASN    55      50.861  22.994  56.500  1.00  0.00           H  
ATOM    864 HD21 ASN    55      48.196  23.131  54.641  1.00  0.00           H  
ATOM    865 HD22 ASN    55      47.137  23.789  55.787  1.00  0.00           H  
ATOM    866  N   LYS    56      53.072  24.820  54.010  1.00  0.00           N  
ATOM    867  CA  LYS    56      54.206  24.252  53.288  1.00  0.00           C  
ATOM    868  C   LYS    56      55.444  25.186  53.387  1.00  0.00           C  
ATOM    869  O   LYS    56      56.590  24.730  53.585  1.00  0.00           O  
ATOM    870  CB  LYS    56      53.933  23.966  51.801  1.00  0.00           C  
ATOM    871  CG  LYS    56      52.836  22.962  51.788  1.00  0.00           C  
ATOM    872  CD  LYS    56      52.604  22.374  50.403  1.00  0.00           C  
ATOM    873  CE  LYS    56      51.356  21.502  50.575  1.00  0.00           C  
ATOM    874  NZ  LYS    56      50.936  20.877  49.306  1.00  0.00           N1+
ATOM    875  H   LYS    56      52.444  25.377  53.449  1.00  0.00           H  
ATOM    876  HA  LYS    56      54.461  23.368  53.874  1.00  0.00           H  
ATOM    877  HB2 LYS    56      53.774  24.871  51.214  1.00  0.00           H  
ATOM    878  HB3 LYS    56      54.851  23.509  51.431  1.00  0.00           H  
ATOM    879  HG2 LYS    56      53.111  22.218  52.536  1.00  0.00           H  
ATOM    880  HG3 LYS    56      51.896  23.450  52.045  1.00  0.00           H  
ATOM    881  HD2 LYS    56      52.468  23.199  49.703  1.00  0.00           H  
ATOM    882  HD3 LYS    56      53.516  21.830  50.158  1.00  0.00           H  
ATOM    883  HE2 LYS    56      51.489  20.722  51.324  1.00  0.00           H  
ATOM    884  HE3 LYS    56      50.502  22.112  50.871  1.00  0.00           H  
ATOM    885  HZ1 LYS    56      50.203  20.186  49.375  1.00  0.00           H  
ATOM    886  HZ2 LYS    56      50.680  21.618  48.669  1.00  0.00           H  
ATOM    887  HZ3 LYS    56      51.744  20.360  48.989  1.00  0.00           H  
ATOM    888  N   ASP    57      55.187  26.457  53.177  1.00  0.00           N  
ATOM    889  CA  ASP    57      56.162  27.498  52.793  1.00  0.00           C  
ATOM    890  C   ASP    57      56.978  27.988  54.006  1.00  0.00           C  
ATOM    891  O   ASP    57      56.342  28.335  55.034  1.00  0.00           O  
ATOM    892  CB  ASP    57      55.491  28.747  52.168  1.00  0.00           C  
ATOM    893  CG  ASP    57      56.455  29.812  51.486  1.00  0.00           C  
ATOM    894  OD1 ASP    57      55.970  30.540  50.618  1.00  0.00           O  
ATOM    895  OD2 ASP    57      57.682  29.861  51.829  1.00  0.00           O1-
ATOM    896  H   ASP    57      54.216  26.737  53.175  1.00  0.00           H  
ATOM    897  HA  ASP    57      56.813  27.003  52.072  1.00  0.00           H  
ATOM    898  HB2 ASP    57      54.760  28.311  51.488  1.00  0.00           H  
ATOM    899  HB3 ASP    57      54.911  29.231  52.954  1.00  0.00           H  
ATOM    900  N   GLU    58      58.305  27.875  53.949  1.00  0.00           N  
ATOM    901  CA  GLU    58      59.174  28.174  55.112  1.00  0.00           C  
ATOM    902  C   GLU    58      59.194  29.725  55.418  1.00  0.00           C  
ATOM    903  O   GLU    58      59.600  30.055  56.527  1.00  0.00           O  
ATOM    904  CB  GLU    58      60.599  27.562  54.995  1.00  0.00           C  
ATOM    905  CG  GLU    58      61.429  27.892  53.744  1.00  0.00           C  
ATOM    906  CD  GLU    58      60.976  27.435  52.347  1.00  0.00           C  
ATOM    907  OE1 GLU    58      61.148  28.250  51.414  1.00  0.00           O  
ATOM    908  OE2 GLU    58      60.415  26.330  52.204  1.00  0.00           O1-
ATOM    909  H   GLU    58      58.767  27.628  53.086  1.00  0.00           H  
ATOM    910  HA  GLU    58      58.717  27.808  56.031  1.00  0.00           H  
ATOM    911  HB2 GLU    58      61.146  27.977  55.842  1.00  0.00           H  
ATOM    912  HB3 GLU    58      60.584  26.491  55.194  1.00  0.00           H  
ATOM    913  HG2 GLU    58      61.611  28.966  53.713  1.00  0.00           H  
ATOM    914  HG3 GLU    58      62.422  27.475  53.911  1.00  0.00           H  
ATOM    915  N   ARG    59      58.739  30.537  54.500  1.00  0.00           N  
ATOM    916  CA  ARG    59      58.584  32.038  54.646  1.00  0.00           C  
ATOM    917  C   ARG    59      57.412  32.416  55.572  1.00  0.00           C  
ATOM    918  O   ARG    59      57.513  33.449  56.230  1.00  0.00           O  
ATOM    919  CB  ARG    59      58.363  32.630  53.269  1.00  0.00           C  
ATOM    920  CG  ARG    59      59.602  32.472  52.279  1.00  0.00           C  
ATOM    921  CD  ARG    59      59.296  33.114  50.891  1.00  0.00           C  
ATOM    922  NE  ARG    59      58.141  32.562  50.227  1.00  0.00           N  
ATOM    923  CZ  ARG    59      57.966  32.517  48.946  1.00  0.00           C  
ATOM    924  NH1 ARG    59      58.705  33.211  48.101  1.00  0.00           N  
ATOM    925  NH2 ARG    59      57.004  31.777  48.499  1.00  0.00           N1+
ATOM    926  H   ARG    59      58.567  30.033  53.642  1.00  0.00           H  
ATOM    927  HA  ARG    59      59.479  32.465  55.098  1.00  0.00           H  
ATOM    928  HB2 ARG    59      57.472  32.271  52.755  1.00  0.00           H  
ATOM    929  HB3 ARG    59      58.139  33.689  53.403  1.00  0.00           H  
ATOM    930  HG2 ARG    59      60.425  33.080  52.655  1.00  0.00           H  
ATOM    931  HG3 ARG    59      59.891  31.424  52.206  1.00  0.00           H  
ATOM    932  HD2 ARG    59      59.017  34.160  51.018  1.00  0.00           H  
ATOM    933  HD3 ARG    59      60.195  32.971  50.291  1.00  0.00           H  
ATOM    934  HE  ARG    59      57.703  31.831  50.769  1.00  0.00           H  
ATOM    935 HH11 ARG    59      59.484  33.795  48.369  1.00  0.00           H  
ATOM    936 HH12 ARG    59      58.418  33.244  47.133  1.00  0.00           H  
ATOM    937 HH21 ARG    59      56.549  31.205  49.196  1.00  0.00           H  
ATOM    938 HH22 ARG    59      56.800  31.616  47.523  1.00  0.00           H  
ATOM    939  N   VAL    60      56.437  31.513  55.731  1.00  0.00           N  
ATOM    940  CA  VAL    60      55.491  31.500  56.886  1.00  0.00           C  
ATOM    941  C   VAL    60      56.119  30.789  58.116  1.00  0.00           C  
ATOM    942  O   VAL    60      56.612  29.689  58.000  1.00  0.00           O  
ATOM    943  CB  VAL    60      54.074  30.887  56.466  1.00  0.00           C  
ATOM    944  CG1 VAL    60      53.082  31.099  57.619  1.00  0.00           C  
ATOM    945  CG2 VAL    60      53.565  31.613  55.191  1.00  0.00           C  
ATOM    946  H   VAL    60      56.498  30.645  55.217  1.00  0.00           H  
ATOM    947  HA  VAL    60      55.251  32.550  57.053  1.00  0.00           H  
ATOM    948  HB  VAL    60      54.211  29.835  56.217  1.00  0.00           H  
ATOM    949 HG11 VAL    60      52.100  30.661  57.438  1.00  0.00           H  
ATOM    950 HG12 VAL    60      53.451  30.601  58.516  1.00  0.00           H  
ATOM    951 HG13 VAL    60      53.136  32.103  58.039  1.00  0.00           H  
ATOM    952 HG21 VAL    60      52.663  31.095  54.866  1.00  0.00           H  
ATOM    953 HG22 VAL    60      53.424  32.642  55.524  1.00  0.00           H  
ATOM    954 HG23 VAL    60      54.229  31.527  54.332  1.00  0.00           H  
ATOM    955  N   SER    61      56.129  31.420  59.291  1.00  0.00           N  
ATOM    956  CA  SER    61      56.621  30.779  60.565  1.00  0.00           C  
ATOM    957  C   SER    61      55.750  31.188  61.775  1.00  0.00           C  
ATOM    958  O   SER    61      55.163  32.263  61.822  1.00  0.00           O  
ATOM    959  CB  SER    61      58.116  30.945  60.721  1.00  0.00           C  
ATOM    960  OG  SER    61      58.504  32.303  60.983  1.00  0.00           O  
ATOM    961  H   SER    61      55.543  32.234  59.407  1.00  0.00           H  
ATOM    962  HA  SER    61      56.393  29.722  60.432  1.00  0.00           H  
ATOM    963  HB2 SER    61      58.400  30.394  61.617  1.00  0.00           H  
ATOM    964  HB3 SER    61      58.652  30.626  59.826  1.00  0.00           H  
ATOM    965  HG  SER    61      58.476  32.795  60.159  1.00  0.00           H  
ATOM    966  N   ALA    62      55.806  30.398  62.836  1.00  0.00           N  
ATOM    967  CA  ALA    62      55.007  30.573  64.144  1.00  0.00           C  
ATOM    968  C   ALA    62      53.483  30.623  63.849  1.00  0.00           C  
ATOM    969  O   ALA    62      52.749  31.335  64.538  1.00  0.00           O  
ATOM    970  CB  ALA    62      55.546  31.730  64.936  1.00  0.00           C  
ATOM    971  H   ALA    62      56.490  29.655  62.861  1.00  0.00           H  
ATOM    972  HA  ALA    62      55.129  29.718  64.809  1.00  0.00           H  
ATOM    973  HB1 ALA    62      56.499  31.385  65.339  1.00  0.00           H  
ATOM    974  HB2 ALA    62      55.732  32.619  64.333  1.00  0.00           H  
ATOM    975  HB3 ALA    62      54.912  31.951  65.795  1.00  0.00           H  
ATOM    976  N   LEU    63      52.980  29.908  62.821  1.00  0.00           N  
ATOM    977  CA  LEU    63      51.548  29.880  62.372  1.00  0.00           C  
ATOM    978  C   LEU    63      50.685  29.323  63.459  1.00  0.00           C  
ATOM    979  O   LEU    63      50.892  28.204  63.813  1.00  0.00           O  
ATOM    980  CB  LEU    63      51.367  29.205  60.980  1.00  0.00           C  
ATOM    981  CG  LEU    63      49.889  29.078  60.420  1.00  0.00           C  
ATOM    982  CD1 LEU    63      49.222  30.472  60.142  1.00  0.00           C  
ATOM    983  CD2 LEU    63      49.994  28.257  59.119  1.00  0.00           C  
ATOM    984  H   LEU    63      53.707  29.475  62.270  1.00  0.00           H  
ATOM    985  HA  LEU    63      51.244  30.899  62.133  1.00  0.00           H  
ATOM    986  HB2 LEU    63      52.027  29.726  60.287  1.00  0.00           H  
ATOM    987  HB3 LEU    63      51.709  28.176  61.096  1.00  0.00           H  
ATOM    988  HG  LEU    63      49.272  28.572  61.163  1.00  0.00           H  
ATOM    989 HD11 LEU    63      48.360  30.418  59.476  1.00  0.00           H  
ATOM    990 HD12 LEU    63      49.024  30.966  61.093  1.00  0.00           H  
ATOM    991 HD13 LEU    63      49.906  31.046  59.516  1.00  0.00           H  
ATOM    992 HD21 LEU    63      50.278  27.207  59.190  1.00  0.00           H  
ATOM    993 HD22 LEU    63      49.052  28.225  58.572  1.00  0.00           H  
ATOM    994 HD23 LEU    63      50.763  28.706  58.491  1.00  0.00           H  
ATOM    995  N   GLU    64      49.661  30.088  63.916  1.00  0.00           N  
ATOM    996  CA  GLU    64      48.491  29.542  64.693  1.00  0.00           C  
ATOM    997  C   GLU    64      47.087  29.834  64.129  1.00  0.00           C  
ATOM    998  O   GLU    64      46.855  30.783  63.380  1.00  0.00           O  
ATOM    999  CB  GLU    64      48.592  30.028  66.131  1.00  0.00           C  
ATOM   1000  CG  GLU    64      49.919  29.809  66.895  1.00  0.00           C  
ATOM   1001  CD  GLU    64      50.064  28.428  67.512  1.00  0.00           C  
ATOM   1002  OE1 GLU    64      49.036  27.721  67.635  1.00  0.00           O  
ATOM   1003  OE2 GLU    64      51.196  28.217  68.013  1.00  0.00           O1-
ATOM   1004  H   GLU    64      49.591  31.052  63.622  1.00  0.00           H  
ATOM   1005  HA  GLU    64      48.580  28.457  64.641  1.00  0.00           H  
ATOM   1006  HB2 GLU    64      48.305  31.074  66.031  1.00  0.00           H  
ATOM   1007  HB3 GLU    64      47.789  29.445  66.583  1.00  0.00           H  
ATOM   1008  HG2 GLU    64      50.744  30.011  66.212  1.00  0.00           H  
ATOM   1009  HG3 GLU    64      49.907  30.565  67.679  1.00  0.00           H  
ATOM   1010  N   VAL    65      46.103  29.006  64.593  1.00  0.00           N  
ATOM   1011  CA  VAL    65      44.681  29.292  64.520  1.00  0.00           C  
ATOM   1012  C   VAL    65      44.312  30.266  65.730  1.00  0.00           C  
ATOM   1013  O   VAL    65      45.005  30.356  66.736  1.00  0.00           O  
ATOM   1014  CB  VAL    65      43.710  28.075  64.507  1.00  0.00           C  
ATOM   1015  CG1 VAL    65      44.014  27.143  63.317  1.00  0.00           C  
ATOM   1016  CG2 VAL    65      43.699  27.328  65.858  1.00  0.00           C  
ATOM   1017  H   VAL    65      46.369  28.356  65.319  1.00  0.00           H  
ATOM   1018  HA  VAL    65      44.582  29.877  63.606  1.00  0.00           H  
ATOM   1019  HB  VAL    65      42.693  28.430  64.342  1.00  0.00           H  
ATOM   1020 HG11 VAL    65      43.714  27.484  62.326  1.00  0.00           H  
ATOM   1021 HG12 VAL    65      45.103  27.121  63.276  1.00  0.00           H  
ATOM   1022 HG13 VAL    65      43.604  26.139  63.427  1.00  0.00           H  
ATOM   1023 HG21 VAL    65      44.700  27.210  66.272  1.00  0.00           H  
ATOM   1024 HG22 VAL    65      43.135  27.905  66.591  1.00  0.00           H  
ATOM   1025 HG23 VAL    65      43.305  26.325  65.695  1.00  0.00           H  
ATOM   1026  N   LEU    66      43.178  30.987  65.685  1.00  0.00           N  
ATOM   1027  CA  LEU    66      42.693  32.014  66.632  1.00  0.00           C  
ATOM   1028  C   LEU    66      41.212  31.825  66.987  1.00  0.00           C  
ATOM   1029  O   LEU    66      40.669  30.858  66.470  1.00  0.00           O  
ATOM   1030  CB  LEU    66      42.803  33.297  65.771  1.00  0.00           C  
ATOM   1031  CG  LEU    66      44.145  33.955  65.767  1.00  0.00           C  
ATOM   1032  CD1 LEU    66      44.096  35.207  64.915  1.00  0.00           C  
ATOM   1033  CD2 LEU    66      44.651  34.280  67.093  1.00  0.00           C  
ATOM   1034  H   LEU    66      42.586  30.855  64.876  1.00  0.00           H  
ATOM   1035  HA  LEU    66      43.353  32.005  67.500  1.00  0.00           H  
ATOM   1036  HB2 LEU    66      42.429  33.197  64.752  1.00  0.00           H  
ATOM   1037  HB3 LEU    66      42.219  34.095  66.229  1.00  0.00           H  
ATOM   1038  HG  LEU    66      44.843  33.300  65.245  1.00  0.00           H  
ATOM   1039 HD11 LEU    66      45.078  35.671  64.823  1.00  0.00           H  
ATOM   1040 HD12 LEU    66      43.946  34.975  63.861  1.00  0.00           H  
ATOM   1041 HD13 LEU    66      43.458  35.976  65.353  1.00  0.00           H  
ATOM   1042 HD21 LEU    66      44.068  35.094  67.524  1.00  0.00           H  
ATOM   1043 HD22 LEU    66      44.661  33.430  67.775  1.00  0.00           H  
ATOM   1044 HD23 LEU    66      45.671  34.652  66.994  1.00  0.00           H  
ATOM   1045  N   PRO    67      40.634  32.649  67.867  1.00  0.00           N  
ATOM   1046  CA  PRO    67      39.207  32.540  68.211  1.00  0.00           C  
ATOM   1047  C   PRO    67      38.379  32.905  67.000  1.00  0.00           C  
ATOM   1048  O   PRO    67      38.891  33.526  66.103  1.00  0.00           O  
ATOM   1049  CD  PRO    67      41.323  33.588  68.782  1.00  0.00           C  
ATOM   1050  CG  PRO    67      40.387  33.745  69.952  1.00  0.00           C  
ATOM   1051  CB  PRO    67      38.989  33.602  69.286  1.00  0.00           C  
ATOM   1052  HD2 PRO    67      41.348  34.538  68.250  1.00  0.00           H  
ATOM   1053  HD3 PRO    67      42.296  33.197  69.081  1.00  0.00           H  
ATOM   1054  HG2 PRO    67      40.467  34.743  70.383  1.00  0.00           H  
ATOM   1055  HG3 PRO    67      40.578  32.898  70.612  1.00  0.00           H  
ATOM   1056  HB2 PRO    67      38.694  34.527  68.790  1.00  0.00           H  
ATOM   1057  HB3 PRO    67      38.220  33.320  70.006  1.00  0.00           H  
ATOM   1058  HA  PRO    67      39.073  31.508  68.536  1.00  0.00           H  
ATOM   1059  N   ASP    68      37.073  32.580  67.018  1.00  0.00           N  
ATOM   1060  CA  ASP    68      36.074  32.954  65.983  1.00  0.00           C  
ATOM   1061  C   ASP    68      35.525  34.427  66.172  1.00  0.00           C  
ATOM   1062  O   ASP    68      35.426  35.023  67.224  1.00  0.00           O  
ATOM   1063  CB  ASP    68      35.022  31.885  65.801  1.00  0.00           C  
ATOM   1064  CG  ASP    68      35.493  30.476  65.660  1.00  0.00           C  
ATOM   1065  OD1 ASP    68      36.611  30.157  65.132  1.00  0.00           O  
ATOM   1066  OD2 ASP    68      34.738  29.549  66.043  1.00  0.00           O1-
ATOM   1067  H   ASP    68      36.717  32.029  67.785  1.00  0.00           H  
ATOM   1068  HA  ASP    68      36.596  32.995  65.027  1.00  0.00           H  
ATOM   1069  HB2 ASP    68      34.392  31.909  66.691  1.00  0.00           H  
ATOM   1070  HB3 ASP    68      34.385  32.178  64.967  1.00  0.00           H  
ATOM   1071  N   ARG    69      35.192  35.035  65.040  1.00  0.00           N  
ATOM   1072  CA  ARG    69      34.533  36.310  64.907  1.00  0.00           C  
ATOM   1073  C   ARG    69      33.007  36.135  64.921  1.00  0.00           C  
ATOM   1074  O   ARG    69      32.559  35.055  64.684  1.00  0.00           O  
ATOM   1075  CB  ARG    69      35.026  36.972  63.568  1.00  0.00           C  
ATOM   1076  CG  ARG    69      36.563  37.252  63.552  1.00  0.00           C  
ATOM   1077  CD  ARG    69      37.030  38.200  64.620  1.00  0.00           C  
ATOM   1078  NE  ARG    69      36.367  39.535  64.782  1.00  0.00           N  
ATOM   1079  CZ  ARG    69      36.487  40.247  65.913  1.00  0.00           C  
ATOM   1080  NH1 ARG    69      37.002  39.810  67.050  1.00  0.00           N  
ATOM   1081  NH2 ARG    69      36.143  41.479  65.865  1.00  0.00           N1+
ATOM   1082  H   ARG    69      35.314  34.475  64.209  1.00  0.00           H  
ATOM   1083  HA  ARG    69      34.752  36.994  65.728  1.00  0.00           H  
ATOM   1084  HB2 ARG    69      34.752  36.372  62.700  1.00  0.00           H  
ATOM   1085  HB3 ARG    69      34.446  37.895  63.547  1.00  0.00           H  
ATOM   1086  HG2 ARG    69      37.083  36.294  63.572  1.00  0.00           H  
ATOM   1087  HG3 ARG    69      36.775  37.718  62.590  1.00  0.00           H  
ATOM   1088  HD2 ARG    69      36.926  37.643  65.551  1.00  0.00           H  
ATOM   1089  HD3 ARG    69      38.067  38.414  64.362  1.00  0.00           H  
ATOM   1090  HE  ARG    69      35.906  39.951  63.986  1.00  0.00           H  
ATOM   1091 HH11 ARG    69      37.262  38.836  67.103  1.00  0.00           H  
ATOM   1092 HH12 ARG    69      37.257  40.427  67.808  1.00  0.00           H  
ATOM   1093 HH21 ARG    69      35.866  41.944  65.012  1.00  0.00           H  
ATOM   1094 HH22 ARG    69      36.440  42.013  66.669  1.00  0.00           H  
ATOM   1095  N   VAL    70      32.279  37.172  65.283  1.00  0.00           N  
ATOM   1096  CA  VAL    70      30.772  37.113  65.312  1.00  0.00           C  
ATOM   1097  C   VAL    70      30.298  36.794  63.888  1.00  0.00           C  
ATOM   1098  O   VAL    70      30.803  37.309  62.858  1.00  0.00           O  
ATOM   1099  CB  VAL    70      30.259  38.464  65.806  1.00  0.00           C  
ATOM   1100  CG1 VAL    70      28.741  38.476  65.822  1.00  0.00           C  
ATOM   1101  CG2 VAL    70      30.743  38.927  67.195  1.00  0.00           C  
ATOM   1102  H   VAL    70      32.772  38.044  65.413  1.00  0.00           H  
ATOM   1103  HA  VAL    70      30.474  36.329  66.007  1.00  0.00           H  
ATOM   1104  HB  VAL    70      30.581  39.272  65.149  1.00  0.00           H  
ATOM   1105 HG11 VAL    70      28.414  37.583  66.356  1.00  0.00           H  
ATOM   1106 HG12 VAL    70      28.470  39.358  66.401  1.00  0.00           H  
ATOM   1107 HG13 VAL    70      28.404  38.527  64.787  1.00  0.00           H  
ATOM   1108 HG21 VAL    70      30.647  38.124  67.926  1.00  0.00           H  
ATOM   1109 HG22 VAL    70      31.738  39.364  67.117  1.00  0.00           H  
ATOM   1110 HG23 VAL    70      30.170  39.762  67.599  1.00  0.00           H  
ATOM   1111  N   ALA    71      29.469  35.841  63.725  1.00  0.00           N  
ATOM   1112  CA  ALA    71      28.948  35.326  62.497  1.00  0.00           C  
ATOM   1113  C   ALA    71      27.926  36.346  61.880  1.00  0.00           C  
ATOM   1114  O   ALA    71      27.436  37.288  62.501  1.00  0.00           O  
ATOM   1115  CB  ALA    71      28.356  33.930  62.752  1.00  0.00           C  
ATOM   1116  H   ALA    71      29.029  35.437  64.540  1.00  0.00           H  
ATOM   1117  HA  ALA    71      29.743  35.129  61.777  1.00  0.00           H  
ATOM   1118  HB1 ALA    71      27.856  33.952  63.720  1.00  0.00           H  
ATOM   1119  HB2 ALA    71      27.681  33.653  61.941  1.00  0.00           H  
ATOM   1120  HB3 ALA    71      29.121  33.163  62.631  1.00  0.00           H  
ATOM   1121  N   THR    72      27.735  36.245  60.595  1.00  0.00           N  
ATOM   1122  CA  THR    72      26.811  37.123  59.809  1.00  0.00           C  
ATOM   1123  C   THR    72      25.350  36.677  59.947  1.00  0.00           C  
ATOM   1124  O   THR    72      25.013  35.489  60.011  1.00  0.00           O  
ATOM   1125  CB  THR    72      27.041  37.019  58.327  1.00  0.00           C  
ATOM   1126  CG2 THR    72      26.373  38.054  57.472  1.00  0.00           C  
ATOM   1127  OG1 THR    72      28.386  37.195  57.998  1.00  0.00           O  
ATOM   1128  H   THR    72      28.105  35.479  60.050  1.00  0.00           H  
ATOM   1129  HA  THR    72      26.926  38.190  60.002  1.00  0.00           H  
ATOM   1130  HB  THR    72      26.754  36.017  58.006  1.00  0.00           H  
ATOM   1131 HG21 THR    72      25.348  38.229  57.800  1.00  0.00           H  
ATOM   1132 HG22 THR    72      26.843  39.024  57.635  1.00  0.00           H  
ATOM   1133 HG23 THR    72      26.326  37.770  56.421  1.00  0.00           H  
ATOM   1134  HG1 THR    72      28.835  36.382  58.238  1.00  0.00           H  
ATOM   1135  N   SER    73      24.441  37.670  60.075  1.00  0.00           N  
ATOM   1136  CA  SER    73      23.012  37.336  60.309  1.00  0.00           C  
ATOM   1137  C   SER    73      22.141  37.659  59.069  1.00  0.00           C  
ATOM   1138  O   SER    73      22.679  37.884  57.970  1.00  0.00           O  
ATOM   1139  CB  SER    73      22.619  38.138  61.553  1.00  0.00           C  
ATOM   1140  OG  SER    73      21.257  38.087  61.870  1.00  0.00           O  
ATOM   1141  H   SER    73      24.752  38.615  59.897  1.00  0.00           H  
ATOM   1142  HA  SER    73      22.905  36.273  60.524  1.00  0.00           H  
ATOM   1143  HB2 SER    73      23.227  37.985  62.444  1.00  0.00           H  
ATOM   1144  HB3 SER    73      22.805  39.179  61.289  1.00  0.00           H  
ATOM   1145  HG  SER    73      21.037  38.783  62.493  1.00  0.00           H  
ATOM   1146  N   ARG    74      20.765  37.692  59.220  1.00  0.00           N  
ATOM   1147  CA  ARG    74      19.837  37.818  58.085  1.00  0.00           C  
ATOM   1148  C   ARG    74      20.002  39.140  57.389  1.00  0.00           C  
ATOM   1149  O   ARG    74      20.052  40.156  58.120  1.00  0.00           O  
ATOM   1150  CB  ARG    74      18.356  37.677  58.579  1.00  0.00           C  
ATOM   1151  CG  ARG    74      18.088  36.221  59.029  1.00  0.00           C  
ATOM   1152  CD  ARG    74      16.604  36.010  59.474  1.00  0.00           C  
ATOM   1153  NE  ARG    74      16.357  34.541  59.731  1.00  0.00           N  
ATOM   1154  CZ  ARG    74      15.180  34.152  60.236  1.00  0.00           C  
ATOM   1155  NH1 ARG    74      14.089  34.882  60.343  1.00  0.00           N  
ATOM   1156  NH2 ARG    74      15.028  32.913  60.482  1.00  0.00           N1+
ATOM   1157  H   ARG    74      20.448  37.328  60.108  1.00  0.00           H  
ATOM   1158  HA  ARG    74      20.096  37.024  57.386  1.00  0.00           H  
ATOM   1159  HB2 ARG    74      18.087  38.255  59.464  1.00  0.00           H  
ATOM   1160  HB3 ARG    74      17.670  38.006  57.798  1.00  0.00           H  
ATOM   1161  HG2 ARG    74      18.344  35.506  58.247  1.00  0.00           H  
ATOM   1162  HG3 ARG    74      18.631  35.940  59.931  1.00  0.00           H  
ATOM   1163  HD2 ARG    74      16.471  36.583  60.392  1.00  0.00           H  
ATOM   1164  HD3 ARG    74      15.908  36.407  58.736  1.00  0.00           H  
ATOM   1165  HE  ARG    74      17.152  33.933  59.865  1.00  0.00           H  
ATOM   1166 HH11 ARG    74      14.183  35.877  60.194  1.00  0.00           H  
ATOM   1167 HH12 ARG    74      13.342  34.600  60.961  1.00  0.00           H  
ATOM   1168 HH21 ARG    74      15.781  32.287  60.237  1.00  0.00           H  
ATOM   1169 HH22 ARG    74      14.141  32.616  60.864  1.00  0.00           H  
ATOM   1170  N   ILE    75      20.138  39.074  56.079  1.00  0.00           N  
ATOM   1171  CA  ILE    75      20.402  40.272  55.228  1.00  0.00           C  
ATOM   1172  C   ILE    75      19.061  40.865  54.612  1.00  0.00           C  
ATOM   1173  O   ILE    75      18.307  40.200  53.878  1.00  0.00           O  
ATOM   1174  CB  ILE    75      21.443  39.935  54.096  1.00  0.00           C  
ATOM   1175  CG2 ILE    75      21.607  41.151  53.168  1.00  0.00           C  
ATOM   1176  CG1 ILE    75      22.731  39.543  54.821  1.00  0.00           C  
ATOM   1177  CD1 ILE    75      23.654  39.126  53.696  1.00  0.00           C  
ATOM   1178  H   ILE    75      20.105  38.171  55.630  1.00  0.00           H  
ATOM   1179  HA  ILE    75      20.861  41.023  55.871  1.00  0.00           H  
ATOM   1180  HB  ILE    75      21.126  39.078  53.501  1.00  0.00           H  
ATOM   1181 HG21 ILE    75      22.176  40.936  52.264  1.00  0.00           H  
ATOM   1182 HG22 ILE    75      20.651  41.556  52.834  1.00  0.00           H  
ATOM   1183 HG23 ILE    75      22.059  41.961  53.741  1.00  0.00           H  
ATOM   1184 HG12 ILE    75      23.124  40.441  55.297  1.00  0.00           H  
ATOM   1185 HG13 ILE    75      22.655  38.726  55.540  1.00  0.00           H  
ATOM   1186 HD11 ILE    75      23.128  38.629  52.881  1.00  0.00           H  
ATOM   1187 HD12 ILE    75      24.308  39.943  53.392  1.00  0.00           H  
ATOM   1188 HD13 ILE    75      24.380  38.465  54.169  1.00  0.00           H  
ATOM   1189  N   SER    76      18.723  42.136  54.925  1.00  0.00           N  
ATOM   1190  CA  SER    76      17.690  42.943  54.215  1.00  0.00           C  
ATOM   1191  C   SER    76      18.164  43.407  52.752  1.00  0.00           C  
ATOM   1192  O   SER    76      19.302  43.871  52.572  1.00  0.00           O  
ATOM   1193  CB  SER    76      17.265  44.146  54.981  1.00  0.00           C  
ATOM   1194  OG  SER    76      18.282  45.061  55.085  1.00  0.00           O  
ATOM   1195  H   SER    76      19.378  42.613  55.529  1.00  0.00           H  
ATOM   1196  HA  SER    76      16.786  42.335  54.225  1.00  0.00           H  
ATOM   1197  HB2 SER    76      16.387  44.594  54.515  1.00  0.00           H  
ATOM   1198  HB3 SER    76      17.154  43.885  56.034  1.00  0.00           H  
ATOM   1199  HG  SER    76      18.083  45.665  55.805  1.00  0.00           H  
ATOM   1200  N   ASP    77      17.319  43.216  51.680  1.00  0.00           N  
ATOM   1201  CA  ASP    77      17.772  43.460  50.315  1.00  0.00           C  
ATOM   1202  C   ASP    77      18.944  42.532  49.819  1.00  0.00           C  
ATOM   1203  O   ASP    77      19.672  42.898  48.880  1.00  0.00           O  
ATOM   1204  CB  ASP    77      18.031  44.968  50.045  1.00  0.00           C  
ATOM   1205  CG  ASP    77      16.895  45.877  50.337  1.00  0.00           C  
ATOM   1206  OD1 ASP    77      15.719  45.408  50.504  1.00  0.00           O  
ATOM   1207  OD2 ASP    77      17.156  47.095  50.260  1.00  0.00           O1-
ATOM   1208  H   ASP    77      16.445  42.777  51.929  1.00  0.00           H  
ATOM   1209  HA  ASP    77      16.884  43.196  49.741  1.00  0.00           H  
ATOM   1210  HB2 ASP    77      18.892  45.272  50.640  1.00  0.00           H  
ATOM   1211  HB3 ASP    77      18.164  45.100  48.971  1.00  0.00           H  
ATOM   1212  N   ALA    78      19.106  41.290  50.269  1.00  0.00           N  
ATOM   1213  CA  ALA    78      20.082  40.296  49.686  1.00  0.00           C  
ATOM   1214  C   ALA    78      19.776  40.021  48.217  1.00  0.00           C  
ATOM   1215  O   ALA    78      20.704  39.713  47.417  1.00  0.00           O  
ATOM   1216  CB  ALA    78      19.972  38.986  50.513  1.00  0.00           C  
ATOM   1217  H   ALA    78      18.469  40.894  50.945  1.00  0.00           H  
ATOM   1218  HA  ALA    78      21.061  40.770  49.757  1.00  0.00           H  
ATOM   1219  HB1 ALA    78      18.978  38.581  50.705  1.00  0.00           H  
ATOM   1220  HB2 ALA    78      20.412  38.143  49.981  1.00  0.00           H  
ATOM   1221  HB3 ALA    78      20.508  39.047  51.460  1.00  0.00           H  
ATOM   1222  N   HIS    79      18.491  40.178  47.777  1.00  0.00           N  
ATOM   1223  CA  HIS    79      18.057  40.206  46.318  1.00  0.00           C  
ATOM   1224  C   HIS    79      18.537  41.482  45.518  1.00  0.00           C  
ATOM   1225  O   HIS    79      18.906  41.355  44.347  1.00  0.00           O  
ATOM   1226  CB  HIS    79      16.535  39.891  46.191  1.00  0.00           C  
ATOM   1227  CG  HIS    79      15.811  40.706  47.210  1.00  0.00           C  
ATOM   1228  ND1 HIS    79      15.705  42.089  47.222  1.00  0.00           N  
ATOM   1229  CE1 HIS    79      15.059  42.429  48.371  1.00  0.00           C  
ATOM   1230  NE2 HIS    79      14.885  41.319  49.148  1.00  0.00           N  
ATOM   1231  CD2 HIS    79      15.304  40.248  48.425  1.00  0.00           C  
ATOM   1232  H   HIS    79      17.750  40.406  48.423  1.00  0.00           H  
ATOM   1233  HA  HIS    79      18.606  39.410  45.814  1.00  0.00           H  
ATOM   1234  HB2 HIS    79      16.251  40.206  45.187  1.00  0.00           H  
ATOM   1235  HB3 HIS    79      16.342  38.825  46.316  1.00  0.00           H  
ATOM   1236  HE1 HIS    79      14.731  43.429  48.613  1.00  0.00           H  
ATOM   1237  HE2 HIS    79      14.629  41.297  50.125  1.00  0.00           H  
ATOM   1238  HD2 HIS    79      15.269  39.217  48.744  1.00  0.00           H  
ATOM   1239  N   LEU    80      18.790  42.637  46.199  1.00  0.00           N  
ATOM   1240  CA  LEU    80      19.504  43.807  45.565  1.00  0.00           C  
ATOM   1241  C   LEU    80      21.035  43.583  45.316  1.00  0.00           C  
ATOM   1242  O   LEU    80      21.618  43.987  44.354  1.00  0.00           O  
ATOM   1243  CB  LEU    80      19.171  45.086  46.201  1.00  0.00           C  
ATOM   1244  CG  LEU    80      17.697  45.440  46.305  1.00  0.00           C  
ATOM   1245  CD1 LEU    80      17.419  46.836  46.910  1.00  0.00           C  
ATOM   1246  CD2 LEU    80      16.790  45.307  45.007  1.00  0.00           C  
ATOM   1247  H   LEU    80      18.641  42.721  47.194  1.00  0.00           H  
ATOM   1248  HA  LEU    80      19.099  43.945  44.563  1.00  0.00           H  
ATOM   1249  HB2 LEU    80      19.616  45.058  47.195  1.00  0.00           H  
ATOM   1250  HB3 LEU    80      19.571  45.910  45.609  1.00  0.00           H  
ATOM   1251  HG  LEU    80      17.301  44.700  47.000  1.00  0.00           H  
ATOM   1252 HD11 LEU    80      16.346  47.007  46.994  1.00  0.00           H  
ATOM   1253 HD12 LEU    80      17.863  47.023  47.888  1.00  0.00           H  
ATOM   1254 HD13 LEU    80      17.770  47.624  46.244  1.00  0.00           H  
ATOM   1255 HD21 LEU    80      17.476  45.351  44.161  1.00  0.00           H  
ATOM   1256 HD22 LEU    80      16.109  44.468  45.144  1.00  0.00           H  
ATOM   1257 HD23 LEU    80      16.217  46.212  44.806  1.00  0.00           H  
ATOM   1258  N   ALA    81      21.699  42.927  46.261  1.00  0.00           N  
ATOM   1259  CA  ALA    81      23.057  42.333  46.014  1.00  0.00           C  
ATOM   1260  C   ALA    81      22.942  41.189  44.937  1.00  0.00           C  
ATOM   1261  O   ALA    81      23.808  41.100  44.059  1.00  0.00           O  
ATOM   1262  CB  ALA    81      23.688  41.838  47.279  1.00  0.00           C  
ATOM   1263  H   ALA    81      21.240  42.684  47.125  1.00  0.00           H  
ATOM   1264  HA  ALA    81      23.759  43.114  45.725  1.00  0.00           H  
ATOM   1265  HB1 ALA    81      23.465  42.646  47.975  1.00  0.00           H  
ATOM   1266  HB2 ALA    81      23.157  40.926  47.553  1.00  0.00           H  
ATOM   1267  HB3 ALA    81      24.770  41.712  47.241  1.00  0.00           H  
ATOM   1268  N   ASP    82      21.977  40.322  44.956  1.00  0.00           N  
ATOM   1269  CA  ASP    82      21.914  39.333  43.825  1.00  0.00           C  
ATOM   1270  C   ASP    82      21.874  40.094  42.434  1.00  0.00           C  
ATOM   1271  O   ASP    82      22.493  39.760  41.425  1.00  0.00           O  
ATOM   1272  CB  ASP    82      20.795  38.323  43.929  1.00  0.00           C  
ATOM   1273  CG  ASP    82      20.784  37.437  45.131  1.00  0.00           C  
ATOM   1274  OD1 ASP    82      19.728  36.856  45.519  1.00  0.00           O  
ATOM   1275  OD2 ASP    82      21.842  37.178  45.768  1.00  0.00           O1-
ATOM   1276  H   ASP    82      21.454  40.061  45.780  1.00  0.00           H  
ATOM   1277  HA  ASP    82      22.864  38.799  43.832  1.00  0.00           H  
ATOM   1278  HB2 ASP    82      19.858  38.861  43.785  1.00  0.00           H  
ATOM   1279  HB3 ASP    82      20.893  37.637  43.088  1.00  0.00           H  
ATOM   1280  N   THR    83      21.057  41.146  42.416  1.00  0.00           N  
ATOM   1281  CA  THR    83      20.871  42.071  41.293  1.00  0.00           C  
ATOM   1282  C   THR    83      22.131  42.839  40.923  1.00  0.00           C  
ATOM   1283  O   THR    83      22.389  43.005  39.778  1.00  0.00           O  
ATOM   1284  CB  THR    83      19.751  43.081  41.548  1.00  0.00           C  
ATOM   1285  CG2 THR    83      19.400  44.017  40.421  1.00  0.00           C  
ATOM   1286  OG1 THR    83      18.531  42.578  41.958  1.00  0.00           O  
ATOM   1287  H   THR    83      20.622  41.402  43.291  1.00  0.00           H  
ATOM   1288  HA  THR    83      20.622  41.539  40.375  1.00  0.00           H  
ATOM   1289  HB  THR    83      20.135  43.685  42.370  1.00  0.00           H  
ATOM   1290 HG21 THR    83      18.562  44.637  40.741  1.00  0.00           H  
ATOM   1291 HG22 THR    83      20.286  44.619  40.218  1.00  0.00           H  
ATOM   1292 HG23 THR    83      19.177  43.306  39.626  1.00  0.00           H  
ATOM   1293  HG1 THR    83      18.686  42.024  42.726  1.00  0.00           H  
ATOM   1294  N   MET    84      22.974  43.283  41.929  1.00  0.00           N  
ATOM   1295  CA  MET    84      24.295  43.965  41.528  1.00  0.00           C  
ATOM   1296  C   MET    84      25.394  43.054  41.008  1.00  0.00           C  
ATOM   1297  O   MET    84      26.310  43.476  40.314  1.00  0.00           O  
ATOM   1298  CB  MET    84      24.791  44.881  42.638  1.00  0.00           C  
ATOM   1299  CG  MET    84      25.434  44.120  43.744  1.00  0.00           C  
ATOM   1300  SD  MET    84      25.893  45.065  45.210  1.00  0.00           S  
ATOM   1301  CE  MET    84      24.659  46.345  45.338  1.00  0.00           C  
ATOM   1302  H   MET    84      22.793  43.257  42.922  1.00  0.00           H  
ATOM   1303  HA  MET    84      24.038  44.589  40.673  1.00  0.00           H  
ATOM   1304  HB2 MET    84      25.392  45.668  42.180  1.00  0.00           H  
ATOM   1305  HB3 MET    84      23.864  45.316  43.012  1.00  0.00           H  
ATOM   1306  HG2 MET    84      24.800  43.294  44.065  1.00  0.00           H  
ATOM   1307  HG3 MET    84      26.307  43.643  43.300  1.00  0.00           H  
ATOM   1308  HE1 MET    84      24.869  47.205  44.702  1.00  0.00           H  
ATOM   1309  HE2 MET    84      23.650  46.001  45.108  1.00  0.00           H  
ATOM   1310  HE3 MET    84      24.684  46.844  46.307  1.00  0.00           H  
ATOM   1311  N   ILE    85      25.418  41.737  41.411  1.00  0.00           N  
ATOM   1312  CA  ILE    85      26.573  40.779  41.111  1.00  0.00           C  
ATOM   1313  C   ILE    85      26.625  40.639  39.553  1.00  0.00           C  
ATOM   1314  O   ILE    85      25.706  40.315  38.865  1.00  0.00           O  
ATOM   1315  CB  ILE    85      26.381  39.409  41.920  1.00  0.00           C  
ATOM   1316  CG2 ILE    85      27.348  38.331  41.285  1.00  0.00           C  
ATOM   1317  CG1 ILE    85      26.746  39.638  43.394  1.00  0.00           C  
ATOM   1318  CD1 ILE    85      26.185  38.451  44.277  1.00  0.00           C  
ATOM   1319  H   ILE    85      24.579  41.325  41.793  1.00  0.00           H  
ATOM   1320  HA  ILE    85      27.507  41.222  41.458  1.00  0.00           H  
ATOM   1321  HB  ILE    85      25.364  39.069  41.726  1.00  0.00           H  
ATOM   1322 HG21 ILE    85      27.434  37.347  41.746  1.00  0.00           H  
ATOM   1323 HG22 ILE    85      26.928  38.081  40.311  1.00  0.00           H  
ATOM   1324 HG23 ILE    85      28.396  38.632  41.273  1.00  0.00           H  
ATOM   1325 HG12 ILE    85      27.815  39.581  43.599  1.00  0.00           H  
ATOM   1326 HG13 ILE    85      26.279  40.536  43.798  1.00  0.00           H  
ATOM   1327 HD11 ILE    85      26.510  38.725  45.281  1.00  0.00           H  
ATOM   1328 HD12 ILE    85      25.099  38.507  44.205  1.00  0.00           H  
ATOM   1329 HD13 ILE    85      26.534  37.442  44.058  1.00  0.00           H  
ATOM   1330  N   GLY    86      27.795  40.640  38.993  1.00  0.00           N  
ATOM   1331  CA  GLY    86      28.038  40.778  37.545  1.00  0.00           C  
ATOM   1332  C   GLY    86      27.585  42.078  36.893  1.00  0.00           C  
ATOM   1333  O   GLY    86      27.791  42.161  35.683  1.00  0.00           O  
ATOM   1334  H   GLY    86      28.591  40.659  39.614  1.00  0.00           H  
ATOM   1335  HA2 GLY    86      29.123  40.699  37.477  1.00  0.00           H  
ATOM   1336  HA3 GLY    86      27.475  39.993  37.041  1.00  0.00           H  
ATOM   1337  N   LYS    87      27.062  43.030  37.619  1.00  0.00           N  
ATOM   1338  CA  LYS    87      26.939  44.417  37.114  1.00  0.00           C  
ATOM   1339  C   LYS    87      28.257  45.211  37.295  1.00  0.00           C  
ATOM   1340  O   LYS    87      28.977  44.972  38.265  1.00  0.00           O  
ATOM   1341  CB  LYS    87      25.677  45.119  37.622  1.00  0.00           C  
ATOM   1342  CG  LYS    87      24.375  44.325  37.424  1.00  0.00           C  
ATOM   1343  CD  LYS    87      23.923  43.943  35.997  1.00  0.00           C  
ATOM   1344  CE  LYS    87      22.529  43.418  35.652  1.00  0.00           C  
ATOM   1345  NZ  LYS    87      22.526  42.709  34.300  1.00  0.00           N1+
ATOM   1346  H   LYS    87      26.823  42.755  38.561  1.00  0.00           H  
ATOM   1347  HA  LYS    87      26.766  44.342  36.040  1.00  0.00           H  
ATOM   1348  HB2 LYS    87      25.831  45.416  38.660  1.00  0.00           H  
ATOM   1349  HB3 LYS    87      25.562  46.017  37.015  1.00  0.00           H  
ATOM   1350  HG2 LYS    87      24.431  43.399  37.995  1.00  0.00           H  
ATOM   1351  HG3 LYS    87      23.561  44.957  37.778  1.00  0.00           H  
ATOM   1352  HD2 LYS    87      24.011  44.878  35.443  1.00  0.00           H  
ATOM   1353  HD3 LYS    87      24.685  43.361  35.480  1.00  0.00           H  
ATOM   1354  HE2 LYS    87      22.348  42.675  36.429  1.00  0.00           H  
ATOM   1355  HE3 LYS    87      21.823  44.246  35.719  1.00  0.00           H  
ATOM   1356  HZ1 LYS    87      21.624  42.261  34.228  1.00  0.00           H  
ATOM   1357  HZ2 LYS    87      22.617  43.339  33.517  1.00  0.00           H  
ATOM   1358  HZ3 LYS    87      23.280  42.045  34.195  1.00  0.00           H  
ATOM   1359  N   ALA    88      28.429  46.126  36.396  1.00  0.00           N  
ATOM   1360  CA  ALA    88      29.418  47.156  36.466  1.00  0.00           C  
ATOM   1361  C   ALA    88      28.861  48.210  37.486  1.00  0.00           C  
ATOM   1362  O   ALA    88      27.613  48.507  37.512  1.00  0.00           O  
ATOM   1363  CB  ALA    88      29.571  47.795  35.103  1.00  0.00           C  
ATOM   1364  H   ALA    88      27.616  46.303  35.824  1.00  0.00           H  
ATOM   1365  HA  ALA    88      30.361  46.739  36.819  1.00  0.00           H  
ATOM   1366  HB1 ALA    88      30.023  48.757  35.344  1.00  0.00           H  
ATOM   1367  HB2 ALA    88      30.257  47.207  34.492  1.00  0.00           H  
ATOM   1368  HB3 ALA    88      28.596  47.967  34.648  1.00  0.00           H  
ATOM   1369  N   VAL    89      29.772  48.842  38.179  1.00  0.00           N  
ATOM   1370  CA  VAL    89      29.597  49.830  39.232  1.00  0.00           C  
ATOM   1371  C   VAL    89      30.651  50.944  39.109  1.00  0.00           C  
ATOM   1372  O   VAL    89      31.759  50.774  38.568  1.00  0.00           O  
ATOM   1373  CB  VAL    89      29.583  49.209  40.596  1.00  0.00           C  
ATOM   1374  CG1 VAL    89      28.272  48.509  40.813  1.00  0.00           C  
ATOM   1375  CG2 VAL    89      30.695  48.103  40.967  1.00  0.00           C  
ATOM   1376  H   VAL    89      30.704  48.656  37.839  1.00  0.00           H  
ATOM   1377  HA  VAL    89      28.604  50.268  39.122  1.00  0.00           H  
ATOM   1378  HB  VAL    89      29.619  50.067  41.267  1.00  0.00           H  
ATOM   1379 HG11 VAL    89      27.466  49.227  40.663  1.00  0.00           H  
ATOM   1380 HG12 VAL    89      28.193  47.660  40.134  1.00  0.00           H  
ATOM   1381 HG13 VAL    89      28.313  48.271  41.876  1.00  0.00           H  
ATOM   1382 HG21 VAL    89      30.362  47.098  40.707  1.00  0.00           H  
ATOM   1383 HG22 VAL    89      31.572  48.283  40.345  1.00  0.00           H  
ATOM   1384 HG23 VAL    89      30.858  48.073  42.044  1.00  0.00           H  
ATOM   1385  N   GLU    90      30.309  52.131  39.670  1.00  0.00           N  
ATOM   1386  CA  GLU    90      31.354  53.068  40.116  1.00  0.00           C  
ATOM   1387  C   GLU    90      31.321  53.462  41.589  1.00  0.00           C  
ATOM   1388  O   GLU    90      30.251  53.670  42.159  1.00  0.00           O  
ATOM   1389  CB  GLU    90      31.167  54.344  39.167  1.00  0.00           C  
ATOM   1390  CG  GLU    90      32.327  55.391  39.277  1.00  0.00           C  
ATOM   1391  CD  GLU    90      32.121  56.665  38.545  1.00  0.00           C  
ATOM   1392  OE1 GLU    90      33.046  57.249  37.973  1.00  0.00           O  
ATOM   1393  OE2 GLU    90      31.006  57.193  38.594  1.00  0.00           O1-
ATOM   1394  H   GLU    90      29.343  52.213  39.951  1.00  0.00           H  
ATOM   1395  HA  GLU    90      32.341  52.668  39.883  1.00  0.00           H  
ATOM   1396  HB2 GLU    90      30.937  54.079  38.135  1.00  0.00           H  
ATOM   1397  HB3 GLU    90      30.284  54.877  39.519  1.00  0.00           H  
ATOM   1398  HG2 GLU    90      32.516  55.542  40.340  1.00  0.00           H  
ATOM   1399  HG3 GLU    90      33.235  54.893  38.936  1.00  0.00           H  
ATOM   1400  N   HIS    91      32.479  53.532  42.238  1.00  0.00           N  
ATOM   1401  CA  HIS    91      32.597  53.500  43.711  1.00  0.00           C  
ATOM   1402  C   HIS    91      33.315  54.715  44.237  1.00  0.00           C  
ATOM   1403  O   HIS    91      34.394  55.048  43.725  1.00  0.00           O  
ATOM   1404  CB  HIS    91      33.254  52.191  44.121  1.00  0.00           C  
ATOM   1405  CG  HIS    91      33.179  51.801  45.595  1.00  0.00           C  
ATOM   1406  ND1 HIS    91      34.088  50.932  46.222  1.00  0.00           N  
ATOM   1407  CE1 HIS    91      33.571  50.500  47.359  1.00  0.00           C  
ATOM   1408  NE2 HIS    91      32.434  51.118  47.554  1.00  0.00           N  
ATOM   1409  CD2 HIS    91      32.128  51.874  46.483  1.00  0.00           C  
ATOM   1410  H   HIS    91      33.328  53.623  41.699  1.00  0.00           H  
ATOM   1411  HA  HIS    91      31.610  53.623  44.157  1.00  0.00           H  
ATOM   1412  HB2 HIS    91      32.696  51.444  43.556  1.00  0.00           H  
ATOM   1413  HB3 HIS    91      34.320  52.260  43.902  1.00  0.00           H  
ATOM   1414  HE1 HIS    91      33.998  49.809  48.070  1.00  0.00           H  
ATOM   1415  HE2 HIS    91      31.870  50.800  48.329  1.00  0.00           H  
ATOM   1416  HD2 HIS    91      31.219  52.406  46.250  1.00  0.00           H  
ATOM   1417  N   MET    92      32.791  55.444  45.233  1.00  0.00           N  
ATOM   1418  CA  MET    92      33.383  56.712  45.747  1.00  0.00           C  
ATOM   1419  C   MET    92      34.306  56.448  46.916  1.00  0.00           C  
ATOM   1420  O   MET    92      34.067  55.600  47.744  1.00  0.00           O  
ATOM   1421  CB  MET    92      32.191  57.729  46.079  1.00  0.00           C  
ATOM   1422  CG  MET    92      32.753  58.964  46.784  1.00  0.00           C  
ATOM   1423  SD  MET    92      31.574  60.253  47.079  1.00  0.00           S  
ATOM   1424  CE  MET    92      31.306  60.107  48.856  1.00  0.00           C  
ATOM   1425  H   MET    92      31.968  55.118  45.718  1.00  0.00           H  
ATOM   1426  HA  MET    92      34.024  56.984  44.908  1.00  0.00           H  
ATOM   1427  HB2 MET    92      31.724  58.162  45.194  1.00  0.00           H  
ATOM   1428  HB3 MET    92      31.408  57.197  46.620  1.00  0.00           H  
ATOM   1429  HG2 MET    92      33.146  58.744  47.777  1.00  0.00           H  
ATOM   1430  HG3 MET    92      33.554  59.448  46.225  1.00  0.00           H  
ATOM   1431  HE1 MET    92      32.161  60.124  49.532  1.00  0.00           H  
ATOM   1432  HE2 MET    92      30.725  60.983  49.143  1.00  0.00           H  
ATOM   1433  HE3 MET    92      30.745  59.184  49.002  1.00  0.00           H  
ATOM   1434  N   PHE    93      35.381  57.220  46.982  1.00  0.00           N  
ATOM   1435  CA  PHE    93      36.467  57.160  47.972  1.00  0.00           C  
ATOM   1436  C   PHE    93      36.862  58.578  48.411  1.00  0.00           C  
ATOM   1437  O   PHE    93      36.499  59.586  47.829  1.00  0.00           O  
ATOM   1438  CB  PHE    93      37.613  56.460  47.217  1.00  0.00           C  
ATOM   1439  CG  PHE    93      37.403  54.924  47.091  1.00  0.00           C  
ATOM   1440  CD1 PHE    93      37.078  54.346  45.874  1.00  0.00           C  
ATOM   1441  CE1 PHE    93      37.055  52.975  45.665  1.00  0.00           C  
ATOM   1442  CZ  PHE    93      37.272  52.158  46.743  1.00  0.00           C  
ATOM   1443  CE2 PHE    93      37.674  52.676  47.987  1.00  0.00           C  
ATOM   1444  CD2 PHE    93      37.793  54.065  48.180  1.00  0.00           C  
ATOM   1445  H   PHE    93      35.397  57.961  46.295  1.00  0.00           H  
ATOM   1446  HA  PHE    93      36.198  56.626  48.883  1.00  0.00           H  
ATOM   1447  HB2 PHE    93      37.787  56.908  46.239  1.00  0.00           H  
ATOM   1448  HB3 PHE    93      38.505  56.604  47.827  1.00  0.00           H  
ATOM   1449  HD1 PHE    93      37.058  55.022  45.032  1.00  0.00           H  
ATOM   1450  HE1 PHE    93      36.918  52.498  44.706  1.00  0.00           H  
ATOM   1451  HZ  PHE    93      37.185  51.092  46.592  1.00  0.00           H  
ATOM   1452  HE2 PHE    93      37.952  52.005  48.786  1.00  0.00           H  
ATOM   1453  HD2 PHE    93      38.075  54.456  49.147  1.00  0.00           H  
ATOM   1454  N   GLU    94      37.581  58.690  49.493  1.00  0.00           N  
ATOM   1455  CA  GLU    94      38.297  59.940  49.964  1.00  0.00           C  
ATOM   1456  C   GLU    94      39.475  59.612  50.916  1.00  0.00           C  
ATOM   1457  O   GLU    94      39.503  58.520  51.470  1.00  0.00           O  
ATOM   1458  CB  GLU    94      37.264  60.984  50.536  1.00  0.00           C  
ATOM   1459  CG  GLU    94      37.008  60.724  51.987  1.00  0.00           C  
ATOM   1460  CD  GLU    94      35.982  61.775  52.548  1.00  0.00           C  
ATOM   1461  OE1 GLU    94      35.145  61.379  53.431  1.00  0.00           O  
ATOM   1462  OE2 GLU    94      36.045  62.991  52.238  1.00  0.00           O1-
ATOM   1463  H   GLU    94      37.649  57.864  50.070  1.00  0.00           H  
ATOM   1464  HA  GLU    94      38.786  60.319  49.066  1.00  0.00           H  
ATOM   1465  HB2 GLU    94      37.703  61.981  50.504  1.00  0.00           H  
ATOM   1466  HB3 GLU    94      36.294  60.796  50.074  1.00  0.00           H  
ATOM   1467  HG2 GLU    94      36.649  59.717  52.198  1.00  0.00           H  
ATOM   1468  HG3 GLU    94      37.973  60.926  52.452  1.00  0.00           H  
ATOM   1469  N   THR    95      40.450  60.528  51.138  1.00  0.00           N  
ATOM   1470  CA  THR    95      41.589  60.215  51.993  1.00  0.00           C  
ATOM   1471  C   THR    95      41.796  61.254  53.055  1.00  0.00           C  
ATOM   1472  O   THR    95      41.425  62.440  52.933  1.00  0.00           O  
ATOM   1473  CB  THR    95      42.771  60.008  51.100  1.00  0.00           C  
ATOM   1474  CG2 THR    95      43.415  61.331  50.502  1.00  0.00           C  
ATOM   1475  OG1 THR    95      43.792  59.238  51.792  1.00  0.00           O  
ATOM   1476  H   THR    95      40.249  61.462  50.812  1.00  0.00           H  
ATOM   1477  HA  THR    95      41.375  59.363  52.638  1.00  0.00           H  
ATOM   1478  HB  THR    95      42.560  59.386  50.230  1.00  0.00           H  
ATOM   1479 HG21 THR    95      42.629  61.904  50.009  1.00  0.00           H  
ATOM   1480 HG22 THR    95      43.830  61.909  51.327  1.00  0.00           H  
ATOM   1481 HG23 THR    95      44.059  60.908  49.731  1.00  0.00           H  
ATOM   1482  HG1 THR    95      43.405  58.405  52.071  1.00  0.00           H  
ATOM   1483  N   GLU    96      42.533  60.916  54.068  1.00  0.00           N  
ATOM   1484  CA  GLU    96      42.679  61.750  55.280  1.00  0.00           C  
ATOM   1485  C   GLU    96      43.254  63.204  55.011  1.00  0.00           C  
ATOM   1486  O   GLU    96      43.140  64.085  55.805  1.00  0.00           O  
ATOM   1487  CB  GLU    96      43.410  61.033  56.450  1.00  0.00           C  
ATOM   1488  CG  GLU    96      43.011  61.542  57.848  1.00  0.00           C  
ATOM   1489  CD  GLU    96      43.241  60.528  58.985  1.00  0.00           C  
ATOM   1490  OE1 GLU    96      43.614  59.342  58.744  1.00  0.00           O  
ATOM   1491  OE2 GLU    96      42.952  61.009  60.129  1.00  0.00           O1-
ATOM   1492  H   GLU    96      43.005  60.029  53.968  1.00  0.00           H  
ATOM   1493  HA  GLU    96      41.629  61.790  55.571  1.00  0.00           H  
ATOM   1494  HB2 GLU    96      43.107  59.987  56.399  1.00  0.00           H  
ATOM   1495  HB3 GLU    96      44.475  61.053  56.223  1.00  0.00           H  
ATOM   1496  HG2 GLU    96      43.638  62.412  58.045  1.00  0.00           H  
ATOM   1497  HG3 GLU    96      41.940  61.717  57.744  1.00  0.00           H  
ATOM   1498  N   ASP    97      43.885  63.482  53.841  1.00  0.00           N  
ATOM   1499  CA  ASP    97      44.526  64.736  53.375  1.00  0.00           C  
ATOM   1500  C   ASP    97      43.515  65.670  52.642  1.00  0.00           C  
ATOM   1501  O   ASP    97      43.799  66.791  52.211  1.00  0.00           O  
ATOM   1502  CB  ASP    97      45.724  64.171  52.532  1.00  0.00           C  
ATOM   1503  CG  ASP    97      46.704  63.391  53.486  1.00  0.00           C  
ATOM   1504  OD1 ASP    97      47.710  62.799  53.005  1.00  0.00           O  
ATOM   1505  OD2 ASP    97      46.551  63.282  54.740  1.00  0.00           O1-
ATOM   1506  H   ASP    97      43.863  62.793  53.103  1.00  0.00           H  
ATOM   1507  HA  ASP    97      44.764  65.389  54.215  1.00  0.00           H  
ATOM   1508  HB2 ASP    97      45.328  63.533  51.741  1.00  0.00           H  
ATOM   1509  HB3 ASP    97      46.282  65.002  52.100  1.00  0.00           H  
ATOM   1510  N   GLY    98      42.254  65.185  52.406  1.00  0.00           N  
ATOM   1511  CA  GLY    98      41.144  66.027  51.973  1.00  0.00           C  
ATOM   1512  C   GLY    98      40.561  65.743  50.584  1.00  0.00           C  
ATOM   1513  O   GLY    98      39.394  66.056  50.344  1.00  0.00           O  
ATOM   1514  H   GLY    98      42.137  64.236  52.732  1.00  0.00           H  
ATOM   1515  HA2 GLY    98      40.289  65.835  52.622  1.00  0.00           H  
ATOM   1516  HA3 GLY    98      41.370  67.092  52.026  1.00  0.00           H  
ATOM   1517  N   SER    99      41.344  65.089  49.755  1.00  0.00           N  
ATOM   1518  CA  SER    99      40.996  64.741  48.401  1.00  0.00           C  
ATOM   1519  C   SER    99      39.844  63.620  48.284  1.00  0.00           C  
ATOM   1520  O   SER    99      39.714  62.745  49.109  1.00  0.00           O  
ATOM   1521  CB  SER    99      42.248  64.382  47.693  1.00  0.00           C  
ATOM   1522  OG  SER    99      42.074  63.519  46.543  1.00  0.00           O  
ATOM   1523  H   SER    99      42.264  64.808  50.065  1.00  0.00           H  
ATOM   1524  HA  SER    99      40.607  65.617  47.881  1.00  0.00           H  
ATOM   1525  HB2 SER    99      42.838  65.265  47.444  1.00  0.00           H  
ATOM   1526  HB3 SER    99      42.913  63.824  48.353  1.00  0.00           H  
ATOM   1527  HG  SER    99      42.173  62.632  46.898  1.00  0.00           H  
ATOM   1528  N   LYS   100      39.050  63.703  47.233  1.00  0.00           N  
ATOM   1529  CA  LYS   100      37.939  62.733  46.860  1.00  0.00           C  
ATOM   1530  C   LYS   100      37.893  62.360  45.376  1.00  0.00           C  
ATOM   1531  O   LYS   100      38.189  63.208  44.518  1.00  0.00           O  
ATOM   1532  CB  LYS   100      36.561  63.294  47.357  1.00  0.00           C  
ATOM   1533  CG  LYS   100      35.895  64.404  46.487  1.00  0.00           C  
ATOM   1534  CD  LYS   100      34.502  64.843  47.005  1.00  0.00           C  
ATOM   1535  CE  LYS   100      33.406  63.821  47.014  1.00  0.00           C  
ATOM   1536  NZ  LYS   100      32.694  63.626  45.749  1.00  0.00           N1+
ATOM   1537  H   LYS   100      39.100  64.524  46.647  1.00  0.00           H  
ATOM   1538  HA  LYS   100      38.072  61.812  47.428  1.00  0.00           H  
ATOM   1539  HB2 LYS   100      35.974  62.398  47.561  1.00  0.00           H  
ATOM   1540  HB3 LYS   100      36.750  63.656  48.368  1.00  0.00           H  
ATOM   1541  HG2 LYS   100      36.573  65.255  46.424  1.00  0.00           H  
ATOM   1542  HG3 LYS   100      35.630  63.972  45.522  1.00  0.00           H  
ATOM   1543  HD2 LYS   100      34.616  65.198  48.029  1.00  0.00           H  
ATOM   1544  HD3 LYS   100      34.134  65.661  46.387  1.00  0.00           H  
ATOM   1545  HE2 LYS   100      33.794  62.863  47.358  1.00  0.00           H  
ATOM   1546  HE3 LYS   100      32.795  64.308  47.775  1.00  0.00           H  
ATOM   1547  HZ1 LYS   100      31.947  62.946  45.729  1.00  0.00           H  
ATOM   1548  HZ2 LYS   100      32.382  64.494  45.338  1.00  0.00           H  
ATOM   1549  HZ3 LYS   100      33.276  63.176  45.057  1.00  0.00           H  
ATOM   1550  N   ASP   101      37.526  61.131  45.095  1.00  0.00           N  
ATOM   1551  CA  ASP   101      37.760  60.419  43.863  1.00  0.00           C  
ATOM   1552  C   ASP   101      36.650  59.377  43.779  1.00  0.00           C  
ATOM   1553  O   ASP   101      36.076  59.021  44.757  1.00  0.00           O  
ATOM   1554  CB  ASP   101      39.115  59.690  43.851  1.00  0.00           C  
ATOM   1555  CG  ASP   101      40.151  60.680  43.417  1.00  0.00           C  
ATOM   1556  OD1 ASP   101      41.184  60.840  44.134  1.00  0.00           O  
ATOM   1557  OD2 ASP   101      40.034  61.319  42.348  1.00  0.00           O1-
ATOM   1558  H   ASP   101      37.250  60.666  45.949  1.00  0.00           H  
ATOM   1559  HA  ASP   101      37.584  61.140  43.064  1.00  0.00           H  
ATOM   1560  HB2 ASP   101      39.467  59.236  44.778  1.00  0.00           H  
ATOM   1561  HB3 ASP   101      39.000  58.954  43.056  1.00  0.00           H  
ATOM   1562  N   GLU   102      36.385  58.816  42.545  1.00  0.00           N  
ATOM   1563  CA  GLU   102      35.603  57.672  42.276  1.00  0.00           C  
ATOM   1564  C   GLU   102      36.221  56.786  41.211  1.00  0.00           C  
ATOM   1565  O   GLU   102      36.845  57.367  40.369  1.00  0.00           O  
ATOM   1566  CB  GLU   102      34.065  57.986  42.084  1.00  0.00           C  
ATOM   1567  CG  GLU   102      33.765  58.892  40.917  1.00  0.00           C  
ATOM   1568  CD  GLU   102      34.164  60.338  41.009  1.00  0.00           C  
ATOM   1569  OE1 GLU   102      34.762  60.934  40.052  1.00  0.00           O  
ATOM   1570  OE2 GLU   102      33.736  61.000  42.008  1.00  0.00           O1-
ATOM   1571  H   GLU   102      36.881  59.225  41.766  1.00  0.00           H  
ATOM   1572  HA  GLU   102      35.687  57.039  43.159  1.00  0.00           H  
ATOM   1573  HB2 GLU   102      33.471  57.072  42.048  1.00  0.00           H  
ATOM   1574  HB3 GLU   102      33.749  58.519  42.981  1.00  0.00           H  
ATOM   1575  HG2 GLU   102      34.263  58.519  40.022  1.00  0.00           H  
ATOM   1576  HG3 GLU   102      32.699  58.842  40.694  1.00  0.00           H  
ATOM   1577  N   TRP   103      35.998  55.469  41.221  1.00  0.00           N  
ATOM   1578  CA  TRP   103      36.667  54.504  40.247  1.00  0.00           C  
ATOM   1579  C   TRP   103      35.634  53.511  39.697  1.00  0.00           C  
ATOM   1580  O   TRP   103      34.830  52.926  40.455  1.00  0.00           O  
ATOM   1581  CB  TRP   103      37.915  53.881  40.899  1.00  0.00           C  
ATOM   1582  CG  TRP   103      39.038  54.816  41.034  1.00  0.00           C  
ATOM   1583  CD1 TRP   103      39.776  55.261  40.011  1.00  0.00           C  
ATOM   1584  NE1 TRP   103      40.544  56.292  40.491  1.00  0.00           N  
ATOM   1585  CE2 TRP   103      40.547  56.399  41.842  1.00  0.00           C  
ATOM   1586  CZ2 TRP   103      41.294  57.228  42.716  1.00  0.00           C  
ATOM   1587  CH2 TRP   103      41.086  57.021  44.113  1.00  0.00           C  
ATOM   1588  CZ3 TRP   103      40.077  56.106  44.537  1.00  0.00           C  
ATOM   1589  CE3 TRP   103      39.488  55.248  43.625  1.00  0.00           C  
ATOM   1590  CD2 TRP   103      39.718  55.340  42.214  1.00  0.00           C  
ATOM   1591  H   TRP   103      35.555  55.098  42.049  1.00  0.00           H  
ATOM   1592  HA  TRP   103      36.941  55.091  39.371  1.00  0.00           H  
ATOM   1593  HB2 TRP   103      37.698  53.635  41.938  1.00  0.00           H  
ATOM   1594  HB3 TRP   103      38.151  52.918  40.446  1.00  0.00           H  
ATOM   1595  HD1 TRP   103      39.617  55.024  38.969  1.00  0.00           H  
ATOM   1596  HE1 TRP   103      41.073  56.888  39.870  1.00  0.00           H  
ATOM   1597  HZ2 TRP   103      42.007  57.935  42.321  1.00  0.00           H  
ATOM   1598  HH2 TRP   103      41.592  57.570  44.893  1.00  0.00           H  
ATOM   1599  HZ3 TRP   103      39.997  55.887  45.592  1.00  0.00           H  
ATOM   1600  HE3 TRP   103      38.785  54.491  43.940  1.00  0.00           H  
ATOM   1601  N   ARG   104      35.587  53.221  38.385  1.00  0.00           N  
ATOM   1602  CA  ARG   104      34.624  52.224  37.772  1.00  0.00           C  
ATOM   1603  C   ARG   104      35.250  50.782  37.937  1.00  0.00           C  
ATOM   1604  O   ARG   104      36.468  50.664  37.862  1.00  0.00           O  
ATOM   1605  CB  ARG   104      34.640  52.468  36.261  1.00  0.00           C  
ATOM   1606  CG  ARG   104      33.950  53.760  35.932  1.00  0.00           C  
ATOM   1607  CD  ARG   104      33.997  54.044  34.414  1.00  0.00           C  
ATOM   1608  NE  ARG   104      35.335  54.351  33.895  1.00  0.00           N  
ATOM   1609  CZ  ARG   104      36.076  55.413  33.987  1.00  0.00           C  
ATOM   1610  NH1 ARG   104      35.700  56.530  34.462  1.00  0.00           N  
ATOM   1611  NH2 ARG   104      37.309  55.407  33.572  1.00  0.00           N1+
ATOM   1612  H   ARG   104      36.400  53.546  37.881  1.00  0.00           H  
ATOM   1613  HA  ARG   104      33.581  52.229  38.087  1.00  0.00           H  
ATOM   1614  HB2 ARG   104      35.670  52.435  35.905  1.00  0.00           H  
ATOM   1615  HB3 ARG   104      34.174  51.617  35.766  1.00  0.00           H  
ATOM   1616  HG2 ARG   104      32.905  53.839  36.230  1.00  0.00           H  
ATOM   1617  HG3 ARG   104      34.493  54.578  36.404  1.00  0.00           H  
ATOM   1618  HD2 ARG   104      33.623  53.095  34.031  1.00  0.00           H  
ATOM   1619  HD3 ARG   104      33.324  54.841  34.095  1.00  0.00           H  
ATOM   1620  HE  ARG   104      35.861  53.573  33.522  1.00  0.00           H  
ATOM   1621 HH11 ARG   104      34.787  56.562  34.893  1.00  0.00           H  
ATOM   1622 HH12 ARG   104      36.122  57.441  34.354  1.00  0.00           H  
ATOM   1623 HH21 ARG   104      37.697  54.534  33.241  1.00  0.00           H  
ATOM   1624 HH22 ARG   104      37.873  56.230  33.721  1.00  0.00           H  
ATOM   1625  N   GLY   105      34.380  49.798  38.196  1.00  0.00           N  
ATOM   1626  CA  GLY   105      34.660  48.436  38.643  1.00  0.00           C  
ATOM   1627  C   GLY   105      33.500  47.505  38.295  1.00  0.00           C  
ATOM   1628  O   GLY   105      32.614  47.959  37.584  1.00  0.00           O  
ATOM   1629  H   GLY   105      33.394  50.016  38.153  1.00  0.00           H  
ATOM   1630  HA2 GLY   105      35.641  48.171  38.250  1.00  0.00           H  
ATOM   1631  HA3 GLY   105      34.751  48.470  39.729  1.00  0.00           H  
ATOM   1632  N   MET   106      33.580  46.262  38.787  1.00  0.00           N  
ATOM   1633  CA  MET   106      32.454  45.323  38.680  1.00  0.00           C  
ATOM   1634  C   MET   106      32.304  44.358  39.872  1.00  0.00           C  
ATOM   1635  O   MET   106      33.393  43.941  40.319  1.00  0.00           O  
ATOM   1636  CB  MET   106      32.669  44.566  37.376  1.00  0.00           C  
ATOM   1637  CG  MET   106      31.603  43.532  37.064  1.00  0.00           C  
ATOM   1638  SD  MET   106      31.861  42.707  35.481  1.00  0.00           S  
ATOM   1639  CE  MET   106      31.903  44.181  34.467  1.00  0.00           C  
ATOM   1640  H   MET   106      34.300  45.956  39.426  1.00  0.00           H  
ATOM   1641  HA  MET   106      31.540  45.913  38.616  1.00  0.00           H  
ATOM   1642  HB2 MET   106      32.500  45.350  36.639  1.00  0.00           H  
ATOM   1643  HB3 MET   106      33.631  44.057  37.330  1.00  0.00           H  
ATOM   1644  HG2 MET   106      31.559  42.761  37.833  1.00  0.00           H  
ATOM   1645  HG3 MET   106      30.620  43.996  36.983  1.00  0.00           H  
ATOM   1646  HE1 MET   106      32.779  44.805  34.650  1.00  0.00           H  
ATOM   1647  HE2 MET   106      31.748  43.895  33.427  1.00  0.00           H  
ATOM   1648  HE3 MET   106      31.028  44.803  34.657  1.00  0.00           H  
ATOM   1649  N   VAL   107      31.060  44.206  40.400  1.00  0.00           N  
ATOM   1650  CA  VAL   107      30.810  43.353  41.505  1.00  0.00           C  
ATOM   1651  C   VAL   107      30.908  41.910  41.055  1.00  0.00           C  
ATOM   1652  O   VAL   107      30.103  41.486  40.248  1.00  0.00           O  
ATOM   1653  CB  VAL   107      29.377  43.594  42.155  1.00  0.00           C  
ATOM   1654  CG1 VAL   107      29.291  42.793  43.421  1.00  0.00           C  
ATOM   1655  CG2 VAL   107      29.033  45.097  42.345  1.00  0.00           C  
ATOM   1656  H   VAL   107      30.293  44.651  39.916  1.00  0.00           H  
ATOM   1657  HA  VAL   107      31.647  43.485  42.190  1.00  0.00           H  
ATOM   1658  HB  VAL   107      28.624  43.144  41.508  1.00  0.00           H  
ATOM   1659 HG11 VAL   107      28.525  43.233  44.059  1.00  0.00           H  
ATOM   1660 HG12 VAL   107      29.072  41.762  43.145  1.00  0.00           H  
ATOM   1661 HG13 VAL   107      30.223  42.671  43.973  1.00  0.00           H  
ATOM   1662 HG21 VAL   107      29.933  45.593  42.707  1.00  0.00           H  
ATOM   1663 HG22 VAL   107      28.669  45.458  41.383  1.00  0.00           H  
ATOM   1664 HG23 VAL   107      28.172  45.232  42.998  1.00  0.00           H  
ATOM   1665  N   LEU   108      31.954  41.190  41.545  1.00  0.00           N  
ATOM   1666  CA  LEU   108      32.231  39.827  41.017  1.00  0.00           C  
ATOM   1667  C   LEU   108      31.449  38.672  41.714  1.00  0.00           C  
ATOM   1668  O   LEU   108      31.044  37.752  41.077  1.00  0.00           O  
ATOM   1669  CB  LEU   108      33.694  39.424  41.052  1.00  0.00           C  
ATOM   1670  CG  LEU   108      34.489  40.439  40.259  1.00  0.00           C  
ATOM   1671  CD1 LEU   108      35.918  39.952  40.540  1.00  0.00           C  
ATOM   1672  CD2 LEU   108      34.312  40.684  38.770  1.00  0.00           C  
ATOM   1673  H   LEU   108      32.541  41.562  42.280  1.00  0.00           H  
ATOM   1674  HA  LEU   108      31.890  39.723  39.987  1.00  0.00           H  
ATOM   1675  HB2 LEU   108      34.022  39.350  42.088  1.00  0.00           H  
ATOM   1676  HB3 LEU   108      33.923  38.459  40.600  1.00  0.00           H  
ATOM   1677  HG  LEU   108      34.185  41.397  40.680  1.00  0.00           H  
ATOM   1678 HD11 LEU   108      36.192  39.964  41.595  1.00  0.00           H  
ATOM   1679 HD12 LEU   108      36.058  38.933  40.181  1.00  0.00           H  
ATOM   1680 HD13 LEU   108      36.686  40.498  39.992  1.00  0.00           H  
ATOM   1681 HD21 LEU   108      35.190  41.222  38.413  1.00  0.00           H  
ATOM   1682 HD22 LEU   108      34.211  39.672  38.378  1.00  0.00           H  
ATOM   1683 HD23 LEU   108      33.430  41.294  38.575  1.00  0.00           H  
ATOM   1684  N   ALA   109      31.269  38.814  43.025  1.00  0.00           N  
ATOM   1685  CA  ALA   109      30.573  37.793  43.826  1.00  0.00           C  
ATOM   1686  C   ALA   109      30.231  38.147  45.275  1.00  0.00           C  
ATOM   1687  O   ALA   109      30.676  39.203  45.720  1.00  0.00           O  
ATOM   1688  CB  ALA   109      31.377  36.511  43.795  1.00  0.00           C  
ATOM   1689  H   ALA   109      31.562  39.672  43.470  1.00  0.00           H  
ATOM   1690  HA  ALA   109      29.681  37.520  43.262  1.00  0.00           H  
ATOM   1691  HB1 ALA   109      31.351  36.050  42.808  1.00  0.00           H  
ATOM   1692  HB2 ALA   109      32.422  36.602  44.092  1.00  0.00           H  
ATOM   1693  HB3 ALA   109      31.053  35.777  44.533  1.00  0.00           H  
ATOM   1694  N   ARG   110      29.396  37.333  46.009  1.00  0.00           N  
ATOM   1695  CA  ARG   110      29.432  37.180  47.477  1.00  0.00           C  
ATOM   1696  C   ARG   110      30.683  36.517  48.012  1.00  0.00           C  
ATOM   1697  O   ARG   110      31.135  35.536  47.492  1.00  0.00           O  
ATOM   1698  CB  ARG   110      28.130  36.449  47.908  1.00  0.00           C  
ATOM   1699  CG  ARG   110      27.682  36.688  49.334  1.00  0.00           C  
ATOM   1700  CD  ARG   110      26.290  36.048  49.593  1.00  0.00           C  
ATOM   1701  NE  ARG   110      25.170  36.953  49.178  1.00  0.00           N  
ATOM   1702  CZ  ARG   110      24.344  36.773  48.133  1.00  0.00           C  
ATOM   1703  NH1 ARG   110      24.442  35.797  47.261  1.00  0.00           N  
ATOM   1704  NH2 ARG   110      23.386  37.582  48.021  1.00  0.00           N1+
ATOM   1705  H   ARG   110      29.068  36.524  45.502  1.00  0.00           H  
ATOM   1706  HA  ARG   110      29.377  38.154  47.964  1.00  0.00           H  
ATOM   1707  HB2 ARG   110      27.395  36.684  47.138  1.00  0.00           H  
ATOM   1708  HB3 ARG   110      28.126  35.368  47.770  1.00  0.00           H  
ATOM   1709  HG2 ARG   110      28.399  36.336  50.076  1.00  0.00           H  
ATOM   1710  HG3 ARG   110      27.673  37.757  49.548  1.00  0.00           H  
ATOM   1711  HD2 ARG   110      26.251  35.075  49.104  1.00  0.00           H  
ATOM   1712  HD3 ARG   110      26.222  35.746  50.638  1.00  0.00           H  
ATOM   1713  HE  ARG   110      25.011  37.781  49.733  1.00  0.00           H  
ATOM   1714 HH11 ARG   110      25.272  35.226  47.325  1.00  0.00           H  
ATOM   1715 HH12 ARG   110      23.795  35.765  46.486  1.00  0.00           H  
ATOM   1716 HH21 ARG   110      23.382  38.363  48.661  1.00  0.00           H  
ATOM   1717 HH22 ARG   110      22.794  37.663  47.207  1.00  0.00           H  
ATOM   1718  N   ALA   111      31.159  37.032  49.122  1.00  0.00           N  
ATOM   1719  CA  ALA   111      32.347  36.468  49.786  1.00  0.00           C  
ATOM   1720  C   ALA   111      31.885  35.233  50.678  1.00  0.00           C  
ATOM   1721  O   ALA   111      30.840  35.309  51.250  1.00  0.00           O  
ATOM   1722  CB  ALA   111      33.017  37.500  50.656  1.00  0.00           C  
ATOM   1723  H   ALA   111      30.748  37.839  49.570  1.00  0.00           H  
ATOM   1724  HA  ALA   111      33.105  36.118  49.085  1.00  0.00           H  
ATOM   1725  HB1 ALA   111      33.977  37.238  51.100  1.00  0.00           H  
ATOM   1726  HB2 ALA   111      33.097  38.443  50.114  1.00  0.00           H  
ATOM   1727  HB3 ALA   111      32.446  37.626  51.576  1.00  0.00           H  
ATOM   1728  N   PRO   112      32.563  34.100  50.681  1.00  0.00           N  
ATOM   1729  CA  PRO   112      32.034  32.834  51.195  1.00  0.00           C  
ATOM   1730  C   PRO   112      31.917  32.933  52.740  1.00  0.00           C  
ATOM   1731  O   PRO   112      32.758  33.544  53.384  1.00  0.00           O  
ATOM   1732  CD  PRO   112      33.803  33.815  50.012  1.00  0.00           C  
ATOM   1733  CG  PRO   112      34.300  32.412  50.373  1.00  0.00           C  
ATOM   1734  CB  PRO   112      33.051  31.699  50.666  1.00  0.00           C  
ATOM   1735  HD2 PRO   112      34.514  34.613  50.225  1.00  0.00           H  
ATOM   1736  HD3 PRO   112      33.561  33.936  48.956  1.00  0.00           H  
ATOM   1737  HG2 PRO   112      34.858  32.486  51.307  1.00  0.00           H  
ATOM   1738  HG3 PRO   112      34.911  32.012  49.564  1.00  0.00           H  
ATOM   1739  HB2 PRO   112      33.124  30.923  51.429  1.00  0.00           H  
ATOM   1740  HB3 PRO   112      32.749  31.288  49.703  1.00  0.00           H  
ATOM   1741  HA  PRO   112      31.067  32.619  50.741  1.00  0.00           H  
ATOM   1742  N   VAL   113      30.955  32.297  53.396  1.00  0.00           N  
ATOM   1743  CA  VAL   113      30.403  32.540  54.797  1.00  0.00           C  
ATOM   1744  C   VAL   113      30.021  34.016  55.137  1.00  0.00           C  
ATOM   1745  O   VAL   113      28.927  34.250  55.602  1.00  0.00           O  
ATOM   1746  CB  VAL   113      31.479  32.039  55.822  1.00  0.00           C  
ATOM   1747  CG1 VAL   113      30.911  31.960  57.188  1.00  0.00           C  
ATOM   1748  CG2 VAL   113      32.153  30.723  55.507  1.00  0.00           C  
ATOM   1749  H   VAL   113      30.359  31.718  52.822  1.00  0.00           H  
ATOM   1750  HA  VAL   113      29.512  31.914  54.815  1.00  0.00           H  
ATOM   1751  HB  VAL   113      32.226  32.825  55.927  1.00  0.00           H  
ATOM   1752 HG11 VAL   113      31.633  31.541  57.889  1.00  0.00           H  
ATOM   1753 HG12 VAL   113      30.755  32.983  57.530  1.00  0.00           H  
ATOM   1754 HG13 VAL   113      30.033  31.320  57.277  1.00  0.00           H  
ATOM   1755 HG21 VAL   113      31.459  29.886  55.434  1.00  0.00           H  
ATOM   1756 HG22 VAL   113      32.691  30.790  54.562  1.00  0.00           H  
ATOM   1757 HG23 VAL   113      32.907  30.420  56.235  1.00  0.00           H  
ATOM   1758  N   MET   114      30.884  35.041  54.826  1.00  0.00           N  
ATOM   1759  CA  MET   114      30.721  36.447  55.125  1.00  0.00           C  
ATOM   1760  C   MET   114      29.722  37.109  54.187  1.00  0.00           C  
ATOM   1761  O   MET   114      30.041  37.896  53.360  1.00  0.00           O  
ATOM   1762  CB  MET   114      32.036  37.207  55.150  1.00  0.00           C  
ATOM   1763  CG  MET   114      33.080  36.363  55.985  1.00  0.00           C  
ATOM   1764  SD  MET   114      34.719  37.032  56.088  1.00  0.00           S  
ATOM   1765  CE  MET   114      34.408  38.540  56.963  1.00  0.00           C  
ATOM   1766  H   MET   114      31.645  34.677  54.271  1.00  0.00           H  
ATOM   1767  HA  MET   114      30.367  36.525  56.153  1.00  0.00           H  
ATOM   1768  HB2 MET   114      32.483  37.461  54.190  1.00  0.00           H  
ATOM   1769  HB3 MET   114      31.988  38.200  55.597  1.00  0.00           H  
ATOM   1770  HG2 MET   114      32.638  36.254  56.976  1.00  0.00           H  
ATOM   1771  HG3 MET   114      33.107  35.338  55.616  1.00  0.00           H  
ATOM   1772  HE1 MET   114      35.337  38.797  57.472  1.00  0.00           H  
ATOM   1773  HE2 MET   114      33.931  39.174  56.215  1.00  0.00           H  
ATOM   1774  HE3 MET   114      33.734  38.297  57.785  1.00  0.00           H  
ATOM   1775  N   ASN   115      28.421  36.749  54.321  1.00  0.00           N  
ATOM   1776  CA  ASN   115      27.431  37.031  53.213  1.00  0.00           C  
ATOM   1777  C   ASN   115      27.117  38.562  52.972  1.00  0.00           C  
ATOM   1778  O   ASN   115      26.476  38.904  52.001  1.00  0.00           O  
ATOM   1779  CB  ASN   115      26.110  36.220  53.533  1.00  0.00           C  
ATOM   1780  CG  ASN   115      26.224  34.721  53.400  1.00  0.00           C  
ATOM   1781  OD1 ASN   115      26.789  34.134  52.476  1.00  0.00           O  
ATOM   1782  ND2 ASN   115      25.538  34.049  54.309  1.00  0.00           N  
ATOM   1783  H   ASN   115      28.214  36.074  55.042  1.00  0.00           H  
ATOM   1784  HA  ASN   115      27.910  36.577  52.346  1.00  0.00           H  
ATOM   1785  HB2 ASN   115      25.952  36.372  54.601  1.00  0.00           H  
ATOM   1786  HB3 ASN   115      25.278  36.660  52.984  1.00  0.00           H  
ATOM   1787 HD21 ASN   115      25.099  34.560  55.061  1.00  0.00           H  
ATOM   1788 HD22 ASN   115      25.532  33.042  54.228  1.00  0.00           H  
ATOM   1789  N   THR   116      27.591  39.395  53.897  1.00  0.00           N  
ATOM   1790  CA  THR   116      27.444  40.875  53.771  1.00  0.00           C  
ATOM   1791  C   THR   116      28.599  41.473  52.992  1.00  0.00           C  
ATOM   1792  O   THR   116      28.637  42.707  52.835  1.00  0.00           O  
ATOM   1793  CB  THR   116      27.374  41.539  55.138  1.00  0.00           C  
ATOM   1794  CG2 THR   116      26.030  41.220  55.830  1.00  0.00           C  
ATOM   1795  OG1 THR   116      28.376  40.944  55.924  1.00  0.00           O  
ATOM   1796  H   THR   116      28.136  38.979  54.638  1.00  0.00           H  
ATOM   1797  HA  THR   116      26.566  41.174  53.199  1.00  0.00           H  
ATOM   1798  HB  THR   116      27.524  42.619  55.142  1.00  0.00           H  
ATOM   1799 HG21 THR   116      26.025  41.629  56.840  1.00  0.00           H  
ATOM   1800 HG22 THR   116      25.201  41.754  55.366  1.00  0.00           H  
ATOM   1801 HG23 THR   116      25.760  40.164  55.824  1.00  0.00           H  
ATOM   1802  HG1 THR   116      28.648  41.558  56.610  1.00  0.00           H  
ATOM   1803  N   TRP   117      29.605  40.721  52.609  1.00  0.00           N  
ATOM   1804  CA  TRP   117      30.824  41.259  52.020  1.00  0.00           C  
ATOM   1805  C   TRP   117      30.891  40.891  50.516  1.00  0.00           C  
ATOM   1806  O   TRP   117      30.687  39.727  50.197  1.00  0.00           O  
ATOM   1807  CB  TRP   117      32.026  40.707  52.843  1.00  0.00           C  
ATOM   1808  CG  TRP   117      32.209  41.313  54.194  1.00  0.00           C  
ATOM   1809  CD1 TRP   117      31.514  40.975  55.280  1.00  0.00           C  
ATOM   1810  NE1 TRP   117      32.063  41.540  56.368  1.00  0.00           N  
ATOM   1811  CE2 TRP   117      32.906  42.575  56.022  1.00  0.00           C  
ATOM   1812  CZ2 TRP   117      33.532  43.594  56.722  1.00  0.00           C  
ATOM   1813  CH2 TRP   117      34.427  44.404  56.083  1.00  0.00           C  
ATOM   1814  CZ3 TRP   117      34.650  44.204  54.720  1.00  0.00           C  
ATOM   1815  CE3 TRP   117      34.091  43.109  54.042  1.00  0.00           C  
ATOM   1816  CD2 TRP   117      33.109  42.342  54.651  1.00  0.00           C  
ATOM   1817  H   TRP   117      29.562  39.724  52.765  1.00  0.00           H  
ATOM   1818  HA  TRP   117      30.903  42.345  52.053  1.00  0.00           H  
ATOM   1819  HB2 TRP   117      31.800  39.644  52.936  1.00  0.00           H  
ATOM   1820  HB3 TRP   117      32.917  40.908  52.250  1.00  0.00           H  
ATOM   1821  HD1 TRP   117      30.727  40.236  55.264  1.00  0.00           H  
ATOM   1822  HE1 TRP   117      31.764  41.339  57.312  1.00  0.00           H  
ATOM   1823  HZ2 TRP   117      33.280  43.821  57.747  1.00  0.00           H  
ATOM   1824  HH2 TRP   117      35.094  45.031  56.656  1.00  0.00           H  
ATOM   1825  HZ3 TRP   117      35.372  44.887  54.298  1.00  0.00           H  
ATOM   1826  HE3 TRP   117      34.304  43.018  52.987  1.00  0.00           H  
ATOM   1827  N   PHE   118      31.327  41.791  49.601  1.00  0.00           N  
ATOM   1828  CA  PHE   118      31.367  41.440  48.193  1.00  0.00           C  
ATOM   1829  C   PHE   118      32.739  41.716  47.471  1.00  0.00           C  
ATOM   1830  O   PHE   118      33.447  42.675  47.852  1.00  0.00           O  
ATOM   1831  CB  PHE   118      30.122  42.100  47.515  1.00  0.00           C  
ATOM   1832  CG  PHE   118      28.759  41.631  48.057  1.00  0.00           C  
ATOM   1833  CD1 PHE   118      28.252  42.288  49.182  1.00  0.00           C  
ATOM   1834  CE1 PHE   118      27.116  41.761  49.770  1.00  0.00           C  
ATOM   1835  CZ  PHE   118      26.547  40.599  49.296  1.00  0.00           C  
ATOM   1836  CE2 PHE   118      26.942  40.078  48.022  1.00  0.00           C  
ATOM   1837  CD2 PHE   118      28.094  40.581  47.418  1.00  0.00           C  
ATOM   1838  H   PHE   118      31.515  42.755  49.836  1.00  0.00           H  
ATOM   1839  HA  PHE   118      31.177  40.371  48.090  1.00  0.00           H  
ATOM   1840  HB2 PHE   118      30.309  43.122  47.844  1.00  0.00           H  
ATOM   1841  HB3 PHE   118      30.206  42.095  46.429  1.00  0.00           H  
ATOM   1842  HD1 PHE   118      28.691  43.162  49.640  1.00  0.00           H  
ATOM   1843  HE1 PHE   118      26.718  42.207  50.669  1.00  0.00           H  
ATOM   1844  HZ  PHE   118      25.706  40.247  49.875  1.00  0.00           H  
ATOM   1845  HE2 PHE   118      26.487  39.225  47.541  1.00  0.00           H  
ATOM   1846  HD2 PHE   118      28.406  40.126  46.489  1.00  0.00           H  
ATOM   1847  N   TYR   119      32.974  40.941  46.448  1.00  0.00           N  
ATOM   1848  CA  TYR   119      34.197  41.031  45.660  1.00  0.00           C  
ATOM   1849  C   TYR   119      34.055  42.060  44.557  1.00  0.00           C  
ATOM   1850  O   TYR   119      32.900  42.309  44.066  1.00  0.00           O  
ATOM   1851  CB  TYR   119      34.633  39.684  45.024  1.00  0.00           C  
ATOM   1852  CG  TYR   119      35.066  38.571  45.863  1.00  0.00           C  
ATOM   1853  CD1 TYR   119      35.539  37.379  45.213  1.00  0.00           C  
ATOM   1854  CE1 TYR   119      35.878  36.206  45.893  1.00  0.00           C  
ATOM   1855  CZ  TYR   119      35.702  36.122  47.288  1.00  0.00           C  
ATOM   1856  OH  TYR   119      36.048  35.073  47.927  1.00  0.00           O  
ATOM   1857  CE2 TYR   119      35.234  37.283  47.980  1.00  0.00           C  
ATOM   1858  CD2 TYR   119      34.980  38.544  47.281  1.00  0.00           C  
ATOM   1859  H   TYR   119      32.332  40.193  46.226  1.00  0.00           H  
ATOM   1860  HA  TYR   119      34.965  41.414  46.332  1.00  0.00           H  
ATOM   1861  HB2 TYR   119      33.812  39.391  44.370  1.00  0.00           H  
ATOM   1862  HB3 TYR   119      35.437  39.967  44.345  1.00  0.00           H  
ATOM   1863  HD1 TYR   119      35.654  37.471  44.143  1.00  0.00           H  
ATOM   1864  HE1 TYR   119      36.152  35.350  45.293  1.00  0.00           H  
ATOM   1865  HH  TYR   119      36.236  34.299  47.392  1.00  0.00           H  
ATOM   1866  HE2 TYR   119      35.060  37.157  49.039  1.00  0.00           H  
ATOM   1867  HD2 TYR   119      34.384  39.312  47.752  1.00  0.00           H  
ATOM   1868  N   ILE   120      35.192  42.606  44.118  1.00  0.00           N  
ATOM   1869  CA  ILE   120      35.313  43.614  43.053  1.00  0.00           C  
ATOM   1870  C   ILE   120      36.689  43.721  42.514  1.00  0.00           C  
ATOM   1871  O   ILE   120      37.646  43.320  43.230  1.00  0.00           O  
ATOM   1872  CB  ILE   120      34.729  44.972  43.524  1.00  0.00           C  
ATOM   1873  CG2 ILE   120      35.246  45.651  44.823  1.00  0.00           C  
ATOM   1874  CG1 ILE   120      34.760  46.063  42.431  1.00  0.00           C  
ATOM   1875  CD1 ILE   120      33.557  46.925  42.748  1.00  0.00           C  
ATOM   1876  H   ILE   120      35.989  42.644  44.738  1.00  0.00           H  
ATOM   1877  HA  ILE   120      34.704  43.352  42.187  1.00  0.00           H  
ATOM   1878  HB  ILE   120      33.683  44.783  43.765  1.00  0.00           H  
ATOM   1879 HG21 ILE   120      36.313  45.851  44.726  1.00  0.00           H  
ATOM   1880 HG22 ILE   120      34.711  46.541  45.153  1.00  0.00           H  
ATOM   1881 HG23 ILE   120      35.207  44.884  45.597  1.00  0.00           H  
ATOM   1882 HG12 ILE   120      35.694  46.625  42.466  1.00  0.00           H  
ATOM   1883 HG13 ILE   120      34.689  45.589  41.452  1.00  0.00           H  
ATOM   1884 HD11 ILE   120      33.600  47.452  43.701  1.00  0.00           H  
ATOM   1885 HD12 ILE   120      33.566  47.736  42.021  1.00  0.00           H  
ATOM   1886 HD13 ILE   120      32.640  46.386  42.511  1.00  0.00           H  
ATOM   1887  N   THR   121      36.796  44.187  41.271  1.00  0.00           N  
ATOM   1888  CA  THR   121      38.092  44.709  40.645  1.00  0.00           C  
ATOM   1889  C   THR   121      37.749  45.992  39.868  1.00  0.00           C  
ATOM   1890  O   THR   121      36.598  46.174  39.466  1.00  0.00           O  
ATOM   1891  CB  THR   121      38.772  43.578  39.779  1.00  0.00           C  
ATOM   1892  CG2 THR   121      38.035  43.219  38.479  1.00  0.00           C  
ATOM   1893  OG1 THR   121      40.152  43.971  39.449  1.00  0.00           O  
ATOM   1894  H   THR   121      35.921  44.313  40.782  1.00  0.00           H  
ATOM   1895  HA  THR   121      38.840  45.068  41.353  1.00  0.00           H  
ATOM   1896  HB  THR   121      38.631  42.685  40.387  1.00  0.00           H  
ATOM   1897 HG21 THR   121      37.858  44.188  38.013  1.00  0.00           H  
ATOM   1898 HG22 THR   121      38.645  42.795  37.681  1.00  0.00           H  
ATOM   1899 HG23 THR   121      37.119  42.641  38.591  1.00  0.00           H  
ATOM   1900  HG1 THR   121      40.691  43.727  40.205  1.00  0.00           H  
ATOM   1901  N   TYR   122      38.719  46.817  39.514  1.00  0.00           N  
ATOM   1902  CA  TYR   122      38.557  48.187  38.984  1.00  0.00           C  
ATOM   1903  C   TYR   122      39.227  48.280  37.589  1.00  0.00           C  
ATOM   1904  O   TYR   122      40.245  47.610  37.353  1.00  0.00           O  
ATOM   1905  CB  TYR   122      39.129  49.135  40.036  1.00  0.00           C  
ATOM   1906  CG  TYR   122      38.272  49.157  41.249  1.00  0.00           C  
ATOM   1907  CD1 TYR   122      38.603  48.385  42.330  1.00  0.00           C  
ATOM   1908  CE1 TYR   122      37.756  48.416  43.456  1.00  0.00           C  
ATOM   1909  CZ  TYR   122      36.620  49.205  43.482  1.00  0.00           C  
ATOM   1910  OH  TYR   122      35.814  49.216  44.561  1.00  0.00           O  
ATOM   1911  CE2 TYR   122      36.197  49.824  42.281  1.00  0.00           C  
ATOM   1912  CD2 TYR   122      37.025  49.770  41.183  1.00  0.00           C  
ATOM   1913  H   TYR   122      39.635  46.494  39.791  1.00  0.00           H  
ATOM   1914  HA  TYR   122      37.498  48.426  38.888  1.00  0.00           H  
ATOM   1915  HB2 TYR   122      40.172  48.894  40.242  1.00  0.00           H  
ATOM   1916  HB3 TYR   122      39.178  50.107  39.545  1.00  0.00           H  
ATOM   1917  HD1 TYR   122      39.510  47.801  42.278  1.00  0.00           H  
ATOM   1918  HE1 TYR   122      37.973  47.758  44.286  1.00  0.00           H  
ATOM   1919  HH  TYR   122      35.386  50.062  44.710  1.00  0.00           H  
ATOM   1920  HE2 TYR   122      35.249  50.339  42.226  1.00  0.00           H  
ATOM   1921  HD2 TYR   122      36.758  50.382  40.334  1.00  0.00           H  
ATOM   1922  N   GLU   123      38.721  49.238  36.772  1.00  0.00           N  
ATOM   1923  CA  GLU   123      39.337  49.616  35.539  1.00  0.00           C  
ATOM   1924  C   GLU   123      40.747  50.161  35.781  1.00  0.00           C  
ATOM   1925  O   GLU   123      41.639  49.861  34.981  1.00  0.00           O  
ATOM   1926  CB  GLU   123      38.552  50.645  34.700  1.00  0.00           C  
ATOM   1927  CG  GLU   123      37.193  50.084  34.180  1.00  0.00           C  
ATOM   1928  CD  GLU   123      36.543  50.993  33.127  1.00  0.00           C  
ATOM   1929  OE1 GLU   123      35.689  50.481  32.429  1.00  0.00           O  
ATOM   1930  OE2 GLU   123      36.951  52.224  33.116  1.00  0.00           O1-
ATOM   1931  H   GLU   123      37.917  49.760  37.089  1.00  0.00           H  
ATOM   1932  HA  GLU   123      39.406  48.720  34.921  1.00  0.00           H  
ATOM   1933  HB2 GLU   123      38.309  51.580  35.204  1.00  0.00           H  
ATOM   1934  HB3 GLU   123      39.221  50.834  33.861  1.00  0.00           H  
ATOM   1935  HG2 GLU   123      37.280  49.104  33.710  1.00  0.00           H  
ATOM   1936  HG3 GLU   123      36.520  49.936  35.024  1.00  0.00           H  
ATOM   1937  N   LYS   124      40.962  50.911  36.917  1.00  0.00           N  
ATOM   1938  CA  LYS   124      42.219  51.566  37.219  1.00  0.00           C  
ATOM   1939  C   LYS   124      43.245  50.621  37.849  1.00  0.00           C  
ATOM   1940  O   LYS   124      44.492  50.843  37.780  1.00  0.00           O  
ATOM   1941  CB  LYS   124      42.035  52.873  38.059  1.00  0.00           C  
ATOM   1942  CG  LYS   124      43.310  53.573  38.511  1.00  0.00           C  
ATOM   1943  CD  LYS   124      43.806  53.143  39.889  1.00  0.00           C  
ATOM   1944  CE  LYS   124      43.116  53.846  41.031  1.00  0.00           C  
ATOM   1945  NZ  LYS   124      43.731  53.581  42.365  1.00  0.00           N1+
ATOM   1946  H   LYS   124      40.127  51.097  37.452  1.00  0.00           H  
ATOM   1947  HA  LYS   124      42.616  51.889  36.256  1.00  0.00           H  
ATOM   1948  HB2 LYS   124      41.409  53.538  37.465  1.00  0.00           H  
ATOM   1949  HB3 LYS   124      41.456  52.776  38.977  1.00  0.00           H  
ATOM   1950  HG2 LYS   124      44.122  53.562  37.784  1.00  0.00           H  
ATOM   1951  HG3 LYS   124      43.148  54.650  38.462  1.00  0.00           H  
ATOM   1952  HD2 LYS   124      43.786  52.062  40.029  1.00  0.00           H  
ATOM   1953  HD3 LYS   124      44.848  53.459  39.931  1.00  0.00           H  
ATOM   1954  HE2 LYS   124      42.940  54.915  40.911  1.00  0.00           H  
ATOM   1955  HE3 LYS   124      42.110  53.437  41.121  1.00  0.00           H  
ATOM   1956  HZ1 LYS   124      43.157  54.006  43.079  1.00  0.00           H  
ATOM   1957  HZ2 LYS   124      43.780  52.590  42.552  1.00  0.00           H  
ATOM   1958  HZ3 LYS   124      44.685  53.911  42.363  1.00  0.00           H  
ATOM   1959  N   ASP   125      42.795  49.552  38.538  1.00  0.00           N  
ATOM   1960  CA  ASP   125      43.667  48.610  39.288  1.00  0.00           C  
ATOM   1961  C   ASP   125      43.201  47.160  39.235  1.00  0.00           C  
ATOM   1962  O   ASP   125      42.097  46.867  39.723  1.00  0.00           O  
ATOM   1963  CB  ASP   125      43.936  49.109  40.684  1.00  0.00           C  
ATOM   1964  CG  ASP   125      44.908  48.325  41.545  1.00  0.00           C  
ATOM   1965  OD1 ASP   125      45.713  47.496  40.986  1.00  0.00           O  
ATOM   1966  OD2 ASP   125      44.715  48.324  42.721  1.00  0.00           O1-
ATOM   1967  H   ASP   125      41.805  49.367  38.465  1.00  0.00           H  
ATOM   1968  HA  ASP   125      44.555  48.598  38.656  1.00  0.00           H  
ATOM   1969  HB2 ASP   125      44.395  50.089  40.560  1.00  0.00           H  
ATOM   1970  HB3 ASP   125      43.029  49.225  41.276  1.00  0.00           H  
ATOM   1971  N   PRO   126      43.864  46.164  38.646  1.00  0.00           N  
ATOM   1972  CA  PRO   126      43.446  44.701  38.577  1.00  0.00           C  
ATOM   1973  C   PRO   126      43.416  43.830  39.826  1.00  0.00           C  
ATOM   1974  O   PRO   126      43.055  42.639  39.826  1.00  0.00           O  
ATOM   1975  CD  PRO   126      45.036  46.296  37.805  1.00  0.00           C  
ATOM   1976  CG  PRO   126      45.607  44.856  37.501  1.00  0.00           C  
ATOM   1977  CB  PRO   126      44.318  44.051  37.527  1.00  0.00           C  
ATOM   1978  HD2 PRO   126      45.711  46.872  38.439  1.00  0.00           H  
ATOM   1979  HD3 PRO   126      44.683  46.754  36.881  1.00  0.00           H  
ATOM   1980  HG2 PRO   126      46.338  44.503  38.228  1.00  0.00           H  
ATOM   1981  HG3 PRO   126      46.043  44.785  36.504  1.00  0.00           H  
ATOM   1982  HB2 PRO   126      44.534  43.012  37.774  1.00  0.00           H  
ATOM   1983  HB3 PRO   126      43.839  44.069  36.548  1.00  0.00           H  
ATOM   1984  HA  PRO   126      42.400  44.698  38.269  1.00  0.00           H  
ATOM   1985  N   VAL   127      43.684  44.424  41.026  1.00  0.00           N  
ATOM   1986  CA  VAL   127      43.535  43.771  42.378  1.00  0.00           C  
ATOM   1987  C   VAL   127      42.098  43.324  42.780  1.00  0.00           C  
ATOM   1988  O   VAL   127      41.129  44.066  42.650  1.00  0.00           O  
ATOM   1989  CB  VAL   127      44.258  44.626  43.444  1.00  0.00           C  
ATOM   1990  CG1 VAL   127      44.084  44.045  44.833  1.00  0.00           C  
ATOM   1991  CG2 VAL   127      45.762  44.507  43.179  1.00  0.00           C  
ATOM   1992  H   VAL   127      43.876  45.416  41.041  1.00  0.00           H  
ATOM   1993  HA  VAL   127      44.114  42.850  42.309  1.00  0.00           H  
ATOM   1994  HB  VAL   127      43.992  45.683  43.409  1.00  0.00           H  
ATOM   1995 HG11 VAL   127      43.027  44.179  45.062  1.00  0.00           H  
ATOM   1996 HG12 VAL   127      44.237  42.969  44.919  1.00  0.00           H  
ATOM   1997 HG13 VAL   127      44.734  44.644  45.470  1.00  0.00           H  
ATOM   1998 HG21 VAL   127      46.013  43.463  43.367  1.00  0.00           H  
ATOM   1999 HG22 VAL   127      45.948  44.917  42.186  1.00  0.00           H  
ATOM   2000 HG23 VAL   127      46.239  45.027  44.010  1.00  0.00           H  
ATOM   2001  N   LEU   128      41.947  42.096  43.230  1.00  0.00           N  
ATOM   2002  CA  LEU   128      40.751  41.602  43.849  1.00  0.00           C  
ATOM   2003  C   LEU   128      40.596  42.293  45.215  1.00  0.00           C  
ATOM   2004  O   LEU   128      41.295  41.945  46.185  1.00  0.00           O  
ATOM   2005  CB  LEU   128      40.744  40.096  43.883  1.00  0.00           C  
ATOM   2006  CG  LEU   128      39.690  39.423  44.718  1.00  0.00           C  
ATOM   2007  CD1 LEU   128      38.300  39.870  44.208  1.00  0.00           C  
ATOM   2008  CD2 LEU   128      39.692  37.881  44.727  1.00  0.00           C  
ATOM   2009  H   LEU   128      42.701  41.424  43.226  1.00  0.00           H  
ATOM   2010  HA  LEU   128      40.019  41.929  43.111  1.00  0.00           H  
ATOM   2011  HB2 LEU   128      40.766  39.657  42.885  1.00  0.00           H  
ATOM   2012  HB3 LEU   128      41.613  39.691  44.402  1.00  0.00           H  
ATOM   2013  HG  LEU   128      39.806  39.708  45.764  1.00  0.00           H  
ATOM   2014 HD11 LEU   128      38.223  40.941  44.020  1.00  0.00           H  
ATOM   2015 HD12 LEU   128      38.014  39.443  43.247  1.00  0.00           H  
ATOM   2016 HD13 LEU   128      37.542  39.540  44.918  1.00  0.00           H  
ATOM   2017 HD21 LEU   128      40.636  37.432  45.031  1.00  0.00           H  
ATOM   2018 HD22 LEU   128      39.040  37.512  45.520  1.00  0.00           H  
ATOM   2019 HD23 LEU   128      39.470  37.471  43.742  1.00  0.00           H  
ATOM   2020  N   TYR   129      39.680  43.174  45.247  1.00  0.00           N  
ATOM   2021  CA  TYR   129      39.199  43.885  46.462  1.00  0.00           C  
ATOM   2022  C   TYR   129      37.874  43.269  47.001  1.00  0.00           C  
ATOM   2023  O   TYR   129      37.152  42.577  46.313  1.00  0.00           O  
ATOM   2024  CB  TYR   129      39.009  45.403  46.288  1.00  0.00           C  
ATOM   2025  CG  TYR   129      40.250  46.154  45.985  1.00  0.00           C  
ATOM   2026  CD1 TYR   129      40.693  46.426  44.659  1.00  0.00           C  
ATOM   2027  CE1 TYR   129      41.832  47.157  44.343  1.00  0.00           C  
ATOM   2028  CZ  TYR   129      42.564  47.616  45.413  1.00  0.00           C  
ATOM   2029  OH  TYR   129      43.810  48.085  45.156  1.00  0.00           O  
ATOM   2030  CE2 TYR   129      42.224  47.287  46.744  1.00  0.00           C  
ATOM   2031  CD2 TYR   129      41.027  46.653  47.054  1.00  0.00           C  
ATOM   2032  H   TYR   129      39.049  43.311  44.471  1.00  0.00           H  
ATOM   2033  HA  TYR   129      39.961  43.790  47.235  1.00  0.00           H  
ATOM   2034  HB2 TYR   129      38.323  45.621  45.470  1.00  0.00           H  
ATOM   2035  HB3 TYR   129      38.533  45.879  47.146  1.00  0.00           H  
ATOM   2036  HD1 TYR   129      40.107  46.094  43.814  1.00  0.00           H  
ATOM   2037  HE1 TYR   129      42.111  47.356  43.318  1.00  0.00           H  
ATOM   2038  HH  TYR   129      44.188  47.867  44.301  1.00  0.00           H  
ATOM   2039  HE2 TYR   129      42.880  47.656  47.519  1.00  0.00           H  
ATOM   2040  HD2 TYR   129      40.739  46.598  48.094  1.00  0.00           H  
ATOM   2041  N   MET   130      37.715  43.563  48.312  1.00  0.00           N  
ATOM   2042  CA  MET   130      36.774  43.047  49.192  1.00  0.00           C  
ATOM   2043  C   MET   130      36.161  44.117  50.077  1.00  0.00           C  
ATOM   2044  O   MET   130      36.794  44.508  51.058  1.00  0.00           O  
ATOM   2045  CB  MET   130      37.304  41.787  49.866  1.00  0.00           C  
ATOM   2046  CG  MET   130      36.401  41.321  51.031  1.00  0.00           C  
ATOM   2047  SD  MET   130      36.726  39.617  51.671  1.00  0.00           S  
ATOM   2048  CE  MET   130      35.925  39.906  53.224  1.00  0.00           C  
ATOM   2049  H   MET   130      38.442  44.106  48.754  1.00  0.00           H  
ATOM   2050  HA  MET   130      35.993  42.644  48.546  1.00  0.00           H  
ATOM   2051  HB2 MET   130      37.271  41.009  49.104  1.00  0.00           H  
ATOM   2052  HB3 MET   130      38.364  41.776  50.123  1.00  0.00           H  
ATOM   2053  HG2 MET   130      36.616  42.039  51.822  1.00  0.00           H  
ATOM   2054  HG3 MET   130      35.336  41.363  50.800  1.00  0.00           H  
ATOM   2055  HE1 MET   130      36.368  40.707  53.815  1.00  0.00           H  
ATOM   2056  HE2 MET   130      34.920  40.300  53.073  1.00  0.00           H  
ATOM   2057  HE3 MET   130      35.805  38.946  53.727  1.00  0.00           H  
ATOM   2058  N   TYR   131      34.884  44.472  49.925  1.00  0.00           N  
ATOM   2059  CA  TYR   131      34.109  45.625  50.457  1.00  0.00           C  
ATOM   2060  C   TYR   131      32.636  45.262  50.701  1.00  0.00           C  
ATOM   2061  O   TYR   131      32.180  44.345  50.094  1.00  0.00           O  
ATOM   2062  CB  TYR   131      34.115  46.791  49.469  1.00  0.00           C  
ATOM   2063  CG  TYR   131      35.484  47.520  49.341  1.00  0.00           C  
ATOM   2064  CD1 TYR   131      36.212  47.973  50.487  1.00  0.00           C  
ATOM   2065  CE1 TYR   131      37.464  48.584  50.426  1.00  0.00           C  
ATOM   2066  CZ  TYR   131      38.013  48.798  49.066  1.00  0.00           C  
ATOM   2067  OH  TYR   131      39.130  49.553  48.874  1.00  0.00           O  
ATOM   2068  CE2 TYR   131      37.312  48.353  47.920  1.00  0.00           C  
ATOM   2069  CD2 TYR   131      36.054  47.713  48.038  1.00  0.00           C  
ATOM   2070  H   TYR   131      34.392  44.116  49.117  1.00  0.00           H  
ATOM   2071  HA  TYR   131      34.508  45.968  51.412  1.00  0.00           H  
ATOM   2072  HB2 TYR   131      33.784  46.460  48.485  1.00  0.00           H  
ATOM   2073  HB3 TYR   131      33.476  47.600  49.824  1.00  0.00           H  
ATOM   2074  HD1 TYR   131      35.792  47.941  51.481  1.00  0.00           H  
ATOM   2075  HE1 TYR   131      37.936  49.086  51.257  1.00  0.00           H  
ATOM   2076  HH  TYR   131      39.447  49.773  49.753  1.00  0.00           H  
ATOM   2077  HE2 TYR   131      37.618  48.557  46.905  1.00  0.00           H  
ATOM   2078  HD2 TYR   131      35.498  47.350  47.187  1.00  0.00           H  
ATOM   2079  N   GLN   132      31.911  45.836  51.701  1.00  0.00           N  
ATOM   2080  CA  GLN   132      30.554  45.505  51.873  1.00  0.00           C  
ATOM   2081  C   GLN   132      29.657  46.304  50.889  1.00  0.00           C  
ATOM   2082  O   GLN   132      29.214  47.393  51.263  1.00  0.00           O  
ATOM   2083  CB  GLN   132      30.206  45.743  53.317  1.00  0.00           C  
ATOM   2084  CG  GLN   132      30.917  44.926  54.380  1.00  0.00           C  
ATOM   2085  CD  GLN   132      30.517  45.234  55.811  1.00  0.00           C  
ATOM   2086  OE1 GLN   132      29.555  44.637  56.301  1.00  0.00           O  
ATOM   2087  NE2 GLN   132      31.075  46.187  56.489  1.00  0.00           N  
ATOM   2088  H   GLN   132      32.307  46.666  52.119  1.00  0.00           H  
ATOM   2089  HA  GLN   132      30.373  44.446  51.690  1.00  0.00           H  
ATOM   2090  HB2 GLN   132      30.303  46.793  53.594  1.00  0.00           H  
ATOM   2091  HB3 GLN   132      29.132  45.583  53.411  1.00  0.00           H  
ATOM   2092  HG2 GLN   132      30.852  43.868  54.126  1.00  0.00           H  
ATOM   2093  HG3 GLN   132      32.003  44.963  54.287  1.00  0.00           H  
ATOM   2094 HE21 GLN   132      31.869  46.676  56.100  1.00  0.00           H  
ATOM   2095 HE22 GLN   132      30.502  46.490  57.264  1.00  0.00           H  
ATOM   2096  N   LEU   133      29.565  45.809  49.658  1.00  0.00           N  
ATOM   2097  CA  LEU   133      28.988  46.643  48.564  1.00  0.00           C  
ATOM   2098  C   LEU   133      27.509  46.897  48.653  1.00  0.00           C  
ATOM   2099  O   LEU   133      27.038  47.856  48.021  1.00  0.00           O  
ATOM   2100  CB  LEU   133      29.355  45.978  47.176  1.00  0.00           C  
ATOM   2101  CG  LEU   133      30.911  46.116  46.887  1.00  0.00           C  
ATOM   2102  CD1 LEU   133      31.328  45.277  45.751  1.00  0.00           C  
ATOM   2103  CD2 LEU   133      31.374  47.478  46.603  1.00  0.00           C  
ATOM   2104  H   LEU   133      30.146  45.014  49.438  1.00  0.00           H  
ATOM   2105  HA  LEU   133      29.406  47.648  48.511  1.00  0.00           H  
ATOM   2106  HB2 LEU   133      29.037  44.948  47.012  1.00  0.00           H  
ATOM   2107  HB3 LEU   133      28.876  46.496  46.345  1.00  0.00           H  
ATOM   2108  HG  LEU   133      31.443  45.760  47.770  1.00  0.00           H  
ATOM   2109 HD11 LEU   133      30.784  45.485  44.830  1.00  0.00           H  
ATOM   2110 HD12 LEU   133      32.416  45.328  45.701  1.00  0.00           H  
ATOM   2111 HD13 LEU   133      31.111  44.235  45.988  1.00  0.00           H  
ATOM   2112 HD21 LEU   133      30.609  48.034  46.062  1.00  0.00           H  
ATOM   2113 HD22 LEU   133      31.459  47.973  47.570  1.00  0.00           H  
ATOM   2114 HD23 LEU   133      32.360  47.599  46.154  1.00  0.00           H  
ATOM   2115  N   LEU   134      26.663  46.068  49.307  1.00  0.00           N  
ATOM   2116  CA  LEU   134      25.253  46.427  49.524  1.00  0.00           C  
ATOM   2117  C   LEU   134      24.912  47.541  50.500  1.00  0.00           C  
ATOM   2118  O   LEU   134      24.040  48.339  50.260  1.00  0.00           O  
ATOM   2119  CB  LEU   134      24.467  45.141  49.849  1.00  0.00           C  
ATOM   2120  CG  LEU   134      22.952  45.312  50.241  1.00  0.00           C  
ATOM   2121  CD1 LEU   134      22.158  45.705  49.020  1.00  0.00           C  
ATOM   2122  CD2 LEU   134      22.313  43.985  50.775  1.00  0.00           C  
ATOM   2123  H   LEU   134      27.089  45.280  49.775  1.00  0.00           H  
ATOM   2124  HA  LEU   134      24.950  46.832  48.558  1.00  0.00           H  
ATOM   2125  HB2 LEU   134      24.439  44.405  49.045  1.00  0.00           H  
ATOM   2126  HB3 LEU   134      24.972  44.615  50.660  1.00  0.00           H  
ATOM   2127  HG  LEU   134      22.852  46.067  51.021  1.00  0.00           H  
ATOM   2128 HD11 LEU   134      21.132  45.942  49.300  1.00  0.00           H  
ATOM   2129 HD12 LEU   134      22.569  46.618  48.590  1.00  0.00           H  
ATOM   2130 HD13 LEU   134      22.150  44.896  48.289  1.00  0.00           H  
ATOM   2131 HD21 LEU   134      22.942  43.616  51.585  1.00  0.00           H  
ATOM   2132 HD22 LEU   134      21.341  44.307  51.148  1.00  0.00           H  
ATOM   2133 HD23 LEU   134      22.209  43.258  49.969  1.00  0.00           H  
ATOM   2134  N   ASP   135      25.794  47.698  51.562  1.00  0.00           N  
ATOM   2135  CA  ASP   135      25.828  48.780  52.435  1.00  0.00           C  
ATOM   2136  C   ASP   135      26.383  50.068  51.832  1.00  0.00           C  
ATOM   2137  O   ASP   135      25.770  51.094  52.090  1.00  0.00           O  
ATOM   2138  CB  ASP   135      26.628  48.467  53.713  1.00  0.00           C  
ATOM   2139  CG  ASP   135      25.966  47.246  54.458  1.00  0.00           C  
ATOM   2140  OD1 ASP   135      25.215  47.538  55.420  1.00  0.00           O  
ATOM   2141  OD2 ASP   135      26.133  46.014  54.121  1.00  0.00           O1-
ATOM   2142  H   ASP   135      26.439  46.922  51.610  1.00  0.00           H  
ATOM   2143  HA  ASP   135      24.791  48.994  52.694  1.00  0.00           H  
ATOM   2144  HB2 ASP   135      27.696  48.290  53.587  1.00  0.00           H  
ATOM   2145  HB3 ASP   135      26.404  49.277  54.407  1.00  0.00           H  
ATOM   2146  N   ASP   136      27.380  50.092  50.947  1.00  0.00           N  
ATOM   2147  CA  ASP   136      27.811  51.273  50.195  1.00  0.00           C  
ATOM   2148  C   ASP   136      26.703  51.656  49.166  1.00  0.00           C  
ATOM   2149  O   ASP   136      26.615  52.833  48.769  1.00  0.00           O  
ATOM   2150  CB  ASP   136      29.071  50.993  49.470  1.00  0.00           C  
ATOM   2151  CG  ASP   136      30.316  50.471  50.347  1.00  0.00           C  
ATOM   2152  OD1 ASP   136      30.404  50.955  51.455  1.00  0.00           O  
ATOM   2153  OD2 ASP   136      31.241  50.017  49.686  1.00  0.00           O1-
ATOM   2154  H   ASP   136      27.909  49.247  50.788  1.00  0.00           H  
ATOM   2155  HA  ASP   136      27.989  52.061  50.926  1.00  0.00           H  
ATOM   2156  HB2 ASP   136      28.900  50.256  48.685  1.00  0.00           H  
ATOM   2157  HB3 ASP   136      29.402  51.962  49.096  1.00  0.00           H  
ATOM   2158  N   TYR   137      25.956  50.598  48.706  1.00  0.00           N  
ATOM   2159  CA  TYR   137      24.749  50.851  47.836  1.00  0.00           C  
ATOM   2160  C   TYR   137      23.553  51.479  48.554  1.00  0.00           C  
ATOM   2161  O   TYR   137      22.953  52.384  47.970  1.00  0.00           O  
ATOM   2162  CB  TYR   137      24.311  49.513  47.122  1.00  0.00           C  
ATOM   2163  CG  TYR   137      22.989  49.549  46.413  1.00  0.00           C  
ATOM   2164  CD1 TYR   137      22.867  50.170  45.148  1.00  0.00           C  
ATOM   2165  CE1 TYR   137      21.700  50.275  44.437  1.00  0.00           C  
ATOM   2166  CZ  TYR   137      20.518  49.726  45.023  1.00  0.00           C  
ATOM   2167  OH  TYR   137      19.342  49.966  44.372  1.00  0.00           O  
ATOM   2168  CE2 TYR   137      20.591  49.046  46.277  1.00  0.00           C  
ATOM   2169  CD2 TYR   137      21.837  48.931  46.926  1.00  0.00           C  
ATOM   2170  H   TYR   137      26.214  49.656  48.963  1.00  0.00           H  
ATOM   2171  HA  TYR   137      25.139  51.568  47.114  1.00  0.00           H  
ATOM   2172  HB2 TYR   137      25.073  49.361  46.358  1.00  0.00           H  
ATOM   2173  HB3 TYR   137      24.304  48.757  47.908  1.00  0.00           H  
ATOM   2174  HD1 TYR   137      23.729  50.742  44.837  1.00  0.00           H  
ATOM   2175  HE1 TYR   137      21.604  50.869  43.540  1.00  0.00           H  
ATOM   2176  HH  TYR   137      19.443  50.770  43.856  1.00  0.00           H  
ATOM   2177  HE2 TYR   137      19.686  48.606  46.668  1.00  0.00           H  
ATOM   2178  HD2 TYR   137      21.904  48.550  47.934  1.00  0.00           H  
ATOM   2179  N   LYS   138      23.243  51.072  49.773  1.00  0.00           N  
ATOM   2180  CA  LYS   138      22.262  51.646  50.707  1.00  0.00           C  
ATOM   2181  C   LYS   138      22.657  53.049  51.279  1.00  0.00           C  
ATOM   2182  O   LYS   138      21.848  53.935  51.424  1.00  0.00           O  
ATOM   2183  CB  LYS   138      22.048  50.674  51.887  1.00  0.00           C  
ATOM   2184  CG  LYS   138      21.168  49.436  51.436  1.00  0.00           C  
ATOM   2185  CD  LYS   138      21.280  48.362  52.444  1.00  0.00           C  
ATOM   2186  CE  LYS   138      20.350  47.200  52.222  1.00  0.00           C  
ATOM   2187  NZ  LYS   138      20.146  46.421  53.401  1.00  0.00           N1+
ATOM   2188  H   LYS   138      23.736  50.265  50.127  1.00  0.00           H  
ATOM   2189  HA  LYS   138      21.290  51.727  50.219  1.00  0.00           H  
ATOM   2190  HB2 LYS   138      22.998  50.283  52.250  1.00  0.00           H  
ATOM   2191  HB3 LYS   138      21.525  51.173  52.703  1.00  0.00           H  
ATOM   2192  HG2 LYS   138      20.137  49.791  51.454  1.00  0.00           H  
ATOM   2193  HG3 LYS   138      21.376  49.049  50.439  1.00  0.00           H  
ATOM   2194  HD2 LYS   138      22.278  47.944  52.314  1.00  0.00           H  
ATOM   2195  HD3 LYS   138      21.059  48.723  53.449  1.00  0.00           H  
ATOM   2196  HE2 LYS   138      19.438  47.684  51.873  1.00  0.00           H  
ATOM   2197  HE3 LYS   138      20.861  46.574  51.490  1.00  0.00           H  
ATOM   2198  HZ1 LYS   138      21.025  46.368  53.897  1.00  0.00           H  
ATOM   2199  HZ2 LYS   138      19.434  46.710  54.057  1.00  0.00           H  
ATOM   2200  HZ3 LYS   138      19.868  45.468  53.212  1.00  0.00           H  
ATOM   2201  N   GLU   139      23.973  53.289  51.452  1.00  0.00           N  
ATOM   2202  CA  GLU   139      24.585  54.602  51.675  1.00  0.00           C  
ATOM   2203  C   GLU   139      24.611  55.594  50.406  1.00  0.00           C  
ATOM   2204  O   GLU   139      24.609  56.834  50.589  1.00  0.00           O  
ATOM   2205  CB  GLU   139      25.988  54.339  52.138  1.00  0.00           C  
ATOM   2206  CG  GLU   139      26.921  55.510  52.305  1.00  0.00           C  
ATOM   2207  CD  GLU   139      26.324  56.658  53.094  1.00  0.00           C  
ATOM   2208  OE1 GLU   139      26.588  57.872  52.747  1.00  0.00           O  
ATOM   2209  OE2 GLU   139      25.662  56.390  54.104  1.00  0.00           O1-
ATOM   2210  H   GLU   139      24.617  52.516  51.363  1.00  0.00           H  
ATOM   2211  HA  GLU   139      24.091  55.125  52.494  1.00  0.00           H  
ATOM   2212  HB2 GLU   139      25.928  53.814  53.091  1.00  0.00           H  
ATOM   2213  HB3 GLU   139      26.528  53.705  51.434  1.00  0.00           H  
ATOM   2214  HG2 GLU   139      27.803  55.119  52.813  1.00  0.00           H  
ATOM   2215  HG3 GLU   139      27.265  55.903  51.348  1.00  0.00           H  
ATOM   2216  N   GLY   140      24.587  55.089  49.197  1.00  0.00           N  
ATOM   2217  CA  GLY   140      24.833  55.860  48.012  1.00  0.00           C  
ATOM   2218  C   GLY   140      26.219  56.323  47.641  1.00  0.00           C  
ATOM   2219  O   GLY   140      26.446  57.357  46.979  1.00  0.00           O  
ATOM   2220  H   GLY   140      24.716  54.091  49.113  1.00  0.00           H  
ATOM   2221  HA2 GLY   140      24.495  55.340  47.116  1.00  0.00           H  
ATOM   2222  HA3 GLY   140      24.258  56.779  48.128  1.00  0.00           H  
ATOM   2223  N   ASP   141      27.217  55.603  48.072  1.00  0.00           N  
ATOM   2224  CA  ASP   141      28.606  55.696  47.723  1.00  0.00           C  
ATOM   2225  C   ASP   141      28.917  54.703  46.640  1.00  0.00           C  
ATOM   2226  O   ASP   141      30.117  54.670  46.290  1.00  0.00           O  
ATOM   2227  CB  ASP   141      29.310  55.416  49.065  1.00  0.00           C  
ATOM   2228  CG  ASP   141      29.422  56.550  50.005  1.00  0.00           C  
ATOM   2229  OD1 ASP   141      28.738  57.572  49.856  1.00  0.00           O  
ATOM   2230  OD2 ASP   141      30.300  56.407  50.891  1.00  0.00           O1-
ATOM   2231  H   ASP   141      26.998  54.820  48.671  1.00  0.00           H  
ATOM   2232  HA  ASP   141      28.697  56.712  47.337  1.00  0.00           H  
ATOM   2233  HB2 ASP   141      28.838  54.592  49.601  1.00  0.00           H  
ATOM   2234  HB3 ASP   141      30.330  55.074  48.886  1.00  0.00           H  
ATOM   2235  N   LEU   142      27.919  54.051  46.061  1.00  0.00           N  
ATOM   2236  CA  LEU   142      28.031  53.172  44.915  1.00  0.00           C  
ATOM   2237  C   LEU   142      26.916  53.616  43.876  1.00  0.00           C  
ATOM   2238  O   LEU   142      25.810  53.856  44.285  1.00  0.00           O  
ATOM   2239  CB  LEU   142      27.842  51.664  45.302  1.00  0.00           C  
ATOM   2240  CG  LEU   142      28.220  50.580  44.257  1.00  0.00           C  
ATOM   2241  CD1 LEU   142      29.724  50.525  44.052  1.00  0.00           C  
ATOM   2242  CD2 LEU   142      27.772  49.218  44.804  1.00  0.00           C  
ATOM   2243  H   LEU   142      27.048  54.184  46.556  1.00  0.00           H  
ATOM   2244  HA  LEU   142      29.029  53.299  44.494  1.00  0.00           H  
ATOM   2245  HB2 LEU   142      28.466  51.548  46.189  1.00  0.00           H  
ATOM   2246  HB3 LEU   142      26.783  51.584  45.547  1.00  0.00           H  
ATOM   2247  HG  LEU   142      27.855  50.802  43.254  1.00  0.00           H  
ATOM   2248 HD11 LEU   142      30.333  50.427  44.951  1.00  0.00           H  
ATOM   2249 HD12 LEU   142      30.060  49.712  43.408  1.00  0.00           H  
ATOM   2250 HD13 LEU   142      30.043  51.418  43.513  1.00  0.00           H  
ATOM   2251 HD21 LEU   142      28.296  48.486  44.190  1.00  0.00           H  
ATOM   2252 HD22 LEU   142      27.955  49.069  45.868  1.00  0.00           H  
ATOM   2253 HD23 LEU   142      26.684  49.178  44.743  1.00  0.00           H  
ATOM   2254  N   ARG   143      27.219  53.483  42.586  1.00  0.00           N  
ATOM   2255  CA  ARG   143      26.157  53.432  41.571  1.00  0.00           C  
ATOM   2256  C   ARG   143      26.342  52.284  40.574  1.00  0.00           C  
ATOM   2257  O   ARG   143      27.473  51.918  40.273  1.00  0.00           O  
ATOM   2258  CB  ARG   143      26.083  54.738  40.840  1.00  0.00           C  
ATOM   2259  CG  ARG   143      27.196  55.047  39.852  1.00  0.00           C  
ATOM   2260  CD  ARG   143      27.136  56.382  39.150  1.00  0.00           C  
ATOM   2261  NE  ARG   143      28.138  56.489  38.084  1.00  0.00           N  
ATOM   2262  CZ  ARG   143      27.938  56.543  36.781  1.00  0.00           C  
ATOM   2263  NH1 ARG   143      26.838  56.170  36.252  1.00  0.00           N  
ATOM   2264  NH2 ARG   143      28.896  57.003  36.047  1.00  0.00           N1+
ATOM   2265  H   ARG   143      28.159  53.209  42.340  1.00  0.00           H  
ATOM   2266  HA  ARG   143      25.205  53.201  42.051  1.00  0.00           H  
ATOM   2267  HB2 ARG   143      25.135  54.817  40.307  1.00  0.00           H  
ATOM   2268  HB3 ARG   143      26.215  55.470  41.636  1.00  0.00           H  
ATOM   2269  HG2 ARG   143      28.074  54.944  40.490  1.00  0.00           H  
ATOM   2270  HG3 ARG   143      27.238  54.281  39.078  1.00  0.00           H  
ATOM   2271  HD2 ARG   143      26.129  56.612  38.804  1.00  0.00           H  
ATOM   2272  HD3 ARG   143      27.430  57.072  39.941  1.00  0.00           H  
ATOM   2273  HE  ARG   143      29.084  56.719  38.351  1.00  0.00           H  
ATOM   2274 HH11 ARG   143      26.078  55.887  36.854  1.00  0.00           H  
ATOM   2275 HH12 ARG   143      26.859  55.928  35.272  1.00  0.00           H  
ATOM   2276 HH21 ARG   143      29.621  57.558  36.479  1.00  0.00           H  
ATOM   2277 HH22 ARG   143      28.847  57.144  35.048  1.00  0.00           H  
ATOM   2278  N   ILE   144      25.247  51.694  40.007  1.00  0.00           N  
ATOM   2279  CA  ILE   144      25.248  50.657  38.946  1.00  0.00           C  
ATOM   2280  C   ILE   144      25.010  51.260  37.559  1.00  0.00           C  
ATOM   2281  O   ILE   144      24.342  52.224  37.508  1.00  0.00           O  
ATOM   2282  CB  ILE   144      24.195  49.576  39.230  1.00  0.00           C  
ATOM   2283  CG2 ILE   144      24.151  48.506  38.172  1.00  0.00           C  
ATOM   2284  CG1 ILE   144      24.257  48.936  40.666  1.00  0.00           C  
ATOM   2285  CD1 ILE   144      22.999  48.161  41.107  1.00  0.00           C  
ATOM   2286  H   ILE   144      24.395  52.158  40.287  1.00  0.00           H  
ATOM   2287  HA  ILE   144      26.213  50.150  38.930  1.00  0.00           H  
ATOM   2288  HB  ILE   144      23.309  50.209  39.274  1.00  0.00           H  
ATOM   2289 HG21 ILE   144      24.046  48.856  37.145  1.00  0.00           H  
ATOM   2290 HG22 ILE   144      25.002  47.848  38.349  1.00  0.00           H  
ATOM   2291 HG23 ILE   144      23.301  47.837  38.312  1.00  0.00           H  
ATOM   2292 HG12 ILE   144      25.120  48.274  40.744  1.00  0.00           H  
ATOM   2293 HG13 ILE   144      24.473  49.685  41.428  1.00  0.00           H  
ATOM   2294 HD11 ILE   144      23.083  47.713  42.097  1.00  0.00           H  
ATOM   2295 HD12 ILE   144      22.127  48.813  41.148  1.00  0.00           H  
ATOM   2296 HD13 ILE   144      22.742  47.246  40.572  1.00  0.00           H  
ATOM   2297  N   MET   145      25.621  50.694  36.504  1.00  0.00           N  
ATOM   2298  CA  MET   145      25.656  51.229  35.114  1.00  0.00           C  
ATOM   2299  C   MET   145      25.249  50.105  34.124  1.00  0.00           C  
ATOM   2300  O   MET   145      25.445  48.963  34.482  1.00  0.00           O  
ATOM   2301  CB  MET   145      27.158  51.688  34.857  1.00  0.00           C  
ATOM   2302  CG  MET   145      27.611  52.731  35.802  1.00  0.00           C  
ATOM   2303  SD  MET   145      29.404  53.137  35.570  1.00  0.00           S  
ATOM   2304  CE  MET   145      30.358  51.597  35.701  1.00  0.00           C  
ATOM   2305  H   MET   145      26.068  49.808  36.689  1.00  0.00           H  
ATOM   2306  HA  MET   145      25.014  52.108  35.061  1.00  0.00           H  
ATOM   2307  HB2 MET   145      27.819  50.833  35.004  1.00  0.00           H  
ATOM   2308  HB3 MET   145      27.316  52.078  33.852  1.00  0.00           H  
ATOM   2309  HG2 MET   145      27.046  53.627  35.549  1.00  0.00           H  
ATOM   2310  HG3 MET   145      27.426  52.389  36.820  1.00  0.00           H  
ATOM   2311  HE1 MET   145      30.036  50.827  35.001  1.00  0.00           H  
ATOM   2312  HE2 MET   145      31.414  51.791  35.512  1.00  0.00           H  
ATOM   2313  HE3 MET   145      30.260  51.305  36.747  1.00  0.00           H  
ATOM   2314  N   PRO   146      24.729  50.435  32.965  1.00  0.00           N  
ATOM   2315  CA  PRO   146      24.423  49.531  31.879  1.00  0.00           C  
ATOM   2316  C   PRO   146      25.506  48.439  31.517  1.00  0.00           C  
ATOM   2317  O   PRO   146      26.690  48.730  31.648  1.00  0.00           O  
ATOM   2318  CD  PRO   146      24.439  51.879  32.563  1.00  0.00           C  
ATOM   2319  CG  PRO   146      23.583  51.701  31.348  1.00  0.00           C  
ATOM   2320  CB  PRO   146      24.161  50.479  30.677  1.00  0.00           C  
ATOM   2321  HD2 PRO   146      25.408  52.329  32.348  1.00  0.00           H  
ATOM   2322  HD3 PRO   146      23.885  52.362  33.368  1.00  0.00           H  
ATOM   2323  HG2 PRO   146      23.701  52.570  30.701  1.00  0.00           H  
ATOM   2324  HG3 PRO   146      22.543  51.565  31.646  1.00  0.00           H  
ATOM   2325  HB2 PRO   146      25.136  50.731  30.260  1.00  0.00           H  
ATOM   2326  HB3 PRO   146      23.491  50.155  29.881  1.00  0.00           H  
ATOM   2327  HA  PRO   146      23.457  49.100  32.142  1.00  0.00           H  
ATOM   2328  N   ASP   147      25.128  47.284  31.051  1.00  0.00           N  
ATOM   2329  CA  ASP   147      26.109  46.170  30.791  1.00  0.00           C  
ATOM   2330  C   ASP   147      27.125  46.423  29.635  1.00  0.00           C  
ATOM   2331  O   ASP   147      28.175  45.816  29.661  1.00  0.00           O  
ATOM   2332  CB  ASP   147      25.358  44.812  30.569  1.00  0.00           C  
ATOM   2333  CG  ASP   147      24.573  44.463  31.861  1.00  0.00           C  
ATOM   2334  OD1 ASP   147      24.962  44.898  32.983  1.00  0.00           O  
ATOM   2335  OD2 ASP   147      23.605  43.654  31.784  1.00  0.00           O1-
ATOM   2336  H   ASP   147      24.131  47.169  30.943  1.00  0.00           H  
ATOM   2337  HA  ASP   147      26.763  46.079  31.658  1.00  0.00           H  
ATOM   2338  HB2 ASP   147      24.690  44.936  29.717  1.00  0.00           H  
ATOM   2339  HB3 ASP   147      25.997  43.956  30.350  1.00  0.00           H  
ATOM   2340  N   SER   148      26.968  47.292  28.623  1.00  0.00           N  
ATOM   2341  CA  SER   148      25.782  48.005  28.226  1.00  0.00           C  
ATOM   2342  C   SER   148      24.593  47.069  27.780  1.00  0.00           C  
ATOM   2343  O   SER   148      24.696  45.989  27.228  1.00  0.00           O  
ATOM   2344  CB  SER   148      26.133  48.997  27.039  1.00  0.00           C  
ATOM   2345  OG  SER   148      24.983  49.519  26.465  1.00  0.00           O  
ATOM   2346  H   SER   148      27.773  47.414  28.025  1.00  0.00           H  
ATOM   2347  HA  SER   148      25.598  48.773  28.978  1.00  0.00           H  
ATOM   2348  HB2 SER   148      26.717  49.803  27.481  1.00  0.00           H  
ATOM   2349  HB3 SER   148      26.705  48.580  26.210  1.00  0.00           H  
ATOM   2350  HG  SER   148      24.724  49.132  25.625  1.00  0.00           H  
ATOM   2351  N   ASN   149      23.320  47.467  28.171  1.00  0.00           N  
ATOM   2352  CA  ASN   149      22.110  46.680  28.158  1.00  0.00           C  
ATOM   2353  C   ASN   149      21.751  46.289  26.708  1.00  0.00           C  
ATOM   2354  O   ASN   149      21.017  45.262  26.641  1.00  0.00           O  
ATOM   2355  CB  ASN   149      20.922  47.372  28.862  1.00  0.00           C  
ATOM   2356  CG  ASN   149      21.140  47.689  30.342  1.00  0.00           C  
ATOM   2357  OD1 ASN   149      22.263  47.565  30.810  1.00  0.00           O  
ATOM   2358  ND2 ASN   149      20.245  48.092  31.184  1.00  0.00           N  
ATOM   2359  H   ASN   149      23.319  48.386  28.590  1.00  0.00           H  
ATOM   2360  HA  ASN   149      22.292  45.768  28.726  1.00  0.00           H  
ATOM   2361  HB2 ASN   149      20.660  48.228  28.241  1.00  0.00           H  
ATOM   2362  HB3 ASN   149      20.071  46.692  28.810  1.00  0.00           H  
ATOM   2363 HD21 ASN   149      19.302  48.332  30.915  1.00  0.00           H  
ATOM   2364 HD22 ASN   149      20.541  47.853  32.120  1.00  0.00           H  
ATOM   2365  N   ASP   150      22.107  47.007  25.623  1.00  0.00           N  
ATOM   2366  CA  ASP   150      21.862  46.719  24.248  1.00  0.00           C  
ATOM   2367  C   ASP   150      22.794  45.640  23.666  1.00  0.00           C  
ATOM   2368  O   ASP   150      22.598  45.252  22.557  1.00  0.00           O  
ATOM   2369  CB  ASP   150      22.035  48.100  23.487  1.00  0.00           C  
ATOM   2370  CG  ASP   150      23.402  48.641  23.398  1.00  0.00           C  
ATOM   2371  OD1 ASP   150      23.587  49.534  22.519  1.00  0.00           O  
ATOM   2372  OD2 ASP   150      24.314  48.377  24.257  1.00  0.00           O1-
ATOM   2373  H   ASP   150      22.669  47.833  25.771  1.00  0.00           H  
ATOM   2374  HA  ASP   150      20.848  46.319  24.270  1.00  0.00           H  
ATOM   2375  HB2 ASP   150      21.644  47.959  22.479  1.00  0.00           H  
ATOM   2376  HB3 ASP   150      21.477  48.880  24.004  1.00  0.00           H  
ATOM   2377  N   SER   151      23.807  45.153  24.413  1.00  0.00           N  
ATOM   2378  CA  SER   151      24.835  44.277  23.877  1.00  0.00           C  
ATOM   2379  C   SER   151      24.400  42.870  23.347  1.00  0.00           C  
ATOM   2380  O   SER   151      24.999  42.298  22.392  1.00  0.00           O  
ATOM   2381  CB  SER   151      25.952  44.052  24.938  1.00  0.00           C  
ATOM   2382  OG  SER   151      26.433  45.303  25.363  1.00  0.00           O  
ATOM   2383  H   SER   151      23.852  45.405  25.390  1.00  0.00           H  
ATOM   2384  HA  SER   151      25.246  44.777  22.999  1.00  0.00           H  
ATOM   2385  HB2 SER   151      25.541  43.572  25.826  1.00  0.00           H  
ATOM   2386  HB3 SER   151      26.741  43.460  24.474  1.00  0.00           H  
ATOM   2387  HG  SER   151      25.801  45.622  26.011  1.00  0.00           H  
ATOM   2388  N   PRO   152      23.364  42.191  23.986  1.00  0.00           N  
ATOM   2389  CA  PRO   152      23.209  40.708  23.759  1.00  0.00           C  
ATOM   2390  C   PRO   152      23.144  40.198  22.333  1.00  0.00           C  
ATOM   2391  O   PRO   152      23.832  39.167  22.075  1.00  0.00           O  
ATOM   2392  CD  PRO   152      22.313  42.630  24.959  1.00  0.00           C  
ATOM   2393  CG  PRO   152      21.821  41.393  25.675  1.00  0.00           C  
ATOM   2394  CB  PRO   152      21.943  40.335  24.538  1.00  0.00           C  
ATOM   2395  HD2 PRO   152      21.509  43.120  24.410  1.00  0.00           H  
ATOM   2396  HD3 PRO   152      22.748  43.297  25.704  1.00  0.00           H  
ATOM   2397  HG2 PRO   152      20.787  41.577  25.965  1.00  0.00           H  
ATOM   2398  HG3 PRO   152      22.401  41.121  26.557  1.00  0.00           H  
ATOM   2399  HB2 PRO   152      21.003  40.374  23.987  1.00  0.00           H  
ATOM   2400  HB3 PRO   152      22.157  39.373  25.005  1.00  0.00           H  
ATOM   2401  HA  PRO   152      24.072  40.183  24.170  1.00  0.00           H  
ATOM   2402  N   PRO   153      22.370  40.758  21.403  1.00  0.00           N  
ATOM   2403  CA  PRO   153      22.290  40.226  20.052  1.00  0.00           C  
ATOM   2404  C   PRO   153      23.640  40.413  19.209  1.00  0.00           C  
ATOM   2405  O   PRO   153      23.775  39.789  18.126  1.00  0.00           O  
ATOM   2406  CD  PRO   153      21.427  41.816  21.544  1.00  0.00           C  
ATOM   2407  CG  PRO   153      20.324  41.473  20.544  1.00  0.00           C  
ATOM   2408  CB  PRO   153      21.074  40.874  19.358  1.00  0.00           C  
ATOM   2409  HD2 PRO   153      21.937  42.735  21.256  1.00  0.00           H  
ATOM   2410  HD3 PRO   153      21.087  42.009  22.560  1.00  0.00           H  
ATOM   2411  HG2 PRO   153      19.791  42.355  20.188  1.00  0.00           H  
ATOM   2412  HG3 PRO   153      19.668  40.705  20.953  1.00  0.00           H  
ATOM   2413  HB2 PRO   153      21.347  41.739  18.753  1.00  0.00           H  
ATOM   2414  HB3 PRO   153      20.467  40.174  18.785  1.00  0.00           H  
ATOM   2415  HA  PRO   153      22.025  39.177  20.187  1.00  0.00           H  
ATOM   2416  N   ALA   154      24.497  41.319  19.613  1.00  0.00           N  
ATOM   2417  CA  ALA   154      25.793  41.500  18.991  1.00  0.00           C  
ATOM   2418  C   ALA   154      26.865  40.502  19.436  1.00  0.00           C  
ATOM   2419  O   ALA   154      27.767  40.069  18.653  1.00  0.00           O  
ATOM   2420  CB  ALA   154      26.175  42.890  19.350  1.00  0.00           C  
ATOM   2421  H   ALA   154      24.363  41.926  20.408  1.00  0.00           H  
ATOM   2422  HA  ALA   154      25.768  41.291  17.922  1.00  0.00           H  
ATOM   2423  HB1 ALA   154      27.237  42.957  19.111  1.00  0.00           H  
ATOM   2424  HB2 ALA   154      25.646  43.675  18.810  1.00  0.00           H  
ATOM   2425  HB3 ALA   154      26.127  43.159  20.406  1.00  0.00           H  
ATOM   2426  N   GLU   155      26.846  40.073  20.709  1.00  0.00           N  
ATOM   2427  CA  GLU   155      27.973  39.515  21.477  1.00  0.00           C  
ATOM   2428  C   GLU   155      27.974  37.993  21.544  1.00  0.00           C  
ATOM   2429  O   GLU   155      26.874  37.447  21.314  1.00  0.00           O  
ATOM   2430  CB  GLU   155      27.882  40.067  22.870  1.00  0.00           C  
ATOM   2431  CG  GLU   155      28.336  41.497  23.022  1.00  0.00           C  
ATOM   2432  CD  GLU   155      29.661  41.848  22.457  1.00  0.00           C  
ATOM   2433  OE1 GLU   155      30.677  41.168  22.810  1.00  0.00           O  
ATOM   2434  OE2 GLU   155      29.784  42.750  21.597  1.00  0.00           O1-
ATOM   2435  H   GLU   155      26.135  40.527  21.265  1.00  0.00           H  
ATOM   2436  HA  GLU   155      28.957  39.806  21.109  1.00  0.00           H  
ATOM   2437  HB2 GLU   155      26.864  40.050  23.261  1.00  0.00           H  
ATOM   2438  HB3 GLU   155      28.463  39.463  23.566  1.00  0.00           H  
ATOM   2439  HG2 GLU   155      27.648  42.118  22.450  1.00  0.00           H  
ATOM   2440  HG3 GLU   155      28.175  41.775  24.064  1.00  0.00           H  
ATOM   2441  N   ARG   156      29.097  37.254  21.789  1.00  0.00           N  
ATOM   2442  CA  ARG   156      29.179  35.745  21.551  1.00  0.00           C  
ATOM   2443  C   ARG   156      28.439  34.985  22.559  1.00  0.00           C  
ATOM   2444  O   ARG   156      28.195  35.369  23.704  1.00  0.00           O  
ATOM   2445  CB  ARG   156      30.685  35.356  21.700  1.00  0.00           C  
ATOM   2446  CG  ARG   156      31.256  35.517  20.275  1.00  0.00           C  
ATOM   2447  CD  ARG   156      32.644  34.825  20.273  1.00  0.00           C  
ATOM   2448  NE  ARG   156      33.562  35.358  21.239  1.00  0.00           N  
ATOM   2449  CZ  ARG   156      34.769  34.944  21.550  1.00  0.00           C  
ATOM   2450  NH1 ARG   156      35.291  33.975  20.870  1.00  0.00           N  
ATOM   2451  NH2 ARG   156      35.487  35.503  22.430  1.00  0.00           N1+
ATOM   2452  H   ARG   156      29.888  37.789  22.120  1.00  0.00           H  
ATOM   2453  HA  ARG   156      28.731  35.449  20.602  1.00  0.00           H  
ATOM   2454  HB2 ARG   156      31.160  36.022  22.420  1.00  0.00           H  
ATOM   2455  HB3 ARG   156      30.668  34.293  21.940  1.00  0.00           H  
ATOM   2456  HG2 ARG   156      30.518  35.029  19.637  1.00  0.00           H  
ATOM   2457  HG3 ARG   156      31.414  36.573  20.056  1.00  0.00           H  
ATOM   2458  HD2 ARG   156      32.574  33.746  20.411  1.00  0.00           H  
ATOM   2459  HD3 ARG   156      33.069  35.019  19.288  1.00  0.00           H  
ATOM   2460  HE  ARG   156      33.143  36.176  21.658  1.00  0.00           H  
ATOM   2461 HH11 ARG   156      34.897  33.507  20.066  1.00  0.00           H  
ATOM   2462 HH12 ARG   156      36.220  33.684  21.138  1.00  0.00           H  
ATOM   2463 HH21 ARG   156      35.045  36.266  22.922  1.00  0.00           H  
ATOM   2464 HH22 ARG   156      36.471  35.278  22.461  1.00  0.00           H  
ATOM   2465  N   GLU   157      27.882  33.836  22.146  1.00  0.00           N  
ATOM   2466  CA  GLU   157      27.363  32.776  23.016  1.00  0.00           C  
ATOM   2467  C   GLU   157      28.477  32.315  23.944  1.00  0.00           C  
ATOM   2468  O   GLU   157      29.525  31.893  23.468  1.00  0.00           O  
ATOM   2469  CB  GLU   157      26.676  31.726  22.210  1.00  0.00           C  
ATOM   2470  CG  GLU   157      25.826  30.743  23.065  1.00  0.00           C  
ATOM   2471  CD  GLU   157      24.837  31.422  24.029  1.00  0.00           C  
ATOM   2472  OE1 GLU   157      24.183  32.380  23.587  1.00  0.00           O  
ATOM   2473  OE2 GLU   157      24.701  30.991  25.214  1.00  0.00           O1-
ATOM   2474  H   GLU   157      27.698  33.660  21.168  1.00  0.00           H  
ATOM   2475  HA  GLU   157      26.640  33.223  23.699  1.00  0.00           H  
ATOM   2476  HB2 GLU   157      26.021  32.234  21.503  1.00  0.00           H  
ATOM   2477  HB3 GLU   157      27.420  31.200  21.611  1.00  0.00           H  
ATOM   2478  HG2 GLU   157      25.215  30.133  22.400  1.00  0.00           H  
ATOM   2479  HG3 GLU   157      26.533  30.122  23.616  1.00  0.00           H  
ATOM   2480  N   PRO   158      28.365  32.440  25.258  1.00  0.00           N  
ATOM   2481  CA  PRO   158      29.498  31.794  26.171  1.00  0.00           C  
ATOM   2482  C   PRO   158      29.661  30.244  26.060  1.00  0.00           C  
ATOM   2483  O   PRO   158      28.704  29.483  26.010  1.00  0.00           O  
ATOM   2484  CD  PRO   158      27.288  33.002  26.063  1.00  0.00           C  
ATOM   2485  CG  PRO   158      28.023  33.293  27.387  1.00  0.00           C  
ATOM   2486  CB  PRO   158      29.156  32.258  27.559  1.00  0.00           C  
ATOM   2487  HD2 PRO   158      26.545  32.245  26.314  1.00  0.00           H  
ATOM   2488  HD3 PRO   158      26.956  33.899  25.541  1.00  0.00           H  
ATOM   2489  HG2 PRO   158      27.332  33.154  28.218  1.00  0.00           H  
ATOM   2490  HG3 PRO   158      28.472  34.285  27.429  1.00  0.00           H  
ATOM   2491  HB2 PRO   158      28.690  31.514  28.205  1.00  0.00           H  
ATOM   2492  HB3 PRO   158      29.999  32.735  28.057  1.00  0.00           H  
ATOM   2493  HA  PRO   158      30.429  32.320  25.958  1.00  0.00           H  
ATOM   2494  N   GLY   159      30.913  29.873  26.129  1.00  0.00           N  
ATOM   2495  CA  GLY   159      31.367  28.504  26.087  1.00  0.00           C  
ATOM   2496  C   GLY   159      31.186  27.969  24.632  1.00  0.00           C  
ATOM   2497  O   GLY   159      31.652  28.549  23.653  1.00  0.00           O  
ATOM   2498  H   GLY   159      31.595  30.611  26.234  1.00  0.00           H  
ATOM   2499  HA2 GLY   159      32.419  28.365  26.339  1.00  0.00           H  
ATOM   2500  HA3 GLY   159      30.803  27.834  26.736  1.00  0.00           H  
ATOM   2501  N   GLU   160      30.635  26.742  24.650  1.00  0.00           N  
ATOM   2502  CA  GLU   160      30.682  25.764  23.509  1.00  0.00           C  
ATOM   2503  C   GLU   160      32.097  25.536  22.949  1.00  0.00           C  
ATOM   2504  O   GLU   160      32.850  24.769  23.510  1.00  0.00           O  
ATOM   2505  CB  GLU   160      29.644  25.913  22.485  1.00  0.00           C  
ATOM   2506  CG  GLU   160      28.216  26.049  22.970  1.00  0.00           C  
ATOM   2507  CD  GLU   160      27.645  24.800  23.544  1.00  0.00           C  
ATOM   2508  OE1 GLU   160      27.738  23.752  22.880  1.00  0.00           O  
ATOM   2509  OE2 GLU   160      26.831  24.901  24.482  1.00  0.00           O1-
ATOM   2510  H   GLU   160      30.296  26.389  25.533  1.00  0.00           H  
ATOM   2511  HA  GLU   160      30.481  24.765  23.896  1.00  0.00           H  
ATOM   2512  HB2 GLU   160      29.847  26.825  21.924  1.00  0.00           H  
ATOM   2513  HB3 GLU   160      29.732  25.132  21.729  1.00  0.00           H  
ATOM   2514  HG2 GLU   160      28.066  26.817  23.728  1.00  0.00           H  
ATOM   2515  HG3 GLU   160      27.576  26.266  22.115  1.00  0.00           H  
ATOM   2516  N   VAL   161      32.444  26.189  21.880  1.00  0.00           N  
ATOM   2517  CA  VAL   161      33.742  26.063  21.116  1.00  0.00           C  
ATOM   2518  C   VAL   161      34.939  26.713  21.861  1.00  0.00           C  
ATOM   2519  O   VAL   161      36.058  26.619  21.441  1.00  0.00           O  
ATOM   2520  CB  VAL   161      33.493  26.693  19.697  1.00  0.00           C  
ATOM   2521  CG1 VAL   161      32.964  28.129  19.765  1.00  0.00           C  
ATOM   2522  CG2 VAL   161      34.687  26.637  18.716  1.00  0.00           C  
ATOM   2523  H   VAL   161      31.725  26.794  21.508  1.00  0.00           H  
ATOM   2524  HA  VAL   161      33.896  24.999  20.939  1.00  0.00           H  
ATOM   2525  HB  VAL   161      32.751  26.072  19.195  1.00  0.00           H  
ATOM   2526 HG11 VAL   161      33.485  28.743  20.499  1.00  0.00           H  
ATOM   2527 HG12 VAL   161      33.115  28.526  18.761  1.00  0.00           H  
ATOM   2528 HG13 VAL   161      31.917  28.367  19.956  1.00  0.00           H  
ATOM   2529 HG21 VAL   161      34.199  26.757  17.749  1.00  0.00           H  
ATOM   2530 HG22 VAL   161      35.261  27.546  18.898  1.00  0.00           H  
ATOM   2531 HG23 VAL   161      35.202  25.678  18.656  1.00  0.00           H  
ATOM   2532  N   VAL   162      34.699  27.367  22.968  1.00  0.00           N  
ATOM   2533  CA  VAL   162      35.669  28.153  23.785  1.00  0.00           C  
ATOM   2534  C   VAL   162      35.807  27.637  25.230  1.00  0.00           C  
ATOM   2535  O   VAL   162      34.889  27.649  25.987  1.00  0.00           O  
ATOM   2536  CB  VAL   162      35.312  29.654  23.881  1.00  0.00           C  
ATOM   2537  CG1 VAL   162      36.367  30.444  24.726  1.00  0.00           C  
ATOM   2538  CG2 VAL   162      35.269  30.277  22.529  1.00  0.00           C  
ATOM   2539  H   VAL   162      33.723  27.473  23.205  1.00  0.00           H  
ATOM   2540  HA  VAL   162      36.683  28.028  23.406  1.00  0.00           H  
ATOM   2541  HB  VAL   162      34.335  29.776  24.347  1.00  0.00           H  
ATOM   2542 HG11 VAL   162      37.362  30.392  24.286  1.00  0.00           H  
ATOM   2543 HG12 VAL   162      36.155  31.513  24.740  1.00  0.00           H  
ATOM   2544 HG13 VAL   162      36.293  30.118  25.764  1.00  0.00           H  
ATOM   2545 HG21 VAL   162      36.248  30.194  22.054  1.00  0.00           H  
ATOM   2546 HG22 VAL   162      34.374  30.024  21.961  1.00  0.00           H  
ATOM   2547 HG23 VAL   162      35.158  31.347  22.703  1.00  0.00           H  
ATOM   2548  N   ASP   163      37.092  27.191  25.490  1.00  0.00           N  
ATOM   2549  CA  ASP   163      37.465  26.699  26.807  1.00  0.00           C  
ATOM   2550  C   ASP   163      37.483  27.737  27.913  1.00  0.00           C  
ATOM   2551  O   ASP   163      37.813  28.927  27.701  1.00  0.00           O  
ATOM   2552  CB  ASP   163      38.864  26.085  26.845  1.00  0.00           C  
ATOM   2553  CG  ASP   163      39.041  24.975  25.873  1.00  0.00           C  
ATOM   2554  OD1 ASP   163      40.165  24.787  25.371  1.00  0.00           O  
ATOM   2555  OD2 ASP   163      38.148  24.189  25.646  1.00  0.00           O1-
ATOM   2556  H   ASP   163      37.847  27.259  24.823  1.00  0.00           H  
ATOM   2557  HA  ASP   163      36.813  25.856  27.036  1.00  0.00           H  
ATOM   2558  HB2 ASP   163      39.603  26.878  26.727  1.00  0.00           H  
ATOM   2559  HB3 ASP   163      39.186  25.777  27.840  1.00  0.00           H  
ATOM   2560  N   SER   164      37.420  27.146  29.140  1.00  0.00           N  
ATOM   2561  CA  SER   164      37.828  27.697  30.517  1.00  0.00           C  
ATOM   2562  C   SER   164      39.379  27.733  30.601  1.00  0.00           C  
ATOM   2563  O   SER   164      40.048  26.712  30.374  1.00  0.00           O  
ATOM   2564  CB  SER   164      37.201  26.948  31.676  1.00  0.00           C  
ATOM   2565  OG  SER   164      37.514  27.500  32.902  1.00  0.00           O  
ATOM   2566  H   SER   164      37.414  26.140  29.062  1.00  0.00           H  
ATOM   2567  HA  SER   164      37.522  28.744  30.480  1.00  0.00           H  
ATOM   2568  HB2 SER   164      36.125  26.844  31.537  1.00  0.00           H  
ATOM   2569  HB3 SER   164      37.715  25.994  31.557  1.00  0.00           H  
ATOM   2570  HG  SER   164      36.712  27.716  33.385  1.00  0.00           H  
ATOM   2571  N   LEU   165      39.985  28.936  30.908  1.00  0.00           N  
ATOM   2572  CA  LEU   165      41.471  29.069  30.981  1.00  0.00           C  
ATOM   2573  C   LEU   165      42.187  28.519  32.248  1.00  0.00           C  
ATOM   2574  O   LEU   165      43.381  28.301  32.254  1.00  0.00           O  
ATOM   2575  CB  LEU   165      41.857  30.530  30.623  1.00  0.00           C  
ATOM   2576  CG  LEU   165      41.573  31.124  29.180  1.00  0.00           C  
ATOM   2577  CD1 LEU   165      41.912  30.065  28.132  1.00  0.00           C  
ATOM   2578  CD2 LEU   165      40.160  31.541  29.004  1.00  0.00           C  
ATOM   2579  H   LEU   165      39.344  29.715  30.971  1.00  0.00           H  
ATOM   2580  HA  LEU   165      41.871  28.466  30.166  1.00  0.00           H  
ATOM   2581  HB2 LEU   165      41.518  31.129  31.469  1.00  0.00           H  
ATOM   2582  HB3 LEU   165      42.945  30.538  30.571  1.00  0.00           H  
ATOM   2583  HG  LEU   165      42.245  31.945  28.930  1.00  0.00           H  
ATOM   2584 HD11 LEU   165      41.112  29.332  28.033  1.00  0.00           H  
ATOM   2585 HD12 LEU   165      42.016  30.462  27.122  1.00  0.00           H  
ATOM   2586 HD13 LEU   165      42.884  29.617  28.338  1.00  0.00           H  
ATOM   2587 HD21 LEU   165      39.848  32.208  29.808  1.00  0.00           H  
ATOM   2588 HD22 LEU   165      40.125  31.983  28.009  1.00  0.00           H  
ATOM   2589 HD23 LEU   165      39.475  30.694  29.041  1.00  0.00           H  
ATOM   2590  N   VAL   166      41.441  28.090  33.262  1.00  0.00           N  
ATOM   2591  CA  VAL   166      41.893  27.552  34.579  1.00  0.00           C  
ATOM   2592  C   VAL   166      42.820  26.348  34.444  1.00  0.00           C  
ATOM   2593  O   VAL   166      42.455  25.440  33.731  1.00  0.00           O  
ATOM   2594  CB  VAL   166      40.708  27.131  35.443  1.00  0.00           C  
ATOM   2595  CG1 VAL   166      41.199  26.670  36.818  1.00  0.00           C  
ATOM   2596  CG2 VAL   166      39.636  28.215  35.577  1.00  0.00           C  
ATOM   2597  H   VAL   166      40.455  28.283  33.159  1.00  0.00           H  
ATOM   2598  HA  VAL   166      42.441  28.336  35.103  1.00  0.00           H  
ATOM   2599  HB  VAL   166      40.263  26.285  34.920  1.00  0.00           H  
ATOM   2600 HG11 VAL   166      42.012  27.277  37.216  1.00  0.00           H  
ATOM   2601 HG12 VAL   166      40.422  26.787  37.575  1.00  0.00           H  
ATOM   2602 HG13 VAL   166      41.444  25.609  36.784  1.00  0.00           H  
ATOM   2603 HG21 VAL   166      39.176  28.472  34.623  1.00  0.00           H  
ATOM   2604 HG22 VAL   166      38.879  27.981  36.326  1.00  0.00           H  
ATOM   2605 HG23 VAL   166      40.121  29.082  36.025  1.00  0.00           H  
ATOM   2606  N   GLY   167      44.031  26.451  35.009  1.00  0.00           N  
ATOM   2607  CA  GLY   167      45.077  25.373  34.868  1.00  0.00           C  
ATOM   2608  C   GLY   167      46.223  25.645  33.857  1.00  0.00           C  
ATOM   2609  O   GLY   167      47.180  24.896  33.870  1.00  0.00           O  
ATOM   2610  H   GLY   167      44.292  27.219  35.611  1.00  0.00           H  
ATOM   2611  HA2 GLY   167      45.544  25.260  35.846  1.00  0.00           H  
ATOM   2612  HA3 GLY   167      44.583  24.418  34.692  1.00  0.00           H  
ATOM   2613  N   LYS   168      45.998  26.600  33.013  1.00  0.00           N  
ATOM   2614  CA  LYS   168      46.985  27.251  32.126  1.00  0.00           C  
ATOM   2615  C   LYS   168      48.100  28.020  32.949  1.00  0.00           C  
ATOM   2616  O   LYS   168      47.806  29.017  33.663  1.00  0.00           O  
ATOM   2617  CB  LYS   168      46.178  28.205  31.200  1.00  0.00           C  
ATOM   2618  CG  LYS   168      46.884  28.351  29.769  1.00  0.00           C  
ATOM   2619  CD  LYS   168      46.328  29.515  29.000  1.00  0.00           C  
ATOM   2620  CE  LYS   168      46.835  29.536  27.536  1.00  0.00           C  
ATOM   2621  NZ  LYS   168      48.311  29.742  27.412  1.00  0.00           N1+
ATOM   2622  H   LYS   168      45.111  27.083  33.012  1.00  0.00           H  
ATOM   2623  HA  LYS   168      47.369  26.450  31.494  1.00  0.00           H  
ATOM   2624  HB2 LYS   168      45.211  27.851  30.841  1.00  0.00           H  
ATOM   2625  HB3 LYS   168      46.032  29.208  31.601  1.00  0.00           H  
ATOM   2626  HG2 LYS   168      47.939  28.505  29.998  1.00  0.00           H  
ATOM   2627  HG3 LYS   168      46.769  27.412  29.229  1.00  0.00           H  
ATOM   2628  HD2 LYS   168      45.265  29.297  28.898  1.00  0.00           H  
ATOM   2629  HD3 LYS   168      46.445  30.429  29.582  1.00  0.00           H  
ATOM   2630  HE2 LYS   168      46.535  28.550  27.183  1.00  0.00           H  
ATOM   2631  HE3 LYS   168      46.214  30.288  27.048  1.00  0.00           H  
ATOM   2632  HZ1 LYS   168      48.764  28.858  27.591  1.00  0.00           H  
ATOM   2633  HZ2 LYS   168      48.397  30.117  26.478  1.00  0.00           H  
ATOM   2634  HZ3 LYS   168      48.691  30.462  28.010  1.00  0.00           H  
ATOM   2635  N   GLN   169      49.348  27.598  32.756  1.00  0.00           N  
ATOM   2636  CA  GLN   169      50.502  28.412  33.060  1.00  0.00           C  
ATOM   2637  C   GLN   169      50.474  29.741  32.354  1.00  0.00           C  
ATOM   2638  O   GLN   169      50.229  29.784  31.129  1.00  0.00           O  
ATOM   2639  CB  GLN   169      51.792  27.644  32.782  1.00  0.00           C  
ATOM   2640  CG  GLN   169      53.005  28.182  33.562  1.00  0.00           C  
ATOM   2641  CD  GLN   169      53.837  29.235  32.801  1.00  0.00           C  
ATOM   2642  OE1 GLN   169      53.930  29.252  31.590  1.00  0.00           O  
ATOM   2643  NE2 GLN   169      54.464  30.111  33.590  1.00  0.00           N  
ATOM   2644  H   GLN   169      49.430  26.832  32.103  1.00  0.00           H  
ATOM   2645  HA  GLN   169      50.470  28.678  34.117  1.00  0.00           H  
ATOM   2646  HB2 GLN   169      51.491  26.617  32.989  1.00  0.00           H  
ATOM   2647  HB3 GLN   169      51.980  27.617  31.708  1.00  0.00           H  
ATOM   2648  HG2 GLN   169      52.745  28.627  34.523  1.00  0.00           H  
ATOM   2649  HG3 GLN   169      53.719  27.410  33.850  1.00  0.00           H  
ATOM   2650 HE21 GLN   169      54.332  30.126  34.592  1.00  0.00           H  
ATOM   2651 HE22 GLN   169      55.224  30.674  33.234  1.00  0.00           H  
ATOM   2652  N   VAL   170      50.784  30.839  33.056  1.00  0.00           N  
ATOM   2653  CA  VAL   170      50.695  32.235  32.666  1.00  0.00           C  
ATOM   2654  C   VAL   170      52.063  32.906  32.749  1.00  0.00           C  
ATOM   2655  O   VAL   170      52.736  32.815  33.767  1.00  0.00           O  
ATOM   2656  CB  VAL   170      49.689  32.993  33.474  1.00  0.00           C  
ATOM   2657  CG1 VAL   170      49.843  34.558  33.373  1.00  0.00           C  
ATOM   2658  CG2 VAL   170      48.268  32.559  33.120  1.00  0.00           C  
ATOM   2659  H   VAL   170      51.008  30.705  34.031  1.00  0.00           H  
ATOM   2660  HA  VAL   170      50.317  32.257  31.644  1.00  0.00           H  
ATOM   2661  HB  VAL   170      49.815  32.784  34.536  1.00  0.00           H  
ATOM   2662 HG11 VAL   170      49.711  34.865  32.336  1.00  0.00           H  
ATOM   2663 HG12 VAL   170      49.087  34.998  34.025  1.00  0.00           H  
ATOM   2664 HG13 VAL   170      50.818  34.738  33.822  1.00  0.00           H  
ATOM   2665 HG21 VAL   170      47.579  33.251  33.606  1.00  0.00           H  
ATOM   2666 HG22 VAL   170      48.013  32.613  32.061  1.00  0.00           H  
ATOM   2667 HG23 VAL   170      48.005  31.611  33.590  1.00  0.00           H  
ATOM   2668  N   GLU   171      52.425  33.565  31.703  1.00  0.00           N  
ATOM   2669  CA  GLU   171      53.599  34.446  31.606  1.00  0.00           C  
ATOM   2670  C   GLU   171      53.068  35.815  31.277  1.00  0.00           C  
ATOM   2671  O   GLU   171      52.317  36.032  30.359  1.00  0.00           O  
ATOM   2672  CB  GLU   171      54.615  34.048  30.559  1.00  0.00           C  
ATOM   2673  CG  GLU   171      55.346  32.730  30.942  1.00  0.00           C  
ATOM   2674  CD  GLU   171      56.632  32.601  30.128  1.00  0.00           C  
ATOM   2675  OE1 GLU   171      57.582  31.983  30.643  1.00  0.00           O  
ATOM   2676  OE2 GLU   171      56.858  33.167  29.034  1.00  0.00           O1-
ATOM   2677  H   GLU   171      51.750  33.677  30.960  1.00  0.00           H  
ATOM   2678  HA  GLU   171      54.194  34.451  32.520  1.00  0.00           H  
ATOM   2679  HB2 GLU   171      54.160  33.868  29.586  1.00  0.00           H  
ATOM   2680  HB3 GLU   171      55.382  34.795  30.354  1.00  0.00           H  
ATOM   2681  HG2 GLU   171      55.535  32.769  32.014  1.00  0.00           H  
ATOM   2682  HG3 GLU   171      54.718  31.867  30.720  1.00  0.00           H  
ATOM   2683  N   TYR   172      53.461  36.839  32.021  1.00  0.00           N  
ATOM   2684  CA  TYR   172      52.873  38.175  31.815  1.00  0.00           C  
ATOM   2685  C   TYR   172      53.981  39.212  32.027  1.00  0.00           C  
ATOM   2686  O   TYR   172      55.024  38.883  32.570  1.00  0.00           O  
ATOM   2687  CB  TYR   172      51.751  38.315  32.856  1.00  0.00           C  
ATOM   2688  CG  TYR   172      51.063  39.644  32.691  1.00  0.00           C  
ATOM   2689  CD1 TYR   172      50.448  40.029  31.456  1.00  0.00           C  
ATOM   2690  CE1 TYR   172      49.961  41.306  31.370  1.00  0.00           C  
ATOM   2691  CZ  TYR   172      49.843  42.124  32.442  1.00  0.00           C  
ATOM   2692  OH  TYR   172      49.126  43.270  32.421  1.00  0.00           O  
ATOM   2693  CE2 TYR   172      50.437  41.780  33.703  1.00  0.00           C  
ATOM   2694  CD2 TYR   172      51.144  40.555  33.791  1.00  0.00           C  
ATOM   2695  H   TYR   172      54.117  36.678  32.773  1.00  0.00           H  
ATOM   2696  HA  TYR   172      52.524  38.225  30.784  1.00  0.00           H  
ATOM   2697  HB2 TYR   172      51.072  37.468  32.752  1.00  0.00           H  
ATOM   2698  HB3 TYR   172      52.223  38.287  33.838  1.00  0.00           H  
ATOM   2699  HD1 TYR   172      50.448  39.386  30.588  1.00  0.00           H  
ATOM   2700  HE1 TYR   172      49.449  41.619  30.472  1.00  0.00           H  
ATOM   2701  HH  TYR   172      48.949  43.527  31.513  1.00  0.00           H  
ATOM   2702  HE2 TYR   172      50.336  42.398  34.584  1.00  0.00           H  
ATOM   2703  HD2 TYR   172      51.568  40.230  34.729  1.00  0.00           H  
ATOM   2704  N   ALA   173      53.759  40.382  31.454  1.00  0.00           N  
ATOM   2705  CA  ALA   173      54.636  41.525  31.798  1.00  0.00           C  
ATOM   2706  C   ALA   173      54.763  41.773  33.311  1.00  0.00           C  
ATOM   2707  O   ALA   173      54.046  41.213  34.080  1.00  0.00           O  
ATOM   2708  CB  ALA   173      54.086  42.788  31.133  1.00  0.00           C  
ATOM   2709  H   ALA   173      52.889  40.487  30.952  1.00  0.00           H  
ATOM   2710  HA  ALA   173      55.657  41.392  31.438  1.00  0.00           H  
ATOM   2711  HB1 ALA   173      53.086  42.919  31.545  1.00  0.00           H  
ATOM   2712  HB2 ALA   173      54.708  43.647  31.388  1.00  0.00           H  
ATOM   2713  HB3 ALA   173      54.106  42.685  30.048  1.00  0.00           H  
ATOM   2714  N   LYS   174      55.646  42.663  33.634  1.00  0.00           N  
ATOM   2715  CA  LYS   174      55.849  43.445  34.838  1.00  0.00           C  
ATOM   2716  C   LYS   174      56.160  44.964  34.634  1.00  0.00           C  
ATOM   2717  O   LYS   174      56.689  45.368  33.588  1.00  0.00           O  
ATOM   2718  CB  LYS   174      56.845  42.729  35.806  1.00  0.00           C  
ATOM   2719  CG  LYS   174      56.767  42.991  37.290  1.00  0.00           C  
ATOM   2720  CD  LYS   174      57.642  42.044  38.112  1.00  0.00           C  
ATOM   2721  CE  LYS   174      57.255  42.237  39.559  1.00  0.00           C  
ATOM   2722  NZ  LYS   174      57.989  41.203  40.332  1.00  0.00           N1+
ATOM   2723  H   LYS   174      56.398  42.713  32.961  1.00  0.00           H  
ATOM   2724  HA  LYS   174      54.871  43.514  35.313  1.00  0.00           H  
ATOM   2725  HB2 LYS   174      56.527  41.691  35.700  1.00  0.00           H  
ATOM   2726  HB3 LYS   174      57.857  42.808  35.408  1.00  0.00           H  
ATOM   2727  HG2 LYS   174      57.014  44.011  37.583  1.00  0.00           H  
ATOM   2728  HG3 LYS   174      55.761  42.720  37.612  1.00  0.00           H  
ATOM   2729  HD2 LYS   174      57.526  41.006  37.800  1.00  0.00           H  
ATOM   2730  HD3 LYS   174      58.673  42.364  37.959  1.00  0.00           H  
ATOM   2731  HE2 LYS   174      57.467  43.276  39.812  1.00  0.00           H  
ATOM   2732  HE3 LYS   174      56.167  42.264  39.629  1.00  0.00           H  
ATOM   2733  HZ1 LYS   174      58.965  41.301  40.088  1.00  0.00           H  
ATOM   2734  HZ2 LYS   174      58.009  41.303  41.337  1.00  0.00           H  
ATOM   2735  HZ3 LYS   174      57.735  40.263  40.064  1.00  0.00           H  
ATOM   2736  N   GLU   175      55.895  45.837  35.660  1.00  0.00           N  
ATOM   2737  CA  GLU   175      55.809  47.272  35.446  1.00  0.00           C  
ATOM   2738  C   GLU   175      57.231  47.866  35.447  1.00  0.00           C  
ATOM   2739  O   GLU   175      57.534  49.042  35.145  1.00  0.00           O  
ATOM   2740  CB  GLU   175      54.872  47.921  36.489  1.00  0.00           C  
ATOM   2741  CG  GLU   175      55.446  48.051  37.867  1.00  0.00           C  
ATOM   2742  CD  GLU   175      54.384  48.527  38.852  1.00  0.00           C  
ATOM   2743  OE1 GLU   175      54.118  49.767  38.875  1.00  0.00           O  
ATOM   2744  OE2 GLU   175      53.753  47.714  39.472  1.00  0.00           O1-
ATOM   2745  H   GLU   175      55.815  45.420  36.577  1.00  0.00           H  
ATOM   2746  HA  GLU   175      55.317  47.388  34.481  1.00  0.00           H  
ATOM   2747  HB2 GLU   175      54.436  48.864  36.161  1.00  0.00           H  
ATOM   2748  HB3 GLU   175      53.964  47.330  36.613  1.00  0.00           H  
ATOM   2749  HG2 GLU   175      55.794  47.064  38.170  1.00  0.00           H  
ATOM   2750  HG3 GLU   175      56.333  48.684  37.863  1.00  0.00           H  
ATOM   2751  N   ASP   176      58.213  47.105  35.912  1.00  0.00           N  
ATOM   2752  CA  ASP   176      59.659  47.422  35.888  1.00  0.00           C  
ATOM   2753  C   ASP   176      60.155  47.149  34.474  1.00  0.00           C  
ATOM   2754  O   ASP   176      61.323  47.267  34.198  1.00  0.00           O  
ATOM   2755  CB  ASP   176      60.491  46.602  36.913  1.00  0.00           C  
ATOM   2756  CG  ASP   176      60.248  45.049  36.857  1.00  0.00           C  
ATOM   2757  OD1 ASP   176      59.303  44.620  36.142  1.00  0.00           O  
ATOM   2758  OD2 ASP   176      61.001  44.340  37.527  1.00  0.00           O1-
ATOM   2759  H   ASP   176      58.046  46.131  36.122  1.00  0.00           H  
ATOM   2760  HA  ASP   176      59.788  48.486  36.088  1.00  0.00           H  
ATOM   2761  HB2 ASP   176      61.551  46.830  36.802  1.00  0.00           H  
ATOM   2762  HB3 ASP   176      60.193  46.934  37.907  1.00  0.00           H  
ATOM   2763  N   GLY   177      59.254  46.819  33.501  1.00  0.00           N  
ATOM   2764  CA  GLY   177      59.686  46.610  32.168  1.00  0.00           C  
ATOM   2765  C   GLY   177      60.349  45.191  31.895  1.00  0.00           C  
ATOM   2766  O   GLY   177      61.100  44.991  30.990  1.00  0.00           O  
ATOM   2767  H   GLY   177      58.280  46.776  33.764  1.00  0.00           H  
ATOM   2768  HA2 GLY   177      58.839  46.728  31.493  1.00  0.00           H  
ATOM   2769  HA3 GLY   177      60.453  47.355  31.954  1.00  0.00           H  
ATOM   2770  N   SER   178      59.964  44.173  32.701  1.00  0.00           N  
ATOM   2771  CA  SER   178      60.375  42.698  32.684  1.00  0.00           C  
ATOM   2772  C   SER   178      59.180  41.738  32.599  1.00  0.00           C  
ATOM   2773  O   SER   178      58.050  42.232  32.446  1.00  0.00           O  
ATOM   2774  CB  SER   178      61.217  42.441  34.002  1.00  0.00           C  
ATOM   2775  OG  SER   178      60.299  42.248  35.112  1.00  0.00           O  
ATOM   2776  H   SER   178      59.414  44.447  33.503  1.00  0.00           H  
ATOM   2777  HA  SER   178      61.036  42.568  31.827  1.00  0.00           H  
ATOM   2778  HB2 SER   178      61.663  41.459  33.848  1.00  0.00           H  
ATOM   2779  HB3 SER   178      62.012  43.183  34.078  1.00  0.00           H  
ATOM   2780  HG  SER   178      59.951  43.102  35.377  1.00  0.00           H  
ATOM   2781  N   LYS   179      59.417  40.437  32.727  1.00  0.00           N  
ATOM   2782  CA  LYS   179      58.329  39.457  32.704  1.00  0.00           C  
ATOM   2783  C   LYS   179      58.238  38.654  34.028  1.00  0.00           C  
ATOM   2784  O   LYS   179      59.185  38.522  34.718  1.00  0.00           O  
ATOM   2785  CB  LYS   179      58.559  38.604  31.498  1.00  0.00           C  
ATOM   2786  CG  LYS   179      57.478  37.531  31.226  1.00  0.00           C  
ATOM   2787  CD  LYS   179      57.840  36.566  30.127  1.00  0.00           C  
ATOM   2788  CE  LYS   179      58.940  35.555  30.598  1.00  0.00           C  
ATOM   2789  NZ  LYS   179      59.194  34.523  29.556  1.00  0.00           N1+
ATOM   2790  H   LYS   179      60.298  40.282  33.197  1.00  0.00           H  
ATOM   2791  HA  LYS   179      57.374  39.935  32.485  1.00  0.00           H  
ATOM   2792  HB2 LYS   179      58.748  39.291  30.673  1.00  0.00           H  
ATOM   2793  HB3 LYS   179      59.541  38.209  31.758  1.00  0.00           H  
ATOM   2794  HG2 LYS   179      57.326  36.891  32.096  1.00  0.00           H  
ATOM   2795  HG3 LYS   179      56.542  38.038  30.990  1.00  0.00           H  
ATOM   2796  HD2 LYS   179      56.931  36.047  29.824  1.00  0.00           H  
ATOM   2797  HD3 LYS   179      58.192  37.194  29.308  1.00  0.00           H  
ATOM   2798  HE2 LYS   179      59.835  36.110  30.880  1.00  0.00           H  
ATOM   2799  HE3 LYS   179      58.560  35.139  31.531  1.00  0.00           H  
ATOM   2800  HZ1 LYS   179      58.368  33.951  29.455  1.00  0.00           H  
ATOM   2801  HZ2 LYS   179      59.418  34.859  28.630  1.00  0.00           H  
ATOM   2802  HZ3 LYS   179      59.916  33.857  29.794  1.00  0.00           H  
ATOM   2803  N   ARG   180      57.066  38.140  34.334  1.00  0.00           N  
ATOM   2804  CA  ARG   180      56.748  37.282  35.460  1.00  0.00           C  
ATOM   2805  C   ARG   180      55.983  36.028  35.097  1.00  0.00           C  
ATOM   2806  O   ARG   180      55.532  35.918  33.942  1.00  0.00           O  
ATOM   2807  CB  ARG   180      56.019  38.073  36.526  1.00  0.00           C  
ATOM   2808  CG  ARG   180      54.526  38.333  36.136  1.00  0.00           C  
ATOM   2809  CD  ARG   180      53.873  39.426  36.999  1.00  0.00           C  
ATOM   2810  NE  ARG   180      54.246  39.397  38.379  1.00  0.00           N  
ATOM   2811  CZ  ARG   180      53.934  40.191  39.308  1.00  0.00           C  
ATOM   2812  NH1 ARG   180      53.174  41.238  39.222  1.00  0.00           N  
ATOM   2813  NH2 ARG   180      54.481  39.864  40.468  1.00  0.00           N1+
ATOM   2814  H   ARG   180      56.372  38.390  33.645  1.00  0.00           H  
ATOM   2815  HA  ARG   180      57.686  36.962  35.914  1.00  0.00           H  
ATOM   2816  HB2 ARG   180      56.117  37.439  37.407  1.00  0.00           H  
ATOM   2817  HB3 ARG   180      56.548  39.025  36.558  1.00  0.00           H  
ATOM   2818  HG2 ARG   180      54.426  38.547  35.072  1.00  0.00           H  
ATOM   2819  HG3 ARG   180      53.933  37.420  36.188  1.00  0.00           H  
ATOM   2820  HD2 ARG   180      54.357  40.355  36.699  1.00  0.00           H  
ATOM   2821  HD3 ARG   180      52.785  39.470  36.956  1.00  0.00           H  
ATOM   2822  HE  ARG   180      54.844  38.630  38.654  1.00  0.00           H  
ATOM   2823 HH11 ARG   180      52.743  41.464  38.337  1.00  0.00           H  
ATOM   2824 HH12 ARG   180      53.167  41.862  40.016  1.00  0.00           H  
ATOM   2825 HH21 ARG   180      55.139  39.099  40.412  1.00  0.00           H  
ATOM   2826 HH22 ARG   180      54.280  40.340  41.335  1.00  0.00           H  
ATOM   2827  N   THR   181      55.829  35.100  36.035  1.00  0.00           N  
ATOM   2828  CA  THR   181      55.112  33.824  35.819  1.00  0.00           C  
ATOM   2829  C   THR   181      53.993  33.646  36.882  1.00  0.00           C  
ATOM   2830  O   THR   181      54.113  34.136  38.004  1.00  0.00           O  
ATOM   2831  CB  THR   181      56.105  32.614  35.767  1.00  0.00           C  
ATOM   2832  CG2 THR   181      57.306  32.834  34.866  1.00  0.00           C  
ATOM   2833  OG1 THR   181      56.754  32.431  36.999  1.00  0.00           O  
ATOM   2834  H   THR   181      56.108  35.314  36.982  1.00  0.00           H  
ATOM   2835  HA  THR   181      54.696  33.886  34.814  1.00  0.00           H  
ATOM   2836  HB  THR   181      55.585  31.675  35.574  1.00  0.00           H  
ATOM   2837 HG21 THR   181      58.012  32.003  34.874  1.00  0.00           H  
ATOM   2838 HG22 THR   181      56.895  32.954  33.864  1.00  0.00           H  
ATOM   2839 HG23 THR   181      57.908  33.708  35.114  1.00  0.00           H  
ATOM   2840  HG1 THR   181      56.145  31.820  37.421  1.00  0.00           H  
ATOM   2841  N   GLY   182      52.892  32.982  36.483  1.00  0.00           N  
ATOM   2842  CA  GLY   182      51.714  32.643  37.311  1.00  0.00           C  
ATOM   2843  C   GLY   182      50.747  31.620  36.758  1.00  0.00           C  
ATOM   2844  O   GLY   182      51.114  30.725  36.017  1.00  0.00           O  
ATOM   2845  H   GLY   182      52.889  32.526  35.582  1.00  0.00           H  
ATOM   2846  HA2 GLY   182      52.092  32.210  38.237  1.00  0.00           H  
ATOM   2847  HA3 GLY   182      51.320  33.596  37.664  1.00  0.00           H  
ATOM   2848  N   MET   183      49.527  31.620  37.275  1.00  0.00           N  
ATOM   2849  CA  MET   183      48.470  30.666  37.030  1.00  0.00           C  
ATOM   2850  C   MET   183      47.121  31.391  36.845  1.00  0.00           C  
ATOM   2851  O   MET   183      46.928  32.416  37.499  1.00  0.00           O  
ATOM   2852  CB  MET   183      48.440  29.665  38.164  1.00  0.00           C  
ATOM   2853  CG  MET   183      47.213  28.626  38.036  1.00  0.00           C  
ATOM   2854  SD  MET   183      47.157  27.670  36.468  1.00  0.00           S  
ATOM   2855  CE  MET   183      48.787  26.853  36.546  1.00  0.00           C  
ATOM   2856  H   MET   183      49.289  32.438  37.818  1.00  0.00           H  
ATOM   2857  HA  MET   183      48.654  30.226  36.050  1.00  0.00           H  
ATOM   2858  HB2 MET   183      49.373  29.144  38.377  1.00  0.00           H  
ATOM   2859  HB3 MET   183      48.229  30.259  39.054  1.00  0.00           H  
ATOM   2860  HG2 MET   183      47.316  27.936  38.873  1.00  0.00           H  
ATOM   2861  HG3 MET   183      46.305  29.203  38.210  1.00  0.00           H  
ATOM   2862  HE1 MET   183      49.007  26.301  35.632  1.00  0.00           H  
ATOM   2863  HE2 MET   183      49.561  27.612  36.664  1.00  0.00           H  
ATOM   2864  HE3 MET   183      48.867  26.143  37.368  1.00  0.00           H  
ATOM   2865  N   VAL   184      46.193  30.815  36.011  1.00  0.00           N  
ATOM   2866  CA  VAL   184      44.706  31.007  36.116  1.00  0.00           C  
ATOM   2867  C   VAL   184      44.144  30.048  37.180  1.00  0.00           C  
ATOM   2868  O   VAL   184      44.126  28.841  37.018  1.00  0.00           O  
ATOM   2869  CB  VAL   184      44.067  30.865  34.735  1.00  0.00           C  
ATOM   2870  CG1 VAL   184      42.571  31.224  34.812  1.00  0.00           C  
ATOM   2871  CG2 VAL   184      44.602  31.956  33.849  1.00  0.00           C  
ATOM   2872  H   VAL   184      46.546  30.055  35.446  1.00  0.00           H  
ATOM   2873  HA  VAL   184      44.483  32.041  36.379  1.00  0.00           H  
ATOM   2874  HB  VAL   184      44.130  29.850  34.342  1.00  0.00           H  
ATOM   2875 HG11 VAL   184      42.036  30.536  35.468  1.00  0.00           H  
ATOM   2876 HG12 VAL   184      42.378  32.202  35.254  1.00  0.00           H  
ATOM   2877 HG13 VAL   184      42.074  31.111  33.849  1.00  0.00           H  
ATOM   2878 HG21 VAL   184      45.649  31.752  33.624  1.00  0.00           H  
ATOM   2879 HG22 VAL   184      43.989  31.909  32.950  1.00  0.00           H  
ATOM   2880 HG23 VAL   184      44.582  32.952  34.292  1.00  0.00           H  
ATOM   2881  N   ILE   185      43.727  30.581  38.332  1.00  0.00           N  
ATOM   2882  CA  ILE   185      43.370  29.759  39.562  1.00  0.00           C  
ATOM   2883  C   ILE   185      41.891  29.191  39.660  1.00  0.00           C  
ATOM   2884  O   ILE   185      41.695  28.063  40.181  1.00  0.00           O  
ATOM   2885  CB  ILE   185      43.887  30.599  40.815  1.00  0.00           C  
ATOM   2886  CG2 ILE   185      45.465  30.763  40.742  1.00  0.00           C  
ATOM   2887  CG1 ILE   185      43.000  31.829  41.094  1.00  0.00           C  
ATOM   2888  CD1 ILE   185      43.364  32.497  42.456  1.00  0.00           C  
ATOM   2889  H   ILE   185      43.611  31.584  38.318  1.00  0.00           H  
ATOM   2890  HA  ILE   185      44.006  28.874  39.607  1.00  0.00           H  
ATOM   2891  HB  ILE   185      43.759  29.918  41.656  1.00  0.00           H  
ATOM   2892 HG21 ILE   185      45.705  31.365  39.867  1.00  0.00           H  
ATOM   2893 HG22 ILE   185      45.640  31.322  41.661  1.00  0.00           H  
ATOM   2894 HG23 ILE   185      45.916  29.770  40.749  1.00  0.00           H  
ATOM   2895 HG12 ILE   185      43.176  32.605  40.350  1.00  0.00           H  
ATOM   2896 HG13 ILE   185      41.940  31.576  41.091  1.00  0.00           H  
ATOM   2897 HD11 ILE   185      43.583  31.683  43.147  1.00  0.00           H  
ATOM   2898 HD12 ILE   185      44.244  33.114  42.278  1.00  0.00           H  
ATOM   2899 HD13 ILE   185      42.552  33.025  42.954  1.00  0.00           H  
ATOM   2900  N   HIS   186      40.970  29.963  39.136  1.00  0.00           N  
ATOM   2901  CA  HIS   186      39.474  29.856  39.137  1.00  0.00           C  
ATOM   2902  C   HIS   186      38.821  31.022  38.321  1.00  0.00           C  
ATOM   2903  O   HIS   186      39.520  31.964  37.848  1.00  0.00           O  
ATOM   2904  CB  HIS   186      38.902  29.875  40.550  1.00  0.00           C  
ATOM   2905  CG  HIS   186      37.678  28.957  40.833  1.00  0.00           C  
ATOM   2906  ND1 HIS   186      36.632  28.748  39.872  1.00  0.00           N  
ATOM   2907  CE1 HIS   186      35.610  28.155  40.551  1.00  0.00           C  
ATOM   2908  NE2 HIS   186      35.944  28.027  41.812  1.00  0.00           N  
ATOM   2909  CD2 HIS   186      37.232  28.529  42.020  1.00  0.00           C  
ATOM   2910  H   HIS   186      41.290  30.842  38.755  1.00  0.00           H  
ATOM   2911  HA  HIS   186      39.160  28.915  38.684  1.00  0.00           H  
ATOM   2912  HB2 HIS   186      39.731  29.598  41.200  1.00  0.00           H  
ATOM   2913  HB3 HIS   186      38.716  30.908  40.844  1.00  0.00           H  
ATOM   2914  HE1 HIS   186      34.663  27.808  40.165  1.00  0.00           H  
ATOM   2915  HE2 HIS   186      35.303  27.699  42.521  1.00  0.00           H  
ATOM   2916  HD2 HIS   186      37.758  28.715  42.945  1.00  0.00           H  
ATOM   2917  N   GLN   187      37.543  30.940  38.172  1.00  0.00           N  
ATOM   2918  CA  GLN   187      36.685  31.792  37.364  1.00  0.00           C  
ATOM   2919  C   GLN   187      35.439  32.453  38.079  1.00  0.00           C  
ATOM   2920  O   GLN   187      34.904  31.850  39.050  1.00  0.00           O  
ATOM   2921  CB  GLN   187      36.380  31.068  36.024  1.00  0.00           C  
ATOM   2922  CG  GLN   187      35.257  29.996  36.038  1.00  0.00           C  
ATOM   2923  CD  GLN   187      34.893  29.524  34.712  1.00  0.00           C  
ATOM   2924  OE1 GLN   187      35.401  28.481  34.286  1.00  0.00           O  
ATOM   2925  NE2 GLN   187      34.081  30.379  34.094  1.00  0.00           N  
ATOM   2926  H   GLN   187      37.126  30.118  38.586  1.00  0.00           H  
ATOM   2927  HA  GLN   187      37.350  32.570  36.989  1.00  0.00           H  
ATOM   2928  HB2 GLN   187      36.049  31.832  35.320  1.00  0.00           H  
ATOM   2929  HB3 GLN   187      37.276  30.637  35.578  1.00  0.00           H  
ATOM   2930  HG2 GLN   187      35.566  29.135  36.630  1.00  0.00           H  
ATOM   2931  HG3 GLN   187      34.435  30.475  36.569  1.00  0.00           H  
ATOM   2932 HE21 GLN   187      33.847  31.270  34.508  1.00  0.00           H  
ATOM   2933 HE22 GLN   187      33.685  29.968  33.261  1.00  0.00           H  
ATOM   2934  N   VAL   188      35.013  33.634  37.707  1.00  0.00           N  
ATOM   2935  CA  VAL   188      33.844  34.349  38.269  1.00  0.00           C  
ATOM   2936  C   VAL   188      32.541  33.803  37.667  1.00  0.00           C  
ATOM   2937  O   VAL   188      32.224  34.090  36.543  1.00  0.00           O  
ATOM   2938  CB  VAL   188      33.880  35.848  37.908  1.00  0.00           C  
ATOM   2939  CG1 VAL   188      32.815  36.690  38.528  1.00  0.00           C  
ATOM   2940  CG2 VAL   188      35.162  36.414  38.508  1.00  0.00           C  
ATOM   2941  H   VAL   188      35.512  34.087  36.954  1.00  0.00           H  
ATOM   2942  HA  VAL   188      33.802  34.224  39.351  1.00  0.00           H  
ATOM   2943  HB  VAL   188      33.866  36.032  36.834  1.00  0.00           H  
ATOM   2944 HG11 VAL   188      31.920  36.615  37.909  1.00  0.00           H  
ATOM   2945 HG12 VAL   188      32.710  36.356  39.560  1.00  0.00           H  
ATOM   2946 HG13 VAL   188      33.029  37.758  38.497  1.00  0.00           H  
ATOM   2947 HG21 VAL   188      36.064  35.870  38.228  1.00  0.00           H  
ATOM   2948 HG22 VAL   188      35.265  37.461  38.223  1.00  0.00           H  
ATOM   2949 HG23 VAL   188      35.129  36.365  39.597  1.00  0.00           H  
ATOM   2950  N   GLU   189      31.641  33.081  38.326  1.00  0.00           N  
ATOM   2951  CA  GLU   189      30.388  32.468  37.736  1.00  0.00           C  
ATOM   2952  C   GLU   189      29.503  33.560  37.176  1.00  0.00           C  
ATOM   2953  O   GLU   189      28.876  33.402  36.144  1.00  0.00           O  
ATOM   2954  CB  GLU   189      29.636  31.660  38.802  1.00  0.00           C  
ATOM   2955  CG  GLU   189      28.368  30.894  38.330  1.00  0.00           C  
ATOM   2956  CD  GLU   189      27.652  30.396  39.549  1.00  0.00           C  
ATOM   2957  OE1 GLU   189      26.512  30.938  39.786  1.00  0.00           O  
ATOM   2958  OE2 GLU   189      28.168  29.530  40.268  1.00  0.00           O1-
ATOM   2959  H   GLU   189      31.862  32.975  39.305  1.00  0.00           H  
ATOM   2960  HA  GLU   189      30.684  31.780  36.945  1.00  0.00           H  
ATOM   2961  HB2 GLU   189      30.364  31.025  39.307  1.00  0.00           H  
ATOM   2962  HB3 GLU   189      29.356  32.464  39.482  1.00  0.00           H  
ATOM   2963  HG2 GLU   189      27.682  31.547  37.791  1.00  0.00           H  
ATOM   2964  HG3 GLU   189      28.732  30.097  37.683  1.00  0.00           H  
ATOM   2965  N   ALA   190      29.393  34.738  37.816  1.00  0.00           N  
ATOM   2966  CA  ALA   190      28.608  35.863  37.248  1.00  0.00           C  
ATOM   2967  C   ALA   190      29.103  36.506  35.919  1.00  0.00           C  
ATOM   2968  O   ALA   190      28.405  37.362  35.388  1.00  0.00           O  
ATOM   2969  CB  ALA   190      28.607  36.953  38.351  1.00  0.00           C  
ATOM   2970  H   ALA   190      29.866  34.907  38.692  1.00  0.00           H  
ATOM   2971  HA  ALA   190      27.580  35.511  37.164  1.00  0.00           H  
ATOM   2972  HB1 ALA   190      27.943  37.790  38.138  1.00  0.00           H  
ATOM   2973  HB2 ALA   190      28.123  36.494  39.213  1.00  0.00           H  
ATOM   2974  HB3 ALA   190      29.586  37.326  38.654  1.00  0.00           H  
ATOM   2975  N   LYS   191      30.336  36.181  35.466  1.00  0.00           N  
ATOM   2976  CA  LYS   191      30.993  36.660  34.259  1.00  0.00           C  
ATOM   2977  C   LYS   191      31.884  35.525  33.607  1.00  0.00           C  
ATOM   2978  O   LYS   191      33.118  35.513  33.840  1.00  0.00           O  
ATOM   2979  CB  LYS   191      31.914  37.889  34.520  1.00  0.00           C  
ATOM   2980  CG  LYS   191      31.129  39.173  34.848  1.00  0.00           C  
ATOM   2981  CD  LYS   191      30.692  39.900  33.513  1.00  0.00           C  
ATOM   2982  CE  LYS   191      29.593  40.915  33.738  1.00  0.00           C  
ATOM   2983  NZ  LYS   191      28.968  41.385  32.492  1.00  0.00           N1+
ATOM   2984  H   LYS   191      30.662  35.316  35.874  1.00  0.00           H  
ATOM   2985  HA  LYS   191      30.229  37.098  33.618  1.00  0.00           H  
ATOM   2986  HB2 LYS   191      32.580  37.693  35.361  1.00  0.00           H  
ATOM   2987  HB3 LYS   191      32.519  37.965  33.617  1.00  0.00           H  
ATOM   2988  HG2 LYS   191      30.244  39.032  35.469  1.00  0.00           H  
ATOM   2989  HG3 LYS   191      31.733  39.860  35.442  1.00  0.00           H  
ATOM   2990  HD2 LYS   191      31.492  40.229  32.849  1.00  0.00           H  
ATOM   2991  HD3 LYS   191      30.228  39.109  32.924  1.00  0.00           H  
ATOM   2992  HE2 LYS   191      28.866  40.556  34.467  1.00  0.00           H  
ATOM   2993  HE3 LYS   191      30.049  41.852  34.059  1.00  0.00           H  
ATOM   2994  HZ1 LYS   191      28.290  40.784  32.044  1.00  0.00           H  
ATOM   2995  HZ2 LYS   191      28.471  42.243  32.685  1.00  0.00           H  
ATOM   2996  HZ3 LYS   191      29.694  41.562  31.813  1.00  0.00           H  
ATOM   2997  N   PRO   192      31.391  34.732  32.617  1.00  0.00           N  
ATOM   2998  CA  PRO   192      32.157  33.596  32.115  1.00  0.00           C  
ATOM   2999  C   PRO   192      33.512  33.910  31.387  1.00  0.00           C  
ATOM   3000  O   PRO   192      34.239  32.926  31.162  1.00  0.00           O  
ATOM   3001  CD  PRO   192      29.997  34.379  32.535  1.00  0.00           C  
ATOM   3002  CG  PRO   192      29.883  32.892  32.159  1.00  0.00           C  
ATOM   3003  CB  PRO   192      31.130  32.749  31.406  1.00  0.00           C  
ATOM   3004  HD2 PRO   192      29.644  35.037  31.740  1.00  0.00           H  
ATOM   3005  HD3 PRO   192      29.408  34.597  33.425  1.00  0.00           H  
ATOM   3006  HG2 PRO   192      29.004  32.652  31.561  1.00  0.00           H  
ATOM   3007  HG3 PRO   192      29.998  32.354  33.100  1.00  0.00           H  
ATOM   3008  HB2 PRO   192      31.024  33.062  30.367  1.00  0.00           H  
ATOM   3009  HB3 PRO   192      31.416  31.700  31.318  1.00  0.00           H  
ATOM   3010  HA  PRO   192      32.442  33.012  32.991  1.00  0.00           H  
ATOM   3011  N   SER   193      33.740  35.147  30.962  1.00  0.00           N  
ATOM   3012  CA  SER   193      34.964  35.659  30.344  1.00  0.00           C  
ATOM   3013  C   SER   193      35.997  36.128  31.365  1.00  0.00           C  
ATOM   3014  O   SER   193      37.162  36.450  30.917  1.00  0.00           O  
ATOM   3015  CB  SER   193      34.591  36.888  29.372  1.00  0.00           C  
ATOM   3016  OG  SER   193      33.841  37.891  30.065  1.00  0.00           O  
ATOM   3017  H   SER   193      33.029  35.858  31.052  1.00  0.00           H  
ATOM   3018  HA  SER   193      35.505  34.946  29.721  1.00  0.00           H  
ATOM   3019  HB2 SER   193      35.469  37.420  29.004  1.00  0.00           H  
ATOM   3020  HB3 SER   193      34.013  36.516  28.526  1.00  0.00           H  
ATOM   3021  HG  SER   193      34.286  38.728  29.913  1.00  0.00           H  
ATOM   3022  N   VAL   194      35.665  36.151  32.613  1.00  0.00           N  
ATOM   3023  CA  VAL   194      36.439  36.694  33.792  1.00  0.00           C  
ATOM   3024  C   VAL   194      36.941  35.662  34.754  1.00  0.00           C  
ATOM   3025  O   VAL   194      36.225  34.892  35.257  1.00  0.00           O  
ATOM   3026  CB  VAL   194      35.651  37.875  34.479  1.00  0.00           C  
ATOM   3027  CG1 VAL   194      36.336  38.502  35.736  1.00  0.00           C  
ATOM   3028  CG2 VAL   194      35.247  39.027  33.592  1.00  0.00           C  
ATOM   3029  H   VAL   194      34.712  35.924  32.861  1.00  0.00           H  
ATOM   3030  HA  VAL   194      37.342  37.217  33.477  1.00  0.00           H  
ATOM   3031  HB  VAL   194      34.698  37.434  34.770  1.00  0.00           H  
ATOM   3032 HG11 VAL   194      35.525  38.970  36.293  1.00  0.00           H  
ATOM   3033 HG12 VAL   194      36.841  37.772  36.368  1.00  0.00           H  
ATOM   3034 HG13 VAL   194      37.019  39.314  35.489  1.00  0.00           H  
ATOM   3035 HG21 VAL   194      34.480  38.675  32.902  1.00  0.00           H  
ATOM   3036 HG22 VAL   194      34.775  39.811  34.184  1.00  0.00           H  
ATOM   3037 HG23 VAL   194      36.145  39.394  33.095  1.00  0.00           H  
ATOM   3038  N   TYR   195      38.241  35.790  35.024  1.00  0.00           N  
ATOM   3039  CA  TYR   195      39.143  34.817  35.587  1.00  0.00           C  
ATOM   3040  C   TYR   195      40.004  35.417  36.675  1.00  0.00           C  
ATOM   3041  O   TYR   195      40.522  36.524  36.581  1.00  0.00           O  
ATOM   3042  CB  TYR   195      39.919  34.091  34.574  1.00  0.00           C  
ATOM   3043  CG  TYR   195      39.101  33.305  33.591  1.00  0.00           C  
ATOM   3044  CD1 TYR   195      38.625  33.909  32.342  1.00  0.00           C  
ATOM   3045  CE1 TYR   195      37.752  33.173  31.512  1.00  0.00           C  
ATOM   3046  CZ  TYR   195      37.385  31.858  31.857  1.00  0.00           C  
ATOM   3047  OH  TYR   195      36.434  31.220  31.085  1.00  0.00           O  
ATOM   3048  CE2 TYR   195      37.943  31.262  32.974  1.00  0.00           C  
ATOM   3049  CD2 TYR   195      38.813  31.968  33.822  1.00  0.00           C  
ATOM   3050  H   TYR   195      38.794  36.592  34.759  1.00  0.00           H  
ATOM   3051  HA  TYR   195      38.581  33.987  36.015  1.00  0.00           H  
ATOM   3052  HB2 TYR   195      40.488  34.847  34.032  1.00  0.00           H  
ATOM   3053  HB3 TYR   195      40.613  33.420  35.079  1.00  0.00           H  
ATOM   3054  HD1 TYR   195      38.908  34.910  32.050  1.00  0.00           H  
ATOM   3055  HE1 TYR   195      37.379  33.580  30.583  1.00  0.00           H  
ATOM   3056  HH  TYR   195      35.754  31.897  31.082  1.00  0.00           H  
ATOM   3057  HE2 TYR   195      37.685  30.252  33.253  1.00  0.00           H  
ATOM   3058  HD2 TYR   195      39.116  31.486  34.740  1.00  0.00           H  
ATOM   3059  N   PHE   196      40.227  34.678  37.725  1.00  0.00           N  
ATOM   3060  CA  PHE   196      41.138  35.013  38.767  1.00  0.00           C  
ATOM   3061  C   PHE   196      42.596  34.613  38.300  1.00  0.00           C  
ATOM   3062  O   PHE   196      42.771  33.510  37.782  1.00  0.00           O  
ATOM   3063  CB  PHE   196      40.724  34.357  40.074  1.00  0.00           C  
ATOM   3064  CG  PHE   196      39.388  34.801  40.569  1.00  0.00           C  
ATOM   3065  CD1 PHE   196      39.201  36.163  41.047  1.00  0.00           C  
ATOM   3066  CE1 PHE   196      37.919  36.514  41.478  1.00  0.00           C  
ATOM   3067  CZ  PHE   196      36.858  35.605  41.576  1.00  0.00           C  
ATOM   3068  CE2 PHE   196      37.038  34.286  41.104  1.00  0.00           C  
ATOM   3069  CD2 PHE   196      38.304  33.884  40.613  1.00  0.00           C  
ATOM   3070  H   PHE   196      39.762  33.782  37.752  1.00  0.00           H  
ATOM   3071  HA  PHE   196      40.968  36.079  38.917  1.00  0.00           H  
ATOM   3072  HB2 PHE   196      40.875  33.285  39.946  1.00  0.00           H  
ATOM   3073  HB3 PHE   196      41.430  34.613  40.864  1.00  0.00           H  
ATOM   3074  HD1 PHE   196      40.026  36.842  41.204  1.00  0.00           H  
ATOM   3075  HE1 PHE   196      37.732  37.550  41.722  1.00  0.00           H  
ATOM   3076  HZ  PHE   196      35.902  35.855  42.011  1.00  0.00           H  
ATOM   3077  HE2 PHE   196      36.242  33.562  41.195  1.00  0.00           H  
ATOM   3078  HD2 PHE   196      38.444  32.895  40.204  1.00  0.00           H  
ATOM   3079  N   ILE   197      43.553  35.471  38.539  1.00  0.00           N  
ATOM   3080  CA  ILE   197      44.965  35.214  38.352  1.00  0.00           C  
ATOM   3081  C   ILE   197      45.859  35.446  39.625  1.00  0.00           C  
ATOM   3082  O   ILE   197      45.516  36.251  40.472  1.00  0.00           O  
ATOM   3083  CB  ILE   197      45.514  36.007  37.148  1.00  0.00           C  
ATOM   3084  CG2 ILE   197      47.077  36.074  37.060  1.00  0.00           C  
ATOM   3085  CG1 ILE   197      44.972  35.440  35.850  1.00  0.00           C  
ATOM   3086  CD1 ILE   197      45.522  35.938  34.513  1.00  0.00           C  
ATOM   3087  H   ILE   197      43.284  36.275  39.087  1.00  0.00           H  
ATOM   3088  HA  ILE   197      45.006  34.177  38.019  1.00  0.00           H  
ATOM   3089  HB  ILE   197      45.161  37.031  37.272  1.00  0.00           H  
ATOM   3090 HG21 ILE   197      47.452  35.110  36.717  1.00  0.00           H  
ATOM   3091 HG22 ILE   197      47.414  36.814  36.335  1.00  0.00           H  
ATOM   3092 HG23 ILE   197      47.536  36.144  38.046  1.00  0.00           H  
ATOM   3093 HG12 ILE   197      44.969  34.351  35.805  1.00  0.00           H  
ATOM   3094 HG13 ILE   197      43.913  35.676  35.953  1.00  0.00           H  
ATOM   3095 HD11 ILE   197      44.964  35.403  33.746  1.00  0.00           H  
ATOM   3096 HD12 ILE   197      45.236  36.984  34.400  1.00  0.00           H  
ATOM   3097 HD13 ILE   197      46.562  35.629  34.404  1.00  0.00           H  
ATOM   3098  N   LYS   198      46.896  34.597  39.855  1.00  0.00           N  
ATOM   3099  CA  LYS   198      47.972  34.859  40.895  1.00  0.00           C  
ATOM   3100  C   LYS   198      49.350  34.817  40.170  1.00  0.00           C  
ATOM   3101  O   LYS   198      49.470  34.195  39.164  1.00  0.00           O  
ATOM   3102  CB  LYS   198      47.794  33.805  42.049  1.00  0.00           C  
ATOM   3103  CG  LYS   198      48.990  33.986  43.056  1.00  0.00           C  
ATOM   3104  CD  LYS   198      48.857  33.055  44.216  1.00  0.00           C  
ATOM   3105  CE  LYS   198      49.723  33.449  45.350  1.00  0.00           C  
ATOM   3106  NZ  LYS   198      51.114  33.638  44.998  1.00  0.00           N1+
ATOM   3107  H   LYS   198      47.169  33.966  39.115  1.00  0.00           H  
ATOM   3108  HA  LYS   198      47.884  35.868  41.297  1.00  0.00           H  
ATOM   3109  HB2 LYS   198      46.802  33.766  42.499  1.00  0.00           H  
ATOM   3110  HB3 LYS   198      47.934  32.799  41.654  1.00  0.00           H  
ATOM   3111  HG2 LYS   198      50.005  33.901  42.669  1.00  0.00           H  
ATOM   3112  HG3 LYS   198      48.846  34.988  43.458  1.00  0.00           H  
ATOM   3113  HD2 LYS   198      47.801  33.085  44.486  1.00  0.00           H  
ATOM   3114  HD3 LYS   198      49.054  32.029  43.906  1.00  0.00           H  
ATOM   3115  HE2 LYS   198      49.341  34.385  45.756  1.00  0.00           H  
ATOM   3116  HE3 LYS   198      49.542  32.580  45.984  1.00  0.00           H  
ATOM   3117  HZ1 LYS   198      51.385  32.895  44.370  1.00  0.00           H  
ATOM   3118  HZ2 LYS   198      51.270  34.544  44.579  1.00  0.00           H  
ATOM   3119  HZ3 LYS   198      51.706  33.570  45.814  1.00  0.00           H  
ATOM   3120  N   PHE   199      50.396  35.479  40.645  1.00  0.00           N  
ATOM   3121  CA  PHE   199      51.802  35.429  40.169  1.00  0.00           C  
ATOM   3122  C   PHE   199      52.737  34.741  41.090  1.00  0.00           C  
ATOM   3123  O   PHE   199      52.486  34.882  42.266  1.00  0.00           O  
ATOM   3124  CB  PHE   199      52.279  36.868  39.725  1.00  0.00           C  
ATOM   3125  CG  PHE   199      51.448  37.507  38.607  1.00  0.00           C  
ATOM   3126  CD1 PHE   199      51.413  37.126  37.264  1.00  0.00           C  
ATOM   3127  CE1 PHE   199      50.588  37.721  36.318  1.00  0.00           C  
ATOM   3128  CZ  PHE   199      49.721  38.694  36.737  1.00  0.00           C  
ATOM   3129  CE2 PHE   199      49.750  39.133  38.081  1.00  0.00           C  
ATOM   3130  CD2 PHE   199      50.506  38.464  39.028  1.00  0.00           C  
ATOM   3131  H   PHE   199      50.352  35.750  41.617  1.00  0.00           H  
ATOM   3132  HA  PHE   199      51.854  34.774  39.300  1.00  0.00           H  
ATOM   3133  HB2 PHE   199      52.272  37.580  40.549  1.00  0.00           H  
ATOM   3134  HB3 PHE   199      53.274  36.774  39.288  1.00  0.00           H  
ATOM   3135  HD1 PHE   199      52.008  36.302  36.899  1.00  0.00           H  
ATOM   3136  HE1 PHE   199      50.637  37.412  35.284  1.00  0.00           H  
ATOM   3137  HZ  PHE   199      48.955  39.016  36.047  1.00  0.00           H  
ATOM   3138  HE2 PHE   199      49.060  39.939  38.284  1.00  0.00           H  
ATOM   3139  HD2 PHE   199      50.523  38.815  40.049  1.00  0.00           H  
ATOM   3140  N   ASP   200      53.774  34.018  40.652  1.00  0.00           N  
ATOM   3141  CA  ASP   200      54.732  33.145  41.408  1.00  0.00           C  
ATOM   3142  C   ASP   200      55.615  34.059  42.238  1.00  0.00           C  
ATOM   3143  O   ASP   200      56.478  33.555  42.916  1.00  0.00           O  
ATOM   3144  CB  ASP   200      55.457  32.259  40.530  1.00  0.00           C  
ATOM   3145  CG  ASP   200      54.616  31.295  39.671  1.00  0.00           C  
ATOM   3146  OD1 ASP   200      53.488  30.984  40.074  1.00  0.00           O  
ATOM   3147  OD2 ASP   200      55.088  30.860  38.574  1.00  0.00           O1-
ATOM   3148  H   ASP   200      53.801  33.776  39.672  1.00  0.00           H  
ATOM   3149  HA  ASP   200      54.154  32.489  42.058  1.00  0.00           H  
ATOM   3150  HB2 ASP   200      56.257  32.693  39.931  1.00  0.00           H  
ATOM   3151  HB3 ASP   200      56.115  31.656  41.157  1.00  0.00           H  
ATOM   3152  N   ASP   201      55.404  35.333  42.199  1.00  0.00           N  
ATOM   3153  CA  ASP   201      56.256  36.303  42.902  1.00  0.00           C  
ATOM   3154  C   ASP   201      55.421  37.373  43.607  1.00  0.00           C  
ATOM   3155  O   ASP   201      56.012  38.419  44.071  1.00  0.00           O  
ATOM   3156  CB  ASP   201      57.371  36.926  41.998  1.00  0.00           C  
ATOM   3157  CG  ASP   201      56.879  37.667  40.685  1.00  0.00           C  
ATOM   3158  OD1 ASP   201      55.701  37.530  40.283  1.00  0.00           O  
ATOM   3159  OD2 ASP   201      57.567  38.557  40.185  1.00  0.00           O1-
ATOM   3160  H   ASP   201      54.740  35.715  41.541  1.00  0.00           H  
ATOM   3161  HA  ASP   201      56.656  35.689  43.709  1.00  0.00           H  
ATOM   3162  HB2 ASP   201      57.960  37.679  42.522  1.00  0.00           H  
ATOM   3163  HB3 ASP   201      58.109  36.167  41.738  1.00  0.00           H  
ATOM   3164  N   ASP   202      54.128  37.122  43.779  1.00  0.00           N  
ATOM   3165  CA  ASP   202      53.322  38.088  44.494  1.00  0.00           C  
ATOM   3166  C   ASP   202      52.083  37.460  45.058  1.00  0.00           C  
ATOM   3167  O   ASP   202      51.319  36.870  44.287  1.00  0.00           O  
ATOM   3168  CB  ASP   202      52.939  39.252  43.571  1.00  0.00           C  
ATOM   3169  CG  ASP   202      51.976  40.295  44.233  1.00  0.00           C  
ATOM   3170  OD1 ASP   202      51.364  41.168  43.550  1.00  0.00           O  
ATOM   3171  OD2 ASP   202      51.793  40.318  45.455  1.00  0.00           O1-
ATOM   3172  H   ASP   202      53.738  36.268  43.407  1.00  0.00           H  
ATOM   3173  HA  ASP   202      53.798  38.499  45.384  1.00  0.00           H  
ATOM   3174  HB2 ASP   202      53.741  39.905  43.227  1.00  0.00           H  
ATOM   3175  HB3 ASP   202      52.491  38.725  42.728  1.00  0.00           H  
ATOM   3176  N   PHE   203      51.836  37.580  46.386  1.00  0.00           N  
ATOM   3177  CA  PHE   203      50.608  37.103  47.125  1.00  0.00           C  
ATOM   3178  C   PHE   203      49.310  37.677  46.674  1.00  0.00           C  
ATOM   3179  O   PHE   203      48.286  36.988  46.843  1.00  0.00           O  
ATOM   3180  CB  PHE   203      50.755  37.067  48.665  1.00  0.00           C  
ATOM   3181  CG  PHE   203      50.638  38.362  49.382  1.00  0.00           C  
ATOM   3182  CD1 PHE   203      50.165  38.372  50.705  1.00  0.00           C  
ATOM   3183  CE1 PHE   203      50.073  39.617  51.418  1.00  0.00           C  
ATOM   3184  CZ  PHE   203      50.339  40.804  50.747  1.00  0.00           C  
ATOM   3185  CE2 PHE   203      50.692  40.787  49.391  1.00  0.00           C  
ATOM   3186  CD2 PHE   203      50.964  39.601  48.756  1.00  0.00           C  
ATOM   3187  H   PHE   203      52.558  38.127  46.832  1.00  0.00           H  
ATOM   3188  HA  PHE   203      50.485  36.064  46.817  1.00  0.00           H  
ATOM   3189  HB2 PHE   203      50.047  36.353  49.085  1.00  0.00           H  
ATOM   3190  HB3 PHE   203      51.726  36.625  48.888  1.00  0.00           H  
ATOM   3191  HD1 PHE   203      49.853  37.476  51.222  1.00  0.00           H  
ATOM   3192  HE1 PHE   203      49.697  39.616  52.430  1.00  0.00           H  
ATOM   3193  HZ  PHE   203      50.197  41.756  51.237  1.00  0.00           H  
ATOM   3194  HE2 PHE   203      50.847  41.754  48.936  1.00  0.00           H  
ATOM   3195  HD2 PHE   203      51.316  39.595  47.735  1.00  0.00           H  
ATOM   3196  N   HIS   204      49.246  38.878  46.094  1.00  0.00           N  
ATOM   3197  CA  HIS   204      47.988  39.500  45.591  1.00  0.00           C  
ATOM   3198  C   HIS   204      47.430  38.587  44.540  1.00  0.00           C  
ATOM   3199  O   HIS   204      48.065  38.122  43.603  1.00  0.00           O  
ATOM   3200  CB  HIS   204      48.158  40.890  44.911  1.00  0.00           C  
ATOM   3201  CG  HIS   204      48.730  42.054  45.698  1.00  0.00           C  
ATOM   3202  ND1 HIS   204      50.054  42.342  46.061  1.00  0.00           N1+
ATOM   3203  CE1 HIS   204      50.157  43.569  46.442  1.00  0.00           C  
ATOM   3204  NE2 HIS   204      48.911  44.130  46.474  1.00  0.00           N  
ATOM   3205  CD2 HIS   204      48.002  43.209  46.021  1.00  0.00           C  
ATOM   3206  H   HIS   204      50.127  39.324  45.881  1.00  0.00           H  
ATOM   3207  HA  HIS   204      47.249  39.554  46.390  1.00  0.00           H  
ATOM   3208  HB2 HIS   204      48.862  40.741  44.092  1.00  0.00           H  
ATOM   3209  HB3 HIS   204      47.172  41.190  44.556  1.00  0.00           H  
ATOM   3210  HD1 HIS   204      50.837  41.785  45.751  1.00  0.00           H  
ATOM   3211  HE1 HIS   204      51.112  44.022  46.666  1.00  0.00           H  
ATOM   3212  HE2 HIS   204      48.678  45.109  46.558  1.00  0.00           H  
ATOM   3213  HD2 HIS   204      46.928  43.285  45.934  1.00  0.00           H  
ATOM   3214  N   ILE   205      46.156  38.325  44.692  1.00  0.00           N  
ATOM   3215  CA  ILE   205      45.183  37.824  43.747  1.00  0.00           C  
ATOM   3216  C   ILE   205      44.834  39.015  42.831  1.00  0.00           C  
ATOM   3217  O   ILE   205      44.445  40.096  43.311  1.00  0.00           O  
ATOM   3218  CB  ILE   205      44.006  37.112  44.454  1.00  0.00           C  
ATOM   3219  CG2 ILE   205      43.088  36.300  43.410  1.00  0.00           C  
ATOM   3220  CG1 ILE   205      44.450  36.035  45.520  1.00  0.00           C  
ATOM   3221  CD1 ILE   205      45.468  35.061  44.975  1.00  0.00           C  
ATOM   3222  H   ILE   205      45.781  38.725  45.540  1.00  0.00           H  
ATOM   3223  HA  ILE   205      45.650  37.129  43.050  1.00  0.00           H  
ATOM   3224  HB  ILE   205      43.420  37.834  45.024  1.00  0.00           H  
ATOM   3225 HG21 ILE   205      43.667  35.822  42.621  1.00  0.00           H  
ATOM   3226 HG22 ILE   205      42.292  35.767  43.931  1.00  0.00           H  
ATOM   3227 HG23 ILE   205      42.604  37.036  42.768  1.00  0.00           H  
ATOM   3228 HG12 ILE   205      44.893  36.526  46.387  1.00  0.00           H  
ATOM   3229 HG13 ILE   205      43.566  35.513  45.886  1.00  0.00           H  
ATOM   3230 HD11 ILE   205      46.379  35.617  44.750  1.00  0.00           H  
ATOM   3231 HD12 ILE   205      45.804  34.285  45.663  1.00  0.00           H  
ATOM   3232 HD13 ILE   205      45.121  34.543  44.082  1.00  0.00           H  
ATOM   3233  N   TYR   206      44.834  38.691  41.564  1.00  0.00           N  
ATOM   3234  CA  TYR   206      44.462  39.614  40.419  1.00  0.00           C  
ATOM   3235  C   TYR   206      43.256  39.062  39.754  1.00  0.00           C  
ATOM   3236  O   TYR   206      42.895  37.848  39.847  1.00  0.00           O  
ATOM   3237  CB  TYR   206      45.666  39.806  39.497  1.00  0.00           C  
ATOM   3238  CG  TYR   206      46.840  40.483  40.151  1.00  0.00           C  
ATOM   3239  CD1 TYR   206      47.789  39.743  40.913  1.00  0.00           C  
ATOM   3240  CE1 TYR   206      48.876  40.476  41.544  1.00  0.00           C  
ATOM   3241  CZ  TYR   206      48.924  41.934  41.421  1.00  0.00           C  
ATOM   3242  OH  TYR   206      49.822  42.669  42.041  1.00  0.00           O  
ATOM   3243  CE2 TYR   206      47.871  42.633  40.730  1.00  0.00           C  
ATOM   3244  CD2 TYR   206      46.874  41.890  40.067  1.00  0.00           C  
ATOM   3245  H   TYR   206      45.117  37.747  41.341  1.00  0.00           H  
ATOM   3246  HA  TYR   206      44.148  40.618  40.704  1.00  0.00           H  
ATOM   3247  HB2 TYR   206      45.946  38.804  39.173  1.00  0.00           H  
ATOM   3248  HB3 TYR   206      45.375  40.446  38.664  1.00  0.00           H  
ATOM   3249  HD1 TYR   206      47.683  38.672  41.001  1.00  0.00           H  
ATOM   3250  HE1 TYR   206      49.675  39.925  42.018  1.00  0.00           H  
ATOM   3251  HH  TYR   206      50.281  42.034  42.595  1.00  0.00           H  
ATOM   3252  HE2 TYR   206      47.909  43.712  40.706  1.00  0.00           H  
ATOM   3253  HD2 TYR   206      46.155  42.310  39.379  1.00  0.00           H  
ATOM   3254  N   VAL   207      42.584  39.863  38.891  1.00  0.00           N  
ATOM   3255  CA  VAL   207      41.465  39.504  38.031  1.00  0.00           C  
ATOM   3256  C   VAL   207      41.646  40.023  36.581  1.00  0.00           C  
ATOM   3257  O   VAL   207      41.874  41.270  36.432  1.00  0.00           O  
ATOM   3258  CB  VAL   207      40.090  39.988  38.626  1.00  0.00           C  
ATOM   3259  CG1 VAL   207      39.008  39.091  37.947  1.00  0.00           C  
ATOM   3260  CG2 VAL   207      39.907  39.857  40.167  1.00  0.00           C  
ATOM   3261  H   VAL   207      42.963  40.789  38.751  1.00  0.00           H  
ATOM   3262  HA  VAL   207      41.379  38.422  37.925  1.00  0.00           H  
ATOM   3263  HB  VAL   207      39.845  41.010  38.338  1.00  0.00           H  
ATOM   3264 HG11 VAL   207      39.226  38.068  38.251  1.00  0.00           H  
ATOM   3265 HG12 VAL   207      38.009  39.384  38.271  1.00  0.00           H  
ATOM   3266 HG13 VAL   207      39.094  39.304  36.881  1.00  0.00           H  
ATOM   3267 HG21 VAL   207      40.572  40.572  40.652  1.00  0.00           H  
ATOM   3268 HG22 VAL   207      38.920  40.238  40.431  1.00  0.00           H  
ATOM   3269 HG23 VAL   207      39.987  38.854  40.586  1.00  0.00           H  
ATOM   3270  N   TYR   208      41.423  39.220  35.600  1.00  0.00           N  
ATOM   3271  CA  TYR   208      41.417  39.590  34.150  1.00  0.00           C  
ATOM   3272  C   TYR   208      40.371  38.896  33.309  1.00  0.00           C  
ATOM   3273  O   TYR   208      40.042  37.707  33.474  1.00  0.00           O  
ATOM   3274  CB  TYR   208      42.827  39.266  33.602  1.00  0.00           C  
ATOM   3275  CG  TYR   208      44.048  39.983  34.152  1.00  0.00           C  
ATOM   3276  CD1 TYR   208      44.586  41.159  33.487  1.00  0.00           C  
ATOM   3277  CE1 TYR   208      45.795  41.712  34.001  1.00  0.00           C  
ATOM   3278  CZ  TYR   208      46.430  41.265  35.176  1.00  0.00           C  
ATOM   3279  OH  TYR   208      47.537  41.811  35.729  1.00  0.00           O  
ATOM   3280  CE2 TYR   208      45.954  40.017  35.724  1.00  0.00           C  
ATOM   3281  CD2 TYR   208      44.772  39.421  35.239  1.00  0.00           C  
ATOM   3282  H   TYR   208      41.318  38.235  35.798  1.00  0.00           H  
ATOM   3283  HA  TYR   208      41.239  40.664  34.106  1.00  0.00           H  
ATOM   3284  HB2 TYR   208      42.946  38.190  33.736  1.00  0.00           H  
ATOM   3285  HB3 TYR   208      42.841  39.505  32.538  1.00  0.00           H  
ATOM   3286  HD1 TYR   208      44.057  41.578  32.644  1.00  0.00           H  
ATOM   3287  HE1 TYR   208      46.123  42.611  33.500  1.00  0.00           H  
ATOM   3288  HH  TYR   208      47.628  42.709  35.403  1.00  0.00           H  
ATOM   3289  HE2 TYR   208      46.500  39.691  36.597  1.00  0.00           H  
ATOM   3290  HD2 TYR   208      44.327  38.601  35.782  1.00  0.00           H  
ATOM   3291  N   ASP   209      39.911  39.593  32.208  1.00  0.00           N  
ATOM   3292  CA  ASP   209      39.321  38.999  31.029  1.00  0.00           C  
ATOM   3293  C   ASP   209      40.339  38.341  30.057  1.00  0.00           C  
ATOM   3294  O   ASP   209      41.402  38.913  29.730  1.00  0.00           O  
ATOM   3295  CB  ASP   209      38.431  40.016  30.362  1.00  0.00           C  
ATOM   3296  CG  ASP   209      37.420  39.377  29.347  1.00  0.00           C  
ATOM   3297  OD1 ASP   209      36.195  39.708  29.434  1.00  0.00           O  
ATOM   3298  OD2 ASP   209      37.778  38.593  28.459  1.00  0.00           O1-
ATOM   3299  H   ASP   209      40.297  40.524  32.148  1.00  0.00           H  
ATOM   3300  HA  ASP   209      38.665  38.265  31.497  1.00  0.00           H  
ATOM   3301  HB2 ASP   209      37.812  40.551  31.083  1.00  0.00           H  
ATOM   3302  HB3 ASP   209      39.188  40.540  29.779  1.00  0.00           H  
ATOM   3303  N   LEU   210      40.065  37.128  29.617  1.00  0.00           N  
ATOM   3304  CA  LEU   210      40.897  36.269  28.774  1.00  0.00           C  
ATOM   3305  C   LEU   210      40.234  36.028  27.480  1.00  0.00           C  
ATOM   3306  O   LEU   210      40.750  35.235  26.703  1.00  0.00           O  
ATOM   3307  CB  LEU   210      41.458  35.039  29.404  1.00  0.00           C  
ATOM   3308  CG  LEU   210      42.640  35.377  30.339  1.00  0.00           C  
ATOM   3309  CD1 LEU   210      42.395  35.885  31.774  1.00  0.00           C  
ATOM   3310  CD2 LEU   210      43.387  34.036  30.554  1.00  0.00           C  
ATOM   3311  H   LEU   210      39.128  36.827  29.845  1.00  0.00           H  
ATOM   3312  HA  LEU   210      41.786  36.872  28.592  1.00  0.00           H  
ATOM   3313  HB2 LEU   210      40.728  34.476  29.986  1.00  0.00           H  
ATOM   3314  HB3 LEU   210      41.789  34.362  28.616  1.00  0.00           H  
ATOM   3315  HG  LEU   210      43.293  36.092  29.839  1.00  0.00           H  
ATOM   3316 HD11 LEU   210      43.343  35.884  32.313  1.00  0.00           H  
ATOM   3317 HD12 LEU   210      42.199  36.950  31.651  1.00  0.00           H  
ATOM   3318 HD13 LEU   210      41.623  35.321  32.298  1.00  0.00           H  
ATOM   3319 HD21 LEU   210      44.355  34.220  31.020  1.00  0.00           H  
ATOM   3320 HD22 LEU   210      42.677  33.388  31.068  1.00  0.00           H  
ATOM   3321 HD23 LEU   210      43.666  33.586  29.601  1.00  0.00           H  
ATOM   3322  N   VAL   211      39.022  36.465  27.262  1.00  0.00           N  
ATOM   3323  CA  VAL   211      38.181  35.983  26.179  1.00  0.00           C  
ATOM   3324  C   VAL   211      37.852  37.094  25.199  1.00  0.00           C  
ATOM   3325  O   VAL   211      37.748  36.734  24.039  1.00  0.00           O  
ATOM   3326  CB  VAL   211      36.951  35.325  26.807  1.00  0.00           C  
ATOM   3327  CG1 VAL   211      35.748  35.179  25.867  1.00  0.00           C  
ATOM   3328  CG2 VAL   211      37.208  33.916  27.386  1.00  0.00           C  
ATOM   3329  H   VAL   211      38.703  37.185  27.894  1.00  0.00           H  
ATOM   3330  HA  VAL   211      38.625  35.184  25.586  1.00  0.00           H  
ATOM   3331  HB  VAL   211      36.581  35.895  27.659  1.00  0.00           H  
ATOM   3332 HG11 VAL   211      36.009  34.646  24.953  1.00  0.00           H  
ATOM   3333 HG12 VAL   211      34.975  34.573  26.340  1.00  0.00           H  
ATOM   3334 HG13 VAL   211      35.339  36.158  25.618  1.00  0.00           H  
ATOM   3335 HG21 VAL   211      36.386  33.531  27.989  1.00  0.00           H  
ATOM   3336 HG22 VAL   211      37.512  33.144  26.679  1.00  0.00           H  
ATOM   3337 HG23 VAL   211      37.976  34.096  28.138  1.00  0.00           H  
ATOM   3338  N   LYS   212      37.608  38.331  25.629  1.00  0.00           N  
ATOM   3339  CA  LYS   212      37.508  39.541  24.834  1.00  0.00           C  
ATOM   3340  C   LYS   212      38.600  40.599  25.205  1.00  0.00           C  
ATOM   3341  O   LYS   212      38.687  41.654  24.592  1.00  0.00           O  
ATOM   3342  CB  LYS   212      36.053  40.033  24.985  1.00  0.00           C  
ATOM   3343  CG  LYS   212      35.791  41.419  24.422  1.00  0.00           C  
ATOM   3344  CD  LYS   212      34.254  41.621  24.198  1.00  0.00           C  
ATOM   3345  CE  LYS   212      33.981  43.136  23.809  1.00  0.00           C  
ATOM   3346  NZ  LYS   212      32.685  43.314  23.232  1.00  0.00           N1+
ATOM   3347  H   LYS   212      37.542  38.448  26.630  1.00  0.00           H  
ATOM   3348  HA  LYS   212      37.680  39.243  23.799  1.00  0.00           H  
ATOM   3349  HB2 LYS   212      35.343  39.310  24.583  1.00  0.00           H  
ATOM   3350  HB3 LYS   212      35.909  40.203  26.052  1.00  0.00           H  
ATOM   3351  HG2 LYS   212      36.131  42.096  25.205  1.00  0.00           H  
ATOM   3352  HG3 LYS   212      36.311  41.667  23.497  1.00  0.00           H  
ATOM   3353  HD2 LYS   212      33.854  40.913  23.471  1.00  0.00           H  
ATOM   3354  HD3 LYS   212      33.686  41.382  25.097  1.00  0.00           H  
ATOM   3355  HE2 LYS   212      34.164  43.744  24.695  1.00  0.00           H  
ATOM   3356  HE3 LYS   212      34.705  43.498  23.079  1.00  0.00           H  
ATOM   3357  HZ1 LYS   212      32.042  43.753  23.877  1.00  0.00           H  
ATOM   3358  HZ2 LYS   212      32.821  43.919  22.434  1.00  0.00           H  
ATOM   3359  HZ3 LYS   212      32.270  42.456  22.898  1.00  0.00           H  
ATOM   3360  N   NME   213      39.458  40.268  26.157  1.00  0.00           N  
ATOM   3361  C   NME   213      40.465  41.206  26.653  1.00  0.00           C  
ATOM   3362  H   NME   213      39.198  39.454  26.695  1.00  0.00           H  
ATOM   3363  H1  NME   213      41.416  41.045  26.146  1.00  0.00           H  
ATOM   3364  H2  NME   213      40.150  42.233  26.465  1.00  0.00           H  
ATOM   3365  H3  NME   213      40.613  41.020  27.717  1.00  0.00           H  
TER    3366      NME   213
CONECT 3361 3363 3364 3365
CONECT 3363 3361
CONECT 3364 3361
CONECT 3365 3361
END   
